# Supplementary material for: A simple method for data partitioning based on relative evolutionary rates
Source: PeerJ. 2018 Aug 28;6:e5498. doi: 10.7717/peerj.5498 (PMC6118207; doi:10.7717/peerj.5498)
Supplement: Data S1 — The datasets are provided in the PHYLIP format. [file peerj-06-5498-s002.zip › DataS2/SS1-5miss.phy]

17  4000
out     AACAATTGTTAAAACATTTTTTATTTATGCTTTTTTAATTTTCTGGACATATTTTTATTAGTATTTTCTTTAATTTTTATTTATATGATTTTTAAATATAGTGACTATCACTATGTGAAAAAACGATATATTTAATAGATTTAACTAAATGAAATATTAAAAATTAAATTTAATAATCTCATCATAAAATTTCACTAGATTTACAGACAATAACCAAGATGCTCTTTAACATAAGATATTAAATAAACTTGAAAACAATGACATATTTAGTCGACCTTAACTTAGCTGTTACAGACATATAGTAAATTTTTGTCAACAATTTTATTTTACTATCTGTATTTATTGTTTTTAGTTGTACGTTTAATTTTATTTAGAAGTTTATTCACCTTTAGATATAATAGGAAATACTTATAAGTTCTAACATTAGATACCAAAAATTTGTATCACTCAAAAACAGAAGATAGTGAGATTGTCCATATAGATTTTAAATGTGGTTAATAAATTATAATATTCTTTTATTAGATTTTTTATTGAAGTAAATTTTAAAATGAATTTATTTTAAATTTGCATAAAATGTTTTGTATAAATCCTCATTATCAATTAAATTAGGATAATGGTTTATAAGATACAATATTTTTATTTCCGAAGACGTATTTATAAATTACTTAGTCCAAGTTACGGTCGAACATTTATTTGATTAAACAATTAAATTATATACGTACTCTTAGAAATTGACAATAAAAAATTAAATAACATCGTTTCACATAATATTATGTAACATTTATTTAAAGTATTTATAAAAATATTTGCTCTTTTATGTCTACTATATCAAATTATAATAAAATCCGCAATTGAAACATTTAATTCTAAATGAATTAGGGTATTGAAATTTTGTAAGAGTTTCAATTACTCCAATTTACATTTTAAATAATATCTATATTTATAGTGCGTCGTTTTAGGGTATTCATTGCATTTTGCTACTAGAATTTTATCCAAAGTACTATAAACCGCCCAAGTGCCCTATATTTAGCTTGAATGATGCAATTTATACCTGAAGACCATAAATATCCAACAATAGCAAAGATCGATCAAATTATCACTTTTATAGGTTATAATCATGAAAGTCGAGAGGGAACCTTCAAGTGGATCGATGATAGCTCACTGCGGAGCAAAGGTAAGTTTTGTCCAAATTCCCAGTAATAGGAGACAACGTTATATAGCTTCGCCTATTAGTAAGTCATTATAGAATCGAAAGAGGATGCGTGTTGTGTCAAAGCGTCTTCGTACTTCTTCGGAAGAGCACAAGCAAAGGTATCGTAAGCTAGGGTATACAGTAGTCACGGTTTACCCTTTAAAAATTTCAACTGACCACACCACAATAATCCTAAGAAATTTCTACACGGGTTTGTCCAAGGTGGCAAATCACGTTATATTATTAAGATTATTCGATTTAGGAGATCTTAAGACGATTTGGTGCTTTACTAAAAATATATCCTTCATCACCCCAAACAAAGTTTGATCCTTTCATCTTTTGTTAGGCGAGGGTTGATCACTAATTTCTGATATATCTTCTAGGCAACATCGAGTGACACCTTGATGCGCGCGGATACGTCACATGAAGGTTGGCTCAGCCGGGACAAAAATAGCCCGACCCAGGCGCGATTTTTGGAGATTTATACAAATGTGTCCGCCCAAATCTTTTGGGTATTCTAGACATCCACTGCCTCTTTCGCAAACTAATCGAATCTGATTGCAGAACACCTTAGACAGTGAGACTGTACGACGCATCTAGGAAATACAATAGCGTGTCAACCCTTATTATAGTGATTAAAAAGCGACGATCACCTACAAAATAGGTTGGCTCTCACTCGTGCTAGGGACTGGCGATAATCGAAAATTGCCTACGCAGGGGCATACGAGTTATGGTGTTCTGGTCCAGCATTTTTTGAAGTTCTCCTACTGCATCTAGACTAGGAGTATCTAGTGATATTTCCCTCTATTGAGCAACTCCCCGTCGTACGGACGGGACCTGGGGCCGCGCGGGATCCCATCCATGGGACACTGACCTCGGCTAAGGCCACCGGAACGGAACCGCGCACGGGAGCGGGGACAGGCCGCGCACCGAGAGCGCCCCTCCTGTAAACGCCTACTACTCGATTAGCTTCGAGCGCGGGCCCTACGTGAAAAATCTTCAACATCGCCTAGGGTATTAGCGGATGCGTCATGTGGGAGAGATTCGCCGCGATGGCTGATGGGCCGCACTTGAAGCTTTGCCCCTTGCAGGGGAAACCGATGCGGAGGGCCGCCCAGCTGGCCTTCCACCGGCCCCGGAGCCACCAGACCCCCCTAGGCTACCGCAGGGGCTCGGTGTTCGAGGGTCCAAATCTTCTGCCAAACTGCCGCCCGGGCGATTACGTGTGTGAGTGGTCTCGGTTAAGTAAGCCATTTGCTCCGATCCACACGGCGTTATCGCCCCTGCGCTGGTAACGAGTCCGTTTCACCGCCCAGGCCCCTCGCCATCTACTTGCTCCGAAGGGGCATCGACAGGCCAAGTTGCTATCGCCCGCGGCCCCCAAAACGGGAATTGCCCATTCGCCTTCGCGGGCAGTGTACTCCACCGAGTTATGGTCCAGCCACAGTTGAGTAGACGGGTCCACCGCGTACTCTCGTGGCAAAATGGTCCTGGGCGCCGAGCGACCGGGTGCTGGGTGGCGGAGATCCCGCTGGTATAATTGCGCTAGGACAGTGGTTCTCGCGACGTCGAGCCGCCGACGTTTGAACCGAGTGTCCGACCCCCGTTCTAATGACCCACGAATCCGTGGTTAGCTTGCTAGCTGTCGGAGCGCGTAAGAGGTGCACTTTCGAGGCGCCGTTAGTGCACACTCTATGCTACCGGCACTCTAGCGAGGATGCAAGCAGCGGGCCGATGACGGACTGTCCGGGTTCGAGGCCACGCAAGCGACTCCTATCCCCGGATGCCGTATCTACTGTCCCCCCTAGCGCCGCAGCCACGGGCGGTCCGTCCGGGGCGCCACCGCGCTCGGGGCGTGGTCGCGGCGACCGCCGCCCCGGCGGTCACGGGCCGCAACTAGCGGTGCGGGGCACTGTCTCGGCCCGCCTTCCAGCCGCCTCCCCGCGCCCGCGGCCCGACCTGGGTGCTGGCCGACCCCGCGCCAGGGGAGCGACCCTGCGGCGGCGAGGTGGTCCCTCCAAGCCGGCGGCCGACGCCCAATGTCCCCGCCCAGGTGCCCGGTGCACCCGCGCATCCGTTCTCACGCCGGGACCGGACGCGGGGGCCCGCGCGCCACTCGTGGGCCGCCCGCCAGGAAGCGACCGCCGGCCAAGCCCTCCAGCCGCGGCCTTGGTAACGGGGGCAAGATGATCGGCGTCGCCTAAGGGGGAATCCCCGGCGCCGCGCGGGCAGATCCGGGTCCAGCCGACGGTATGCGACCGACAGCGGGTGGTGCTGGTGAGGCGGCGCCGGTCGGTTCCTGGGCACGTGGGCTGCCCACTCCCAGGACGCTAGGGACCTGGCACAGACGTCCACCATTGGGCGTTCCGGCGCAAGCATCTAGTGGGGCTGGGCACAGGGGGCGGGGGCACCACGCGGGCCCCCTAGGGCTGTCGGGTGAACCTGGCCCGCCTCTACGGCCCTGCGCCCTGGGGCTGGGCGACCCCGACGACCCGCGATCCCCGAGGTGGTGGTGCGCCGTCCACTACGGTCCCGGGGGCCACCTCCCTGCTTCCGCAGCTGGCGCAAGCTTCAAGTGTCCGGCGCGGATGCGGGCGCAAGACCGCGGCGGGCCCGTCGAGCTCCGCGGGGGCCCGGCGGACACTGGAACGAGGGCCCCCCCCTCCACACCAGGACCGACCGGGCGGCCGCGACGTCGGTCCGCCAGCGCGGCACGGTCCCCCCTCCCCCGCGATGCGCCTTGGGCAGGGCCATCCGCGGGCGAAGCACAGCTCCGAGGGCCAGGTGCGCCCGGGGCCTCAGCTCGCG     
A       ????????????????????????????????????????????????????????????????????????????????????????????????????????????????????????????????????????????????????????????????????????????????????????????????????????????????????????????????????????????????????????????????????????????????????????????????????????????????????????????????????????????????????????????????????????????????????????????????????????????????????????????????????????????????????????????????????????????????????????????????????????????????????????????????????????????????????????????????????????????????????????????????????????????????????????????????????????????????????????????????????????????????????????????????????????????????????????????????????????????????????????????????????????????????????????????????????????????????????????????????????????????????????????????????????????????????????????????????????????????????????????????????????????????????????????????????????????????????????????????????????????????????????????????????????????CTATAAAACCCCCTAGTGACCAATATTTAGCTTGAACGATGCAATTAATTCCGGAAGAACAGAGATATCCAAAAATAGCAAGGATCGCTCAAATTATCACTATTGTAGGTTATGATCCTGAAAGTCAAGAGGGAACGAGCAAGCGGATCGATGATAACTCACTGCGGAGCAAAGTTAACTATTGACCAAATTCCCAGTATCAGGAGACAACTTAATATAGCTTGGGCTATTTGTAACTCATTAGAGAGTCGAAAGAGTAAGCGTATTGTATCAAAGAGTATTTGGACTTCCTCGGTAGAGCACAAGCAACCATGTTTTAGGCTAGCGTTTACAGTACTCAAGGTATACCGTTTAGAAATTTCAACAGAGTACTCCTCTATTATCTAAAGAGACTTCTACACGGGTTTGTCCAAGGTGGCAAATCACCTTATACTATTTTGAGCATTCGATTTAGGGGCTCTTAAGACGTTTTGGTGCTTTGCTAAAGATATATACTCCAATACCCCAAACGACGTATGATCCTGTCATCTTTTCTTAGTAAAGGATTGATCTCGAATGTCTTATATATCTTTTAGCTAACATCCAACGACCCTTTGATGCGAACGGATACGTCACAGGCAGATTGGCTCAGCCGGGACAGAAAAAGTACGACACAGCCGTGTTTTTTGGAGATTTCAACAAATGTGTCCGCCACAATCTTTTGGGTATTCAAACCATCAGCTGCCTCTTTAGCAAACCAATAGAATCTGAGTGCAAAACACCTTAGGCAGTGACAGTGTACGACGTATATTGTAAATACAATAGCCTGTCAATCCCTATTGTAGTGATTAAGTAGTGACGTTTACCTACATAATAGAGTGGATCTTACTCGTGAGAGGGACTGCCGATAATCGAAATTTGCCGACGCAGGGGCATACTAATTGTGGCTTTCTGTGGGAGAATTTTCTGAAGTTCTCCTACTACATCTAGATTCGGAGTATCTAGTGTTAGTTCCCTCTATTGGGCAACTCCGCGTTGTACGGACGGGACGCGGGACCGCGCGGGATCTAGTCAATGCGACAGCGACCTCGGCAAACGCCACCGCAACGGAACCCCGTACGGGAGACGGGACAGGCCGCGCAGCGAGTGCACGCCTCCTGATAACGCCTACTACTCGACTAGCTTCGTGCGCGGTCCCTACGTGAAAAATCTCTAGCATCGCCTAGGGTGTTTTCGGTCGCGTCAGGTGGGAGAGATTCCCCGCGATAGCTGAAGGGCCACACTTGACGTTGATTCCCCTGCGTGAGAAACCGATACAAAGGGCCGCCCAGCCGGCCTTCCACCGGCCCCGGAGCCCCCAGACCTCTGCAGGCTACCGCAGGGGCTCGGAGCTCGAGGGTCCAAATCATCTGTCAAGCTGCCGGACGCGACATTGCGTGTGTGAATGGTCTCGGTTAGGTAAGCCGGCTATTCCGAGCCAAACGGCGTTATCGCCTCCGCGATGGTAGCGAGCCGGTTACACCGCCCCGGCCCCTCGTCCTCTGCTTGCTCCGAAGGCGCATCGACTGGCGAAGTTGCTATCTCCAGTGGCCCCCAAAACGGGAATAGCCCTCCCGCCTTAGTGGGGACTCTACTACACGGAGTTAGGGTCAAGACACAGTTGAGTAGACGGCTCCACCGCATACTCGCCTGCAAAAGTGGTCCTGGGCGCCGAGCGACCGGGTACTGGGCGGCGGAGGTCCCGCGGGTGTAATTGGCCTCGGACACCGGTTCGCGCGACGTCGAGCCGCCGACGTATGAACCGAGTGTCCGAGGCCGGATTTAATGACCCACGAATCCCTGGTTAGCATGCTGGGTGTGGGAGCGCGTAAGAGGTGGAATTCCGAGGCGCCGTTAGCGCACACTCTAGGTTGCCCGCGGTCTAGCGAGAATGCCAGTCGCGGGCCGATGGCGGACTGTCCGGGTTCGAGGCCACGCAAGCGACTTCTATGCCCGGATGTAGTATCTACACCCCCCCCTAGCGCTGCAGCCACGGGGGGCCCGTCCGGGGCGCCGCTGCGCTCGGGCCGTCGTCGCCGCCACCGCCGCCCCGGCGGCCACGGGCCGCCACTGGCGGTGGGGGGGACGGTCTCGGGCCGCCTTGCAGCCGCCGAGCCCCGCCGCCGGCGCGACCTGGGTGCTGCCCGGCGCCGCGCCAGGGGAGCCGCGCTGCGGCGGCGGGGCGGTCCCTCCAAGTCGGCGGCCGACGCCCAATGTCCCCGCCCAGGCGCACGATGCGCCCGCGCATCGGTTCTCACGCCGGGACCGGACGCGCGGGCCGCCTGGCAACGGCTGCGCGTGCCGCCAGGAAGGGACCGTCGGCCAAGCCCGCCAGCCGCGGCCTTGGTAACGGGGCCAAGAGAACCGGCGTCGCCTAAGGGAGGCTCGCCGGCGCGGCGCCGGCCGATCCGGGTCCATCCGACGGTCGGCGGCCTACACCGGGGCGTGCTCGTGAGCTGGCCCCGGTCGGTGGCTGGGGACGTGGGCTGCCCATTCCCACGACGCTAGCGAGCTCCCACAGCCGTCCACGACTGGGCGCTCAGGGCCAAGTATCCCGTGGGCCTGGGGACAGGCGGCGGGGGCAGCACGCGCGCCCGCTGGCGCTGTCGGGATAAGCCGGCCCACGTCTACGGCCCTGCGGGCTGCGGATGGGCGAGCCGGACGACCGGGGGCCCCCCAGGTGGGGGTGCGCCGTCCACTACGGTCCCGGTAGCCAACTCCCTGCCTCCGCGGCTGCCGCAAGCTTCATGTGTCCGGGGCGGATGCGGTCGAAAGACCGCGGCGGGCCTGGCGAGGTCTGCGGGCGCCGGGCGGGCACTGGAACGAGGGCCCGCCCCTCCACACCTGGACCGACGGTGGGGCCTCGCCGTCGGCCGGCCAGCGGGGGACGGTCCCCTCTCCCCCGCGGTGCGCATGGGGCAGGGGGATCCCGGGGGGGAGCACAGGTCCGAGGGCGAGGTCCGCCCGGGGCGTCCGCCGGAG     
B       ????????????????????????????????????????????????????????????????????????????????????????????????????????????????????????????????????????????????????????????????????????????????????????????????????????????????????????????????????????????????????????????????????????????????????????????????????????????????????????????????????????????????????????????????????????????????????????????????????????????????????????????????????????????????????????????????????????????????????????????????????????????????????????????????????????????????????????????????????????????????????????????????????????????????????????????????????????????????????????????????????????????????????????????????????????????????????????????????????????????????????????????????????????????????????????????????????????????????????????????????????????????????????????????????????????????????????????????????????????????????????????????????????????????????????????????????????????????????????????????????????????????????????????????????????????CTATAAACCCCCCAACTGATCAATAGTTAGCTTGATTGATGCAATAAATACCAGAACAACAGAAATATCGAAAAATAGCAATGATCGCTCAAATTATCACTATTTTTGGCTATAATCCCGAAAGTCAAGAGGGAACGACCAAGTGGAACGATGATGGCTCATTGCGGAGCAAAGGTAAGTTTTGTCCATATTTCCAGTAACAGGAGACAACTTAATATAGCTCGGCCTAGTAGTAGCTAATTATAGATTGGAAATAGTAAGCGTATTGTATCAAATAGTATTAGTACTTCTTCGGTAGAGCACAAGCAAAGATGTTCTAGGCTAGTGTTTACAGTACACAGGGGCTACCTGTTATAAATTTCAATAGAGGACAACTCTATTATCTAAAGAGATTTCTACACGGTTTTGTCCAGGGTGGCAAATCACCTTGCATTATTTAGAGCATTAGAATTAGCCGATCTTAAGACGTGTTGGTGCTTGACTAAAAATATATCCTCCACTACCCCTAACAAAGTGTGATCCTGTCATCTTTGCTTAGTAAAGGATTGATCACTAATTTCTTATATATCTTTTAGCCAACATCTAACGACACATTGATTCGAACGGCTTCGTCACAAGCAGTTTGGCTCAGCCGGGACAGAAATAGCACGACCCAGGCGTGGTTTTTGGAGATTTTTCCAAATGTGTCCGCCCCAATCTTTTGAGTATTCAAACCCTCCCCTGCCTCTTTCGCAAACCTATAGAATCAGAGTGCAAAACACCTTAGACAGTTAAACTGTACGACGTAGCTAGTAAATACAATAGCTTGTCAGACCTTATTATAGTGATTAAGAAGCGACTTTTACCGACACAATAGGGTGGATCTAACTCGTGATCGGGACTGCCGATCATCGAAATTTGCCGACGCAGGGGCATACTAATTATGGTGTTCTGTGCGAGAATTTTTTGAAGTTCTCCTAGTACATCAAGAATAGGTCTATTTAGTGATAGTTCCCTCTATTGAGCAACACCGCGTTGTACGGACGGGACCTGGGGCCGCGCGGGATCGCGTGAATGGTTTAGCTACGTCGGGAAAGGCCACCGAAATGGAATCGCGCACGGGAACCGGGACAGGCCGCGCATCGAGAGCACACCTCCTGTGAACGCTTACTACTCGACTAGCTTCGTGCGCTGGCCCTTCGTGAAAAATCTTGAGGATCGCCTAGGGTAGGAGCCGATGCGTCAGGTGGGAGAGATTCTCCGCCATGGCTGAAGGGCCGCACTTGACTGCATATCCCCAGCGAGGGAAACCGATGCATAGGGACGCCCAGCTTGCCTTCCACCGGCACCGGAGCCCCCAGACCCCCCAAGGGTTCCGCAGGGGCTCGGCGCTCGAGGGTGCAAATCTTCTGTCAAACCGCCCCACGGGGAATTTCGTGTGTGAGTGGTCTCGGTTATGTAAGCCAGCTGTTCTGAGGCACTCGGCGTTATCGCCCCCGCGATGAAAGCGAGTCAGTTACACCGCCCAGGCCCCTCGTCCTCTACTTGCTCCGAAGGGGCATCGACTGGCAAAGTTGCTATCTCCCGCGGCCCCCAAAACGGGAAGGACGCTGTCGCCTAAGCGGGAACTCTACTGCGCTGAGTTAGGGTCAAGACACAGTTGAGTAGACGGCTCCACCGCCTACTGCCGTGGAAAAGTGGTCGTGGCCGCCGAGCGACCGGGTGGTGGGTGGCGGAGGTACCGCGGGTGTAATTGGCCTCGGACACTGGTTCCAGGGACGTCGAGCCGGCGACGTTTGAACAGAGTGTCCGAGACCGGTTTTAATGACCCACGAAACCCTGGATAGCTAGCCCTGTGTCGGATCGCCTAGGCGGTGCACTTTCGAGGCGCCGTTAGGGCACACCCTAGGCTGCCGGCAGTCTTGCGAGAATGCAAGCAGCGGGCCGACGGCGGACTGTCCGGGTTCGACGCGCCGCAAGCGACTCCTATGCCCGGATGCAGTATCTACGCTCCCCCCTAGCGCCGCAGCCACGGGGGGTCCGTCCGGGGCGCCGCCGCGCTCGGGGCGTCGTCGCGGCGAACGCCGCCCCGGCGGCCACGGGCCGCCACTGGCGGTGCGGGGTACTGTCTCGGCCCGCCTTGCAGCCGCAGGCGCGCGCCCGCGGGCCGACCTGGGTGCTGGCCGACGCCGCGCCAGGGCAGCCGCGCTGCGGCGGCGGCGCGGTCCCTCCCAGTTCTCGGGCGACGCCCAATGTCTCCGCCCAGGCGCACGATGCACCCGCGCATCACTTCGCACGCCGGGCCCGGACGAGGGGGCCCCCGGGCAACTGCTGCCCCTCCCGGCAGGGAGCGACCGTCGGCCAAGCCCGCCAGCCGCGGCCTTGGTAACGGGGGCAAGATCATCGGCGTGGCCTAAGGGGGCGTCTCCGGCGCGGCTCCGGCCCGTCCGGGTCCCGCCGACGGTAGACGACCTACAGCGGGGCGTGCTGGTGAGTAGGCCCCGGTCGGTTACTGGGCACGTGGGCTGCTCATTCCCACGACGCTAGGCAGCTGGCACAGCCGTCCACGAGTGCGCGTTCAGGGGCAAGGATCGAGTGGCGCTGGGGACAGGCGCAGGCGGCATCATGCGCGCCCCCTAGCGCTGGCGGGTGACCGCGGCCCGGGTCTACGGCCCTGGGGCCTGAGGCTGGGCGAGCCCGACGACCGGCGGCCGGCCAGGTGCCGGTGCGCCGTCCACTACGGTCCCGGTGGCCACCTCCCTGCCTCGGCAGGTGGCGCAAGCTTCAAGTGTGCGGGGCGGATGCGGGCGAAAGACCGCGGCGGGCCTGTCGAGTTCGTCGGGGGCGGGGCGGGCACTGGAACTAGGGCGCTCCCCTCCGGACCTGGACCGACTGGGGGGCCGCGCCGTCGGTCGGCCAGCGGGGGACGGTCCCCTCTCCCGCGCGATGCGCCTTGGGCACGGGGATCCCGGGGGGTAGCACAGGTGCGAGGGCGCGGTTCGCCCGGGGCCTCCGCGGGAG     
C       AACAATTGTTAAAACATTTTTTATTTATTCTTTTTAAATTTTAAGGACATATTTTTATTATTATATACTTTGTTGTTTATTTATATAAATTTTAGATATATTGACTATCACTATGTGAATAATCGTTAAATTTAATAAATTTAAATAAATGAAATCGTAAAATTTAAAATTAATAATATCATCATATAATTTGACCAGTTTCATAGGCAATAACCAAGTTTCCCTTTTATATAAGATAATCAATAAACTTGAAAAAAATGACATTATTAGTCGGTATTAACTTAGCTGTTACAGTCATATAGAAAATTATTGTCAACAATTATATTTTACTATCTGTATTTATTGTATTTAGTTACACGTTTAATTTTATTTAGGAGTTTTTTAACCAAGAGATATAATAGGAATTCCTTATAAATTCTGACCTTAGGTACCAAAAATTTGTAACATTCAAAAATAGATGATAGTTAGATTATCCATATAGACTTTACAAGCGGTTATTAAATTATAAAATTCTGTAAAAATATTTTTTATTAAAGTAAATTATCAATTTGATTTATTTTTAATTTGCATAAAATGTTTTACTTTGATCCTCATTATGAATTAAGTTATGACAATGTTTTATAAGATACAATATTTTTATGATCGATGATGTATTTATAAATTACATAGTCCAAGTGACCGTCGTACATTTATTTGATTAATCTATTAAATTATACACGTACTCTTTGAAAGAGACAATAAAAATTTAAATAACATATGTTCACATAATATTATGTAACATTTTTTATAAGTATTTATAAAAATATTTGCTATTTTATGTCTACTATAACATATTATAATTCAATCCGCAATTGAAACATTTCATTCTAAACGAATTAGGGTATTGAAATTTTGTAAGAGTTTCAATTACTCCAATTTACAATTAAAATAATATCCATATATGTAGTCCGTCGGTATAGGATAATCATTGCATGTTGCTACTAGATATTTATCCAAAGTACTATACAACCCCCTAGTGTCCTATATTTAGCTTGATTGATGCCATGAATACCTGAAGAACATAATTATCCAAAAATAGCAAAGATCGCGCAAATTAACCCTATTGTTGGTTATGATCCTGAAAGTCAAGAGGGAACTATCAAGTGGATCGATGATAACTCTCTGCGGAGCAAAGGTAAGTTTTGACAAAATTCCCAGTAACAGGAGACGACATAATAGAGCTTGGCCTATTAGTAACTCATTATAGAATCGTAAGAGTAAGTGTAATGTATCAAAACGTCTTCGTACTTCTGCGGTAGAGCACAAGCAAAGATGTTTTAGGCTAGGGTTTACAGTATTCAAGGACTACCCTTTAGAAATTTCAAGAGATTACCCCTCTATTATGTAAAGAGGTTACTACACGGGTTTGAACATGGTGGCAAATCACGTTATATTATTTAGAGCATTCGATTTAGCGGATCTTAAGACGCTTTGGTGCTTTACTAAAAATATTTCCTCCATTACCCCAAACCGGGTTTGATCCTGTCATCTTTTCTTAGTAGAGGCTTGATCACTAATTTCTGATATATCTTTTAGCAAACATCTACCGACAATTTGATGAGTACCGATCCGTCACAGGCAGATTGGCTCAGCCGGGACAGAAATAGTCCGACGCAGGCACGATTTTTGGATATTTCTACAAATGTGTCCGCTCCAATCTTTTGGGTGTTAAAACTATCCACTGACTCTTTAGCAAACTAATAGAATCTGATTGCGAAACACCTTAGTCAGTGAAACTGTACGACGTAATTCGCACATACAATAGCGTTTCAATCCATATTATAGTGATTAAGAAATGACGTTTACCTACATAATAGGGTGGATCTAACTCGTGAGCGGGACTATCGATAATCTAAAATTGCCTACGCAGGGTCATCCTAATTGTGGTCTTCTACGCTAGCATTTTTTGAAGTTCTCCTATTATATCTAGAATGCGAGTATCTAGTGATACTTCCCTCTATTGAGCAACTCGGCGTAGTACGGACGGGACACGGGGCCGCGCGGCATCCCTTCAATGGGACACTGACCTCGGGCACGGACAACGGAACGGATCCGCGCACGGCAGCCGGGACAGGCTGCGCATCGAGAGCACAACTCCTGTTAACGGCTACTTCTCCACTAGCTGCATGCGCGGTCCCTCCGTGAAAAAACTTAATGACCGCCTAGGGTAGTAGCGGATGCGTCAGGTGGGAGAGATTCTCCGCGAAGGCTAAAGGGCCGCACTTGACGGTGTGGCCCCTACGGGGGAAACCGGTGCGTAGGGTCGCCCAGCTGGCCTTTCACCGGCTCCCGAGCCCCCAAACCACCCCAGGGCACCGCAGGGGCTCGGTGTTTGAGGGGCTAATTCTTCTTTCAAACTGCCGCCCGGGAAATTAGGTGTGTGAGTGGTCTCGGTTACGTAAGCTAGCAGTTCTGATCCAAACGGCGTTATCGCCGCCGCTATGGGAGCGAGCCAGTTCCACAGCACAGGCCCCGCGTCCTTTTCTTGCTCCGTTCGGGCATCGACTGGCCAAGTTGCTATCCCCCGCGGCCCCCAAAACGGGAATGGCCCTCTCGCCTGAGCGGGCACTCTACTGCTCTGAGTTAGGGTCAAAAAACAGTTGAGTAGACGGCGCCACCGCCTACTCTCGTGGAAAAGTGGTCCTGGGCGCCGAGCGAGCGGGTGCTGGGTGGCGGTGGTGCCGCGAGTATAATTGGCCTCGGACACCGGTTCCCGCGACGTCGAGTCGCCGACGCCCGACCCGAATGTCCGACACCCGTGTTAATGACCCACGAAGCCCTGGATAGCGGGCTCGGTGACGGATCGCGTAAGAGGTGCACCTTCGAGGCGCCGTTAGGGCACATTCTAGGCTGCCTGCAGTCTAGCGAGAATGCAAGCAGCTGGGCGATGGCGGACTGTCCGGTTTCGAGGCCACCCAAGCGACTCCTATGCCCGGATGTAGTACCTACACTCCCCCCTAGCGCCTCAGCCGCGGGAGGTCCGTCCGTATCGCCGCCGCGCTCGGGGGGTCGTCGCCGCAACCCCCGCCCCGGCGGGCCCGGGCCGCCACTGGCGGTGCGGTGTACTGTCTCGGGACGCCTTGCAGCCGCGGACCCACGCCCGCGGCCCGACCTGGGTGCTGGACCACGCCGCGCCAGGGGAGCGGCGCTGCGGCGGCGAGGGGGTCCCTCCAAGTGCGCGGGCGAGGCCTAATGTCCCCGCCCAGGCGCACGGTGCACCCGCGCATCCCTTCGCACGCCGGGATCGGACGAGGGGGCCGCCGGGCAACTGATGGGCGTACCGGCAGGAAGCGCCGGCCGGCCAAGCCCGTCAGCCGCGCCCTTGGTAACGGGGGCAAGATGATCGGCGTGGCCTAAGGGGGCGTCGCCGGCGCGGCGCCGGCACATCCGGGTCCAGCCGACGGGACGCGACCGACCGCGGGGCGTGCTGGTGAGCAGGCCCCGGTCCGCTCGTGGCCACGTGGGCTGCGCATTCCCACGACGCTAGGGAGGTTGCACAGCCGTCCACCAGTGGGCGTTCAGGGGCAAGCATCGGGGGGAGCTGAGGACAGGCGGCGGGGGCACCATGGGCGCCCCCTAGCGCTGTCGGGTGAACCCGGCCCGCGTCTACGGCCCTGAGGCCTGGGGCTGGGCGAGCCGGACGACCGGCGGCCCCCCAGGTGGGGGTGCGCCGTCCACTACGGTCCCCGTGGCCACCTCCCTGCCTCCGCAGCTGGCGCGAGCTTCAAGTGTCCGGCGCGGATGCGGCCGAAAGACCGGAGCGGGCCTGTCGAGTTCGACGGGGGCCCGGCGGGAACTGGAATGAGGGCGCGCCCCTCTACACCTGGACCGACGGGGGGGCCGCGGCGTCGCTCCGCCAGCGGGGGACGGTCCCCTGTCCCCCTCGATCCGCCTTGGGCAGGGCGCCCCCGGGGGGCAGCACAGGTCCGAGGGCGAGGTTCGCCCGGGGCCTCGGCTGGCG     
D       AACAAAGTTTAAAACGTTTTTTATTTATTCTTTTTTAATTTTAAAGACATATTTATATTATTATTTTCTTTTTTGTTTATTTATATAATTTTTAGAAATAGTGACAATCACAATGTTATTAATCGTTTTAATTAATAAATTTAAATAAATGAAATAGTAAATTTTAAATAAAACTATCTCATCAGATAATTTAACCAATTTCATAGACAATAACCAAGATGCTCTTTTACATAACATATTTAAAAAACTAGAAAATAATGACATTTTTAGTCGGCTTTGACTTAGCTGATACAAACATATATAAAATATTTGTCTCCAATTATATTTTACTATCAGTATTTATTGTATTTCGTTGCACGTTTAATTTTATTTAGGAGTTTTTTTACCATGATATATAATTTGAATTACTTATAAATTGTAACCTTAGATGCCAAAAATTTGTATCATTCAAAAATAGAAGATAGTGAGATTATCCATACAGACTTTAAATGCGGTTAATAAATTATAATATTCTGTAAATTGATTTTTTATGAAAGTAAATTTTCAATTTAATTTATTTTTAATTTGCATAAAATGTATTAATTAAATCCTAATTATGAATTAAGCTATGACATTGGTTTTTAAAATACAAATTTTTTATCATCGAAGATGTATTTATAAATTACATAGTCCAAGTTACCGTATAACAATTATTTATCTAAACAATTAAATTATACACGTACTCTTTGAAAAAGACAATAAAATTTTAAATAACATAGCAACACACAATATTATGTAATATTTTTTGAAAGTATTTAAAAAAATAATAGCTCGTATATGTCTACTATAACATATTATAATTCAAACCGCAATTGAAACATTTAATTCTTAACGAATTAGGGTATTTAAATTTTGTAAGAGTATCAATTACTACAATTTACAATTTAAATAAAATCCAGATCTTTAGTCCGTCGGTTTAGGTTAATCATTGCATGTTTTTACTAGATATTTATCCAAAGAACTATAATGCCGCCAAGTGACCTATATTTAGCTTGAATTATGCAATGAATACCTGAAGAACATAAGTATCTAAAAATAGCAAAGATCGTTCAAATTATCCCTATTGTTGGATATGATCCTGAAAGTCTAGAGGGAACGACCAAGTGGATCGACGATAACTCACTGCGGAGCAAAGGTAATTTTTGTCCAAATTCCCTGTAACAGGAGACAACTAAATATAGCTGGGACTACTAGTGTCTCATTACAGAATCGAAAGAGTAAGCGTATTGTATCAAAGCGTATTTGTACTTCTTCGTTAGACTACAGGCAAAGATGTTTTAGGCTAGGGTTTAAAGTACTCAAGGACTACCCTCTAGAAATTTCAACAGAGTACAGCTCTATTTTCGAAAGAAGTTTCTACACGGGTTTGACCACGGTGGCAAATCACGTTATATTATTAAGAGCATTCGATTTAGTAGATCTTAAGACGTTTTGGTGCTGTACTAAAAATAGATCCTCCATTACCCCAAACCACGTTTGATCCTGCCATCTTTTCTTAGTAGAGGAGTCATCACTAATTTCTGCTATATCTTTTAGGCAACATCTAACGACACTTTGATGCGAACGGATACGTCACAGGTAGATTGGCTCATCCGGGACCGAAATAGCCCGACCCAGGCGTGATTTTTGGTGATTTCTACAAATGTGTCCGCCCCTGTCTTTTGGGTATTCAAACCATCCGCTGCGTCTTTAGGAAACCAATAGAATCTGATTTCCATACAACTTAGGCAGTGAAACTTTACGACGTATTTAGTAAATACAATAGCATGTCAGTCCCTAATAAAGTGATTAAGAAGTGACAGTTACCTACATAATAGGGTGGATCTAACTCATAACCGGGGCTGTCGATAATCGAAAATTGCCTACGCATGGTCATACGAATTGTGGGATTCTGTGCGAGGATTTTTTGAAGTTCTCCTATTCCATCAAGAATGCGAGTATTTAGTGATAGTTCCCTCTATTTTGCAACTCAGCGTTTTACGGACGGGACGTGGGGCCCCGCCGGATCCCGTCAATGGGACATAGACCTAGGGAAAGGACACCGGAACGGATCCGCGCACGGGAGCCGGGACAGGCCGCGCATCGAGAGCACACCTCCTGTAAACGCCCACGACTCCACTAGCTACGAGCGCGGGCCCTACGTGAAAAAGCTGTAGCATCGCCTAGGGTGTTAACGGATGCGTCAGGTGGGATAGATTCTCCGCGACGGCTAAAGGGCCGCACTTGACGCTGTGTCCCCCCTGGGAGAAACCGATGCGTAGCGCCGCCCAGCTGGCCTGCCACCGGCCCCCGAGCCCGCAGACCCCCCCAGGCTACCGCAGGGGCTCGGCGTTCGAGGGGCCAAATCTTCTGTCAAACTGCCGCACGGGAAATTCAGTGTGTGACTGGTCTCGGTTAAGTAAGCGAGCTGTTCTGACCCATACGGCGTGATCGCCTACGCGATGTTAGCTAGTCCGTTACACGGCCCGGGCCCCTTGTCCTCTCCTTGCTCCGAAGGGGCATCGACTGGCGAAGTTGCTATCTCCCGTGGCCCCAAAAACGGGAATCGCCCTTTCGCCTTAGCGGGCAGTCTACTTCACTGAGTTAGGGTCAGGAAACAGTTGAGTAGACGGCTCCACCGCGTACTCTCGTGGAAAAGTAGTCCTCGCCGCCGAGCGATCGAGTCATGGGTGGCCGAGGCGCCGCGGGTCTAATTGGCCTCGGACACCGGTTCTCGAGACGTCGAGCCGCCGACGGTTGAACAGAATGTCCGAGACCGGTTTTAATGACCCACGAAGCCCTGGATAGCTTGCTACGTGGCGTATCGCGTAGGAGGTGCACTTTCGAGGCGCCGTTAGAGTACCATCTAGCCCGCCCGCAGTCTAGCGAGTACGCCAGCACCGGGGCGATGGCGGACTGTACGGGTTGGAGGCCGAGCAAGCGACTTCTATGCCCGGATGTAGTAGCTACACTCCCCCGTAGCGCCTCAGCCACGGGTGGTCCGTCCGGGGAGCCGCCGGGCTCGGTGCGTGGTCGCTGCGACCGCCGCCCCGGCGGACAAGCGCCGCCGCTGGCGGTGCGGAGCACCGTCTCCGGGAGCCTAGCAGCCGCGGGCCCGCCCCCGCGGTGCGACGTGGATGCTGGACGCCGCCGCGCCAGGGGAGCGGCCCTGCGGCGGCGAAGCGGTTCCTCCAAGTCGCCGGCCGACGCCCAATGTCCCCGCCCTGGCGCACGATGCACCCGCGCATCCGTTCTCACGCCGCGACCGGACAAGGGGGCCGGCGGGCAACTGGTGGGCTTGCCGCCAGGTAGCGACGGCGGGCCAAGCCCCCCAGCCGCGGCCTTGGTAACGGGGGCGAGACCATCGGCGTTACCTAAGGGGGACTCGCCGGCGCCCCGCCGGCGCATCCGGGTCCAGCCGACGGTACGCGACCGACAGGGGGGCGTGCTAGTGAGGAGGCGCATGTCGGCTCCTGGGCACGTGGGCTGCGCAGTCCCACGACGCTATCCAGGTGGCACAGCCGTCCACGAGTGGGCGTTCGGGCGCAAGGATCGCGTGGGGCTGGGTACAGGCGGCGCGAGCAGCACGGGCGCCCCCTAGCGCTGTCGGGTGAACCCGGACCGCGTCTACGGCCCTGCGGCCTGCGGCTGGCCGAGCCAGACGACCGGCGGCCGCCCAGGTGACGGTGCGCCGTCCACTACGGTCCCGTTGCCCAGCTCCCTGCCTCCGCGGCTGGCGCAACGTTCAAGTGTCCGGGGCGGATGCGGGCGAAAGACCGCGGCGGGCCCGTCGAGTTCCGCGGGGGCCGGGGGGGCACTGGAACGAGGGCGCGCCCCTCCACACCTGGACCGACGGGGGGGCCCCAACGTCGGTCCGCCAGCGGGGGACGGTCCCCTCTCCCCCGCGATACGCCTTGGGCAGGGCGTTCCCGGGGGGCCCCACAGGTCAGCGGGCGAGGTTCGCCCGCGGCCTCCGCTGGCG     
E       AACAATTATTAAAACATTTTTTATTTATACTTTTTTAATTATATGGACATATTTTCAATATTATTTTGTTTATTATTTATTTATAAAATTCTTAAAAATAGCGACACTTACAATGTGAGTGATCTATTTATTTAATAAATTAAAATAAATGAAATTGTAAAGATTAAATTTAATAATGTAATCATATAGTTTGACCATATTCATAGGCAATAACCAATATGCCCTTTAACATAAGATATTTAATATACTTGAAAAAAATGACATTTATAGTCGGTATCAATTTCGCTTTTATAAACATATAGAAAATTTTTGTCTACAATTATATGTTACTGTCTGTATTTATTGTATTTAGTTGTTCGTTTAATTTTATTTAGGAGTTTTTTAACCTAGATATACAAATTGAATTACTTATAAATTCTTACCTTAGATATTAAAAATTTGTACCAGTCCAAATTAGACGATTGGGAGATTATCCATAGAGATTTTACATGTGGTTAATAAAATATAATATTCCGTTAAAAAATTTTTTATCGAAGTAAATTTTCAATTTTTTTTATTTTAAATTTGCATAAATTGTATTGCATATATCCTCATTATGAAATAATTTATGACAATGGTTTATAAGATTCAATATTTTTATTCTCGAAGATGTAATTATACATTTCATAGATCAAGTTACCGTCGTACAATGATTTGATAAATCTATTAAGTTATATACGTACTCTTTGAAATAAACAATAAAAAATTAAATAACATAGTTACAGATAATATAATGTAACATATATAAAAAGATTCAATCAAAATATTTACTAGTTTATGTGTACTAAAACATATTTTAATTAAAGCCGCAATTGATACATTTATTTCTAAATGAATTAGGGTATTGAAATTTTGTAAGAGTTTCAATTACTTCAATTTACATTTAAAAAAATATCAATATTTGTATTTCGTCGTTATAGGATATTCATTACATATTGCTACTAGATTTTTATCCAAAGTACTATAAACCCCCCAAGTGGGCTATATTTAGCTTGAATGATGCTATTAATACCTGAAGAACATAAATATCAAAGAATAGCAACCGTCATTCAAATTAGCATTGTTATTGGTTATGATCCTGATAGTCCAGAGGGTACAACCAAGTGGATCGATGATAGCTCACTGCGGAGCAAAAGTAAATTTTGTCCAAATTCTCAGTAACAGGAGACTACTTAATATAGCTTGGCCTATTAGTAACTCATTATAGAGGTGAAAGAGTAAGCGTATCGTCTCAAAGCGTTGTCGTACTTCTTTGGTAGAGCACACACAAAGATGTTTTAGGCAAGGGTTTACAGTAAGCACGGACTACCCTTTATAAATTTCAGCAGAATACACCTCTATAATCCAAAGAGATTTCTACACGGGCTTGTCCAAGGTGGAAAATCACCTTATATTATTAAGAGCATTTGAATTAGCAGATCTTAAGACGTTTTGGTGCTATGTTAAAATTCTGTCCTCTATCACCCCAAACCGCCTATGACCCTTTCATCTTTTATAAGGCGAGGATTGATCACTAATTTCTGATATATCTTTTAGCCAACATTTAACGACACTTTGATGCGAATGGATAAATCACAGGCAGATAGGCTCAACCGGGACGGAAATAGCCCGACACAGGCGTGGTTTTTGGAGATTTCTACAAATGTGTCCGCCACGAGCTTTTGGGTCTTAAAACCATCGACTGCCTCTTTAGCAAACTAATTGAATCTGAATGCAAAACACCTAAGGCAGTGAAACTATACGACGAATGTAGTAAATACAATAGCATATCAATCCCTATTATAGTGATTAATAAGTGACATTTACCTACATAACAGAGTGGGTCTAACTCGTGATCGGGACTGGCAATACTCGAAATTTGCCCACGCAGGGGCATTCTAATAGTGGTGTTCTGTGAAAGGATTTTTTAAAGTTCTCCTTTTGCATCTAAACTGGGAGTATCTAGTGATAGTTCCCTCTATTGAGCGACTCCTCGTTGTACGGGCGGGACCTGGGGCCGCGCGGTATCCCCTCAATGGGCCCGGGCCCTCGGGAGAGGCCACCGAAACGGATCGACCGACGGGAGCCGGGACAAGCCGCGCATCGAGAGCACACCTCCTGTAACCGCCTACTACCCGACTAGTTTCGCGCGAGGGCCCTACGTGAAAAAGCTGCATTATCGCCTAGGGTATGAGCGGATGCGTCAGGTGGGAAAGATTCCCCGCGATGGCTAACGGGCCTCACTTGACGCTGTGCCCCGCGCGGGGGAAACCAATGCGTAGCGCCGCCCAGCTGGCCTTCCACCGGCCCCCGAGACCCCAGAACACTCCAGGCTACCGGAGGGGCTCGGTGTGCGAGGGTCCAAATCTTCTGTCAAACTGCCGCACGGGAAATCACGTGTGTGACTGGGCTCGGTTATGTAAGCCAGTTGCTCTGACCCAAACAGCGTTATCGCCTCCGCGATTGAAGCGAGCCAGTTACACGGCCCAGGTCCCTCGTCATCTCCTTGCTCCGAAGGGCCAGCGACTGGCGAAGTTGCTATCTCCCGGGGCGTCCAAAACGGGAATTGCCCTCTCCCCTGAGCGGGTATTCTAGTGCCCCGAGTTAGGGTCAAGACACAGTTGAGTAGACGGCTCCACCTCGTACTCCCGTGGAAAAGTGGTCCTGGACGCCGCGCGACCGGGTGTTGGGTGGCGGAGGTCCCGCGGGTCTGATTGGTCTCGGACACTGGTTCCCGGGGCGTCGAGCCGCCGACGTTTGTACCGAGTGTCCGAGGCCGGTTTTAATGACCCACGAAGCCTTGGATAGCTTGCGAGGTGTCGGATCGCGTAAGTGGTGCATTTTCGAGGCGCCGATAGGGCCCATTCTACGGTGCCGGCAGTCTGGCGAGGATGCAAGCGTCGAGCCGATGGCGGACTCCCAGGGTTCGACGCCACGCAAGCGACTCCTACCCGCGGCTGGCGTATCTACCCTCCCCCCTAGCGCCGCAGCCACGGGCGGTCCGTTCGAGGCGCCGCCGCGCTCGGGGCGTCGTCGCCGCGACCTCCGCCCCGGCGGCCACGGGCCGCCACTGGCGGTGCGGGGCACCGTCTCGGGCCGCCTCGCAGCCGCGCGCCCCCGGCCGCGGTCCGACGTGGATGCTGGCCGACGCCGCACCAGCGGAGCTGCCCTGCGGCGGCGGGGCGGTCCCTCCAAGCCAGCGGACGACGCCCAATGTCCCCGCCCAGGCGCACGATGCACCCGCGCATCCGTTCCCACGGCGGAACGGGACGTGGGGGCCCCCGGGCAACTGGTGAGCGTCCCGCCAGGAGGCGACGGGCGGCCGAGCCCTCCAGCCGGGGCCTTGGTAACGGGGGCAAAATCATCGGCGTTGCCTAAGGGGGAGTCCCCGGCGCTGCACCGGCCCATCCGGATGCAGGCGACAGTAGGCGACCCACAGCGGGGCGTGCTGGTGAGCAGGCGCCGGTCGGGTCCCGGGCACGTGGGCTGCGCATTCCCAGGACGCTAGGGAGCTAGCACAGCCGTCCACGAGTGGGCGCTCCGGCCCAAGCATCGCGGGGGGCTGGGGACAGGAGGCGCGGGCAGCAAGCGGCCCCCCTAGCGCTGCCGCGTGAACCCGGCCCGCCTCTACGGCCCTGCGACCACCGGCCGGGGGAGCCCGACGACCGGCGGCCCCCCAGGTGGCGGGGCGCCGTCCACTACGGTCCCGGAGGCCACCTCGCTGCCTCCGCCGGTGGCGCAAGCTGCAAGTGTTCGGGGCGTATGCGGGCGGAACACAGCGGCGGGCCTGTCGAGTTCGGCGGGGGCCGGGCGGGCACTGGATCGCGGGCGCGCACCTCCACCCCTGGACCGAGGGGGGGGCCGCGACGTCGCTCCGCCAGCGGGGGACGGTCCCCGCTCCCCCGCGATGCGCCTTGGGCCCGGCGATCCGGGGGGGAAGCACACGTCCGAGGGCGATGTTCGCGCGGGGCCTCGGCGGGGG     
F       AACAATTTTTAAAACAGTTTTTTTTTATTCTTTTTTATTTATATAGACATATATTCATTATTATTTTATTTATTTTTTATTTATATAATTTTCAGAAATAGTGACAATCACAATGTGAAGGATCATTTTATTTAATAAATTGAATTAAATGAAATAGTAAAAATTAAAATCAAAAATCTCATCATACAATTTGACCAGATTCATAGACAATAACCAAGATGCCCTTTAACATAAGATAATTAATAAACTTGAAAAAAATGACATTTTTAGTCGGAATTAACTTAGCTGTTAAAGACATATAGAAAATTTTCGTCAACAATTATATATTACTATCTGTTTTTATTGTATTTGGTTGTACGTTTAATTTTATTTAGGAGTTTTTTCACCATTAGATAAAATAAGAAATTCTTATAAATTCTGACACTAGATACCAAAAATTTGTATCGTTCAAAAATAGAAGATAGAGTGATTATCCATATAGATTTTATATGTGGTTAATAAATTTTAAAATTCTGTAATAAGATTTTGTATTGAAGTACATTTTCAATTTACTTTATTTTAAATTTGCATAAAATGAATTGACTAAATCCTCAATATGAATTAAGTTAAGATAATGGTTAATAAAATACTATTTTTTTATTCTCGAATATGTAATTATAAATTACATAGTCCAAGTTACCGTCGAACAATTATTTAATAAAACTATTAATTTATACTCATACTCTTTGAAATAGACAATAAAAAATTAAATAACATATTTTAACATAGTATTATGTAACATTTTTTTAAAGTATTTATAAAGATTTTTGCTATTTTATGTCTACTATAACATTTTATCATTAAAGCCGCAATTGAAACATTTATTTCTAAATGAATTAGAGATTCTTAATTTGGTCAGAGTTTCGATTACTACAATTTACATTTTAAATAAAGTCAATATTTGTAGACCGTCGATCTAGGATACTCATTACATTTTGCTACTAGAGATTTATCCAAAGTACTATAAAACCCCCTAGTGGCCTATATTTAGCTTGATTGATGCATTTAATACCTGAAGGACATAAATATCCAAAAATAGCAACGATCGCTCAAATTATCACTAATGTTGGTTATGACCCTGAAATCCAAGAGGGAACCACCAAGTTGATCGATGATAACTCACTGCGGAGCAAAGGTAAGTTTTGGCCAAATTCTCAGTAACAGGAGACAACTTAATTTAGCTTGGACTATTAGTAACACATTAAAAAACCGTAAGAGTAAGCGTATTGTATCAAAGCGTATTCGTACTTCTTCGGTAGAGCACATGCAAAGATGTTTTAGGCTAGGGTATACAGTATTCACGGTCTTCCCTATATAAATTTCAGCAGAGTACTCCTCTATAATCCAAAGAGATTTCTACACGGATTTTTCCAAGGTGGCAAATCACGTTACATTATTAATAGCATTTGATTTAGCAGATCTTTAGACGTTTTGGTGCTGTACTAAAAATCTATCCCATATCACCCCAAACGACGTATGTTCCTTTCATCTTTTCTTAGGGGAGGGTTGATCACTAATTTCTGATATATCTTTTAGCCAACATTTAACGACACTTTGATGCGAATGGATTCGTCACAGGCAGTTAGGCTCAGCCGTGACAGAAATAGCCCGACGCAGGCGAAATTTTTGGAGATTTCTACAAATGTGTCCGCCCCCATCTTTTGGGTATTCAAACCATCCACTGCCTCTTTTGCAAACAAATCGAATCTGATTGCCAAACACCTTAGGCAGGGAAACTGTCCGACGTATCTAGTAAATACACTCGCGTGTCAATCCCTATTATAGTGATTAATAAGAGACATTCACCTACATAATAGAGTGGATCTAACTCGTGATAGGGACTGCCGATAATCGAATATTGCCTACGCAGGGTCATACTAATGGTGGATTTCTGAGACAGCATTTTTTGAAGTTCTCCTTGTACCTCAAGATTGGGAGTATCTAGTAATAATTCCCTCTATTGAGCAACTCCGCGTTGTACGGGGGGGACCTGGGGACTCGCGGGATCCCGTCAATGAGACAGCGACCTCGGGAAGGGGCACCGTAACGGAACTACGGACGGGAGCGGGGACAGGCCGCGCATCGAGAGCACACCTCCTGTAACCGCCTACTACTCGACTAGCTTCGTGCGCGGGCCCTACGTGAAATATCTCCAGCATCGCCTAGGGTATTAGCGGATGCGTCAGGTGGGAGAGATTCTCCGCGATGGCTGAAGGGCCTCACTTGACGCAGTGCCCCGGGCGGGTGAAACCGATGCATAGGGCCGCCCAGCTGGCCTTCCACCGTCCCCCGAGACCCCAGATCCCCCGAGGCTACCGCAGGAGCTCGGTGATCGAGGGTTCAAATCGTCTTTCAAACCGCCGCACGGGAAATTACGTGTGTGACTGGTCTCGGTTATGTAAGCCTGCTGTTCTGAGGCAAACAGCGTCATCGCCTCCGCGATTGTAGCGAGGCAGTCACACGGCCCAGGCCTATCGTCCTCTCCTTGCTCCGAGGGGGCAGCGACTGGCTAAGTTGCTATCTTCCGCGGCCCCCAAAACGGGGATGGCCCCTTCCCCTTAGCGGGGACTCTAGTCCACAGAGTTCAGGTCAAGTAACAGTTGACCAGACGGCTCCACCGCGTACTCTCTTGCAAAAGAGGTCTTGGGCGCCGAGCGACCGGGTGTTGGGTGGCGGAGGTCCCGCGGTTGTAATTGGTCTCGGACACGGCTTCCCGGGACGTCGAGCCGCCGACGTTTGAACCGAGTGTACGAGACCGGTTTTAATGACCCACTAATCCCCGGATAGGTTGCGCGGTGACGGATCGCGTACGAGGTGCAATTTCGAGGCGCCGTTAGGGCCCATACTAGGATCCCCGCAGTCTAGCGAGAATGCAAGCTCCGGGCCGATGGCGGACTTTACGGGTTCGACGCCAGGCAAGCGACTGCTATCCCCGGATGACGTAACTACCCTCCCCCCTAGCGCCGCAGCCACGGGCGGTCGGACCGGGGGGCCGCCTCGCTCGGGGCGTCGTGGCTGCGACCGCCGCCCCGGCGGCCACGGGCCGCGCCTGGCGGTGCGGGGCACTGTCTCGGGCCGCCTTGCAGCCGCGCGCCCGCCCCCGCGGTCCGGCCTGGGTGGCGGCCGACGCCCCGCCTGGGGAGCTGCGCTGCGGCGGCGCGGCGGTCCCACCAAGCGGTCGGGCCACGCCCAATGTCCCCGCCCCGGCGCACGATGCACCCGCGCATCCGTTCCCAGGGCGGGACCGGACGAGGGGGCCACCGGGCAACTGGTCGGCGGCCCGGGAGGAAGCGCCCGGCGGCCAAGCCCTCCAGCCGCGGCCTTGGTAACGGGGGCCACATCATCGGGTTCGCCTAAGGGGGCCTCCCCGGCGCGGCGCCGGCCCATCCGGGTGCACCCGACCGCAGCCGACCCACAGCGGGGCGTGCTGGTGAGCAGGCACCGGTCGGTTCCTGGACACGTGGGCTGCTCATTCCCAGGACGCTAGGGAGGTGTCACAGCCGTCCACGAGTGGGCGTTCCGGCCCAACCATCGTGCGGGGCTGGGGACAGGAGCCGGCGCCAGCATGCGGGCCCCCTAGCTCTGTCGAGTGAACCCGGCCCGCGTCGACCGCCGTGCGACCAGGGGCTCGGCGAGCCGGACGACCGGCGGCCCCCCACGTGGCGGGGCGCCGTCCACTACGGTCTCGGTGGCCAGCTCGCTGCCTGCGCGCGTGGCGCGAGCTACAAGTGTCCGGGGCGGATGCGGGCGAAAGACCGCCGCGGGCCTGTCGAGGTCGACGGGGGCCTGGCGGGCACTGGAAGGGGGGCGCGCGCCTCCACACCTGGACTGACGGGGGGGCCGCGACCCCGGTCCGTCAGCGGGGGACGGTCCGCGATCCCGCGCGATGCGCCTTGGGCAGGGCGATCCCGGGGGGAACCACACGTCCGAGGGCGAGGTCCGCCCGGGGCCTACGCGGGGG     
G       AACAATTATTAATACGTTTTGTATTTATTCTTTTTTATTTGTAAAGACATATTTTCATTAATATTTTATTTTATCGTTATTTATATAATTTTTATAAAAACTGACAATCACTATGTGAAAAATCATTTTATTAAATAAATTTACAAAAATGAAATAGTAAATATATAATTGAACAATCACATCATACAAATTTACTAAATTCATAGACAATAACCAAAATGCCCTTTAACATAAGATATTTAATAAACTGGAAAAAATTGACATTTTTAGTCGGTTAAACATTAGCTTTTAAAAACATATAGAAAATTTTTGTCTACAGTTATATGTTACGGCCTGTATTTTTAGTTTATAGTTGTACGTTTAAATTTATCAAGGAGTTTTTTCACCATGAAATATAATATGAATTACTTATAAAATCTAACCTTAGCTACCAAAAATTTGTATCATTCAAAAATCGAAGGTAGTGAGATTTTCCATAAAGAATTTAAATGTGGTTAATAAATTATAATATTCTGTAAATAACTTTTCTATTGAAGTAAATTTTCAATTTAATTTATTTTAAATTTGCATAAAATGTTTTGCTTATATCCTCATTATGAATTAAGTTACGATAATGGTTTAAATCATACAATATTTTTATTTTCGAAGATGTAATTATAAATTACATAGTCCAAGTTACCGTCGAACAATTAATTTATTGATCTATTAAGTTTTACACGTACTCATTGAAATGGACAATAAAAAATTAAATGACATAGTTTCACATAATATTATGTAACATTTTTTAAAAGTATATATAAAAATAATTACTATAGTATGTCTACTATAACATAATATAATCAAATCCGCAATTGAAACATTTAACTCTAAAGGAATTAGGGTATAGTAATTTTGTAAGAGTTTCAATTACTCCAATTAATATTTTAAATAATATCCATATATGTAGTCCGTCGGTTTAGGTTATTCATTTCATGTTGCTACTAGATTATTATCCAAAGTACTATAAACCCGCCAAGTGCCCTACATTTAGCTTGAATGATGCAATAAATACCCGCAGAACTTAAATATCCAATAATAGCAACGATCGATCACATTATCTCTATTGTTGGTTATTATCCTGAAAGTCAAGAGGGAACCTCCAAGTGGATCGGTGATAACTTACTGCCGAGCACAGGTAAGTTTTGCCTAGATTCTCAGTAACAGGAGACAATACAATATAGCTTGGCCTATTAGTAGCTCATTATAGATCTGCAAGAGTAAGAGTATTGTTTCAAATCGTATTCGTAGTTCTTAGGCAGAGGACAAGCAACGATGTTTTAGGCCAGGGTTTACAGTTACCACGGGTTACCCTTTATAAATTTCAGCAGAAGACACCTCTATAATCCTAAGAGATTTCTACACGGGTTTGTCCAAGGTGGCAAATCACGTTATATTATTAGGAGCATGAGATTTAGCAGATCTTAAGATGTTTTGGTGCTGTACTAAAAATATATCCTCTATCACCGCAAACCATATATGATCCTTTCATCTTTTCTTAGGCGAGTATTAATCACTAATTTCTAATATATCTTTTAGCCAACATTTAACGACACTTTGATGAGAACGGATACGTAACTTGCAGATTGGCTCAGCCGGGACAGAAATAGCCCGACTCAGGCGTGGTTTTTGGAGATTTCTACAAATGTGTCCGGCACAATCTGTTGCGTATTCAAACCATCCACTGTCTCTTTTGCAAAATAATAGAATCTGATTGCGAAACACCTTAGGTAGTGAAACTATACGACGTTACTCGGAAATACAATAGCGTGTCAATCCCTATTATAGTGATTAATAAGTGACGTTTACCGAGATAATAGCGTGGATCTGACTCGTGATTGGGTCTTCCTATAAACGAATGTTGCCTACGCAGGGGCGTGCTAATTGTGGTTTTCTGTGCCAGAATTTATTGAAGTTCTCCTTGTACAGCTAAAATGGGAGTATGTAGTGATAATTCCCTCTATTGAGCAACCCCGCGTAGTACGGACGGGGCCTGGGCCCGCGCGGGATCCCGTGAATGGGCCAGCGACCTCGGGAAAGGTCACCGGAACGGATCAGCGGACGGGAGCGGGGACAGGCCACGCAACGGCAGCACACCTCCTGTGAACGCCTACTAGTCGAGTAGCTTCCTGCGCGGGCCCTACGTGACAAATCTCCACTATCGCCTAAGGTATCACAGGATGCGTTAGGTGGGAGAGATTCTCCGCCATGGCTGAAGGGCCTCACTCGAGCAACTCCCCCGATCGGGGGAAACGGATGCCAAGGGCCGCCCAGCTGGCCTTCCACCGACCCCCGAGAACGCAGACCCCCAGAGGGTACCGCAGGAGCTCGGTGCTCGAAGGTCCAAATCTTCTATCAAATTGCCGCCCGGGAAATTACGTGTGTGAGTGGTCCCGGTTATTTAAGCCAGTTGCTCTGATCCAAACAGCGTTATCACCTTCGCGATGGTAGCGAGTCAGTTGCACGGCCCAGGCCCCTCGTGCTCTCCATGCTCCGGAGGGGCACCGACTGGCTAAGTTGCTATCTCACGGGGCCCCCAAAACGGGAATGGCCCTTCCCCCTTAGCGGGCACTCTAGTGCACCGAGTTAGGGTCAAGACACAGTTGAGTAGACGGCGCCACCCCCTACTGTCGTGGAAAAGTGGTCCTGGGGGCCGAGCGAGCGGGTGCTGGGTGGAGGAGGTCCCGCGGGTATAATTGGCCTCGGACACCGGTTCCCGGGACGTCGAGCCGCCGACGTTTGAACCGAGTGTCCGAGACCGGATTTAATGACCCACGAAACCTTGGTTAGCTTGCGTGGTGTCGGATCGCATAAGAGGTGCACTTCCGAGTCGCCGTTAGGGCCCATTCTAGGCTGCCTGCAGTCTGGCGACAATGCAAGAAGCGGGCCGATGGCGGACTGTCCGGGTCCGAGGCGACGCAAGCGACTACTATCCCCGGGTGACGTTTGTACAGTCCCCCCTAGCGCCGCAGCCACGGGGGGCCCGCCCGGGGCGCCGCCGCGCTCGCGGCGTCGTGGCCGCGACGGCCGCCCCGGCGGCGACGGGCCGCCACTGTCGGTGCGGGGCACTGTCTCGGGGCGCCTTGCAGCCGCGCCCCCGCGCCCGCGCCCCGACCTGGGTGCTGGCCGACGCCGGCCCAGGGGAGCTGCGCTGCGGCGGCGAGGTGGTCCCTCCAAGTCGGCGGGCGACGCCCAATGTCCCCGCCAAGGCGCACGCTGCACCCGCGCATCCGTTCGCAGGCCGGGACCGGACGAGCGGACCACCGGGCAACTTGTCGGGGTGCCGCCAGGAAGGGACCGCCGGCCAAGCCCTCGAGCCGCGGCCTTGGTAACGGGGGCAAGATGATCGGCGTCGCCTAAGGGGGCCTCCCCGGCGCGGCGCCGGCCCATCCGGGTCCAGCCGACGGTAGGCCACCCACAGCGGGGCGTGCTGGTGAGCAGGCGCCGGTCGGTTCCCGGCCACGTGGGCGGGGCATTCCCACGACGCTAGGGAGCTGGCACAGCCGTCCACGAGTGGGCGTTCAGGCGCAAGCATCGCGCGGGGCTGGGGACCGGGGGCGGGCCCAGCATGCGGGCCCCCTAGCGCTGGCGGGTGAACGCGGCCCGCGTCTACGGCCCTGCGACCCGGGGCTGGGCGAGCCGCAGGACCGGCGGCCCGCCAGGTGGCGGTTCGCCGTCCACTGCGGTCCCGGTGGCCCGCTCGCTGCGTTCGGGGCTGGCGCAAGCTTCACGTGTCCGGGGCGGATGCGGGCGAATGACGGCGGCGGGGCTGTCGGGCTCGGCGGGGGCTCGGCCGGCAGTGGATCGAGGGCGCCCCCCTCCACACCTGGACCGACGGGGGGTCCGCGGCATGGGTCCGGTAGCCGGCGAGGGTCCCTGCTCCCGCGCGATGCGCCTTGGGCAGGGCGCTCCGGGGGGGCAGCACACGTCCGAGGGCGAGGTTCGCCCGCGGCCTCCGCTGGCG     
H       AACAATTATTAAAACGTTTATTATTTATTCTTTTTTAATTTTAAGGTCATATTTTCATTATTATATTCTTTATTTTTTATTTATATAGTTTTTAGAAATAGCGACGATTACTATGTGAATAATCCTTTTATTTAATAAATTTATATACATGAAATTGTAAAATTAAAATTTAACAATCAGATCATACAATTTGACAAGATTCATAGTCAAAAACCAAAATGCCCTTTAACATAAGATATTTAATAAACTAGGAAAAATTGACATGTTTAGTCTGCATAAAATTAGCTTTTACGGACATATATAAAATTTTTGTCAACATTTATATTTAACTATCTGCATTTTTAGTATTTAGTTGCACGTTTAGTTTTATTTAGGAGTTTTTTCACCATGAGATAAAATAGGAATTACTTATAAATTCTGACCCTAGCTATCAAAATTTTGTAACATTCAACAATAGAAGATAGTGAGATTATTCATAAAGATTATAGATGTGATTAATAAATTATAATATTCTGTAAAAAGATTTTTTATTGTAGTAAATTTTCAATTTAATTTAATTTAAATTTGCATAAAATGTATTGATTAAATCCTCATTATGAGATAAGATATGACATTGGTTTTAATGATACAATATTTTTATTATCGGAGATGTAATTATAAATTACATAGTCCAAGTTACCGTCGAACATTTATTTGATTAATCAATTAAGTTATACACTTACTCATTGAAATGGACAATAAAAATTTAAATAAAATAGTTTCATATAATATTATGTAACATTTTTTCAAAGCATGTATAAATATATTTTCTATTCTATGTCTACGATAACATAATATAATTAAATCCGCAATTGAAACATTTTGTTCTAAATGAATTAGAGTATTATAATTTTGTAAGAGTTTCAATTACTTCAATTTACATGTTAAATAAAATCTATTTATTTATTTCGTCGGTTTAGTATATTCATTACATGTTGCTACTAGATTTTTATCCAAAGTACTATAAACCCCCCAAGTGGACTATATTTAGCTTGAAGGTTGCTATAAATACCAGAAGTACATCAATATCCAAAAATAGCAACGATCGCACAAATTATCACTATTGCTGGTTATGATCCTGAAAGTCAAGAGGGAACCACCAAGAGGATCGTTGATAACTCACAGCGGAGCAAAGGTAAGTTTTGTCTAAATTCCCAGTAACAGGAGACCACATAATATAGCTTGGCCTATTAGTAACTCATTACAGATCGGAAAGAGTAAGCTTCTTGTTTCAAAGCGTCGAACTATTTCTCGGGGAGAGCACAAGCAAAGATGTTTTAGGCTAGCGTATACAGTTATCATGGGATACCCATTACAAAATTCAGAAGCGTACACCTCTATAATCCGATGAGATTTCTACACGGGTTTTTACAAGGTGGCAAATCACGTTATATTATTAAGAGCATTCGATTTAGCAGATCTTGTGATGCTTTGGTGCTGTACTAAAAATATATCCTTTATCACCGAAAACAACGTATGATCCTTTCAACTTTTCTGAGGCGAGGGTTAATCACTAATGTCTGATATAACTATTAGCCAACAGTGAACGACAGTTTGATGCAAACGGATACGTCACAGGCAGATTGGCTCATCCGGGACAGAAATACCCCGACACAGACGTGTTTTTTGGAGATTTCTACAAATGTGTACGACCCAATCTTTTGGGTATTCAAACAATCCACTGGCTCTTTAGCAAACCAATAGAATCTGATTGCAAAACACCTTAGGCAGTGAAACTGTACGACGATTTTAGTACATACAATAGCGTGTCAATCCCTATTATAGTGATTAATAAGTGACGTTCACCTACGTATTAGGGTGGATCTGACTCGTGATTGGGTCTGACGATCTTCGAAAATTGCCAACGCAGGTACATACTAATTGTGGTGTTCTGAGCCAGAATTTTTTGAAGTTCTCCTTTTGCATCGATAATGCGAGTATTTAGCAATAGTTCCCACTATTGAGCAACTCCGCGTTGTACGGACGGGACCTGGGGCCGCGCGGTATCGCGTCAATGGCACATCGACCTCGGGAGCGGCCACCGGAACGGAACCGCGGACGGGAGTAGGGACAGGCCGCGCAGCGGCTGCGCACCTCCTGTAAACGCCTACTAGTCGACTAGCTTAGTGCGCGGGCCCTACGTGAAAAATCTCCAGCATCGCCTACGGTATTAGCGGATGCGTCAGGTGGGACAGATTCTCCGCGATCGCTTAAGGGCCTCACTAGAGGCTGTGCCCCCTCCGGGGGAAACGGATGCTTAGGGCCGGCCAACTGGCCTTGCGCCGGCGCCCGAGGCCCCAGACCCCGCCACGCTACCGCAGGGGCTCGGTGCTCGGGGGTCCAAATCATCTGTCAAACTGCCGCGCGGGAAATTACGTGTGTGAGTGGTCTCGGTTATGTAAGCAGGTTGCTTTGACGCTCACAGCGTTATCGCCAGCGCGATGGTAGCGAGTCGGTTGCACGGCTCAGGCCCCTAGGCCTCTCCTTGCTCCGGAGGGGCACCGACTGGCCAAGTTGCTATGTCCGGCGGCCCCCAAAACGGGAATGGCTCTTACCCCTTAGCGGGCAGTCTAGTGCCCCGAGTTAGGGTCTAGACACAGTTGAGTAGACGGCTCCACCGGGTACTCTCATGGATAAGTAGTCCTAGGCGCCGTCCGACCGGGTGCTGGGTGGCGGAGAGCCCGCGTGTCTTATTGGCCTCGGACACTGGCTCCCGGGACGTCGAGACGCCGACGTTTGAACCGAGTGTCCGAGGCCAGATTTAATGACCCACGAAGCCGTGGGTAGCTTGCAAGGTGTCGGATCGCGTAAGAGGTCCACTTGCGAGGCTCCGTTAGGGCCCATTCTAGGCTTCCGGCAGTCTAGCGAGAATGCAAGCACCGGGCCGCTGGCGGACTGTTCGGGTTCGAGGCCAATCCAGCGACTCCTATCCCCGGATGCCGTATCTACACTCCCCCGTAGCGCCCCAGCCACGGGCGGTCCGTGCGGGGCGCGGCCGCGCTCGGGGCGCGGTGGCGGCGACGCCCGACCCGGCGGGCACGGGCCGCCACTGCCGGTGCGGGGCACTGTCTCGGCTCGCCTTGCAGCCGCGCCCCCGCGCCCGCGGTCCGACCTGGGTGCTGGCCGACGCCCCGCCAGGGGAGCGGCGCTGCGGCGGCGAGGCGGTCCCTCCAAGTCGCCGGGCGACGCCCATTGTCGCCGCCCCGGCGCACGCTGCACCGGCGCATCACTTCCCACGCCGGGACCGGACGAGGGGGCCACCGGGCCACTGCTGGGCGTACCGGAAGGACGCGACGTGCGGCGAAGCCCTCCAGCCGCGGCCTTCGTAACGGGGGCAAGATGATTGGCGTGCCCTCAGGGGGCGTCCCCGGCGCCGCGCCGGCCCATCCGGGTCCAGCCGACGCTAGGCGACCCACAGCGGGGCGTGCTAGTGAGCGGGCGCCCGTCGGGTCCTGGGGACGTGGCCTGCGCAGTCCCACGACGCTAGCGAGCTGGCACAGCCGTCCACTAGTGGGCGTTCAGGCGCAAGCATCGCGTGGGGCTGGGAGCAGACGGCGGTGTCAGCATGCGGGCCCCCTAGCGCTGCCGGGTGAACCCGGCCCGGGTCTACGGCCCTGCGACCCGGCGCTGGGCGAGCCGGACGACCGGCGGCCCCCCAAGTGGCGGTGCGCCGTCCACTACGCTCCCGGTGCCCGCCTCGCTGCGTCCGCGGCTGGCGCGAGATTCACGTGTCCGGGGCCTATGCGGGCGGATGACTGCGGCGGGCCTGTCCAGTTGGGCGGGGGCCGGGCGGGCACGGGATCGAGGGCGCGCCCCTCCACACCTGGGCCGACGGGGCGGCCGCGGCGCCGGTCCGTTAGCGGGCGACGGTCCCCTCTCCCCCGCGATGCGCCTTGGGCAGGGCGATCCTGCGGGCAACCACAGGTCGGAGGGCTAGTTTCGCGCCTGGCCTCGGCGGGGG     
I       AATAATTGTTAAAACATTTTTTATTTATTCTTTTTTATTTTTTAGGCCATATTATAATTATTATATACTTTATTTTTTAAATATATGATTATTAGAAAGAGTGACATTCATTATGTGATTAATCCTTATATTTAATAAATTTAAATAAATGAAATATTAAAAATCAAATCTAATAATCTCATCATATAATTTAACCATATTCATAGACATTAACCAAGTTGCATTTTTACATAAGATATTTAATAAACTAGAAAATATTGACAAATATAGTCGTCATTAACTTTGCTGTGACATACATATATAAAATTTTCGTAAACAATTATATTTTACTATCTGTATTTATTGTATTTAGTTGCACGTTATCTTTTATACAGGAGTTTTTTCACCATGAAATATAAATAGAATTACTTATAAATTTTTAACTTAGATTACAAAAATTTGTAACTATCAAAATTAGAAGATAGTGAGATTATCCATATAGATTTTACATGTTGTTAATCAATTATAAAATTCAGTAGCAAGATTTTTTATTGATGTAAATTTTTAATTTTATTTAATTTAAATTTGCATAAAATGTATTGCTTAAATCCTCATTATGAAATAATTTAGGACAATGGTTTATAATTTACAATATTTATATTGTCGGAGATGTTTTTATAAATTACATAGTCCAAGTTACCGTCGTACAATTATTTGATTAAACTATTAAATTATACACGAACTCTTTGAAATTTACAATAAAATATTAAATAACATTGATTCGCATAATATTATGTAACTTTTTTTATAAGTATTTATAAAAATATTTGCTATTTTATGTCTACTATAACATATTATTATTAAAGCCGCACTTGAAACATTTAATTCTAGAAGAAGTGGGGTATTGAAATTTTGTAAGAGTTTCAATTACTCCAATTGACATTTTAAATAATATCCATATATCTAGTCCGTCGGTTTAGGATATTCATTGCATTTTGATACTATAATTTTATCCAAAGTACTATAAACCCCCCAAGTGGCATATATTTAGCTTGAATGATGCACTTAATACCAGAAGAACATAAATATCCGAAAATAGCAAAGATCTCGCAAATTATCACTATTGTAGGTTATGATCCAGACAGTCTGGAGGGAACCACCAAGTGGATCGATGATATCTCACTGCGGAGCAAAGGTAAGTTTTGTCCAAATTCCCAGTAACAGGGGACAACTTAATATAGCTTAGCCTATTCGTAACTCATTATAGAATCGTAAGAGTAAACGTGTTGTATCAAGGCGTCTTCGTACTTCTCCGGTAGACTACATGCAAAGATGTTTTAGGCTAGGTTAAACAGTAATCACGGGCTACCCTATATAAATTACACCGGAGAACACCTCAACAATCGAAAGAGTTAGCTACACGGGTTTGTCCAGGGTGACAAATCACGTTATATTATTTGGAGCTTTCGATTTAACAGATCTTTAGACGTTTTGGTGCTGTACTAAAACTATATTCATCATCACCCCAAACCACGTTTGATCCTTACATCTTTTCTCAGGCTAGGATTGATCACTAATTTCAGATATAACTTTTAGCCAACATCAAAGGACACCTTATTGCGAACGGATACGTCACATGCAGGTTGACTCATCCGGGACAGAAATAGCCCGACCCAGGCAGGATTTTTGGAGATTTCTAAAAATGTGTCCGCCCCAATCTTTTGGGTATTCTAACGATCCACTTACTCTTTGGCAAACTAAGTGAATCTGATTGCACAACACCTTAGGAAGTGAAACTGTACGACGTATCTAGTATATACAATAGGGTGTCAGTCCCTATTATAGTGATTAAGAAGTGACGTTTACCTGCATAAAAGAGTCGATCTCACTCGTGTTCGGGGCTCCCGATATTCGAAAATTGCCTACGCAGCGGCATACGAATTTTGGTTTTATATGCCCGAATTTATTGAAGTTCTCCTATTACATCTAGAATGGGAGTATCTAGTGATAGTTCCCTCTATTCAGCAACCCGGCGTTGTACGGCCGGGACCTGGGTCCGCGCCGGATCCCATGAATCGGCCATCGACTTCGGGAAAGGCCACCGTAACGGAAACGCGCACGGGAGCCGGGACAGGCCGCGCATCCAGGACACACCTCGTGTGAACGCCTACAACGCGACTAGCTTCGTGCGCGGGCCCTACGTGAAAAATCTCAAGAAGCGCCTAGGGTATTAGAGGGTGCGTCAGGCGGGATAGAGTCTCCGCGATGGCTGAAGGCCCTCACTTGACGCTGTGCCCCCTGCGGGGGAAACCGATGCTTAGGGCCGCCAAGCTGGCCTCCCACCGGCCCCAGACAGTCCAGACCGCAACAGGCTTCCGGAGGGGCTCGGTGTAAGAGGGTCCAAATCGTCCGTCAAACCGCCGCATGGGAAATTTCGTGTGTCAGTTGTCTGGGTTATGTAAGCCGCTTTCTCTGATCCCCACGGCGTTATCGCCTCTGCGATGGTAGCGAGTCAGATCCACGGCCCGGGCCTCTCGTCCTCTCCTTGCTCCGAAAGGGCATCGACTGGGGAAGTTAATATCGCCCGAGGCCCCCAAAACGGGAATGGCCCAGGCCCCTTAGCGGGCACTCTACTACACCGAGTTAGGGGCCAAACACAGTTGAGTAGACGGGTCCACCGCGTACTCCCGTGGAAAAGTGGTCCTTGGCGCCGAGCGACCGGGTACTGGGTGGCGGAGGTACCGCGCCTCTAATTGGCCTGGGACAACGGTTCTTGAGACGTCGAGCCGCCGACGATTGGACCGAGTGTCCGAAACCGGTTTTCAGGACTCCCGAAGGCCTGGGTAGCCCGCCAGGTGGCGGAGCGCGTAGGAGGTGCATTTGCGAGGCGCCGTTAGGGCCCATTCTAGGCTGCCGGCACTCTGGCGATAATGCAAGCGTTGGGGCGATGGCGGACTGTCCGGGTGTGAGGTCACGCAAGCGACTCCTATGCCCGGATGTCGTATTTTCACTCCCCCCTAGCGCTGCAGCCATGGGAGGTCCGTGCGGGGCGCCGCCGCGCTCCGGGCGTCGTGGCGGCCACCGCCGCCCCGGCGGTCATGGGCCGGAACCGGCGGTGCGGGGCACTGTCTGGGGCCGCCTTCCAGCCGCCCTCCCCCGCCCGCGGGCCGACCTGGGTGCCGGCCGACGCCGCCCCAGAGCAGCGGCGCTGCGGCGGCGAGGCGGTCCCTCCGTGGCGGCGGGCCATGCCCAATGTCGCCGCCCCGGCGGACGCAGCACCCGCGCATGCGTCGACTCGCCGGGACCGGACGAGGGGGCCCCCACGCAACTCGTGGGGCTCGCGCCACGCAGCGACCGCGGGCCAGGCCCTCCAGCCGCGGCGTTGGTAACGGGGGCAAGATGATCGGCGTTGCCTGAGGGTGCCTCCCCGGCGCGACGCCGGCGGATCCGGGTCCCGCCGACGGTAGGCGACACCCCGCGGGGCGGGGTGGTGAGGAGGCACCGGTCGGTTCCGGGACACGTGGGCTGCTCAGTCCCACGACGCTAGGGAGCTGGCACAGCCGTCCACGAGTGGGCGTTCAGCCGCAAGCAGCGGGTGGGGATGGGGACTGGGGGCGGGGCCACCATGCGGGCCCCCTAGCGCTGTCGTGTGAAGCCGGCCCGGGTCTACGGCCCTGCGGCCTGGCGCTGGTCGAGCCGGACGACCCGCGGTCCCCCAGGTGGCGGTGCGCCGTCCACTACGATCCCGGTGCCCCGCTCCCTGCCTCCGCAGGTGGCGCGAGCTTCAAGTGTCCGGGGCCGACGCGGGCGAAGGACCGCAGCGGGCCTGTCGAGTTCGGCGGCGGCCTGGCGGACACTGGAAGGAGGGCCCCCCCCTCCACACCTGGACCGACGGGGGGGCCGCTACGTCGGTCCGCCAGCGGGGCACGGTCCCCTCTCCCGCGCGATGCGCCTTGGGCAGGGCGATCCCGGGGGGACGCACACGTCCGGGGGCCAGCTTCGCCCGGGGCCTCCGCCGGGG     
J       AGCAATTGTTAAAACATTTTTTATTTATTCTTTTTTAATTTTTATGTCATATTACAATATGTATTTTCTGTATTTTTTCTATATATGATTTTTAGAAATAGTTACAATTACAATATGAATTATCGTTATATATAATAAATTAAAATAAATGAAATATTAACACTAAAATGAAATAATATAATCATATAATTTGACAACATTCATAGACATTAACCAAGTTGCAATTTGACATAAGATATTTAATAAATTAGAAAAAAACGACAATTTTAGTCGCCATTAACATTGCTGTTACAAACATATAAGAAATTTTTATCAACAATTATTTTTTACAATCAGGATTTAATGTCTTTAGATGCACGTTTAATTTTATTTAGCAGTTTTCTCACCATGAGATATAAGAGGAATTACTTATAAATTATGATCTTAGATAACAAAAAATTGTATCAATCAAAATTAGAAGATAGTGAGATTCTCCATATAGATTTTAGAGGGAGTTAATAAATTATAATCTTCTGTAAAAAGATTTTTTATAGAAGTATATTTTCAATTTTATTTTTATTAAATTTGCATAAAATGGATTGCATATATACTCATTAAGAATTAAATTAGGACAATGGTTTATACTATTCGATATTTATATTGTGGAATATGTATTTATAAATTACATAGTCCAAGTTACCGTCGAACATTTAGTTGATGAAACAAATAATTTATCCATGAACTCTTTGAAATAAACAATGAAAGATTAAATAACATCGTTTCACATAGTATTATGTAATATTTTTTTTAAGAATTTATAAACATATTTGCTATTATATGTCTACTATATCATATTATTATTAAATCCGCACTTGAAACATTTAATTCTTAAAGAATAAGGGTATTGGAATTTAGTAAGAGTTTCAATTACTCCAATTTACATTTTAAATAATATCCAAATATCTAGTACGTCGGTATAGGATATTCATTGCATTTTAATACTAGACTTTTAACCAAAGTACTGTAAACCCCCCCAGTGGGATATATTTAGCTTGACTGATGTAATTTATACCTGAAGAACATAAATATCCCATAATAGCAAAGATCGAGCAAATTATCCGTATTGTTGGTTATGATCCTGATAGTCAAGAGGGAACCACCAAGTGGATCGATGATAACTCACTGCGGAGCAAAGGTAAGTTTTGTCCAAAATCCCACTAACAGGAGACAACTAAATACAACTTTGGCTACTAGTAACTCATTAAAGAATCGAAAGAGTAAGCGTATAGCATCAAAGCATCTTCGTACTTCTTCGGTAGAGCACAAGCAAAGATGTTGTAGGCTAGGGTATACAGTAATCACGGACTACCCTTTATAAATTTCAACAGACAACACCTCATTAATCCAAAGAGATTTCTACACGGTCTTGTCCAGGGTGCCAAATCACGTTATCTTATTAAGAGCATTAGATTTAGCTGATCTTTAGACGTTTTGGTGCTATACTAAAACTATATACACCAACACCCCAAACCACGTATGATCCTTTCATCTTTTCTTAGGCGAGGATTGAGCACTAATTTAACATATATCTGTTAGCCAACATGTAACGACTGCTTGATGCGAGCGGTTAAGTCACGGGCAGGTTGACTCATCCGGGACAGAAATAGCCCGACGCACTCGGGATTTTTGGAGATTTCAACAAATGTGTCCGCCCCAATCTTTTGTGTATTCCAACCATCCACTGCCTCTTTACCAAACTAATTGAATCTGAATCCATAACACCTTAGACAGTGAAACTGTACGAGGTATCTAGTACATACAATAGGGTGTCAATCCCTATTATAGTCATTAAGAAGTAACTCTTACCTACATAATAGGGTCGATCTAACTCGTAATCGGGACTGCCATTACTCGAAAATTGCCTACGCAGGGGCATCCTAATTATGGCGTGCTATGCGCGAATTTTTTGAAGTTCTCCTATTGCATCTACAATGGGAGTATCTAGCGATATTTCCCCCTGTTGAGCAACCCCGCGTTGTACGGTCGGGACGTGGGCCCGCGCCGTATCCCATCAATCGGCCAACGACCTCGGGAAAGGCCACCGGACCGGAAACACGCACGGGCGCCGGGACAGGCCGCGCAGCCAGAGCACTCCTCATGAGAACTCCTACAACTCGACTAGGTTCGTGCGGGGGCCCTACGTGAAAAAACTCCAGCATCGGCTAGTGTATTAGAGGGTGCGTCAGGCGGGATAGATTCTCCGCGATCGCTGAAGAGCCACACTCGACGCTGTACCCCCTTCGGGGGAAACCGCTGCGTAGGGCCGCCCAGCGGGCCTTCCACCGGCGCCAGAGACCCCATACCCCGGCATGCTTCCGGTGGGGCTCGGTGTTCGAGCGTCCAAATCTTCCGTCAAACTGCCGCACGGGAGATTCCGTGTGTGAGTGGTCTCGGTTAGGTAAGCCGTTGGCTCTGACTCACACGGCGTTATCGCCTAGGCGATTGTCGCTAGTCGGTTGCACTGCCCAGGCCCCTAGTTGTCTCCTTGCTCCGAAAGGGCAGCGACTGGCGAAGTTGATATCTCCTGAGGCCCCCAAAGCGGGAATGGCTCCTACCCCTAAGCGGGAACTCTACTGCACCGAGTTAGGGTCCAGTCACAGTTGAGAAGACGGGTCCACCGCGTACTCCCGTGGAAAAGTGGTCCTAGGCGCCGAGCGACCGCGTGCTGGGTGGCGCATGTACCGCACGTCTAAATGGCCTCGGACAATGGATCTCGCGACGTCGAGCGGACGACGAGTGAACCGAGTGTCCGAAACCGGTATTCATGACCCACGAAACCTTGGATAGCCTACTTGGGGTCGGAGCGCGTACGAGGTGCACTTGCGAGGCGCCGTTAGGGCCCGCTCTAGGCTGCCGGCAATCTGGCGAGAATGCAAGATGCGGGGCGATGGCGGACTGTCCGGGTTAGACGTCACGCCAGCGACTCCTATCCCCGGGTGATGCATCTACGCTCCCCCCTAGCGCCGCAGCCACGCGCGGTCCGTCCGTGGCGCCGCCGCGCTCCCGGCGGAGTGGCGGCGACGGCCGCCCCGGCGGTCACGGGCCGCAGCTGGCGGTGCGGAGCACTGTCTGGGGCGGCCTTCCAGCCGCCCTCCCGCGCGCGCGGCCCGACCTGGGTGCCGACCGGCGCCGCGCCAGGGGAGCTGCGCTGCGGCGGCGCGGGGGTCGCTCCAAGGCGGCGGGCGACGCCCAATGTCCCCGCCCAGGCGCACGATGCACCCGCGCATCCCTCCGCTCGCCGGGACCGGACGAGGGGGCCCCCGTGCAACTCGTGGCCCACCCGCCCGGCAGCGACCGGCGGGCAAGCCCCCCAGCCGCAGCGTTGGTAACGGGGGCGAGATCATGGGCGTGGCCTAAGGGGGCCTCCCCGGCGCGCCGCCGGCGGATCCGGGTGCAGCCGACGGTAGGCGACCCACCGCGGGGCGGGGTGGGGAGCAAGCCCCGGTCGGTCCCTGGGCACGTGGGCTGCGCACTCCCAGGACGCTAGGGAGCTGGCGCAGCCGTCCACGAGTGGGCGTTCAGCCGCGAGCGTCGGGTGGGGATGGGGACAGGGGGCGCCGGCAGCATGGGGGACCCCTAGCGCTGTCGGGCGAAGCCGGCCCGCGTCTACGGCCCTGCGGCCTGGGGCTGGGCGAGGCGGACGACCCGCGGTCCCGCAGGTGACGGTGCGCCGTCCCCTACGGTCCCGCTGGCCGGCTCCCTGCCTCCGCTGGTGGCGGGAGCTCCAAGTGTCAGGGGCGGATGCGGGCGAAGGACCGCTGCGGGCCTGTCGAGTTCTGCGGCGGCCGGGGGGACACTGGAACGAGGGCGCCCCCCTCCGGGCCTGGACCGACGGGGGGGCCCCGACCTCGGTCGGCCAGCGGGGGACGGTCCCCCCTCCCGCGCGATCCGCCTTGGGCAGGGGGATCCAGGGAGGAACCACAGGGCCGAGGGCCAGGTTCGCGGGGGGCCTGCGCCGGGG     
K       ????????????????????????????????????????????????????????????????????????????????????????????????????????????????????????????????????????????????????????????????????????????????????????????????????????????????????????????????????????????????????????????????????????????????????????????????????????????????????????????????????????????????????????????????????????????????????????????????????????????????????????????????????????????????????????????????????????????????????????????????????????????????????????????????????????????????????????????????????????????????????????????????????????????????????????????????????????????????????????????????????????????????????????????????????????????????????????????????????????????????????????????????????????????????????????????????????????????????????????????????????????????????????????????????????????????????????????????????????????????????????????????????????????????????????????????????????????????????????????????????????????????????????????????????????????CTTTAGATCCCCCTAGTGGTATATCTTTAGCTTGAATGATGCAATTAATACCTGAAAAACATGAATATCCTGAAATAGCAAAGATCGGACAGAATATCACTATTGTTGGTTATGATCCTGACAGTCAGGAGGGAACCAACAAGTGGATCGATGATAAAACACTGCGGAGCAAGGGTAAGTTGTGTCCAAATTCCCAGTAACAGGAGACAGGTTAATAAAGCTTGGTCTATTTGTAACTCATTAAAGAATCGAAAGAGTAAGCATATTGAATCAAAGTGTTTTCGTACTTCTTCGGTAGAGGACAAGCAAAGATGTTTTACGCTAGGGTATACAGTAAACACGGTCTACCCTGTAGACATTTCAACAGAAAACACATCAATAATCGAAAGAGTTTTCTACACGGGTTTGTCCAAGGGGACAAATCACGTTATATTATTAAGAGTGTTCGACTTAGCAGATCTTAAGAAGTTTTGGTGCTGTACTAAAATTATATCCAACATAACCCCAAACCTCGTATGATCCTTTCAACTTTATTTAGGTTAGGATTGATCACTAATTTCTGGTATATCTTTTAGGCAAAATTTAATGACCCCTTGATGCGAACGGATACGTCACTGGAAGGTTGGCTAATCCGCGACATAAATAGCACGACCCAGGCGAGATTTTTGGAGATTTATTCAAATGTGTCCGCCCCAATCTCTTGGGTATAGTAACAATCGGCTGGCTCTTTAGCAAACTAATTGAATCTGAGTACAAAACACCTTAGACAGTGACACTGTACGACGTATCTAGTAAATACAATAGGGTATCACTCCCTATTATAGTGATTAAGAAGTGACCTTTACTTACTGAAAAGCGTCGATCTAACTCGTGATTGGGACTGCCGATAATCGAAAATTTCCTACGCAGGGGCATACTAATTATGGTTTTCTGTGCAAGAATTTTTTGAAGTTCTCCTATTACATCTACAATGGGAGTATCTAGTGATACTTCCCTCTATTGAGCAACGCCGCGTCGTACGGACGGGGCGTGGGGCCACGCCGGATCCCGTCAATGGGACAGCGCCCTCGGGAACGGCCACCGGAACGGAACAACTCACGGGAGCCGGGACAGGCCGCGCATCCAGACCACACCTCATATAAACGCCTACAACTCTACTAGCTGCGTGCGCGGGCGCTACGTGAAAAATGTCCAGAATCCTCTAGGGTATTAGGGGGTGCGTCAGGCGGGAGAGATTCTCCGCGATGGCTGAAGGGCCTCACTAGACGCTGTGCCCCCTACGGTAGAAACGGATGCGGAGGGCCGCCTAGCTGGCCTTACCCCCGCTCCCGAGACCCCAGACCCCGCCAGGCTTCCGCAGGGGCTCGGTGTGCGAGGCTACAAATCCTCCGTCAAGCTGCCGCGCGGGAGATTAGGCGTGTCAGTGGTCTCGGGTATGCAAGCCTCGTGCTCTGACCCCCACGGCGTTATCGCCTCGGCGATGGTAGCGAGGCTGTTACACGGCCCAGGTCCCACGTCCTCTTCTTGCTCCGAAGGGGGATCGACTGGCGAAGTTGCTATCACCCGAGGCCCCCAAAACAGGCATGGCCCACTCCCCTTCGCGGGCACTCTACTTCACGGAGTTTGGGTCCATACACAGTTGAGAAGACGGGTCCACCTCGTACTCACGTGGAAAAGTGGTGCTGGGCGCCGAGCCACCGAGATTTGGGTGGCGGAGATACCGCGCGTCTAATTGGCCTCGGACAATGGTTCTCGCGTCGTCGAGCTGCCGAACTTTGAACGGAGTGTCCGAATCCAGCTTTCATGACCCACGAAGGCCTGGATAGCTTGCTAGGTGTCGGAGCGCTTAGGAGGTGCAGTTTCGGGGCCCCGTTAGGGCCCATACCAGGGTGCCGGCACTCTGGCGAGAATACAAGCCGCGGGACGATGGCGGACTGTCTGGGTTCGAGGTCACGCAAGCGACTCCTATCCCCGGATGACGTACATACACTCCACCCTAGCGCCGCAGCCACGGGTGGCCCGTCCGGGGCGCCGCCGCGCGCCGGGCGTCGTGGCAGCGACCGCCGCCCCGGCGGTTACGGGCCGCAGCTGGCGGTGCGGCGTACTGTCTGGGGCTGCCTTCCACCCGCCCTCCCGGGCCCGCGGCCTGACCTGGGTGCCGGCCGACGCTGTGCCAGGGCAGCCGGGCTGCGGCGGCGCCGCGGTCCCTCCAAGGCGGCGGGCCATGCCGAATGTCCCCGCCCAGGCGCACGTTGCACCCGCGCATAGCTCCTCTCGCCGGGCCCGGACGAGGGGGCCGCCGGGCGACTGGTGGGCCTCGCGGCAGGCAGCGACCGTCGGCCAAGCCCTCCAGCCGCGGCGTTAGTCACGGGGGCGGGATCATCGGCGTTGCCTAAGGGGGCCTCCCCGGCGCGGCGCGGGCCGATCTGGGTCCAGCCGACCGTAGGCGGCCCACCGCGGGGCGTGCTGGCGCGCCGGCTCCGGTCGGTTCGCGGGCACGTGGGCTGCTCATTGCCACGACGCTGGGGAGCTGTCACAGGCGTCCACGACTGAGCGTTCAGCCGCAAGCATCGAGTGGGGCTGCGGGCAGGGGTCGGCGGCACCACGCGGGCCCACTAGCGCTGTCGGGTGAAGCCGGCCCGCGTCTACGGCCCTGGGGCCGGGGGCTGGGCGAACCGGACGACCCGCGGTCCCCCAGGTGCCGGTGCGCAGTCCACTACCGTCCCGCTCCCCCGCGCCCTGCCTTCGCAGGTGGCGCGAGTTTCACGTGTGCGGGGGCGATGCGGTCGAAGGACCGCTGCGGGGCTGTCGAGCTCGGCGGCGGCGGGGCGGACACTGGAAGGAGGGCGCGCCCCTCCACCCCCGGACCGACGGCGGGGCCCCGCCCCAGGTCCGCCACCGGGTGACGGTCCCGTCTCCCTCGACATGCGCCTTGGGGAAGGCGATCCCGGGGGGAAGCACAGGTCGGAGGGCCAGGTCCGCCCGGGGGCTCGGCTGGGG     
L       AACAATTTTTAAAACATTTACTATTTATTCTTTTTAATTTCTGGGGTCATATTTTTATGAGTATTTTCTTTAATTATTATATATATGATTTTTAGAAATAAAGACAGTTACAATTTGATAAATCGTTATATTTAATAAATTTAACTAAATGAAATATTAAAATTTAAATTTATTAATCTAATCATATAAATTGACCACTTTCATAGACATTAACCAAATTTCACTTTTCCATAAGATATTTAATAAACTAGAAAAAAGTGACAACTGTAGTCGACACTATTTTTTCTGGTACTGTCATATATTAAATTTTTGTCTACAATTATAATTTACTATCTGTTTTTATTGTATTTAGTTGTTCGTTGAATTTTATTTAGGAGTTTAATCACCATGTGATAGAATAGGAATTACTTATAAATTCTGAACCTAGATAAAAAAAATTTGTATCAATCAAAAATTGATGATAGTGAGAATATCCATAAAGATTTTACATATGTTTAATAAATTATAATATTCTTTAAATGGATTTTTTATTGTTGTAAATTTTCAATTTTATTTATTTTAAATTTGCATAAAATGTATTGGTTAAAACCTCAATATGAATTAAATTAGGACAAAGGTTTATATTATACAATATTAATATTAGAGAATATGTATTTATAAATTTCATAGTACAAGTTACCGTCGATCATTTATTTGATTAAACAATTAAATTATACACGAACTCTTTGAAAAAGACAATAAAATTTTAAATAACATCGTTTCACATAATATTATGTAACATTTTTGAAAAGTATTAATAAAAATATTTGCTTTTTTATGGCTTCGATAACATATTATTATAAAATCCGCACTTGAAACATTTAATTCTAAACGAATTAGGGTATTGAAATTTTGTAAGAGTTTCAATTACTACAATTTATATTTTAAAAAATATCCATATATATAGTCCGTCGGATTAGGATATTCATTACATGCTGATACTAGAATTTTATCCAAAGTACTATAAACCCCCCAAGTGGCATATATTTAGCTTGAAGGATGCAAGTAATACCAGAAGAACCAGAATATCCGACAATAGCAATGATCTCTCAGAATATCACTATTGTTGGATATGATCCTGACAGTCTAGAGGCAATGACCAAGTGGATCGATGATTACTCACGGCGGAGCAAAAGTAAGTTGTGGCCACATTTCCCGAAACAGGAGACAACTTATTGAAGCTTGGTATATTGGTAACACATTAGAGAATAGAAAGAGTAAGCCTATTGTCTCAAAGGATCTTCGTACTTCTTCGGTAGAGCACAAGCAAAGATGTTTTAGGAGAGGGTATACAGTAATCACGGTGTACCCTTTAGAAATTTCAATTGACAACTCCACGATAATCCAATGAGATTTCTACACGAGTTTGACCAGGGAGACAAATCACGTTAAGTTATTTTGAGGATTCGACTTAGCAGCTCTTAGGACGTTTTGGTGCTTAACTAAAACTTTATCCAACTTCACCCCAGACCACGTATGGTCCTTTTATCTTTTCTTAGGCGAGGATTGATCACTAATTTCTGATATATCTTTTAGCGAACAGGTAACGTCACCTTGATGTGAACGTATACGTCACTGCCAGGTTGGCTCATCCGGGACAGAAATAGCACGACCCAGTCTTGATTTTTGGTGATTTCTGCAAATGTGTCCGCCCCAATCTTTTGGGTGTTGTAACGATCAACTGCCTCTTTGGCAAACTAATAGAATTTGATTGCACAACACCTTAGGCAATGACACTGTACGACAGTAGTAGAAAATACAATAGGGTATCAATCCCTATTAGAGTGATTAAGAAGTGACGTTTACCATCATAATAGGGTCGTTCTAACTCGTGATAGGGGCTGCCGATAATCGAACATTGCCTTCGCAGGGGCATACGAATTATGGTGTTCTGAGCCAGAATTTTTTGAAGTTCTCCTAATACATCTAGAATGTGAGTATCTAGTGATAGTTCCCTCTATTGAGCAACACCGCGTTGTACGGACGGGACCTGGGCCCACGCCGGATCCCGTCAATGGGGCAGCAACCTCGGGAAGGGACACCGGAACGGAACCTCCCACGGGTGCCGGGTCAGGCCGCGCATCCAGAGCACTCCTCCCGAAAACGCCTACAACACGACTAGCTCCGTGCGCGGGCCCTTCGTGACAAATCTGCACCATCGCGTAGGGTATTAAAAGGGGCGTCAGGTGGGAGAGATTCTCCGAGATGGCTTAAGGGCCTCACTGGACGCTTTCCCCCGCCCGGTGGAAACCGCTGCGAAGGGCCGCCCAGCTGGCCTTTAACCGGCCCCCGAGACCCCATACCGCGCCAGGCTTCCGCAGGGGCTCGGTGTTCGAGGCACCAAATCTTCCCTCATACTGCCGCCCGGGAGATTCCGCGTGTGAGTGGTCTTGGTTATGTAAGCCGCTTGCTCTGAGCCCCGCGGCGTCATCGCCTCTGCGATGGTAGCGAGGCAGTTACACTGCCCAGGCCTCTTGTCCTCTCCTTGCTCCGAAAGGGCTCCGACTCGCGAAGTTGCTATCTCCCGAGGCCCCCAAAACGGGAATGGCCCATGCTCCTTAGCGGGCACTCTACTGCACCGAGTTTCGGGCTAGACACACTCGAGTAGACGGGTCCACCGCATACTCTCGTGGAAAAGTCCTCCTGGGTCGCGCGCGACCGGGTGCTGGGTGGCGAAGATACCGCGCGTCTTATTGGCCTCGGACAATGGTTCTCGGGACGTCGAGCCGCCGACGCTTGAACCGAGTGAACGACGCCGCGTTTCATGACCCACGAAGCTGTGGATAGCAAGCGAGGAGCCGGAGCGCTTAGGAGGTGCACCTTCGAGGCGCCGTTAACGCCCATCCTACGCTGCCGGCACTCTGGCGAGAATGCAAGCCGCGGGACGATGGCGGACTGTCCGGCTTATAGGCCACGCAAGCGACTTCTATGCCCGGGTGACGTATCTAAACTCCCCCCTAGCGCCGCAGCCAGGGGCGGTCCGTCCGGGTCGCTGCCGCGCTCCGAGCGTGGTCGCGGCAACAGCCGCCCCGGCGGTCACGGGCCGCCCCCGGCGGTGCGGCGGACCGTCTGGGCGAGCCTTCCAGCCGCGCTCCCGCGCCCGCGGCCCGACCTGGTTGCCGGCCGGCGCCGCGCCGGGGTAGCTGCGCTGCGGCGGCGAGGGGGTCCCTCCAAGCCGGCGGGCGAGGGCCAATGTCCCCGCCCAGGCGGACGATGCACCCGCGCATCCCTGCTCCCGCCGGGACCGGACGAGGGCGGCACCGGGCAACTCGTCGGCCTCCCGCCAGGCAGAGAGCGCCGGCGAAGCGCTCCAGCCGGGCCGTTGGTAACGGGGGCAAGATCATCGGCCTAGCCTAAGGGGGGCTCCCCGGCGCGCCGCGGGCCGATCCGGGTCCAGGCGACCGTACGCGACCCACCGCGGGGCGTGCTGGTGAGGGGGCCCCGGTCGGTGCCAGGGAACGTCGGCTGCTCATTCCCACGCCCCTAGGGAGCTCGCACAGCCGTCCACGAGTGAGCGTTCGGGCGCAAGCATCGCGTGGGGCTGGGGACAGGGGCCGGGGGCAGCAGGGGGCCCCCCTAGCGCTGTCGGGTGAAGCCGGCCCGCGTCTACGGCCCTGCGGCCTGGGGGTGAGCGAGCCTGACGACCGGCGGTCACCCAGGTGGGGGTGCGCCGTGCACTACGTTCCCGGTGCCCAGCTCCCTGCCTCCGCAGCTAGCGCGAGATTCAAGTGTCGGGGGGGGATGCGGGCGGAGGACCGCTGCGGGCCTCTCGAGCTCGGCGGCGGCACGGCGGACACTGGAACCAGGGCGCGCCCCTCCACACCTGGACCGACGGCGGGGCCGCGCCGTCGGTCCGCCAGCGGGGGACGGTCCCCTCTCCCGCGCGATGCGCCTTGCGCCGGGCGATCCCGGGGGGGAGCACAGGTCCGAGGGCCAGGTTCTCTCGGGGCCTCCGCTGGGG     
M       AACAATTGTTAAAACATTTTTTATTTATTCTTTTTAAATTTCTTGGACATTTTTTTAATATTATTTTCTTTTTTTTTTATTTATATGATTTTTACAAATATTGACAATTACAATATGAAATATTGTTATATTTTATAAATTTAAATAAATGAAATATTAAAAATTAAATTTAATTATCTCATCATATAATTTAACCAAATTCATAGATAATAACCAAGATACCCTTTTACATAAGATATTCAATAAACATGAAAATATTGACATTTTTAGTCGTCATTACATTAGCTTTTACATGCATATAGAAAATTTTTGTCTACAGTTATATATTACTATCTGTATTTATTGTTTTTAGTTGCACGTTTAATTTTATTTAGGAGTTTCTTCACCATGAGATATAATAAGAATTACTTATAAATTCTTAACTTAGATAACAAAAATTTGTATCAATCAAAATTAGAAGATAGTGAGAATATCCATATAGATTTTAAATGTAGTTAAAAAATTATAAATTTCTTTAAAAAGATTTTTTTTAGAAGTAAATTTTCAATTTCATTTATTTTAAATTTGCATAAAAAGTTTTGATTAAATCCTCATTATTAATTATATTAGGACAATGGTTTAAAATATACGTTATTTATATTACCGAAGATGTATTTATAAATTCCATAGTCCAAGTTACCGTCCAACATTTCATTGATTAAACAATTAAATTATACTCTAACTCTTTGAAATATACAATAAAAAATTAAATAACATCGTTTCACATAATATTATGTAACATTTTTTACAAGATTTAAAGAAAATGATTGATAATTTATGTCTACTATAACATGTTATGATTAAATCCGCACTTGAAACATTTCATTCTAAACGAATTAGGCTATTGTAATCTTGTAAGAGTTTCAATTACTCTATTTTACATTTTAAATAATATCCATATTTATAGTCCGTCGGTTTAGGATATTCATTGCATTATGTTACTAGAGTTTTATCCAAAGTACTTTAAACCCCCCAAGTGGCCGATGTTTAGCTTGAATGATGCAAATAATTCCTGAAGAACTTGAATATCCAAAAATAGCAAAGATCGTTCAAATTATCGCTGTTTTTGGATATGATCCTGAAAGTCAAGAGGGGACCAACAAGTGGATCGGCGATAACTCACCGCCGAGCAAAGGTAAGTTTTGCCCAAATTCCCAGTAACAGGAGACAACTTCATATAGCTTGACCTAGTAGTAACTCATTATAGAATTGAAAGAGTATGCCTATTGTATCCAACCGTCTTAGTACTTCTGCGGTAGAGCACAAGCAAAGATGTTATAGGCTAGTGTCTATAGTAATCAGGGTCTACCTGTTAGAAATTTCAACAGACGACACCTCAATAATCTAAAGATATTTCTACACGGGTTTGACCAAGGTGACAAGTCACGTTATATTATTATGAGCATTAGATTTAGCCGTTCTTAAGACGTTTAGGTGCTTTCCTAAAACTATATCCTACAGCACCCCAAACAACATATGATACTTTCATCTTTTCTTAGGCGAAGATTGATGACTAATTTCTGATATATCTATTAGCCAACATATAAGGACACCTTGATGGGAACAGATACGCCACAGGCAGGTTGTCTCAGCCGCGACAGAAAGAGACCGACCCAGGCATGATTTTTGGAGATTTCTACAATTGTGTCCGCTCCAATCTTTTGGGTATTCTAGCCGTCCACTGCCTCTTTCGCAAACGAATAGAATCTGATTGCAGAACACCTTAGGCAGTGAAACTGTACGACGTATTTAGCAAATACAATAGGGTATCAATCCGTATTATAGTGATTAAGAAGTGACGTTTACCCACAAAATAGGGTCGATCTAACTCGTGAATGGGGCTTCCGATAGTAGAAAATTGCCTACGCAGGGACATACAAATTGTGGCGTTCTGTGCCAGTATTTTTTGAAGTTCTCCTATTATATCTAAAATGAGAGTATCTAGTGATATTTCCCTCAATTAAGCAACTCCGCGTTGTGCGGACGGGGCTTGGGGCCACGCGGGATCCCGTCAATGTGACACTGACCTCGGGAACGGCCACCGCAACGGATCCGCGCACGGGTGCGGGGACAGGCCGCGCAACCAGAGCAGTCCTCCTGTATACGCCCACTACACGGCTAGCTTCGTGCGCGGGCTTTCCGTGAAAAATCTCGTGCATCGCCTAGGGTATTAAAGGAGGCGTCAGGTGGGAGAGATTCTCCGCGATGGTTGAAGGGACTCACTCGACGTTGTTCCCCTGTCGGGGGAAACCGAAGCGTAGGGCCGCCCAGCTGGCCTTCCACCGGCCCCCGAGACCCCACACCGCCCCAGGCTCCCGGAGGGGCTCGGTGTGCGCGGGTCCAAATCTTCTGTCAAACTGCCGCACGGCAGATTTTGTGTGTGAGTAGTCTCGGTTGTGTAAGCCATGTGCTATGACCCCATCGGCGTAATCGCCTCGGCGATGCTACCGAGACAGTTTCACGGCCCAGGCCGCTGGTCCTCTCCTTGCTCCGAGTGGGCCTCGACTGGCGAACTTGCTATCTCCCCGGGCTCCCAAAACGGGAAAGGCCCAGTCTCCTTGGCGGGCACTCTACTGCACCGAGTTAGGGACCAGACACAGTTGAGGAGACGGGTCCACCGCGTACTCTCCTGGAAAAGTGGTCGTGGTCGGCGCGCGACCGGGTGCTGGGTGGCGAAGATGCCGCGGGTCTAAGTGGCCTCGGACACCGGTTCTCGCGACGTCGAGACGCCGACGTTTTAACCGACTGTCCGAAGCCAGTTTTCATGACCCACGAACCCGTGGATAGCTTTCTAAGTGTCGGAGCGCGTATGCGGTGCACTTACGAGGCGCCGTTAGGGCCCATTCTAGCCTACCGGCACTCTGGCGAGAATGCAAGCAGCCGGGCGATGGCGGACTGTCGGGGTTCGAGGCGATGCAAGCGACTCCTATTCCCTGCTGACCCATCTACAGTCCCCGCTAGCGCCGCAGCCGCGGGTGGTCCGTCCGCGGCGCCGCCGCGCTCTGGGCGTCGTCGCGGCGACCGCCGCCCCGGCGGGCACGGGCGGCAACCGGCGGTGCGGGCCACTGTCTCGGCTGGCCTTCCAGCCGCCCTCCCGGGCCCGCGGCGCGACCTGGGTGCTGGCGGACGCCGCTCCTGGGGAGCTGCGCTGCGGCGGCGCAGCGGTCCCTCCAAGGCTCCGGCCGACGCCCTATGACCCCGCCCAGGCGCACGCTGCACCCGCGCATCGATTCTCTCGCCGGGACCGGACGCGGGGGCCCCCGGGCAACTGGTGCCCCACCCGGCACGAGGCGACAGGAGGCCAAGCTCTCCAGCCGCGGCATTGGTAACGGGGGCAGGATACTCGGCGTTGTCTAAGGGGGTCTCCCCGGCGCAGCCGCGGCGCATCCGGGTCCAGCCGACGGTAGGCGGCCCACCGCGGGGCGTGCTGGTGAGCCGGAACTGGTCGCGTCCTGGGAACGTGGGCTGCCCAGTCCCACGACGCTAGGGAGGTGGCACAGGCCCCCACGACTGGGCGTTCAGGCGCAAACACCGCGTGGGGCTGGGGACAGGGGGCGCGCGCAGCATGCGCGCCCCCTAGCGCTGTAGGGGGAAGCGGGACCGCGTCTACGGCCCTGTGGCCCCGGGCTGGGCGAGCCCGACGACCGGCGGTCCCCCAGGTGCCGGTCCGCGGTCCACTACGGTCCCGGTTGCCACCTCCCTGCCTTAGCAGGTGGCGCGAGGTTCAAGTGTCCGGCGCCGATGCGGTCGAACGACCGGGCCGGGCCTGTCCGGTTCGGGGGGGGCCGGGCGGACACTGGAAGAAGGGCGCGCCCCTCCACACCTGGACCGACGAGGCGCCCGCCCCGTCGGGCCGCCAGCGGGCGACGGTCCCCGCGCCCCCGCCATCCGCCTTGGGGAGGGCGGTCCCCGGGGGAAGCACAGGTCCGAGGGCCCCGTTCGCCCGGGGCGTCCGGTGGGG     
N       AACAATTATTAAAACATATTTTATATATTCTTGTTAAGTTTTTAGGACATATTTATTATATTATTTTCCTTAATTTTTATTTATATGATTTTTATAAATAGAGACATTCACTATGTGATTTATCGATATATTTGATAAATTTATATAAATGAAATATTAAAAATTAAATTTAATAATCTAATCATATATTTTGACCTCATGCATAGACAATAACCAACATCCTCTTTTTCACAAGATATTTAATAAACTAGGTAATATTGACATTTTTAGTCGTCCTTAACTTAGCTGTTACAGACATATAAAAAATTATTGTCTACATTTATATTTTACTATCTGTCTTTATTGTCTTTAGTTGCACGTTTAATTTTATTTAGGAGTTTGATCACCATGATATATAATATGAATTACTTATAAATTATTAACTTAGATAACAAAAAATAGTATCTTTCAAAATTAAACGATAGTGAGATTATCCATATAGATTTTACATGGGGTTAATAAATTATAATATTCTGTAAGAAGATTATATATTGAAGTAAATTTTCAATTGCATTTATATTTAATTTGCATAAAATGTATTGTATCCATTCTCATTATGAATTATATTAGGACAATGGTTTATAATATACAATATTTATATTATCGAAAATGTATTTATAAATTTCATAGACCAAGTAACCGTCCAACGTTTCTTTGATTAAACAATTAAATTATACACTGACTCTTAGAAATAGACAATAAAAAATTAAATAACATCTTTTCATATAATATTATGTAACATTTTTTAAAAGAATTTAGAAACATAATTAATTATTTATGTCTACTATAACATTTTATAATTAAATCCGCACTTGAAACATTTTCTTCTAAACGAATTAGGGTATTGAAATCTTGTAAGAGTTTAAATGTCTACAATTTACATTTGAAAGAATATCCATTTATGAATTCCATCGGTTTAGGATATTCATTGCATTTTGCTTCTAGAGTTTTATCCAAAGTACTATAAACCCCCCAAGTGTCCTATATTTAGCTTGAATGATGCAAATTATACCAGAAGGACTTCAATATCCGAAAATAGCAAAGATCGCTCAAATTATCACTATTGTTGGTTATTATCCAGAAGTTCAAGAGGGCACCACCAAGTGGAGAGATGATAACTTACCGCGGAGCAAAGGTAAGTTTTGCCCAAATTCCCAGTAACAGGAGACAACTTAATACAGCTTGGCCTATTAGTAACTCATTATAGAGTCGAAAGAGTAAGCCTATTGTATCAAAGCGTCTTAGTACTTCTTCGGAAGAGCACAAGCAAAGATGTTTTAGGCTAGGGTCTACAGTAAACACGGTCTGCCCTCTATATATTTCATCAGAATACACCTCAATAATCTAAAGAGATGTCTACACGGGTTTGTCCACGGTGACAAATCACGTTATATTATTCAGAGCATTGGATTTAGCAGTTCTTAAGACGTTTGGGTGCTTTACTAAAACTATATCCTACATCACCCCAAACCCCATGTTATCCTTCCATCTTTTTCGAGGCGAGGATTAATCACTAATTTCTGATATAACTATTAGCCAACATCTAACGACACCTTGATGAGAACAGATACGCCACAGGCAGGTTGGCTCAGCCGCGACAGAAATAGCCCGACTCACGCGATTTTTTTGGGGATTTACACAAATGTGTTCGCCCTAATCTTTTGAGTATTCTAACCATCCACTGCCTCTTTTGCAAACTAATAGAATGTGATTGCATAACACCTTAGCCAGTGAAACTTTACGACGTATCTAGTAAATACAATAGGGTGTCAATCACTATTATAGTGATTAAGAAGTGACGTTTACCTACAGAATAGGGTCGATCTAACTCGTGATCGGGACTGGCGATAATCGAAATTTGCCCACGCAGGGGCATACTAATTGTGGTCTTCTGTGAAAGAATGTTTTGAAGTTTTCCTATTACATCTATATTCGGAGTATCTAGTTATAGTTCCCACAGTTGAGCAACTCCGCGTTGTGCGGACGGGACTTGGGGCCGCGCCGAATCTCGTCAATGGGACAGGGACCTGGGGAAAGGCCACCGTATCGGAGCCGCGAACCGGAGCAGGGACAGGCCGCGCAGCCAGCCCACTCCTCCTACTAACGCCGACTACACGAGTAGCTTCGTGCGCGGGCCCTCCGTGAAAAATCCAGAGCATCGCCTACGGTAGGAAAGGATGCGTCAGGTGGGAGAGATTCACCGGGATGGTTGAAGGGCCTCACTCGACGATGTCCCCCCGTCGGGGGAAACCGATTCGTAGGGTCGCGCAGCGGGCCTGCCACCGGCCCCGGAGACCCCAGACCGCCCAAGGCTCCCGCAGGGGCTCGGTGTACGAGGGCGCAAATCTTCTGTCAAACTGCCGCACGGGAGATTACGCGTGTGAGTGGTCTCGGTTATGTAAGCCACTTGCTCTGACGCAATCGGCGTTATCGCCTCTGCTATGGAAGCGAGGCAGTTTCACGGCCCAGGCCCCTCGTGCTCTCCTTGCTCCGACAGGGCAACGACTAGCGAAGTTGCTATCTCCCGCGGCCCCAAAAACGGGAATGGCCCAGCCGCCTTGGCGGGCACTCTACTGCTCCGAGTTAGGGTCCACGCACAGTTGAGTAGACGGGTCCACCGCCTACTCTCGTGGAAAAGTGGTCTTGGGCGGCGCGCGACCGGGTGCTGGGTGGCGAAGGTGCCGCGGGTCTAATTGGCCTCGGACACTGGCTCTCGCGACGTCGAGCCGCCGACGTATTAAACGAGTGTCCGTGACCGGTTTTCATGACCCACGAAGCCCTGGGTACCTTGCTATGTGTCGGAGCGCGTAAGTGGTGCACTTTCGAGGCCCCGTTAGGGCCCATCCTAGGCTGCCGGCACTCTCGCGAGAATGCATGCAGCGGGGCGATGGCGGACTGTCCGGGTTCGAGGCCGCGCAAGCGACTCCTATCCCCGGATGACGTATCTATACTCCCCCCTAGCGCCGCGGCCACGTGCGGCCCGTGCGGGGCGCCGCCGCGCTCTGGGCGTGGTCGCGGCGACCGCCGCCCCGGCGGCCACGGGCCGCAACTGACGGTGCGGAGGACTGTCTCGTGTAGCCTTCCAGCCGCCCTCCCGCGCCCGCGGTCCGACCTGGGTGGTGTCGGACGCCGCGCCGGGGGAGCTGCGCTGCGGCGGCGACGCGGTGGCTCCAAGGCCGCGGCCGACGCCGAGTGACCCCGCCGAGGCGGACGATGCACCCGCGCAGACGTTCTCCCGCCGGGACCGGACGCGGGGGCCCCCGCGCGACTGGTGGGCCTCCCGCCAGGCAGCGGCCGGCGGCCAAGCCCTGCAGCCGCGGCGTTGGTAACGGGGGCAAGATCATCGGCGTCCCCTAAGGGGGCCTCCCCGGCGCGCCGGCGGCGGATCCGGATGCACCCGACGGTACGCGTCCCACCACGGGGCGGGCTGGTGAGCAGGGACCGGTCGCGTCCTGGGCACGTGGGCTGCTCAGTCCCACGACGCTAGCTAGCTGGCACAGGCGTCCACGACTGGGCGTTCAGGCGCAAGCACCGGGAGGGGCTGTGGACACGGGGCGGGGTCAGCATGCGCGCCCCGTAGGGCTGTGGGGTCAAGCCGGCCCGCGTCTGCGGCCCTGTGGCCGGGGGGTGGGCGAGCCTGACGACCGGCGGGCCGCCAGGTGGCGGTCCGGCGTCCACTGCGGTCCCGGTGGCCACCTCGCTGCCTTAGCAGGTGGCGCCAGCTTCAAGTGTTTGGCGCCGATGCAGGCGAACGACCGGGCCGGGGCTGTCGAGATCGACGGGGGCCGGGCGGACAGTGGAACGAGGGCGCGCCCCCCCACACCTGGACCTACGGGGCGGCCGCGCCGTCGGTCCGACAGCGGGGGACGGTCCCCGCTCCCCCGCGATGCGCGCTGGGCGGGGCGATCCCGCGGGGAAGCACAGGTCCGAGGGCAAGGTGCGCCCGGGGCCTCGGCGGGGG     
O       AACAAGTCATAAAACATTTTTTATTTATTCTGTTTGAATTTTAAGGACATATTTTTATTAATATTTACTTTACTATTTATAAATATGGTTTTTAGAAATAATGACTATTACTATGTGAATTATCATTATATTTAATAAATTTAAATAAATGAAATATTAAAAATTGAATTTAAAAATCATATCATATAAATTGACCACCTTCATGGTCAGTAACCAAGTTACCCTTTTACATAAGTTATTGAATAAACTTGAAAAATTTGACATTTTTAGTCGTTATTAATTTAGCTGTTACAAACATATAGAAAATATTAGTCTGCAATTATATATTACTATCTGTATTTATTGTATTTAGTTGCACTTTTAATTTTATTTAGGAGTTTTTTCACCATGAGATATATTAGGAATTAATTATAAATTCTGAACATAGATTACAATAATTTGTATCATTCAAAATTAGAAGACTGTGAGATTATCCATAAAGATTTTAAATGTGGTTAATAAATTATAATATTAAGTAGAAAGATTTTTTATTGTTGTAAATTATCAATTTCATTTATTTTAAATTTGCATAAAATGTATTGCTTATATCCTCATTATGAATTAAATTAGGAGAAAGGTTTATATTTTACAATTATTATATTCCCGAAGATGTATTTAGAAATTTCATAGTCCAAGTCACCGTCAAACATTTCTTTGATTAATCAATTAAATTATCTACTAACTCTTTGAAATAAACATTAAAATATTAAATAACATCGTTTCACATAATATTATGTAACATTTTTTAAAAGTATTTAAAAAAATAATAGCTATATTATGTCTACTATAACATATTATAATTTAATCCGCACTTGAAACATTTAATTCTAAACGAATTAGGGAATTGGAATTTTGTAAGAGTTTCAAATACTTCAATTTATATTTTAAATCATCTCCATATATGTATTCCGTCGGTTTAGGATATTCATTGCATTTTGCTACTAGAGCTTTATCGAAAGTACTTTAAACCCCCCCAGTGGCCGATATTTAGCTTGATTAGTGCTAATAAAACCAGAAGCACTTCAATATCTGAAAATAGCAAAGATCGCTCAAATTATCACTATTGATGGATATGATCCTGAAAGTCAAGAGGGAACGGCCAAGTGGATCGATGACAACTCACTGCGGAGCAAAGGTAAGTATTGACCAAATTCCCAGTAACAGGAGACAACCTAATATAGCTTCGCCTATTAGTATATCATTATAGATTCGAAAGAGTAAGCGTATTGTTTCAATGCGTCATGGTACTTCTTCGGTAGAGCACAAGCAAAGATGTTTTAGGCAACGCTTTACATTAATCACGGTATACCCTTTAGATATTACAACAGACAACAACTCAATAATCCAAAGAGATTTCTACACGGGTTTGTCCAAGGTGACAAATCACATTCTAATATTGGGAGCCTTGGATTTAGCAGTACTTAAGACGTTTGGGTGCTTTACTAAATCTACATCCTCTATCACCCCTAACCAGATATGATCCTTACATCTATTATGAGGCGAGGATTGATCACTAATTTATGTTATATCTTTTAGCCAACAACTAACGACATCTTAATGCGTATAGATAAGTCACAGGCAGGTTGGCTGAGCCGGGACTGAAAAAGCCCGACCCAGGCGTGATTTTTGGAGATTTCCACAAATGTGTCCGCCTCAATCTTTTGGGTATTCTAACCATCGTCTGGCTCTTTTACAAAAAAATTGAATATGAATGCAAAACACCTTAGTCAGTGAAACTATACGACGTATATAGTAGATACAATAGGGTCTCAATCCGTATTATAGTGATTAAGAAGGCACGATTACCTACATAATGGGGTCGATATCACTCGTGATAGGGCCTGGCGATAATTGAAATTTGCCTAGGCAGGGGCATACGAATTGTGGTGTTTTGTGATAGTATTTTTTGAAGTTCTCCTATTACATCTAAAATGGGAGTATCTAGTGATAGGTCCCTCAATTGAGCAACTCCGCGTTGTACGGACGGGACCTGGGGCCGCGCGGGATCGCGTAGATGGGACTGGGACCTCGGGAAAGGCCACCGCAACGGATCCGCGCACGGGAGCCGGGACAGGCCGCGCATCCAGAACATCCCTCCTGTAAACGCCTACTACTCGACTAGCTTTGTGCGCGGGCCCTGCGTGAAGAATCTCAATTATCGCCTAGGGTATTACAGGATGCGTCAGGTGGGAGAGATTCTCCGCGATGGCTGAAGGGCCTCACTTGACGCTGTGCCCCCCTCGGGGGAAACCCATGCACAGGGCCGCCCAGCTGGCCTTCCACCGGCCCGTGAGCCCCCAGACCCCCCCAGGCTACCGCAGGGGGTCGGCGTGCGAGGTTCCAAATCCTCTCTCAAACTGCCGCACGGGCGATTACGTGTGTAAGTTGTCTCGGTTATTTAAGCCGTTTGCTCTGACCCGCTCGGCGTTATCGCCCGAGCGATAGTAGCGGGGCTGTTACACGGCCCAGGCCCCTGGTCGTCTCCTTGCTCCGAAAGCGCATTGACTAGCGAAGTTGCTATGCCCCGCGGCCCCCAAAACGGGAATGGCCCATTCCCCTTGGCGGGGACTCTACTGCACCGAGTTACGGTCCATACACAGTTGAGTAGACCGTTCCACCGCGTACTCTCCTGAAAAGGTGGTCGTAGCACCCGAGCGACCGGGTTGTGGGCGGCGTAGGCGCCGCGGGTCTAATTGGGCTCGGACACAGGATCTCGCGACGTCGGGCCGCCGACGTATGAACCGAGTGCCCGAACCCCGTGCTCATGACCCACGATGCCCTGGATAGCTCGCCAGCTGTCGGAGCGCGTATGAGGTGCACTTTCGAGGCGCCGTTAGGGCCCACTCTAGGCTGCCGGCATTCTGGCGAGGATGCAAGCAACGGGACGATGGCGGACTCTCCGGGTTCGAGGCCACGCCAGCGACTCCTATCCCCGGATGACGTATCTACACTCCCCCCTAGCGCCGCAGCCACGGGCCGCCCGTCCGGGGCGCCGCCGCGCTCCGGGCGTCGTCGCGGCGACCGCCGCCCCGGCGGTCACGGGCCGCGACGGGCGGTGCGGGGCACTGTCTCGGGCCGCCTTCCAGCCGCCCTCCCGGGCCCGCGGCCCGACCGGGGTGCCGGCCGGCGCCGCGCCAGGGTAGCTGCGCTGCGGCGGCGAGGCGGTCCGTCCAAGGCGGCGGCCAACGCCCAATGACCCCGCCCACGCGTACGACGCACCCGCGCATCAGTTCTCTCGCCGGGACCGGACGAGGGGGCCCACGGGCTACTGGTGCGCCTGCCGCCACGCGGCGACCGCCGGCCAAGCCCGCCAGCCGCGGCGTTGGTAACGGGGGCAAGATGATCGGCGTCGCCTAAGGGGGCCTCCCCGGCGCGGCGGCGGCCGATCCGGGTCCAACCGACGGTAGGCGGCCGAGCCCGGGGCGTGCTGGTGAGCAGGGACCGGTCGCGGGCTGGACACGTGGACTGCTCATTCCCACGACGCTAGGCAGCTGGCACAGCCGTCCACGAGTGGGCGTTCACGCGGAAGCATCGCGTGGGGCTGGGGACAGGTGGCGCGGGCAGCATGCGGGCCCCCTAGCGCTGTCGGGTGAAGCCGCGCCGCGTCCACGGCCCTGGGGCCTGAGGCTGGGCGGGCCGGACGACCGGCGGTCCCACAGGTGGCGGTGCGGGGTCCACTACGGGCCCGGTGCCCGGCGCCCTGCCTTAGCAGGTGGCGCGAGGTTCAAGTGTACGGGGGCGAGGCGGGCGAACGACCGCGGCGGGCCTGTGGAGGTCGGCGGAGGCCAGGCGGCCACTGGAACCAGGGCCCGCCCCTCCACGCCTGGACCGACGGGGCGGCCACGCCTTCGGTCCGCCCGCGGGGGACGGTCCCCGCACCTCCGCGATTCGCCTTGGGCCCCGGGGGCCCGGGGGGCAGCAGATGTCCGAGGGCGAGGTTCGCCCGGGGCCTCCGCTGGGG     
P       AACAACTGTTTAAACAATTTTTATTAATTCTTTTTGAATTGTAAGGACATATTTTTATTAATATATTTCTTATTTTTTATTCATATGATTTTTAGAAATAGTGACTAGCACTATATTAGTTAACGTAAAATTTAATAAATTCAGATAAATGAAATATTAAAGATTAAATTTAAAAATATTATCATTCAAGTTGACTATATTCATAGTCAATAACCAAGATACCCTTTTTCATAAGATATTTAATAAACTTGAAAAATTAGACATTTTTAGTCGACGTTAACTTAGCTGTTACATGCATATACAAATTTTTCGTCTACAATTATATTTTACTTTCTGAATTTATTGTATTAAGATGCCCGTTTAATTTTATAAAGTAGTTTTTTCACTATTAGATAGAATAGGAATTACTTATAAATTCTGAACTTAGTTCGCAATAATTTGTATCATTCAAAATTAGATGATAGTTAGATTATCCATATATATTATAGATGTTGTTAATAAATTATAATATTCAGTAAAAAGATTTTTTATTGTAGTAAATTTTCAATTTTATTTATTTTCAATTTGCATAAAATGTATTGCTTTAATCCTCAATATGAATTAAGTTAGGACAATGGTTTATAATATACCATATTTAAATTATAGAAGATGTATTTTTAAATTACATAGTCCAAGTCACCGTCCCACATTTCTTTTCTTTAACTATTAAATTATACACCAACTCTTTGAAATCGACAATAAAAAATTATATAACAACATTTCAAATAATATTATGTAACATTTTTTAAAAGATTTTAATAAAATAATTGCTATTTTATGTCTACTATAACATATTATGATTAAATCCGCACTTGCAACATTTGATTCTAAACGAATTAGGGTATTGGAATTTTGTAAGAGTTTCTATCCCTCCAATTGACATTTTAAATAATATCCATTTATATAGTTCATAGTTTGAGGATATTCATTACATATTGCTACTAGAAATTTATCCAAAGAACTATAAACCCCCCAAGTGGCCTATTTTTAGCTTGAAACATGCCAATAATACCCGAAGAACTGCAATATCACATAATAGCAAAGATCGCTCAAATTATCACTATTGTTGGATATGATCCTGAAAGTCGAGAGGGGACCGCCAAGTGGATCGATGATAGCTCACTGCGGAGCAAAGGTAAGTTTTGCCCAAATTCCCAGTAACAGGAGACAACTTAATATAGCTTGGCCTACTCGTAACGCATTATAGAATAGAAAGAGTAAGCATATTGTATCAAAGCTTCTTCGTACTTCTTTGGTAGAGTACAAGCAAAGATGTTTTAGGCTAGGGTTTACAGTAATCAAGGCCTACTATTTAGAAATTTCAACCGACTACACCTCAATAATCTAAAGAGATTTCTACACGGGTTTGCCCATGGAGTCAAATCACGTTATCTTATTACGAGAATTGGATTTAGCAGCTCTTAAGACGTTTGGTTGCTTTACTAAAACTATCTCCTCCATCACCCAAAACTTCATATGATCATTTCATCTTTTCTTAGGAGAGGATTGATCACTAATTTCTGATATATCTTTTAGCGAACATCAAACGACACCTTGATGGGAACAGATGAGTCACAGGCAGCTTGGCTCAGCCGGGACAGAAATAGCCCGACCCAGGCTTGATTTTTGGAGATTTCTACAAATGTGTCCGCCACAATCTTTTGGGTAGTCTAATCATCCTCTGCCTCTTTTGAAAAATAATAGAATATGAGTGCAAAACACCTTAGGCAGTGAAACTGTACGACGTATCTAGTAAATACAATAGGGTGTCAAGCCTTAATATAGTGATTAGGAAGTGACGTTTACCCACAAAATGGGGTCGATCTTACTCGTGAGCGGGACTGCCGATACTCGAAAATTGCCTACGCAGGGGCATGCCAATTTTGGCATTCTGTGCTAGAATTTTTTGAAGTTATCCTAATCTATCTTGAATTGGAGTATCTAGTGATATTTCCCTCAATTGAGCAACGCGGCGTTGTACGGACGGGACATGGGGGCGCGCGGGATCTTATGAATGGGCCAGGGACCTCGGGAAAAGCCACCGTAACCGATCGGCTGACGGGATCCGGGACAGGCCGCGCAGCCAGGGCAGCCCTCCTGCGAACGCCTACTACTCGAGTAGCTTCGTGCGGGGGCCCTAAGTGAAAAAGCTCCACCATCGTCTAGGGTAATAAAGGATGCGTCAGGTGGGTGAGATTCTCCGCGATGGCTGAACGGCCTCACTTGACGCTCTGCCCCCCTCGGGGGAAGCCGATGCGTAGGGCCGCCCAGCTGGCCTTCCACCGGCCCCCGAGGCCCCAGATCCCCGCAGGCTACCGGAGGGGCTCGGCGTGCGAGGGTCCAAATCTTCTGCCAATCTGCCGCACGGGAGATTACGTGTGTGAGTGGTCTGGGTTATGTAAGCCCCTTGCTTTGACCCAATCGGCGTTATCGCCCCTGCGATGGTAGCGAGGCGGTTTCACGGCCCCGGCCCCTGGTCATCTCCTTGCTCCGAAAGGGCATCGACTGGCGAAGTTGCTATGTCCCGCGGCCCCCAAAACGGGAATGGCCCATTCCCCTTGGCGGGCAATCTACTGCACCGAGTTAGGGTCCAGACACAGTTGAGAAGACGGCTCCACCGCGTACTCTCGTGCAAAATTGGTCCTCGTCGCCGTGCGACCGGGTGCTGGGTGGCGGAGGTGCCGCGGGTCTAATTGCACTCGGACACTGGGTCTCGCGACGTCGAGCCGCCGACGTCTGAACCGACTCGATGCGACCAGTTTTCATGACCCACGAAGCCCTGGATAGCTGGCGCGCTGTCGGAGCGCGTAAGAGGTGCACTTTCGAGGCGCCGTTACGGCCCACGCTAGTCTGCCGGCACTCTGGCGAGAATGCAAGCAGCGGGACGATGGCGGACTGTCCGGGTTGGAAGCCTCGCTAGCGACTCCTATCCCCGGATGACGTATCTATACTCCCCCTTAGCGCGGCAGCCACGGGCGGTCCGTGCGGGGCGCCGCCGCGCTCCGGGCGTCGTCACCGCGACCCCCGCCCCGGCGGCCACGGGCCGCAACGGGCGGTGCGACGCACTGTCTCGGCTGGCCTTCCAGCCGCCCTCCCGCGCCGGCGGCCCGACCTGGGTGGTGACGGCCGCCGCGCCAGGGGAGCTGCGCTGCGGCGGCGACGCGGTCCCTCCCAGGCGACGGCCCACGCCCAATGACCCCGCCCTGGCGCACGATGCACCCGCGCATCCGTTCTCTCGCCGGGACCGGACGCGGGGGCCCCCGGGCGACTGGTGGCCCTCCCGCCACGAAGCGACCGGCCGCCAAGTCCTCCAGCCGCGGCCTTGGTAACGGGGGCAAGATAATCGGCGTTCCCTAAGGGGGCCTCCCCGGCGCTGCGGCGGCGGATCGGGGTCCAGCCGACGGCAGGCGACCCACCGGGGGGCGTGCTGGTGAGCAGGCACCGGTCGCGTCCTGGCCACGTGGGCTGGGCATTCCCACGACGCTAGGCAGCTCGCACAGCCCTCCACGAGTGGGCGTTCGGTCGCAAGCATCGCGTGGGGCTGGGGACCGGGGGCGGGGGCAGCATGCGCGCCCCCAAGCGCTGTCGCGTCAAGCAGGCCCGCGTCTACGGCCCTGTGGCCCGTGGCTGGGCGAGCCGGACGACCCGGGGTCCGCCAGGTGGCGGGGCGCCGTCCAATACAGTCCCGGTGGCCGGCTCCCTGCCTTAGCAGGTGGCGCGACGTTCAAGTGTCCGGGGCCCATGCGCGCGAACGACCGCGGCGGGCCTGTCGAGGTCGGCGGGGGCCGGGCGGACACTCGAACGAGGGCGCGCCCCTCCACCCCTGGACCGACGGGGCGCCCGCGCCGTCGGTCCGCCAGGGGGGGACGGTCCCCGCCCCCCCGCGATGCGCCTTGGTCAGGGCGATCCCTGGGGGAAGCACAGGTCCGAGGGCCACGTTCGCCCGGGGCGCCCGCTGGGG     
