# Supplementary material for: A simple method for data partitioning based on relative evolutionary rates
Source: PeerJ. 2018 Aug 28;6:e5498. doi: 10.7717/peerj.5498 (PMC6118207; doi:10.7717/peerj.5498)
Supplement: Data S1 — The datasets are provided in the PHYLIP format. [file peerj-06-5498-s002.zip › DataS2/SS1-6miss.phy]

17  4000
out     AATTATATTTATTTTTTGTATAATAAAACATCTGAACTGTCAAGAAATATTATTTTAGAATAAAATATTTAAAGTTACTAAGAAAATAAATACTTATTAATTGAATTAAAATTTATTATTAAGTGTGTATTTTATACAGAAATACTGAATAGTTATAGATTTCTAATTAATATATACCAAACATAATATTAGAATAAAAAGGAATATATATAATGTTAGAAATTAAGAATTATAATAATTTAAAAAAATGAAAACAATCAATTAAGATATGTTTTAATAAAACAATAAATATTAGATTTCTTATATATGTATAAAATTTTTATTAAACAAAGATATTAACTTTATTCCCTAAAAAAGTTAGATAGATTTATCATGCATTTTTGAATATTTAGACGAAAAGTGTAAATACTAAAAAATTTGATGTAATTATCACTCAAATGACAACAATATTTGTATATTTTCTTTGTTCATATCTACCAAAAACTTTATTATGTTATATCTCATTTGTTCCACGCATATCCAATAAAGTGTAATTACAATATTTTGGGTCAATTATCATGTTGTTCATTAGATAGCAGTTTTTCATGACGTAGGTAATAAGGTTAATTTTAATATGATAAATTTTTAATTATTACTGGTAATTGATCTGAAATCAAATAGTTGACAATGAGAAGAGACTGTAATATTAAAATTGAATTATTTGATAGATTAATTATTTTTACTGATAGCATAAATTGAATCCTTATATTATAGTATAAATTTTACAACTATTCAAAATTATTAATACTTAAATTAAATATAATTAAGTATTTAAATAATAAGCTATAATACTAAAATAGATCCAAAAAAGAACGTTATGCTCAATAAGGAATTCAACTTTTTTTTGATATTAGTTTATAAAATTAAAGTTATTATTCTTTATTTAATTTACGTGACAGAACCGGAAGAATTATATAATAAAATTTTTTAGTATATTACATTTCATGATTAAATATGTATTACAAGGCAAGCGGTGCTGGTTTCATACTGGACCTTTTCAGCGTGTGTTTAATTGGGCTAACCGATTGGATCTTGGAAAGTTGTTATTTTCTCCGTAGCACATAAGAAATTCGCTCGCGTCATAAAGGATGTTACCTACGGAAGAATTACTCGGTATGGAATATACGAGTAGCAACACAATCAAGCTCCAACTCGGGATGCCGCGTCTTAATGCCGTCGTTAGAAATAGTGTGCAAATGCAACACTATAACAACTAAAGCATTTAAGTTATTAGCTCGGAGCTCTAAAAAACCTCGTTAAACACGAAGCCTAATACAGACCGAAATTTATCAAACAAGACCATGCATTATCGCTAATATATGACGCTATTCCGGCATGGGTGAGGGATTGCTACAGTTCAGAGATTATAACTACATTCCTCCTTACACTAACGAAATTATTAACTATGACCATCCTGGGATGCGTATGTCGGGTTCACTCGGACCGGTGTTCTTGAAGCTTGCAAGCTGGCATAAAACAAGCTGCCCCAAAAGTTCACCAAGCGAAATCGTAAGCCCGGGTACTTCCAGATAGTGAGAACGAGAATACAGTCGATGTGAGAACCCAATCAGTACGCTCGTCAGTAAACGTCTTCGGTCTGTTAGATTTTTATTCGATGCACGCAAGAGTGGTTTGTAATTCTTTATCTGCGGTGGTCGTAGAAGTTGCATACCCTTGCGCTGCAAAATACTTCAACATCCTACTGCGGGACGGATCCTTAAAAAAAAAAACGCCATCGAATTATCGTTAATAATTAAATCGCCTAACGTGGCAGTGATAGAAGCATAGCGAGATCCCTCTGTGATACGAAACTAGTCTGCTTAGCCTCCGTATAAGCGAGGATAAGAACCTGAAAAGATTGATACAGAAGTCATAAATCAGCAATCCCGGGGGCCAGTAATCAATGATATTTCAAGGCTATAAAGGTTCTGTAGCCAATCGCGCTTTTTGGTAGATGCGTTTCGAAGACTAACAAGGGTCGTCCGGGGCACACACCGATCCCTCCGCGTGTTTGGGGGGACTCGGGCGACTACCGGCCTCATGCCTACTCGACGACGAAGTTGGTCCACTGCCTGACGATGATGGTCGTGCAGGAGCTATAAGCCCAACCCGAGCGCTTCAGCTACCCGGTCCCGCGGCATTTGTCACCCCCACCAAATCGCCACCGGCGTACCGTTCCAATGCTTAGTGAACCGAGATCTCTGGAACGCGCCTCGACAAACCACGAGATGGGGGCCCAGGCCTTACGTCCGCCGCGGCTCACGGGACTTCTGCCCCGGCGAGTGCAAACGGGCATATGTCGCATTGGCCCACGGGCTGGAATGTGGCGGGAAGTGAGTAGAGGGGAGCACGACGAACCTTGCCATCCAATGAGCCGGGGATTGGTTCACTGAACCCTTACATGAAGGACAAGCCTAGAAGGGCCTGTCGCTATGCTTGCCGCATTACGATGGGGGTAGGGCTTCCCCGGCGCAGCCCGCGCCACATAGTGGGACGCTCATGCCTGAGGGTGAAATTGTGCCCTCTGCATAGAACATCTACGTAGCGGATAGGGGGTGATGCAGATGCCCCCACCCAGCCTCCTCGATCGAGGGAACCTCCTACAAGTAACTCGGCGGGGTCGCGTCAGCCCGCCTCACCTATCACGGGATGGGTCTCCCTAACTAGCCACGCCGTAGGAAGCTAGAGATCCGTACAACCAACCTGAGTTCGCCGGGATGTGGGGCCGCCAGGGGTGTCTTACGACGGGCTCACACATGCTGCCCATAGAAGCCACGTTGAGTTGAAGGAGCGGGGAGCCGCCGCGCCCTCTCTTTATGCGGCAAGACGGGGCCCGACGTGATGCGCAGCCCCCAGTCCCTCCCAGGAGTCGATGCCGGCGCGTGCCTCCAAGCGTGCCTGGCAGGGCCATGGCTAGAGCCAGCCCCGCGGCTGTGCTTACCTCCGGCGATACTCGCGCCTACGCACGCGCCCCCTGAAGGGCGCATGGCCAGTGCGGCCTGCGCCCGGACTGGCCCTGGTGGCCGGGCCGCGGTAACAGGCCCGGCGGCCCCTCCGGCGCCTGCGGAGAGTCGGTCGCGACCCGCCCGCGCCGGGCACATCTCGCGCGGTTCGTGGTAGGACCGGCCCGCGGTCGGGTCAGCCCGCGCGCGGTGGGGGTGCCACCGCGGGGGCGGCGATGCACTGGTATGACGATCAGGTCGTGACCTCGGATCGGCAGGGGCCCGTGGGCGGGGGCCCGCGCCCGGGCCCGAGCGCGGCCCCCGCGTGGGCCGGCCGGCCGTCCCGCGGCGGGCGGCCCCCAGCGCCCGCCCGGGCTCCCGGCACGGATCCGCTTCGGCCCTGGCCGGGTGGGCCCGAGCCCCCGGTGTCTGAGATGGCGACGCGCACCCCCCCGCTGCTCCACCTCCAACGGCAGGCGGACGGCCGGATGCCCTGCGCGGACCGTTCCCGCGCCCTGCCAGGCGCAGCCAGCCCCCCGGGCCCCGAGGTCCCCCGCGCCCTGCTGACGCACGGGTCCTAGGCACGGGTCTCCGCCGCTCCGCGCGGGTCGTCCCAGCAGCGGACCGGCCCCCCCGCGGTGTGCCGGTCGAGTTGGCCTGCCTGGTCGAGCCGCTGAGCGGTTCCCGAACGGGCGCGGCCGCCGCGGGCACTGGTCCGGCCCTAAGGGCCGCTCTGGAGCGACGCACCCGCGCCCGGCGAAGAGGCTACCGGAGCGGCCCAGCCCCTGGTCCCTCGCGGGCGGGACGGAGGGAACGCACCGCCCCCACCGACCACGGGACCCTAGTGATCAGCGGCCGGCAGGCACCCCCGACCGGGCCGCCTCCGCGCAGAGGCTCCCGGCCGCGTGCGGCCGCCGCGGAAGGGGTCCGCGGGTGTGGGCGGGGGTCCGCGCGGCGGGCCGCCCGCGCCGTCGGGGAGGCCGTTGCGGCGCGCTCCTCCTGCCGGCGCGGGCGTACCC     
A       AATTATATTATCATTTTGTAAAATAAAACATCTAAAATTTCAATGAATATTTTTTTATAACCAAATATTTAAAGTTATTAAAAAAATAATTTCTTATTAATTGAATTAAAATTTATTATTAAGTGTGTCTTTGATACAGAATTACTTAATAATTATCTATTTCTAAATAATACATACCAAACAAATAATAATTATTAAAGGGTATATATATAATGGTAGTACTTTAGAATTATAATAATATAAATAAATAAGAATAATCAATTAAGAAATGATTAATTAATACATTCAATATTAGACATCTTAGAATTGTATAAAGTTTTTATTATAGATAGATATGAACTTTATTCCCTAAAAAAGTTAAACAGTTTTGTCATGCGATTTAGAAAATATAGACGAAAAGTGTAAATACTAAAAAATTTGATGTAATTATCACCCATACGACAACAATATTTGTATATTTTCGTTGTTAATATCTACCATAAAATTTATTATGTTATATCAAATTTGTTCCAAGTATTTCTAATAATGGACATTTACAATTTTTTGGTTCAATTATCATGTTGTTAACTAGAAAGTAATTTTTTCTGATGTAGGTAAGAAATTTAAGTTAAATATGATAAAGTAATAATTATTACTGATAATTGATCTGATATCAAATAGTTGACAAAGTGAAGAGACAGTAATATTAAAATTGAATTATAGGATTGATTTTATATTCTTACTGATAGCGTCAATTGAATCCTTATATTAAAATATAAATTTAACAGCTATTCAAAAGTATTAATACTTCAATTAAATAAAATTATGTAATTATTGAATAAGCTATAAAACTAAATTAAATCCAAAAATGAACGTTATTTTCAATAAGGAATTGAACTTTTTATAGATTTTATATAATAAAATTAAAGTTATTATTCTTTATTTAATAAACGTAACAGAACCGGAAGTTTCATATAATAATATTTATTTCTAGATTACATTTCCTGATTAAATATGAAGTACAAGACACGCGCTGCTGGTTTCAGACGCTACCTTATCATCGTGTGTATCATTGGGAGAAGCGATTGGATCTGGGAAATTTGTTATATACTCCGTAGCACATAAGAAATTCGCTCGCGTCATAAAGGACTCTACCTACGGAAGAATTACTCCGTAAGGGATAATCGAGTAGCAACACATTCAAGCTTCAATTCTAGATTTTGCGTCTGAATGGCGCTGGTAGAAGTGGTGTGCAAAAGCAACGCAAAAATATCTAAAGCATTTGAGTTATTAGCTTTAGGCCCTAATAGACCTCGACAAACACGAAGCATCATACAGACCGAAATATAACAATCAAGACTATGCACAATCGGTATCTTATGACCCTTTTCCGGTATGTGTTAGGAATTGCTACATATAAGAACTTATAACTATATCCCTCCAAATACTAACGAAATTATTAAGTATCGCGATCCTCGGATGCGTTTGTAGAGTTTTCCCGGAGCGGTGTTCATGAAGCCTGCTAACTGGCATATATCCAGCTGCCTCAAACGTTAACCTAGCAAAATCGAAAGGCCGGGTACATCCAGATAGTGAGAGCGTGAATACAGTCGATGAGAGAACCCAGTCAGTACCCTCGTCATCAAAAGTCTTCGGTCTGTTCGAATTTTATTCGAGGCCCGCAAGAGTGATTTCTAATTAGTTATCTGCTGTGTGCCTAGTAGTTGCATACCCTTGCCCTGCATACTACTTCAACATCCTACTGCGGGACGGAACCTTAAAAAAAAAAACGAAAACGCATTATTGCTAATAGTTAACTGTCCTAACGTGGCAGTATAAGAAGCATCGCGAGATCATTCCGTTGTACGAATCTAGACTGCTTAGCCTCGGTATCGGCGAGGATAAGAGGATGAAAAGATTGAAACAGAACTAATAAGTCAGCAATCCCGAGGGCCAGTAATAAATGATATTTCGAGGTGCTACAGGGTCTGTAACCAATCGCTCTTTTTGTTAGAAGCGTTTCGCAGTTTTACAACGGTCGTCAGGGACTCACACTGATCCCTCCGCCTGTTTGCGGGGAATCGGGCGACTACCGGCCGAATGCCTGCTTAACGACAACTCTGTTCCTCTTCATGAGGATAATGTTCCGGCAGGAGATATAAGGCCAACTCGCGCGGTTCAGCTACCTGGACCAGCGGCACTTGTCACCCCCACCCATTTGCCACCGGCGTACCATTCCAATGCTAATTGAACCGCGGTCTCCCGAACGCGCCTCGATATGCCACGAGATGCGGCCCCCTGCCTGACGTCCGCCGCGGCTCACGGGACTTCTGCCCCGTCTAGTATAAACGGTCATATGTCGGATTGCCCCAGGGGCTGGAATGTGGCGGGGAGTGAGTAGAGAGGAGCATGCCGTATCTCGCAATCCCATGCCCCGGGGATGCGTTCACCGAACTCTTACATGAAGGACAAGTATCTAAGGGCCCGTCGCTATGATTGCCCCATTAGGATGGAGGTGAGGCTTCCCGGCCGCAGCCCGCGCCATGTAGTAGCACGCTTATGCCTGTGGGTGGGATAGTGCCCGCTGTATAGAATATCTACGTAGCGGGTGGGGGGTAATGCAGATGCCCCCGACCATTCTCCTTGACGGAGCGAACCTCCTACAAGTAACTGGTCGGAGTCGAGTAGGCGCGCCTAACCTATCACGGGATGGGTCTCCCGAACTAGCCACACCATAGTAAGCTAGAGAGCCATACAAGGACCCTGAGTTCGACGGGTTTTGGGGACGACGGGCGTGTCTTCCGGCGCGCTCCCACATGCTGCCCATAGGAGCTACGTTGAGTTGTATGAGCTGGGAGCCCTCGCGCTCTCTCTTTAGGCGGCAGGCCGGGGCGCGACGGGATGCGCAGCGCCAATCCCCTCCCCGGAATCGATGCCAGCCCGTGCGTCCGAGCGTGCCTGGGAGGGCCAAGGTTAGAGCAAGCCCCGCCGCTGTGCGTACCTGTGGCGACACTCCCGCCTGCGCCGCCGCCCCCCCAAGGGCGCGTGGCCAGTGCGGCTCGCGCCGGGCCCGGCCCTGGTGGCAGAGCCGCGGGAACAGGCCCGTCGGCCCCTCCGGCGCCCGCGCACACTGGGGGGCGACCCGCCCGGGCCGCGCACATCTAGCACGGTTGGCTGTAGGAGGGGCCCGCGGTCGGGTCGGCCCGCGCGCTGTCGGGGTACCAGCGCCGGGGCGGCAATGCACGGCTACGACCATCATTTCGTGACCTCGCGTCGGCAGGGCTGCGTGGCGCGGGGCCGGCGCCCGGGCCGGATGGTGGCCCCCGTGCGGGACGGCCGCCCGTCCAGCAGCGGGCGGCACCCACCGCCCGCCGGGGCTCCCGGCCCGGATCCGCTTCGGCCCGGGCCGGGTGGGCCCGAGGCCCCGCTGTCTTACATGGCGACGCGCAGGCCGCCGCTGCTCCACCTCGCACGGCAGGCGGACGGCCGGATACCCTGCGCCGAACGTTCCCGCGGCGGGCCCGGCGCTGCCAGCCCCCGCGGGACCGAGGTGCCCCGCGCCATGCTGAGGCGCGGGTCCTGGCCAAGGGTCTGCGCCGCTCCGCGCCGCTCGTCCCAGCAGCGGTCCGGCCCCTCCGCGGTATCCCGGTCGAGTTGGACCGCCTCGTCGAGTCCCGGACCGGGCCGCGAACGGCCGCCGCCGCGGCGCCCCACCGCCGGGCCCTCAGCGCCGCTCTGCATCGACGCACCCGCGCGCGGGGAAGAGGGTAACGGAGCGGCCCGGCTGCTGGTCCCTCGCGGGCGGGGCGGAGGGAACACACCTCCCCGACCGAACACGGGACACAAGTCATGCCCCGCCCCCAGCCACCCCCCACCGGCGCGCCCCCGCGCAGAGACTGCCGGCCCCGTGCGGCCGCCGCGCAAGGGGACCGCCGGTGTAGGCGGGGGTCCGCGAGCGGGGCCCCCTGCCCCGTCGGGGAGGGCCTTGCGGCGCGCTCGTCCTGCCGTCGCGGGCTTACCC     
B       AAATATTTTTTTTTTTTGTATAATAAAACATCTAAATTTTCAATTGATATTATTTTATAATCAAATATATAAAGTTTCTAATAAAATATATACTTATTAATTGAATCAAAATTATTTATTAAGTGTGTATTTTATACAGAATTACTTAATATTTATTGAATACTAGATAATATATACCAAATATAATATAATGAATAAAGGGAATATATATTATGGTAGAAATTAAGAATTATAATAATATAATAAAATTATATCAATCAATTAAGAAATGATTTTTTAATACAATATATATTAGATATCTTATTTATGTATAAAGTTTGTTTAATTGAGAGATATGAACTTTATTCCCTTATAAGGTTAGAATGTTTTGTCTTGCTTTTTAGAAAATATACACAAAAAGTGTAAATACAAATAAATTTCATGTAATTATCACCCATACGACAACGATATTTGTATATTTTCTTTGTTAATATCTACCATAAACTTTATTATGTTATATCTCATTTTTTCGAAGAATATATAATAAAATATATTTACAATATTTTGGGTCAATTATCATGTTGTTCAATAAATAATATTTTATGATGACGTAGGTAATAAATTTTAGTTTAATATGATAAATTTATAAATATTACTGTGTACTGATCTGACATCAAATAGTTGTCAAAGTGAAGAGACCGTTATATTTAAACTGAATTATTGGATAGATTCTATATTCTTTCTGGTAGCATTAATTGAATCCTTATATTAAAGTATAAATTTTACAACTATTAAAAAATATTCATACTTAAATCAAATTAAATTAAGTAATTAATGAAAAAGCTATAAAACTAAATTAAATTCAAAAATGAATGTTATCTTCAATAAGGAATTGAACTTTTTCTTTATTCTTTTTGATAAAATTAAAGTTATTTTTCTATACTTAATACACGTTACAGAACCGGAAGTATCATATAATAAATATTATTTGTATATTACATTTCCTGATTAAATATGTATTACAAGACAAACGCTGCTGCTTTTACACGCTACCTTTTCACCGTGTGTTTCATTGGGATAACCGATTGGATATTGGAATATTGTTATATACACCGTAGCACCTAAGAAATTCGCTCGCGACATAAAGGATTTTACCTACGGAAGAATTACTCGGTAAGGGATTATCGAGTAGCAATACAATCAGGCTGCAACTCTGGATTTAGCGTCCTATTGACGTCGGTAGAAGTAGCGTGCAAATGCAACGCAAAAATAACTAAAGCATTTGAGTTGTTAGCTGGAGTACCTAATAGACCTCGTTAAACACGAAGCCTTATACAGACCGAAATTTCTCAAAAAAGACCTTGCATTATCGGTATTTTATGTCCCTATTCCGGTATGGGTTAGGAATTGCTACACATAAGAGATTATAACTATTTTCCTCCTAAAACTAACGAAATTATTAACTATAACGATCCTGGGATACGGATGTAGAGTTTCCCCGGATCGGTGTTCGTGAAGCATGCTAACAGGCATAAGAGCAGTTGCCCCCAACGATTCCCGACAAAACTCGATAGTCCGGGTACGTCCAGTTATTAAGAGCGAGAATACAGTCGATGGGAGAACCTAATCAGTACCCTCGTCAGCTACAGTCTTCGGTTTGTTCGATTTTTATTCGATGCCCGCAAGAGTGGTTTCTATTTCTTTATTTGCTGTAGTCGTAGTAGTAGCATACCCTTGGACTGCAAAATACTTCAACGTCCTACTGCGGTACTGAACCTTAAAAAAATAAACCAAAACGCATTATTGCTAATATTTAAATGTCCTAACGTGTCAGTGATAGAAGCGTCGCGAGATCATTCCGTTGTACGAAACTAGACTGCTTAGCCTCAGTATCATCGAGGATAAGATCGTAAAAAGATTGAGACAGTAGTAATAAGTCTGCAATACCGGGGGCCAGTAATGAATGATATTTAAAGGCTAAAAAGGATCTGTAACCAAGCGCTCTTGTTGTTAGAAGTGTTTCGAAGATTTACCAGTGTCGTCCGGGGCCCACACTGATCCCTCCGAGTGATTGCGGGGACGCGGGCGACTACTGGCCGGATGCCTACTCGACGACTAATTTGGTACTCTTCAAGATGATAATGGTCGGGCTTGCCATATAAGGCCAACTCGACCGATTCATCTACCGCTTCCCGCGGCATATGTCACCCCCACCCAGTTCACACCGGCGTACCGATCCAATGCTATGTGAACCGAGTCCTCCGGAACCCGCCTCGACCCGCCACAAGATGGGGGCCCAGGCCTGACCTCCGCCCCGCCTCACGGGACTTCTGCCCCGGCGGATACAAACGGGCATATGTCGGATTGTCTCACGGGCTGAAATGTGGCGGGCAGTGAGTAGAGTGCCGCACGCCGAATCTTGCGATCCCATGAGCCGGGGATGCGTTCCCCGAACCCTCACCTTAAGGACAAGTCTCTAAGGGCCTGTCGCTATGCTTGCCTCATTAGGATAGAGGTCAGGCTTCCCGGTCGCAGCCCGCACCATGTAGTCGTACGCTCATGCATGGGGCCGGGATAGTGCCCGCTGCATAGAAAATCTACGTAGCGAATCGGGGGTAATGCAGAAGCCCCCTACCATACTCCTCGAACGGGGGAGTCTCTTACAAGTAACTGGTGGGGGTCGAGTTAGCGCGCAGGACCTACGTCGGGATGGGTCTCCCTAACTAGCCACTCCCTAGTAAGCTAGAGAGCCATACAAGGACCATGAGTTCGACGGGATGTGGGGCCGGCAGGCGTGTCTGACGACGCGCTCGCACATGCCCGCCATAGAAGCGACGTGGAGTTGTATGATATGGGAGCCATCGCGCTCTCTGCTTAGGCGGCAAGTCGGGGCCCGACGGGATGAGCAGCCCCCACCACCTCCCAGCGATCGATGCCCGCCCGTCCCTCCTAGTGTGCCTGGCAGGGCCACAGCTAGGGCAAGCCCCGCGGCTGTGCTTACCTCGCGCGATACTCGCGCCTACGGCGACGCCTCCCGAAGGGCGCCTGGCCAGTCCGGCACGCGGCGGGGCCGGCCATGGTGGCGGAGCCGCGGGAACAGGCCCGCCGGCCCCTCCGGCAGCCGGGGAGACTGGGCCCCGAGCCGCTCGCGCTGTGCACATCTCGCCCGGTTCGCTGTAGGAGAGGGCCGGGGTCGGGTCGGCCCGCGCGCTGTGGGGGTACCAGCGCCGGGGCGGCGATGCACGGCGATGATCATCATGTCGTGACCTCGCGTCGGCAGGGCCGCGTCGGGGGGGGCCGGAGCCGGGGCCAGAGAGCGGCCCCCGTCTGGGCCGGCCGCGCGTCCCGCGGCGGGCGGCGCCCAACGCCCGCGCGGGCTCCCGGCCCGGATCCGCTTCGGCCCGGGGCGGCTGGGCCCAAGGCCCCGCTATCTGAGATGGCCAGGCCCACGCCGCCGCTGCTCCACCTCTCCCGGCAGGCGGACGGCCGGATGCCCTTCGCCGGACGTTCCCGCGCCGGGCCCGGCGCGGCCAGCCCCCGGGGGACGGCGGTCCGCCGCGCCCTCCTGAGGAGCGGGTGCCGGGCAAGGGTCTGCGCGGCTCCGCGCCCGTCGTCCCAGCAGCGGCCTGGCCCCTCCGCGGTGTGCCGGTCCAGTTGGCCCGCCTCGTCGAGCCCCGGACCCGCCCGCGAACCGCCGCGGCGGCCGCGGCCACCCGTCGGGCCCTGAGCGCCCCTCTGCATCGACGCACCCGCGCGCGGGGAAGAGGCTAACGGAGCGGCCCAGCCTCTGGTCCCTCGCGGGCGGGACGGAGGGGACACACCGCCCCTGCCGGGCACAGGACCCAAGTGATGAGCCGCACTCAGCCACCCCCGGCCGGCGCGCCGCCGCGCAGATCCTGCCGGCCACGTGCGGCCGCCGCGGAAGGGGCCCGCGGGTGTGGGCGCGGGTCCGCGAGCGGCGCCGCCGGCCCCGTCCGGGAGGCCCTTGCGGCGCGCTCGTCCTCCCGGCGCGGGCCTACCC     
C       AAATATATTTTTTTTTTGTAAAATAAATCATCTAAATTTTCAATAGATATTATTTTATAAAAAAATATTTAAAATTATTATAAAAATAAAAACTTATTAACTGAACAAAAATTAATTATTTAGTGTGTATTTTATACAGAATTACTTAATAGTTATCGTTGTCTAATTAAAATATACCAAAATTAAAATAATAATTAAAGGGACTATATATAAAGTTTGAACTTAAGAATTATAATAATATAAAAAAATTAAATCAATCAATTAAGAAATGATTTATTAACACAATAAATATTAGATATCTTATATATGTATAAAGATTTTATTAAAGATAGTTATTAACTTTATACCCTAATAAAGTTGGACAGTTTTATCATGCATTTTAGAAAATATAGATTAAAAGTGTAAATTCTAAATAATTTGATGTAATTATCACCCATACGACAAAATTATTTGTATATTTTCTTTGTTAATATCTACCATAAACTTTATTATGTTATATCACATTTGTTCCAGGCATACCTAATAAAGTATATTTACAATTTTTTGGGTCACTTATCATGTTATTCTGTAGATAGCAGTTTATCATGACGTAGGTAATAAATTTTACTTTAATATGATAAAATTACAATTGTTACTGATTAATGATCTGATATCAAATAGTTGACAAAGTGAAGAGACTGTGATATTAAAAATGTATTAATGGATTGATTATATATTCTTTCTGATATCATCAATTGAATCCTTATATTTATTTATAAATTTTACAACTAATCAAAAATATTAATAATTCAATTAAATAAAATTAGGTCATTAAATAAAAAGCTATAATACTAATTTAAATCCAAAAATGAACGTTATCTACAATAAGGAATTGAACTTTTTCTAAATATTATTTCATAAAATTAAAGTTAATTTTCTATTCTAAATACACGTGACAGAACCGGAAGTAAAATATAATAAAAGTTTTTTGTATATTTCATTTCCTGTTTAAATATGTATAACAAGGCAAGCGCCGCTGGTTTCAGACGCTACTTTGTCAGCGTGAGTTTCATTGGGAGAACCGATTCGCTGTTGGAAAATTGTTATCTTCTCCGTAGCACATAAGAAATTCGCCCGAGGCATAAAGGATTTTACCTACGGAAGAATTACACGGTAAGGGATAATCGAGTAGCATTACAATCAAGCTCCAACCCTGGAATCGGCGTATTAATGACGCCGTTTGAAGTGGTGTGCAAATGCAACGCAAGAATAACTATAGCATTTGATTTATTTGCTGAAGGCGATAATACACCTCGTCAAACACGAAGCCTAATACAGACCGAAATATATCAAACAAGACCTTGCATTATCGGTAAATTATGACTCTATTCCGGTATGGGTTCGGAATTGCTACAGTTGAGAGATTATACCTAAATTCCTCATGAAACTAACGAAATTATTAATTAGAGCTATCCTGGGATGCGTATGTAGAGTTTACCCGGACAGTTGTTCTTGAAGTCTGCCAACCGGCATAAAACAAGTTGCCCAAAATGATAACCAAACAAAATCGACAGCCCGGGTACTTCCAGATAGTGAGAGCGTGACTACAGTCGATGGGAGAACCAAATCAGTAAGCTCGTCACCAAAAGTCTTCGGTTTGTTCGATTTTTATTCGATGCCAGCAAGAGTGGTATCTTATTCTTTATCTGCTGTGGGCTTAGTAGTAGCATAACCTAGCACTGCAAAATACTTCTACATCCTACTGCGGGACGGAACCCAAAAAAGAAAAACCATAACGACTTATTGCTAATAATTAAATGTGCTAACGTGGCGGTGATAGAAGCATCGGGAGATCAATCCGTTATACGAAACTAGACTGCTTAGCCTCGGTATCATCGAGGATAAGAGCATGATAAGATTGAGACAGAACTAATAAATCCGCAATCCCGGGGGCCAGTAATAAATGATACTTCAAGGCTAGAAAGGTTCGGTAACCAGTCGCTCTTTTTGTTACAAGCGTTTCGAAGATTTACAAGGGTCGTGCGGGACACACACGGATCCCTCCGCGTGATTGGGGGGACTCGGGCGAATACAGGCCGGATGCCTGCTTAACGACTAAGTTGGTCCTCTTCAAGACGATAATGGTCTCGCAGGTCGTATAAGACCAACTCGAGCGGTTCAGGTACCTCTTCACGCGCCATTTGTCAACCCCACCCATTGGCCACCGGCGTACCATTCCAATGCTAAGTGAACCGAGACCTCAGGAACGCGCATCGACCCACCACGAGAGGGGGGCCCCGGCCTGACGTCCGCCGCGGCTCACGGTAGTTCTGCCCCGGCGAGTCTAATCGGTCATATGGCGGATGGGCCCACGGGTTCGAATGTGGCGGGAAGTGAGTAGAGGGGACCACGCAGAATCTCGCAATCCCATGAGCCTGTGATGCGTTCACTGAACCCTTACGTGAACGACACGTCCCTAAGGGCCTGTCGCTCCGATTGTCCCATTAGGATGGAGGTGTGGCTTCCCGGTCGCAGGCCGCGCCTTGTAGTACAACGCTCATGCCTGGGGGTGCAATAATGCCCGCGGAATAGAACTTCTGCGTAGCGGATGGGGGATAATGCAGATGCCAGCGACCATTCTCCTTGAGGGGGGGAACCTCCTACAAGTAACTGGTCGGGGTCGAGCGAGCGCGCCTAACCTAGCACGGGATGGATGTCCCGAGCGAGCCACTCCCTAGTAAGCTAGATAGCCATATAAGGACCCTCAGTTCGACGGGATGTGCTAACGACAGGCGTGTCTTATGGCGCGCTCACACATGCGGCCCATAGAAGCGACGTTGAGTTGCAGGAGCTGGGAGCGGTCGCGCTCTCTCTTTAGGCGGCAAGACGGGGCCCGACGGGCTGCGCAGCCCCCAACCCCTCCGAAGAATCGATGCCGGCCCGGGCTTCCGAGCGTGCCTGGCAGGGCCATGGATAGCGCAAGTCCCGCGGCTGTGCTTAACTCCGGCGATACTCGCGCCTACGGCGCCGCGCCCCGAGGGACGCGTGGCCAGTGCGGCACGCCGCGGGCCCGGCCGTGGTGGCCGAGCCGCGGCAACAGGCCCGCCGGCCCCTCCGGCGGATGCGGAGACTGGGCCGCGACCCGCTGGCACCGGGCACATGTCGCCCGGCTCGCTGTAGGAGGGGTCCGCGGTCGGGTGCGCCCGCGCGGTGTGGGGGTACCAGCGCCGGGGCGGCGATGCACGGCTACGACCATCGTTTCGTGACCTCGGTTCGGCAGGGCCCCCTCGGGGGGGGCCGGAGCCCGGGCCGGACCGGGGCGCCCGTGCGGGCCGGCCGACCGTCCCGCCGCGGGCGGCGCCCCCCGCCCGCACGGGCTCTCGGCGCGGATCCGCTTCGGCCCGGGGCGGGTGGGCCCGAGGCCCGGCGGTCTGAGATGGCGACGCGCAGGCCACCGCCGCTTCACCTCACACGGCAGGCGTACGGCCGGACGCCCTGCGCCGGAGGTTCGCGCGCCGGCGCCTGCGCGGCCAGCCCCCGGGGGACCGAGGTCCTCCGCGCCCTGCTGACGAGCGGGTCCTGCGCACGGGTCTGCGCCGCTCAGCGCAGGTCGTCCCAGCAGCGGCCCGGCATCTCGGCGGTGTGCCGGTCGAGTTGGCCCCCCTCGTCGAGGGCCGGATCGGCCCGAGAACGGCCGCGGCCGCCGCGGCCACCCGTCGCGCCCTAAGCGCCGCTCTGCATCGACGCACCCGCGCGCGGGGAAAAGGGTCGCGGAGCGGCCCAGGCCCTGAACCCTCGCGGGCGGGACCGAGGGAACACACCTCGCCTACCGACCACGGGACGGAACTCATGGGCCGCCTTCAGCCACCCCCGGCCGGCGCGCTCCCGCGCAGAGACTGCCAGCCACGTGCGGCGGCAGCGGAAGGGGACCGCCGGTGTGGGCGGGGGTCCGCGAGGTGCGCCGCCCGCCTCGTCCGGGAGGCCCTTGCGGCGCGCTCGTCCTGCCGGCGCGGGCCTACCA     
D       AATTATATTTTTTTTTTATATCATGAAACATCTAAACTTTCAATGGATATTATTTTATAACAAAATTTTTAAAGTTACTAAAAAAATAAAAACTTATTAAGTGAAGTAAAATTAATTATTAAGTCTGTAATTTTTAGAGAATTATTTAATAGTTATCGATTTCTATTTAATATATACCAAATATAGAATTACTATTAAAGGGAATATATATTATGGTAGAAATTAAGAATTATAATAATAAAAAAAAATTTAATCAAACATTAAAGATATGATTTATTAATACAATCAATATTAGATATCTTAGATATGTATAAAGTTTATATTATAGATAGATATTAACTTTATTCCCTAAAAAAGTTAGACAGTTTTGTCATGCTTTTCAGAAAATATACACGAAAAGTGTAGATACTAATAAATTTGATGTAATTATTACCCATACGACAACAAAATTTGTATATTTTCTTGGTTAATATCTACCATAAACTTTATTATGTTATATCACATTTGTTCTACGCATATCTAATAAAGTATATTTACAATATTTTGGGTCAATTATAATGATGTTCAATAGATAGCAGTTTATAATGACGTAGGTAATTAATTTTAATTTAATATGATAAAATGTTAATTATTACTGATATTTGATCTGATATCAAATAGTTGACTAAGTGAAGAGACTGTAATATTAAAATTGAATTACTTGATAGTTTATATATTCTTTCTGATAGCATCAATTGAATCCTTATATTAGTGTTTAAATTTTACAACTATTCAAAAATATTAACACTTCAATTAAATAATTTTAAGTAATTAAAAAAAAAGCTATAATACTAAATTAAATCCAAAAATTAATGTTATCAGCATTAAGGAATTAATCTTATTCTTGATTTTATTTTATAAAATTAAAGTTTTTTTTCTTTACTTAATACACGTGACAGAACCGGATGTATCATATAATAACATTTTTTTGTATACTACAGTTCCTGATTTAATATGAAATGCAAGACAAGCGCCGCTGATTTCAGACGCTACATTTTCAGCGTGTGTTTCATTGGGAAAAGCGATTTGACTTTGGAAACGTGTTATATACTCCGTACCACATAAGAAATTCGCTCGCGTCATAAACGATTTTACCTACGGAAGAATCACTCGGTAGGGGATAATCGAGTAGCAACACAATCAAGCTCAAACTCTGGATTCTGCGTCTTAATGTCGCCGGTAAAAGTTGTGTGCAAATGCTTTGCAAAATTAGCTAAAGCATTTGAGTTATTAGCTAATGGCACTAATAAACCTCGTTAAACACGAAGCCTAATACAGACCGAAATATATCAACCAAGACAATGCATTATCGGTAATTTATGACTCTATTCCGGTATGGGTTAGGAATTGCTACACATGAGAGATTATCCCTAGATTTCTCCTAAAACTAACGAAATTATTAATTATATCCATCCTGTGATGCGTATGTAGAGTTTCCCCGGAGATGTGTTCTTGAAGCCTGCAAACTGGCATAAAACCAGTTGCCCAAATCGATAGCCAAACTAACTCGGCAGGCCGGGTCCTACCAGATAGGCAGAACATTAATACAGACGACGGGAGAACCGAATCAGTAAGCTCGTCAACTAAAGTCTTCGGTCTGTTTGATTTTTATTCGATGCCCGCAAGAGTGGTTTCTATTTCTTTATCTGCTGTGGGCGTAGTAGTCGGATAACCTAGCACTGCGAACTACTTCTACCTCCTACAGCGGGACGGATCCTTAAAAAAAAAAACAATAACAAATTATTGCTAATAATTAAATGTCCTAACGTGGCAGTGATAGAAGCATCGCGAGATCTTTCCGTTTTACGAAACTAGACTGCTTAGCCTCGGTATCAGCGAGGATAAGAGCGTAAAAAGATTGAGACAGAAACATTAAGTCCGCAATGCCGGGGGCCCGTAATAAATGATATTTCTAGGCCACTATGGATCGGTAACCTATCGCACTTTTTGCTACAAGCGTTTCGCATGTTTACAAGGGTCGTGCGGGACACACACTGATCCCTCCGCGTGGTTCGGGGGACTCGGGCGACTACAGGCCGGATGCCTACTTGACGACTAATGTGCTGCTGTGCAGCACGATAATGGTCGTGCAGGGGGTATAAGCCCAACCCGGGCGGTTGAGCTACCTGATCCCGCGGCAGTTGTCACCCCCACCCAATTGCCATCGGCGTACCATTCCAATGCTACGTGAACCGAGATCTCGGGAACGCGTCTCGACACACCACGAGATGGGTGCCCAGGCCTGACGTCCGCCGCGCCCCACGGGACTTCTGCCCCGTCGAGTATAGACGGTCATATGGCGGATTGGACCACGGGATGGAATGTGGCGGGAAATAAGTAAAGTGGAGCAGGCAGAATCTTGTAATCCCATGATCCGGGGATGCGTTCACTGCACCCTTACATGAAGGCCAAGCCCCTAAGGGCCTGTCGCTACCCTTGCCCCATTAGGATGGAGGTGCGGCTGCCCGGTCGCAGCCCGCGCCATGTACTAGAACGGCCACGCCTGGGGCTGGTATATTGACCGCTGTATAGAAGATTTCCGTAGCGGATCGGGGGTAATGCAGCTGCCCCCGACCAGTCTCCTTGATTGGGGGAACCTCCTACAGGTAACTGGTCGGGGTTGACTCAGCGCGCCTAACCTATAACGGGATGGGTCTCCCCAACTAGCCACACCGTAGTGAGCTAGAGAGCGATATAATGACCATGAGTTCGACGGGATGTGGGGACGACAAGCGGGCCTGACGACGCGCTCTCACATGCTGGCCATTGAAGCGACGTTGAGTTCAAGCAGCTGGGAGCCGTCGCGCTCTCTCTTTAGGCGGCAAGGCGGCGCCCGACTAGATGCGCAGCCCCCATGCCCTCTTTGGAATCGATGCCGGTCTGTGCCTCCGAGCGTGCCTGGCAGGGCCATGGGTAGCGCAAGCCCCGCGGCTGTGCTTAGCTCCGGCGATACTCGCGCCTACGGCGCCGCCCCCCGAAGGGCGCGTGGCCAGTGCGGCCCGCGGCGGGCCGGGCCCTGGTGGCCGAGCGGCCGCAACAGGCCCGCCCGCCCCTCCGGCGGCTGGGGCAACTGGGGCTCGACCCGCTCGCGCCGTGCACATCTAGCACGGGTAGCGGTAGGACCGGCCCGCGGTCGGGTGGGGCCGCGCGCCGTGCGGGTACCAGTGCGGGGGCGGCGATGCACGGCTACGACCATCATCACGTGACCTCGGCTCGGCAGGGCCGCGTCGGGGGGGGCGCCAGCCCGCGCCAGAGCGCGGCCCCCGTGTGGGCCGGCCGCCCGTCCCGCGCCGGGCGGCGCCCCACGCCCGCCCGGGCTCGCGGCACCGATCCCCTTCGGCCCGGGCCGGCTGGGGCCGACGCCCCGCTGTCTGAGATGGCGACGCGCATGCCGCCGCCGCTCCACCTCACACGGCAGGCGGACGGCCGGATGCCCTGCGCCGAACGTTCCCGAGCCGGGCCCGGCGCGGCCAGCCCCCGGGGGACCGGGGTCCCCCGGGCCCTCCTGAGGCGCGGGTCCTGCGCAGGGGTCTGCGCCGCTCCGCGCAGGTCGTCCCATCAGCGGCCCGGCCACTCCGCGGTGTGCCGGTCGAGTTGGCCCGCCTCGTCGAGCCGCGGACCGGGCCGCGAACGGCCGGGGCCGCGGCGGCCGGCCGCCGGGCCCTCAGCGCCGCTCTGGATCGACGCACCCCCGCGCGGGGAAGAGGCTAGCGGAGCGGCCCAGCCCCTGGTCGCTCGCGGGCGGGACGAAGGGAACACACCTCCCCCACCGACCACGGGACCGAAGTGATCGGCCCCCTTCAGCCACCCCCGGCCGGCGCGCTTCCGCGCAGAGACTCCCGGCCGCGTGCGGTGGCCGCGGAACGGGCCCGCGGGTGTGGGCGGGGGTCCGCGAGCTGCGCCGCGCGCCCCGTCGGGGAGGGCGTTGCGGCGCGCTCGTCCTGCCGGCGCGCGCCTACCC     
E       AATTATATTTTTTTTTTGTATAAAAAAACCTCTAAAATTTGAATCGATAATATTTTAGAACAAAATATATAAAGTTATTATTAAAATAAATGCTTATTTATTGAATTAAAATTAATTATTAAGTGTGTAATTTATATAGAATTACTAGATAGTTATTGATTTCTAATTAATAAATACCAAATATAAAGTAATTATTAAAGAGATTATATATTATGGTAGAACTTTTGAATTATAACAATATAAAAAAATGAAATCAAACATTAAAGAAATGATTTATTTAAACAATAAAAATTAGATTTCTTAGAATTGTATAAATTTTGTATTAAAGAAAGATTTTAAATTTATGCCCTAAAAATTTCAGAAAGTTTTGTTATGCTATTTAGAAAATATACACGAAAAGTGTAAATACTAAAAAATTTGATGTAATTATCAACCATACGACAACAATATTTGTCTATTTTCTTCGTTAATATCTACCATAAACTCTTTTATGGTATATCGCATTTGTTCCAAGCATATCCAATAAAGAATATTTACAATATTTTGGGTCAATTATCATGTTTTTCAATAGATATCAAGTTATCAAGACGTAGGTAATAAATTTTATTTTAATATGATAATATTTTAATTATTACCGATAATTGACCTGATATCAAATATTTGACATAGTGAAGAGTCAGTAATATTAAAATTGTTTTATTGGATTGATTAAATATTCTTTCTGATAGCATCAACTGAATACTTATATGATATTATAAATTTTACAACTATTCAAAAATATTAGTAATTGAATTTAATAAAATTAAGTAATTAATTAAAAAGCTATAATACTAAATTACAGCCAAATATGAATGTTATCCTCAATAAGGAAATGAACGTTTTCTTGATTATATTTCACAAAATTACAGTTTTTATTCTTTACTTAATACTCGTGACAGAAGCGGAAGTTTTATTTAATACTATTTTTTTGTATAGTAAAATTCCTGAATAAATATGTAATACCAGGCAAGCGCGGCTGCTTTTTGACGTTACCTTATTAGCGTGTATTTCATTGGGAGGACCGATTGGAACTTGGAAAGTTGTTATATCCTCTGTAGCTCATCAGAAATTCGCTCGCGTCATAAAGGATTTTACCTACGGAAGAATTTCACGGTACGGGATATTCGAGTAGCAACACAATCCAGCGCCAACTCTAGATGCCGCGTCTTAATGACGTCGCTAGAAATAGTGTGCAAGCGCAAAGCAAAAATATCTAAAGCATTTGAGTTATCAGCTGAAGGCCCTAATAAACCTCGTTAAACAGGAAGCATTATACATACCGAAATATATCAACCAAGACCTTGCAATATCACTCATTTATGACACTATTCCTGTATGGGTTAGGACTTGCAACAAATCAGAAATTAGAGCTACATTCCTCCTAAAACTAACGAAATTATTAAGTATAGCCATCGTGGGATGCGAACGTAGAGTGTCTCCGGTTCGGTGTTCTCGAAGCCAGCTAGCTGGCATAAAACCAGGTGCCCCAACCGGTGACCGATCAAAATCGAAAGGCCGGGTACTTCCAGATGGTGAGAGCGTGAATACAGTCGATGGGAGAACCCAATCAGTAAGCTCGACATCTAAAGTCTTCATTCTGTTCGCATTTTAGTCGATGCCAGCAAGAGTGGTTTCTATTTCATTATCTGCAGTGGTCGTAGTAGTGGCATACCCTTGCACTGCATAATACCGCAACATCCTACTGCGAGACCGACCCTTAAAAAAAAAAACTTTACCGAATTATTGCTAATAAGTATATGGCCTAACGTGGCAGTGATAGAAGCATAGCGGGATCATTCCGTTATACGAAAGTAGACTACTTAGTCTCGATATCAGCGAGGATAAGAAAATGAATAGATTGAGACAGAACTAATAAGTCGGCTATTCCGGGGGCCAATAGTTAGTGATACTTCGAGTATGTTTAGGCTCTGTACCCAATCGCACTTTTTGTTAGAAGTGTTCCGAAGATTCACCAGGGTCTTCCAGGACACACACTGATCCCTCCGCGTGCTTGGGGGGACCCGGGCGATTACAGGCCGGATGCCTACTTGACGACTAAGTTGGTCCAGTGCATGACGATAATGTTCAGGCGGGGGATATACGGCCAACCCGAGCCATTAATCTACCTGGTCCCGCGGCCTTTGTCACCCCCACCAACTTGCCACCGGCGTACCGATTCAATGCTAGGTGAACCGAGATCACTGGAACTCGACTCGAAACACCAATAGATGGGTGCCCAGGCCTGAGGCCCGCAGCGCCTCACAGGAATACTGCCCCGGCGAGTACGAACGGTCATATGTCGCATTGGCCCACGGGCTAGAATGTGGCGGGAAGTGAGTAGAGTGGGGCACCCCGAATCTTGCTATCCCATGCGCCGGGGATGCGTGCACGGAACCCTCACTTGAGGGACAATTCTCTAAGGGCCTGTCTCTCTGCTTGCCCCTTTAAGATGGAGGTGGGGCTTCCCCTACGCAGCCCCCGCCATGAACTAGAACGCTCATGCCTGAGGGTGGGATAGTGCCCGCTGTATAGAACATCTACGTAGCGGATGGGGGGTAATGGAGCGGCCCGCGACCTTTCTCCTTGACGTGGGGAACCTCCTACAGGTAACTGGTCGGGGTCGAGTGAGCGCGCCTAACCTATCACGGGATGGGTCTCCCCACTTAGCCACTCCCTAGTAAGCTAGAGAACCGTACAACGAACCTGAGTTCGACGGGATGTGGGGACGACCGGCGTGTCTAACAACGCGCTCACACATGCTGCCCATAGGAGCAACGTCGAGTTGCAGGAGCTGCTAGGACGCGCGCACTCTCGCTAGGCGCCAAGACGGGGCCCGACAGGAAGCACAGCCCCAATTCCCTCCCAGGAATCGATGGCGGCCCGTGCGTCCGAGCGTGTCTGGGATGGACAGGGAAAGCGTAAGCCCGACCGCTGTGCTTACCTCCGGCTATACTCGCGCCT????????????????????????????????????????????????????????????????????????????????????????????????????????????????????????????????????????????????????????????????????????????????????????????????????????????????????????????????????????????????????????????????????????????????????????????????????????????????????????????????????????????????????????????????????????????????????????????????????????????????????????????????????????????????????????????????????????????????????????????????????????????????????????????????????????????????????????????????????????????????????????????????????????????????????????????????????????????????????????????????????????????????????????????????????????????????????????????????????????????????????????????????????????????????????????????????????????????????????????????????????????????????????????????????????????????????????????????????????????????????????????????????????????????????????????????????????????????????????????????????????????????????????????????????????????     
F       AATTATATTTATTTTTTATATAAAAAAACATCTAAATTTTCAATAAATATACTTTTATAACAAAATATTTAAAGTTAATATTAAATTATATGCTTGTTATTTGAAGTAAAATTTATTATTAAGTGTGTATTTTATATAGAAACACTGAATAATTATAGATTTCTAATTAATATATTCCAAATATAATATAAAAACTAAAGGGAATATATTTTATGTTAGAACTTCTGAAATATAACAATATAAAAAAATTAAATCAATCACTTAAGATATGATTTATTAATACAATAAATATTAGATATCTTAATCATGTATAAGGTTTTTATTACAGAAAGAAATTAAATTTTTTACCTAAAAAAATAAGACAGTTTTGTCCTGCTTTTTAGAAAATAGAGACGAAAAGTGTGAAATCTAAAAAATATGATGCAATAATCAACCATACGACAACGATATTTGTATTTTTTCATTTTTAATATCTACGATAAACTATTTTATGTTATATCACATTTGGACCATGCATATCCCATAAAGTTAATTTACAATATTTTGGGTCAATTAGCATGTTTTTCAATAAATAACAGTTTATCATGACGTAGGTATAAAATTTTACTTTAATATGATTAAATTATAATTTTTACTGATAATTGATCTGATATCAAATATTTGACAAAGTGAAGAGACTGTAATATTAATATAGATTTAGTGGATAGTTTAAATATTCTTGCTGATAGCATCAATTGAATACTTATGTTATAGTATAAATTTTACAACTATTCAAAAATATTAATACTTCATTTAAATTAAATTAAGTAATAAGTTAAAAAGCTATAATACTAAACTAAATCCAAATATGAAAGTTATCTTCAATAAGGAAATGAACTTATTCTTGATTTTATTTGATAAAATTAAAGTTTATATTCTTTACTTAATAGACGTGACAGAACCGGAAGTATTATATAATATAATTTTTTAGTAAAGTACATTTCCTGATTAAATATGTAATACAAGGCAAGCGCGGCAGCTTTCAGACGCAACCTTTTCAGCGTGTGTTTCATTGGGAGAATCGATTGGATTTTGGAAAGTTGCTATCTCCTCCGTTGCACATAAGAAGTTCGCACGCGTCATAAAGGAGTTTACCTACGGAAGAATTTCTCGGTAACGGATATGCGAGTAGCAACACAATCAAGCGCTAAATCTAGATTTAGCGTCTTAATGACGTCGGTAGAAGGAGTGTGGAAGCGCAACCCAACAACAGCTAAAGCATTTAACTTATCCGCTTAAAGCCCTAATACACCTCTTAAAAAACGAAGCCTTATACAGACCGAAAGATCTCAATCAAGACCATGCATTATCGCTAATTTATGACACGATTCCGGTACGGGTTAGGAATGGCTCCACATCAGAGATTATTACTATATTCCTCTTAAAACTAACGAAATTATTAACTATAACCATCCTGGGGTGCGTATGTAGAGTGTTCCCGGAACGGTGTTCTTGAAGCCAGCTAGCTGGCATAAAACAAGCTGCCCCCACTGATGACCAAGTAAAATCGAGAGGCCGGGTACTGCCAGATAGTGAGACCGTGAATACAGTCGATGGGAGAATCCAATCAGTAAGCTCGTCATCCAAAGTCTTCTTTCTGTTCGATTTTTATACGGTGCCCGCAAGAGTGGTTTTTATTTCTTTATCTGCTGTGGACGTAGTAGTCGCATACCCTTGCACTGCATTATGACTCAACATCCTACGTCGAGACTGAACCTTAAAAAAAAAATCTATACCGAATTATTGCTAATAAGTAAATGGCCTAACGTGGCAGTGATAGAAGCATAGCGGGATCATTCCGTTGTACGAAACTAGACTACTTAGCCTCGGTATCAGCGAGGATAAGATCTTGAACAGATTGAGACAGAACTAATAAGACCGCAATCCCGGGGGCCTGTAGTAATTGATAATTCTAGGATATAAAGGTTCTGTAACCAATCGCCCTTTTCGTTAGAAGCCTTTCTAAGAGTTACCAGGGTCCTCCGGGACACACACTGATCCCTCCTCGTGTTTGGGGGGACACGGGCGATTACTGGCCGGCTGCCTACTTGACGACTAAGTTGGTCCACTGCACGACGCTAATGTTCCGGCGGGCGATATACGGCCAACCCGAGCCGTTAAGCTACCTATTCCCCCGGCATTTGTCACCCCCACCAAGTTGCCATCGGCGTACCATTCCAATGCTAACTGAACCGAGATCCCTGGAACTCGCCTCGACACTCGACGAGATGGGGGCCCAGGACTGACGTCCGCCGCGGCTAACGGGACTACTGCCCCGGCGCGTACAAGCGGTCACATGCCGCCTGGACCCACGGGCTCGAACCTGGCGGGAAGTGGGTAGAGTGGGCCCCGCCGAATCTTGCAATCCAATGAGCCGGGGGTGCGTTGACTGAACCCTTAGATGAACGACATGACTCTAAGGGCCAGTCGCTATGCGTGCCCCGTTAGGATGGTGGGGGGGCCTCCCCGATGCAGCCCCCTCCATATAGTAGAACGGGCATGCGGGAGGGTGGCATAGTGCCCGCTGTATAGAACATCTACGTAGCGCATCGGGGCTAATGAAGTCGCCCTCGACCATTCTCCTTGAGGTGGGGAGCCCCCCACAGGTAACTGGACGGTGTCGAGTGAGCGCGCCCAACCTATCACGGGATGGGTGTCCCTATTTATCCACACCCTAGTAAGCTAGAGAGGCGTACAAGGAACCTGAGTTCGACGGGATCTGGGGCTGACCGGCGCGTCTTCCAACGCGCTCACACATACTGCCCATCGGAGCGACGTTGAGTTGAAGGAGCGGGCAGCCAGCGCGCTCTCGCTTTAGGCGGCAAGACGGCGCCCGACTGGAAGAGCAGCCCCTGTCCCCTCACAGGAATCGATGACGGCCCATGCCTCCCAGCGTACCTGGCAGGGACAGGGCAAGGGCAGGCCCCGCGGCTGTGCTTACCTACGGCGATACCCGCGCCTACGCCGCCGCGGCCCGAAGGGCGCGTGGCCAGTCCGGCCGGCGCCGGGCCCGGCCCTGGGGGCGGAGGCGCGGCAACAGGCCCGCCCGCCCCTCCGGCGTCTGCGGATACTGGGGCACGACCCGCTCGCGCCGTGGACATCTCGGCCGGTTAGCTGTAGGAAGGGGCCGCGGTCGGGTAGGCCCGCGCGCTGTGGGGGTACCAGCGCGGGGGCGGCGATTCACGGCGACGACCATCATTCCGTGAGCTCGAGTCGGCAGGGCCGCGACGGGGGGGGCCGGAGGCCGGGCCGGAGCGTGCCCCCCGTGCCGCCCGGCCGCTCGTCCCGCGGCGGGCGGCCCCCATCGCCCGCGCGGGCTCCCGGCACGCATCCGCTTCGGCCCTGGCCGGGTGGGCCCGAGGCCCCGGAGTCTGAGATGGAGACGCGCAAGCCGCCGCGGCTCCACCTCAAACGGCAGGCGGACGGCCGGACGCCCTGCGCCGAACGTTCCCGGGCCGGGGCCGTCGCGGCCAGCCCCCGTGTGGCGGGGGTGCCCCGCGGCATGCTGAGGCGCGGGTCCTTGGGAAGGCTCTGCGCCGCTCCGCCCAGGTCGTCCCGCCAGCGGCACGGCCCCTACGCGGTATGCCGGTCGAGTTCGCCGGCCTCGTGGAGGCCCGGAGCGGCCCGCTAACCGGCGCGGCCGCCGCGGCCACGCGGCCGGCCCTCAGCGCTGCTCTGCATCGACGCGCCCGCGCGCGGCGAAGAGGCTACCGGAGGGGCGCGGCGCCTGGTCCCTCGCGGGCGCGAAGGAGGGCACACACCTCCCCGAGCGAGCACGGGACTGAAGTGATGAGCGGCCGCGAGCCACCGCCGGCCGGCGCGCTTCCGCGCAGAGACTCCCGGCCCCGGGCGGGCGCCGCGGCAGGGGACCGCGGGTGTGGGCGCTGGTCCGCGAGCTGGGCCGCCCGCCCCGTGCGGGAGGCCCTTGCGGCGCGCTCGTCCTGCCGGCGCGGGCCTACCC     
G       AATTATATTTTTTTTTTGTATAATTAATCATCTAAAACTTCAATAGATAATATTTTAGTTCAAAATTTTTAAAGTTACTATTAAAATATATTCTTATTTATTGAATTAAAATTTATTATTAAGATTGTACTTTATACTGAAATAAGGAATAGTTATTGATTTCTAATTAATAAATACCAAAAATAAGATAAATATTAAAGGGTATATAATTTATGGTAGAATTTTAGAATTATAAAAATATAAAAAAAATAATTTAATCAATTAAGAAATGATTTATTAATACAATAAATATTAGATTTCTTAGATATGTATAAAGTTTATATTAAAGAAAGATATTAAATTTTTTTCCTAACAAAATCAGACAGGTTTATCATGCTTTTAAGAAAATATAGACGAAAAGTGTAAACTCTAAGAAATTTAATGTAATTATCAACCAAACGACAACATTATTTGTATATTTTCTTTGTTAATATCTACCATAAACTTTTTTATGTTAGATCACATTTGTTCAATGATTATCCAATAAAGTATATTTACAATTTTTTGGGTCAATTATCATGTTTTTCAGTAGATAGCAGATTATCATGACGTAGGTAATAAATTTGAGTTTGATATGATAAAATTATAATTATTACTGATAATTGATCTGATATCAAATATTTGTCAATGTGAAGAGACTGTTATTTAAAAAATGAGTTAATGGATAGATTAAATATTAGTTCTGATAGCATAAATTGAATACTTATATTATGTTATAAATTTTACAACATTTCAAAAATATTAATACTTCAATTAAATAAAATTAAGTAATTAGTTAAATAGCTATAATACTAATTTAAATCCAAATATTTATGTTATCTTCAATAAAGAAGTGAACTTATTTTTGATTGTATTTTATTAAATTAAAGTTATTTTTCTTTAGTTAATACACGTGACAGATCCGGAAGTATTATATAATAAAATTTATTTGTAGTTTTCATTTCCTGATTAAATATGTAATACGAGGCAAGAGGGGCTGGTTTCAGACGCTAGCTTTTCAGCGTGTGATTCATTGGGAGAAACGATTAGATCTTGGAAAGTTGTTATATACTCCGTAGCACATAAGAAATTCGCTCGAGTCATAAAGGAATTTACCTACGGAAGAAGTACCCGGTATGGGATATTCGAGTTCCAACACAATCAAGCGCCAACTCTGGATTCCGCGTCTTAGTGACGTCGGTGGAAGCAGTGTGAAAATGCAAGGCGAAAATATCTAAAGCATTTGAGATATTTGCTGTAGGCACTAATAAACCTCGTTAACCACGTAGCGTTATACAGACCGAAATATGTCAATCAAGACCATTCATTATCGCTAAAGTATGACACTATTCAGGTATGGGTTAGGAATCGTTACAAATTAGATATTATAACTATGTTCCTCCTAAAACTAACGAAATTATTAATTATACCCATCCTGGGATGCCTCTATAGAGTTTGCCCGGACCGGTGTTTTTGAAGCCTGCTAACTGGCATAAAAATAGTTGCCCAAAACGATGACCAATCAAAATCGAAAGGCTGGCTACTTCCAGATAGTAAGAACGTGACTACTGTCGATGGGAGGACCAAATCAGTACGCTCGTCATCTAGAGTTTTCGTTGTGTTCGATTTTTATTCGCGGCCCGCAACAGTGGTTTCTACGTCCTTATCTGCTGTGGACGTAGTAGTCGCATACCCTTGTACTGCACAATACTTCAACATCCTACTGCGGAACTGATCCTTAAAAATAAAAACCATAACGAATTATTGCTAATAGTTAAATGACCTATCATGTCAGTGATATAAGCATAGCGAGATCTTTCCGTTGTACGAAACTAGACTACTTAGCCTCGGTATCAACGAGGATAAGAGCATGTAAAGATTGAGACAGAACCGATAAGTCCGCAAGCCCGGGGGCCAGTAATAAGTGATATTTCAGGGCTATAAAGGTTCTGTAACCAAACGCGCTTTTTGCTACAAGCTTTTCGAAGATTTACAAGGGTCCTCCGGGTAACACACTGATCCCCCCGCGTGTTTGGGGGGACGCGGGCGAGTACGGGCCAGATGACTACTTGACGACTAAGTTGATCCACTGCCAGACGATAATGGTCCCGCGTGAGATAAGAGGCCAACCCGAACAGGTTAGGTACCTGTTCCCGCGGCTTTTGTCACCCCCACCAATTTTCCACCGGCGTACCATTCCAATGCTAAGTGAACCGAGATCTCTGTAACGCGCCCCGACACGCCACGAGATGGACGCCCCGGCCTGACGTCCGCTGCGGCTCACGGCATTTTTGCCCCGGCGAGTACACAGGTTCATGTGTCGCATTGTCACACGGGCTCCACCGTGGCGGGTAGTGAGTAGAGTGGGGCATGACGAATCTTGCAATCCCATGAGCCGGGGATGCGTTGCCTGAATCCTGACATGCAGGACAAGCCTCTTAGGGCCGGTCGCTATGCTTGCCTCCTTAGGATGGAGGTGCGGCTTCCCCGACGCGGCCCCCGCCATGTAGTAGAACGGTCATGCCTGAGGGTGGGATAGTGCCCGCTGTATAGAACATCTGCGGAGCGGATGGGGGGTCATGCAGATGCCCCCCACCATTCTCCTTGACGGGGGGATCCTCCTACAGGTAGCTGGTCGGCGTGGAGTGAGCGCGCCTAAGCTATCAAGGGATGGGCTTCCCCAATGAGCCACACCCTAGTAAGCTAGAGAGCCCTACAAGGAACCTAAGTTCGACGGGCTGTGGGGACGACGGGCGGGTCTTACAACGCGCTCACACATGCCGGCCATGGGAGCGACGTAGAGTTGAAATAGCAGGGAGCCGGCGCGCTCTCTATTTAGGCGGCAAGCCGGTGCCCGACAGGAGGCGCAGCCCCAATCTCCTCCCAGTAATCGAAGCCGGCCCGTACCTCCGAGCGTGCCTGGGAGGGATACGGCAAGCGCAAGCCCCGCCGCTGTGCTTAGCTCCCGCCATACTCGCGCCAACGCCGGCGCCCCCCGAGGGGCGCGTGGCCAGTGCGGCTCGCGCCGGGCCAGGCCCTGGTGGAGGAGGCGCCGGAACAGGCCCGCCGGCCCCTCCGGCGCGGGGGGAGACTTGGGCGCGACCCGCTCGCCCCCTGAACATCTCGCTCGGTTGGCAGTAGGAGGGGCCCGCGGTCGGGTCTGCCCGCTCGCTGTGGGGGTACCAGCGGGGGGGCGGCGATGCAGGGGGACGATCTTCATTTCGTGACCTCGCTTCGGCAGGGCAGCGTCGGGCGGGGCCGGCGCCCGCGCCCGAGCCGGGCCCCCGTCAGGATCGGCCGCCCGTCCCGCGCTGGGCCGCCCCCCCCGCCCGCGCGGCCTCCCGGCACGCATCCGCTTCGGCCCTGGGCGGGTGGGCCCGAGGTCCCGGGGTCTGAGATGGGGACGCGCCGGCCGCCTCGGCTCCACCTCAGACGACAGGCGGACGGCAGGAAGCCCTGCGCCGAACGGTCCCGCGCCGGGCCCGGCGCAGCGAGCCCCCGGGCGAACGAGGTCCCCCGCGCCCTGCTGAGGCGCGGGTCCTGGGCAGGCGTCTGCCCCGCTCCGCGCGGGTCGTCCCGGCAGCGGCGAGGCCCCTCCGCGGTGTGCCGGTCCAGTTGGCCCGCCTCGTACAGGCCCGGAGCGGCCCCCTAACGGCCGGGGCCGCCGCGGCCACGCGGCGGGCCCTAAGCGCCGCGCGGCATCGACGCCCCGCCGCTCGGGGAAGAGGCTAACGGAGGGGCGGAGCTCCTGCTCCCTCGCCGGCGGGAAGGAGGGATCACACCGCCCCCACCGAGCACGGGACCGAAGTGATCGGCCGCGTGCAGCCACCCCCGGCCGGCGCGCGTCCGCGCAAAGGCTGCCGGCCACGTGCGGCGGCTGCGGAAGGGGACCGCGGGTGACGGGGGACATCCGCGAGCTGGGCCGCCCGCCCCGTCTGGGAGGCCGTTGCGGCGCGCTCGTCCTGCCGGCGCTGGCCTACCC     
H       AAGTATATTTTTTTTTTTTATAATAAACCATCTAAACATTCAATAGATATTTTTTTAGAACAAAAAATTTAAAGTTACTATTAAAATAAATGCTTTTTTATTGAAATAAAATTAATTATTAAGACTGCAATTTATACCGAAAAACACAATAATTATAACTATCTAATTATTATATACCAAATATATAATAAATATTAAAGGGAATATATATTATGTTAGAAGTTAAGAACTATAATAATGTAAAAAAATTAAATCAATCAATCAAGAAATGATTTATTAATACAATAAATATTAGATTTCTTAGATATGTATAAATTTTTTATTATAGATAGATATTAAATTTTTTCCCTAAAAAATTCAGACAGATTTTTCATGCTTTTTAGAGAATATAGACGAAAAGTGTAAAAACTAAGAAATTTGATGTAATTATCAACCAAACGACAACAGTATTTGTATCTTTTCATTGTTAATATCTACCATAAACTTTATTATTTTATATCACATTTGCTCCAAGCATAACCTATAAAGTATATTTACAATATATTGGGTCAATTATGATGTTTTTCAATATATAGCAAATTATCATGACGAAGGTAATAATTTTTAGTATAATATGATAAATTAATAATTATTACTGTTAATTGATCTGATATCAAATATTTGACAAAGTGAAGAGACTGTGATATAAAAAATGCTTTATTGGATTGATTAAATTTTCTTTCTGATATCATCAAATGAATACTTATATTCAAGTCTAAATTTTACAACTATTCAAAAATATTAATACTTTAATTAAAAAAAATTAAGTAATTAGTTAAAAAGCTATAATACTAAAATAGATCCAAAAATGAATGTTATCTTCAATAAGGAAATGAACTTTTTATTTATTTTATTTGATAAAATTAAAGTGATTATTCTTTACTTAATACACGTAACAGAACCGGAATTATCATATAATATTATTTTTTAGTATATTACATTTCCTGATTAAATAAGAATTACAAGGCAAGCGCGGCTGGTTTCAGTCGCTACCTTTTCATCGTGTGTTTCACTCGGAGAACGGATTGGATATTGGAAAGATATTATATACTCCGTAGCACATAAGAAATTCGCTCGAGTCATAAAGGAATTTACCTACGGAAGAATTACTCGGTAGGGGATATTCGTGTAGCAACACAATCAAGCGCCAATTCTGGATACTGCGTCTTAATGACGTCGGTAGAAGTAGTGTGAAACTGCAGCGCAAAAATATCTATAGCATTTGAGTTTTTTGCTGAATTCCATAATAAACATCCTAAAACAAGAAGCCTTATACCGACCGAAATATATCAATCAAGACCATGCATTATCGCTGATTTATGACACTATTCCGGTATGGGTTAGGAATTGAAACACATGAGAAATTAAAACTACTTTCCTCATAAAACTAACGAAATTATTAAGTATAGCCATCCTGGGATGCGTATGTAGAGCTTCCACGGACTCGTGTTATTGAAGCCAGCTAACTGGCATAAAACTAGTTGCCCGAAACGTTTACCGATCAAAATTGAAAGGCCTGGTACTTCCAGATAGTGAGAACGTGAATACAGTCGATGGGAGAACCAAATCAGTACGCTCATGATTGAAAGGCTTCTTTGTGTTCGCTTTTTATTCGTGGCCCGCAAGATTGGTTTTTATATCTTTATCTGCTGTGGACTTAGTAGTCGCATACCCTTGCACTGCAAAATACTTCAACATCCAACTGCGGGACGGAGCCTTAAAAATAAAAACCATATCGAATTATTGCTAAAAATTAAATGGCCTAACGTGGCAGTGATAGAAGCATAGCGAGATCATTCCCTTGTACGAAACTAGACTACTTAGCCTCTGTATCAGCGAGGATAAGAACCTGAAAAGATTGATACAGAACAAATAAGTCCGCTAGCCCGGGTGCCAGTAATAAGTCATATTACAAGGCTTTCATGGTTCTGTATCCAATCTCGCTTTTTGATATAAGCGTTTCGAAGATTTACAAGGGTCCTCCGGGACACACACTGATCCCTCCGCGTGGTTGGGGGGACGCGGGCGACTACAGGTCGGATGCCTACTGGACGCCTAAGTTGGTCCACTGCAAGACGATAATGGTCCGGCGGGGGATATAAGGCCAACCCGAGCTGCCAAGCTACATGTTCCCCCGGCATTTGTCGCCCCCACCAATTTACCACCGGCGAACCGGTCCAATGCTAAGCGAACTGAGACCTCTGGAACACGCCTCGACTCACCATGAGATGGGGGCCCAGGCCTGAGGTCCGCCGCGGCTCACAGGACTGCTGCCCCGCCGAGTACGAACGGTCATAGGTCGCATGGACCCACGGGCTCGAATCTGGCGGGAAGTGGGTAGAGTGGGGCACGCCGAATCTTGCAATCCCATGAGCCGGGGATGCGTTCACGGAACCCTTACATGAAGGACAAGCCTGTAAGGGCCTGTCGCTATGCTTGCCTCATTAGGATGGGGGTGCGGCTTCCCGGACGCAGCCCCCGCCATGTAGTAGAACGCTCATGCCTAAGGGTGAGATAGTGCCCGCTGCAGAGGACTTCTACGTAGCGGAGGGGGGGTAATGCAGATGCCCCCCACCATTCTCCTAGACTGTGGGAAGCTCCTACAGGTAACTAGTCGGGGTCGAGTGAGCGCGCCCAACCTATGACGGGATGGGTCTCCCCAACTAGCCACACCGTAGTAAGCTAGAGAGCCGTACAAGAAACCTAAGTTCGGCAGGATGTCGGCAAGACCGGCGTGTCTTACAACGCGCACACACATGCTGCCCAAAGAAGCGACGTTCAGTTGAAGGAGCGGGGAGCCAGCGCGCTCTCTCTTTAGTGGGCAAGACGGGGCCCGACGGGAAGTGCAGCCCCAGTGCCCTCCCCGGGATCGATGCCGGCCCGCCCCTACGAGCGTGCCTGGCACGGACATTGCAAGAGCAAGCCGCGCGGCTGTGCTTACCTCCGGCGATACTCGCGCCC????????????????????????????????????????????????????????????????????????????????????????????????????????????????????????????????????????????????????????????????????????????????????????????????????????????????????????????????????????????????????????????????????????????????????????????????????????????????????????????????????????????????????????????????????????????????????????????????????????????????????????????????????????????????????????????????????????????????????????????????????????????????????????????????????????????????????????????????????????????????????????????????????????????????????????????????????????????????????????????????????????????????????????????????????????????????????????????????????????????????????????????????????????????????????????????????????????????????????????????????????????????????????????????????????????????????????????????????????????????????????????????????????????????????????????????????????????????????????????????????????????????????????????????????????????     
I       AATTTAATTTTTTTTTTGTTTAATAAAACATCTAAACTTTCATTATATATAATTTTAAAATAAAATATTTAAAGTTACTACAAAATTAAATACTTTTTCATTGAATTAAAATTAATTATTAAGTGTGTATTTTATACTGAATTACATAATAGTTATAGATTTCTAATTAATAAATTCCAAAAATATATTGATTATTAAAGGGAATATATATAATGATAGAACTTTAGAATTATAATAATATAAAAAAATGAAAACAAACAATTAAGAAATGATTACATAATACAATAAAATTTAGAGTTCATAGATATGTATAAAGTTTTTTTTAATGAAAGATATTAACTTTATTTCCTAAAAATGTTATTCAGATTTTACATGCTTTCTAGAGAATATAGACGAAAAGTGTAAATACTAAAAAATGTAATGTAATTATCACCCAAAAGACAACATTATTGGTATATTTTCATTGTTTATATCTACCATAAACTTTATTATTTTATATCCTATTTGTCCAACGCATAGCCAATAAAAAATATTTACAATATTTTAGATCAATTATCATGTTGTTCAATAGATAACAGTTCATCAAGTCGTAGGTAATAATTTTTAGTTTAATATGATAATTTGTGAATTATTACTGTTAATTGATCTGATATCAAATAGTTGTCAAAGCGAAGAGACTGTAATATTGAAAATGTATTATAGGATAGATTAACTATTCTTTCTGATAGCATAAAATGAATTCTTTTATTAAAGTATAAATTATACAACTATTGAATAATATTAATATTTCAATTAAACCATATTAAGTAATTAGCTAAATAGCTATAATACTAGACTATATACAAAAATGAATGTTATCGTCAATAAGGAATTGAACTTATTTTCGATTTTATTCGATAAAATTAAAGTTTTTATTCTTTACTTAATGTACGTAACAGAACCGGAAGTATATTATAATAAAATTTATTAGTATATTACATTTCCTGATTAAATATGTAATACAAGGCAAGCGTTGCAGGTTTAATACGGTAACTTCTCATCGAGTGTTTACTTTGGAGATGCGATTGGATATTGGAAAGTTGTTAAATACTCCGTAGCGCGTAAGACTCTCGCTCGCGTCATAAAGGATTTTACCTACGGATGAATTCCTCGGTAAGGGATATTCGGGTAGCAACACAATCAAGCTCCAACTCTGGATTCTGCGTCTTAATGACGTCGGTACAAGTAGTGTGCAAATGCAACTCAAAAAGAACTAAAGCATTTTAGTTATTAGCTGTCGGCCCTAATAAACCTCGTGAAACACGAAGCTTTATACAGACCGAAATATATCAATCAAGACCATTCATTATCGTTAAAAGATGACACTATTCCGGTATGGGTTCGGAGTTGCTGCACATCAGAGATTATAACTATCTTCCTCCTTAAACTAACGAAATAAATAATTATAGCGATCCTGGGATGCGTATGTAGTGTGTCCCCGGACTGGCGTTCTTGAAGACTGCTAACTCGCATAAAAACTGTTGGCCCAAAGGATCACCTAGCAAAATCGAAAGGCCGGGACCTTCCAGATAGTTAGATCGTGAATACAGTCGATGGGAGAACCCAATCAGTACGCTCAACATCTAACGTCTTCGGACTGTTCGATTTTTATTCGATGCCTGCAAGAGTGGTTTGTAACTCGCTATCTGCTCTGGTCATAGAAGTCGCATACCCTCGCTCTGCAAAATACTTCAACATCCTACTGCGGGACTGATCCTTAAAAAAAAAAAACGTAACCAATTATTGCTAATAATTAAATGACCTAACATGGCACCAATAGAAGCATAGAGAGATCAATCTGTTATACGAATCTAGACTGCTTAGCCTCTGTGTCAGCGAGGATAAGAAAATGAATAGATTGAGACAGTAATCATAAGTCCGCAATGCCGGGGGCCAGTAATGAATGATATTTCTAGGCTTTAAAGGTTCTGTAACCAATCGCACTTTCTGATAGAAGCGTTTTGCAGATTAAGAAAGGTCGTCCGGGACACACACTTATCCCTCCGCGTGTTTGGGGGGACTCGGGCGACTACAGGCCGGATGCCTACTGGACGACTAAGTTGGTCCGATTCAAGACGATAATGGTCGGGCAGGAGATATACGGCCAACCCGAGCCCTTCAGCTACCTAATCCCGCGGCAATTGTCACCCCCACCAATTACCCACCGGCGTACCGTTCCAATGCTTGGTGAACCGTGATCTCTTGAACGCGCGTCGACACGCAACCAGATGGGGGCCCAGGCCTGACGTCCGCCGCGGCTGACGGGACTGCGGCCCCGGCGAGTACAGACGGTCATACGTCGCATTGGCCCACGGGATAGAATCTAGAGGGAAGTGAGTAGAGTGGAGGACTGCGAATCTTGCAATCCAATGAGCCGGGGATGCGTCCTCCGAACCCCTACATCAAGGCCAAGTCTCTAAGGGCCCGTCGCTATGGTTGCCCCATGAGGATGGAGCTGGGGCACCCCAGCCGCAGCCCGCACCATCTAATAGAACGGCCATGCCTGAGCTCGGGATAGGGCTCTCTGTATAGAACCTCTACGTAGCGGATGGGGGGCAATGCAGATGCCCCCGACCATTCTCCTTGAAGGGGGGAACCTCCTACAGGTAACGGGGCGGGGTCGAGTGAGCGCGCCTAACCTATTACGGGATCGGTCTCCCCATCTATCCACACCGTAGGAAGCTAGAGAGCCGTACAACGAACGTGAGTTCGACCGGGTTTGGGAACGACAGGCGTGTCTTATGACGCGCGCACACATGCTGCCCATAGAAGCGATGTTGAGTTGGAGGAGCGGGGAGCCGTCGCGCTCTCTCTTTAGGCGGCAAGCCGGGGCCCGACGCGGTGTGCAGCCCCCATCCCCTCCCAGGAATCGATTCCGGCCCGTGCCGCCAAGCGTTACTGGAAAGGACATGGCTAGTGCATGCCCCGCGGCTGTGCTTACCTGTGGCGATACTCGCGCCTCCGCTGGCGCCACCCGAAGGTCGCGGGGCGAGTGCCGCCCGCGCCGGGCCCGGCCCTGGAGGCCGGGCTGCGGCAACAGGCCCGCCCGCCCCGCCGGCGGCTGCGGAGACGCGGGGGCGAGCCGCTCGCGCGGCGCACATCTCGTGTGGTTGGATCTAGGAGCGGCCCGCGGTCGGGTCGGCCCGCGCGCTGTGAGGGTGGCAGCGTCGGGGCGGCGATGCACGGCGACGACAATCATTTCGTGAACTCGAGTCGGCAGGGCCGCGTCGGGTGGGGCCGGGGCCCGCGCCGGACCGCGGCGCCCGGTGGGGCCGGCCGCACGTCCCGCGACGGGCGGCCCCCAACGCCCGCGCGGGCTCCCGGCCCCGATCCGCTTCGGCCCGGGACGCGTGGGCCCGAGGCCCCGGTCTCTGAGATGGCGACCCGCACGCCGCCCCTGCTCCACCTCCAACGGCATGCAGACGGCCGGATGCCCTGCGCGGAGGGCTCCCGCGCCGGTCCCCGCGCAGCCAGCCCCCGGGGGCCCGAGGTCCCCCGCGCCGTCCTGAGGCGCGGGTCCTGAGCAGGGCTCTGCGCCGCTCCGCGCAGGTCGACCCAGCTGCGGGCCGGCCCCTCCGCGCTGTGCCGGTCGACTTGGCCCGCCTCGTCGAGCGCCGGAGCGGCGCGCGCACCGCCGCGGCCGCGGCTGCCAGCGGTAAGGCCCTTACGGCCGCTCTGGAGCGACGCACCCGCGCGCGGGGAAGAGGTTACCGGAGCGGCCAGGCTCCTGGTCACTCGCGGGCGGGAGGGAGGGTACAGAGCTCCCCTACCGCGCACGGGACCCTAGTCATCACCCGCCTCCAGGGACCCGCGGCCGGCGCGCTGGCGCGCAGATCCTGCCGGCCACGTGCGGGGGCCCCGGAAAGGGCCCGCGGGTGCGGGCGGCGTTCCGCGAGCCGGGCCGGTCGCGCCGCCGGGGAGGGCCGTGCGGCGCGCTCGTCCTGCCGGCCCGGGCATACCC     
J       AATTTGATTAATATTTTGTAAAATAAAACATCTAAACTTTCAAGATATCAAATTTTACAAAAAAATATATAAAGTTACTAATAAATAATATACTTATTCATTGTATTAAAATTAATTTTTTAGTTTGTAGTTTATACAGAACTACAGAATAATTATAAATTTCTATTTAATATATACCAAAAATATATTAAATATTAAAGGGAGTATATATAATGGTAGAACTTTAGAATTATAATAATATAAAAAAATGAAAACAATCAATGAAGAGATGATATAATTATACAATCTATTTTAGAGTTCTTAGATTTGAATAAAGTTTTTATTAATGAACGATTTAAACTGTATTCCCTAAAAATGTTAGACAGTTTTTTCATGCATTTAAGAAAATATAGACGAAAAGTGTTAAGACTAAAAAATTTAATGTAATTATCACCCAAACGACAACAATATTTGTATATTTTGGTTCTTTATATCTACTATAAACTTTATTATTTTATATCGCATATGTCCAAAGCATAACCAATAAAGTATACTTACAATTTTTTGGATCAATGATCATGTTCTTCAATAGATATCAGATTATAATGACGAAGGTAAAAACTTTTAGTTTAATATGATAAATTTATAATCATTACGGTTAAGTGATCTGATATCAAATAGTTGACAAAGTCAAGAGACTGTAATATATAAAATGTATTATAGGATAGATTAAATATTCTTTCTGATAACATAAATTGAATCCTTATCTTAAATTATAAATTATACAACAATTCAAAAATATTAATATTTCAATTAAAATATATTAAGTAATTAACTAAATAGCTATAATACAAAAGTACATCAAAAAATGAACGTTATTTTCAATTAGGAATTGAACTTTTTTTTGATTTTATTCGATAAAATTAAAGTTTTTATTCTATACTTAATATACGCAACAGAACCGGAAGTATCAAATAATAAATTTTTTTTGTATATTAAATTTCCTGATTAAATACGTAATACAAGGCAAGCGCTGCTGTTTTCAGACGATACCTTCTCAGCGATTGTTTAATTGGGAGAACCGATTGGATCTTGGAAAGTTGTTATCTACTCCGTAGCACATAAGAATTTCGCTCGAGTCATAAAGGAGTTTACCTACGGATGAATTACTCGGTAAGGGATATTCGAGTAGCAACACAATCAAGCTCCAACTCTGGATACTGCGTCTTAATGACGCCGGTACAAATAGTGTGCACATGCAAGTCAAAAATAACTAAGGCATTTTAGATATTAGCTGGCGGCCCTAATAAACCTCGTTAAACAAGAAGCCTCATACAGACTGAGATATATTAATAAAGACCTTGCATTATCGCTTATATATGATACTATTCCGGTATGGCTTAGGATTTGCCACAAATCAGAGATTTTAGCTATATTCCTCCTTAAACTAACGAAATAAGTAATTATAGCGATCCTAGGCTGCGTATTTAGTGTTTCCCCGGACGGGTGTTATTGAAGTCTGCTACCTGGCATAAAACCAGATGCCCCCAACGATGTCCGAGCAAAATCGGAAGACCGGGAGCTTCCAGATAGCTAGAACGTGAATACAGTCGATGGGAGAACCCAATCAGTACGCTCATCATCTAAGGTTTTCGGAATGTTCGATTTTTATTCGATGCCCGCTAGAGTGGTTTGTAATTCGTCATCTGCTGTGGTCGTAGAAGTTGCATACCCTCGTACTGCAAAATACTTCAACAGCCTACTGCGGGTCGGATCCTTAAAAAGAAAAACCGTAACGTATTATTGCTAATAATTAAATGCCCTAACGTGGCACTAATAGAAGCACGGAGAGTTCATTCTCTTATACGAAACTAGACTGCTTAGCCTCATTATCGACGAGCATAAGAACATGAAAAGATTGATACAATACTTATAAGTCGGCAATTCCGGGGACGGGTAATGATTAATGATTTAAGACTATAAAGGTTCTGTAACCAATCGCCCTTTTTGCTAGAAGGAATTTGAAGATTAACGAGGGTCTTCCGGGCCACACACTGATCCCTCCGCGTGTCTGGGGGGACTCGGGCGACTACAGGCCGGATCCCTACTTCACGACCAAGTTGTTACAATTCAAGACGATAATGGTCCGGCAGGAGAGATAAGGCCAACCCGATCCGTTCAGCTACCTAGTCGCGCGGCACTTGTCACCCCCACCAATTACCCACCGGCGTACCGCTCCAATGCTAAGTGAACCGAGATCTCTGGAACGCGCCTCGATACACCACGAGACGGGGGCCCAGGCCTGACGTCCGCCGCGGCTCACGGGACTGCTGCCCCGGCGACTACATACGGTCATACGTCGGATTGGCCGACGGGGTCGACTCTGGCGGGAAGTGAGTAGAGTGGAGCACGACGAATCTTGCAATCCCATGAGCCGGCGATGCGTTCACCGAAACCCCACATGAACGGCAAGTCTCTAAGGGCCTGTCGCGATGGTTGCCTCATTAGGATGGAGGTGCGGCTGCCCCGGCGCAGCCCGCGCCATGTAGTAGGAGGCTCATGCCTGAGGCCGTGATAGTGCCCTCTGTATAGAACATCTACGTAGCGAATCGGGGGTAATGCAGATGCACCCGACCAATCTCCTTGAGGGGGAGTACCGCCTACAGGTAACTGGTCGGGGTAGAGTGAGCGCGCCTAACCTATTCCGGGATGGATCTCCCCAACTGGCCACACCGTAGTAAGTTAGAGAGCAATACATCGAACCTGAGTTCGGCGGGGTGTGGGGACGACAGGCGCGTCTTACGACGCGCTCACACATGCTACCCTTAGAAGCCACGTTGAGTTCTAGGAGCTGGGAGCCGACGCGCTCTCTCTCTATCCGGCAAGGCGGTGCCCGACCAGAGGGGCAGCCCCGATCTCCTCCAAGGACACGATGCGAGCCCGTGCCGGCCAGCGTCCCTGGCAAGGACAACGCTAGCGCAAGACCCGCTGCTGTGCTTACCTCCGGCGATACTCGCGCCGACGCCCGCGCCCCCCGAAGGTCGCGTGGCCAGTGCGGCCCGCGCCGGGCCCGGCCCTGGTGGTCGTGGCGCGGCAACCGGCCCGCACGCCCCTCCGGCGGCTGCGGACACGTGGGGGGGACCCGCTCGCGCCGTGAACATCTGGGCGGGATCGCTGTGGGAGGGGCCCGCGGTCGGGTGGGCCCGCGCGCTGTGGGCGTGCCAGCCCGGGGGCGGCGATCCACGGCTACGACAATGATTTCGTCAAGTCGGGTCGGGAGGGCAGCGTCGGTGGGGGTCGGGGCCCGGGCCGGATAGGGGCCCCCGGGGGGGACGCCCGCCCGTCCCGCGGCGGGCGGCCCCCAACGCCCGCGCGGGCTCCCGGCACGCATCCGCTTCGGCCCTGCACGGGTGGGCCCGAGGCCCCGGTGTCTGAGATGGCGACGCGCCCGCCGCCGCTGCTGCACCTCAAACGGCAGGCGGACGGCCGGATGCCCTTCGCGGAACGTTCCCGCGGCGGTCCCGGCGCCGCCTGGCCCCGGGGGCCCGAGGTCCCCCGCGCCCGGCTGAGGCGCGGGTCCTGGGCAGGGCTCGGCGCCGCTCGGCGCAGATCGTCCCAGCACCGGGCGGGCCACTCCGCGGTGTGCCGGTCCAGGTGGCCCGCCTCGTCGAGCCCCGGAGCGGCGCGCGAACGGCCGGGGCGGCGGCGGCCACGAGTGGGGCCCTAAGGGCCGCTCTGCAGCGACGCACCCGCGCGCGGGGAAGAGGCTACCGGAGCGGCCGGGCCGCTGCTCCCTCGCGGGCGGGACGGAGGCGACACAGCGCCCCTACCGGGGACGCGACGCAAGTCAGGACCCGCCTGCAGGCACCCCCGGCCGGCGCGCTGGCGCCCAGATTCTGCCGGCCGCGTGCGGCAGCCGCGGAAGGGGACCGCTGGTGTGGGCGTGGGTCCGCGAGTCGGGCCGCGCGCCCCGTCCGGCAGGACCTTGCGGCGCACTCGTCCTGCCGGCCCGGGCCTACCG     
K       AAATAAATTTTTTTTTTGTATTATAAAACATCTAAACATTCAAAAAATAGCATTATAGAATAAAAAAAATAAAGTTACTAAAAAATTAAATACTTTTTAATTGAATTAAAATTAATTATTAAGTTTGTAATTTATATAGAATTACAAAATAGTTATAGAATTCTAATTAATATATACCAAAAATAAAATAAATATTAAAGGGAATATATATAATGGTAGAACTTAAGAATTATAATAAAAAAAAAAAATAATAACAATTAATAAAGAAATGTTTTAATAATACAATAAATATTAGAGTTCATAAATATGTATAAATTTTTTATTGAAGAATGATCTTAACTTTCTACCCTGAAAAAGTAAGAAAGATTTTTGATGCTTGTTAGAAAATATAGACGAAAAGTGTAAATACAAAAAAATATAATGTAATTATCAATTATACGACAACAAGATTTGTATATTATCTTTGTTTATATCTACCATAAACTCTATTATTTATTATCACATTTGTCCTAAGCATATTTAATAAAGTTTTTTTACAATATTTTGGATCAATTATCATGTTTTTCAATAGATAGAAATTTATGATGAAGAAGGTATTAATTTTAAGTTTAATATGAGAAATTTATAATTATTACTGAGATATGATCTGAAATCAAATAGTTGACAAAGTGAAGAGACTGTAATATTAAAATTGTATTAGAGTATAGATTAAATATTCTTGCTGATAGCAAGAATTGAATCCTTATGTTAACATATAAATTTTACAACTATTCAAAAATATTAATATTTGAATTTAACAAAATTAAGTAATTAGCTAAAAAGCTATAAAACTAACATAAATCCAAAGATGAAAGTTAACATCAATAAGGAATTGAACTTTTTTTTGATTTTATTCGATAAAAATAAAGTTATTATCCTTTACTTAATATACGTGACAGATCCGGAAGTATTATATAATAAAATTTTTTCGTATATTACATTTCCTGATTAAATATGTAATACAAGGCAAGCGCTGCAGGTTTCAGACGGTAACTTATCAGCATGTGTTTAATTGGGAGTACCGATTAGATCTTGGAAAGTTGTTAAATACTCCGTAGCACCTGAGAATTTTGTTCGTCTCATAAGGGATTTTACCTACTGATGAATTACTCGGTAAGGGATTTTCGCGTAGCAACACAATCACGCTCGAACTCTGGATTCAGCGTCTTCAAGACGTCGTTCCAAGGTGTGTGCAAGTGCAACGCATAAATTACTATAGCATTTTAGTTATTAGCTGGCCGCCCTAATAAACCTCGTGAAGCAGGAAGTCTGATACAGACCGACATATACCAATCAAGACCATGCATTATCGATTGGATATGACACTATTCCGGTATGCGTTAGGAATTGGTACAGATCAGAGAGTATAACTAGATTCCTCCTTAAACTAACGAAATAACTAATTATAGCGATCCTGGGATGCGTATGTAGGGCTTCCCCGGACCGGTGTTCTTGAGGAGTGCTGACTGGCATAAAACCAGTTGCCCCGAACCATCACCGAACAAATTCGCAAGACCGGGAAATTCCAGATAGTTAGAACGTAAATACAGCCGTTGGGATAACCTAATCAGTACGCTCGTCATCAAAGGTCTTCGGTCTGTTCGCTTTTTATTCGCTGCCTGCAAGAGTGGTTTGAATTTCGTTATCTGCTGTGGCCGTGGAAGTAGCATACCCTAGATGTGCAAAATAGTTCCTCATCCTACTGCGGGACGGATCCTTAAAAACAAAAACCGTAACGAATTATTGCTAATAATTAAATGGCCTAACGTGGCACTAATAGAAGCATAGCGAGATCTTTCTGTTATACGAATTTAGACTGCTTAGCCTCCGTATAAGCGAGTATAAGACCATGATAAGATTGAGACAGTATTAATAAGTCCGCAATCCCGGGGGCCAGTAATAAATGATATCTCAGGGCTATGGAGGCTCTGTAGCCAATCGCGCTTTTTGCTAGAAGCGTTTTGAAGCTTCACCAGGGTCCTCGGGGACCCACACTGATCCCTCCGGGTGCTTGGGGGGACTCGGGCGACTACAGGCCGGATTCCTACTTGACGACTAAGGTGCTCCACTTCAAGACGATAATGGTCCGGCCGCAGATATAGGGCCAACCCATGCCTTTCAGCTACCTGGTCCCGCGGCATTTGTCACCCCCACCAATTTCCCACCGGCGTGCCATTCCAATGCTACGCGAACCGAGAACCCCGGAACGCGCCTCGACGCAGCACGAGAAGTGCGCCCAGGCCTGACGTCCGCCGCGGGTCACGGGACTGCAGCCCCGGCGAGTAAAAACGGTCATATGTCGCATTGGCCCACGGGCTGGACTTTGGCGGGGAGTGACTAGAGTGGAGCGAGCCGAATCTAGCACTCCTATGAGCCGGGGATGCGTTCACCGAAACCCTACTTGAATGACAAGTCTCTAAGGGCCTTTCGCTATGCTTACCCCATTACGATGGAGGCGGGGCAGCCCGGCCGCAGCCCGCGCCATGTAGTAGAACGCTCATGCCTGAGGTTGGGATAATGCCCTCTGTATAGAAAATCTACGTAGCGGATGGGGGGTGATGCAGAAGCCTCCAACCACTCTCCTTGAATGAGGGACGCTCCTACAGGAAACTGGTCGGGGTCGAGTGAGCGAGCCTAACCTATGACGGGATGGGTCTCCCCAACTGGCCACCCCGTAGGAAGCTACAGAGCCATACAACCAACATGAGTTCGTCAGGATGTGGGGAGGACACGCGTGTCTTACGACGCGCTCACACATGCAGCCCATAGAAGCGACGTTGAGTTGTAGGAGCGGGGAGCGGTCGCGCTCTCTCTCTAGGCGGCAAGACGGGGCCCGACGCGATGGGCAGCCCCTATCGCCTCCCAGGAATCGATGCCGGGCCGTGCCTTCTATTGTGCCTGGAAGGGACAGGGCTAGCCCGAGACCCCCGGGTGTGCTTACCTCAGGCGATACTCGCGCCGACGCCCCCGCCGCCGGAGGGTCGCGGCGCCAGTGCGGCGGGCGCCGGGCCGGGCCCTGGTGGCCGGGGCGGTGTAACAGGCCCCCCGGCCCCTCCGGGGGCTGCGGAGACGGGGGGGCGACCCGCTCGCGCCGTGTACATCTCCGCCGGCTGGGCGTAGGAGGGGCCCGCGGTCGGGGCGGCCCGCGCGCTGTCGGGGTGCCAGGGTGGGGGCGGCGATGCACGGCTACGACAATCATGTCGTGAGGTCGGGTCGGCAGGGTGCCGTCGGGCGGGGCCGGAGCCCGGGCCCGACAGCGGCCCCCGCGCGGGTCGGCCGCCCGTCCCGCGACGGGCGGCGCCCAGCGCCCGCGCGGGCTCCCGGCACGGATCCGCTTCGGCCCTGGCTGGGCGGGCCGGACGCCCCGGTGTCTGAGCTGGCTACGCGCACGACGTCTCTGCTCCACCTCAAACGTCAGGCGCACGGCGGGATGCCCTGCGCGGAACGTTCCCACGCCGGGCCCCGCGCTCCCAGCCCCCGGGGGCCCGAGGTCCCCCGCGGCCTGCTGAGGCGCGCGTCCTGGGGAGGTCTCCGCGCCGCGCCGCTCAGGTCGTCCCAGCAGCGGCGCGGCCCCGCCGGGGTGTGCCGGTCGAGCTGGCCCCCGTCGTCCAGGCCCGGAGCCGCGCGCGAAAGGCCGCGGCCGCCGCGGCCAGGAGTCAGGCCCTAACCGCGGCTCTGCAGCGACGCACCCGCGCGCGGGGAAGAGGTTAACGGACCGCCCCGGCCCCTGGTCCTTCGGGGGCGGGAGGGAGGGAACACACCCCCCCCACCGAGCACGGGACCCAAGTGATCGCCCGCCTGGAGGCACCCCCGCCCGGCGCGGCTCCGCGCAGATGCTGCCGGCCACGTGCCGGCGACTCGGAAGGGGGCCGCTCCTGTGGCCGCGGGTCCGCGAGCGGGGCCGCGCGCCCCGTGCGGGAGGTCCTTGCGGCGCGCTCATCCTCCCGGCGCGGGCCTACCC     
L       AAATATATTTTTTTTTTGTATAATAAAACATCTAATCATTCAAAAGATAATTTTTTAGAATAAAATATTTAAAATTTCTAACAAATTAAATACTTTATCCTTGAAATAAAATTAATTTTTAAGTGTGTGTTTTATATAGAATAACAAAATAATTATAACTTACTAAATAATATATACCAAAAATAAACTAAATATTAAAGAGAATATATATAATGGTAGAACTTAAAAATTATAATAATATTAAAAAATACATACAATCAATAAAGAAATGATATAATAATACAATAAATATTAGAGTTCATAACTATGTATAAAATATTTATTAATGAGAGATATTAACTTTATTCCCTTATAATATTAGATAGTTTTTTCATGCTTTTTAGAAAATATAGACGAAAAGTGTAAATACAAAAAAATTTTATGTAATTATCACCCAAACGACAACAATATTTGAATATTATCGTTGTTTATATCTACCATAAACTATATTATGTTGTATCACATTTGTACAAAGAATATCTAATTAAGTATATTTTCAATATTTTGGTTCAATTATTAAGATGTTCATTAGATAGCAGCTTATCAAAACGTAGGTAATAATTTTTAATCAAATATGAGGAATATATAATTATTACTGAAAATTGATCTGATATCAAATAGTTGTCAAAGCGAAGAGTCAGTAATTTTAAAACTGTATTAAAGGATAGATTAAATATTCATTCTGATAGCATCAATTTAATCCTTATATTAATGTATAAATTTTACAACTATTCAAAAAGATTTATATTTCAATTAAACAAAATTAAGTAATTATCTAAATAGCTATATTATTAAAATAAATCCAAAAATAAATTTTAAATACAATAAGGAATTGAACTTTTTTTTTATTTTATTCGATAAAATTAACGTGAAAATTCTATAATTAATATACGTGATAGAACCGGAAGTAATATATAATAAAAGTTTTTTGTATAGAACATTTCCTGATTAAATATGTAATACAAGGCAAACGCTGCTGGTTTAATACGGTACCTTCTCAGCGTGTGTTTAGTTGGGACTACCGATAGGATCTTGGAAAGTTGTTATGCACTCCGTAGCACCTCAGAAATTCGTTCGAGACATAAAGGACTTTACCTACGGATGAATTACACGGTAAGGGATATTCGAGTAGCAACACAGTCACGGTGGAACTCTGGATTCTGCGTCTTAATGACGTCGGTACAAATAGTGTGCAAATGCAACGCTAAAATATCTAAAGCATTTTAGTTATTAGATGGCGACCCTAATAAACTTCGTGAAACAGGAAGCTTTATACATACCGACATATATCAATCAAGACCTTTCATTATCGCTAAAATATGACCCTATTCCGGTATGGATTAGGAATAGAAACAGATCAGAGATTATAACTATGTTCCTCCTTAAACTAACGAAATAATTAAATATTGCGATCCTGGGATGCGTATTTAGTGTTTTCCCGGAGAGGTGTTATTGAAGCCTGCTAACTGGCAAAGAACCAGTTGCACCAAACGATCTCCGAGCAAACTCGAAAGGCCGGGACCTTCCAGATAATAAGAACGTAAATACAGTCGCGGGGAGAACCTAAACAGTACGCTCGTCACCTAAGGTTATCGGAATGTTCGATTTTTACTCGTTGCCCGCAAGAGTGGTTTGTATTTCATTATCTGCTGTGGTCGTAGAAGTTGCATACCCTGGAAATTCAAAATACTTCAACAACCAACTGCGAGACCGACCCTTAAAAACAAAAGCCGTACCGACTTATTTCTAATAATTAAATGGCGTAACGTGGCACTGATAGAAGCATAGCGAGATCACTCTGTTTTACGAAGTTAGACTGCTTAGCCTCCGTATCACCGAGGATAAGAACATGATAAGATTGAGACAGTACTATTAAGTCGGCCATCCCGGGGGCCAGTAATGAATGATATTTCATGGCTGTAAAGGTTCTGTACCCAATCTCGCTTTTTGCTAGAAGCGTTTTGAAGATTAACGAGGGTCGTCCGGGACGCACACTGATCCCTCCGGGTGTTTGGGGGGACTCGGGCGACTACAGGCCGGATGCCTACTTGACGACTAAGTTGCTTCACTGCAAGACGGTAATGGTCCGGCAGGAGATATAAGGCCAACCCGAGCCCTTCAGCTACCTGGTCCCGGGGCATTTGTCCCCCCCACGAATTTACCACCGGCGTACCGTTCCAATGCTAAGTGAACCGGGATCTCAGTACCGCGGCTCGACACACCAGGAGATGTGGGCCCCAGCCTGACGTCCGCCGCGGCTCACGGGAGCGCGGCCCCGGCGAGTTAAGACGGTCATATGTCGCATAGCCCCACGGGCTGCACTGTGGCGGGCAGTGACTAGAGTGCAGCACGTGGAATCTGGCGATCCAATGAGCCGGGGATGAGTTCACCGAACCCCTACATGAAAGACATGTCTCTAAGGGCCTGTCGCTATGCTTGCCCCAATAGGATGGAGGTGGGGCTGCCCGGCCGCAGCTCGCGCCATGTAGTAGAACGATCATGCCTGTGGTTGGGATAGTGCCCTCTGTATAGAACATCTACGTAGCGCATAGGGGCGAATGCAGATGCCCCCCACCAGTCTCCTCGACGGCGGGAGCCTCCTACAAGTAACGGGGCGGAGTCGAGTGAGCGCGCGTAACCTATTGCGGGATGGGTCTCCCAAACGAGCCACGCCCTAGGAAGCTAGAGATCCATACAATGAACCTTAGTTCGTCGGGATGTGGGGCCGACAGGCGTGTCTTAGGTCGCGCTCACGCATGCTGCCCATAGAAGCCACGTTGAGTTGTATCAGCGGGCAGCCGGCGCGCTCTCTCTTTAGGCGGCAAGACGGAGCCCGACGAGATGCGCAGCCCCCAACCCCTCCCTGGAATCGATGCCGGCCCGGGCCTTTCAGCGTTCCTGGCAGGGACAGGGCTAGCGCAAGCCCCGCGGCTGTGCTTAGCTCGGGCGATAGTCCCGCCCACGCCCCCGCCCCCCGAGGGTCGCTTGGCCAGTGCGGCCCGCGCCGGGCCCGGCGGTGGTGGCCGGGGCGCGGAAACAGGCCCCCCGGCCCCTGCGGCGCCGGCGGAGACGGGACGGCGACCCGCTCGCGCCGTGCACACCTCGGCCGGTTGGTTGTAGGAGGGGGCCGCGGTCGGGTGGGCGCGCGCGCTGTGCGGGTGCCAGCCTGGGGGCGGCGATGCACGGCAACGACAATCATCGCGTGACCTCGTGACGGTAGGGGGCCGTGGGGGGGGGCCGGGGCCCGGGCCGGAGCGGGGCCCCCGGCGGGGGCGCCCGCCCGTCCCGCGACGGGCGGCGCGCAACGCCCGCGCGGGCTCACGGCACGGATCCGCTTCGGCCGTGCCCGGGTGGGCCCGATGCCCCGGTGTCTGAGATGGGGACGCGCACACCGCCGCTGCTCCACCTCAAACGGCAGGCTCACCGCTGGAGGCCCTGCACCGGACGGTCCCCCGCCGGGCCCGGCGCAGCCAGCCCCCGGGGGCCCCCGGTTACCCGGGCCCTGCTGAGCCGCGGGTCCTGCGCAGGGCTCTGCGCCGCTCCGCGCAGGTCGTCCCAGCAGCTGCCCGGCCCCACCGCGGTGTGCCGGTCGACTTGGCCCCCCTCGTCGAGCCCCGGAGCGGCGCGCGAACGGCCGCGGCCGCCGCGGCCACGAGTCAGGCCCTGAGCGCCGCTCTGCACCGACGCACCCGCGCCCGGCGAAGAGGGTAGCGGAGCGCCCCGCATCCTGGTCCGTCGCGGGCGGGACGGAGGGAACACACCCCCCCTACCGGGCACGGGACCCAAGTGACCCCCCGCCCGCAGTGACCCCCGGCCGGCACCCCTCCGCGCAGATGCTGCCGGCCACGTGCGGCCGCCGCGGAAGGGGACCGCTGGTGCGGGCGGTGGTCCGCGAGCTGGGCCGCTCGCCGCGCCTGGGAGGCCCTTGCGGCCCGCTCGTCCCGCCGGGGCGGGCCTACCC     
M       AAGTATATTATATATTTGTATATTAAAACATCTAAACTTTCCATAGATATTATTTTAGAAAAAAATATTTAAAGTGACTATAAAAGTATATACTTATTTTTTGAATTAATATTGATTATTAAGTTTGAATTTTATACAGAATTACAAAATAGTTATACATTTCTAATTAAAATATACCAAATATAATTAAACTAATAAAGGGCATATATATAATGGTAGAACTTAAGAATTATAATAATTTAAAAAAATGATATCAATCAATTAAGAAATGATTTGATAATTCAATAAATATTAGATTTCATTTTTTTGAATAAAGTTTTTATTTAAGAAAGATTTAAACTTTATTCGCTAAAAAGCTAATAAAGTTTTATCATGCTATTCAGAATATAAAGACGAAAAGTGTTAAAACTAAAAAATTTGATGTAATTATCACACATACAACAACAATATTTGTATATTTTCTTTGTTTATATCTACCATAAACTTTATTATTTTATATCACATTTGTGCTAAGGATATCCAATAATGGATATTTATAATTTTTTGGGTCAATTATCATGCTGTTTATTAGATAGCAGTTTATCATGACGTAGGTAATAACTTTTAGTTTAATATGATGAATTTATAATTATTACTGATAATTGATCTGACATCAAATAATTGTCATTGTGAAGAGCCTGTAATATTAAAATTGTATTATTGGATAGATTAAATATTCTTTCTGATAGCATCAATTGAATCCTTAGATGATAGTTTAAATTTTACAACCATTCAAAAATATTAAAACTTAAATTAAAAAAAATTACGTAATTAACTAAAAAGATATAATACTAAAATATATCCAAAAATGAATGTTATCTTCAATAAGGAATTGAACTTTTTTTAAATGTTATTTTAAAAAATTATAGTTCTTATTCTATACTTAATCTACGTATCAGACCCGGAACTATTATATAATAAAATTTCTTAGTTCATAACATTTCCTGATTAAATATGGAGTACTAGACAAGCGTTGCTGGTTTCAGCCGGTACCTAGTCAGCGTGTGTTTAATTAGGAGAACCGATTGGTTATTGGAAAGTTGTTATATTCTCCGTAGCACATAAGAAATTCGATCGGAACATAAAGGATTTTACCTACGGATGAATTACTCGGTAAGGGATATTCGAGTAGCAACACAATCAAGCTACAACGCTGGATTCTGCGTCTTAATGACGTCGGTACAAGTAGTGTGCAAAAGCAGCGCAAAAATAACTAAAGCATTTTAGATATTAGCTAGCAGCCCTAATAAACCTCGTTAAACACGAAGCCGCATACATACCGAAATATATGAATCAAGACCATGCATTATCGCTAAGCTATGACACTATTCCGGTATGGGTTAGGATTTGCTACAGATAAGAGATTGAACCTATGTTCCTCTTTAAACTAACGAAGTTATTAATTATTGCCATCTTAGGTTGCGTATATAGTGTTGCCACGGGTCGGTGTTCTTGAAGACTGCTAACTGGCATAAAACAAGTTGCCCCAAGAGATGACCAAGCAAAATCGGCAGTCCGGGTACTTCCAGATAGTTAGAGCGTGACTACAGCCGACGAGAGAACCCAATCAGTAAGCTCCACACCTAAGGTCCTCGGTCTGTTCGATTTTTAATCGATGCCCACAAGAGTTGTTTGTATTTCGTTATCTGCTGTGGTCATACAAGTCGAATACCCTCGATCTGCTAAATATTACAACATCCTACTGCGGGACGGATCCTTAAAAAAAAAACCCGTAACGAATTTTTACTAATATTTGAATGGCCTAACGTGGCACTGATAGAAGCATAGCGAGATCAGTCTGTTGTACGAAGCTAGACTGCTTAGCCTCCGTATAAGCGAGTATAAGAAAATGAAAAGATTGAGACAGTATGAATAAATCCGCAATCCCGGGGGCCAGTAATGAAAGATATTTCAATGCTATTTAGGTTCTGTAACCAATCGCACTTTTTGTTACAAGGGTTTCTAAGATTAATAAGGGTCGTACGGGACACACACTGATCCCTCCGCGTCGTTGGGGGGACGCGGGCGAATACAGGCCGGATGCCTACTGCACGACGAATTTGGTTCATTTCCAGACGATAATGGTCCCGTAGGAGGTATAAGGCCAACGCGGGCGGTTCAGTTACCTGTACCTGCGGCAATTGTCCCCCCCACCAATTTACCCCCGGCGCACCCTTCCAATGCTGAGTGAACAGAGATCGCAGGAACGCGCCTCGACAGAACACGAGATGGGGGCCCAGGCCTGACGTCCGCCGCGGCTCACTGGACTTCTGCCCCGCCGAGTACATGCGGTCATATGTCGCATTGGCCCACGGGATGGAATGTGGAGGGAAGTGAGTAGTGTGGCGCACACCGAATCTCGCAATCCGATGCGCCGGGGATCCGTTCACTGGACCCCCACATGAAGGACACGTCTCTAAGGGCCTGTCGCTATGATTGCCCCTTTAGGATGGAGGTGGGGCTGCCCGTCCGCAGCCCGCCCCATGTAGTAGAACGTTCATGCCTGACGTTGACATAGTGCCCTCTGTCTAGAACATCTACGTAGCGGCTGGGGGGTAATGGAGATGCCCCCTACCATTCTCCTAGACGGGGGGAGCCTCCTACACGTAACTGGTCGGGGTCGAGTGAGCGCGCCTAACCTACCACGGGATCGGTATCCCTATCCAGCCACCCCGTAGGAAGCTAGAGTGCCATACAACGAACGTGAGTTCGTCGGGATGTGGGGACGACACGCGTGTCTTACCCCGGGCTCACACATGCTTCCCATAGAAGCGACGTTGAGTTGTAGCAGCGGGGACCCGTCGCGCTCTCTTTTTAGGCGGCAAGACGGTGCCCGACAGGATCTGCAGCCCCGAACTCCTCCCAAGCATCGATGCCGGCTCGTGTGTTCCAGCGTGCCTGGCAGGGACAAGGCGAGCGCGAGCCCCGCGGCTGTGCTTAGCTCCGGCGATTCTCTCGCCG????????????????????????????????????????????????????????????????????????????????????????????????????????????????????????????????????????????????????????????????????????????????????????????????????????????????????????????????????????????????????????????????????????????????????????????????????????????????????????????????????????????????????????????????????????????????????????????????????????????????????????????????????????????????????????????????????????????????????????????????????????????????????????????????????????????????????????????????????????????????????????????????????????????????????????????????????????????????????????????????????????????????????????????????????????????????????????????????????????????????????????????????????????????????????????????????????????????????????????????????????????????????????????????????????????????????????????????????????????????????????????????????????????????????????????????????????????????????????????????????????????????????????????????????????????     
N       AATTATATTGTTTTTTTTTATGATAAAACATCTAAATATTCAATAGATATATTTTTATACAAAAATATTTAAAGTTACTAAAAAATTATATACTTATTTATTGAATTAATATTGATTATTAAGTGTGTATTTTATACTGAGAGACAGAGTAATTATAGTTTTCTAAATAAAATATTCCAAAAATACTTTAACTAATAAAGGGCATATATATAATGGTAGACCTTAAGAATTATAATAATATAAAAAAATAAAAACAATCATTTAAGAGATGATTTAATTAAACAATAAATATTAGATTACCTAAGTATGGATAAAGATTGTATAAATGAAAGATATTAACTTTATTCCCTCAAAAAGTGAGACAGTTTTTTGATACTTTTGAGAAGATATAGACGAAAAGTGTAAATACTAAAAAATTTCATGTAATTATCACACATACGACAACAATATTTGTATATTTTCTTTATTTATATCTACCATAAACTTTATTATATTATATCACATTTGTACTAAGGATATCCAATAATGTATAATTACAATATTTTGGGTCAATTAACATGTTTTTCAATATATAACAGTTTATTATGACGTATGTATTAATTTTTAGTTTAATATCATACATTTATAATTATTACTGATAATTGATCTGATATCAAATAGTTGACACAGTGAAGAGCCTGTTATATTAAAATTGTATTATAGGATAGTTTAAATATTCTTTCTGATAGCATCAATTGAATCCTTATATGATAGTTTAAATTTTACAACCAATCAAAAAAATAAATACTTCAATTAAAAGTAATTAAGTAATTAACTAAAAAGCTATAATATTAAAATAAATCCAAAAATAAAAGTTATATTCAGTAAGGAAATGAACTTTTTTTTAATTTTATTTTATGAAATTAAAGTTTTTATTCTTTACTTAATATACGTGGCAGGACCGGAAGTAATATATAATAAGATTTCTTTTTACATAAGATTTCCTGATTAAATATGTAATCCTAGACAAGCGTTGCTGGTTTAAGACGTTAACTACTCAGCGTGTGTTTAAATGGGAGAAGCGATTTGATATTGGAAAATTCTTATGTACTCCGTAGCACCTAAGAAATTCGCTCGCGACATAAGGGATTTTACCTACGGATGAATTACTCGGTAAGGGATTTTCGAGTAGCAACACAATAATGCTCAAACTCTGGATTACGCGTCTTAATGACGTCGATACAAGTAGAGTGCAAGTGCAACGCAAAAATATCTAAAGCATTTTAGTTATTAGCTAGCAGCCCTAATAAACCTCGTTAAACACGAAGCCTAATACATACTGATATATATCAATCAAGACCATGCATTATCGCTAACATATGACACTATTCCGGTATGGGTTAGGAATTGCGTCATATCAGAAATTATAACTAAATTCCTCATTAAACCAACGAAATTATTAATTATAGCCATCGTAGGATGCGTATGTAGTGTTTCCCCGGACCGGAGTTCTTGAAGACAGCAAACTGGCATAAAACAAGTTGCCCCAAAGGGTCCCCAAGAAAAATCGATAGGCCGGGTACATCCAGATAGTTAGAACGTGAATACAGTCGATGTGAGAACCCAATCAGTAAGCTCCGCATATAGGGTCTTCGAATTGTTCGCTTTTTATTCGTTGCCCACAAGAGAGGTTTGAATTTCGTTATCTGCTGTGGTCTTACAAGTAGCATACCCTCGCACTGCTAAATAATTCAACAACCTACAGCGGGACGGAACCTGAAAAAGAAAAACTATATCGATTTATTGCTAATAATTAAATGGCCTAACGTGGCACTGGTAGATGCATAGCTAGATCATTCTGTTATACGAAGTTAGACTGCTTAGCCTCCGTATAAGCGAGTATAAGAACATGAAAAGATTGAGACAGGACTTATAATTCCGCAATCCCGGGGGCCAGTAATCAAAGATATTTCATGGCTCTAAAGGTTCTGTACCCAATCGCGCTTTTTGGTAGAAGCGTTTCGAAGATTAACAAGGGTCGTCCCGGACCCACACTGAGCCCTCCGCGTGTTTGGGGGGAGTCGGGCGAGTACAGGCCGGATCGCTACTTGACGACTAAGGTGGTCCGGTTCCAGACGATAATGGTCCGGCAGGAGATATAAGGCCAACCCGAGCTGTTCAGATACCTGGTCCCGGGGCATTTGTCACCCCCACCAAGTTCCGACCGGCGCACCGTTCCAATGCTAAGTGAACCGAGAGCCCGGAAACGCGCATCGATACAACACGAGATGGTGGCCCAGGCCTGACGTCCGCCGCGGCTCACGGGACTTCTGCCCCGGCAATTGCACACGGTCATATGTCGCATTGGCGCACGGGTTTGAATGTGGGGGGAAGTGAGTATTGTGGCGCACGCCGCATCCTGCAATCCTATTAGCCGGGGATGCGTTCACTGAACCCCTGCATGAAGGACAAGTTTCTAAGGGCCTGTCGCTATGCTTGCCGCATTAGGATGGAGGTGCGGCTGCCCGGCCGCAGCCCGCGCCATGTACTAGGACGTTCACGCCTGAGGTAGTGATAGTGCACTCTGTCTAGAATATCTACGTAGCGGATGGGGGATAATGCAGATGCCCCCGACCAGTCTCCTGGAGTAGGCGACCCTCCTACACGTAAATCGTCGGCGTCGAGTGGGCGCGCCTGACCTAATACGGGATCGGTGTCCCTAACCAGCCACACCATAGGAAGCTAGAGAGCCTTACAATGAACCTCAGTTCGTCGGGATGTGGGGGTGGCACTCGTGTCTTACCACGGGCTCACACATGCTTCCCATGGGAGCAACTTGGAGTTGAATGAGCGGGGAGCCAGCGCGCCCTCTCTCTAGGCGGCAAGACGCGGACCGACGCGATTCGCAGCCCCCATACCCTCCCCGGAATCGATCCCGGCTCGCGCCTACCAGCGTGCCTGGCAGGGACATGGCTAGGGCAAGGCCCGCGGCCGTGCTTAGCTCCGGCGATACTCGCGCCGGCGCCCGCGCCCCCCCAAGGTCGCCTGGCCAGTTCGGCGCGCGCGGGGCCCGGCCATGGTGGCCGGGGCGCGGCAACCGGGCCCCCGGCCCCTCCGGGGCCTGGGGAGACGCGGGGGCGACCCGCCCGCGCCGTGGACACCTCGACAAGTTGGTTGTAGGAGGGGCCCGCGGTCCGGTCAGCCCGCGCTCTGTGGGCGTGCCAGCGCGGGGGCGGCGATGCAGGGGTACGACAATCATGTCGTGACCTCGGCTCGGCAGGGCCGCGTCGGATGGGGCCGCTGCCCGCGCCGGACGGCGGCGCCCGTGTGGCCCGGCCGCACGTCCCGGGGCGGGCGGCCCCCTCCGCCCGCCCGGGCTCTCGGCACGGATCCGCTTCGGCCCTGGCCGGGTGGGCGCGAGGCCCGGGTCTCTGAGGTGGCGACGCGCACGGCGGCGCGGCTACACCTCAAACGGCAGGCGGACGGCTGGAGCCGCTGCGCCGAGCGTTCCCGCGGCGGGCCCGGCGCAGCCAGCCCCCGGGGGACTGAGGTCGCCCGCGCCCTGCTGGCGCGCGGGTCCTCGGCACGGGTCTGCGCCGCTCCGCGCGGGTCGTCCCAGCAGCGGTCGGGCCCCTGCGCGGTGTGCCGGACGAGCTCGCCCCCCTCGTCGAGCCCCGGAGCGTCGCGCGAACGGCCGCGGCCGCGGCGGCCGGCGGTCGGGCCCTAAGCGCCCCTCACCAGCGACGCACCCGTGCGCGGCGAAGAGGTTACCGGAGCGCCAAGGCGCCTGGGGCCTCGCGGGCGGGAAGGAGGGCACACACCGCGCCTACCGGGCACGGGACCCCAGTGATGACCCGCCTGGAGCGACCCCCGGCCGGCCCGGTGGCGCACAGAGGCTGCCGGCCACGTGCGGCGGCCGCGGGAGGGGACCGCGGGTGTCGCCGGGGCTCCGCGAGGTGCGCCGCCCGCCCCGTCCGGGAGGCCCTTGCGGCGCGGTCGTCCGGCCGCCGCGGGCCTACCG     
O       AATTAAATTTTTTTTTTGGATAATAAAACATCTAAACTTTCAATAGTTAATATTTTATATTAAAATATGTAAAGTTACTAAAAAATTAAATACTTACTTCTTGAATTAATATTTATTATTAAGTCTGCATTTAATACCGAAATACATAATAGTTATAGATTACTAATTATAATATGCCAAATAAAAAAGAAATAATAAAGGGCTTATATATAATGGTAGAACTTAAGAATTATAAAAATATAAAAAAATGCAAAAAATCAATTAAGAAATGATTTAATAATACAATAAAAATTAGATTTCATAGTTATGGATAAAGATTTTATTACTAATAGATATCAACTTTATACCCTCAAAAAATTAGACAGTTTTGTCATGCATTTTAGAGAATAAAGACGAAAAGTGTAAAAACTAAAAAATTAGATGTAATTATCACACAAACGACAACAATATTAGTATATTTTCTTTGTTAATATCTACCATAAACTTTACTATGTTATATCACATTTGTTCTATGAATATCCTATAAAGCATATTTACAATATTTTGGGTCAATTATCATGTTGCTCATTAAATATCAATTTATCATGATTTAGGTATTAATTTTAAGTTTTATATGATAAATTTCTAATTATTACTGTTTAGTGATCTGATATCAAATAGTTGACGCAGTGAAGAGCCTGTAATATTTAAATTGTATTAATGGATAGTTTAGATATTCTTTCTGATAGCATCAAGTGAATCCTTATGTTAAATTTTAAATTTTACAACAATTCAAAAATATTAATAATTAAATTAAAGAAAATTAAGTAATTCGCTAAATAGCTATAATACTACAATAAATCCAAAAATGAAAGTTATCTTCAATGAGGAATTTACCTTTTTTTTAATTTTATTTAATAAAATTAAAGTTATTATTCTTTACTTAATTTACAAAACAGAACCGGAAGTAGTATATAATACATTTTGTTCGTATAAAACATTTCCTGATTAAATATGAATTGCAAGACAAGCGTTGCTGGTTTCAGACGTTAGCTTATCAGCGTGGGTTTAGTTGGGACAAGCGATTGGATCTTGGAAAGTTGTTATCTTCTCCGTAGCACATAAGAAATTCGATCGGGTCATAAAGGAGTTTCCCTACGGATGAATTACTCGGTACGGGATATTCGAGTAGCAACACAATCAAGCTCCAAGTCTGGATTGTGCGTCTTAATGACGTCGGTACAAGTCGTGTGCAAATGCAACGCACGAAGAACTAAAGCATTTTAGTTCTTAGCTAGCCGCCCTAATAAACCTCGTTAAACACGAAGCTTTATTCAAACCGAAATATGTCAATGAAGACCATGCAATATCGCTTATACATGACACTATTCCGGTATGGGCTAGGAATTGATACAGATAAGAATTTATAACTATTTTCCTCCTTAAACTAACGAAATTAGTAATTATACCTATCGTGGGATGCGTATGTAGTGTTATCCCGGACCGGTGTTCTTGAAGACAGCTAACTGGCATAAAACAAGTTGCCCCAAATGATGGCCAAGCAAAATCGACAGGCCGGGTCTCTCCAGATAGAGAGAACGTGAATACAGTCGTCGAGAGAACCCAATCAGTAAGCTCATCAACAAAGGTTTTCGGTCTGTTTGTTTTTTTGTAGATGCCCACAAGCGTGATTTGTATTTCATTATCTGCTGTGGTCTTATAAGTCGCACACCCGCGCTCTGCAAAATATTTCAACATCCTACTGCCGGACGGATCCTTAAAAAAAAAAACCAGAACGACTTATTGCTAAGATTTAAATGTCCTAACGTGGCACTGATAGAAGCATAGAGTGATCACTCTGGTATACGAAGCTAGACTGCTTAGCCTCGGTATCAACGAGGATAAGAACATGACAAGATTGAGACAGTATTAATAAGTCCGCAATCCCGGGGGCCTGTACTGAAAGATACTTCAAGGCTATAAAGGTTGTGTAACCACTCGCGCTTTTTGGTAGAAGCATTTCGTAGACGAACTAGGGTAGTCCGGGACGCACACTGATCCCTCCGCGTGTTTCGGGGGACTCGGGCGAGTACAGGCCTGGTGCCTACTTGACGACCGAACTGGTCCAGTTCAAGACGATAATGATCCGGCAGGAGATATAGGGCCAACCCGACCGTTTCAGTTACCTAGTCCCGCGGCATTTCTCAACCCCACCACTTTCACACCGGCGTACCGTTCCAATGCTAAGTGAACTGAGACCCCTGGAACGCGCATCGACACACCACGACAGGAGGGCCCAGGCCTGACGTCCGCCGCGGCTCACCGGACTCCCGCCCCGGCGCATACACACGGTCATATGTCGCATTGGCTCACGGGCTGGACTGTGGCGGGACCTGAGTACTGTGGCGCACGCCGAATCTTGCAATCCTATGAGCCGGCGATGCGTTCACCGAACTCCTAGATGAAGGACAAGTCTATAAGGGCCTGTCGCTATGCTTGCACCATTAGGATGGAGGTGGGGCTGCCCGGGCGCAGCCCGCGCCATGTAGTCGGACGCTCATGCCTGGGTGTGGGATAGTGCCCTCTGTCTAGAAGGTCTGCGTAGCGCATGGGGGGTAATGGAGATGCCCGCGACCAGTCTCCTAGACGGTGCGAGTCTCCTACAGGTAACTGGTCGTGGTCGAGTGAGCGCGCCTAACCTATCTCGGGAAGGGTGTCCCTACCTAGCCACACCGTAGGAAGTTAGAGGGCCATACAATGAACCTGAGTTCGGCCGGATCTCGAGACGACACGCGTGTCGTACGACGGGCTCACACATGCAGCCCATAGAAGCGACGTTCAGTTGAAGTAGCAGCGAGTAGGCGCGCTCTCTATTTAGGCGGCGAGACGGTGCCCGACGGGATTCGCAGCCCCCATCCCCTCCCACGAATCGATGCCGGGACGTACCTGCAAGCCTGCCTGGGAGGGACATGGCTAGCGCAAGCCCCCCGGCTGTGCTTACCTCCGGCTATACTCTCGCCCACGCCCGCGCCCCCCGAAGGTCGCGTGGCCAGTGCGGCCCGCGCCGCGCCCGGCCGTGGTGGCGGGGGGGCGGCAACAGGCCCCCCGGGCCCCCCGGCGGCGGCGGAGACGGGGGAGCGACCCGCTCTCGCCGCGAACATCTCGGGCGGTTGGTTGTAGGAGGGGCCCGCGGTCGGGTGGGGCCGCGCGCCGTAGGCGTGCCAGCGTGGGGGCGGCGATGCACGGCTACGACAATCATTGCGTGACCTCGGGTCGGCAGGGCCCCGTGGGGCGGGGCCGGCGCCCGGGCCCGAGCGAGGCGGCCGTGTCGCCCGGCCGCCCGTCCTACGGCGGGCGGCCCCCAGCGCCCGCCCGGGCTCCCGGCACGGATCCGCTTCGGCCCTGGCCGGGTGGGCCCGACGCCCGGGTGTCTAAGATGGCCACCCGCGCGACGCCGCTGATGCACCTCCAACGGCAGGCGGACGGCCGGATGCCCTGCACCGAAGGTTCCCGCGCCGGGCCCCGCGCAGCCAGCCCCCGGGGGACCGAGGTCCCCCGCGCCGTGCTCACGCGCGGGTCCTCGGCAGGGATCTGCGCCGCTCTGCGCAGGGCGTCCCAACAGCGGGCCGGCGGCACCGCGGTGTGCCGGTCGAGTTGGCCCGCCTCGTCGAGACGCGGAGCGTGGCGCCAACGGCCGCGGCGGCCGCTGCCACGAGGCAGGCCCTAAGGGCCGCTCTGCACCGACGCACCCCCGCGCGGAGAAGAGGTTACCGGAGCGGCCCGGTCCCTGGTCTCTCGCGGGCGGGAAGGAGGGAACAGACCGCCCCTTCCGGGCACGGGACCCGAGTGATCACCCGCCTCCAGGCGCCCCCGCCCGGCCCCCTTCCGCGCAGAGACTGCCGGCCACGTGCGGCCGCCCCGGAAGGGGACCGCGGGTGTGGGCGCGGGTGCGCGAGCGGGGCCGCCCGCCCCGTCCGGGAGGACATTGCGGCGCGACCGTCCTGCCGGCGCGGGCCTACCC     
P       AATTAAATTTTATTTTTGTATAATAAAACATCTAAACTTTCAAAAGATATAATTTTATATAAAAATATTTAAAGTTAATAAAAAATTAAATACTTATTTATTGAATTAATATTGATTATTAAGTGTGAAATTAATACAGAATTACATAATAGTTATAGATTTCTAATTAAAATATTCCAAAAATAAATTAAAAAATAAAGGGCATATATATAATGGTAGAATTTAAGAAATATAAAAATGTAAAAAAATGAAAACAATCAATTAAGAAATGATCCAATAATACAATAAATATTAGATTTCATAAATATGTATAAAGATTTTATTAATTAATGAGTTCAAATTTATACCCTAAAAATGTGAGAAAGTTTTGTTATGCATTTTAGAAAATAAGGACGAAAAGTGTAAATACTAAAAAATTACATGTAATTATCACACATACGACAACAATATTAGCATATTGTCTTTGTTGAAATCTACCATAAACTATATTATGTTATCTCACATTTGTTCGAAGTATATCCAATTAAGAATATTTACAATATTTTGGGTCAATTATCATGTAATTCAATAGATAACAGTTTATCATGACGTAGGTAATAATTTTTAGTGTAATATGATAAATTTATAATAATTACTGATAATTGATCTGAAATCAAATAGTTGACAAAGTGAAGAGTCTGTGATATTCAAATTGTATTATTGGATCAATTTCCTATTCTTCCTGATAGCTTCAATTGAATCCTTATGTTAACGTCTAAATTTTACAACTATTCAAAAATATTAACACTTCAATTAAAATATATTAGGTAATTCGCTAATAAGCTATAATACTAAAATAAATCCAAAAATGAAAGTTATAACCAATAAGGAATTGAACTTTTTTTAGATTTTAATTAATAAAATTAAAGTTACTATTCTGTGTTTAATAAACGTGACAGAACCGGAAATATTATATAATAATTTTTTTTTGTATATAACATTTCCTGATTAAATATGTATTGCTAGACAAGCGTTGCAGGTTTCAATCGCTACCTTGACAGCGTGTGGTTAATTGGGAGAAGCGATTGGAACTTGGAAAGGTATTATATTCTCCGTAGCACATGAGAATTTCGATCGTGTCATAAAGGATTTTACCTACGGATGAATTACCCCGTAAGGGATTTCCGAGTAGCAACATAATCAAGCTTCAATTCTGGATTCTGCGTCTTAATGACGCCATTACAAGTTGTGTGCAAATGCAACGCAAAAATATCTATAGCATTTTAGGTATTAGCTAGTGGCGCTAATATAACTCGTAAAACACGAAGCCTAATGCATACCGAAATATATCAATCAAGACCATACATTATCGCTTATTTATGATACTATTCCGATATGAGTTAGGAATTGTTACATATCAGAGATTATAACTATATTCCTCTTTAAACTAACGAAATTAGTAATTATAGCAATCTTGGGTTGCGTATTTAGTGTTTTCCCGGAGCGATGTTCATGAAGGCTGCTAACTGGCATAAAACTAGTTGCCCCAAAATATAACCAGGCAAAATCGACAGCCCGGGTTCTTCCAGATAGTTAGATCGTGAATACAGCCGATGGGAGAACCAAATCAATACGCTCCTCATCTAAGGTCTTCGGTCTGTTCGATTTTTAGTCGATGCCCGCAAGATTGGTTTGTATTTCGTTATCTGCTGTGGTCTTAGAAGTCGAATACCCTCGCACTGCAAAATAGTTGAACGTCCTACTGCGGGACGGACCCTTAAAAAAAAAATCCATATCGTATTATTTCTAATAATTAAATGGACTAACGTGGCACTGATACAAGAATAGCGACATCATTCTGTAATACGAACCTAGACTGCTTAGCCTCCGTATCAACGAGTATAAGAATATGACAAGATTGAGACAGTACCTATAAGTCCGCAATCCCGGGGGCCAGTAGTGAAAGATACTTAAAGGCAATGGAGGTTCTGTACCCAATCGCGCGTTTTGGTAGAAGTGTTTCGGAGATTAACCCTGGTCGACCGGGAGTCACACTGATCCCTCCGAGTGTTTAGGGGGACTCGGGCGAATACAGGCCGGATTCCTACTTGACGACTACGTTGCTCCCCTTCCAGACGATAATGGTCCGGCAGGAGATTTAAGTCCGACCCGACCGGTTCAGTTACCTGGCCCCACGGAAGTTGTCAGCGCCACCAATTTCCCACCGGCGTACGTTTCCAATGCTAAGTGAACCGAGACCCCGGGAACGCGCATCGACACACCACCAGATGGGGGCCCAGGCCTGATGTGCGCCGTGGCTCACAGGATTGCTGCCCCGACGAGTACAAACGGTAAAATGTCGCATTGCCCCACGGGCTGGAATGTGGCGGGAAGTGAGTAGTGTGCCGCACGCCGGAACTTGCAATCCGATGATCCGGGGATGCGTCCACAGAACCCCTACATGAATCACAAGTCTCTAAGGGCCTGTCGCTATGAATGCCCCCTGAGGATGGAGGTGGGGCAGCCCGGCCGCAGCTCGCGCCATGTACTAGAACGCTCATGCCAGGGGTTGGGATAGTGCGCTCTGTCTAGAACATCTACGTAGCGGATGGTGGGTGATGCAGATGCCCGCGACCATTCTCCAGGACGGTGAGCACCTCCTACACGTACCTGGTCGTGGTCGAGTGAGCGCGCGCAACCTAACAGGGGATCGGTGTCCCTACGTAGCCACACCCTAGGAAGCTAGAGAGCCATACAACGAACCTGAGTTCGCCCGGATTTGCGGAGGCCAGGCGTGTCTTACGACGCGCTCACACATGGTGCCCATTGAAGCAACGTTGAGTTGAAGGAGCGTGGAGCCGTCGCGCTCTCTCTTTAGGCGGCAGGACGGGGCCCGACGGGATTCGCAGCCCCCAGCCCCTCCCATCAATCGATGCCGGCCCGCGCATCCAAGCGTGCCTGGCAGGGACATGGTTAGCGCAAATCTCGCGGCTGTGCTTAACTCCGGCAATACTCGCGCCGACGCCAGCGCCCCCCGAAGGTCGCGTGGCCAGTGCGGCCCGCGCCGGGCCCGGCCCTGGTGGCCGGGGCGCGGCAACAGGCGCCCCGGCCCCACCGGCGCCTGCGGAGACGGGGGGGCCACCCGCTCGCGCCGTGCACATCTCGGTCGGTTGGTTGTGGGAGGGGCCCGCTGTCGGGTGGGGCCGCGCGCCGTGGGCGTGCCAGCGTGGGGTCGGCGATGCACGGGTACGACAATCATTGCGTGACCTCGGGTCGGGAGCGCCGCGTCGTGGGGGGCCGGGGCCCGGGCCCGAACGGGGCCCCCGCGTCGGCCGACCGCCCGTCCCACGGCGGGCGGCCCCCACCGCCCGCCCGGTCTCCCGGCACCGATCCGCTTCGGCCCTGACCGGGTGGGCCCGAGGGCCCGGTTTCTGAGGTGGTCACGCGCAGGCCGCCGCTGCTGCACCTCGAACGGCAGGCGGACGGCCGGATGCCCTTCGCCGAACGTTCCCGCGCCGGGCCCGGCGCTCCCCGCCCCCGGGGGAGCGAGGTCCCCCGCGCCCTGCTGACTCGCGGGTCCTGGGCAGGGGTCTGCGCCGCTCCGCGCCGGTCGTCCCAGCCGCGGCCCGGCCGCTGCGCGGTGTGCCGGTCGAGTTGACCCGCCTCGTCGAGCCCCGGAGCGTCGCGCGAACGGCCGCGGCCGCCGCGGGCACGCGTCAGGCCCTCAGAGCCGCCCTGCAGCGACGCACCCGGGCGCGGCGAAGAGGTTGCCGGAGCGTCGCCGCGCCTGGTGCTTCGCGGGCGGGAACGAGGGGACACGCCCCGCCTACCGTGCACGGGACCTCACTGATCACCCGCCTGCAGTCACCCCCGGCCGGCGCGGTTCCGCGCACCGACCGCCGGCCCCGTGCGGCCGCCGCGGAAGGGGACCGCGGCTGTCGGCGGGGGTCCGCGAGCTGGACCGCCCGCACCGTCCGGGAGGCCCTTGCGGCGCGCCCGTGCTGCCGGCGCGGGCCTACCC     
