# Supplementary material for: A simple method for data partitioning based on relative evolutionary rates
Source: PeerJ. 2018 Aug 28;6:e5498. doi: 10.7717/peerj.5498 (PMC6118207; doi:10.7717/peerj.5498)
Supplement: Data S1 — The datasets are provided in the PHYLIP format. [file peerj-06-5498-s002.zip › DataS2/SS1-7.phy]

17  4000
out     ATACTTTTTTAAGTATTTAAATATTTAATCAAAATTAATAATTTATTGATCTTTAACTGAAAGCGAGCAATTAAACTATCATATCTGATATTATATACAAAAGTTAAAGAGTCACCTTAACTGAATACTAATTATATATTTATCTATTGCTAAATATATTTTCTCATAAAACATATTATAATTAGATAAAAATTTAAAAGCTGCGAGATAATAAAACATAAGAAGTAAAACATAGCTTTATTTGTTTATAAATTTCATTAATCTTTACACAATTATATACGTCTATATTATTTATATGTCATAAATCTGAAGAAATAGATTCCTCTAATATAAAGTAGTTTAGCTTGGTTTTAAATTAGATGTATGCACAATATTCTCGAGATCAATTTAGGGTAAAGTCTAAAAAGTAACTGATATATTTTAACTGACCTATATAAAAAAATAAAATATACTAAAAACTTAAATTTTAAAAAGCAAAAAATGAAAATATTTATCAAAACATTTCTATTAAATATTTTCTTATACGTGAATAGCTAAAAGAACTGTTCTTAGATTTATACATTAAATCATGTATAAATATTAAACTAATAACTTGAGGATTTATAAGAGTTCTTCAAGCTACATAACAATTATTCGAACTAAAATTTTACTTATAACGTAAAAAATTAATTATGAAATAGTTAAAAGGAAGATTCTATAAAAAAAGTCAGTGATTACTTTAACATAAAATTACTCATCATTGTATCAAGTTATATAATGTTATGTAGATTAATATCGAATACATAAAAATTAAGAATTATTTAGTTAAATTATAATAAATCGAAATATTGAATATTATTAACTCACAATCATTAAATGTTAATATAGATTGCGTATATTGTTTAACTCAAAAATCTTAAAACTTTAATGTGAAATTAATATCATATCGTGGTAAACGCATCAAAGTCTTTTGAAATTTTCAATTAAAAGAACTTTTTTATATTTGATGTTTTTAATTATATCCCGGTTATTAGTTGTATAGTGTCCTGCTCTTCCCTAGCAATGAGTTGGTTTTAGAATCCTGGAGGCGTCTCTCTCTGTTCGATCCTCGACTACAGCAAAGGCTACTTAATCTACTTTTGGATCGTATATTGAAAGGTTGAGTTAAACCCCCGCTGGATGTTATCAAGCCTTTTAGCTTCGATCTGCAAGTCGACTAACGATCTATCGCCGCTATCTACAGATACAATCCCTACCCGAGGATTGACGTCGTGTAAAATAAAGCAAACGTTAGTCATGAATATCTAGTATCTGACTTGAGTACGTGAAACTGTACGACCTATATTATGAACGTTATCGTATACTGGTGACTCAAATTTTGCGGGACTACATGATGAATGCACTAGTACAAGCGAGAGTACCTGTCTTCACCAAATACGTTTAAATTTGCAAATGTCTAGATCACCAAATGGGCACGCAACTGTTTTGCATAAAATGTAGACACTTGGTTTATTGGTATTTGGCGATCTATTTGACGAAAAAAACCGTCAATTCTAATACCTCTGTTCACTCAATAGAAAGGAGGCGATGTCTAGGCTAACCGAGCGCAAGTATCCTTCTGATTCTATTGCATGGGGACCTAGCGGGCTACAACCGTAGACATGCTAAAGGTCTCAGACACGATATACATTTGTGGTTAAAAGAGTAGCTACCATATGGAGCATAAACGATAGAGTACCGATCCGTTATTAGACAAATTGAATATTTGGACACTAAGTACACATCAAATACCATCCAGAACCCCACTCTGTCTGCTGGGGGCGGGCAATTTTAGCAAGACCATAGTTATTCGTAAAAAAATCTATCCGCATCGGGTTTGGGATGTATATTGCCATATCGGTCGCTCAGTACTGATACAAGGATGCAATAAGGTACTACATATGTCGTAGCAAGTCTATCTTTCTCTACAGTGATTAGGATCTCAAATATCTGACATAAAAGATACCTCGTCATTTACTAGACCCCGTGAATTCGGCGATGGCCCAGCGCTATTGAAGGAATGATGGACAGCGCGCAACGGGGAACAGTCTGTCAGTATCCCACACAGACTCCTACCTACCTGTCGCGACTAGGTGTGCTTGTACGGGTGAGTGTGCCCGTCTTGGCAAACTGCACCGGGGGTCTGGTCGGGATGGTAGGTGATTCCAGCCTGCAAGGTCAGGACATGCGGTCTGAACACAAGAGGGGCAACAACCTCGCGGTGCCGGTCCGTTGGCCTCGCGCAGTGGAAGACACGGGATATAGAACCGTCTAAGTTGGCTCATTTAGCTGTCTCACGCAAGACTCAATAGGCGTGATCAGTGACTGCAAGTATGCGAGGTCGTCGGGTTCTGTAGGCGGCCGCCCCTGAGAAGGGAGCCTCCGCCTAAACTAGAAGGCACCGGATTCCGGGCCTAAACCTCGCCCGCGCCAATGTTCACAACTAGCGCAGTGGCTATTTGGGGTCCTGGGGAGTACTACTTCCCATCGGGGATGTACGGTCAATGGCCGGCTGCCCTTGTGCACAGGTGTGGTGGACTGGCACAACCTGCGTTTAACTGTGCCCTGCAGCATCTTGAGAGACTGATGACTTTGTCTGGTAGAAAAGCTCGGGTTCGCCAAGGCCAGATAGTTATTTTGCAAATGACCGCCCTTTGCTAGACTTGCACGATGCCTGACCACTCTGGATTCGCCTCGAAGAATTCTCTTTGCAAACGTAAACGAGCCGGGCGCCACGCAACGAAATCATAGGTGGAGGACGGCACTTCGAGCTCGTCCTGATGTGCGTCTCCCGCCCCCCGTCAGATACGTGTGCCCTACGATGTGTATCGAAACGGATGCCTCGCTCTCTACGGGATGGCCAGCGACTATTTGGGCGCTCTTGCGGCGCCGCGATGTCTACGCCCGTTTCGACTGCCTCTTAGACCGGCGGCATAGCAGACGTGATCCCGAGCTCCCTAGTCCTTGATGCTGTGTAGTGTCCCTGTCGCGCGGAAGGGCGCCACTCTACGCAGGGCGCTCCCCTCCTCGCAACGCCCGCCACCCCGCCGAAGACCTCCCGGTGGGGCGTTAGCCGGCCTCGTCGGAACCGCGGCAGTACCAAGCAGTCTGCCGCGATCGCGGCACCAGCCCCGGGCGCCGTCAACGCTACTCGCCCTGGCATCCCGGGGCGCGCGCCACGGGCCGGACTCGCGCCGGGGGGACACCCTCCCCACACCTCGGCCGCCGTCGCCAACCTGGCACAAGCCAGGGCCCGGGCCCCACCGCCTAGCGGGCACCGAAGTTATCAGCCCCAAGCAGTGGCGCGCGAGACGAGCCACGGCATCCGGGGTCTAGCCGCGCAAGCAGTGAGCGGTGTGTGGCGCTCCCCGCCGGCGGGAACGGGCCCCGTACGGCCGGCACGCTCGGCACCGCGGTCCACGCCTAGTCATTGTGGCGGCCAAACCCGCGGCGGACAAGGCTGGCCCAGGCTGGTCACGCCCACTCGTGCAGACGGCAGCGGCGGGGTAGGCGCTTGCCGCGGTCCCCGGGCTCACGCTCCGGCAATCCGGCCCAGCGCACCCGGGGCGCCGCGCGCCCCCGTTTGCGCGCGCCCCAGGCCGCATCGGGGGAGCGGGCTCTTTCAGCCCCGCGCTTCGCGCGCCTGCTACGGGAGCGCGCGCGAACTTCTCCGCGGCGCCGCTCGGACGCCCGACGTGGATGCGGCCGCCTCCGTCGCCGGGTGGCCCCCCCGCGATTCACTTCTGGAATCCCGGCGCGCGTGCCGCCAGCCGCAGGTGGGCATGCTGGGGCGCCGGGGCGCGGCCCTGCGGCGGCCGGGCCCTGGAGGCGGCCGGGGCCGAGCGGTCGGGGCCGCGTCCGAGGGCACCCACCTGGCCCGGCATCGGACCCCGGGCGCCATGTCGCCCCCAGGCCACGCGTACGCCACTCCGCGCACCGGGGGTCGCCCGCGCAGCGCGGGTTGCCGGGCGCCGCCGCTGCG     
A       ATAATTTTATTAGTATAGATAAATTTAATCAAAATTAATAATTTATTGATCTTTACCTGATTGTAAGCATTAAAACTATATTATCTTATATTATATTCAAAAGTAAAAGAGTCATTTTATATGAATACTAAATATATATTAATTTATAGCCATATATATTTTCTCATAAAACATTTCATAATAAAATAAAGATTTAATAGATGCGAGAAAACTTAACTTATTAAGTAAAACATATCTATATTTGTTTATTAATTTCTTTTATATTTATACAATAATATACGTCTGTGTTATTTATAAATCATAAATCTGAAAAATTGATTTCCTCTTATATAAAGTAGTAAAGCTTGGTTATTAATTAGATTTATTCAAAATATTCTCTAGATCAATTTAGGTTAAAGTCTAAAAAGGAACTGATAAATTATAACAGGCCTATTTAAAAGAATAAAATTAAATAAAAACTTAAATATTAAAAAGTAAAAAATGATAATTTATAACAAAACATTTATATTAATTATTTTGTTATAAGTGAATAGCTGAAAGAACTTTTATTGGATTTGTACATTAAATCATGTATAAATATTAAACTATTAATTTGTAGATATATAAGAGGTATACAAGCTGCTTAACAATTATTCGAACAATAATTTTACATATAAGGTAAAAAATGAACTATGAACTAGTTTAAAGAAAGATTCTATAAAATAAGACCGTGACTATTTTAAAATAATTTTACTCATCATTGTATTAAGTTAAACAATGTTATGTAAATTAATATCGAATACAGAAAATTTAAGTATTATTTAGTATTTTTACAATTAATTGAAATAATGAATATTATTAACACACCATCATTAAATATTAAAATAGATTCAGGATTTGGTTTAAATAAAAAAACATAAAACTGTAATTTTAAATTAATATCGTAGTGTGGTAACCGAATCAAATTCAATTGATATTTTCAATTAAAACAACTTTTTAATATTTAATGTTTTTAACTTTATCCCAGTTATAAGTTGTATACTGCTCTGCTCTTCCCTGACAATGACCCGGTTATATAATCCTGGTGGAATCTCTCTCTTATCCATGCTCGACTACAACAATGGGTACTTAATCTACTTTTTGATGGTATAGTCATAGGTTGCGTTAAGCTCCCGCTGGCTGTTATAAAGCCTTTTAGCTTCGATATATAAGTCGACTAGCGATGTATCGCAGCTATCTCCAGATTCAATCCTTACCCGATGAACGACGTCGTGTAAAATAAGGTAAACGTTAGACTTGAATATCGAGTATCTGTCTTAAGTACTTTAAACGGTACGGCCTATATTTTGACCGTAATAGTATACACGTGTCTCGAATTTTGATTGACTACATTATGAATTCACTAGTCCAAGCCTTAGTACCCGACTTCTCCAAATACGTTTAATTTTGCAAATGTCTACATCACCTAATGGGCACGCAACTGATTTGCTCAAAGAGTACACTTTTAGATTAATGATGTTTGGCGTTCTATTTGACGAAAAAAGCCGTCAATACTAATACTTCTGTCCACTCTATTGAAAGGAGGCGTTGTCAAGTCAAACCTGGCGCATGTATCCCTCTGATTCTATCGGATGGGGACATAGTGGGCTACAACCGTAGACAGGCTAAAGGTCTTAGACAACATATAAATGTATGGTTATCAGAGTAGCTACTATATAGAGCATAAACGATAGAGTACCGATCGGTTATTAGCCAATTTCAATCTTTGGATACCAAGTACAAATCAAACTCAATCCAAAGCGCAACTCTGTTTGCTGTGGGCGGTTAATTTTAGCAAGTCCATAATTATACGATAAAAAGTATAACAGCATCTGCTTTGGGATGTACAATGCCCTATCAGTCGCTCAGCACTGATACAAGGAGGCTTTAAGTTACTACATATGTGGTATCAAGTATATCTTTTTCTTAAGTTATTAGGATCTCAAATATCTGACATAAAAGCTACAACGTTATTTACTCGCCCCCGTGAATTCGGCGATGAATAGCCGCTATTGAAGGAATGATTGACAGCCCGCAACGGGGAACAGTCAGTCTGTTTCCCACACAGACCCCTACGTACCTGTCGCGTCTAGGTGGGCGCGCACGGGTGAGTCTCCCCGTCTTGGCACACTGATCCGGGGGACTGGTCGGGCCGGTTGGAGGTTCGAGCCCGCAAGGCCAAGACATACGGTTTGAACACAAGAGGGGCGACAGCCGTGCCGTACCGGTCCGTTGGCCTGTCGAAGCGCGCGACACGGGATATAGAACGGTGTAAGTTGGCTCAGTTCGCTGTCTCAGGGAAGACGCGATGGGCGTGAGCCTTGGCTCCAAGACTGCGAGGACGTCGGGTGGTGTAGGCTGCCGTCCCAGAGCAGGGAGGCTCCACCTAAAGTAGAAGGCACGGCACTCCGGGTCTAAGGCTCGCCCACGCCACTGTTCACAACTTGCGCAGTGGCTATCCGGGATTCTGGGGAGTACCACTTCCCATCGGTGAGGTACGGTCAACGGCCGGCCGCCCTTGTGATCAGGGGGGGTGGAATGTCACAACCTTCGTATAACTGTGCCCTGCTGCCTCTTGGTAAATTGGAGACTTTGTCCCGTAGTAAAGCCCGGGTTCGCCAAGGCCATATAGATACTTTGCAAGTGCCCGCCCTTTGCTAGATGTCCACGATGCCTCACCGCTCTGGCTACGGGTTGAAGTATTGGCTTTGGAGACGTAAAAGAGCCGGGAGGCACGCGACGAGATCATAGTGTGAGGACGGCCCTTCGAGCTCTTCCTGATATGCGTTTTGCGCCCCAGGTCAGATACGTGTGCGCTACCATGCGTATCGAACGGGTTGCCTCCCTCTCTGCGGTATAGCCAGCGATAATCGCTGCGGTCTTCCGGCGCCGCGATGTCTCCGCCCGTTTCGACAGCCTCGTAGACCGGCGGCATAGCAGACGCGATCCCGAGCTCCCTAGGCGATGATCCATTGTAGTGTCCCTGTCGCGGGGAACGGGGCGACTCTAGGCGGGGGCCTCCGGCCCGCGCGCCGCCTGGCACCCCGCCGAAGAGCTCACGGTGGCACTATAGCCGGCCTCGTCCGACGCGCGGCAGTACCAAGCAGCTTGCCGCGATCGCGCCACCAGCCCCGGGCGCGGTCAACGCTACTCGCCCTGGCCTGCCGGGGCGCGCGCCACGGGCCGGTCTCGCGCCGTGGGGAGACGCGCCCCACACGTCGGCCACCGTCGCGAACCTCGCACAAGCCTGGGCGGGTGCCCCACCGCTTAGCGGGCACCGGAGCTGTCAGCCCCGAGCAGTGGCGTCCGAGACGAGCCACGTCATCCGGGGTCTAGCCACGCAAACAGTGAGCGCTGTCTGCCGCTCGCCGCCGGCGAGTAAGAGCCCCGTTCGGCGGGCACGCGCGGCACCGCGGTCCCCGCCTAGTCATTGTGGCGACCAAACCCGCGGCCGACGAGGCAGGTCCAGGCTCTCCACGCACACTCGTGCAGACGGCAGCGGCGGGGTAGGCGCTTGCCGCGGGCCGCTGCGTCACGCTCCGGCAATCCGGCCCGGCGCACCCGGGGCTGGGGGCGCCCCCGTTTCCCCGCGCCCCAGCCCGCATCTGGGGAGCGGATTCGGTCAGCCCCGCACTTCGCGCGGCTGCCACGGGGACGCCGGCGAACTGCGCCGTGGCGCCGCACGGACGCTCGACGTGGATGCGGCCCCCACCGTCCGCGCCTGGCCCACGCGCGGCTCACTTCTGGAAGCCCCGGGCCCGTGCCGCCAGCCCCAGGCGGGCATGGCGGGGCGCCGGTGCGCGGACCTGCGGCGGCCGGCCCCTGGCGGCCGCCGGGGCCGAGCCGAGGGGTGCGCGTCGGAGGGCATCCACCTGGCGCCGCATCCGACCCCGGGCGGCATGCTGCGCCCAGGCCACGCGTCCGCCACGCCGCCCACGGGGCGTCGCACGCGCCGCCTGGGTTCCCGGGCGCCCCCGCTGCG     
B       ATAATTTAATTATTATATAGAAATTTAATCAAAATTAATAATTTATTGTTCTTTATCTGATGGAAATCAATAATACTATAATATCTGATATTATACACGAAAGTGAAAGAGTCACTTTTAAGGAATACTAAATATATATTTATCTATTGCCATATATATTTTGTCATAAAACATTTCATAATTAAATTAAGATTTAATTGTTGCAAGAAAACTTAACATATTAAGTAAAACAAAGCTATATTTTTTTATAAATTTCTTTAATATTAACACAATAATATATGTCTTTGTTATTTATATATCATAATACTGATAAAATTATTTCCACTAATATATAGTAATATAGTTAGGTTATTAATTAGATTTATACATAATATTCTCTAGATTAATTTAGGTTAAAGTCTAAAAAGTAACTGATACATTATAACTGTACTATTTATAAGAAAAAAATAAACTAAAAACTTAAATAATATAAAGCAAAAAAAGATAATATATATCAAAACATTTATTTTAATTTTTATGTTATAAGTGAATAGCTGAAAGAACTGTTATTAGATTTGTACATTAAATCATGTAAAAATATTAAACTATTAACTTGTAGATTTATAAGAGGTAGGCAAGCTACATAACAAATATTTTAACGATAATTTTACTTATATAGTAAAAACTTAACTATGAAATAGATGAAAGTAAGATTCTATAAAATAAGACCGTGACTATTTTAATATAAAATTACTCATCATTATAACAAGTTAAATAATGTTATGTAAATTAATATCTAATCCAGAAAATTTAAGTATTATTTATTTTTTTTATAATTATTTAAAACATTGAATATTATTATCTTACCATAATAAAATGTTAAAATAGATTCAGTATAGTGATTAAGTTAAAAATCATGGTACTTTAATGTTAAATTAATAACATATAGTGGTAATCGAATTAAATTCTATTGATATTTTCAATTTAAACAACTTTTTAATAATTAATGTTTATAATGATACCCCAGTTATAAGTTGTATACTGACCTGATCTTCCCTACCAATGAACTGCTTTTAGAGTCCTGGCGGAATCACTCTCTTCTCGATGCTCGACTCCAGGAATGGCTACTAAATCTACTTTTAGATGGTATACTTATAGGTTGTGTTTAACGCACGCTGGCTGTTATTACGCCTTTTAGCTTCGAGATGTAAGTCGACTAACGATCTATCGCAGCTATCTGCACATTCAATCATTACCCGATGATTGACGTCGTGTAAGATAAGGTAAACGTTAGTCTGGAATATTGAGTATCTGACTTGAGTACTTGAAACTGTAAGACCTATATTTGGACCGACATAGTATACTCGTGACTCTAATGTTGATTGACTACATGATGAATCCACTAGCCCATGCGCCAGTACCCGACTTTTCCAAATACGTTTTAATTTGCAAATGTCGATATCACCATAAGGGCTCGCAACTGATTTGCTTAAAGTGTATACATTTGGTTTATTGATATTTGGCAATCGATTTGAGGAAAAATACCGTCATTTCTAATACTTGTGTCCACTCTATTGAAAGGAGGCGATGTCTAAGTAAACCGGGCGCAAGTATCTCTCTGATTCTATTGGATGGGGACATGGTGGGCTACAACCGTAGACAGGCTAAAGGTCTCAGACAAGATATACATGTATGGTTATCATAGTACATACTATATAGAGCAAAAACGATAGAGTACCGATCGGTTATTAGCCAACTTAAATCTTTGGGCACCAAGTACAAATCAAATACAATCCAGATCCCAATTCTGTTTGCGGTGGGCGGGCAATTTTAGCAAGACCATTATTATTCGCGAAAAAGTATATCAGCATCGGAATTGGGATGTATATTGCCATATCAGTCGCTCAGTACTGATACAACGATGCAATAAGGTACTACATATGTGGTATCAAGTCTATCTTTCACTAAAGTGATTACGATCTCAAATATCCGACATAAAAGCTATAGCGTTATTTACTAGACCCCGTGAATTCGGCGATGAGCCTGCGCTAATGAATGAATGATTGACTGCGCGCAACGGGGAACAGTCAGTCTGTTTCCCACACCGACCCCTACCTACCTTCCGCGTCTAGGTCGGCCTGTACGCGTGAGGCTGCCCGTTTTGGCACACTGAACCGGGGGACTGGTAGGGCCGGTTAGTGATTCGAGCCCGCAAGGCCGGGACATGCGGTTTGAACACAAGCGGGGGGACAGCATTGCCGTGCAGGTCCGTTGGCCTGCCGGAGCGCGTGACACGGGATAAAGAACCGTCTAAATTGGCTCAATTGGCTGGCTCCCGCAAGGCGCGATGGTGGTGCGCAGTGGATGCAAGTGTGCGAGGGCGTCGGGTGCTGTAGGCGGCCGCCCCAGAGCAGGGAGGATCCGTTTAAACTAGGTGTCACGGAACTCCGGAACTAAACCTCGCCCTCGCCAGTTTTCACATCTTGCGTAGCGGCTATCGGGGCTTCTGGGGAGTACAACTGCCCATAGGTGATGTACGGCCAACGGCCGGCTGCCCTTGTGCTCCGGTGTGGTGGACTGGCACAAGCTTCATAAAACTGTGCCCTGCTGCATCTTGGGAAACTGGCGACTTTGTCCCGTAGAAAATCGTGGGTTCGCCAAGGCCATATAGATATTTTGCAAGTGCCCGCCCTTTGCTAGAGGAGCACGATGCCCCACCACTCTGGATACGGCTGGAAGAATTCGTTTTGCAACCGTACAAGAGCCGGGTGCCACGCAACGCGGTCATAGTGGGAGGACGGCACTTCGAGCCCTTCCTGATGTGCGTTTTGCGCCCCCGGGCAGATACGTGTGCTCTACGATGTGTATCGAAAAGGTTGCCTCTCTCTCTGCGGTATGGCCAGTGACAATCGGTGCGCTCTTCCGGCGCCGCGATGTATCCGCGCGTTTCGACTGCCTCGTAGACAGGCGGCAGAGCAGACGTGATCCCGAGCTCCCTAATCCTTGATCCTGTGTAGTGTCCCTGTCGCGGTGGAGGGTGCCCCTCCACGCCGGGGCCTCCCGCCCGCGCCACGCCCGGCACCCCGCCGAACGGCTCGCGGTGGCGCGATAGCCGCCCTCGTCCGAACCGCGGCAGTACCAAGCAGCCTCCCGCGATCGCGCCACCAGCCCCGAGCGCGGTCAACGCTACTCGCCGTGGCGTGCCGGGGTGCGCGACACTCGCCGGTCGCGCGCCGGGGGGACACGCTCCCAACACGTCGGCCACCGGCGCGAACCCGCCACAAGCCAGGGCCGGTGCCCCACCGGCTAGCGGGCACGGAAGCTATCAGCACCGAGCAGCGGCGTCCGAGACGAGCCAGGGCATCCGGGGTCTAGCCCCGCAAGCACTGATCGGTGGCTGCCGCTAGCCGCCGCCATGTACGAGCCCCGCTCGGCGGGCACGCGCGGCACCGCGGTCCACGCCTCGTGATTGTGGCGACCAAACCCGCGGCCGATGGGGCTGCCCCAAGCTGGGCACGCGCACTCGTGGAGACGGCAGCGGCGGGGTAGGCGCTTGCCGCGGGCGTCAGCCTCCCGCTCCAGCACTCCGGCCCGGCGCACCCGGGGCCCGGCGCGCCCCCGTTTGCGCGCGCCCCAGCCCGCATCGGCGGAGCGGTCTCCGTCAGCCCCCCGCTGCGCGCTGCTGCTACGGGAACGCCGGCGGACTCCCCCGCGGCGGCGCACCGACGCGCGACGTGCCTGCGGCCCCCACCGTCCACGCCTTGCCCGCGCGCGCCTCACTTCTAGAAGCTCCGCGCCCGTGCGGCCAGCCGCAGCCGGGCATGCCGGGGCGCCGCGGCGCGGCCGTGCGGCGGCCGGCCCCTGGCGGGGGCCGGGTCCGAGCCGTGGGGGCCGCGGCGGAGGGCACCAACCTTGGGCGGCATGGGACCCCGGGCGCCATGGGGCGCCCAGGCCACGCCTGCGCCCCTCCGCCCACCGGGGTTCGCACGCGCCCCCCGGGTTCCCGGGCGCCGCCGCTGCG     
C       ATAATTTTATTAGTATATAGATATTTAATTAAATTTAATAATTTATTGATCTGTAACTGATTGTGAACAATGAAACTATATTATCTGATATTATATACAAAAGTGATAGAGACAAATTAAGTGAATACTATATATATTTTTATCTATTGCCATATATATTTTTTCATAAAACATTTCATAATTATTTAATAATTGAATAGCTGCGAGATAACTAAACATATTAAGTAAAACATAGCTATAATTGATTATAATTTTCATTATTCTTTAAACAATAATATACGTCTATGTTATTAATAAATCATAAATCTGAAAAAATGAGTTCCAAAAATATAAAGTAGATTAGCTTTGTTTTTAATTAGATGTATTCAAAATATTCTCTAGATCAATTTTGGTTAAAGTCTAAAAAGTAACTGATATGTTTTAACTGACCTATTTAAAATAATAAAAATAACTAAAAACTTAAAATTTAAAAAGCAAAAAAAGAAAATGCATAACACAACATTTATATTAATTATTTTTTTATATGTGAATAGCTGAATGAACTGTTATTAGATTTGTACATTAAATCAAGCTAAAAAATTATACAATGACCTTGAAGATTTATAAGAGGTATTCAAGCTACGTAACAAATATTCGAACGATAATTTTACTTATATTGTAAAAAATTAACTTTGAAATAGTTTAAAGAAAGATTCTATAAAATAAGACCGTGACTGTTTTAAGATATAATAACTCATCATTGTTTCGAGTTAAACATTGTTTTGTTTATTAATATCGAATATAGAAAATTTAAGAATTATTTAGTTACTTTATAATAAATTGAAATATTAATTAGTATTAACTTAACATCTTTAAATGTTAATATAGATTTAGTATACTGTTTAAATTAAAAATCATAAAAATATAATGTTAAATTTATATCATATTGTGGTAACCGAATCAAATTCTATGGACATTTTCAATTAAAACAACTTTTTAATATTTAAAGTTATTAACTCTACCCCAGTTATAATTTGTATGCTGCCCTGATCTTCCCTAACAATGACCTGGTTTTACGTTCCTGGAGGAATCTCTTTCTTTTAAATGCTCGACTTCATCAATGGCTACTCAATCTACTTTTGGAACGTATAGTGACAGGTTGGGTTAATCGCCCGATGGCTGTTATAAAGCCTTTTAGCTTCGATATGCATGTCGACTAACGATCTATTGCAGCTAACTACACATTGAATCCTTTCCCGATGATCGAGGTCTGGTTAAATAAGGAAAACATTAGACGTGAAAATCGAGTACCTGACATGAGTACTTGAAACTGTACTACCTATATTAGGACCGTGATTGTAGACGTGTGCCTCTAAATTTGCAAGACAACATGATGAATGCACTAGTCCAAACGAGAGTACCCGACTTCTTCAAATACGTTTAAGTTTGCAAATGTCAATATCCCCAAATGGGCTCGCAACTGTTTTGCTGTAATTGTATACATTAGGTTTAATGACGTTTGGCGCTCTATTTGATGAAAAAAACCGTCACTTCTAATACTTCTGTCCACTCTATTGAGAGGAGGCACTGTCTAGGCAAAGCGGGCGCTAGTATCCCTCTGATTCTATTGGATGGGGACATCGTGGGCTAATACCGTAGACAGGCTAAGGGTCTCAGACAAAATATACATGTATGGCTATCAGAGTAGCTACGATATAAAGCATAAACGATACAGTACAGATCCGTTATTAGCCAACTTCAATCTTTCGGCACAAAGTACAAATCAAATTCAATCCAGACCACAACTCTGCTTGCGGTGGGCGGACAATTTTAGCAAGACCATAATTATTCGGTAAAAAGTATATCAGCATCGGATTTGGGATGTACATTTCCATAGCAGTCGCTCAGCACAGATACATGGATGAAATAAGGTACTACATATGTGGTACCAAGTATATCTTTCCCTAAAGTGATTAGGATCTCTAATATCTTACACAAAAGCTACAGCGTTATTTACTAGACCCCGTGAATTCATGGATGGACCGCCGCTAGTGAAAGAATGATCGACAGCGCGCAACGGGGCACAGTCAGTCAGTTTCCCACACAGACGCCTACATACCTGTCGCGTCTCGTTACCCATGTACGGGTGAGTCTGCCCGTCCTGGCACACTGAACCGGGGGACTTGTCGGGCCGGTTGGCGATTCGAGCCCGCAATGTCACGACATGCGGTTTAAACACAAGAGGGGCGATACCTGTGTCGTGCCGGTCCGTTGGCCTGCCGGAGTGCACCACACGGCATATAGAACTGTCTATTTTGGTTCGATTGGCTGTCTCACCCAAGAGACGTTTGCCGTGAGCAGTGGCTGCAAGTGTGTGAGGTCGTCGGGTGCTGTAGACAGCCGCCCCAGAGTAGGGAGGCTCCCGCTCAATTAGAAGGCACGGCACTCCGGGACTAAACCTCGCCCTCGCCACTGTTAACAACTAGCGCAGTGGCTATTGGGGATTCTGGGGAGTACAACCTCCCATTGGTGATGTACGGGCAAGGGCCGGCCGCCTTTGTGCCAGGGTGTGGTCGACTGGCAGAACCTTGGTACACCTGTTCCCTGCCGCTTCGTGGTAAACTGGGGACTTAGTCCTGTAGAGAACCGCGGGTTCGCGAAGGCCAGATAGATATTTTGGAAGTGCCCGCCCTTTGCTAGAGATTCACGATGCCTCGCCTCTCTGGAGTCGGCTGGAAGAATGCGCTTTGCAAACGTAAAAGAGCAACGTGCCACGCATCGAGATCATAGTGGGAGGAGGGCACTTCGAGCACTTCCTGATATGCGTTTCCCGCCACCGGTCACATCCGTGTGCACTACGATGTGTATCGAAACGGTCGCCTCCCTGTCTGCGGTCTTGCCAGCGACAAGCGGTGCGCTCTTGCGGCACCGCGATGTCTGCGCACGTTTCGCCTGCCTCTTAGACCGGGGGCATAGCAGACGTGATCCCGTGCTCCATAATCGTTGATCCTGTGTAGTCTCCCTGTCGCGCAGGATGGCCCGACTCTAGGCCGGGCCCTGCGGCCCGCGCAACGCCCGACACCCCGCCGAAGAGCTGGCGGTGGCGGGATAGCCAGCCTCGTCCGAGGCGGGGCGGTACCAAGCAGTCTCCCCCGATCACGCCACCAGCCCCGGCCGCTGTCAACGCTACTCGCCGTGGCATGCCGCGGTGCGCGCCCCGGGCCGGTCTCGCGACGGGGGGACACGCCCCCCACACGTCGGGCGCCGTCGCGAACCTGGGACAAAGGAGGGTCCGTGCCCCATCGCCGAGCGGGCACCGAAACTATCAGCCCCCAGCAGCGGCGAGCGAGACGAGCCACGGCATCCGGGGTCTAGCCCCACAAGCACTGAGCGGTGTCTGCCGCTCGCCGCCGGCGAGTACGAGCCCCGTTCGGGGGGCACGCGCGGCACCGCGGTCCACGCCGGGTGTTTGTGGCGACCAAACCCGCGGCCGAGGTGGCTGGTCCAGGCTGGGCACGCCCATTGGTGGAGACGGCAGCGGTGGGGGAGGTGCTTGCCGCGGGCGTCGGCCTCACGCTGCCGCAGTCCGGCCCGGCGCAACCGGGGCGGGGCGCGCCCCCGTTTGCGCGCGCCCCAGCCCGCATCGGGGCAGCGGGCTCCTTCAGCCCCCCGCTCCGCGCGGATCCTACGGGAAGGCTGGCGAACGCCGCCGAGGCGCCGCACCGGCGCGCGAGGTGAATGCGGCCCCCACCGTGCCCGTCTGGCCCGCGCGCGGCTCACTTCTCGAAGCCCGGGGCCCGTCCCGCCAGCCCCACGCGGGCATCCTGGGGCGCCGGGGCGCGGCCGTGCGGCTGGCGCCCCCTGGCGGCCGCCGGCGCCGACCGGTCGCGCCCGCGGGGGAGGGCACCCGCCTCGCGCGGCATCGGACCCCGGGCGCCATGCTGCGCCCAGGCCAGGCGTCCGCCACTCCGCCCACCGGGGGTCGCAGACGCCGGTAGCGTTACCGGGCGCCGCCGCTGCC     
D       ATAATTTATTTAGTATATAGAAATTTAATCAAAATAAATAATTTATTGGTCTTTATCTGAATTTGAGCAATAAAACTATATTATCTAATATTATATCCAAAAATGAAAGAGTCAATTTTAGTGAATACTAAATATATATTTATCTATTGACATATATATTTTTTCATAAAACATTTCATTATTAAATAAAATTTTAATAGGTGCGATATAACAAAACATATTAAGTAAAACATAGCTATATTTTTTTATTAATTTCTTTAATCTTAACACAATAAAAAACGTCTATGTTATTTATAAATTATAAAGCTGAAAAAATGATTTCCTCTTATATAAAGTAGATTAGCTTGGTTATTAATTCGATCTATTCAAAATATTCTCTAGATCAATTTTGGTTACAGTCTAAAAAGTAACTGTTAAATTATAACATACCTATATAAAAGAATAAAAAAAACTAAAAACATAAATTTTAGAAAGAAAAAAATGATTATTTATAACAAAACATTTTTATTAATTATTATGTTATATGTGAATAGCTGAATGAACTATTATTAGATTTGAACATTAAGTCATGTAAAAACTTTAAACTACTATCTTGAAGATTTATAAGAGTTGTTCAAGCTACGTAACAATTATTCGAACGATTATTTTACTTATAAGGTAAAAAATTAACTATGAAATATTTGAAAGAATGATTCTATAAAAAAAGACTGTGACTATTTTAAGATAAAATTACTCATCATTGTATCATGTTAAAAAATGTTATGTAGATTAATATCGAATATAGAAAGATTAAGAATAATTTAGTTATTTTATAATTAATTGAAATATTGAATATTCTTAACTTAACATGATAAAATGTTAAAATAGATTCAGTATATTGTTTTATTAAAAAAGCATAAAACTTTAATGTTAAATTAATATCTTATAGTGTTAACCGAAACAAATTCTATTGAAATTTTCGATTTAAACAACTTCATAATATTTAATGTTTTTAAAATTACCCCAGTTATAAACTGTATGGTGCCCTGCTCTTCCCTAACAATGAGCTGTATGTACAGTCCTGGAGGAATCTCTCAGTTTTCAATGCTCGACTTCAACAATGGCTACTTAATCTACTTTTGGGTCGTATACGGATAGGTTGGGTTAAACTCCCGTTGGCTGTTATAAAGCCTTTTAGCTTCGATCTGCAGGTCGACTAACGATCTATATCAGCTATCTACAGATTCAATCCTTATCCGATGATCGAGGTCGTGTTAAATAAGGTAAACGTTAGTCTTTAATATCAAGTATCTGACTTGAGTACTTGACAATGTACGACCTATATTAGGATCGAAATACTAGACTTGTGTCTCTAACTTGGATGGACTACATGATGATTGCACTAGTCCAAGCGAAAGTACCAGACTTCCTCGGTTACGTTTAATTTTGCAAATGTCGAAATCACCAAATGTCCTCGAACCTGTTTTGCAGAAACTGAATACAATAGGTTTAATGTTCTTTGGCGTACTATTTGATTAAAAAAACCGTCAATTCTATTACTTCTGTACACTCTATTGAAAGGAGGCGTTGTCCCGGCAAACCGCGCGCAAGTAACCCTCTGATTCTATTGGATGGGGACATAGTGGGCTACTACCGTAGACAGGCGCAAGGTCGCAGACAAGATATAAATTTATGGTTATCAGAGAATCTACTATATAGAGCATAAACGATACAGTACCGACCGGTTATTAGCCAACATACATCTTTGGGCACTAAGTACAAATCAAATTCAATCCAGAGCCCAACTCTGGTTGCTGTGGGCGGGCAATTCTAGCAAGTGCATAATTGTTCGTCAAAGAGTATATCAGCATCGGATTTGGGATGTACATTGCCATAGCAGTCGCTAAGAACTGATACAAGGAAGCATTAAGGTACTACATATGTGGTACCAAGTATATCTTTCTCTAAAGTGATTAGGATCTCTAATATCTGACATAAAAGCTACAGCGTTATTTACTAGACCCCGTGAATTCGGGGGGGAACCATCGCTATTGAACGAATGATCGACAGCGCGCAACGAGGATCAGTCAGTCAGTTTCCCACACAGACCCCTACCTACCTGCCGCGTCTCGGCCGGCTTGTACGGGTGAGTCTGCCCGTCTTGGCAAAGTGAACCGGCGGCCTGGTCGGGTCGGTTCGAGATTCGAGCCCGCAAGGTCAGGACACACGGTTCAAACACAAGAAGGGCGACAGCAGTGTTGTGCCGGTCCGTTGGCCTCCCGAAGTGCAGGACACGGGATATGGAACCGTCTAAGTTGGCTCGTTTGGCTGTCTCACGTAAGACTCGATGGGCGTGAGCATTGGCTGCAAGTATGCGAGGGCGGCGGGTGCTGTAGGCGGCCGCCCCAGAGTAGCGAGCCTCCGCCTAAAATAGGAGGCACGGGACTCCGGGACTAAACCTCGCCCTCGCCAGTGATCACAGCTTGCGCAGTGGCTATTGGGGGTTCGGGGGAGGACAACTGCCCATTGGTGATGTACAGGCAAGGGCCGGCTGCCCTTGTGCGCAGGTGTGGTGGACTGGCAGAACCTGGGTATAACTGTTCCCTGCTGCATCTTGGTAAACTGGGGACTTTGTCCGGTAGAAAAGCGCGGGTTCGCCAAGGCCAGATAGATATTTTGCAAGTGCCCGCCCTTTGTTAGAGGTCGACGATGCCACCCCACTCTGGATACGGCTGGAAGAATTGGATTTGTACAGGTAAAAGAGCCGGGCGCCACGCGACGCTATCATAGTGGGAGGATGGCGCTCCGAGTACTTCCTGAAGTGCGTTTCGCGCCCCCGGTCTCATCCGTGTGCCCTACGATGTGTATCGAAACGGTGGCCTCCCTGTATCCGGGTTGGCCAGCGACAACCGGTGCGCTCTTCCGGCGCCGCGATGTCTCCGCAAGTTTCGACTGCCTCCTAGACCGGAGGCATGTCAGACGTGATCCCGAGCTCCATAATCGTTGAACCTGTGTAGTCTCCCTGTCGCGCGGCAGGGGGCCGCTCGACGCAGGGCTCTGCGGCCCGCGAAGCGCCCGGCACCCAGCCGATGAGCTGGCGGTGGGGCCATAGCCGGCCCCGACCGACGCGCGGCAGTACCAAGCAGTCTCCCGCGTTCGCGCCACCAGCCCCGGGCGCGGTCAACGCTACTCGCCCTGGCATGCCGCGGGGCGCGCCACGGGCCGGTCTCGCGCCCGGGGGGCACGCCTCCGACACGTCGGCCACCGTCGCGAACCGGGCACAACCCAGGGTCCGTCCCGCACCGCCAAGCGGGCACCGAAGCGAGCAGCCCTCAGCAGCGGCGTCCGAGACGGGCCACGCCGTCCGGGGTCTAGCCGCGCGATCACTGAGCGGTGTCTGCCGCTCGCCGCGGCCGAGGACGAGCGCCGTACGGCGGGCACGCGCGGCACCGCCGTCCCCGCCTAGGGCTTGTGGCGACCAAACCCGCGCCCGATCGGGCTGGCCCAGGCTGGGCACGCACAGTGGTGCAGACGGCAGTGGTGGGGCAGGCGCTTGCCCCGGGCCTCGGCCGCGCGCTCCCGGAGTCCGGCCCGGCGCACCCCGGGCTCCGCGCGCCCGCGTTTGCGCGCGCCCCAGCCCGCATCGGCGGAGCCGGGTCCTTCAGCCCCTCCCTTCGCGCGGCTCCTCCGGGAACGCAGGCTAACTCCGCCGTGGCGCCGCAGGGACGCGCGACGGGGATGCGGCCCCCTCCGTCCCCGTGTGGCCCGCGCGCGTCTCGCTTCTGGAAGCCCGGTGCCGGTGCCGCCCGCCCCACGCGGGCATCCTGGGGCGCCGGGGCGCGGCCATGCGGCGGCCGCGCCCTGGCGGCGGCCGGGGCCGAGCCGTTGCGGCCGCCCGGCAGGGCACCCACCTAGCGCGGCATCGGACCCCCGGCGCCGTGCGGCGCCCTGGCCACCCGTCCGCCACTCCGCCCACCCGGGGTCGCACGCGCCGCCCGCGTTCCCGGGCGCCGCCGCTCCC     
E       ATAATTTAATTAGTATATAAAAATATAATCAAAGTTAATAATTTATAGATCTTTAACTGATTGTTAGCAATAAGACTATAATATCTTATATTATATACAAAATTGAAAGAGACACCTTTAATGAATACTAAATATATATTTATATATTGCAATATCTTTTTTATCATAAAACATTTCATAATTAAATTAACCTTAAATAGCTGCGCAATAACTAAACAAATAAAGAAAAACATAGCAATATTTGTTTATAAATTTCTTTTATTTTTATACAATTATATACGTCTATCTTATTTATACTTGATAAATCTGAAAAAATGATTTCCTATAATATATAGTAGTTGACCTGAGTTTCTAATTAGATCTATTCAAAATATTCTCAAGATCAATTTAGGTTAAACTCAAAAAAGTGAATGATAAATGATAACTGACCTATATAAAATAATAAACTAAACTAAAAACTTAAAAAATACAAAGTAAAAAATGAATATATATAACAAAACATTTCTATTAATTTTATTGTTATATGTGAATAGCTTAAAGAGCTGTTCTTCGATTTGTACGATAACTCATGCATAATTATTAAAATATTAAAATGATGATTTATAAGAGATATTCAAGCTACATAACTAATATTCGAACGATAATTTTACTTATAAGGTAAAAAATGAACTATGAATTAGTTTTAAGAAAGAATCTATAAAAAAAAACCGTTACTATTTTAAGATACAATTACTCTTTATTGTAACAAGTTTAACAGTGTTTTGTATATTAATATCGATTACATAAAATTTAAGCATCATTTAGTAATTTAATAATTAAATGAAATAATGAATATTATTTACTTACCATCATTAAATGTTAAAATAGTTTCAGAATATTGTTTAAGTAAAAAATCATTAAATTCTAATTTGAAATTAATATCTTATAGTGGAAATCGAATCAAATTCTATTGAAATTTACATTTTACACAACTTTTTTATATTTGATGTTACTAAATCTAACCCAGTTATTAATTGTATAGTGCTCTGTTCTTCCCTTACAATGAACTGCTTTTCGAATCCTGGCGGCGTCACCCTCTTGTCCATCCTCGACTCCAACAATGGATACTGAATATACTTTTGGATCGTATATTGATAGGTTGAGTTGAACGCCCGATGGCTGTTATGAAGCCTTTTAGCTTCGATATATACGTCGACTATCGATCTATCGCAGCAATCTACATATTCATTCCTTACCCGAGGATCGACGTCGTGTAAAAGAGAGAAAACATTAGGCTCGAAAATCGAGTATCTGACTTGAGTACTTGAAAATGTACGAGCTATTTTAGTAGCGTAATAGTACACTGGTGTGTCTAATTTTGTTGGACTACATGATGAATGCACTAGTCCAAGCGAGAGTACCCGACTTCTCCACATACGTTTCAACTTGCAAATGTCTTTATTACCAAATGGGCTCGCAACTGTTTTGCAGAAACCGTATACCTTTGGGTTATTGATTTTTGGCCATCTATTTGAGAAAAAAAACCGTCAATTCTCATACTTCTGTACACTCAATTGAAAGGAGGCGATGTCTAGGCAAACCCAGAGCAAGTATCCCCCTGACTCTATTGAAGGGGGAAATAGTGGGCTAGAACCGTAGACAGGCTAAAGGTCTCAGACAATATATTCATATATGGTTATCAGTGCATCTACTATATAGAGCATAAACAATAGAGTACCGATCGGTTATTAGCCAAATTCAATCTTTGGGCACGAAGAACATATCAAATATAATCCAGAGCTCAACTCTGTTTGCTGCGGGCGGGCAATTTTAGCAACACCAGACTTATTCAGCAAAAAGTATATGAGCATCGGGTTTGGGATGTACATTGCCAGATCAGTCGCCCAGTACTGATACAAGGAAGCACTAAGGTACTGCATATGTTTTTCAAAGTATATCTTTCTCTAAAGTGATTAGGATCTCAAATATCCTACATAATAGCTACTACGTTATTTCCTAGACCCCGGGAATTCGCCGCTGAGCCGGCGCTAGTGAAAGCATGATTGACAGCCCGCAACGGGGAGCAGTCAGTCCGTTTCCCACACTGACGCCTACCTACCTACCGCGTCTAGGTAGGCAGGTACTGGTGAATCTGCCCGTCTTGGCACACGGCGCCGGGCGACTGGTCGAGACGGCTGGATATTCCAGCCCGCAAGGGCAGGACATTCGGTTTGAACACAAGCGGGGCGACAGCATTGGCGAGCCGTTCCGTTGGCATCCCGGAGTGCGCGACACGGCATATAGAACCGTCTAAGTTGGCTCACTTGGCTGTCTCACGCAAGACGCGATGGGGGTGACCACTGGCTGCAAGTGTGCGAGGGCTTCGGGTCATGTAGGCGGCCGCCCCAGAGTAGGGAGGCTTCACCCAAAATAGAAGTGAAGTGACTCGGGGACTAATGCTCGCCCGCGCCAATGTTCACATCTTGCGCAGTGGCTATTGGGGATGCTGGGGAGTACATCTCCCCATTGGTGATGTACGGTCAAGGGCCGTCTGCCCTCGTGCTCAGGTGTGGTGGACTGGCACAACCTGCGTTAGACTGTGCCCCGCTGCATCTTGTTAAACCGATGACTTTGTCCCGTAGAAACGCGGGGGTTCGCCAAGGCCAGATAGATATTTCGCCAGTGGCCGGCCTTTGCTAGAGGTCTACGATTCCAAACCAGTCTGGACTGGCCTGGAAGAATTGGCTTTACATCCGTAAAAGAGCCGGGAGCCACGCATCGAGATCATAGTTGGAGGCCGACACTTCGATCTCATCCTGATGTGCGTGTTGCGCTCCCCGTCAGATCCGTGTGCTCTACGATGTGTATCGAAACGGTTGCCTCCCTCTCTGCGGGATGGGCCGCGACAACCGGTGCGCTCGTCCGGCGTCGCGATGTGTCCGCGCGTTGCGACTGCCTCTTAGACAGGTGGCATAGCAGACGTGATCCCGCGCTCCATAATCGTTGAGCCAGTGTAGTGTCCCTGTCGCGCAGAAGGGCGCGACTCTAGGCAGGGTCCTACGGCCCGCGCGACGCCCGGCACGCCGCCGGCCAGCTCGCGGTGGGGCGTTACCCGGCCTGGTCCGACGCGCGGCAGGACCAAGCAGTCTCCCGCGATCGCGCCACCAGCCCCGGGCGCGGTCAACGCTACTCGCCCTGGCCTGCCGGGGGGCGCGCCCCCGGCGGCTCTCGCGCCCGGGGGACGCGCACCCCACACGTCGGCCACCGTCGCGCACCTGCTACAAGCCAGGGCAGGTCCCCCACCGCCTAGCGGGCACCGAAGCTAGCAGCCCCGAGGAGCGGCGTGCGAGAGGACCCACGCCATCCGGGGTCTAGCCTCCCAAGCAGTGAGCGGTCTATGCTGCTCGCCGCCGGCGCGGACGAGCCGCGGACGGCGGGCACGCTCGGCACCGCGGTCCACGCCTGGTGATTGTGGCGGCCAAAGCCGCGGCCGACGCGGCTGCTCCGGGCTCGGCACGCCCAGTGGTGCAGACGGCAGCGGCGGAGTAGGCGCTTGCCGCGGGCGTCGGCCTCACCCCCCCGCATTCCGGCCAGGCGCACCCCGGGCCCGGCGCGCCCTCGTTTGCGCGCGCCCCAGCCCGCATCGGGGGAGCGGGCTCCGTCACGCCCGCCCTTCGCGCCGTTGCTACGGGAACGCCAGCGAACTCCGCCGTGGCGCCGCGCGGACGGCCGACGTGCATGCGGCCCCCACCGCCCCCGTGTTGCCCGCCCGCCGCTCACTTATCGAAGCGCGGGGCCCGTGACGCCAGCCCCAGGGGGGCATCCTGGGGCGCCGGGGCGCGGCCCTGCGGCGCCCGGTCCCTGGCGGCGGCAGGGCCCGAGCCGTGGCGGCCGCGGCGGAGGGCACCCACCTCGCGGCGCATGGGACCTGGGGCGCCATGCAGCGCCCCGGCCACCCGTCCGCCACTCCGCCCACCGGGGGTCGCACACGCGGCTCGGGATCCCGGGCCCCGCCGCTGCG     
F       ATAATTTTATTAGTATATAGAAATATAATCAAAATCAATTATTTATTGATCTATAACTGATTGCAAGCAATAAAACTATGATATCTTATATTATATACGAAAGTGAAAGAGTCAGTTTTAATGAATACCAAATATATATTTATTTATTGCCATATATTTTATCTCATAAAACATTTCATAATTAAATAAAAATTTAATAGGTGCGCGAAAACTAAACATATGAAGTAAAACATAGCTATATTTGTTTATAATTTTCATTAATCTCTACACAATTATATACGTCTATCTTATTTATATATAATAAATCTGAAAAAATGAATTCCTCTAATATATAGTAGTTAAGCTTGGTTTTTATTTCGATATATTCAAAAAATTCTCTAGATCAATTTAGGTTAAATTCTAAAAAGTAACTGATATATTATAACAGACCTATTTAAAAAAATAAAATAAAATAAAAACTTAAATATTATAAAGCAAAAAATGTTAATTTTTAACAAAACATTACTATTAATTATACGGTTATATGTGGATAGCTTAAAGAACTATACTTCGATTAGTACATTAAATCATGCATAAATATTAAACAATTAATTTGTTGATTTATAAGAGATATTCAAGCTTCATAACAAATATTCGAACGATAGTTTTACTTATAAGGTAAAAAATGAAGTATGAAATAGTTTAAAGTAGGATTCTATAAAAAAAGACCGTGACTATTTTAAGATACTATTACTCATCATTATAGCATGTTTCACAATGTTATGTACATTAATATCGAATAAATAAAATTTAAGTATTATTTAGTCATTTTATAATTAATTGAAATATTGAATATTATTAACTCAACATCATTAAATGTTAAAATAGTTTCAGTATATTGTTTAAGTAAAAAATCATAGTTCTATAATGTGAAATTAATATCATATAGTTCAAACCGTATCAAATTCTATTGAAATTTTCAATTAAAACAACTTTTTAATATTAGATGTTTTTAACTCTACCCCAGTTAAAAATTGTATAGTGCCCTGCTCATCCCTGACAATGAGCTGGTTGTAGATTCCTGGAGGCATCGCTCTCTTATCTATCGTCGACTCCAACAATGGATACTTAATCTAGTTTTAGACAGTATATTGATAGGTTGATTTAAACCCCCGCTTGCTGTTATAATGCCTTTTAGCTTCGAAATACAAGTCGACTAGCGATCTATCGCGGCTATCTACAGATTCAATCCGAACCCGAGGCCCGACGTCGTGTAAAAGAAAGTAAACGTTAGACTTTAATATCGAGTATCTACGTTGAGTACTTGAGACTGTACGAGCTATATTAGGAGCATAATTGTATACTGGTGTCTCTAATTTTGATGGACTACATGATGAACGCACTAGTCCAAGCGAGAGTACCCGACTTCTCCAAATACCTTTTATTTGGCAAATGTCTATATCACCAAAAGGGCTCGCAACTGTTTTGCAATAACCGGCTACATTTGGTTTAGTGACTTTTGGCGATCTATTTGAGAAAAAAGACCGTCAATTCTTATACTTCTGTACACTCAATTGAAAGGAGGCGATGTCTAGGCAAACCGGGCGCAAGTATCCCCCTGATTCATTTGGCGGGGGAAATAGTGGGATAGAACCGTAGACAGGCCAAAGGTCTCAGACAGGATATCCATGTATAGTAATCAGTGTAGATACTATATAGAGCATAAACAATAGAGTACCGATCCGTTATTAGCCAACTTCAATCTTTGGGCACGAAGTACAGATCAAATACAAACCAGTGCCCTACTCTGTTTGCAGCGGGCGGGCAACTTTAGCAAGTGCATAGTTATTCGCTAAAAAATATATCAGCATCGGGTTTGGGATGTACATTGCCAGATCCGTCGCTCAGGACTGATACAAGGAAGCAATAAAGTACTTCATATGTCGTACCAAGTATATCTTTTTCTAAAGTGATTAGGATCTCCAATATCTCACATAATAGCTACCACGTTATTTACTAGACCCCGAGAATTGGGCGATGAAACGGCGCTATTGGAGGCATGATCGACAGCGCGCAACGCGGAACAGTCAGTCAGTTTCCCATACTGACACGTACCTACCTGACGCGTCTAGGTCGGCTTGTACGCGTGAGTCTGCCCGTCTTGGCACACTGCACCGGGGGACTGGTGGGGCCGGCTGGAGATTCGAGCCTGCAAGGGCATGACAGACGGTTTGAACACAAGAGGGGCGGAACTATTCCGGTTCCGGTGCGTTGACCTGCCGCAGTGCCCGACACGGTATATTGAACCGTCTAAGTTGGCTCACTTGGCTGTCTCACGCAAGATCCGATGGGCGTGACCAGTGGCTGCAAGGTTGCGAGGGCTACGGGTGCTGTAGGCGGCCGCGCCAGAGGAGGGAGGGTCCGGTTCAACTAGAAGGGACCAGACTCGGGGACTAAACCTCGCCCGCGCCAGTGTTCACAACTGGCGCAGTGGCTATTGGGGGTCCGGGGGAGAACACCTCCCCATCGGTGAAGTACGGTCAAGGCCCGGCTGCCCTTGTGCTCGGGTGTGGTGGACTGGCACAACATGCGTTTGACTGTGCCCTGCTGCATCTTGGTAAAGTGATGACTTTGTCCTGTAGAAAAACGGGGGTTCGTCAAGGCCAGAGAGAGATTTCGCAAGTGCCCGCCCTTTGCTAGAGGAGCACGACCCCACACCACTCTGGATTCGTCTGGAAGAATTGGCTTTCCAAGAGTACGAGAGCCGGGAGCCACGCACCGAGATCATAGTTGGAGGCTGCCACTCCGAGCTCGTCCTGATCTGCGTCTTGCGCCCCCGGTCAGATACGTGTGCTCTACGATGTGGATCGAAACGGTTGCCTCCCTCTCTGAGGAATGGCCCGCGAAAATGGGTGCGCTCTTCCGGCGCCGCGATGTCTCTGCACGTTGCGACTGCCTCTTAGACCGGTGGCATAGCAGACGGAACGCCGAGCTACCTAATCGTTGATCCTCTGTATTGTCCCTGTCGCGCCGCAGGGCGCGACTCTAGGCAGCGGCCTCCCGCCCGCGCAGCGCCCGCCACCCCGGCGAAGAGCTAGCCGTGGGGCGTTAGCCCGACTGGGCCGACGCGCGGCTGGACCAAGCAGTCTCCCGCGATCCCGCCACCAGCCCCGGGCGCGGTCAACGCTACTCGCCGTGGCGCGCCGGGGCGCGCGCCACGGGCGGGTCTCGCGCCGGGGGGAGACGTAGCCCACACGTCCGCCCCCCTCGCGAACCTGGCACACCGCAGGGCCGGTGCCGCCCGGCCTACCGGGCACCGAACCTCTTAGCCCTGAGCAGCGGCGTGCGAGACGAGCCACGCCAGCCGGGGTCTAGCCCCGCAAGCAGTGAGCGGTGTGTGCCGCTCGCTGCCGGGGCGCACGAGCCGCGGCCGGCGGGCACGCTCGGCACCGCGGTCCACGCCTAGTGATTGTGGCGACCAAAGCCGCGCCCGACGGGGCTGGCCCGTGCTGGGCACGTCCACTCGTGCAGACGGCAGCGGCGGAGTAGGCGCTTGCCGCGGCCCCCGGCCACACGCTCCCGCAATCCGGCCCGGCGCACCCGGGGCTCCGCGCGCCCCCGTTGGCCCGCGCCCCAGACCGCATCGGGGGAGCCGGCTCCTTCAGCCCCGCACCTCGCGCGGCTGCTACGGGAGCGCGCGCGCACTCCGCCGTGGCGCCGCACCGACCCCCGACGTGGATGCGGCCTCCACCGTCCCCGTGTGCCCCGCCCGGGGCTTACTTCTGGAAGCCCGGGGGCGGTCACGCCAGCCCCAGGCGGGCATGGCGGGGCGCCGGGGCGCGGCCCTGCGGCGGCCGGGCCCTGGTGGCGCCCGGGGCCGACCCGGCGGGGCCGCGGCGGAGGGCAGCCACCTCGCGCGGCATCGGACCTCGGGCGCCATGCGGCGCCCAGGCCACGCCTCCGCCACTCCGCTCACCGGGGGTCGCACACGCAGCCGGGGTTCCCGGGCCCCCCCGCTGCG     
G       ATAATTTTATTACTATATAGAAATTTAATCAAAATCAATAAATTATTGATCTTTAATTGATTGTGAGCAATATTGCTATCATATCTGATATTATATACGAAAGTGAAAGAGACACGTTAGTAGAATACAAAATATATATTTATATATTGCCATATATTTTATCTCATAAAACATGTCATTATTAAATAAAGATTTAATAGCTGCGCGATAACTTAACATATTAAGTAAAACATAGCTATATTTGATTATAAATTTCATTAATCTATATACAATTATATACGTCTATAATATTTATATATCATAAATCAGAAAAATTGGTTTCCTTTGATATAAAGTAGCTTAGCTCGGGTTTTAATTAGATATATACAAAATATTCTCATAATCAATTTAGGATAAAGTCTAAAAAGCAAATGATATATTATAACAATTCTATATAAAAGAATAAAATAAACTAAAAACTTAAATATTAAAAAGCAAAAAATGAAATTGTATATCAAAACATTTCTATTTATTTTATTGTTATAGGTGACTAGCTTAAAGAACTGTACTTCGATTTTTACATTAAATAAAGCAAAAATATTAAACTATTAATTTGGTGATTAATAAGAGATATTCAAGCTTCATAACAATTATTTCAACGATAATTTTACTTATAAGGTAAGAAATGAACTATGAAAAAGTTGAAAGAAAGATACTATAAAAAAAGACCGTGGCTTTTTTACGATAATATTACTCATTATTATTTCAAGTTAAATAATGTTATGTATATTAATATCGAATATATAAAATTTAAGTATTATTTAGTCATTTTATAATTAATAGAAATAATGAATATTATTACCTTACCATTATTAAATGTTAAAATAAATTTAGTATTTTATTTAAATAAAAAAACATGTAACTTTAATGTGAAATAAATATCCTATAGTGGGAACCGAATTAAAATCTTTTGAAATTTTCAATACAAACAACTTTTTAATATTTGATGTTTTTAACTATACCCCAGTTATTACTAGTATACTGCCCTGCTCTTCCCTTACAATTAAATGATTCTAGTGTCCTGGAGGCATTTCTCTCTTGTCTATCCTCGACTACAACAATGGCTACTTAATCTACTTTGGGATCGTATAGTTACAGGTTGAAATGAACGCCCGCTTGCTGTTATAAAGCCTTTTAGCTTCGTTTTGCAAGTCGACTAACGATTTATCACAGCGATCTACAGATTGAATCCTTACCCGAGGATAGACGTCGGGTATAAGAAAGTAAACGTTAGACTTGAAAATCAAGTTTCTGTCTTGAGTACTTAAAACTGTACAACCTATATTAGGACCGTAATAGTAGACTGGTAGCTCTAATTTTGGTGGACTACATGATGTATGCACTAGTACAAACGAGAGTACCCGACTTTTACATATACGCTTGAATTTGCAAATGTCCATATTACCAAATGGGCTCGCAACTGATTTGCAGAAAGTGTACACATTTGTTTTATTGATATTTGGCGATCTATTTGAGGAAAAATGCCGTCATTTCTCATACTTCTGTACACTCAATTGAAATGAGGCGATGTCTAGGCAAATCGCGCGCAAGTATCCCCCTGATTCTATTGGATGGGGAGATAGTGGGCCAGAACCGTAGACAGGTTCAAGGCAACAAACAAGATATACAAGTATAGCTAACAGTGTAACGACTATATATAGCATAAAACATAGAGTACCGATCGGTTATTTGCCAAATTCAACCTCAGGGCACGAAGTACAAATCATATACAAACCAGAGCCCCAGTCTGATTGCTGTGGGCGGGCAATTTTAGCAAGACCATAATTATTCGCTAAAAAGTATATCAGCATCGGGATTGGGATGTATATTGCCCTATCAGGCGCTCAGAACTGATTCAAGGAAGCCGTAAGGTACTACATATGTGGTATCAAGTATATCTTTTTCTTAAGTGATTAGGAACTCAAATATCTGACATAATAGCTACAGCGTAATTTACTCGACCCCGTGAATTAGGCGATGAAGGGCCGCTCTTGCAGGCATGATCGACAGCACGCAACGTGGCACAGTCAGTCAGTGTCCCACACTGACCCCTACCTACCTCTCGCGTCTCGGTTGACTTGTACGGGTGAGTTTGCCCGTCTTGGCAAACTGCACTGGCGGTCTGGTCGGGACGGCTAGAGATTCGAGCCCGCAAAGTCAGGACATCCGGGTTGAACACAAGTGGGGCTTCAGGAATGCAGGGCCGGTCCGTTGGCCTGCCGTACTGCACGACACGGCAGATAGAACCGTCTAAGTTGGCTCATTTGGCTGTCGCAGGCAAGACCCGATGGGCGTGAGCAGTGGCTGCAAGTACGCGAGGACTTCGGGTGCTGTAGCCGGCCGCCCCAGAGTAGGGAGTATCCGCCTAAACTAGAAGTGACAGCACTCCCGGACTAAACCTCGCCCTCGTCATTCTTCACACCTTGGGCAGTGGCTATTGGGGATTCTGGGGACTACAACTACCCATCGGAGACGTACGGGCAAGGGCCCGCTGCCCTTGTGTACAGGTTCGGTGGACTGGCACAACCTGCATAGAACTGTGCCCTGCTGCCTCTTGCTAAACTGATGACTTCGTCCCGTAGAAAAGCGCGGGCTCGCCTACGCCACATAGATATTTCGCAAGTGCCCGCCCTTTGCTAGAGGTCCACGATGCCACACCACCCGGGAGTAGGCTGGAAAACTTGGCTTTCCAAACGTAATAGAGCCGGGGGCCACGCAACGAGCTCGTAGTTGGAGGACGTCACTTCGAGCTCCTCCTGATGTGCGGTTTGCGCCCACGGGCAGATACGTGTGCTCTACGATGGGTATCGAAAAGGTTGCCTCCCTCTCTGCGGGCTTGCCAGCGACGATCGGTGCGCTCTTTCGGCGCCGCGATGTCTCCACAAGTTCCGACTGCCTCTTAGACCGGTGGCATAGCAGACGTGATCCCGAGCTCCCTAATCGTTGATCCTGTGTAGTGTCCCTGTCGCGGTGAAAGGCGCCACTCTAGGCAGGGGCCTCCCCCCCGCGCAACGCCCGGCACGCCGCCGAAGAGCTCCCGGTGGGGCGTTACCCCGCCTCGTCCGACGCGCGGCAGGACCAAGCAGTCTCCCGCGGTGGCGCCACCAGCCCCGGGCGCCCTCGACGCTACTCGCGCTGGCGCGCCGGGGCGCGCGCCACGGGCCGGTCTCGCGCCGGGGGGACACGCCGCCGACACGTCGGCCGCCGTCGCAAACCTGACACAAGCCGGGGCGGGTGCCCCAGCGGAGAGCGGGCAGCGAAGCTAGGAGCCCCCAGCAGGGGCGTGCGAGACGCGTCACGCCATCCGGGGTCTAGCCGCCCGAGCAGTGAGCGGTCTGTGCAGCTCGCCGCGGGCGCGTACGGGCGCCGACCGGCGGTCACGCTCGGCACCGAGGTCCACGCGGAGTCATTGTGGCTACCAAACCCGCGCCCGACGGGGCGGGCCCTGGCTGGGCACGCCCACTGGTGCAGAAGGCAGCGGCGGGGTCGGCGCTTGCCGCGGGCGTCGGCCACCCGCTGCCGCAATCCGGCCCAGCGCACCCGGGGCCCGGGGCGCCCCCGTTTTCGCGCGCCCCAGCCCGCATCCGGAGCGCGGGCTACTTCAACCCCGCGCTTCGCGCGAGTGCTACGGGAACGCGCGAGAACTCCGCCGGGGCGCCGCGCGGCCGCCCGACGTGGATGCGGCCCCCACCGTCGCCGTGTAGCCCCCCCGCGGCTCACTTCTGGAAGCCCAGGGTCCGTGATGCCAGGCTCAGGCGGGCATGCTGGGGCGCCGCGGCGCGGCCGTGCGGCCGCCGGCCCCTGGCGGCGGCGGGGCGCGAGCCGCCGGGGGCGCGCCGGAGGGCACCCACCTCGCGCGGGATTGGACCCCGGGCGTCATGCCGCGCCCCGGCCGCCCGTGCGCCACTCCGCCCACCGGGGGTCGCACACGCCGCTTGGGTTCCCGGGCGCCGCCGCTGCG     
H       ATATTTTTTATAGTATATAGAAATTTAATTAAAATTAATAATTTATTGATCTTTAACTGATTGTGAACAAGAAGACTATCGTATCTTATATTATATACAAAAGTGAAAGAGCCACGTTTAAAAAATACTAACTATATATTTATTTATTGCCATATAATTTTTGTCATAAAACATTTTATTATTAAATAAAGTTTTAATAGCTGCTCTATAACTAAACATTTTAAAAAAAACATAGCTATAATTGTTTATATATTTCATTAATCTCTACACAATTATATACGTCTATATTATTTATATATCATAAAACTTAAAAATTGTTTTCCTCTGATATAAAGTAGTTTAGCTTAGTTTTTAATTAGATATATTCAAAATATTCACTTGATCAATTTAGGCTAACTTCTAAAAAGTCACTGATATATCATAACAGACCTATTTAAAAAAATAAAAAATACTAAAAACTTAAATATTAAAAAGCAAAAAATGATACTATATATCAAAACATTTGTATTAAATTTATTGTTATATGTTAATAGCTTAAAGAACTTTTCTTCGATTTGTACATTAAGTAATGCAAAAATGTTAAACTATTATTTTGCAGATATATAAGAGTTAATCAAGCTACATAACATATATTCGAACGATAATTTTACATATAATGTAATAAATGAACTATGAAATAGTTAAAAGAATGATTCTATAAAAAATGACTGTGGCTATTTTAAGATAAAATTACTCATCACTGTATCAAGTTTAAAAATGTTATGTAAATTAATATCGAATACATAAAATTTATGTCTAATTTAGATAATTTATAATTAATTGAAATATTGATTATTTTTATCTCACCTTGATTAAATGTTAAAATAGTTTCAGTATCTTGTTTAAGTAAATAAACATAAAACTATAATGTGAAATAGATATCTTATATTGGAAATCGAATCAAATTCTTTTGATATTTTCAATTAAAATAACTTTTTAATATTTTATATTATTAATTCTACCCCAGTTATTAATTGTATATTGACCTGGTCTTCCCTTACAATGAACTCGTTTTAAAATCCTGGAGGCATTTCGGTCTAATCAATCCTCGTCTCCAACAATGGTTACTTAATCTACTTTTAGATGGTTTACTGATAGGTTGACTTAAACGCCCGATTGCTATTATCAAGCCTTTTAGCTTCGTTATGCAAGTCGACTAGCGATCTATCGCAGCTATCGACAGATTCAATCCTTACCCGAGGATCGACGTCATGTAAAATAAAGTAAACGTTAGACTTAAATATGGAGTATCTGACTTGAGTACTTAAAACTGTAAAACCTATATTAGGACCGAACTAGTAGACTGGTTTCTCTAAATTTGTTGGACAACATGATGAATGCACTAGTCCAAGCGAGAGTACCCGACTTCTCCAAATACGTTCGATTTTGCAAATGTCTATATCACCAGATGGGCTCGCAACTGTTTTGCAGAAAGTGTAAACCTTTGGTTTATTGATATTTGGCGATCTATTTGACGAAAAAAACCGTCAATTCTAGTACTTCTGTACACTCAATTGAAAAGAGGCGATGTCTAGGCAAACCGTGCGCAAGTATCCCCCTGATTCTATTGGTTGGGGATATAGTGGGCTTGAACCGTAGACAGGCTAAAGGTAACAGATAGGATATCTATGTATGACAATTAGTGTAGCTACTATATGGAGCATAAACGATAGAGTACCGATCAGTTATTAGCCAAATTCAAGCTTTAGGCATAAAGTACAAATCAAATACAAGCCAGGGCCCCATCCTGATTGCTGTGGGCGGGCAATTTTAGCAAGACCATAATTATTCGCTAAAAATTATATCAGCATCGGGCTTGGGATGTAAAATGCCATATCAGTCGCTCAGTACTGATACAAGGAGGCAGTAAGGTACTACATGTGTGGTATCAAGTATATCTTTATCTAACGTGATTAGGATCTCAAATATAATACAGAACAGCTACAGCGTTAATTACAAGACCACGTGAATTCGTCCATGAATCTCCGCTCTTGAAGGCACGATTGACAGCGCGCAACGGGGAACAGTCAGTCAGTTTCCCACACTGACCCCTAGCTACCTCTCGCGTCTAGGTCGGCCCGTACGGGGGAGTCTGCCCGTCTAGGCAAACAGCACCGGGGGGCTGGTCGGGACGGCTGGAGATCCGAGCCTGCAACGGCAGGACATACGGTTTGAACACAAGACGGGCGACAGGATTGCCGGGCCGGTCCGTTGGCCTGCCGCACTGCACGACACCGCATATAGAACGGTCTAAGTTGGCTCATTTGGCTGTCTCAAGCAAGTCGCGATCGTCGTGACCAGTGGCTGCTAGGATGCGGGGTCGTCGGGTGCTGTAGGCGGCCGGCCCAGAGTAGGGAGGCTCCGCCTAAACTAGTAGCCACCGGACTCCGGGACTAAACCTCGCCCTCGTCATTGTTCACAACTTGCGCAGTGGCTATTGGGGATTCTGGGGAATACAACTTCCCATGGGTGATGTACGGTCAAGGGCCGGCTGCCCTTGTCCTCAGGTGTGGTGTACTTGCACAACCTGCGTATAACTGTGCCCTGCTGCATCGTGCTAAAGTGATGACTTTGTCACGTAGTCAAGCCCGAGTTCGCCAACGCCAGATAGATATTTCGTAAGTGCCCGCCCTTTGCTAGAAGTCCACGATGCCACGCCAGTCAGGATTCGGCTGGAAGAATTCACTTTGCAAACGTAAAAGAGCCGGGAGCCACGCAACGAGATCATAGTTTGAGGACGGCACTTCTAGCTCGTCCTGATGGTCGTTTTGCGCCCCTTGTCAGATACGTGTGCTCTACGATGTGGATCAAATCCGTCTCCTCCCTCTCTGCGGCCTGGCCAGCGACAATCGGTGTGCTCTTCCGGCGCCGCGGTCTCTCCTCGCGTTGCGTCTGCCTCTTAGACCGGTGGCATAGCAGACGTGATCCCGAGCTCCCTAGTCGTTGATCCTGTGTAGTGTCCCTGTCGCGCCGAAGGGAGCGCCTCTAGGCAGGGGCCTCCGACCCGCGCAGCGCCGGGCACCCCGCCGAAGAGCTCGCGGTGGGGCAGTATCCGGCCTCGTCCGACGCGCGGCGGGACCAAGCAGTCTCCCGCGATCGCGCCACCAGCCCCGGGCGCGGTCAACGCTACTCGCGTTGGCTGGCCGGGGCGCGCGCCACGCGCCGGTCTCGCGCCGCGGGGACACGCCGCCCACACCTCAGCCCCCGTCGCGCACCTGGCACAACCCGGGGGCGGTGACCCGCCGCCTAGCGGGCACCGAAGCTACCAGCCCCGAGGAGCGGCGTGCGAGAGGAGCCACGCCACCCTGGGTCTAGCCGCGCAAGCAGTGAGGGCTGTGTGCCGCTCGCCGCCGGCGCGGACGGGCCACGTGCGGGGGGCACGCTCGGCACCGCGGTCCACGCCTAGTGATTGTGGCGACCAAAACCGGGCCCGACGAGGCGGGTCCAGGCTGCGCACGCACACTCGTGGAGACGGCAGCGGCGGGGCAGGCGCTTGCCGCGGGCATCGGCCTCACGCTCCGGCAATCCGGCCCGGCGCACCGGGCGGCCGGCGCGCCGCCGTTTGCGCGCGCCCCAGCCCGCATCGGGGGAGCGGGGTACTTCAGCCCCGCCCTTCGCGCGCCTCCTACGGGAACGCCCGCAAACGCCGCCGTGGCAGCGCGGCGACGCCCGACGTGGATGCGGCCGCCACCGTCCCCGTGTCGCCCGCCCGCGGCTCACTTGTGGAAGCCCGGGGACCGTGACGCCAGCCCGAGTCGGGCATCCGGGGGCGCAGCGGCGCGGTCCTGCGGCGGCCGGCCCCTGGCGGCGGCACGGGCCGAGCCGTTGGGCCCGCGGTGGAGGGCAACCACCTCGCGCGGGATCGGACCCCGGGCGCCATGGGGCACCCCGGCCACCCGTCCGCCACTCCGCCCACCGGGGGTCGCACACGCTGCCCCGGTTCCCGGGCCCCGCCGCTGCC     
I       ATAATTTTTTTATTATTAAGAAATTTAATCAAAATTAATTATTTATTGGTCTTTAACCGATAACTAGCAATAAAACTATTTTATCTTATATTATATTAAAAAGTGATAGAGTCAATTTAAAAGAATACTAAATATATATTTATTTATTGCAATATATTTTATCTCATAAAACATTTCATAATTAAATAAAGATTAAATAGCTGCAATATAACTAAACATATTAAGTAAATCATCGCGATATTTAGTTTTAAATGTCATTATTCTGTATACAATTATATACGTCTATCTTATTTATATATCATAAATCTGAATAAATGATTTCCTATAATATAAAGTAGATTAGCTTAGTTCTTAACAAGATCTATTCAAAATATTCTCTAGATCAATTTCGGGTAAATTCTAAAAAGTAAATGATAGATTTTAACAGCCCTATTTAAAAGAATAAAATTAACTAAAAACGTAAACGTTAAAAAGCAAAAAATGAATAAATTTAACAAAACATTTCTATTAATTATTTTGTTATATGTAAATAGCTGAAAGATCTGATTTTAGATTAAAACATTAAATTAAGTATAAATATTAAACTATTAGCTTGTAGATTCATAAGAGGTATTCATGCTTAATAACAATTATTTGAACGATAATTTTACGTGTAAGGTAAAAAATTAACTATGAAATAGATGAAAGAATGAATCTATAAAAAAAGACCGTCATTATTTTAAGATAAAATTACTCATCATTGTATCAAGTTATACACTATTATGTAAATTAATATCGATTACATAAAACTCAAGTATTATTTAGTTATTTTATAATATATTGAAATGTTGATAATTATTAACTTAACATCATTAAATGTTAAAATAGATTAAGGATATTGTTTAAGTAAAAAATCATATAACTTTAATTTTAAATTAATATCATATAGTTGGAACAGCAACAAATTCTATGGAAATTTTCAATTTAATCAACTTTTTTATATTTGATTTTTATAACTCTACCCCAGTTATAATTTGTGTACTGCCCTGCTCTTCCCTCCCAATGATCTGGTTTTACAATCCTGGAGGCTTCTCTCTCCTTTCAATCGTCGTCTTCATCAATGGATACTTAATCTACTGATGGATCGTTTAGTGATAGGTTGATATAAACGCTCGCTGACTTTTATAAGGCCTGTTAGCTCCGATCAGCAAGTCGACTTACGATCTATGGGGGCTATCCACATATTCAATCCCTACCCGAGGATCGACGTCGTGTAAAATACAGTAAACGTTAGACCTGAACATCCAGTATCTCTCTTGTGTACTTGAAACTGTACGACCTATATTAGGACCGTTATCGTAGACTGGTGACTCTAATTTTGATGGGCGACATGATGAATGCACTAGTCCAAGCGAGAGTACCCGACTTCTCCACCTACGTTTAAAATTGCAAATGTCTAAATCACCAAAAGGGCGCGTAACTGTTTTGCATAAAGTGTAGACATTTGCTTTATTGATATTTGGCGATCTATTTGAGGAAAAAAACCGTCAATACTTATACGTCTGTACACTCAATTGAAAAGAGGCGATATCGAGGCAAATCGGGAGCACGTAACCCTCTGATTCTATTGTATGAGGAAATAGTGGGCTAGGACCGTAGACATGCGGCAGGTCTCAGACAAGATATACATTTATGATAACAAGAGTAGCTACGATATTAAGCATAAACGATTGAGTACCGATCTGTTATTAGCCAACTTCAATCTTTGGGCACTAAGTACAATTCAAATACAATCCAGAGCCCAACTCTGTTTGCTGTGGGCGGACAATTTTAGCAAGACCATAAATATTCCCAAAAAAGTATATAAGCATCGGGTTTGGGATGTACATTGCCAAAGCTGTCGCTCAAGACTGATACAAGGATGAAATAAGGTATTTCATGTGTGGTAACAAGTATATCTTTCTCTTCAGTGCTTAGGATCTCAAATATTTCACATAAAAGATACTTCGTTATTTACTACACCGCGGGAATTCGGCGATGCAGCCGCGCTACTGAAAGAATGATAGACAGCGCGCACTGGGGAACTGTCAGTCAGTACCCCACACAGACCCCTACCTACCTTTCGCGACTAGGTCGGCTTGTACGGGTGATTGTGCCTGTCATGGCACCCTGCACCGGGGGCCTGGTCGGAGTGGTTGGAGATTCGAGCCAGCAAGGTCAGGACATGCGGACTGAACACAAGGGGGGAAACAGTAGTCCCGCGCCGGTCCGTTGGCCTCGCGCTGTGGACGACACGGGATATAGAACCGTCTCAGTTGGCTCATTTTGCTATCTCCCGGAAGACCCAATGGATGTGACCAGTGGCTGCAAGAGTGTGAGGGGGGGGGGTGCTGTAGGCGGCCGCCCCAGAGTAGGGGGGCTCCGCCTACATTAGAAGTCACGGGATTCCGGGGCGAGACCTCGCCCCAGGCACTGTTCACAACTTGCGCATTGGCTATTGGGGATTCTGGGGAGTACTACTTCACATCGGTGATGTACGGTCAAGGGCCGGCTGCCCTTGTGCTATGGTGTGGTGGATTGGCACAACCTGCATAAAACTGGGCCCTGCCGCTTCTTGGTAAACTGATGACTTTGTCCGGTAGCTAAGCGCGGGTTCGCCAAGGCCAGATAGATATTTTGAGAATGCCCGCCCTTTGATAGAGGTCCACGATCCCTGAACACTCGGGATTGACCTGGAAGAATCGGCTTTGCAACCGTAAAAGAGCCGGGAGCCACGCTACGGGATCGTAGGTCGGGGACGGCACTTCGAACTCGTCCTGACGTGCGTTTTGCGCCCCCGGACACATACGTGTTCTCTACGATGTGTATCGAAGTGGTTGTCTCCCTCTCTGCGGGATGGACAGCGACAATCGAGGCGCTCTTCCGGCGCCGCGATGTTTGCGCGTGTTGCGACTGCCCCTTAGACCGGTGGCATAGCATACGGGATTCCGAGCTCCTTATTCGATGATCCACTGTAGTGTCCCTGTCGCGCGGAAGGGTGCGTCTCTAAGCAGGGCCCTCCCGGCCGAGGACCTCCCGGCACTCCGTCGAAGAGCTGGCGGTGGCGCGTTAGCCGGCCTCGTCCGATGCGCGGCAGTACCAAGCAGTCTCCCCCGATCGCGCCACCAGCCCCGGGCGCCGTCAACGATACTCGCCCTGGCATGCCGCGGCGCGCGCCGCGGGCCGGTCTCGCGACGGGGGGAGGCGTCCCCCACACCTCGCCCACCGTCGCGAACCTGGGACAAGCCGGGACCGGTACCCCACCGCCTAGCGGCCACCGAAGGTAGCAGCCCGGAGCAGGGGCGTGCGAGACGGGCCACGCCATCCGGGGTCTAGCCGCGCAAGCAGTGAGCGGTGTGTGCCGCTCGCCGCCCGCGCGCACGAGCGCCGTTCGGCGGGCACGCTCGGCACCCCGGTCCACGCCTAGTCATTGTGGCGCCCAAAGCCGCGGCCGACGAGGCTGGCCCAAGCTGGTGACGGCCACTCGTGCAGACGGCAGCGGCGAGGTAGACGCTTGCCGCGGGCCTCAGGCCCACGCTCCCGCAATCCGGCCCAGCGCACCAGGGGCCCGGCGCGCCCCCGTTTCCCCGCGCCCCAGCCCGCATCGGCGCAGCGGGCTCCTTCAGCCCCGCGCTTCCCGCGGTTCCTACGGGCCGGCCGGGGAACGGCTCCGTGGCCCCGCGCGGACGCTCGACGTGCATGCGGCCGCCACCGTCCCCGTCTGTCCCGCGCGCGGCTCACTTCTGGAAGCCCGGGGCGCGTGCGGCCAGCCCCAGGCGGGCATCCTGGGGCGCCGGCGCGCGGCCCTGCGGCGGCCGGCCCCTGGGGGCGGCGGGGGCCGAGCCGGGGGGGGCTCGGCGGAGGGCACCCACCTAGCGCGGCATCTGACCCCGGGCGCCATGCGGCGCCCAGGCCACGCGTCCGCCACTCCGCCCACCGGGGGTCGCCCGCCCGGCCGGGGTTCCCGGGCGCCGCCGCTGCG     
J       ATAATTTTTGTAGTATTTAGAAATTTAATCAAATTTAAAAATTTATAGAACTTTAACTGATAGAGAGCAATAAAACTATTTAATCTTATATTATATTCAAAATTGACAGAGTCAACTTGATAGAATACTAAATATATATTTATCTATTGCAATATATATTTTCTCATAAAACATTTCATAATTATATAAAATTTTAATAGCTGCGTGAAAACTAAACATGTTAAGTAAAACATAGCTATATTTAGTTTTAAATATCATTAATCTATACACAATTATATACGTCTATATTATTTATATATCATAAATCTGAAAATTTGAATTCCTCTAATATACAGTTGTATAGATTAGTTTTTATTTAGATGTATTCAAAATATTCTCTAGATCACTTTAGGTTAACGACTAAAAAGTAAATGATATATTTAAACAGCCCTATTTAAAAGAATAAATTACACTAAAAACTTTAAAATTAAAAAATAAAAAATGAAAGAATTAATCAAAACATTTCTATTAATTTTTTTGTTATATGTGAATTGCTGAAAGACCTGTTATCATATTAATACATTAAATCATGTATAAATTTTAAACTATTATCTTGATGATTCATAAGAGTTATTCAAGCTTAATAACTAATATTAGAACGATAATTTTACGTGTAATGTAACAAATTAACTATGAAATAGATTAAAGAAAGCTTCTATAAATAAAGAACGTGATTATTTTAAGATAAAATAACTCATCATTGTGTCATGTTAAATAATATTATGTAAATTAATATCTAATACATAAAACTTAAGTATTATTTAGTTTTATTATAATAAAATGAAAAATTGATTAATTTTAACTCACCATCATTAAATGTAAATATAATTTCAGTAGAATGTTTAAGTGAAAAATCATATAACTTTAATTAGAAATTAATATCATATACTGGAAACCGCATCAAATTCTATTGAAATTTACAATTAAATCAACTTTTTAATATTTGATATTTCTAACTCTACCCCAGTTATCATTTGTATACTGCCCTGCTCGTCCCTAAGAATGAACTGATTCTAAAATCCTGGAGGCGTGACTCTCCTCTCAATCCTCGACTGCAGCAATGGCTACTGAATCTACTTCTCGATCGTATAGTGATAGGTTTAGATGAACCCCAGCTTGCTGTTATAAGGCCTTTTAGCTTCAAGCAGCAAGGCGACTATCGATCTATGGGAGCTATCTTCTTATTCAATCCCGACCCGAGGATCGACGTCGAGTAAAATAATGTAAACGTTAGTCCTGAATATCACGTATCTGACTTGAGTACTTTGAAATGTAGAACCTATCTTTGGACCGTTGTAGTATACTGGTGACTCTAATTTTGATGGACAACATGATGAATGCACTAGTCCAAGCGAGAGTACCCGACTTATCCAGATACGTTTAAGCTTGCAAATGTCAACATAACGAAATGGGCACGCAACTGTTATTCATAAATTGTAAACATTTGCTTTATTGATATTTGGAGATCTATTTGAGCAAAAAATCCGTCAATTCTAATACTTCTGTTCACTCAATTGAAATGAGGCGATGTCGAGGCAAACCGGGCGCAAGTATCACTCTGATTCTATAGGATGGGGATATACTGGGCTAGAACCGTAGACAGGCTACAGGTTGCAGACAACATATACATGTATGCCTATAAGAGTTGCTACGATATTAAGCATAAACGATAGACTACCGATCAGTTATTAGCCAACTTCTATCTTTGGGAACTAAATACAAATCAAAAATAATCCAGAGCCCAACTCTGTTTGCTCTGGGCGGGAAAGTTTAGAAAGACCATAATTATTCCCTAAAAAGTATAAAAGCAACGGGTTTGGGAAGGATATAGCCATAGCTGTCGCTCAGCACTGATACACGGATGCATTAAGATACTTCATATGTGATACCAAGTATATCTTTATTTACAGTGATTAGGATATCAAATATTAGACATAAAAGCTACATCGTTATTTACTAGACCTCGTGAATTCAGCGATGTACGTGCGCTATTGAAAGAACGATAGACAGCGCGCAACGGGGAACCGTCAGTTAGTATCGCACACAGACCCCTACCTACCTGTCGCGACTAGCTCACCTTGTACGGGTGAGTGTGCCCGTCTTGGCCCACTGCACCGGGGGTCTAGTTGGATTGGCTGGCTATTCGAGCCGGCTAGGTCACGACATGCGGTCTGTACACAAGGGGGGCCACAGTGGTTCGGCGCCGGTCCGTTGGCGTGGCGCCGTGGACGACACGGGATATAGAACCCTCTGAGTTGGCCCATTTAGCTATCGCACGCAAGACGCAATGGGCGTGAGCAGTGGCTGCAAGAATGTGAGGGTGTTGGGTGCTGTAGGCGGCCGGCCCCGAGTAGGGAGCCTCCGGCTAAACTAGAAGTCACCCTAGTCAGGCCCTAGGCCTCGCCCCCGTCAGTGTTCACGACTTGCGCAGTGGCTATTGGGGATTCTGGGGAGTACAGCTTCCCATCGCTGACGTACGGTCAAGGGCCGGCTGCCCTCGAGCTCAGGTGGGGTGGACTGGCACAACCTGCGTATATCCGTGCCCTGCCGCTTCTTGGTACACTGAGGACTTCGTCCCGTAGTAAACCGGGGGTTCGCCAACGCCAGATAGATATTTTGCCAATGCCCGCCCTTTGATAGAGGTCAACGATCCCTGATCACTCGGGATTCGGCTGGAAGAGTCGGCTTTGCAAACGTAAAATAGGCGCGAGCCACGCAACGCGATCGTCGTTAGAGGACGACACTTCGGGCTCATCCTGATGTGCGTTTTGCGCACGTGGTCAAATACGTGTGCGCTACGATGTGTATCGAAATGGGTGTCTCCCTCTCTGCGGGATGGACAGCGACAATCGGGGCGCTCCTCCGTCGCCGCGGTGTTTTCACGCGTTTCGACTGCCTCTTAGACCGGCGGCATACCAGCCGCGAGTCCGAGCTCCCTATCCGATGAACCAGTGTAGTGTCCCTGTCGCGCGGAACGGTGCGTCTCGAGGCCGGGCCCTCCGCCCCGCGCATCGCCTGGCACACCGTCGAAGAGCTGCCGGTGGGGCTTTAGCCGGCCGCGTCCGACGCGCGGCAGTACCAAGCAGTCTCCCTCGATCGCGCCACCAGCCCCGGGCGCCGTCAACGCTACTCGCGCTGGCATGGCGGGGCGCGCGCCGCGGGCCGGTCTCGCGGCGGGGGGCCACGCCCCCGACACGTCGCTCGCCGTCGCGAACCTGGCACAAGCCCGGAGCGGTGCCCCAGCGCCTAGCGGGCACCCAAGGTCCCAGCCCCCACCAGTGGCGCTCGAGACGGGCCACGCCATCCGGGGTCTAGCCGCGCAAGCAGTGAGCGGTGTGTGCCGCTCGCCGGCCACGCGTACGAGCCCCGTTCGGCGGGCACGCACGGCACCCCGGTCCCCGCGTCGTCATTGGGGCGCCCAAACCCGAGGCCGAGGAGGCTGGTCCGCGCTGGTCACGCCCACTCGTGCAGACGGCAGCGGCGGGGTGGGCGCTTGCCGCGGCCCGCGGGCTCCCGCTCCCGCAGTCCGGCCCGGCGCACCCGGGGCCCCGCGCCCCCCCGTTGCCGGGCGCCCCAGTCCGCATCAGGGGGGCGGGCTCCTTCAGCCCCGCGCTTCGCGCGGATGCTACGGGCCAGGCGGCGAACTCCTCCGTGGCGGCGCACGGACGCGCGACGAGGATGCGGCCTCCACCGTCCCCGGGTGTCCCCCCCGCGGCTTACTTCTGGAAGCTCGGCGCCCGTCCGGCCAGCCAGAGGCGGGCATCCTGGGGCGCCGGCGCGCGGTCCTGCGGCGGCCGGCCCGTGGCGGCCGCGGGCGCCGAGTCGTGGAGGGCGCGGCGCATGGCAGCCACCTCGCACGGCATCGGACCCCGGGCGCCGTGCCGCGCCCAGGCCAAGAGTCCGCCACCCCGCCCACCGGGGGTCGCACGCGCCGCCCGGGTTCCCGGGCGCCGCCGCTGCG     
K       ATAATTTTATTAGTATTAATAATTTTAATCAAATTTAATAATTTATTGATCTCTAACTGATAGCGAGCAATAAAACAATTATATCTTATATTATATTCAAAATTGAAAGAGTCACTTTAAAAGAATACTAAATAAATATTTATCTATTGCAATATATTTTTTATCATAACACACTTCATAATTAAATAATGATTTAATAGCTGCGAGAAAACTAAACATATTAACTACAACATAGCTTTATTTAGTCATAAGTTTCATTAATCTATACACAATTAAATACGTCTATAGTATATATATATCATAAAACTGAAAATGTGATTTCCTCTCATATAAAGTAATATAGATTTGATTATAATTAGATTTATTCAAAATATTCTCAAGATCATTTTAGGTTAAAGTCTAAAAAGTAACTGATATATTTTAACATCCCCATCTAAAAGAATTAAATTAACTAAAAACTTAAATATTAAAAAGCAAAAAAAGAATTCATTTATCTAAACATTTCTATTAATTATTATATTATAAGTGTATAGCTTAAAGAACTGTTCTTAGATTTGTACATTAAATCAAGTATAAATCTTAAATTATAATCTAGATGATTCATAAAAGTTTTTCAAGCTAAATAACAAATAATCGAACGATAATTTTACGTGTAAGGTAAAAAATTAACTATGAAATAGTTGAAAGGATGATTCTATAAAAGAAGACCGTTATTATCTAAATATATAATTACTCATCATAGTATCAAGTTAAAAAATATTATGTAAATTAATATCGAATACATAAAACTTAAGAATTATTTAGTTCTTTTAAAATAAAATTAAATATTGAATATTATTAACTCAGCATCGTTATATGATAAAATAGATTCAGTATATTGTTTAAATAAAGAATCATATAACTTTAATGTGAATTTTTTATCATAGAGTGGAAACCGCATCACATTCAATTGAAATTTTCAATTAAAACAACTTTCTTATATTTGATCTTATTAACCATACCCCAGTTAAAATTTGTATACTGCCCTGCTCTTCCCTAACAATGTTCCGGTTTTACAATCCTGGAGGCGTATCTTTCGTATCAATCCTCGACTACAACAATGGCTACTTAATCTACTTTTGGATTGTATAGTGATAGGTTGAGTTTAACGCCCGCTGGCTGTTATAATGCATTTTAGCTTCGATCGGCAAGGCGACTAACGATCTATAGCAGCTATCTACATATCCATTCCCGAGCCGAGGATCGACGTCGTGTAAAATACAGTAAACATTAGACACGAATATCAAGTATCTGACTTGAGTACTTGAAAGTGTACGACCTATATTAGAACCGTTATAGTATACTCGCGACTCGAATTTTGTTGGACGACATTATGTATTCACTAGTCTATGCGTGAGTACCCGACTTGTCCAAATACGGCTAAATTTGCAAATTTCTATATAACCATAAGGGCACGCAACTGTTGTGCATAAAATGTAGACATTTGCTTTAGTGATATTTCGCTCTCTATTTGAGCAAAAAAACCGTCTATTCTAATACTTCTGTACACTCAATTGAAAGGAGGCGATGTCCAGGCAAACCCGGCGCAAGTATCCCTCTGATTCAATTGGATGGGGACATAGTGGGCTAGAACCGTAGACACGCTAAAGGTCTCAGACACTATATACATGTATTCGAATAAGAGTATCTACTATATGGAGCATAAACGACAAAGTACCGATCAGTTATTAGCCAAGTTAAAACTATGGGCACTAAGTACAGATCAAATACAATCCAGAGCCCAACTCTGTTAGCAGAGGGCGGGCAATTTTAGTAAGTCCATATTTCTTCACTAAAAAGTATATCAGCATCGGTATTGGGATGTAAATTGCCACATCCGTCGCTCAGAACTGATAAAAGGATGGAATAAGATACTACATATGTGGTACCAAGTATATCTTTCTCTACAGTGATTAGGCTCTCGAATATTCCACATAACAGCTACATCGTTATTTACTAGACCCCGTGAATTCGGCGATGAACCCGCGCTATTGAAAGGATGATTTACAGCTCGCAACGGGGAACAGTCAGTCACTATCCCACACATACCCCTCACTACCTCTCGCGAGTAGTTCGGCCTGTACGGGTGAGTGTGCCCGTCTTGGCACTCTGCACCGGAGGTCTGGTAGAACCGGTTGGAGATTCGAGCCCGCGAGGTCCGGACACATGGACAGAACACAAGGGGGGCCACAGGCGTACCGTGCCGGTCCGTTGGCCTGGCGCTGTGACAGACACGGGATATAGAACCGGCTAAGTTGGCTCATTTGGATGTCTCACGATAGAGGCAATGGGCGTGACCAGTGGCTGCAGGATTGTGAGGGAGTCGGGTGCTGTAGGCGGCCGCCCCAGAGTTGGGAGGATCCCCCTAAACTAGAAGTCACGGGAATCTGGCGCTAAAGCTCGCCCCCGCCAGTGTTCACAACGTGCGCATTGGCTATTGGGGTTTCTGGGGAGTACACCTTCCCATGGGTGATGTACGGTCAAGGGCCGCCTGCCCTTGTGCTCCGGTGTGGGGGACTGGCACAACCTGCGTGTACCTATGCCCTGCCGCATTTTGCTAAACTGATGACTTTGTCCCGTAGTAAAGCGCGGGTTCGCCAAGGCCAGATAGCTATTCTGCGAATGCCCGCCCTTTGCTAGAGGGGGACGATCCCCCGACACTCGGGATTCAGCTGGAAGAATCGGTTTTGCAACCGTAAAAGAGCCGGGAGCCACGCAACGAGATCCTAGATACAGGACGGAAGTTCGAGCTCGTCCTGATATGCGTTTGGCGCCCCCGGTCATATACGTGTGCCCTACGATGTGTATCCAAACGGTTGACTCCCTCTCTGCGGGATGGACAGCGACAAACCGGGCGTTCTTCCGGCGCCGCGATGTTTTCGCCGGTTTCGACTGCCTCTTAGACCGGTGGCATAGCAGAGGTGATGCCGTGCTCCCTATGCGATGATTCAGTGTAGTGTCCCTATCGCGCGGTAGGGTGCGACTCTAGGCAGGGCCCTCCGGCCCGCGTACCGCCCGGCACCCCGTCGAAGAGCTCGCGGTGGGGCGCTAGCCGGCCTCGTCCGACGCGCGGCGGGACCAAGCAGTCTCCCTCGATCGCGCCACCAGCCCCGGGCGCCGTCAACGATCCTCGCCGTGGCATGCCGGGGTGCGCGCCGCGGCCGGCTCTCGCGGAGCGGGGACACGCCCCCCACACGTCGCCCACCGTCGCCCACCTCGGACAAGCCGGGGCCGGGGCCCCACCGCCTAGCGGGCACCGAACGGATCAGCCCCGAGTCGTGGCGTCCGAGACGACCCACGCCACCCGGGGCCTAGCCGCGCAAGCAGTGAGCGATGTGTGCCGCTGGCCGGCCGCGCGTACGGGCCCCTTTCGGCGGGCACGCGCGGCACCCCAGGCCATGCCTAGTCATTGTGGCGGCCAAACCCGGGGAGGACGCGGCTGGCCCACGCTGCTCACGGCCTCTCGTGCAGACGGGAGCGGGGGGGTAGGCGCCTGCCGCGGGCCGCCGCCTCAGGCTCCCGCAATCCGGCCCGGCGCACCCGGGGCCGGGCGCGCCCCCGTTTCCGCGCGCCCCAGCCCGCATCGGCGTAGCGGGCTCCTTCAGCCCCCCGCTTCGCGAGACTGCTACGGGACGGTGCGCGAACTCCTCCGTGGCGCCGCACGGTCGCCCGACGCGGATGCGGCCGCCACCGTCCCCGTGTGTCCCCCGCTCGCCTCACTTCTGGAAGCGCGGCGCCCGTGCCGCCAGCCGCAGGCGGGCACCCTGGGGCGCCGGCGCGCCGGCCTGCGGCGGGCGGTCCCTGGCGGCGCCCCGGGCCGAGCCGTGGGGGGCCCGGCGGCGGGCACCCACCTCGCGCGGCATCCGACCCCGGGCGACATGCGGCCCCCAGGCCACCCGACCGCCACTCCGCCCACCGGGAGTCGCACGCGCCGCCGGGGTTACCGGGCGCCCCCGCTCCG     
L       ATAATTTTATTAGTATTAAAAAATTTAATCAAATTTAATAATTTATTGATCTTTAACTTATAGAGAGCCATAAATCTATTATATCTTATATTATATTCAAAAGTGAAAGAGACACTTTAAGAGAATACTAAATATATATTTATTTATAGCAATATATTTTTTGTCATAAAACATTTCATTATAAAATTAAGATTTAATTGTTGCGAGAAAAGTAAACATATTAAGTAATGCAAAGCTATATTTAGTTATAATTTTCATTAATCTGTACACAATTATATACGTCTATAATATTTATATCTCATAATACAGAAAAAATGAATTCCGCAAATATAAAGTAGTATAGCTTGGATTTTATTTAGATCTATTCAAAATATTCTCAAGATCAATTTAGGTTACAGTCTAAAAAGTAACTGATATATATTTACAGCCCTATTTAAAAGAATAAAGTCAACTAAAAACTTGTATATTATATAGCAAAAAAAGTAAACACATATCAAAACATTTCTATTAATTATTTAGTTATAAGTGAATAGCTGAAAGAACTGTTCTTAGATATGTACATTAAATCATGAATAAATATTAAACTATTAACTTGATGATTCATAAGAGGTATTCAAGCTAAATAACAAATATTGGAACGATAATTTTACGTGTATGGTAAAAAATTAACTTTGAAATAGTTGAAAGAAAGATTCTATAAAAAAAGACCGTGATTATTTTAAGATAAAATTACTCATCATTGTATCAAGTTAAACAATATTATGTTCATTAATATCGAATAAATAAAACTTAAAAATTATTTAGTTAATCTAAAATAAATAGAAATATTGAATATTTTTAACTCACCTTCATGAAATGTTAAAATAGTTTAAGAATTGTGTTTAATTAGAAAATCATATATCTTTAATGTGAAATTAATATCATATGATGGTAACCGAAACAAATTCAATTGAAATATTCAATTAATACAACTTTCTTATATTTGATATTTATAATTCTAGCCCAGTTATCATCTGTATACTGCCCTGCTCTTCCCTCACAATGAGCTGGTTTTAGAGTCCTGGAGGCATTACTCTCCTATCTATCGTCGACTACAGCAATGGATACTAAATCTATTTCTGGATCGTATACTTACAGGTTGGGTTAAACGCGCGCTAGCTGTTATAAAGCCTTTTAGCTTCGAGCTGCAAGGAGACTTACGATCTATGGCAGCTATCTCCATATTCAATCCCGAGCAGAGGATTGACGTCGTGTAAAATAAAGTAAAGGTTAGCCTCGAATATCCAGTATCTTACTTGAGTACTTGACACTGTATGACCTATATTCGGTCCGTTATAGTATACTCGTGACTCTAATTTTGATGGACGTCATGATGAATGAACTAGTCCATGCGAGACTACCCGACTTCACCAAATACTGTTAAATTTGCAAATGTCTATATCACTAAAAGGGCTCGCAACTGTTTTGCAAAAAATGAAGACATTTACTTTATTGACATTTCGCGCTCTATTTGAGGAAAAAATCCGTCAATTCTAATACTTCTGTACAGTCAATTGAAAGGAAGCGATGTCGAGGCAAACCGGGCGCAAGTATCCCACTGATTCAATTGGATGGGGAGATAGTGGGCTAGAACCGTAGACAGGCTAAAGGTCTCAGACAACATATACTTTTATGGATAGTAGTGTAGCTACTATATGAAGCATAAACGAGAGAGTACTCATCGGTTATTAGCCAACTTTAAGCTTTGGGCACTAAGTACAGATCAAATACAATCCAGACCCCAAATCTGTTGGCTGCGGGCGGGCAATTTTAGGAAGACCATAGTTGTTCGCTAAAAACTATAACAGCATCGGGTTTGGGACGAACATTGCCACATCCGTCGCTCAGTACTGATACAAGGAAGCAATAAGGTACTACATATGTGGTACCAAGTATATCTTTCTCTACAGTGATTAGGATCTCCAATATGTGACATAAAAGCTACATCGTTATTTACTAGACCCCGGGAATTCTGCGATGAATCGGCGCTATTGAACAAATGATAGACAGCGCGCAAAGGGGACCAGTCAGTCAGTATCCCACACTGACCCGTCCGTACCTGTCGCGACTAGGTGGACTTGTACGGGTGAGTGTACCCGTCTTGGCACACTGCACCGGGGATTTGGTCGGAGCGGTTGGATATTCCAGCCGGCGACTTCAGGACATACGGACTGAACACAAGGGGGGCGACAGACGTGCCGTCCCGATCTGTTGACCTGGCGCAGTGCACCACACGGGATATAGGACCGTCTACGTTGTCTCATTTGGGTGTGACACGCAAGCCGCAATGGCCGTGACCAGTGGCTGCAAGGATGTGAGGGAGTTGGGTGCTGTAGGCTGCCGCCCCAGAGTAGTGTGGCTCCGCCTAAACTAGAAGTCACCGTATTCCGGTGCTAAACCTCGCCCCCGCCAGTGTTCACAACTTGCGCAGTGGCTATTGGGGATTCTGGGGAGTAGTCCTTCCCATCGGTGATGTACTGTCAAGGGCCGGCTGCCGTTGTCCGGAGGTGTGGTGTACTGGCACAACCTTCGTGTAACGGTGCCCTGCCGCATCTTGGTAAACTGATGACATCGTCCCGTAGCAAAGCGCGGGTTCGCCAAGGCCAGAAAGATATTTTGAAAATGCCCGCCCTTTGCTAGAGGTCCACGATCCCTAAACACCCGGGACTCTGCTGGAAGAATGGGCTTTGCAAACGTAAAAGAGCCGGGAGCCACGGAACGAGATCGTAGTTGTAGGACGTCACCTCGAGCTCGTCCTGATGTGCGTTTGGCGCCCCTCGTCGCATGCGTTTGCTCTACGATGTGTATCGAAACGGTTGTCTCCCCCTATGCGGGATGGACAGCGACAAATGGGGCGCTCTTACGGCCCCCCGATGTATTCGCGCGTTTCGACTGCCTCTTAGACCGGTGGCATCTCAGACGCGCTTCCGAGCTCGCTATTCGGTGATCCAGTGTAGTATCCCTGTCGCGCGGTAGGGGGCGACTCTATGCTGGGCCCTGCGGCCCGCGCGACACCGGCCACCCCGTCGAATAGCTCGCGGTGGGGTGTTAGCCGGCCTCGTCCGACGCGCAGCCGTACCAAGCAGTCTCCCGGGATCGCGCCAACAGCCCCGGGCGCAGTCAACGCTACTCGCCCTGGCATGCCGGGGCGGGCGCCGCGGCCCGGTCTCGCGGCGGGGGGACGCGCCCCCGACACGTCGCCCCCCGGCGCGAACCTGGCACAACCCAGGGCGGGTTCCTCACCGCCTAGCGGGCACCGCAGGGACCAGCCCCGAACAGCGGCGTGCGAGACGCGCCATGCCATCCGGGGTCTAGCCGCGCAAGCAGTGAGCGGTGTGTGCCGCTCGCCGCCCGCGCGTACGAGCCCCGACCGGCTGGCACGCTCGGCACCCCTGTCCACGCCTAGTCATTGTGGCGCGCAACCCCGGCGCCGACGAGGCTGGTCCAGGCTGGTCACGGCCACTCGTGCAGACGGCAGCGGCGGGGGAGGCGCTTGCCGCGGGCTTCCGACGCACGCTCCCGCAATCCGGCCCGGCGCACCCGGGGCCGGGCGCGCCCCCGTTTCCGCGCGCCCCAGCCCGCATCGGGGGGCCGGGCTCCTTCAGTCCCGCGCTTCGCGCGGATGCTACGGGAACGCGGGCGCACTCCGCCGAGGCGCCGCACGGGCGCCCGATGTGGATGCGGCCTCCACCGTCCCCGCGTGTCCCGCGCTCGGGTCACTTCTGGAAGCACCGGGCTCGTTCCGCCAGCCCCAGGCGGGCATCCGGGGGCGCCGGCGCGCGGGCCTGCGGCGGCCGGGCCCTGGCGGCGGCCGGAGCCGAGGCGTGGGGTGCGCGGTGGAGGGCACCCACCTCGCGACGCATCGGACCCCGGGCGCCATGCGGCGCCCAGGCCACGGGTGCGCCACTCCGCCCACCGGGGGTCGCGTGCGCCGCCGGGGTTACCGGGCGCCGCCGCTGCC     
M       ATAATTTTGTTAGTATTAAGAACTTTAATCAAATTTAATAATATATAGATCTTTAACTGACAGCGATCAATAAAACTATTGTATCTCATATTATATTCAAAAGTGAATGAGTCATTTTATAATAATAAGAAATATATTTTTATCTATTGCCATATATTTTATCTCAAAAAACATATCATGATAATATAAAAATTTAATAGCTGCGAGAAAACAAAACATATTAAGTAATACATATCTATATTTAGTTAAAAATTTCATTACTCTTTACACATTTATATAGGTCTATTTTATTTATATCTTATAAATCTGAAAAAATTTGATCCTCCAATATAAAGTAGTATAACTGGGATTATAATTGGATATATTCAAAATATTCTTAAGATCAATTTTGGTTAAGGTCTAAAAAGTAAATGATTTATTTTAACTGACCAATTTAAAAGAATAAAATAAACTAAAAACTAAAAGAATATAAAGCAAAAAATGTAAAATTATATCAAAACATTTCTGTTAAGTATTAAGTTATATGTGAATTGCTTAAAGAACTGTTCTTAGATTTGTACATTAAATGATGTATAAAATTTACACTATAAGATTGTAGATTTATAAGAGGTTGTCAAGCCGAAGAACTAATATTACAACGATAATTTTTCGTATAATGTAAAAAATTAACTTTGAAATAGTTGTAAGAAAGATTCTATAGAAATAGACAGTGATTAACTTAAGATAAAATAACTCATCATTGTATCAAGTTATACAATGTTTTGTAAATTAATATCGAATACATAAAACTTAAGAATTATTTAGTTATTTTATAATAAATTGAAATATTGAATATTATTAACTCATCATCTTTAAATGTTAAAATAGTTTCAGTATTTTGTTTAAATAAATAAACATATAACTATAATGTAAAATTGATATCTTATACTCGTAACCCAATCAAAATCTATAGATATATTCAATTAACATAACTTATTTATATTTGAAGTTTTTAAATCTACCCCAGTTATAAATTGTATACTGCCCTGCTCTTCCCTACCAATGAGCTGATTTTAGCATCCTGGAGGCGTCTCTCTCCTATTAATCTTCGGCACCAGCTATGGCTACTTAATCTACTTGTGGATCGTAGAGTAATAGGTTTTGTTAAGCACTCGGTGACTGTTATAAAGCCTCTTAGCTTCGATCTGCAAGGCGACTAACGATCTATAGCTGCTATCTGCAGAACAAATCTTAACCCGAGGATCGACGTCGAGTAAAATAAAGTAAACCTTAGACTTGAACATCCAGTATCTGTCTTGGGTACTTGACACTGTACGACCTATATTAATACCGTAATTGAATACTGGTCAGTCTAATTTTGTTAGACAACATAATGAATGCACTAGTCCAGGCGTAAGTACCCGACTTCTTCAAAGACGTTTCAATTTGCAAATGTCTATATCACCAAATGAGCTCGCAACTGTTTTGCATTAAGAGCAGACATTTGGTTTATTGATATTTGGCGATCTATTTGAGGAAAAAACCCGTCAATTTTATTACTTCTGTACACTCAATTGATAGGAGGCGATGTCAAGGCAAACCGGGCGCAAGTATCCCTCTGATTCTATAGGATGGGGAAATAGTGGGCTAGAACCGTAGACAGGCTCAAGGTCTCAAACAAGATATACAAGTATCGTTATAAGAGTAGGTACGATATATAGCATAAACGATATAGTAACGATCAGTTATTAGCCAAAGTCAATCTTTGGGCACTAAGTACAAATCACAGTCAATCCAGAGCACCACTCTGTTTGCTGTGGGCGGGCAATTTTAGCAAGGCCATATTTATTCGCTAAAAAGTATATCAGCATCGGTTTTGGGATATACATAGCCATATCAGTCGATCAGTACTGATACAATGATGCAATAAGGTACTGCATATGTGGTAGCAAGTTTATCTTTCTCTACAGTGATTAGGGTCTCAAATATTTGACATAAAAGCTACATCGTCATTTACTCGACCGCGAGAATTCGGCAATGACCCGGCGCTATTGAAGGAATGATTGACAGCACGCAAGGGGGAACAGACAGTCAGTATCCCAGACAGACCCCTACCTACCTCTCGCGACTAGCTCTCCTTGTACGGGTGAGTGTGCCGGTCATGGCACACTGCACCGGGGGACTGGTCGGAACGGTTGGAGATTCGAGCCCGCAAGGTCAGGACATACTGACTGACCACAACGTGGGCGACACCCGTCGCGGGCCAGTCCGTTGGCCTGTCGCAGTGCACTACATGGTATATAGAACCGTCTAAGTTGGCTCACTTTTCTGTCCCACGCAAGTAGCAATGGGAGTGACCACTGGCTGCAAGAATGTGAGGGATTCGGGTGCTGTAGGCGGCCGGCCCAGAGTAGGGAGGCTCCGCCTAAACTAGGAGTCACGGGACTCCGGGACTAAACCTCGCCCCCGCCAATGTTCACAACTTGCGCAGTGGCTATTGGGGATACTGGGGATGACAACTACCCATTGCTGATGTACGGTCAAGGGCCGGCCGCCCTTGTACTCAGGTGGGGTGGACTGGCACAACCTCCGTACACCTGTGCCCTGCCGCCTCATGGGAAACTGATCACTTTGACCCGTAGGAAAGCGGGGGTTCGCCAAGGCCAGATAGAGATTTTCCTAATGCCCGCCCTTTGCTAGAGGTCGACGATCCCGCCACACTCTGGATTAGGCTGGAAGAATCGGGTTTCAACACGTAAGAGAGCGGGGGGCCACGCAACGGGATCGTAGGGGGAGGAAGGCGCTCCGAGCTCGTCCTGATCTGCGTTTTGCGCCCCAGGTCAGATACATGTGCCCTCCGATGTGTATCCAAGTAGCGGTCTCAATCTATGCGGTTTGTACAGCGATAATGGCGGCGCTCTTCCGGCGCCGCGGTGTATTCGCGCGTTTCGTCTGCCTCTTAGACCGGTGGCATACCAGACGTGATCCCGAGCTCCCTATTCGATGATCCAGTGTAGTGTCCCTGTCGCGCTGCAGGCCGCGACTCTAGGCAGGGGGCTCCCGGCCGCGCCACGCCCGGCCCCCCGCCGACGAGCTCGCGGTGGGGCGCTAGCCGGCCTCGTCCGATGCGCGCCCGTACCACGCAGTCTCCCACGATCGCGCCACCAGCCCCGTGCGCCGTCAACGCTACTCGCGCTGGCAGGCCGCGGCGCGCGCCGCGGGCCGGTCTCGCGCCGGGGGGAAACGCCCCCGACACGTCGGCCACCGGCGCGAACCTGGCACAACCCAGGGCCGGTCCCGCACCGCCTAGCGGGCACCGGAGCTATCAGCCCCGAGCAGGGTCGTGCGAGACGAGCCACGGCGTCCGGGGTCTAGCCGCTCAAGCAGTGAGCGGTCTGTGCGGCTGGCCGCCCCCGGGTAGGAGCCCCGTACGGCGGGCACGCGCGGCACCGCGGTCCACGCCTAGTAGTTGTGGCGCCCAAACCTGCGGCCGACGAGGCTGGGCCAGGCTGGTCACGCCCGCTAGTGCAGACGGCAGCGGCGGGGCAGGTGACTGCCGCGGGCCCCGGCCTCACGCTCCCGCAATCCGGCCCCGCGCACCCGGGGCCCGGCGCGCCCCCCTATCCACGCGCCCCAGCCCGCATCGGGGGAGCGGGCCCCTTCAGCCCCGCCCTTCGCGCGGCTGCTACGGGAAGGCAGGCGAACTCCGCCGCGGCCCCGCCGAGACGCCCGACGTGGATGCGGCCCCCGCCGTCCCCGCGTCGCCCGCCCGCGGTTCACTTGTGGAACCGCAGGGGCCGTGCCGCCAGGCCCATGCGGGCATGCCGGGGCGCCGGCGCGCGGCCCTGCGGCGGCCGGCCCCTGGCGGCGGCCGGCACCGAGCCGTTGGGACCGCGGCGGAGAGCACCCCCCTCGCGCGGCATGGGACCCCGGGCGCCATGCGGCCCCGAGGCCACGCGTCCGCCGCTCCGCGCACCGGGGGTCGCACGCGCCGCCCGGGTTGCCGGGCGCCCCCGCTGCG     
N       ATAATTTTCATAGTATTAAGATCTCTAATGAAATTGAATAATATCTTGATCTTTATCAGATTGGGAGCAATAAAGCTATCGTATCTGATATTATATTCAAAAGTGAAAGAGTCACTTTAAATGAATAATAAATATATATTTATCTATTGCCATAATTATTTTCTCATAATACATTTCATAATCAAATAAAGATTTAACAGCTGCGAGAAAACTAAACATAATAAGTAAAACATAGCTATAATTAGTTAGAAATTTCATTACTCTGAACACTATTATATACGTATATATTATTTATAAATCGTCAACCTGAAAAGATTAATTCCTCTAATATAAAATAGTAGAGTTAATTTCTTAATTAGATCAATTCAAAATATTCTCAAGATCAATTTAGGTTAAAGTCTAAAAAGTAACTTATATTTTTTAACAGTCCTATATAAAAGAATAAAATAAAATAAAAACTTAAAAAATACAAAGCAAAAAATGAAATAATTTATCAAAGCATTTCTTTTAATTATTTTGTTATATGTGAATAGCTAAAGGAACTAATCTTAGATTTCTACATTAAATAATGTGTAACTATTAAACTATTAACTTGAAGATTTATAAGAGGTTGTCAAGCTAAATAACAAATATTCAAACAATAATTTAACGTATAATGTAACAAATTAACTATGAAATAGTTGAAAGAAAGATTCTATAAAAGAAGAAAGTGATTAGTTTAATATAAAATAACTCATCATTGTATCAAGTTATACATTGTTATGTAAATTAATATCGAATAAATAAAACTTAAGACTAATTTAGTATTTTTATAATAAATTGAAATATTGAATATTATTAACTCAATATAATTAAATGATAAAATACATTCAGTATAATGTTTAAATAAAAAATCATATAACTATAATATGACATTGATATCATACAGTGGTGATCGTATCAAAATCTATTGATTTTTGCAATTAAAACAACTTTTTTATATTTGATATTTATAACACTACCCCTGTTATAAATTGTATACTGCCCTGCTCATCCCTAACAATGAGCTGGTTTTAGAATCCTGGAGGCGTCTCTCTCCAATCAATCCTCGACTACAGCAATGGCTACGTAATCTACTGCTGGATCGTAGAGTGATAGGTTTACTTAACCGCGCGATGGCTGTTATCATGCCTCTTAGCTTCGATCTGCATGACGACTAACGATCTATAGCTGCGATCTCCACTTTTATTCCCTACCCGAGGATCGACGTCGTGTAAAATATCGTGAACATTAGTCTTGAATAACGAGTATCTGACTTTAGTACTTGTTAGTGTACGACCTATACTAAGACCGAAATAGACTACGGGTGACTCTAATTTTGATGGACATCATGATGAATACACTAGTCGAAGCGACAGTACCCTACTTTTTCAGATACGCTTCAATTTGCAAATGTCTATATCACCAAAAGGGCTCGCAACTGTTTTGCCATAAGTGTAGACATTTTGTTTATTGATTTTTGGGGATCTATTTGAGGATAAAAACCGTCGATCTTAATACTTCTGTACACGCAATTGAAAGGAGGCGCTCTCCCGGCAAACCGGGCGCAAGTATCACTCAGATTCTTTTGGATGGGGATATAGTGGGCTAGAACCGTAGACATGCTAAAGGTCCGAGACATGATATAAATCTATGGTAATAAGAGTAACTACGATATCGAGCATAAACGATAGAGTACCGATCAGTTATTAGCCAAGTTCAATCTTTGGGCACTAAGTATAAATCAGATACAATCCGGCGCCCAACACTGTTTGCTGTGGGCGGGCAATTTTAGCAAGAGCATATTTATTCGCTCAAAAGTATATCAGCATCGGTATTGGGATGTACATTGCCACATCGGTCGCTCAGTACTGATACATGGATGCAATAAGTTACTTCATATGTGGTACCTAGTTTATCTTTCTCTACAGTGATTAGGGTCTCAAATATTTTACATTAAAGCTACCTCGTTATTTACTCGACCTCGTGAATTCGGCAATGAACCGCCGCTATTGAATGAATGATTGACAGCGCGCAACGGGGAACAGTCAGTCAGTATCCCAAACCGACCCCTACCTACCTATCGCGACTCGGTCACCCGGTACAGGTGAGTGTGCCGGTATTGGCACACTGCGCCGGGGGACTGGTCGCAACGGTTGGAGTTTCGAGCCAGCATGGCTGGGACATACCGACTGAACACAAGGGGGGCAACACGTGTGCCGTGCCGGTCCGTTGGCCGTGCGGCGTGCACGACACGGAATATAGAACCGTCTAAGTTGCCTCACTTGGCTGTCTCACGGAAGAAGCAATGGGAGTGACCACAGGCTCCAAGAGTGTGAGGGAGTCGGCTGCTGTAGGCGGCCGTCCCAGAGTAGGGGTTCTCCGCCTGAACTAGGAGTCACGGGACTCCGGGACTACACCTCGCCCCCGCCAGTGCCCACACCTTGCGCAAGGGCTATTGGGGATTCTGGGGAGCACAACATCCCATCGGTGATGTACGGTCAAGGGCCGGCCGCCCTTGTGCGCAGGTGGGGTGCACTGGCAAAACCTACGTATAACTGTGCCCTGCCTCCTCTTGGTAAACCGACGACTTTGTCACGTAGAAAAGCGCGTGTTCGCCAAGGCCAGATAGCTATTTTCCAAATGCCCGCCCTTTGCTAGAAACCCACGATCCCTCAACACTCTGGAGTGGGCTGGAAGAATTGACTTTGCAAACGTAAAAGAGCCGAGGGCCACGCAACGGGATCGTAGTTAGAGGTCGGCTCTACGAGCTCGTCCTGATTTGCGTTTTGCGCCCCCGGTCAGATTCGTGTGCACTACGATGTGTATCGAAAAGGTAGTCTCCATCTCTGCGGGATGGACAGCGACTATCGGGGCGCTCTTTCGGCGCCGCGATTTATTCGCGCGTTTCGGCTGCCTCCTAGACCGGTGGCAGAGCAGACGTGATCCCGTGCTCGCTATCCGTTGACCCAGTGTAGTGTCCCTGTCGCGCGGCAGGCCGCGACTCTAGGCAGGGCCCTCCGTCCCGCGCCACGCCCGGCCCCCCGCCGAAGAGCTCGCGGTGGGGCGCTAGCCGGCCTCGGCCGACGCGCGGCAGTACCACGCAGGCTCCCACGATCGCGCCACCAGCCCCGGGCGCCGTCAACGCTACTCGCGTTGGCCTGCCGGGGCGCGCGCCGCGGGCCGGTGTCGCGCCGGGGGGACGCGCCGCCCACACGTCGGTCTTCGTCGCAGACCTGGCACAAGCCCGGGCCGGCGCCCCACCGCGTAGCGGCCACCGAAGCTAACAGCCCTGACTGGTGTCGTGCGAGACGAGACACGCCATCCGGGGTCTAGCCGCCCAAGCAGTGAGCGGTGTCTGCCGCTCGCCGACCGCGGGCACGAGCGCCGTACGGCGGGCACGCCCGGCACCGCGGTCCACGCCTAGTAATTGTGGCGCCCAAACCCGCCCCCGACGAGGCTGGTCCAGGCTGCGCACGGCCACTCGTGCAGACGGCAGCGGCGCGGCAGGCGGTTGCCGCGGGCGTCAGCCGCAAGCTCCCGCAATCCGGCCCGGCGCACCAGGGGCCCGGCGCGCCACCCTTTCCTCGCGCCCCAGCCCGCATCGGGGGAGCGGGCCCCTTCAGCCCCGGGCTTCGCGCGTCTGCCACGGGAAGGCGGGGCAACTCCTCCGGGGCCCCGCCCCGACGCCCGACGTGGATGCGGCCCCCGCCGTCCCCGAATAGCCCGCCCCCGCTTCACTTCTGGGAGCCCAGGTCCCGTCCCGCCAGCCCCATGCGGGCATACTGGGGCGCCGGCGCGCGGCCCTGCGGCGGCCGGCCCCTGGCGGCGCCCGGGGCCGAGTCGTGGGGCCCGCGTCGCAGGGCACCCACCTCGCTGGGCATTCGACCCCGGGCGCCATAGGGCGCCCAGGCCACGGGTCCGCCACACCGTGCACCGGGGGTCGCAGGCGCCGCCCGGGTTCCCGGGCGCCGCCGCTGCG     
O       ATAGTTTTGTTAGTATTAAGAAGTCTAATGAAATTTAATAATGTATTGCTCCTTAACTGATAGCGAGCAATAATCCTATTGGATCTTATATTATATCCAAAAGTGAAAGAGTCACTTTTTAAGAATAATAATTAAATATTTATCTATAGCCATATATTTTATTTCATAAAACAAATCATTATTAAATTAAGATTTAATAGTTGCTATATAAATAAACATTTAAAGTAAAACTTAGCTATACTTAGTTATAAGTTTCTTTATTCAGTATACAATTATATACGTCTATCTTATTTATACATTATTAATCTGAAAAAATGAATTCCTCTAATATAAAGTAGTATAGCTAAGTTAGTAATTAGATCTATTCAAAATATTCCCCTGATCAATTTAGGTTAAAGTCTAAAAAGAAAATGATATTTTTTGACAGCACTATATAAGAGAATAAAAAAAACTAAAAACTTAAATATAAAAAAGCAAAAAATGAAAAGACTTTTCAAAACATTTCTATTAATTATTTGGTTATACGTGAATAGCTTAAAGAACTGTTCTTAGAATTGTACTTTAAATCATGTATAACTATTAAACAATTAACTTGACGATTTATTAGAGGTTGTCAAGCTAAATAACAACTATTATAACAAAAATTTTACCTATAAGGTAATAAATTATCTATGAAATAGTTGAAAGTAAGAATCTATAAGAATAGACAGTATTTATTTTATGATAAAATAACTCATCAATGTAACACGTTACACAGTGTTATGTAAATTAATATCGAATATATAAAACTTAAGAATTATTTAGTTGATTTAAAATAAATTGAAATATTGAATAATATTAGCTCATCATCATTAAATGCTAAAATAGTTTCAGAATATTGTTAAACTAAAAAATCATTTATCTTTAATGTGATATTGATATCATATCGTGGTAACCGAATCAAATTCTATTGAACTTTTCCATTCAAACAACTTTTTTATATTTGATGTTTTTAAGACTACCCCAGTTATAAATTGTATACTGCCCTGCTCTTCCCTAACAATGATCTGGTTTTAGAATCCTGGAGACGTTTCTCTCCTATCAATCTTCGTCCACAGCAATGGCTACATAATCTACTTTATGATCGTTGAGTGATAAGTTGAGTTAAACGCCCGATGGCTTGTATAAAGCCTTTTAGCTTCGATGAGTAAGGCGACTCACGATCTATTGCAGGTATCTTCATAATCAATCCCTACCCGAGGATCGACGTCGTGTAAAATAAAGTAAACGTTCGACTTGAAAATCGAGTATCTCACTTGAGTACTTGAAACTGTACTACCTATATTAGCATCGTTATAGAGTACTGGTGCCTCTAATGTTAATCGACAACATGATGACTGCACTAGTCCATTCGTGAGTACCCGACTTGTTCAAATACGCTTAAGTTTGCAAATGTCGATATCACCAAAAGGGCTCGCAACTGTTTTGCATAAAGTGTAGAAATTTGGTTTATTGAAATTTCGCGATCTATTTGAGGAAAAAAAGCGTCCATTTTAATACGTCTGTACACTCAATTGAAAAGAGGCGATGTCGAAGCAAACCGGGCGCACGTATCGCTCTGATTCTATTGGATGGGGACATAGTGGGCTAGAACCGTAGACAAGCTAAAGGTCTCAGACAAGATATACATGTATTTATATAAGAGCACCTACGATATTGAGTATAAAACATAGAGTACCGATCCGTTACTAGCCAACTTGGATCTTTGGGCACTAAGTATAAATCACAAACAACCCAGAGCTCCACTCTGTCTGATGTGGGCGGGGAATTTTAGCAATACCATATTTATTCGCTAAAAAGTATAACAGCATCAGTATTGGGATTTAAAATGGCATATCAGTCGCTCAGAACTTATACAAGGATGATAAAAGGTACTTCATATGTGTTACCAAGTATATCTTTCGATACAGTGATTAGGGTCTCAAATATTTGACATAAAAGATACTTCGTTATTAACTAGACCACGTGAATTCGGCAATGAACGGGAGCTATTGAAGGAATGATTGACAGCCCGCAACGGGGAACAGTCAGTCAGTATCCCACACTGACCCCTCCGTACCTGTCGCGACTCGGTCGACTTGTACGGGTGAATGTCCCCGTCTTGGCACGCTACACCGGGGGACTGGTGGGAACGGTTGGCGATTCGAGCCCGCAACGCCAGGACATACGGTCTGAACACAAGGCGGGCGACAACCGCGCAGATCCGGTCCGTTGGCCTGGCGCAGTGCACGACACGGCATATAGAACCGTCTAAGTTGGCTCATTTAGATGTCTCACGTAAGCCTCAATGGCGGTGAACACTGGCTGCAAGGTTGTGAGGCTGTCGGGTGCTGTAGACGGCCGCCCCAGAGTAGGGAGGCTCCGACTAAACTAGAAGACACGTAAGTCCGGGGCTAAGCCTCGCCCCCGCCAATGTTCACAACCTGCGCAGCGGCTATTGGGGATTCTGGGGAGCATATCTTCCCATCGGTGATGTACGGTTAAGGGCCCGCCGCCCTTGTGCCCGGGTGGGGTGAACTAGCACAACCTGCGTAGTACTGTGGCCTGCCGCATCTTGGTAAAATGATGACTTTGTCCCGTAGAGATGCGCGGGTTCGCCAAGGCCAGATAGATATTTTCCAAATGCCCGCCCTTTTGTAGAGGCCCAGGATGCCTCAACACTCGGGATTCGGCTGGAAGAATGCGCTTTGAACTAGTATAAGAGCCGGGAGCCACGCACCGAGATCCTAGTTGGAGGAGGGAACGTCTAGCTCGTCCTGATGTGCGTTTTGCGCCCCGGGTCACATTCGTGTGCTCTACTATGTGTATCCAAAAGGATGTCTCCATGTCTGGGGGTTGGGCAGCGACAATCGGGGCGTTCTTCCGGCCCCGCGATGTATTAGCTCGTTTCGACGGCCTCCTAGACCGGTGGCATAGCAGACGTGATCCCGAGCTCCTTATTCGTTGATCCAGTGTAGTGTCCCTGTCGCGCTGAAGGGCGCGGCTCCACGCAGGGCCCTGCGGCCCGCGCCACGCCCGGCACCCCGACGACGAGCTCGCGGTGGGGCGTTAGGCGGCCTCGCCCGACGCGCGGCAGTACCAAGCAGTCTCCCGCGATCGCGCCACCAGCCCCGGGCGCCGTCAACGCTACTCGCGCTGGCATGCCGGGGCGCGCGCCGCAGGCCGGTCGCGCGCCGGGGGGGAACGCGCGCAAGACGTCGGGCACCGGCGCGAACGTGGCACCAGCCAGGGCCGGCGTCTCACCGCACAGCGGGCACGGAAGCTATCAGCCCGGAGCAGTGTCGTGCGAGACGAGCCACGCCATGCGGGGTCTAGCCGCCCAAGCAGTGAGCGGTGTATGCCGCTCGCCGCCCGCGGCTACGCGCCCCGTGCGGCGGGCACGCGCGGCACCGGAGTCCACGCCTGGTCATTGTGGCGCCCAAACCCGCGGCCCACCAGGCTGGCCCAGGCTGGGCACACCCACTCGTGCAGACGGCAGCGGCGGGGGAGGCGCCTGCCGCGGGCCGCGGCCTCACGCTCCTGCAATCCGGCCCGGCGCACCCGGGGCCCGGCGCGCCCCCCTTTCCTCGCGCCCCAGCCCGCATTGGGGGAGCGGGCTCCTTCAGACCCGCGCTTCGGGCGCCTGCTACGGGAATGGGGGCCAACACCTCCGCGGCCCCGCCCGGCCGCCCGACGTGGATGCGGCCGCCGCCGTCCCCGTCTCGCCCGCCCGCGGCTAACTTCTGGGAGCCCGGGGCCCGTCCGGCCAGCCCCATGGGGGCATCCGGGGCCGCCGCCGCGCGGCCCTGCGGCGGCCGGCCCCGGGCGGGGTCCGGGGCCGACACGCGGAGCCCGCGGGGGAGAGCACCCGCCTCGCGCGGCATTGGACCGCGGGCGCCATGCGGCGCCGAGGCCACGCGTCCGCCACTCCGCCCACCGCGGGACGCACCCGCCGCCCGGGTTGCCGGGCGCCGCCGCTCCG     
P       TTAATTTTATTATTATTAAGAAATTTAATCAAATTTAATAATTTATTGATCTTTAGCGTATAGCGAGCAATAAAACGTTTGTATCTTATATTATATAATAAATTGAAAGAGTCACATTATAAGAAAAATAATTATATATTCATTTATTGCCAAATATTTTATCTCATAAAACAATTCATAATTAAATAAATCTTTAATTGATGCGATAAAACAAAACATATTAAGTAAAACATAGCTATATATTGTTATAAATTTCATTATTCTGTACACTATTAAATACGACTATTTTATTTATAGATCATAAATCTGAAAATATGAATTCCTCTAATAAAAAGTAGTATAGCTTGTTTTTTAATTAGATCAATTCAAAATATTCTCAAGATGAATTTAGGTTAAAGTCTAAAAAGAAAATGATATATTTTAACAGCCCTATTTAAAAGAATAAATTAAACTAAAAACTTAAATTTTAAAAAGCAAAAAATGATAAAATTTATCATATCATTTCTATTTATTATTTTGTTATATGAGAATAGCTGAAAGAACTGTTATTAGAATTGTACATTAAATCATGTCAAACTATTAAACTATTAGCTTGAGGACTTATAAGAGATCGTCAAGCTAAATAACAAATATTCTACCGATAATTTTACGTTTAATGTAATAATTTAACTTTGAAATAGTTGAAAGAAAGATTCTATAGAATAAGACAGTTATTATTTTAAGATAAAATAACTCATCATTGTAGCACTTTAAACATTGTTGTGTAAATTAAAATCGAATACATAAAATTTAAGTATTATTTAATTAGTTTATAATTGATTGAAATATTGATTATTATTAGCTCATCATAATTAAATGTTAAAATAGATTCAGTATATTGTTTAAGTCAAAAATCATATAACTTTAATCTGAAATTGATATCATATAGTGGTAACCGAATCAAATTCTAATGAAATGTTCAATTCAGACAACATTTTTATACTTGATGTTTTTAATTCTACCCCAGTTACAAAATGTATAATGCCCTGCTATTCCCTATCAATGAGATTGTTCTATAGTCCTAGAGGCGTCTCTCTCCTATCAATTTTCGACCTCAGCAATGGTTACTGAATCTACTTTTGGGTCGTAGAATGATAGGTTCAGTCAAACGCCTGCTGGCTGTTATAAGGCCTTTTAGCTTCGATCTGCAAGGCGACTAACGATTTATTGCAGCGATTTACAGAATCAATCCCTACCCGAGGATCGACGACCTGTAAAATAAAGTACACGTTAGACTTGAATATCCAGTATCTGACTTGAGTACTTGTAACTGTACATCCTATATTAGGGCCGCATTAGAAAACTTGTGACTCTAATTTTGATGGACAACATAATGAATGCACTAGTGCAAGCGAGAGTACCCGACTTGTTCATATACGCTGAAATTAGCAAATGTCGATATGACCAAATGGGCTCGCAACTGTATTGCTTGAAGTGTAGACATTTGGTTTATTGATATTTGGCGATCTATTTGAGGAAAAAAAGCGTCAATTTTGATACTAATGTACCCTCAATTGAAATGAGGCGATGTCGGGGCAAACCCGGCGCAATTATCGCTCTGATTCTAATGGATGGGGACATAGTGGGCTAGAACCGTAGACAGGCTAAAGGTCACAGACAACATATACATGTATGGTTATAAGCGTAGCTACGATATTAAACATAAACCCTATAGTACTGATCGGTTATTAGCCAACTTTAAACTTTGGGCACTAAGTACAAATCAAAAACAATCCAGAGCCCAATTCTGTTTGCTGTGGGCGGGCAATTTGAGCAAGACCATAAATATTCGTAAAAAAGTATATCAGCATCGGTCTTGGGATGTACATTGACATACCAGTCGCTCAGTACTGATACAAGGATGCAATAAGGTACTTCATATGTGGTAGCAAGTTTATCTTTATCTACAGTGATTAGGATCTCAAATATATTACATAAAAGCTACATCGTTATTTACTAGACCGCGGGAATTCCGCATTGAACCGGCGCTATTGAAGGAATGTTGGACAGCTCGCAACGGGGAACAGTCAGTCAGTATCCCACACAGACCCCTACCTACCTGCCGCGACTCGGTCGGCTGGTACGGGTGAGTGTGCCCGACCTGGCCCACTGCACCGGGGCACTGGTTGGAGCGGTTGGCGTTCCGAGCCCGCAAGGTGAGGACATACGGTCTAAACACAAGGGAGGCGACACCCGTGCCGTTCCGGTCCGTTGGCCTGGCGATGTGGCCGACACGGGATATAGAACCGTCTAAGTTGGCTCATTTGGCTTTCTCACGCAAGACCCAATGGGCGTGACCATTGGCTGCAAGAATGTGAGGGAGTCGGGTGCTGTAGGCGGCCGGCCCAGAGTAGGGAGGTTCCTTCTAATCTAGAAGAAACGGGAGTCCGGGGCTAAACCTCACCCGCGCGAGTATTCACAACTTGCGCAGTGGCTATTGGGGATTCTGGGGAGCAGACCTTCCCATGGGCGATGTACGGGCAAGGGCCGGCCGCCCTTGTGCTCTGGTCAGGTGCACTGGCACAACCTGCATAGAACATTGCCCTGCCGCGTCTTGAGAAAGTGAGGACCTCGTCCCGTACTAAAGCGTGGGTTCGCCAAGGCCAGATAGATATTTTCCGAATGGCCGCCCTTTGGTAGAGGGTGACGATCCCTCGACACTCTGGATTCGGCTGGAAGAATTGGCTTTGGACCCGTAAAAGAGAAGGGAGCCACGCACCGAGATCGTATATGGAGGACGGTACTTCGAGCTCGTCCTGATGTGCGTTTTACGCCCCCGGCCCGATACGTGTGCGCTCCGATGGGTATCCAAACCGTTGTCTCCATGTCTGCGGTGTGGACGGCGACAATCGGGGCGCTCGTACGGCGCCGCGATGTATACGCGCGTTCCGACGGCCTCATAGACCGGTGGCATAGCAGAAGTGATCCCGAGCTCCCTATTCGTTGACCCTGTGTAGTGTCCCTGTCGCGCGGCAGGGCGCGACTCCAGGCAGGGCCCTGCCGCCCGCGCAACGCCCGGCACCCCGCCGAAGACCTCCCGGTGGCGCTTTAGCCGGCCTCGCCCGACGCGCGGCGGCACCACGCAGTCTCCCGCGATCGCGCCACCAGCCCCGGGCGCCGTCAACGCTACTCGCCGTGGCATGCCGGGGCGCGCGCCGCCGCCCGGTCTCGCGGCGGGGGGGAACGCCCGCCACACGTCGGGCACCGTCGCGAACGTAGCACAGCGCAGGGCCGGTCCTTCACCGCCTAGCGGGCACTGAAGCTCTCAGCCCCGAGGAGTGTCGTCCGAGACGAGCCACGCCACCCGGGGTCTAGCCGCCCAAGCAGAGAGCGGTCTGTGCCGCTAGCCGTCCGCGCGTCCGCGCCGCGGACGGCCGGCACGCGCGGCACCGCGGTCCACGCCTAGTCGTTGTGGCGCCCAAACCCGCGGCCGACGGGGCTGGTCCAGGCTGGGCACGCGCACTCGTGCAGACGGCAGCGGCGGGGCAGGCGCTTGCCGCGGACCGGGCCCTCACGCTCCCGCAATCCGGCCCGGCGCACCCGGGGCCCGGCGCGCCCCCCTTTGCGCGCGCCCCAGCCCGCATCGGGGCAGCGGGCTCGTTCAGGCCCGCGCTTCGCGCGCATCCGACGGGAACGCGGGTCAACTGCTCCGCGGCCCGGCCCGGCCGCCCGACGTGCATGCGGCCGCCGCCGTCCCCGTGTCCCCCGCCCGCGGCTCGCTTCTGGGAGCTCGGGGCCCGTGCCGCCAGCCCCATGCGGGCATACTGGGGCGCCGGCGCGCGGCCTTGCGGCCGCCGGCCCCGGCCGGCGGCCGGCGCCGAGGCCCTGCGCCCGCGGCGGAGAGCACCCACCTGGCGTGGGATGTGACCCCGGGCGGCATGCCGCGCCGCGGCCACGCGTCCGCCACTCCGCGCACCGGGGGTCGCACCCGCCGCCCGAGTTCCCGGGCGCCCCCGCTGCG     
