# Supplementary material for: A simple method for data partitioning based on relative evolutionary rates
Source: PeerJ. 2018 Aug 28;6:e5498. doi: 10.7717/peerj.5498 (PMC6118207; doi:10.7717/peerj.5498)
Supplement: Data S1 — The datasets are provided in the PHYLIP format. [file peerj-06-5498-s002.zip › DataS2/SS1-8miss.phy]

17  4000
out     CTATTCATAATCTCACACTTTAATTAATTTTTTTTATTTAATTTAAAAGTTTTCTACTCTCTCAAATAGTATTTAAATTGTGAGGTATTTTACTATGTTTTTTTAAAAGGTGGATCGGATAATTAATCATAGAGTGTTGTATTAGCGAATATCTATACTTATAGTTTATTTGACTTATCGCATAAACTATACAGATCGTCTTTGAGACGGCATAAATTAATAAGTAAATATTTTTACGAATCTAAGTCAATCAGGCTAAGTTTAGAAGTTCGTGCATAATTTTTTACCAATGAAAGTTTTGTAAGTAATTAATTTCAGATTTGTTCCTCTACATACAAAAATTATAACTATTCCTGTTATATTAATTTAATAATGATATTTTATCTATTTCCTATATATTAATTTTATAGATAGCCATAAGTCAAATAAAATGATTATAATAAATGTATAAATATTATCACATTTAATGGAACCTATAAATGATTGAATCAAAAGCTAAAAGTTTAAAAAGAGTTAATATGATATATATATAAATTTAATTCATGCTGATAATATGCAGTGTAAATAAATGATTCTTTAATGCTATGACACGATTTAATATTTTGATGTGTTTTCTCTTCATAAGCATAATCTTAATATCCCATTGATTTTATTCTAACATATTTTTACTTTACTTAATTATCCTACTTTTCATATATTAAATAAATAGTAAAGTTACGTAAAAACAATACATACATATTTAGTTAATCTTTGTGCGGAAGAATATTATCTACCTTAAATACTTAAATAATATGATAGTTTTAGATTTTCATAATTTTTGTTTTACAAAATTTTTTAAACTGTTAACCATACTTATACTAGCTTGTGATCCTATAAGATATTAAGTTATTAATTATACAGTACTTTGATACGTATATTAATAATATTAGATAACATTTATTTTTATAAATTATATAATTATTTTCCTATGACATGTTAAAAGTGTAAAAAGAAATTGATAGTTACTTATTTAAAACAGCCAGTACTTTAGAGTACAATAGAGCACATCTAGTCATCTCCTCTGAAATAAACGATACTCACGGCCTAGCATTAACACGCTACAATATAGTCGTGACTGGAAGATTGAGATAACCCTAATCGTACAACACTTTGACTGTCCCCTTCCTCTCGTCTTTGGATGGCACAAGAATTATCGCGAGCATTGATTGGCAATATTATATTATAAGCAGTGTAAATTTTAATCCCATCCGTCCAGTGCATATAGTACCCGACTCAACCTTTTCTTGTACAACAGCATGTGAGTATGAGAATAGGTAATTCTAAACTACTGCTATCAATTTACTTTCCCCATGTAGATTTATTTGTATATACAACTTCATAAGCAATATGACGAAATTTAGAATAGCGGCTGTTTCAGTCCACGGCATTTAAATCGTGAAATATGGCGCCTATCGTTTTTTTATCACACGAGCATGCGTGCTTTCAGAAAATGATCTTGAGCTCATGTACTCAAGTCCATTTAATCTTGACGATGCATATGGTAAGGGTGTATGATCCGGAAACATAATTCAGGAATTGTACTCCCGCTTTATGTCTTTTTTCCTGGGCTTAACAGAATTCTCAGTCCAAATTCCAATGCAACAATTCACGCAACCTGAGAGCCATTTAACAAGAAATTTAACACAATTTCACGGGTCGAAGCTCTATGAGTCCAGAATATCTTCCTCCATGATACCAAATTTCTGTTGGCATGCAGATCGAACTAAGAAAGCCTGTATTTCGCTGTCGCAATATCCCTCTAATTGATTTTTTCAAGATCAATCTCCTTGGATCAAATTATTATATTGTAACTAGGTATCCCCTTCGCGAGACTCGCTACATTTTGAGTTTGCCTTCTCCTCCTGTATCTAGGGTAAATAGGACGTGTTTACAACCGATCACAGGTTCACCTTAATGTTTTGGTGCATCAGATGAATGCTAAGGGATCGCATCCCCACTCGCTGTAGGCGTTCTTTAGGGGGCGGCCCGCCTGAGAGGGATCACGTAGGCGCACAAGCCTACCCAAGTTGTCGTTCGGAGGTGTACCGAACCGACTCACAGGACCGGGCTCAAGGGCGGAGGAGCTCGTCCATGTTAACATAGGACCGCGATTCAACCTGATAGCGAAAGTGCTCATCCAACCTTCATGGAGGCCGGGAGCAGTCTATCAGTTCCGCTGATAAGAGCTCCGGGTCGCTGATAGGTTAGGATCGCAAACAGTCGAAATCCCGGAGGCGCCATACCTTCTGTTTACACCCGACGCGTTGAGGGTGCCGTCGCGTTTGCAGAGACCGTGGGAGAGGGGTCACGCCTACAAGTATCCGCCACCGGCACAACTTTGACTGACAGCAAGCAGAAGTGGGGAGGGCCAGATAGTCGTTTCTAACCCTTCACCGAGACGACGATGCCGGGCAATTCCACTCGAGTTGTCACGTGTTCTATTCCCCCGAACGGGCCCAGCGGGCTGTAGTATGCGTAGCGGGGTGCTCCGGGGTGGTCACTTCCGCCACGGGATCTACCCGGTTAGAGCGACGGACTGCGCCCATGCCAGGCCGCGATCATCTATTCCACCTACCTCCTCACGGGCGAGTCGCGGTTTGGATGAATGACGCCACTATTTTTTCACGAGGTGGACCTGACCGACCAAGGGCGCGTGTCTACGAAAGCCGGCGCCGTGCAGGGTATAAATGGCTGGCGCCGTCGTGTACGTTACCGCCCCTCGTCGTCCACAACGGCACCTCTACAACGCATTATTGGGTGACTACTGTTCTCACTCGCCGCCGCTCCCCCCGGCGCTGCTGCGCAATCAGACTTTCGCATACCCTACCTGTCTTGTTTCGACATCGGGAAAGGTGATGGTAAAGCCTGGATGCGAACGCACTTCTCCATGGACGTCGCGCTTCGACAGACTTCGCGTGTCCGCCAGTGTAAAGGGTGCTTACAAGCAGCATTTGTCAACAACCGCGAGGGCGCAACAGGGGTGTTGTCCCCGGGCCGCGCGCAGGCGGGCCCCCGACCTAGGCCTGCGGTTTGGTTGCCCCCTGCCGGGGCCGGGCGGGCCTCCCCAGGCGGCGCGTCCCGCCGCGTAGCGGGTGGGGCGTGACCCGCCGGGCCGGGCCTCGTGCCCGGCCCACCGAACAGGCGGGGCCGATGGCGCAACCCGGATTGCTGGCGTCCCGGAGTCACACAGGTCCGGGAACAGGGATCTTGCGGGGGTGCGCAGGCCACGCCACGTGGCTGCGCCGTCGGGTCTACCGGCCGCCAGCCGCCCCCGGGATGGCGCCGGGTCGGCTGGCTGGCGCTCGCCGGGCAAGCCCGGCCAGGGAACTCGGCCCCGCCCAGTCCCTGCGCGGCGGACAGCGCCGTCGCGTCGCGGCCCCCCACCCCAGGGGGGCCCCCGGCCCTCCGAGCGCGGGCGAGGGCCCGGCACTCGCATGCGCGCGGCGCAGGGTGCCCCCCGACGCGCGGTGCTTGCGGGCGCACCGCGACGCCCATGGTCGGCGGCCGGGAGCGCTCCGCCCTCCGTCGCCCCCGCGCGGCCCCCCGCCCCAGCCCGCGCGCCGGCCGGGCACCCCCGCGTGCCTCCGTGGGGCGGCCGGGCGGCGCCGTCGCCGAAGGCCGGCGAGGTCCCGCGCGCGGCTCGCGCGCCGGACTCAGGCTCGCCCGAAGGCTGGGGCCGCGGTCCTTGGCTCGAAGGCGGCATCCCCTCGGTTTCCACCGGCTGCCGGCCCCGTCGGATGGGCGTGGCATCGATGGCCCGGTTCGGAACCGGGTATCGGGCGGCCGCTGGGCCTCGCCCCCGCCCCCCCCGGACCAGCGGAGGGCCCGACGCCCCCGGGACGTCGCCGGCCCGCCTCGCGCGCCGCTGCGTCACCCCGGGCAGGCTGGCCGCAGCGCCCGGGCTCGCCACCCTGCGCGCACGGAGCAAAGCGGGGCGGCCCGGTGCCCCGCCGCCGGGGGA     
A       CTATTCATAATCTCTCACTTTAAAAAATTTTATTTATTTAATTAAAAAGTTTTCTACTCACTCAAATAGAATTTAAATTGTGAGGTATTTTACTATGTTATATTAAAACGTAGATCGGATATTTTATCATAGAGTGTTGCATTAACGAATATTTATAATTATAGTTTATTTTGCTAATCGTATAAATTGCACAGTTCGTCTTGGAGACGGCATAAATTAATATGTAGATATTTTTACGAGTCTAAGTCTATCATGTTAATTTGTGATGTTCGTGCATAATATTTTACCAATGAAAGTTTTGTAAGGAATCAATTTCAGATTTTTACCTCTACCTAAAAAAATTATAATTAGTTCTGCCTTAATAATTTATTAATGATATAAAATCTAAATCCTTTATATTATTTTAATAGATACCCATAAGTCAAATAAAATGATTATTAAAATTGTATAAACATTATCACTTATAATGGAGCCTATAAATTATTGATTCAAAAGCTATAAGTGTAGAGAGTGTTAATAAGATATATTTATACATTTAATTCATACTTATAATATGCAGTATAAATAACTTATTCTTTAGTGATATGACACGATTTAAAATTATGTTGTGCTTTCACTTCAAAATCGTATTATTAATAACCCATTGATATTATTCTATTACATATTTAATGTACTAAATGATCCTACGTTTTGTATAAGGATAACATATTAAAGTTACGTTAAAACAATACATATTTAATTAGTTATTCTTAGTGAGTAAGAAAATTATCTAACTTAACTAACTAAGTAATATGATAGTTTTTAATTTTCATATTTGATAATTTAAAAAATGTTATAAACTGTTAAAGTTACAAATACTAGCTTTTGACCCTATAAGATATTACGTTATTGATTATATAGTAGTTTACTACGGATATTAAGAATATTAAATAACTTTTATTTTTATAAATTATATAATTATTTTCCAATGACATGTTAAAAGTAAAAATATAATTTGTTAGTTACTTATGTTAAACTACCACTACTTTAGAGTACAATAGAACCCATCTAAACATCTGCTCTAAAATCAACGAAACTCACGGCCGAGCATAAAAACGCTACGAGATAATCGTGACCGGAAGATTGATATAACTCTAATGGCATAACACCTTGACTGACCCGGTCCTATCGGCTTTGGATGGGACAAGAATTATCGCGAGTAGCGATTGGCCTTAATATATTATAAGCCGTGTAAATTTTTATCCATTCCGTACAGTCCATATAAAACCCTACTCAACCTTTTCTTGTACATCAGCATGGGAGGATGAGGATAGGTAATTCTAAACTACTACCATCAATTTACTTTCCCCTTGTAAGTTCATTAGTATATTCAACTACATAACCAATTTCATGAAATTTAGAATAGCGGATCTATCAGTCCACGCCATAAAGATAATGCAATATGATGCCTATCGCTTTTTTCTCTCTCGAGCACGCGTGCTTTCAGAAAATGATTTTCAGCTCATGTACTCAAGTTCACCTATTCTTGCCGCTGCATATGGTAAGGGTGTATGATCCATTAACAGAATTTAGCACATGTACTCCCTTTTTATGTTTTTATTCCTGAGTTTAGTAGAATTGTCAGTCCAAACCCCAATGCAGCTGTTCGCGCAACCTGACAGGCCTTTAACAAGCAATTTAACGCAATATAATCAGTCGAAGCTCTATGATACCAGAATATCTTCCTCCTTCATACCAGATATCTGTTAGCATGCAGATCGAACTAAGTATGCCTGTATTTCGCTGACGCATTATCCCCCTAGTTCATTTGTTCAAGATTAATCTCCTTGGATCAAGATATAAGTTTGACAGTAAGTATCCCCTTCGCGAGACTCGGTATATTTTGAGTGTGTATTCTCCTCTGGTATCTATGGCAAATAGGAAATGATAGCATCCGATCTAAGGTTCACCTTAATGTGTTGGTGCATCACATGAATGCTGCGGTATCCCCTCCCCAGTCGCTGCACGCGTTGCTTACGGGGCGGCCCGCCTGAGAGGGATCACGTAGGCGCACAAGGCCACCCCAGTTTTGGTTCGTAGATGTACCGAACCGACTCAAAGGACCGGACTTAAGGTCGAAGTGGATCGTCCAAGTTAACATAGGAACGCGATTCAAGCTTATAGCGAAAGTGCGTATCCAACCTGTATGGTGGCCGGGAGCAGTCTATCACTTACGCAGATAAGAGTTCCGGGTCGCTGAAACGTGAGGATCGCAAGCAGTAGAACACCCGGTGGCGCCACACCTTCTGCCTCCACCCGACTGGTTTGGGGTGCCGTCGCGTTTGCAGAGAGCGTGCCAGAGGGGTCACGCGTACAAGTATCCGCCACCGGCACAACTTTGAATGACGGCAAGCAGAAGTGGGGAGGGCCAGATAGTCGTCTCTGCCCCTTCACCAACACGACGATTCCCGGGAATTCAACTGGAGCTGTCACGTGTTCTATTTACGGGAACGGGCCCAGCGGGCCGTAGTATGCGGAGCGGGGTGCTCCCGGCTGGTCACTTCCGCCACGGTATCAACCGGGTTAGACTGACGGACGGCGCCCATGCCAGAGCACGATCATCTTTTCCACCTACTTCCTTACGGGCGAGTCGCGGTTTAGATAAAGGGCGCCACTACTTTTTCACGAGGTGGCCCTTCCCAACCCAGGGCGCGTGTCTACCAAAGCCGACTCCGCGCAGCGTATAAAGGGCTGTCGCCGTCGTGTTCGTAACCGCCCCTCGTCATCCACAACGGCAACTCTAATACGGATTATTATGTGCCTACTGTTCTAACTCGCCACCCCTCGCCCCGGCGCTGCTGCGGAATCAGACTTTCGCATACCCTACCTGTCTGGGTCCGACATGCGCGATGGTGATAGCAAAGCCTGGATGCGAACGTAATTCTTCATGGACGTCGCGCTCCGACAGACGTCGCGCCTCCGCCACTGTGCAGGGGGCTTATGAGCAGCATTAGCCAGCACCCGCGTGGGCGCAACAGGGGTGCTGTCCCCCGGCCGCGCGCAGGCGGCCCCACGACCTAGGCCTACGGTTTGGTCGTTCCCTGCCGGGGCCGCGCGGGCCTCCCCATGCGGCCCGGCCCGCCGCGCAGCGCGTGGGAGTTGACCCGCGGGGCCGGGCCTCGTGCCTGGCGCACCGGCCAGGCGGGGCCGCCGGCGCAGCCCGGATTGCTACCGTCCCGGACTCACACGGGTCCGGGAACACGGATCTTGCGGCGGCGCGCTGGCGCCGCCACGAGTGTGGGCCGCCGGTTCTACCGGTAGCCACCCGCCCCCGGGGTGGCGCCGGGTGGGATGGCTGGCGCTCGCCGGGCAAGCCCCGACCGGGAGCTGGGGCCCGCCCAGTCCATGCGCAGCGGACAGCGCCGTGGCGTCGCGGCCCCCCACCCCAGGGGGGCCCCCGACCGTCGCCGGGGGGTCCGGGACCCCCGACTCGCATGCGGGCCGCTCTGGGTGCCCACAGACGCGCGGTGCTGGGGCCCGCGCCGCGAAGCGCACGGTCGCCGGCCGTGGGCGCTCCCCCCTCCATCGCCCCCGCCCGGGCCTCCACCCCAGCCCGCGCGCCGGCCGAGGAGCCCCGCCGGCCTCCGTGGGGCGGCCGGGCGGCGCCGTCCCAGGAGGGCGGGGAGGTCGAGCCCGGGGCTCGCGCGCGGGGCACGGACCCGCCCGAGGGCTGGGCCCTCGGTGCTGGGCTGGAAGCCGGCACCCGCTCGGAGCCCACCGGCTGCCGGACCCGTCGGACGGGCGGGGCATCGAAGGACCGGTTCGGCACCGGGTATCGCGCGGCCGCTTTGCCTCGCCATCACCCCCCACGGACCAGCGGAGGGCCCGACGCCCCCGGGAGGTCCCCGGCCCCCCTAGCGCGCCGCTGGGTCACCCCGGGCACGCTGCCCGCACCGCCCGGGCGCGGCACCCTGCGCGCAAGGAGCAACTAGGGGCCGCCCGGGGCCCCAACCCCGGGGGA     
B       CTGTTCATAATCTCTCACTTTAAAAAATTTTTTTTATTTAATTAAACAGTTTTATACTCCCGCAAATAGTATTTAAATTGTGAGGTATTTTACTAGGTTATATTAAAACGTGGATCAGATATTTTAAAATAGAGTGTTGTATTAGCGAATATCTATTTTTTAAGTTTGTATTTCTTATAGCATAAAATACCCAGTTCGTCTTAGAGACGGCATAAATTAATATGCAGATATTTTTACGTATCTCAGTCTATCAGGTTAAGTTTAGATGATCGTGCATAATCTTTTACAAATGAAATTTTTGTTAGGAATTAATTTCAGATTTTCACCTGTACCTAAAAAAATTATATCTACTTCTGTTGTATTAATTTAATAATGATATTAAATCTATATCCTTTATATAATTTTTATAGATACCTATAAGTCAAATAAATTGGTTATAAAAAATGTATAAACATTATTACTTTTAATGGGGCCTATAAATGATTGAATCATAAGCTAAAAATGTAAAAAGTGTTAATAAGATATATATATACATATAATTCATGTTAATAATTTTCAATATTAATAACTTATTCTTTAGAGCTATGTCACGAATTAGAATCTTGTTGTGCTTTCGCTTAATAATCGTATTATTAATAACCCATTGATTTTATTCTATTAGATTTTTAATTTACTAAATGATCCTACGTTGCTTATAAGGATTACATTTTAAAGTTACGTAAAAACAATACATATATAATTAGTTATTCTTTGTGTGTAAGAAATTTATCTTACTTAATTTTTAAAGTAATTTGATAGTTTTAAATAGTCATAATTTTTGTTTTAAAAAATACTATAAACTGTTTACGGGACAAATACTAGCTTATGACCATATAAGATATTAAGTTATTGATTATACAGTAGTTTGATACGTATATTAATTATAGTAGATAACATTTATTTTTATTAATTATATTATTATTTACCTATGACATGTTAAAAGTTAAAATTATATTTGATGGTTACTTCTGTTAAACTTCCAGTACTTTAGAGTACAATAGGGCGTATCTAATCATCTCCTCTAAAATAAACGATACTCACCGCCGGGCCTATATACGCTACGATATAGTCGTGACCGGAAGATTGATATAACTCTAATGGGATAACACTTTGACCGACCCCGACCTCCCGTCTTTGGATGGGACAAGAATAATTGAGAGTAGCGATTGTCCATATTATATTATAAGCAGTGTAAATTTTGATCCAATTCGTACAGTGCATATAGCACCCTACTCAACCTTCTCTTGTAGCAAAGCATGTGAGGATGAGAATAGGTAATTCTATATTACTACGATCAATTTACTCTCCCCTTGTATGTTCAATAGTATATGCAACTTCATAATCAATGTCACGAAATTTAGAATAGCGGATTTATCACTCCACGCCATACAGACCATGAAATATGGCCCCTATCGCTTTTTTCTCCCACTAGCATGCGTGCTTTCAGAAAATGATTTTAACCTCATGTACTCAAGTACATCTACCCTTGCCGCTGTATATGGTAATGGTGTTTGTTCCACTAAAATAATTTAGCAACTGTACTCCCTCTTTATGTTTTTTTTCCTGGGTTTAACAGAATTATCAATCAAAATCCCAATGCAGCTGTTCGCGCAACATGACAGGCCTTTAACAAGAAATTTAACTTAATATCATGGATCGAAGGTATATTAGTCCAGAATATCTTCCTCCCTGATACCAACTAGCTGTTGGCATGCAGATCGAACCAAGAATGCCTGTCTTTCGCTGACGCGATATCCCTCTTCATGATTTTTTCAGGTTAAATCGCCCCGGATCAAGTTATCAGTATGAAGGTAGGGATGCCCTTCGCGAGACTTGGTACATTTTGAGCGGGTTTTCTCCTCCTGTATCTATGGCAAAGAGGACGTGATTATATCCGATCACAGGTTCACCTTAATGTTTTGGTCCATCACATAAATGCTACGGTATCGCCTCCGCATTCGCTGCAGGCGTTGGTTACGGGGCGGCCCGCCTAAGAGGGATCACGTACGCGCACAAGGCCACCCCAGTTCTTGTTCGCAGGTGTACCGAACCGACTCAAAGCACCGGGCCTAAGGTCGAAGTCGATCTTCCAAGTTAACATAGGACCGCGATTCAAGCTCATAGCGAAAGTGCTCATGCAACCTCTATGGGGGCCGGGAGCAGTCTATCAAATCCGCTGATAATACCTCCGGGTCGCTGAGACGTGATGATCGCAAGCAGTCGAAACCCCGGTGGCGCCATACCCTCTGCTTCGACCCGCTGCGTTTGGGGAGCCGTCGCGTTTGCAGAGGGCGTGTCAGAGGGGTCAAGCCAACAAGTATCCGCCACCGACACAACTTTGAATGACGGCAAGTATAAGTGGGGAGGGCCAGATGGTCGTTTCTGACCCTTCACCAACACGACGATGCCGGGGCATTCAACTCGAGTTGTCACGTGTGCTATGGACGGGAAGGGGCCCAGCGGGCCGTAGTATGCGAAGCGGGGTGCTCGAGGGTGGCCAGTTCCGCCACGGGACCAACCCGGTTAGGCCGACGGACGGCGCCCATGCAAGGCCACGATCCTCTGTTCCACCTACGTCCTTACGGGCGAGTTCCGGTTTGGATAAACGGAACCACTATTTCTTCACGAGGTGGCCTTTACACACGGTGCGCGCGTGTCTACGAAACCCGGGTTCGTGCAGGGTATAAATGGCCGGCGCCGTCGTGTTCGTCACCGCCCCTGGTCATCCAGAACGGCACCTCTAATACGGATTATTCTGGGCCTACTCTATTAACTGGCCACCCCTCGCCCCGGCGGTGCTGCGGAATCAGACTTTCGCATACCCTACCTGTCTCGGTCCGACATCCCGACTGGTGATGGAAAAGCCTTAATGCGAGCGGACTTCTCCATGGACGTCGCGCTCCGACTCACTTCGCCCCTCCGCCTCTGTAGAGGGTGCTTAACATAAGCATTAGCCAACAACCGCGAGGGCGCAACAGGGGTGCTGTCCCCCGGCCGCGCGCACGCGGGCCCGCGACCTAGGCCCGCGGTTTGGTGGCTCCCTGCCGGGGCCGGGGGGGCCTGCGCAGGCCGCGGGTGCCGCCGCGCAGCCCGTGGGGCGTGCCCCGCGGGGCCGGGCCTCGTGCCAGGTGCACCGGCCAGGCGCGGCCGCCGGCGCAACCCGGATTGCTCCCGTCCCGGACTCAAACGGGTCCGGGAAGACGGATCATGCGGGGGTGCGCTGGCGACGCCACGTGGGTGGGCGGCCGGGTCTGCCGGTAGCCAGCCGGCCCCGGGCTGGCGCCGGGTGGGATGGCTGGCGCTCGCCGGGCAAGCCCCGGCCGGAACCTCGGCCCCGTCCACTCCATGCGCAGCGGACAGCGCCGTGGCGTCGCGGCCCCCCTCCCCAGGGGTGCCCCCGACCCTCCCAGGGCGGCCGGGGACCCACGACTCGCATGCGGGCGGCGCAGGGTGCCGCCAGACGGGCGGTGATTGCGGGCGCGCCGCGACGCCCAGGGTCGCCGTCCCGGAGCGCTCCCCCGTCCGTCCCCCCCGCCCGGCCCGCCGCCCCAGCCCGCGCGACGGCCGGGCACCCCGGCCGGCCTCCCTGGGGCGGCCGGGCGGCGCCGTCCCAGGAGGGTGGAAAGGTCGCGCCGGCGTCTCGGGCGGGGGGCTCCGACGCGCCCGAGGGCTGCGCCCGCGGTGCTGGGCTCGAAGCCGGCAACCGCCCGCAGTCCAGCGGCTGCCGGACCCGTCGGACGGGCGGGGCATCGAGCGACCGGTTCGGCCCCGGTTATGGCGCGGCCGCTGGGCCTCGCCCCCGCCCCCCACGGACCAGCGGAGGGCCCGGCGCCCCCGGGAGGTCGCCGGCCCGTCTCGCGCGCCGCTGGGTCACCCCGGGCACGCTGTCCGCAGAGCCCGGGCCCGTCACCCTGCGCGCACGGAGCAACGGGAGGCCGCCCGCGGCCCCCACCCCGGGGGA     
C       CTATTCATAACCTCACACTTTAAAAAATTTTTTTTATTTAATTTAAAAGTTTACTACACCCACAAATAGTATTTAAATTGTGAGGTATTTTATTGTGTTATATTTAAACGTGGATCTGAAATTTTATTATAGATTGTTGTATTTACGAATATCTATAATTATAGTTTATTTTTCTTATCGCATAAAATTATAAGTTCGTCTTAGAGACGGCATAAATTAATAAGCAGATATTTTTACGAATCTCAGTCTTTCAGGTTAAGTTGTGATGATTCTGCATAACCTTTTACCAAAGATAGTATTGTAAGGAATCAATTTCAGATTTTAACCACTACCTACTAAAATTATAACTACTTCTGTTGTATTAATATAATAATGATTTAAAATCTAAATTCTATATAATATTTTTATAAATCCCCATAAGTCAAATAAAATGATTATTAAAAATGTATAAACATTATCACATTTAATGGAGCCTGTAAATGGTTGAATCAAAAGCTATAGGTGTAAAAAGTGTTAATATGATATATATATAAATTTAATTCATGCTAATAATATTCAGTATGAATAACTTATTCTTTAGTGATATGACACGATTTAATATTTTGATGTGCTTTCGCTTCAAAAGAGTATTATTAATATCCCATCGATTATATTCTATCAGATAATTAGTTTTCTAAATGATCCTACGTTTCAGATATGAATAACATTTTAAAGTAACGTAAAAACAATACATATATATTTAGTTATTCTTTGTGCGTAAGAAATTTATCTACCTTAAATATATAAGTAATCTGATAGTTTTAGATGTTCATAATTTTTGATTTAAAAAATATTTTAAACTGTTTACGATACTAATACCAGCTTTAGACACTAAAAGATATTAAGTTATTGATTATATAGTAGTTTGATACGTATATTAATTTTAATAGAAAACATTTATTTTTATAAATCATATTATTATTTACCTATGACATCTTAAAAGTTAAAAAATAATTTGGTAGTTACTTATTTTAAACTGGCAGTACTGTAGAGTACAATAGAACCCAGCTAATCATCTCCTCTAAAATAAGCGATACGCACGGCCTCGCATCACAACGCTACAAAATAGTCGTGACCGGAAGATTGATATTACTCTAATGGGATAACACATTGACCAACTCCGTCCTCTCGTCTTTGGATGGGACAAGAATGGTGGGGATTAGGGATTGTCAATATTATATTATGAGCAGTGTGAATTTTTATCCGATCCGTGAAGTGCATATAGAACCCGCTACAACCTTTTCTTGTACAGAGGCATGCGAGGATGAGAATAGGTAATTCTTAACTACTACCTTCAATTTACTTTCCCCGTGTATATTCATTAGTATATACAACTACGTAATCAACATTACGAAATTTAGAATAGCGGATGTCTCACTCCACGTCTTAAAGACATTGAAATATGGCGCCTATCGTTTTTTTGTCTCACGTGCAGGCGTGCTTTCAGAAAATGATTTTGAGATCATTTACTCAAGTCCATCTATTCTTGGCGATGTATATTGTAAGGGTGTATGATCCATTAACATAATTTAGCAACTGTAATCCCGCTTTATGATTTTGTTCCTGTGCTTAACAGAATTGTCAGTCCAAATCCCAATGCAGCTGTTCGCGCAGCCTGACAGGCGTTTAACAAGAAATTTAACTCAATATCATGGCTCGAAGATCTTTTAGTCCAGACTATCTTCCTCCTTGATACCAAAGGCCTGTAGGAATGCAGTTCGAACTAAGAATGCCTGTACTTCTCTGACGCAATATCCCTCTGGTTGCTTTTTTCAAGATTAATCTCCTCGGCTCAAGTTAATAGATTGACAGTATGGATCCCCTTCGCGAGACTCGGTACATTTTGAGTGTGTTTTCTGCTCCGGTATCTAAGGTAAATTGGACGTGATAATATGCGAGCTCAGGTTCACTTTATTGGATTGGTGCATCACATGAATGCTGCGGTATCGCCTCCCCAGTCGATGCATGCGTTGGTTACGGGGCAGACCGCCTGAGAGTCATCACGTAAGCGCACACGGCCACCCCAGTTGTTGTTCGTAGGGGTACCGAACCGACTCAAAGGACCGGGCTTAAGGTCGACGTCGCTCGTCCAAGTTAACATAGGACCGCGATTCAAACTCATGGCGAAAGTGCTCATCCAACCTCTATGGAGGCCGGCAGCAGTCTATCAGTTCCGCTGATAACAGCTCCGTGTCGCTGAAAGGTGAGGAACGCAAGCAGTCGAAATCCCGGTAGCGCAATACCTTCTGCTTCCACCCGACTCGTTGGGAGTGCCGTCGCGTTTGCAGAGAGCGTGCCAGAGGGGTCACGCCTAAAAGCATCCGCCACCGACACAACTTTGCCTGACGGCAACCAGAAGTGGGGGGGGCCAGATCGTCGTTTCTGACCCTTAACCAAAACGACGATGCCGGGCCATTCAACTCGAGTGGTTACGTGTTCTATTGTCGGGAAAGGGCCGAGCGGGCCGTAGTATACGTACCGGGGTCCCTTAGGGTGGTCACTTCCGCCACGGGACCTACCCGGTTTCAGCGACGGACGGCGCCCATCCGCGGACACCATCATCTCTTCCACCTACGTCCCTACGGGCGAGTCGCGGTGTTTAGAAACGGCGCCACTATTATTTCACGAGGTGGGCCTTCCCAACCCAGCGCGCGTGTCTACGAAAGCAGTCGCCGTGCAGGGTATAAATGGCTGGCGCCGTCGCGTGCGTAAAAGCCCCTGGTCATCCACGACGGCACCTCTAAGACGCATTTTTGTGCGCCTACTGTTCTGACTCGCCACCCGTCCCCCCGGCGCTGCTGCGGAATCAGACTTTAGCACACCCCACCTGGCTCGGTTCGACGTCCGGAACGGTGTTGGTAAAGTCTGGAGGCGAACGGACTTCTCAATGGGCGTCGCGTTACGACAGACTTCGCGCCTACGCCCTTGTTGACGGGGCTTATGAGCAGCATTAGTCAACAACCGCGAGGGCGCAACAGGGGTGGTGTCCCCGGGCCGCGCGCACGCGCACCCCCGACCTAGGCCCGCGGTTTGGTTGCCCCCTGCCGGGGCCGGCTGGGCCTCCCCACGCCGCGCGTACCGCCGCGCAGCCCGTGGGACGTCACCCTCTCGCCCGGGCCTCGTGCCGTGCCCACCGGCCAGCCGCCGCCGCCGGCGCAACCCGGTTTGCTGCCGTCTCGGGGTCGCACGGGTCGGGGAACACGGATCTTGCGGGGGTGCGCAGGCGACGCCACGTGGCTGGGGCGCCGGGTCTACCGGGAGCCAGCCGCCCCCAGGGTGGCGCCGGGTGTCATGGCTGGCGCGCGGCGGGCAAGCCCCGACCGGAACCTCGGCCCCGCCCAGTCCGTGCGGAGCGCACGCCGCAGGGGCGTCGCGGCCCCCCACCCCAGGGGGGCCCCCGGCCGTCTCAGTGCGGGCCGCGACGCGCGACTCGCATGCGCGCGGCGCAGGGTGCCGCCAGACGTGCGGTGCTTGCGGCCGCACCGCGACGCCTAGGGTCTCCCCCCGAGAGCGCTCCCCCCTCCGTGGCCCCCGCCGGGCCCGCGGCCCCAGCCCGCGCGCCGGCCGGGCACCCCGGCCGGCCTCAGTGGGGCGGCCGGCCGCCGCCGTCCGGGAACGGCGGGGAGGTCGCGCCCGGGCCTCGCGCGCGGGGCTCGGGCGCGCCCGAGGGCTGGGCCCACGGTGCTGGGCTGGAGGCCGGCAGCCGCACGGATTCCACCGGCTGCCGGACCCGTCGGACCGGCGGGGCATCGAAGGACCGGTTCGGCACTGGGTATCGCGCGGCCGCTGGGCCTCGCCCCCGCCCCCCACGGACCAGCGGAGGGCCCGGCGCCCCCGGGAGGTCCCCGGCCCGCGTCGCCCGCCGCTGGGTCACCCCGGGCACGGTGGCCGCAGCGCTCGGGCCCGCCGCCCGGCGCGCCCGGAGCAAGGGGGGGCGGCCCGCGGCCCCCACCCCGGGCGA     
D       CTTTTCATAATCTCACACGTTAAAAAATTTTGTTTATTTAATTAAACAGTTTTCTACACCCGGAAATAGTATTTAAATAGTGTGGTATTTTACTGTGTTATATTAAAACGTGGAACTGATAATTTATCATAGACTGTTGTATTAACGATTATCTATGATTTTAGTTTATTTTTCTTATCGTATAAATTATAGAGTTCGTCTTAGAGACGGCGTAAAATAATATGCAGATATTTTTAAGAATCTAAGTCTATCATGTTAAATTGAGACGTTCGTGCATAATCTTTTACCAAAGAAAGTTTTGTAAGTAATCAATTTCAGATTTTTAACTATACCTACAATTATTATAACTATTTCTGTTGTATTAATTTAATAATGATATTAAATCAATATACTTTATATTATTTTAATAAATACCTATAAGACAAATAAAATGTTAAAAAAAAATGTATAAGTATAAATACTTTAAATGGTGCCTATAAATGGTTGAATCAAAAGCTATAAGTGTAAAAAGGGTTAATAAGATATATATCTAAATTTAATTCAAGATTATAATATACAGTATGAATAACATATTCTTTAGTGCTATGGCACGATTTAATATTTTTATGGGCTTTCTCTTCAAAAGCGTATTATTAATATTCCATTTATTATATTCTATCAGATATTTCATATACTAAATAATCCTACATTTCTTATAAGGGTTACTTTTTAAAGGTACGTAAAAACAATACATATTTATTTAGATATACTTTGTGCGTAAGAAATTCATCTATCTTACATGATTAAGTAATCTGATAGTTTTAGATTTTTTTAATTTTTGATTTAAACAATATTTTAAACTGTTTATGATACTAATACTAGCTTTTGACCCTATAAGATATTAAGTTATTGATTATACAGTAGTTTGATACGTATATTAAGAATAATAGATCACATATATTTTTATAAACTATATTATTATTGACCTATGACATGTTAAAAGTGTAAATAGTATTTGATAGTTACTTATCTTAAACTACCATTACTTTAGATTACAATAGAACTCAACTGATCATCTCCTCTACAATAATCGATACACTCGGCTTAGCATTTAAACGCTACAATATAGTCGTCACCGGAAGATTGATATTACTCTAATGGGAGAACACATTGACCGACCCCGACCTCTCGTCTATGGATGGGACAAGAATTGTAGCGTGTAGCGATTGGCGATATAATATTATGAGCAGTGTCAATTTTTAACCAATACGTAATGTCCCTATAGAACCCTCCTCAACCTTTTCCTGTATATAGGCATGTGAGGATGACGATAGGTAATTCTTTACTACTCCCATCAATTTACTTTCCCCGTGTATGTTCATTGGTATATACAACTTCGTAAGCAAGATCACGCAATTTAGAGTAGCGGTTCTATAATTCCACGCCCTAAAGAACATGATATATGGTGCCTATCGTTTTTTTATCACACAATGATGCGTACTTTCAGAAAATGATTTTAATATCATGTACTCAAATTAACCTATACTTGTCGATGCATATGGTAAGGGTGTATGATCCATTAACATAATTTAGCATCTATACTTCCTCTTAACGTTTTTTTTCCGGCGTTTAACATAATTGTCATTCCAAATTCTAATGCAGCTATTCGCGCATCCTGACAGGCGTTTAACAAGAACTTAAACTCAATATCATGCGTCGTAGATCTTTTAGTCCACACCAGCTTCCTCCTTGACACCAAAGACCAGTTGGTATGCAGCTCGAACTAAGGATGCCTGTTTTTCCCTGACGCAATATCCCTCTGTTTGATTTTTTCAAGATTAATCTCCTCGGTTCAAGCTAATAGGTTGAAAGTACGGATCCCATGCGCGAGACTCGGTACATTTTGAGTGTGTTTTCTCCACCTGTATCTCTGGTAAATAGGACTTGGTCGCATCGGATCAAAGGTTCAGGTTAATGTCTTGGTGCATCACATGAATGCTCCAGTATCGCCTCACCAGTCGCAGCAGGCGTTGGTTACGGGGCGGCCCGCCTGAGAGGGATCACGTCAGCGCACAGGGCCCCCCCAGTTGTTGTTCGTAGGTGCACCGAACCGACTCAAAGGACCGGCCTAAAGGTCGAAGTGGCTCATCCAAATTAACATCGGACCGCGATTCAAGCTCATGGCGAAAGTGCTGATCCAACCTCTATGGAGGCCGGTAGCGGTCTATCAGTTCCGAGGATAAGAGCGCCGCGTCGCTGAAAGGTGACGATCGCAAGCAGTCGAAATCCCGGTGGCGGCATACCTTCTGTTTTCACCCGATGCGTTTGGGGTACCGTCCCCCTTGCAGAGAGCGTGCCAGAGGGGTCACGCCTACTAGTATGGGGCACCGACACAACTTTGACTGACGGCAATGAGAAGTGGGGAGGGCCAGATCGTCGTTGATAAGCCTTAACCAACACGACGATGCCGGGACATTCAACTCGAGTTGTCACGTTTTCTATTGCCGGGAACGGGCCGAGCGGGCGGTAGTATGCGTAGCGGGGTACCCCCGGGTGGTCATTTCCGCCACGGTAACAACCCGGTTAGAGCGACGGACGGCACCCATGCCTCCCCATCATCAGCTTTACCACCTACGTCCCTACAGGAGAGTCGCGGATTGTAGAAACGGAGCCACTATTTTTGCACGCTGTGGACCTCGTCAACCCAGGGCGCGGGACTACGAAACCAGCGACCGTGCAGTGTATAAATGGCTGGCGCCGTCGCGTTCGTAAGAGCCCCTTGTCATCCACAACGGCACCCCTAACACGCATTCTTGTGGGCCTACTGTTCTGACTCGCCACCGATCCCCCCGGCGCTGCTGCGGAATCAAACTTTCGCAGACCCTACCTGTCTCGGAACGACAACCGGAATGGTAATAGAAAAGCCTCGATGCGAACGGACTTGTCCAGGGACGTCGCGCTGCGCCGGACGTCGCGCCTCCGCCGTTGTATAGGGGGCTTATGAGGACCATTAGCCAACAACCGCGAGGGCGCAACAGCGGTGTTGTCCCCGGGCCGCCCGCACGCGCGCCCCCGACCTAGGCCCCCGGTTTGGTGGCCCCCTGCCGGGGCCGGGCGGGCCTCCCCACGCGGCGTGTCCCGCCGCGCAGCCCGTGGGACCTCACCCGCGGGGCCGCCCGTCGTCCCAGGCCCACCGCCCAGGCGGGGCCGCCGGCGCAACCGCGATTGCTGCCGTCGCGCAGTCACACGGGCCCCGGAACACGGATCTTCCGGGGGTGCGCTGGCGAGGCCACGTGGGTGGGCCGCCGGGTCTACCGGTAGCCACCCGCCCCCGGGGTGACGCCGGGTGGGATGGCTGGCGCTCGCAGGGCAAGCGCCGACGGGAACCTGGGCCCCGCGCAGTCCCTGGGCAGCGCACAGCGCAAGGGCGTCGCGGCCCCCCACCCCCGGAGCGCCCGCGACCGTCCGGGTCCGGTCCGGGACGCGCGACTCGCATGCGCGCGGCGCAGGGCGCCGCCAGACGCGCGGTGCTTGCGACCGCACCGCGACGCCTATGGTCACCGGCCGCGAGCGCACCCCCCTCCGTATCCCCCGCCCGGCACGCCGCCCCAGCCTGCGCGCCGGCCGGGCACCCCCGCCGCCCTCCCTGGGGCGGCCGGGCGCCGCCGTCCCACCAGGTCGGACAGGTCGCGCCCGGGGCTCGCGCGCGGGGCTCGGACTGGCCCGAGGGCTGGGCCCTTGGTGGTGGGCTCGAAGCCGGCAACCACCCGGCGTCCACCGGCTGGCGGAGCCGTCGGACGGGGGCGGCATCGAAGGACGGGTTCCGCACCGGGTATCGCGCGGCCGCTGGGCCTCGCCCCCGCCCCCCACGGACCCGCGGAGGGCCCGACGCCGCCAGGGGGTCCCCGGCCCGCCTCGCCCGCCGCTCGGTTACCTCGGGCACGCTGGCCGGAGCGCCCGGCCACGCCACCCGGCGCGCGCGGAGGAAGGGGGGGCCGCCCGCGGCCCCCACCCCGGGGGA     
E       CTTTTCATAATCTCTCACTTTCATAAATTATATTTATTTAATTAAAAAGTTTTTTTCTCTCTTAAATAGCATTTAAATTGTGAGGTATTTTACTGTGTTATATTAAAACGTGGATCGGATTTTATATAATAGCTTGTTGAATTAGCGAATATCTATAATTTTACTTTATTTTTCTAATCGCGAAAAATAAACAGTTCGTCTTAGAGAAGGCATAAATTAATAAGTAGATTTTTTTACGAATCTCAGAATATCAGTTTAAGTTTTGATGTACGTTCATAATTTTTTACCAATGATATTTTTGTAAGGAATAAATTTCAGATTTTTACCTTTACCTACGAATATTATAACTAGTACTGCTGTATTTATTTAATAATGATATTAAATCTAGATCATATATTGTATTTCTATAAATCACCATAAGTCAAATAAAATGATTTTAACAAATGTATAAACATTATCACATTAAATGGAGCCTATAAATAATTGAATCAAATGCTATACGTGTAAAAAGTGTTAATAAGATATATGTATAAATATAATTCAGACTAATAATATGCAGTATTAATAAATTATTCGTTTGTGCTTTGACAGGATTTAATTTATTGCTGTGCTTTCGCTTCAAAAGCTTATTAATAATAACCCATTGATTTTATTCTATTAGATATTTTATTTACAAAATCATCCTACATTTCTTATATAGATTAATTTATAAAGTTACGTAAAATCAATACATATATATTTAGTTATTCTTTTTGCGTAAGAAATTTATTTACCTTATATATTGAAGTCATATGATAGTTTTATATTTAAATATTTTTTGTTTTATAAAATGTTGTAAACTGTACAAGATACTAATACTAGTTTCTGACACTATAAGATATTAAGTTATTGATTATAAAGTATTTTGATACGTATATTAAAAATAGTAAATAACATTTATTTTTATAAATCATATTATTATTGACCTATGAGATGTTAAAAGTGAAAAAAGATTTTGTTAGTTACTTATGTTAAACTTCCACTACTTTAGAGTACAATAGAGCACAACTAATCATCTACTCTTAAATATACGATTCACTCGTCCAAGCATTGAAACGCTACAATATAGTCATGACCGGAAGATTGATATAACTCTAATGGAATAACACATTGACCGACCCCGACCTTTCGTCATTGGTTGGGACAAGAATTATCGAGAGTAGCGATTGGAAATATAATATAATAAGCAGTGTACATTTTAAACCAATCCGTCCAGTACATATAGAACCCGAATCAACCTTCTCCTGTAGATGTGCATATGAGGATGAGGATAGGTAATTCTAAATTAGTACGATGAATTTACTTTCCCCGTGTATGTTCATTAGTATATACAACTCCAAAATCCAGTTCACGAAATTTAGAATAGCGGGTGTTTCAGTCCACGTCATCCAGAGCTCGAAATATGGCGCCTATTGTTTTTTTGTCACACGAGCATGCGTGCTTTCAGAAAATAATTTTGAGCTCATTTACTCAAGTTCATCTATCCTTGACGATGCATATGGTAAAGGTGTATGATCCCTTAACATAATTTAGCAACTGTACAACCTGTTTATGTTTTTTTTCCTGCTTTTAACAGAATTGTCAGTCGAAATCCCAATGCAGCTGTTCGCGCAACTTGACAGGGGTTTAACAAGAAATTCAACCGAGCATCATTGGTCGGAGCTCTATTAGTCCAGAATATCTTCCTCCTTGATACCAAATCGCTGTTGGCATGCAGATCGAACTAAGGATGCTCGGATTTCGTTGACGCAGTATCCCTCTAGTTAATTTTTTCAAGATTATTCTCTTCGGATCAATGTAATATTTTGAAAGTAGGGATCCCCTGCGCGAGACTCGGTACATATTGAGTGTGATTTCTCATCCTGTATCTATGGCAAATAGGACGTGGTGACATCTGAGCCCAGGTTCACCTTAATTTCTTGGTGCATCAAATTATTGCTGCTGTATCGCCTCGCCAGTCGCTGCACGCGTTGTTTACGGGGCTGGCCGCCTGAGAGGGATTACGTAGGCGCACAAGCCCAGCCCAGTTGGTGTTCGTAGGTGGACCGAACCGACTAGAATGACCGGCCTGTAGGTCGAAGTGGCTCGTCCAAGTTACCATAGGACCGCGAATCAATCTCATAGCGAAAGTGCTAATCCAATCTCTATGGAGGCCGGGAGCAGACTATCAGTTCCGCGGATAATCGCGCCGGGTCGCTGAAAGGTGAGGATCGCAAGCAGTCGAATCCCCGGTGGCGTTATACCGTCTGCTTGCACCCGATTCGTTCAGTGTGCCGTCGCGTTTGCAGGGAGCGTGGCAGAGGGGTCAGGCCCACAAGTATGAGCCTCCGACACGCCTTTGAGTTAGGGCAATCAGAAGTGGGGAGGGCCTGATCGTCGTTTATAACCTTTAGCCGCCATGACGATGCAGGGAGATTCAACCCGAGTTGTCACGTGTTCTATTGACAGGAACGGGCCTAGCGGGCCGTAGTATGCGTCGCGGGGTGCTCCACGGTGGTCACTTCCGCCACGGGATTAACGCGGTTAGAGCGACGGACGGCGCCAATGCCTGGCCACAATCATCTATTCCACCTACGCCCTTACGGGCGCGTCGCGGTTTAGATGAACGGCGCCACTGTTTGTTCACGAGGTCGACCTCTCGAACCAAGGGCGCGTGTCTACAGAAGCCGACACCGTGCAGCGTATAAGTGGCTGGCGCCCTCGTGTTCGTAACAGCACCTTGTCATCCACAACGGCACCTTTAATACGCATTATTGTGTGCGTACTATTCTGACTCGCCACCGCTCCCCCCGGCGCTGCTGCGGAATCAGATTTTAGCAGACCCTATCTGTCTCGTTTCGACATCCTGTAGGGTGATGGTAAAGCCTGGATGCGAACGCACTTCTCCACGGACGCCGCGCTGCGACAGACTTCGCGTCTTCGCCATTGTAGAGGGGGCTGACTAGCAGCATTAGCCAACAACCGCGTGCCCGGAAGAGTGGTGTTATCCCCGGGCCGCGCGCAGGCGGGCGCCCGACCTAGGCCCGCGGTTTGGGTGCCCCCTACCGGGGCCGGGTGGGCCTGCCCACCCCGCCTCCCCCGCCGCGCAGCCCGGGGGACGCGTCCCGCGGGGCCGGGCCTGGTGCCAGGCGAACCGGCCAGCCGGGGCCGGTGGCGCACCCGGGATTGCTAGCGTCCGGGAGTCACACGGGTCCGGGAACACGGACCTTGCGGGGGTGCGCGGGCGACGCCACGGGGCTGGGCCGGCGGGTCTACCGGTAGCCAGCCGCCGACGGGTTGGCGCCGGGTCGGATGGCTGGCGCTCGCCGGGCAAGCGCCGACCGGAAACTGGGCCCCGCCCACTCCGTGCGCACCGGACAGCGCCGGCGCGTCGCGGCCCCCCACCCCAGGGGCGCCCCCGTCCGTCCCACCGCGGGCGTGTACCCGCGACTCGCATGCGCGCGGCGCAGGGTGCCCCCAGACGGGCGGTGCTTGAGGCCGCACCGCGACGCCCATGGTCGCCGGCCGGGAGCGCCCCCCCCTCCGTCGCCCCCGCATGGCCCCCCGCTCCAGCCCGCGCGCCGGCCGGGCAGCCCGGCCGGCCTCGGTGGGGCGGCCCGGCAGCGCCGTCTCAGAAGGCCGGGGAGGTCGCGCCCGCGGGTCGCGCGCGGGGCCCGCACGCGCCCGAGGGCTGGGCCCCCGGTGCGGGGCTCGAAGCCGCCAACGTCCCGGGTTCCAACGGCTGCCGGACCCGTCGGATGGGCGGGGCATCGAAGGACCGGTTCGGCGCCGGGTATCGCGCGGCCGCTGGGCCCCTCGCCCGCCCCCCACGGACCAGCGGAGGGGCCGACGCCCCCTGGAGGTCGCCGGCCTGCGTCGCGCGCCGCTGGGTCACCCCGGGCAGGGTGGCCGCAGCGCGCCGCGACGACACCCTCCCCGCAAGGAGCAACCGGGGGCCGCCCGCGACCCCGACGCCGGGGGA     
F       CTATTAATTATCTCACACATTTTGAAATTTTTTTTATTTAATTTAAAAGTTTTCTACACTCACAAATAGCATTTAAATTGTGAGGTATTTTACTCTTTTATATAAAAACGTGGATCGGATCTTTTATTATAGAGTGTTGAATTAGCGAATATCTATAATTTTAGTTTATTTTTCTTATCGCATAAAATAAACAGTTCGTCTTAGAGAAGGCATAAATTAATAAGCAGATATTTTTACGAATCTTAAGTTATCAGGTTAAGTATTGATGTTCGTGCATAATCTTTTACAAATGAAAATTTTGAAAGGAATCAATTTCCGTTTTTTACCACTACTTACAAAAACTATAACTAGTCCTGATGTATTAATTTAATAATGATATTAAATCTAGATTCTATATTTTATTTTTATAGAAACCTATAAGACAAATAAATTGTTTTAAAAAAATGTATAAACATTATCTCATTTAATGGAGCCTATAAGTCATTGAATCAAATGCTATAAGTGGAAAAAGTGTTTATAAGATATATATATATATATAATTCATACTAATAATATCCAGTATAAATAATTTATTCTTTAGTGATATGACACGAATTAATTTTTTGCTTTGCTTTCACTTCAAAAGCTTATTCTTAATATCCCATTGATTTTATTCTAGCAGATATTTAATTTCCTAAAATATCCAACGTTTCATATAAGGATTAAATTTTTAAGCTACGTAAAAACAATACATATATATATAGTTATTCTTTGTGAGTAAGAAATTTATCTACCTTAAGTTTCTAAGTAATTTGATAGTTTTGGATTTTCATAATTTTTGTTTTATATAATTTTATAAACTGTACACTATACAAATACTAGTTTTCGACCCTATAAGATATTAAGTTATTGATTATACAGTATTTTGATACAAATATTAAAAATAGTAGATGACATTAATTTTTATAAATCATATAATTATTTCCCTATGAAATGTTAAAAGTGTAAAAAAGTTTTGATAGTTACTTATGTTGAACTCCCAGTACTTTAGAGTACCATAGATCCTAACTTAGCATCGACTCTAAAATTAGCGGTCCACACTGCCTAGCATCCAAACGCTACAATATAGTCCTGACCGGAAGATTGATATAACTCTAATGGCATAACACTTTGACTGACCCCGTCCTCTCGACATTGGATGGGACAAGAATTATCGCGAGTAGCGATTGGCTATATTATATTATAAACAGTGTAAATTTTTAACCAATCCGGCCAGTCCATAAAGGACCCAATTTAACCTTCTCTTCTACATAAGCATGTGAGGATGAGAATAGGTAATTCTAAACTACAGCCATGAATTTACTTTCCCCTTTTATGTTCATTAGTATATCCAACTACTTAATCCATATCATGAATTTTAGAATAGCGGGTTTATAAATCCCCGCCATAAAGTCAAAGAAATATGGCGCCTATCGTTTTTTTGTCACCCCACCATGCGTGCTCTCAGAAAATGATTTTAAGCTCCTGTACTCAAGTTCATCTATTCTTGTGGATGCATATGCTAAGGGTGTATGATCCATTCACATAATTAAGCAACTTTACACCCGGTTTATGTTTTTTTTCCTGGTGTTAATAGGATTGTCATTCCAAATCCCGATGCAGCTGTTCGTGCAACCTGACAGGCATTTAAAAAGTAAATGAACTCAAAATGACGGTTCGAAGCTCTATTAGGCCACAAGATCTTCCTCCTTGATACCATATAACTGTTGGATTGCAGGTCGAACTAAGAATGCCTGTATTTCGATTACGCAGTCTCCCTCTAATTTGTTTTTTCAAGAATAATCTCTAAGGATCAAGTTACTATTTTGAAAGTAGGGATCCCCTTCGCGAGACTCGGTACATTTTGAGTGTGTTTTCACCTCCTGTATCTATGGAAAATAGGAGTTGACGACATGCGATCATAGGTTCACATTAATGTGATGGTTCATCAAATAAATGCTGCCGAATCGCCTCCCCACTCGCTACAGGCGTTGGTTACGGGGCGGGCCGCCTGAGAGGGATCACCTAGGCGCAAAAGTCCACCCCAGTTGTTGTTCGTAGTTGTACCGAACCGACCATAAGGACCGGCTTGTAGGTCGAAGTGGCTCGTCCAAGTTGACATAGGACCGCGATTCAATCTCATACCGAAAGTGCTCATGCAACCGCTATGGAGGCCGGGAGCAGTCTATCAGTTCCGCTGATAATCGCACCGGGACGCTGAAAGGTGAGCACCGAAAGCACTCGAAGTCCCGTTTGCGCCATACCGTCAGCTTCCACCCGTTTCGTTTAGGGTGCCGTCGCCTTTGCAGAGAGGGTGGCAGAGGGGTAAAGCCGACAAGGATCCGTCACCGACGCAACTTTGACTGTGGGCAAGGAGAAGTGGGGAGGGCCAGATAGTCGTTTCTAACGCTTCACCAGCACGACGATCCCGGGACATTCAACTCGAGTTGTCACGTGTTCTATTGACGGGAACGGGCCGAGCGGGCCGTAGTATACGTCGCGGGGTGCTCCACGGTGGTCACTTCCGCCACGGGTCCAACGCGGTTAGAGCGACGGACGGCGCCCATAGCAGGCCACCGTCATCTATGCTAGCTACATCCTTACGGGGGAGCCGCGGTTTGGATGAACGGCGCCACTATTTTTTCACGAGGTTGACCCCCCGAACCAAGGGCGCGTGTCTACGAAAGCCGGTTCCGTGCAGGGTATAATGGGCTGGCGCCGTCGTGTTCGTGACCGCCCCTTGTCAGCCACAACGGCACCCCTAAAACGCATTCTTGTGTGACTACTGTTCAGACTCGCCACGGCTCCCCCCGGCGCAGCTGCGGAATCAGCCTTTAGCACACCCTATCTGTCTCGGTGCGACATCCGATATGGTGATGGCAAAGCCTGAAGGCGAACGGACTTCTCCATGCACGTCGCGCTGCGACAGACTTCGCGCCTTCGCCCTTGTAGAGGGGGCTTATGAGCACCATTAGCCAACAACCCCGGGGTCGGAACAGGGGTGTTTTCCCCCGGCCGCGCGCAGGGGCCCGCCCGACCTAGTCCCGCAGTTTGGTTGCCCCCTCCCGGGGCCGGGCGGGCCTCCCCACCCCGCCTGTGCCGCCGCGCAGCCCGTGGGACGTGACCCGCGGGGCCGGGCGTCGTGCCCGGCCCACCGGCCACGCGCGGCCGCCGGCGCAACCCGGATTGCTGACGTCCCGGAGTCACACGGGTCCGGGAATAAGGATCGTGCGCCGGTGCGCCTGCGACGCCACGTGGCTGGGCCGGCGGGTCTACCGGTAGCCACCCGCCCCCGGGGTGGCGCTGGGTCGGGTGGCTGGCGCCCGCCGGGCAAGCGCCGAACGGAAACTGGGCCCCGGCCAGTGCGTGCGCAGCGGACAGCACGGGCGCGTCGCGGCCCCCCACCCCCGGCGGGTCCCCGCCCTCCCGCCTGCGGGCCTGGACCCGTGACTCGCATGCGGGCTGCGCAGGGGGCCCCCAGACGCGCGGTGCTTGAGCCCGCACCGCGACGCCCATGGTCCCCGTCCCGGAGCGCTCCCCCATCCGTCGACCCCGCCTGGGCCGCCGCCCCAGCCCGCGCGCCGGCCGGGCCCCCCTGCCGGCCTCGGTGGGGCGGCCGGGCGGCGCCGTCTCAGCACGTCGGGGAGGTCGCGCGGGCGGGTCGCGCGCGGGGCTCACCCTCGCCCGACGGCTGGGGCCACGGTGCTGGGCTCGAAGCCGGCAACCGCTCGGGTGGCAACGCCTGCCGGACCCGTCGGATGGCCGGGGCATCGAGAGACCGGTTCGGCCCCGGCTATCGGGCGGCCGCTGGGCCTCGGCCCCGGCCCCCACGGACCAGCGGAGGGGCCGTCGCCCCCGGGAGGTCGCCGGCCTGCCTCGCGCGCCGGTGGGTCACCCCGGGCAGGCTGGGCACAGTGCACGGGCACGCCACCCCGCGCGCAAGGAGCAACGGGGGGCGGCCCGCGGCCCCCACCCCGGGGGA     
G       ????????????????????????????????????????????????????????????????????????????????????????????????????????????????????????????????????????????????????????????????????????????????????????????????????????????????????????????????????????????????????????????????????????????????????????????????????????????????????????????????????????????????????????????????????????????????????????????????????????????????????????????????????????????????????????????????????????????????????????????????????????????????????????????????????????????????????????????????????????????????????????????????????????????????????????????????????????????????????????????????????????????????????????????????????????????????????????????????????????????????????????????????????????????????????????????????????????????????????????????????????????????????????????????????????????????????????????????????????????????????????????????????????????????????????????????????????????????????????????????????????????????????????????????????????????GTTGCTTATGTTAAACTGCCAGTATTGTAGAGTACAATAGAACCCAACTTTTCATCTCCTCTTAAATAAACGATACACACGGCCTAGCATAAAAACGCTACAATATAGTCTTGACCGCAAGATTGATATAACACTAATGGCATAACGCATTGAGCGACTCCGGCCTCACGCCTTTGGATGGGACAAGTATAATTGCGAGTAGCGATTGCCAATATTATATTATAAGCGGCGTAAATTTTGATCCTATCCGTCCAGTGCATATAGAACCCTCCTGAACCTTCACTTGTACACACGCATGTGAGGATAAGAATTGGTAATTTTAAACTAGAATAATCAATTTACTTTCCCCGTGGATGTTCATTAGTATATACCACTACATAAGCAATATCACGAAATTTAGAATAACGCTTCTATCACTCCCCGTCTTAAAGGCCATGAAATATGGCGCCTCTCGTTTTTTTCTCTCTCGAGCATGCGTGCTTTCAGAAAATGATATTAAGCTCATGTACTCAAGTCCATCTATTCTTGACGATGCATATGTTTAGGGTGTATGATCCATTAACATAATTTAGCCACTGTACTACCTGTTTTTGTTTTTTTTCCGGTGTTTAAGAGTATTGTCAGTCCAAACCCCTATGCAGCTGTTCGCGAATCTTGACAGGCGTTTAAGAAGAAATTATACACAAAATCATGGATGGAAGCCCAATGAGTCCATAATATATTCCTCCTTAATACCACATATCTGTTGGCATGCAGATCCGACTTAGTATGCCTGTAGTTCGATGACGCACTGTAGCTCTTGTTGATTTTTTCAAGATTAATCTCCTCGGTTCAATTTATTATTTTGACTGTAAGGATTCCCTTCGCGAGACTTGGTACATGTTGAGTTTGTTTTCTCCCCCTGTATCTATGGCAAATAGGACATGCTGTCATCCGATCTTAGGTTCACCTTAATGTATTGGTGCATCATATGAATGCTACGGTATCTCCCCCCCAGTCGCTGCATGCGTTCGTTACGGGGAAGGCCACCTGAGAGGGATCACGTAGGCGCACAAGGCCACCCCAGGTCTTGTTCGGAGGTGTACCGAACCGACCCAAAGGACCGGGCTGCCGGTCGAAGTCGCTCCTCCAAGTTAACATAGGACCGCGCTTCAAGCTCATTGCGAAAGTGCTCATCCATCCTCTATGGAGGCCGGGAGCAGTCTATCAGTTCGGCTGATAATAGCTCCGGGGCGATGAAAGGTGAGGATCGCAAGCAGTCGAACTCCCGGTGGCGCCATACGTTCGGTCTACACCCGATTCGTTTAGGGTGCCGTCTCATTTGCAGAGAGCGTAGCAGAGGGGTCACTCCGAAAGGTATCCGACACCGACACAACTTTGAATGACGGCAAGCAGAAGTGGGGAGGGCCAGATAGTCGTTTCTCACAATTCACCCACAAGACGATGCCGGGACAATCAACTCGAGTCGTCATGTGTTCTATTGAGGGGATCGGGCCCAGCGGGCAGTACTATGCGCAGCGGGGTGCTCCCGGGTGGTCACTTCCGCCACGGCATCAACGCGGTTAGAACCACGGACGGCGCCTATGCGAGGCCACCATCATCTACTCCACCTACTACCTTACGGGCGGGTGGCGGTTTGGACGAACGGCGCCACTTTTTTTTCACGAGGTGGACCTTGCCAACCGAGGGCGTGGGTCTACGTATGCCGGCTCCGTGCAGGGAATAAATGGCTGGCGCCGTCGTGTTCGTCACCGCCCCTGGTCATCCAAAACGACACATGTAAAACGCATTATTGTGTACCTACTGTTCTGACTCGCCACCGCTCCCCCCGGCGCTGCTGCGGAATCAGACTTTAACAGACCTTATCTGTCTCGATTCGACATGGGCAATGGTGATGGTAAAACTTGTATGCGAACGCACTTCTCCATGGACGTCGCGATGCCACAGACTTCGCGCATCCGCCATTGTACACGGGGCTTAGAAGCAGCATTAGCGAACAACCGCGCGGGCGGAACAGGGGTGCTGTCCCCCGGCCGCGCGCAGGCGGGCCCGCGACCTAGGCCCGTGGTTCGGTGGCCCCCTGCCGGGGCCGGGGGGGCCTCGCCACCCCGCGTGTGCCGGCGCGCAGCCCGTGGGACGTGACCCGCGGGGCCGCGCGTGGTGCCAGGCCCACCGGCCAGGCGGGGCCGCCGGCGCAACCCGGATTGCTCCCGTCCCGCAGTCAGACGGGTCCGGGAACACGGATCTTGCGGGGGTGCCCTGGCGACGCCACGGGGCTGGGCGGCCGGGTCTCCCGGGCGCCACCCGCCCCCGGGGTGGCGCCGGGTGGGATGGCTGGCGCTCGCCGGGCAAGCGCCGTCCGGAAGCACGGCCCCGCCCAGTCCATGCGCAGCGGACCGCGCCGACGCGTCGCGGCCCCCCACCCCAGGGGTGCCTGCCGCCCCCCCAGTGCGGGCGTGGACCCCCGACTCGCATGCGCGCGGCGCAGGGGGTCCCCAGACGCGCGGTGCTTGCGGTCGCCCCGCGAAGCCCAAGGTCGCCGTCCGGGAGCCCTCCCCGCTCCCTCGCCCCCGCCCGGCCCCCCGCCCCAGCCCGCGCGCCGGCGCGGCACCCCGGCCGGCCTCGGTGGGGCGGCCGGGCGGCGCCGTCACAGGAGGGCGGGGAGGTCGCGCCCGCGGCTCGCGCGCGGGGCTCCGACGCGCCCGAGGGGTGGGCCCAGGGTGGTGGGCTCGAAGCCGGCAAGCGCTCTGATTCCACCGGCTGCCGGACCCGTCGGATGGGCGGGGCATCGAACGACCGGTTCGGCACCGGGTATCGCGCGGCCGCTCGGCCCCGCCCCCGCCCCCCACGGACCAGCGGAGGGCCCGACGCGGCCCGGAGGTCGCCGGCCTCCCTGGCGCGCCGGTGGGGCACCGCGGGCAGCCTGGGCGCCGGGCCCGGCCACGGCACCTTGCGCGCAAGGAGCCACGGGGGGCCGCCCGCGGCCCCCACCCCGGGGGA     
H       ????????????????????????????????????????????????????????????????????????????????????????????????????????????????????????????????????????????????????????????????????????????????????????????????????????????????????????????????????????????????????????????????????????????????????????????????????????????????????????????????????????????????????????????????????????????????????????????????????????????????????????????????????????????????????????????????????????????????????????????????????????????????????????????????????????????????????????????????????????????????????????????????????????????????????????????????????????????????????????????????????????????????????????????????????????????????????????????????????????????????????????????????????????????????????????????????????????????????????????????????????????????????????????????????????????????????????????????????????????????????????????????????????????????????????????????????????????????????????????????????????????????????????????????????????????GTTACTTATGTTAAACTGCCAGTTGTTTAGCGTACAATAGAACCGAACTTATCATCTCCTCTTGAATTCATTATACTCCCGTCCTTGCATAAAAACGCTACAATATAGTCTTGACCGGAAAATTAAGATAACTCTAATTGCATAACGCATTGCCTGACCCCGTCCTCTCGTCCATGGATGGGACAAGGATGATGGCGAGTAGTGATTGGCAATATCATATTAGAATGGGTGTAAATTTGCAACCTATCCGTCCTGTGCATATAGAACCTAATTCATTCTTCTCTTGTATTTTAGCATGTGAGGATGAGAATAGATGATTCTAAACTACTCCCATCAATTTACTTTCCCCGTGGATGTTCATTTGTATATACAACTACATAAGCAATATCACGAAATTTAGAATAACGGTTCTATTAGTCCACGTCATAAAAAACGGGGAATATGGTGCCTATAGTCTTGGTATCAGTCGATAATGCGTGCTTTCAGAAAATGATATTAAGCTCATGTACTCACGTCTAGCTATTCTTGACGATGAATATGGTAACGGTGTATGATCCCATAACATAATTTAGCAACTGTACTTCCTGTTTATGTTTTTATTCTGGGGTTTAAAAGAATTGTCAGTCCAAATCCTAATGCAGCTGTTCGCGCAACCTCACAGGCGAATAACAAGAAATTTAACTCAAAATCTTGGTGAGAAGCACATTTAGTCCAGAATATCTTCCTCCTTAACACTATATATCCGTTTGCATGCAGATCGAACTAAGAATGCCTGTATTTCGCTGACGCACTATACATCTAGTTGATTTTTTCAAGATTAATCTCCTAGGATCAATTTAATAAGTTGAAAGTAGGGATCCCCTGCGCGAGACTAGGTACATGTTGAGAGTGTTTTCTCCTACAGTATCTATGGCAAATAGGATTTGATGACATCAGATCAGAGGTTCACCATACTGTCTTGGTGCATCAGATTAATGCTGCGGTATCGCCTCGCCAGTCGCCGCACGCGTTCGTAACGGGACAGGCCGCCTGAAAGGGATCACGTAGGCGCACAAGGCCACCCCAGTTGTTGTTCGTAGATGTACCGAATCGACTCTAAGGACCGGGCGGGAGGTCGAAGTTGCTCGTCCAAGTTAACATAGGGCCGCGATTCAAGCTCATGGCGAATGTGCTCATCCAAGCTCTATGGAGGCCGGGAGCAGTCTATCAGTTCCGCGGATAAGAGCTCCGTGTCGCTGGAAGGTGAGGATCGCAAGCAGTCGAAGTCCCGATGGCGCCATACCTTCTGCTTCCACCCGATACGTTTAGGGTGCCGTCGAGTTTGCAGAGAGCGTGGCAGAGGGGTCACGCCGGCAAGCATCCGCCACCGACACCACTTTCTCTGCCGGCAAGAAGAAGTGGGGAGGGCCAGATAGTCGTTTCTAACCCTTCACCAACAAGACGATGCCGGGACAATCCACTCGAGTTGTCACGTGTCCTATTGACGGGAACGGGCCGAGCGGGCCGTAGTATGCGTACCGGGGTTCTCCTGGGTGGTCACTTCCGCTACGGCATCAACGCGGTTAGGGCGACGGACGGCGCCCATGCCAGGCCACCATCACCTATTCCACCTACGTACTTACGGGCGCGAGGCGGTTTGGATGAACGGCACCACTTTTTTCTCACGAGGTGGCCCTTCCCGACCAAGGGCGCGGGTCCGCAAAAGCCGACCCCCGGGAGAGTATAAAGGGCTGGCGCCGGCGTGTACATAACCGCCCCTGGTCATCCACAACGTCACATCTAAAACGCATTATTGGGAACCTGCTATTCTGCCTCGCCACAGCTCCCCCCGGCGTTGCTGCGGAATCAGATTTTAACACACCCTATCTGTCTCGGTTCGACATCCGTAATGGTGATAGTAAAGCCTCAACGCGAACCCACTTCTCCAGGAACGTCGCGCAGCCACAGACCTCGCGCGTCCGCCATTGTAGAGGGGGCTTATGAGCAGGATTAGCCAACAACCGCGCGGGCGGAACAGCGGTGTTGGCCCCCGGCCACGCGCCGGCGGGCCCCCCACCTAGGCCCGCGGTTTGGTTGCCCCCTGCCGGGGCCGGGCGGGCCTCCCCACCCCGCGTCTGCCGCCGCGCAGCCCGTGGGACTTGACCCGCGGGGCCGACCCTCGGCCCGGGCGCACCGGCCAGGCGGGGCCGCTGGCGCAACCCGCATTGCTCCCGTCCCGGAGTCACACGGGTCCGGGAAGACGCATCTTGCGACGGTGCCCAGGCGACGCCACGTGGTTGGGCCGCCGGGTCTCCCGGTCGCCACCCGCCACCGGGGTGCCGCCGGGTCGGATCGCTGGCGCGCGCCGGGCAGGCGCCGCCGGGAAGCTGGGCCCCGCCCAGTCCATGCCCAGCGGACAGGTCCGACGCGTCGCGGCCCCCCACCCCAGGGGGGCCCCCTCCCGCCCCACTGCGGGCGTGGACCCCCGACTCGCACGCGCGCGGCGCAGGGTGCCCCCAGACGCGCGGTGCTTGCGGGCGCCCCGCGAAGCCCATGGTCGCCGCCCCGGAGCGCTCCCCCCTCCGTCGCCCGCGCCCGGCCCGGCACGCCCGCCCGCGCGCCGGCCCTGCACCCGGGCCGGCCTCGGTAGGGCGGCCGGGCGGCGCCGTCCCCGAAGGCGGGCCAGGTCGCGCGCGCGGCTCGCGCGCGGGGCTCAGCCGCGCCCGAGGGCTGGGCCCGCGGTGCTGGGCTCGAAGCCGCCAGCCGCGCGGATTCCACCGTCTGCCGGACCCGTCGGATGGGCGGGGCATCGGAGCACCGGTTCGGCACCAGGTATCGCGCGGCCGGTCGGCCCCGCCCCCGGCCCCCACGGACCAGCGGAGGGGCCGACGCCCCCGGGAGGCCGCCGGCCCGCCTGGCGCGCCGCTGGGGCACCCCGGGCACGCTGTGCCCACGGCCCAGGCACGCCACCCTGCGCGCAAGGAGCAACGGGGGGCCGCCCGGGGCCCCCACCCCGGGGGA     
I       CTATTCATAATCTCCCACTTTCAAAAATTTTTTATATTTAATTTAAATGTTTTCAACTCTCTGAAATAGTATTTAAATTGTGAAGTATTTTACTGTGTTATTTTCAAAAGTTGATCTGACATTTAATCATAGAGTGTTGTATTAGCGAATATCTATAATTATAGTTTTTTTTACTGATAGCATTAAATAAACAGTTCGTCTTAGAGACGGCATAAATTAATAAGCAGATATTTTTACGTATCTTAGTATATCAAGTTAATTTTTGATGTTACTGCATAATCTTTTACGAACGAAAATTTGGGCAGAAATCTATTTCAGATTTTTACCTCAACATACTAAAATAAGAACTTGTTCTGTTGTATTAATTTATTAATGATATTTAATCTAACTCTTTTATTTTATTTTTATAAATACCCATAAGTCAAATAAATTGTTTATAAAAAACGTATAATCATTATCACGTTTCATGCTTCTTCAAAATGTTTGAATCAAATGCTATAAATGTAAAAAGTGTTAATAAGATATATATATATATTTAATTCATGCTAATAATATTCAGTATAATTGAATTATTGTTTAGAGCTATGACTCGATTTAATATTTTTATATACTTTCGCTTCAGAATCGTATTATGAATATCCCCTTGACTTTATTCCCATAGATAGTTATTTTACTAAACTATCCTACATTTCTTATATGAATTAAATAATCAAGATACGAAAAAACAATACATATATATTTAGTTATTCTTGGTGCTTAAGAAATTTATCACACTTAAATTACTGAGTAATATGATAGTTTTAGATTTTCATGATTTTTGTTTTAAAAAATGTTGTAAACTGTTAACGATACTTATACCAGCTTATGACCCTATAAGATATTAAGTTATTAATTATAAAGTAGTTTGATACGTATATTAAGAATATTAAATAACATTTATGTTTCTAAATCATATGATTATTTACTTATGATATGTTAAAAGTCTAAAAAGTTATTGATAGTTACTTAACTTATACAGCCAGTACTTTAGAGTACAATAGAGCCGAACTAAACATCTCCTCTGAAATAAACATTACACACTGCCTGGCATTATAACGCTACAATATAGTCGTGACCGGAAGATTGAGATTACTCTAATGGCACAACAAATTGGCAGTCCCCGTCCTCTAGGCTTTGGATGGTACAACAATTCTCGCGAGTAGCGTTTGGCAATATTATATTATAAGCAGTGTAAATTTTAAGCCGATCCGTGCAGTACGTAAAGAACCCTAATAAACCTTTTCTCGTACCAGTGCATGTGAGAATGAGGATTGGTAATTCTAAACTAATACAATCAATTTACTTTCCACGTGTATATTCATTAGTTTATACAACTACATAACCAAAATCACGAAATTTAGAATAGCGGTTGTGTCAGTCCCCGCCATTAAGACGACGAAATATGGGGCCTATCGTTTTTTTGTCACACGAGCTAGCGTGCTGTCAGAACTTGATATTAGGCACCTGTACTCAAGTCGATCTATTCTTGACGATGGATACGGTAAGGATGTATGATCCATTAACAAAATTCAGCACCTCTACTCCCTCTTTATGTTTTTTTACCTGGATTTAACAGGATTGTCAGTCGAAATTACAATGCAGCTGTTCTCGCAACGTGACATGCAGTTAACAAGAAATTTAACTCAATATCATGGGTCGAAGCTCTATAAGTCCAGAATATCTTCCTCCTTGATACCAAATATCTGAGGGCATGCAGATCGAACTAAGAATGCCTGAATTCCGCTGTCGCAATATCCCTCTAGTTGATTTTTTCACGATTAGTCTCCTCGGATCAAATTACTATTTTGAAAGTAGGGATGCCGTTCGCGAGACTTGGTACATTTTGAGTTTGTCTTCTCATCCAGTATCTATGGCAAATGGGACCAGGTCACATCCGATCAGAGGGTCATTTTAATGTTTTGTTCCATCTCATAAATGCTGAGGTATCGCCGCCCCAATCGCTGCAGTCGTTGGTTAGGGGGCCGCCCGCCTGAGAGGGATCACTTAGGCGCACAAGCCCAGCCCAGTTGTAGTTCGAAGGTGTACCGAACCGACACAAAGCACGGGGCTGAAGGTCGAAGTAGCTCATCCAAGTTAACATAGGACCGCGATTCAAGCTGATAGCGGAAGTGCACATCCAACCTCTATGGTGGCCGGGAGCGGGCTATCAGAGCCGGTGATTACAGGTCCGAGTCGCCGAAAGGTGATGAGCGCAAACAGTCGAAGCCCCGGTGGCGCCATACCTTCCGATTCCACCCATTTCGTTCAGGGTGCCGTCGAGTTTTCAGAGAGGGTGCCAGAGTGGTCACGCCAACGAGTATCCGGCCCCGACACAACTTTAGTTCGCGGCAACCGGAACGGGCGGGGGCCTGATTGTCGTTTATAACCCTTCACCAACACGACGATGCCGGGGCATTCAACTCGAGTTGTAACGAGTTCTATTGACGGGAACGGGCCGAGCGGGCCGTAGTATTCGTAGAGGGGTTATCCAGGGCGGTCACTTCCGCCAGGGGATCGACTCACTTAGTTCGCCGGACGGCTCGCATGCCAGGCCACCATCATCTAGTTCACCTACGCCCTTACGGGCGAGTCGCGATTTGGAAGAACGGCGCCACTAATTCCTCACGAAGTAAACCAACCCTACCAACCGCGCGTGTCTACGAAAGCCGACTCCCCGCAGCGTATAAACGGCTGGCGCCGTCGTGTTCGTAACTGCCCCGGGTCATCCACAACGGCACCGATAAGACGCAATATTGGGCGCCTACTATGCTGACTCGCCACCGCTCCCCCCGGGGCCGCTGCCTAATCAGACGTTCGCATACCCTACCTGTCTCGGATCGACATCCGGAATGGTGATGGTAACGCCTCTAGGCGACCGGACTTCTCCATGCTCGTCGCGCTGCGACGGACTTCGCGGCTCCGCCAGTGTAGATAGGGCTTACGAGGAGTATTAGGCAACAACGGCGAGGCCGCAACAGGGGTGTTGTCCCCCGGCCGCGCGCAGGCGGTCCCCCGACCTAGGCCCGGGGGTTGGCTGCCCCCTCCCCGGGCCCTCCGGGCCTCCCCACGCCGCGTGTCCCGCCGCGCAGCCGGTGGGACGTGCCCCGCAGGGCCGGGCCTCGTGCCAGGCCCACCGGCCAGCCGGGGCGGGCGGCGCACCCCGGATTGCTGCCGTCCCGGGGTGACACGGGTCGCGGAAGACGGATCTTGCGGGAGTGCGCAGGCGAGGCCACGGGGGTGGGCGGTCGGGTCTACCGGACGCCGCCCGCCCCCGGGGTGGCGCGGGGTAGGATGGCTGGCGCTCGGCGGGCAAGCCCCGAGCGGAAACTGGGCCCCGCCCAGTCCATGCGCAGCGTACAGCGCCGCCGCGTCGCGGCCCCCCACCCCGGGGGGGCCCGCCGCCGTCCCCCTGCGGGCGCTGACCCCAGACTCACATGCGCGCGGCGCGGGGTGGCCCCAGACGCGCGGTGCTTGCGGCCGCCCCTCGACGCCCACGGTCGCCGTCCCGGAGCGCACCCCCCTCCGTCGCCCCCGCCGGGCCCGCCTCCCCAGCCCGCGCGCCGGCCGGGCACCCCGGCCGGCCTCGGTGGGGCGGCCGGGCTGCGCCGTCCCAGGAGGCCGGGCAGGTCGCGCCCGCGGCTCGCAGGCTGGGCTCCGGCCAGCCCGCGGGCTGCGCCCCCGGTGCTGGGCTCGAAGCCGGCAACCCCTCCGATTCCAGCGCCTGGCGGACCCGTCGGATGGGCGGGGCATTGAGCGACCGGTTGGGCACCCGGTATCGGGCGGCCGCTTGGCCTCGCGCCCGCCCCCCACGGACCAGCGGAGGGGCCGACGCCCCCGGGAGGTCGCCGGCCTGACTGGCGCGCCGGTGGGGCACCCCGGGGAGGGTGGGCGCAGCGCACCGGCACGCCACCCTGCGCGCCCGGAGCCACAGGGGGCCGCCCGCGGGCCCGACCCCGGGGGA     
J       ????????????????????????????????????????????????????????????????????????????????????????????????????????????????????????????????????????????????????????????????????????????????????????????????????????????????????????????????????????????????????????????????????????????????????????????????????????????????????????????????????????????????????????????????????????????????????????????????????????????????????????????????????????????????????????????????????????????????????????????????????????????????????????????????????????????????????????????????????????????????????????????????????????????????????????????????????????????????????????????????????????????????????????????????????????????????????????????????????????????????????????????????????????????????????????????????????????????????????????????????????????????????????????????????????????????????????????????????????????????????????????????????????????????????????????????????????????????????????????????????????????????????????????????????????????GTTACTTATATTATACTGCCATTATTGTAGAGTACAATAGATCGCAACTAATCTTCTCCTCTGAAATAAACCATACACACAGCCTAGCATGATCACGCTACAATATAGTCATAACCGGAAGATTGAGATAACTCTAATAGGCAAACACCTTGACGGGCCCCGTCCTTAAGTCTTTGGCTGGGACAAAAATTATCACGAGTAGTGTTTGGCAATATTATATTATAAGCAGTGTAAATTTTAATCCGATCCGTCGGGTACATATAGAACCCGACTCAACCTTCACTTGTACAAAAGCATGTGAGGATGTGTATAGGTAATTCTAAACAACTACAAGCAATTTACTTTCCCCGTGTATATTCATTAGTATATGCAACTACATAATCAAAATCACGTAATTTAGAATAGCGGCTGTATCAGTCCCCGCCATTAAGACAATGAAATATGGCGCCTATCGTTTATCTATCACGCGAGCTCGCGTGCTTTCAGAACATGATATTATGCTCATGTCCTCAAGTCCATATATTATTGACGTTGCATATGGTCAGGGTGTATGTTCCATTAACATAATTCAGCATCTGTATTCGCTCTTCATGTCTTTATTCCAGGATTTAACAGAATTGTCAGTACAAATTCCAATGCAGCTGTTCGCGCAACCTGACAGGCATTTAACAAGAAATTCAACTCCAAATGATGGTTCGAAGCTCTATTAGTCCAGAATATCTTCCTCCTTGATACCAAATTTCTGTTGGCTTGCAGATCGAACCAAGAATGCCTGTGTTTCGTTCTCGAAATCTCCCTCTCGATGATTTTTTCACGCTTATTCTCCTCGGATCAAATCATTATTTTGAAAGTAGGGATCCCCTTCGAGAGACTCCGTACATTTTGAGTGTGTCTTCTCCACCCGCATATATGGCAAATTGGAGCTGTTGCCATCCGATCTGAGGTACACCTTAATGTTTTGTTGCATCACATCAATGCTAAGCTATCGCCGCCCCATTCGTTGCAGGCGTTGGTTAGGGGGCAGCCCGCCAGAGAGGGATCACGTTGGCGCACAAGGCCACCCCAGTCGTTGTTCGGAGGTGGAACGAACCGACCCAAAAGACGGGACTGTAGGTCGAAGCAGCTCGTCCAAGTCAACATAGGACCGCGATTCAAGCTGATAGCGAAAGTGCAGCTCCAACCTGTATGGTGGCCGGGAGCGGGCTATCAGTGCTGGTGATAACAGATCCGAGTCGCTGAAAGGTGATGATCGCAAACACTCGAAACCACGGTGGCGCCATACCTTCAGCTTTCACCCGATTGGTTCATGGTGCCGTCTTGTTTGCAGAGAGCGTGGCAGAGAGGTCACGGCGACAGGCATCGGTCACCGTCACAACTTTGGATGACGGCAATCAGAAGTGGGGAGGGCCTGATTGTCGTTTTTGACTCTTCACCAACACGACGATACCGGGACACTCAACTCGAGTTGTAACGTGTTCTATTGACGGGAAGGGGCCGAGCGGGCCGTAGTATGCGTAGGGGGGTTGTCGAGGGTGGTCACTTCCGCCACGGCATCAACTCGGTTAGCGCGACGTACGGCCTCAATGACAGGCCGCGCTCGTCTAGTCCACCTACGTCCTTACGGGCGTGTCGCGCTTTCGAAGAACGGCGCCACTATTTTTTCACGATGTGGACCTACCCAACCAAGAGCGCGTGTCTACGAAAGCCGATGCCGGGCCGAGTACAAAGGGTTGGCGCCGCCGTGTCCGTAACTGCCCCTGGTCATCCATACCGCCACCTCTAACACGCAATATTAGGGGCCTACTGTGCTGACTCGCCACTGCTCCCACCGGCGCCGCTGCGTAATCAGACTTTAGCAAACCCTACCTGTCTCGGTTCGACCTCCGGAATGGTGATCGTAACGCCTCAATGCGAGCGCACTTCTCCATGGACGTCGCGCTGCGACCGACTTCGCGCCTCCGCCCTTGTAGAGGGGGCTTATGAGCAGCATTACCAAACAGCCGCGAGGCCCCAACAGGGGTGTTGCCCCCGGGGCGCGCGCAGGCGGACCCCCGACCTAGGCCCCGGGTTTGGTGGCCCCCTGCCGGGGCCGTGCGGGTCTCCCCAGGCCGCGGCTCCCGCCGCGCAGCCGGTGGGACGTGACCCGCGCGGCCGGGCCTCGTGCCAGGCCCACCGGCCAGGCGGGGCGGCGGGCGCACCCCGGATTGCTGCCGTCCCGGAGCGACACGGGTCCCGGAACACGGATCTTGCGGGGGTGCGCAGGCGATGCCACGTAGCTGGGCCGTCGGGTCTACCGGGAGCCATCCGCCCCCGGGTTGGCGCCGGGTCGGATGGCTGTCGCTCGCCGCGCAAGCGCCGACCGGCAAATCGGTCCCGCGCAGTCCATGCGCAGCGGACAGCACCAGCGCGTCGCGGCCCCCCACCCCAGGGGCGCCCCCGGCCGGCCCCGTGCGGGCGTGGACCCCAGACTCGCAGGCGCGCCGCGCCGGGTGCCGCCAGACGCGCGGTGCTTGGGGCCGCACCGCGACGCCCAGGGTCGCCGTCCAGTAGCGCTCCCCCGTCCCTCGCCCCCGCCGGGCCCGCCGCCCCAGCCCGCGCGCCGGCGGGGCATCCCGGCCGGCCTCGGTGGGGCGGCCGGGCGTCGCCGTCCCAGAAAGCCGGCCAGGTCGCGCCCGCGGGTCGCCCGCTGGGCGCAGACGCGCCCGCGGGCTGGGCCCGCGGTGCTTGGCTCGAAGCCGCCAGCCGCCCGGATTCCAGCGCCTGCCTGACCCGTCGGAGGGGCGCGGCATTGACGGATCGGTTGGGCACCGGGTATGGGCCGGCCGCTGGGGCTCGCCCCCGCCCCCCACGGACCAGAGGAGGGCACGGCGCCCCCAGGAGGTCGCCGGCCTGCCTCGCGCGCCGCTGGGTCACCCCGGGCAGGCTCGCCGCATTGCACGGGCACGCCACCCTGCGCGCACGGAGCAACTGGCGGCCGCCCCCGGCCCCCACCCCGGGGGA     
K       CTATTCATAATATCAAACTTTAAAAAATTTTTCTTATTTACTTTAAACGTTTTCTACTCTCTCAAATAGTATTTAACTTGTGAGGTATTTTACCGTGTTCTTTTAAAACGTGGATCTGATATTTAAACATAGATTGTTGTATTAGCGAATATCTATAATTATAATATATTTTTCTGATCGCATTAATTATACAGTTCGCCTTAGAGATGGCATAAATTAATAAGTAGATGTTTTTACGAATCTCAGTCAATCAAGATAACTATTGATGTTAGAGCATAATCTTTTACCAATGAAAGTTTTGTCAGGAATCTATTTCAGATTTTTACCTCTACCTAAACCAATTATAACTTGTTCTGTTATACTAATTTAATAATAATATCAAATCTATATGTTATATATTTTTTGTATATATACCCATAAGTCAAATAAAATGATTATAAAAATTGTATAAACATTATCTTATATCATGCGTCATCGAAGTTTTTGACTCAAAAGCTATAAGTGTAGAAAGAGTTAATAAGATATAGATATAAATTTAATTCTTTCTAATAATATGCGGTATAAATCAATTATTCTTTAGAGCTATGACACGATTTAATATTTTGATATACTTTCGATTCAGAATCTTATTATAAATATCCCCTTGATTTTATTCAAACAGATATTTAATTTACTAAATTATCCTTCTTTTCTAATATGGATAAAATTTTAAAGTTACGTAAAAACAATACATATATATATAGTTATTCTTTGTGAGTAAGAAAATTATCTAGCTTAATTTTCTGAGTAATTTGATAGTTTTAGATTTTTATAATTTTTGTTTTAAAAAATGTTGTTAAATGTTGACGCTACCTATACTAGCTTACGACCCTATAAGATATTAAGTTATTGATTATACAGTAGTTTGATACGTTTATTAAGACTAGTAGAGAACATTTATTTTTATAAATCAGATTATTATTTACCTATGACATGTTAAAAGTGTAAAAAGTAATTGATAGTTACTTATGTTGAACTGCCGGTACTTTAGAGTACAATAGAACCCAACTATTCATCTCCTCTGTAATGAACGATACCCACGGCCTGGCATAGCAACGCTACAATATAGTCATGACTGGAATATTGATATTACTCTAATGGCACAACACATTGACTGCCCCCGTCCTTTCGTCTTTGCATGGGACAATAATTATCGCGAGTAGCGTTTGGCAATATTATATTATAAGCAGTGTAACTTTTAAACCGATCCGTCCAGTACATATAGAAGCCGACTCACCCTTTTCTTGTATTACTGCATGTGAGTTTGAGAATAGGTAATGCTAAACTACTTCCATCAAATTACTTTCCCCGTGTATCTTCATTAGTATATACAACTAAGTAATCAATATCACGAAATTTAGTATACCGGCTATATCAGTCCCCGCCGTTAAGTTTATGAAATATGTAGCCTTTCGTTTTTATATCACATGAGCATGCGTGCTTTCAGAACATGATATTAAGCTCATGAACTCAAGTCCATCTATTCTTAACGTTGCATATGGTAAGGGTGTTTGATCCAGTAACATAATTGTGCACCTTAACTCCCTCTTTGTGTTTTTTTGCATGGATTTCAGAGAATTGTCAGTCTAAATTCCAATGCAGCTGTTCGCGCATCTTGACAGGCATTTAACAAGAAATTTAACTAAATATCATGGGTCGAAGCTCTCTTATTCCAGAATATCTTCCTCCTTGAGACCAAGTCTCTGTTTGAATGCAGCTCGAACTAAGAATGCCTGGAGTCCGCTGACGCAATATCCCTCTTGTTCATTTTTTCACGTATATTCTCCTCGGATCAAGTTATTATATTGAAAGTACGGATACCCTTCGCGAGACTCTGTACATTTTGAGTTTGTCTTATCCTCCTGTATGTATGGCAAATAGGACGTGATTACATCCGATCAGAGGTTCACCTTAGTGTTTTGTTTCATCTCATGAATGCTACGGTATCCCCGCACCAGTCTCTGCAGGCGTTGGTTAGGGGGCAGCCCGCCGGAGAGGGATCACGTAGGCGCACAAGGCCACCCCAGTTGTTGTTCGGAGGTGTACCGAACCGACACTAAAGACTGGGCTGAAGGTCGAAGTAGCTCGTCCAAGTTAACATAGGACCGCGGTTCCAGCTCATGGCGAAAGTGCACATGCAACCTCTATGGTGGCCGGCAGCGGACTATCACTGCAGGTGATAACAGGTCCGAGTCGATGAAAGGTGAGGACCGCAAGCAGTCGAACCCCCGGTGGCGCAATACCTTCTGTCTCCACCCGATTCGTTCAGAGTGCCGTCAAGGTTTCAGAGAGGGTCGCAGAGAGGTCACGCCGACTAGTGTGCGCCAGCGACACAACTTCGTGTGACGGCAAGAAGAATCGGGCGGGGCCTGATAGTCGTCTGTAACCCTTATCCAACACGACGATTCCGGGATACTCAACTCGAGCTGTAACGTGTTCTATTGACGGGAACGGGCCGAGCGGGCAGTAGTATGCGTACGGGGGTTCTCCAGGGTGGTCAGTTCCGCCACGGCATCCACCCGGTTAGATCGACGGACGGCGCCCATGCTAGGCCCCCATGTTCTTTTTCACGTACATCCTTACGGGCGAGTTGCGATTTGGAAAAACCGCGCCACTAGTTTTTCACGAGGTTGACCGCGCCAACCAAGAGCGCGTGTCTACGTAAGCCGATTCCGTGCAGGGTATAATCGGCCGGCGCCGTCGTGTCCGTAACCGCCCCTTGTCATCCAGAACGGCACATCTACCACGTATTATTGTGTCCCTACTGTTCTGACTCGCCACCACTCCCCCCGGCGCTGCTGCGTAAGCAGACTTTCTCATACCCTACCTGTCTCGGTTCGACGGCGGGAATGGTGATGGAAACGCCTGGACGCGAACGCACTTCTCCATGGACGTCGCGCTGCGACCGACTTCGCGCGTCCGCCATTGTAGAGGGGGCTTATCACCAGCATTAGCCAACAACCGCGGGGCCGCAACAGGGGTGTTGTCCCCCGGCCGCGCGCGGGCGTCCCACGGACCGAGGCCCGGGGTTTGGCTGCCCCCTACCGGGGCCGACCGGGACTCCCCACGCCGCGTCGGCCGCCCCGCAGCAGGTGGGCCGTGTCCCGCGGGGCCGGGCCTCGTGCCGGGCCCACCGCCCAGCCTCGGGGGCCGGCGCAACACGGATTGCTGCCGTCACGGAGTGACACGGGTCCCGGAACACGGAACTTGCGGGGGTCCGCAGGCGGTGCCACGTGGCTGGGCCGTCGTGTCTACTGGCAGCCACCCGCCCCCGGGGTGGCGCCGGGTCGGATAGCTGGCGCTCGCCGGGCAAGCGCCGGCCGGAATCTCGGGCCCGCCCTGTCCATGCCCAGCGGACAGCGCCGGTGCGTCGCGGCCCCCCACCCCCGGGGGGCCCTCGCCCGTCGCGGTACGGCCGTGGACCCCCGACTCGCACGCGCGCCGCGCCGGGTGCCCGCAGACGCGCTGTGCTCGGGGCCGCGCCGCGACGCCCACGGTCGCCCCCCGGGAGCGCTCCCCCGTCCGTCCCCCCCGCCCGGGACGGCGCCCCAGCCCGCGCGGCGGCGGAGCACCCCCGCCGGACTCGCTGGAGCGGGCGGGCGGCGCCGTCCCAGTACGGCGGGCAGGTCGCGCCCGTGACTCGCGCGCGGGGCTCGGACGCGGCCGCCGGATGGGCCCCCGGTGCTGGGCTCGAAGCCGGCAGCGCCTCAGATGCCAGCGTCTGCCGGATCCGTCGGATGGGCGCGGCATCGCGGGGCCGGTTCGGCACCGGGTATCGGGCGGCCGCTGGGCCTCGCACCCGCCCCCCACGGACGAGCGGAGGGCCCGCGGCCACCGGGAGGTCGCCGGCCTGCCTCGCGCGCCGCTGGGTCACCCCGGGCAGGCTGGGCTCAGCGCACGGGCGCGCCACCCTGCCCGCTCGGAACAACGGGGGGCCGCCCGCGGCCCCCACCCCGGGGGA     
L       CTATTCATAATCTCGCACCTTAAAAAATTTTCATCATTTAATTTAAAAGTTTTCTACTCTCTCAAATAGTATTTAAATTGTGAGGTATTTTACTGTGTTGTTTAAAAAAGTGGATCGGATAATTAAACATAGAGTGTTGAATTATCGAATAACTATAATTATAATTTTTTTCACTTATCGCATAAAATAAACAGTTCGTCTTAGAGACGGCATAAATCAATAAGCAGATATTTTTACGAATCTAAGTGTATCATGCTAACTTATGATGTTCGTGCATAATCTTTCACCAATTAAAGTTTAGACAGGAATCTATTTTAAATTTTAAACTCATCCTAAAAAAATTATAACTTGTTCTGTTGTAATCATTTAATAATGATATTTAATCTATCTTCAATATATTATTTTTATAGATACCCATAAGCCAAATAAATTGGTTATAACAAATGTATAGGCAATATCACTTTTCATGCGTCCTTTAAATGTTTGACTCAAATGCTATAAGTGTAAAGAGTGATAATATGATATAGATATAAATTTAATTCATGATATAAATATTCATTATAAATAAATTATTCTTTAGTGCTATGACACGATATAATATTTTTATATGCTTTCGCTTCAGAATCTTATTATGAATATCCCATTGATTTTATTCTAACAGATAGTTAATTTTCTAAATAATCCTTCTTTTCTTATATGGTTTAAATTGTAAAGTTACGTAAAAACAATATTTATATATATAGTTACTCTTTGTGCGTAAGAAATATATCTAACTTTATTTACTGAGTAATGTGATCGTATTATATTTTCATAATTTTTGTATTAATGAATTTTGTAAACTGTTGACGCTACTTATACAAGTTTCTGACCCTATAAGATTTTAAGTTATTGATTATACAGAAGTTTGACACGTATATTAAGATTAGTAAAGAACGTTTATTTTTATAAATCATATTATTATTTTCCTATGACATGTTAAAAGTGTAAAAAATTATTGATAGTTACTTATGTTAAACTACCAGTATTCTAGGGTACAATAGACCCCAACTAATCATCTCCTCTTAAATATACGATACGCTCGGCCTGGCATGATAACGCTACAATATAGTCGTGTCCGGAAGATTGATATAACTCTTATGGCACAACACATTGACTGACGCCGTCCTCTCGTTTTTGTAAGGGACAAGAATTATCGCGAGTAGGGTTTGGAAATATTATATTATAAGTTGTGTCAATTTTAATCCGATCCGTACAGTACATATAGAACCCGATTCAACCTTTTCTTGTACCGTAGCATGTGAGGATAAGTTTAGGTCATTCTAAACTACTACCATCAATTCACTTTCCCCATGTAGATTCATTAGTATATACAACTAACGAAACAATCTCACGAAATTAAGAATACCGGCTGGATTAGTCCCCGCCTTTTAAAAACCGAAATATGGGGCCTATCGTTTTTTTTTCACACGATAATGCGTGCTTTCAGAACATGATATTAAGCTCATGAACTCAAGTCCACCTATTCTTGACCATGCATATGGTAAGGGTGTATGATCCATTAACATAATTCAGCAACTTAACTGCCTCTTTATGTTGTTTTTCATGAATTTAACAGAATTGTCAGTCTAAATTCCAATGCAGCTGTTCGCGCAACCTGACAGGTATTTAACAAGAAATTTAACTCAATATCATAGGTCGAAGCAGCATTACTCCAGAATATCTTCCTCCTTGACACCAACTGTCGCTTGGGATGCAGATCGACATAAGAAAGATAGTATTTCGATGACGCACTATCCCTCTAGTTGATTTTTTCACGTTAATTCTCCTCGGATCATCTTATTATTGTGAAAGTACGGATGCCCTTCGAGAGACTCGTTACATTTTGAGATTGACTTTTCGTCCAGCATCTATGGCAAATGGGACGTGTTGACAAAAGATCACAGGATCACCTTAGTGTGTTGTTCCATCACATGAATGCTACGGTATCTCCGCTCCATTCGCCGCAGGCGTTCGTCAGGGTACCCACCGCCGGATAGGGATCAGGTAGGCGCACAGGGCCACCCCAGTTGTTGTTCGTTGGTGGACCGAACCGACTGAAAGGACCGGGCTGAAGGTCGAAGTAGCGCGTCCAACTTAACATAGGACCGCGCTTCAAGCTCATCGCGAAGGTGCACGTCCATCCTCTATGGAGGCCGGCAGCGGACTATCAGTGCCGGGGATAAGATGACCGAGTCGCTCAAAGGTGAGGATCGCAACCAGTCGAAACCCCGGTGGCGCCATACCTTCTGCCTGCACCCGATTAGTTCACGGTGCCGTCAAGCTTGCAGAGAGCGTCGCAGAGGTGTCACGGCGACCAGTATGCGCCACCGACACAACTTTGGTTGCCGGCAAGACAAAGTGGGGGGGCCCGGAGTGTCGTTTTTAACCCTTCTCCAACACGACGATCCCGGGACATTAAACTCGAGTCGTAACTTGTTCTATTGACGGGAACGGGCCGAGCGGGCCGTAGTATGCGATGCGGGGTTCCCCAGGGTGGTCATTTCCGCCAAGGCATCCACCCGTTTAGATGGACGGACGGCGACCATGCGAGGCCACCATCATCTATTCCACCTACGCCCTTACGGGCGAGTTGCGATTTGGATGAACGGCGCCACTATTTGTTCACGAGGTGGACCCTCCTAACCAAAGGCGCGTGTCTACGTAGGCCGACTCCGTGCAGGGTATAACTGGCTGGCGCCGTCGTGATCGTAACCGCCCCTGGTCATCCACAACGGCACCTCTAAGACGCATTAGTTTGAGCCTACTGTTCTGACTCGCCACCGCGCCCCCCGGCGGGGCTGCGGAATCAGACTTTCGCATACCCTACCGGTCTCGGTTCGACGGCCCAAATGGTGATGGCAACGCCTAGATGCGAACGGACTTCTCCATGGTCGGCGCGCTTGGACCGACCTCGCGCCTCCGCATTTGTAGAGGGGGCTTATCACCAGCATTAGCCAACACCGGCGGGGCCGCACCAGGGGTGTTGTCCCCCGGCCGCGCGCAGGCGCGCCCCCGACCTAGGCCCGGGGTTTGGTTGGCCCCTGCCGGGGCCGGCCGGGCCTCCCCACGCCGCGTCTCCCGCCGCGCAGCCGGTGGGACGTCGCCCGCGGGACCGGGACTCGAGCCAGCCCCACCGCCCAGGCGGGGCGGCCGGCGCAACCGGGATTGCTGCCGTTCCGCAGCGAAACGGGTCCCCGAACAGGGACCTTGCGGGGGTCCGCAGGCGACGCCTCGTGGCTGGGCCGCCGGGTCTCCGGGTAGCCAGCCGCCTCCGGGATGGCGCCGGGTCGGATGGCCGGCGCGCGCCGGGCAAGCGCCGAACGGGAAGTCGGCCCCGCTCAGTCCATGCGCAGCGGACAGCGCCGGAGCGTCGCGGCCCCCCACCCCAGGGGGGCCCCCGCCCGTCCCAGTGCGGGCGTGGACCCGCGACTCGCATGCGCGCAGCGCAGGGTGACGGCAGACGTGCGGTGCTAGCGGCCGCCCCGCGACGCCCACGGTCGCCGTCCGGCAGCGCCCCCCCATCCCTCGCCCCCGCCCGGCCCGCCGCCCCTGCCCGCGCGCCGGCCGGGCACCCCCGCCCGCCTCGTTGGAGCGGCCGGCCGGCGCCGTCCCAGAAGGCCGGCGAGGTCGCGCCCGCGGCTCGCCCGCGGGGCTCCGACGCGCCCGTGGGCGGGGCCCCCGGTGCTGGGCTCGAAGCCGGCAACCCCTCGGATTCCACCGGCTGCCGGACCCGTCGGATGGGCGGGGCATCGAGGGAGCGGTTGGGCTCCGGGTATCGGGCGGCCGCTGGGCCTCCAGCCCGCCCCCCACGGACCAGCGGAGGGCCCCACGCCACCTGGAGGTCGCCGGCCTGCCTCGCTCGCCGCTGGGTCACCCCGGGCAGGCTGGACGCAGCGCACCGGCGCGGCGCCCTGCGCGCACGGAGCAACGGGGGGCCGCCCGGGGCCCCTACCCCGGGGGA     
M       CTATTTATAATCTCACACTTTAACAAATTTTTTTTATATTATTTAAAAGTTTTTTACTCTCACAAATATTAATTATATTGTGAGGTATTTTACTGTGATTTTTAAAAAGGTGGATCGGATATTTAAACATAGAGTGTTGTATTAGCGATTATCTATAATTATAGATTATTTTTCTTATCGCATGAAGTAAATAGATCGTCTTAGAGACGGCATAAATTAAAAAGCAGATAATTTTATGAATCTCAATCAATCAATCTAATTAATGATGTTAGTTCATAATCTTTTACTAAGGATAGTTTTGTAAGTAATCTATTTCAGATTTTTAACATAACCTAAAAAAATGTTAACTTGTTCTGTTGTATTAATTTAATAATGATATTTAATCTATTTACTATATATTATTTTTATCTATACCCATACGTCAAATAAAATGATTATAAAAAATGTACAAGGATTATCACTTTTAATGCGTCCTATAAATGATTGATTCAATCGCTATAATTGCAAATAGTGTTAATAAGATATAAATATTCATTTAATTCATGCTAATAATATGCAGTATTATTGAATTATTCTTTGGCGATATGTCACGAGTTAATATTGCGATTTGCTGTCCCTTATGTATCGTATTATTAATATACCCTTGAATTTATTCTATCAGATTTTTTATTTACTAAATTATCTTACTTTTCTTATATGGTTTAAATTGTAAAGTAACGTAAAAACATTACCTATATATTTAGTTCTTCTAAGTGAGTAAGACATTTATCTTTCCTTAATATATAAGTATTCTGATAGTTGTAGATTTTTATAATTTTTGTTTTAAACAATCTTATTAAATGTTCATGATACTTATACTAGGTTAGGACCATATAAGATTTTAAGTTATTGTTTATAAAGTAGTTTGATACGTATATTAAAAATAATAAATCACATTTATTTTTATAAATCATATTATTATTTACCTATGACATGATAAAAGTGAGAAAAGAAATTGATAGTTACTTATATTAAACAACCAGTAGTTTAGGGTACAATAGAACCTAACTAATCGTCTCCTCTGGAATAATCGATACACACGGCCTGGCATAAAAACGCTACCATATAGTCGTGACCGGAAGATTGATATAACTCTAATGGCACAACACATTGACAAACCCCGACCTCTCGTCTTTGGATGGGACAAGGATTATCGCGAGTAGCGTTTGGCCATATTATATTATCAGCAGCGTAAATTTTAATCCGATCCGTCCTGTACATATAGAACCCCACTAAAGCTTTACTTGTACCAAAGCATGTGAGGATGAGAATAAGTAATTCTAAACTACTACTATCAATTTACTTTCCCCGTGTAGATTCAGTAGTTTATACAACTACTTAATCAACATCACGTAATTTAGAATAGCGGCTGTATCAGTCCACGCAATTAAGACAATGGAATATGTGGCCTATCGTTTTTTTCTCACACGCGCAAGCATGCTTTCAGAACATGATATTAAGCTCATCTACTCAAGTTCATCTATTCTTGACGATGCATATGTTAAGGGTGTATGATCCATTAACATAATTCAGCAATTGTGCTTCCGCTTTCTGTTTTTATTCCTGGGTTTAGCAGAATGGTCAGTCAAAATTCCAATGCAGCTGTTCGCGCAACCTGACAGACACTTAACAAGAAATTTAACTCAATATCAAATTTCGAAGGTCTATGAGTCCAGAATATCTTCCTCCTTGATACCAGATACCTGTTGGCATGCAGATCGAACTAAGAAAGCCTGAATTGCGTTGACGCAATATCCCCCTATTTGGTTTTTTCACGATTAATCTCATGGGCTCAACGTATTATTTTGAAAGTAGGGATCCCCTTCGCGAGTCTCGGTACATTTGGAGTGTGACTTCTTCTCCTGTATCTAGGGCAAATAGGAAGTGTTGACAACCGATCACAGGTTCACCTTATTGTTTTGGTTCATCAAATGAATGCTACCGTATCGCCGCACCAGTCGCTGCATGCGTTGGTGCGCGGGCCGGCCGCCTGAGAGGGATCACGTATGCGCAGAAGGCCATCCCAGTTGTTGTTCATAGGTGTACCGAACCGACACAAACGACCGGGCTGAAGGTCGAAGTAGCTCGTCCAAGTTCACATAGGACCGCGCTTCAAGCTAATGGCGAAAGTGCTCATCCAACCTTTATGGAGGCCGGAAGCAGTCTATCAGTGCCGGTGATAACAGCTCCGGGTCGCTGAAAGGTCATGATCGCAAGCACTCGAGACCCCGGTGGCGGCATACCTTCTGCCTCCACCCGATTCGTTGAGCGTGCCGTCGAGATTGCAGAGACCGTGGCAGAGGGGTCACGCCTACAAGTATCGGGCACCGACACCACTTTGCTTGACGGCAAGCAGAAGTGGGGAGGGCCTGATAGTCGTTTGTAACCGTTCCCCAACACGACGATGCCGGGACATTCAACTCGAGATGTAACGTGTTCTATTGACGAGAAGGGGCCGAGCGGGCGGTAGTATCCGTCACGGGGTTCTACAGGATGGTCACTTCCGCCACGGCATCAACCCGGTTAGGGCGACGGACGGCGCCCATGCTAGGCCACCATCCTCTATTCCACCTACCTCCTTACGGGCGAGTCGCGATTTGGATGAACGGGGCCACTAATTTTGCACGAGGTAGACCATGCATACCTAGGTCGCGTGTCTACGAGAGCCGGCTTCGTGCGGGGTATAAATGGCTGGCGCCGTCGTGTTCGTCACCGCCCCTTGTCATCCACAACGACACCTCTAACACACATTGTTGGGTGCCTACTGCTCTGACTCGCACCCCCTCACCCCGGCGCTGCTGCGGAATCAGAGTTTCGCATACCCTACCTGTCTCGGCTCGACACCCTGAATGGTGATGGTAACGCCTGGACGCGACCGCGCATCTCCATGTACGTCGCGCTCCGACTCACTTCGCCATTCCGCCGTTGTAGAGGGCGCTTATGAGCAGCATTAGACAACAGCCGCGGGGCCCTAACAGCGGTGTTGTGCCCCGGCCGCGCGCAGGCGGCCGCACGACCGAGGCCCGCGGCTTGGGTGCGCCCTGCCGGGGCCGCGCGGGGCTCCCCACGCCGCGCGGGCCGCCGCCCAGCCGGTGGGCCGTGACCCGCGCGGCCGGACCTCGTGCCCGGCGCACCGCTCAGCCGGGGCCGCCGGCGCAGCCCGGATTGCTGGCGTCCCGGAGTCAGACGGGTCCGGGAACACGGTTCTTGCGGGGGCGCGCAGGCGACGCCACGTCGCTGGGCAGGCGGGTCTACCGGAAGCCACCCGCCTCCGGGCTGGCGCCGTGTGGGATCGCTGGCGCCCGCCGGGCAAGCGGCGAGCGGAAAGTGGGCCCCGCCCAGTCTCTGCGGAGCGAACAGCGCCGCCGGGTCGCGGCCCCCCAGCCCAGGGGCGCCCCCGCCCGTCCCAGTCCGGGCGTGGACCCCCGACTCGCATGCGCGCCGCGCAGGGAGCCCCCAGACGCGCGGTGCTGGCCGCCGCACCGCGACGCCCATGGTCGCCGTCCGGGAGCGCTCCCCCCTCCGTGGCCCCCGCCGGGCGCCCCGCCCCCGCCCGCGCGCCGGCCGTGCACCCCAGCCCGCCTCGGGGGGGCGGCCGGCCGGCGCCGTCCCAGAAGGCCGGGCAGGTCGCGCCCGGGTTTCGCGCCGGGGGCTCAGACGCGCCCGGCGGCTGGGCCCCCGGTGCTGGGCTCGAAGCCGGCAACCGCTCTGGTACCAGCGCCTGGCGGACCCGTCGGAACGGCGGGGCATCGAGGGACCGGTTGGGCGCCGGCTCTCGGGCGGCCGCTCGGCCTCGCCCCCGCCCCCCACGGACCAGCGGAGGGGCCGACGCCTCCGGGAGGTCACAGGCCTCCATCGCCCGCCGCGCGGTCACCCCGGGCAGGCTGGCCGCAGCGCCCGGGCACGCCACCCTGCGCGCGGGGAGCAAAGGGCGGCCGCCCCGGGCCCACACCCCGGCGGG     
N       CTTTTCATAATCTCACACATTAATAAATTTTTTTTGTTTAATTTAAAAGTTTTTTACTCTCTCACATATTATTTAAATTGTGAGGTATTTTACTCTGTTGTTTTAAAAGGTGGATCGGAAAATAAATCATAGAGTGTTGTATAAGCGAATATCTATAATTATAGTTTATTTTGCTTATTGCATAAAGTAAACAGTTAGGATTTGAGACGGCATAAATTAATAAGCAGATAGTTTTACGAATCTCAGACTATCATGCTAATTTAAGATGTTCGAGCATAATCTTTTACCAATGATAGTTTTGTTAGTTATCAATTTCAGATTTTTACCCCAACGTAAAAAAATTTTAATTTGTACTGGACTATTAATTTAATAATGATTTTAAATCTATATTCTATATATTATTTTTATTGACGCCTATAAGTAAAATAAAATGGTTATAAAAAATGTATAAGCATTATAACCTTTAATGCATCCTATAAATGATTGACTCAAAAGCTATAAGTGAAAAAAGTGATAATAAGATATATATGTTAATTTAATTCATGATAATAATATGCAGTTTCATTAAATTATTCTTTAGTGTTATGACACGAGTTAACATTATGATGTGCTTTCACTTCAGAATCGTATTATTAATATCTCCTTGATTTTATTCTATCAGATATTTTATTTACTAAACTCACCTACTTTTCTTATAAGGATTATATCGTAAAGTTACGTAAAAACAATACCTATTTATTTAGTTATTCTATGTGTGTAAGAAATTTATCTACCCTAAATTTCTAAGTAATCTGATAGTTTTAGATTGTTATAATTTATGATTTAAACAATATTATAAAATGTTCACGAAACTTAAACTAGCTTTTGACTCTTTAAGATATTAAGTTATTGATTATATAGTAGTTTAATACGTATATTAACAATAGTACACAACATTTATTTTTTTAAATCATATTACTATTAACCTATGACATGATAAAAGTGTAATAATAAATTGATAGTTACTTATATTAAACTTCCATTACTATAGGGTACCATAGAACCCAACTAATCGTCTCCTCTGAAATAAATGATACACACGGCCTGGCATAAAAACGCTACAATATAGTCGTGACCGGAAGATTGATATAACTCTATTAGAACAACACATTGACGGACCCCGACCTCTCGTCTTTGGATGGGACAATGATTTTCGAGAGTAGCGATTGGCAATATTATATTATAAGCAGAGTTAATTTTAATCCGTTCCGTCCAGTACATATAGAACCAGACTCAACCTTTGCTTGTAACAATGCATGTGAGGATGAGTATAGGTAATTCTAAACTACTACAATCAATTTACTTTCCCCGTGTAGATTCAGTAGTATATGCAACTTCATAATCAATATCACGAAATTTAGAATAGCGGCTGTATTAGTCCACGCCTTTAAGACAATGAAATATGTCGCCTTTCGATTTTTTATCACTCGCGTATGCGTACTTTCAGAACATGATATTAAGCTCATGTACTCAAGTCCATCTATTCTTGCCGATGCATCTGTTAAAGGTGTATGGTCCCGTAACATAATTCAGCAACTGGACTCCCTCTTTATGTTTTTTTTCCTGACTTTAACAGAATTTTCAGTCCAAATTCCAATGCAGCTGTTCGAGCAACCTGACAGGCATTTAACAAGAAATTTAACTCAATATCACGGGTCGTAACTCGATTAGTCCACAAAATCTTCCTCCTTGACAACAGATATCTGTTGGCATGCAGATCGAACTAAGAATACATGTCTTTCGCTGACGTACTTTCCCACTAGGTGATTTTTTCACGATTAATCTCCCTGGATCAAGTTATTAAATTAAAAGTAGGGTTCCCCTTCGCGAGACTCGGTACATTTTGAGTGTGACTTCTCCTCCTGTATCTATGGCAAATCGAACGTGTTCACAACCGATCACAGGTGCAGCATATTGTTTTGGTCCATCACATGTTTCCTACGGCATCGCTGCACCAGTCGCTGCATGCGTTGCTTAGCGGGCGGCCCGCCTGAGAGGGATCACGTAGGCGCACAAGGCGACCCCAGTTCTTGTTCGTAGGTGTACCGGACCGACACAAACGACCGGGCTCAAGGTCGAAGTAAGTCGTCCAAGTTCACATAGTACCGCGATTCTAGGTGATAGCGAACGTGCTTGTCCAACCTTTATGGAGGCCGGGGGCAGTCTATCAGAGCAGGTGATAAGGGCTCCGGGTCGCTGAAAGGTGACGATCGCAAGCAGTCGAAACCCCGGTGGCGCCATACCTTCTGCATCCTCCCGACTCGTTCAGGGTGCCGTCGAGTTTGCAGAGCCCGTGGCAGAGGGGTCAGGCCAGCACGCATCCGCCTGCGACACAACTTTGGTTGAAGGCAAGCAGAAGTGGCGCGGGCCAGATAGTCGTTTCTAACCCTTCTCCCACACGACGATGCCGGGACAGTCAACTCGAGTGGTCACGTGTTCCATTCACGGGAACGGGCCGAGCGGGCCGCAGTATGCGTACCGGGGTTCTCCAGGGTGGTCAGTTCCGCCACGGAATCAACCCGATTCGGGCGACGGACGGCGCCCATGCCAGGGCACAATCATCTAGTGCACCTACGCCCTTACGGGCGAGTTGCGATTTAGATGAACGGCGCCACTAATTTTACACGCGGTTGACCTCCCCGACCGACCGCGCGTGTCTACAGGAACCGGCTGCGCGCAGGGTATAAATGGCTGGCGCCGTCGTGTTCGTAACCGCCCCTGGTCATCCATAACGGCACCGCTAACACGCATTATTGGGGGCGTACTGTGCTGACTCGCCCCTGCTCACCCCGGCGCGGCTGCGGAATCAGACTTTAGCATACCGTACCTGTCTCGGTTCGACATCTGGAATGGTGATGGCAACTCCTGGATGCGAACGCACTTCTCCATGGACGTCGCGCAGCCACCCACGTCGTGCCTCCGCCATTGTCGAGGGGGCTTATCAGCAGCATTAGACAACAACCGCGAGGCCGCAACAGCGATGTTCTCCCCCGGCCGCGCGCCGGCGCCCGCCCGAGCGAGGCCGGCGGTTTGGTTCCGCCCTGCCGGGGCCGGGCGGGCCTCCCCTCGCCGCGTCTCCCGCCGCGCAGCAGGTGGGACGTGCCCCGCGCGGCCGCACCTCGTGCCGGGCCCACCGGCCAGGCGGGGCCGCCGGCGCAACACGGATGGCTGGCGTCCCGGAGTCGGACGGGTCCGGGAACACGGATCCTGCGGCGGTGCGCAGGCGACGCCACGTGGCTGGGGCGACGGGTCTACCGGGAGCCGCCCGCCCCCGGGATGGCGCCGGGTTGGATGGCTGGCGCTTGCCGGGCAAGCGCCGCGCGGGAGCTCGGCCCCGCCCAGTCCGTGCGCAGCGGACAGCGCGGGCGGGTCGCGGCCCCCCACCCCAGGGGGGCCCGCGGCCCTCCCTGTGCGGCCATGGGCCCCGGACTCGCATGCGGGCGGCGCAGGGAGCCCCCAGACGAGCCGTGCTCGCGGCCGCACCGCGACGCGCATGGTCCCCGGCCAGGAGCGCTCCCCCCTCCGTCGCCCCCGCCCGGCCCCCCGCCCCCGCCCGCGCGCCGGCCGGGCACCCCCGCCGGCCTGTGTGGGGCGGCCGGGCGGCGCCGTCCCTGAACGCCGGGCAGGTCGCGCCCGCGTGTCGCGCGGCGGGCTCGGTCGCGCCCGAGGGCTGGGCCCCCCGTGCTAGGCTCGAAGCCGGCAACCCCGCTGCATACAGCGCCGGCCGGACCCGTCGGATGGGCGGGGCATGGAAGGCCCGGTTGGGCGCCCGGTATCGGGCCGCCGCTGGGCCTCGCGCCCGCCTCCCACGGACCAGCAGAGGGCCCGACGCCCCCGGGAGGTCCCCGGCCTGGCTCGCGCGCCGCTCGGTCACCCCGGGCAGGCTGGGCGCAGCGCACGGGCACGCCACCCTGCGCGCACGGAGCCACGGGGGGCCGCCCGCGGCCCGGACCCCGGGGGA     
O       CTATTCATAATCTCACACTTTTAAAAATTTTTTTCATATAATTTAAAAGTTTTTTACCCTCTTAAATATAATTTAAATTGTGAGGTATTTTACTTCTTTTCTTTAAACGGTGGATCGATTAATTAACCATAGAGTGTTGTATGATCGAATATCTATAATTTTAGTATATTTTCCTCATCGCATAAAATAAACAGTTCGTCTTAGAGACGGCTTAAATTAATAAGCAGATATTTTTACGAATCTAAGTTTATCAAGCTAACTTTAGATGTTCGTGCATAATCTTTTACCAATGATAGTTTTGTAAGGAATCGATTTCAGATTTCTTGCTCAACCTAAAAAAATTTTAACTTGTGCTGTTGTAATTATTTAATAATTATATTTAATCAATATGCTTAATATTATTTATATAGATCCCCATAAGTCAAATAAAATGATTATTAAAAATGTATAAGCATTATATCATTCAATGCTCCCTTTAATTGATTGACTCAAAGGCTATATGTGTAAAAAGAGTTAATAAGATATACATATTTATTTAATTCTTGCTAATAATATTCTGTATACATTAATCATTCTTTAGTGCTATGACACGAGTTATTATTTTGATGTTCTTTCGCTTCAGAATCGTATTTTTAATAACCCCTTGACTTTATTCTATCAGATATTTTATTTATTAAAAAATCCTACATTACGTATATGGATTAGTTTTTAAAGTTACGTAAAAACAATACATATATATATAGTTCTTCTATATGCGTAAGAAAATTATCTAACCTAAATATCTAAGTAATCTGATAGATTTAAATTTTCATAATTTTTGTTTTAAAAAATGTTATTAATTGTTTACGTTACTTATACTAGATTATGACAATATAAGACATTAAGTTATTGATTATACAGTAGTTTGATACGTATATTAAATATAGTAAATAACATTTATTTTTATAAATCATATCATTCTTTACCTATGAGATGTGAAAAGTGTAAAAAGTTATTGATAGTTACTTTTGTTAAATGGCCAGTACTAGAGAGTACAATAGAACCCATCTAATCGTCTACTCTGTAATGAACGAAACACACAGCTGGTCATAAAAACGCTACAATATAGTCATGACCGGAAGATTGATATTACTCTAATTGCACAACACCTTGCCGGTCCCTGTCCGCACGACTTTGGATGGGACAAGAATGATCGCGATTAGCGATTGGCAATATTATATTATAAGCCGTGTAAATTTTAATCCGATCCGTCAAGTACGTATAGAACCAGACTCAACCCTTCCTTGTGCCAAAGGATGAGAGGATTAGCATAGGTAATTCTAAACTACTACAATCAACTTACTTTCCCCGTGTATATTCATTAGTATATGCAACTAATTAAACAATATCAAGCTATTTAGAATCGCGGCTGTATCAGCCCACGCCATTAAGTCAAAGAAATATGTGGCCTATCGTTTTTTTATCACACCCGCATGCGTCCTCTCAGAACATGATGTTAAACTCATGTACTCCAGTCCATCTATTCTTGCCGATTAATATGGTAAGGGTGTCTGATCCATTAACATATTTCAGCAACTGTACACCCTCTTTATGTTTTTTTGCCTCGGTATAACAGAATTGTCAATCAAAATTCCAATGCAGCTGTTCACGCAACCTGACAGGCATTTACCAAGAAATTTAACTCAATATCATGGGTCGTAGCTCAATGAGTCCAGAGTATATTCCTCCTTGACACCAAATCTCTGTTGGAATGCAGATCGAACTAAGAATGCCTGTATTTCTCTGACGCAGTGTCCCTCTAATTAATTTTTTCACGATTATTCTCCTCGGATCAAGTTAATATGTTGACAGTTGGGATACCCTGCGCGAGCCTCTGTACATTTTGAGTGTCTCTTCTCCTCCTGTATCCATGTAAAATAGGAGGTGTTGGCTACCGATCATAGGTCCACCTTAATGTATTGGTCCATCTGATTAATGCTACGGTATCGCCTCCCCAGTCGCTGCATGCGTTAGTGAGGGGCCGGCCCGCCTGAGAGCGATCACATAGGCGCACAAGGCGACCCCAGTTGTAGTTCGTAGGAGTACCGAACCGGAACAAAGCACCGGGCTAGAGGTCGAAGTAGCTCGTCCTGGTTAACATAGGACCGCGATTCAAGCTCATAGCGAAAGTGCTCATCCAACCTATATGGAGGCCGGGAGCAGGCTATCAGTGCCGGTGATAACCGCTCCGGGTCGCTGACAGGTGAGTATCGGAAGCAGTCGAAACCCCGGTGGCGCGATACCTTCTGCGTCCACCCGATTCATTCAGGGTGCCGTCGAGTTTACAGAGACCGTGGCAGAGTGCTCACGCCTACAAGTTTGCCCCCCCGCCACAACTTCGGTTGAAGGCAAGCAGAAGTGGGGAGCGCCTGATAGTCGTTTCTGACCATTCCCCAAAACGACGATGCCGGGCCATTCAACTCGAGTTGTAACGTGTTCTATTGCCGGGAACGGGCCAAGCGGGCCGTAGTATGCGTAGCGGGGCTCTCCAGGGTGGTCACGTCCGCCACGGCAGCAACCCGGTTAGAGCGACGGACGGCCCCCATTAAAGACCACCATCCTGTATTACACCTACGCACTTACGGGCGTGTAGCGATTTTGATGAACGGCGCCACTATTTGTTCACGAGGTGGACCGTCCCAACCAAGGGCGCGTGTCTACGAAAGCCGGCTCCGTGCAGGGTACAAATGGCCGGCGCCATGCTGTTCGTAACCGCCCCTCGTCATCCACAAAGGCACCCGTAAGACGCAGTATTGGGTGCTTACTCTTTTTACTCGCCTACGCTCACCCCGGCGGTGCTGCGGAATCAGACTTTCGCATACCCTACCTGTCTCGGCTCGACATCAGGGATGGTGATGGGAACTCCTGCATACGAACGGACCTTTCCATGGACGTCGCGCTGCGACCGACTTCGCTCGTCCGCCTTCGTAAAGGGGGCTTATCAGCAGCATTAGCTAACAACCGCGAGGGCCCACCCGCGGTGCTGTGCCTGGGGCGCGCGCAGGCGGGCCCCCGACCGAGGCCCGCGGTTTGGCCGCCCCCTGCCGGGGCCGGGCGGGCCTCTCCACGCCGCGGCTTCCGCCGCGCAGCCGGAGGGACGTGTCCCGCGCGGCCGCGCGTCGTGCCCGGCCGACGGGCCAGGCGGGGCCGCCGGCGCAACCGGGATTGCTGGCGTCCCGGAGTCACAAGGGTCGGGGAGCACGGATCTTGCGGGGGTGCGCGGGGGAAGCCAGGTGGGTGCGCCGCCGGGTCTACCGGGGGCCCTCCGCCACCGGGATCGCGCCGTGTCGGATGCCTGGCGCTCGCAGGGCAAGCGCCGAGCGGAAAGTCGGCCCCGCCCAGTCCATGGGCAGCGTACAGCGCGGGCGCGTGGCGGCCCCCCACGGCAGGCGGGCCCCCGGCCGTCGGAGTGCGGGCGTCGACCCCCGACTCCCATGCGGGCGGCGCAGGGCGCCCCCAGACGCGCGGTCCTCGCGGCCGCCCCGCGACGCCCATGGTCGCCGGCCGGGAGCGCTCCCCCGTCCCTCGCCCCCGCCCGGCCCCCCGCCCCAGCCCGCGCGCCGGCCCGGCACCCCTGCCGGCCTCGGTGGGGCGGCGGGACGGCGCCGTCCCCGCAGGCCGGGAAGGTCGCGCCCGCGTGTCGTCCGCGGGGCTCCAACGCGCCCGGGGGCGGGGCCCCCGGTGCTGGGCTCGAAGCCGCCAACCCCTCTGCTGCCAGCGCCTGCCGGACCCGTCGGATGGGCGGGGCATCGCGGGACCGGTTAGGCACCGGGTTTCGGGCGTGCGCTGGGCCTCGCCCCCCCCCCCCACGGACCACCGGAGGGGCCGACGCCCCCGGTAGGTCGCCGGCCCGCCTCGCGCGCCGGTGGGTCACCCCGGGCAGGCTGGGCGCAGCGCGCGGGCGCGCCCCCCTGCGCGCTGAGAGCAACGGGACGCCGCCGGCGGCCCGCACCCCGGGGGA     
P       CTATTCATAATCTCACACTTTAAAAAATTTTTTTTATTTAATTTAAAAGTCTTTTACTCGCTTAAATATAATTTATATTGTGAGGTATTTTATTGTGTTGTTTTAAACAGTGGATCGAATATTTAATCATAGAGTGTTGAATTATCGATTATCTATAATTATAATTTATTTTTCTTATCGCATAAAATAAACAGTTCGTCTTAGAGACGGCATAAATTAATAAGCAGATATTTTTACGTATCTTAGTTTATCAGGCTAAATTAAGATGTTCGTGCATAATCTTTTACCAATGAAAGTTTTGTAAGAAATATATTTCAGATTTTTACCTCAACCTAATAAAATTATAACTTGTTCTGTTGTATTAATTTAATAATGATATTTAATCTATATCCTATATATTATTTTTATAGATACCTATATGACAAATAAAATGATTAGAATAAGTGTATAAGCATTATGACATTCAATGCGTCCTATAAATGTTTGACTCAAAAGCTAAAAGTGTAAAAAGTGTTAATAAGATATATATAAGAATATAATTCATACTAATAATATGCAGTATCAATAAATTATTCTTTAGAGCTATGACACGAGTTAATATTTTGATGTGCTTTCGCTTCAGAATCGTATTGTTAATATTCCCTTGATTATATTCTATCAGATGATTACTTTACTAAATTTTCCTACTTTTTTTATATGGATTAAATTATAAAGTTACGTACATACAATACATTTATATTTAGCTCTTCTATGTGCGTAAGAAATTTATCTAACCTAAATAACTAAGTAATCTGATAGTTTTATATTTTTATCATTTTTGTTTTAAAAAATGTTATAAAATGTTTACGTTACTAATACTAGATTCTGACACTATAAGACATTAAGTTATTGATTATAAAGTACTTTGATACGTATATTAATATTAGTATATAACATTTATTTTTATAAATAATATTATTATTCTCCTATGATATGTTAAAAGTGTAAAAAGAAATTGATAGTTACTTATTTTTAACGGCCAGTACTATTGAGTACAATAGAACGCAACTAAACTTTTCCTCTGAAATAAACGATACACACTGCCGGGCATAAAAACGGTACAATATAGTCGTGACCGGAAGATTGATATAACTCTAGTAGCACAACCCGTTGACCGACCCTGTCCTCTCGTCTTTGGATGGGACAAGAATTATGGCGAGTAGCGATTGGCAATATTATATTATAAGCAAAGTAAATTTTAATCCGATCCGTCCCGTACATATAGAACCCGTTTCAACCTTTTGTTGTACCAATGCATGTGAGGTTTAGAATAGGTAATTCTAAACTATTACCATCAATTTACTTTCCCCTAGTATATTCATTAGTATATACAACTGTAAAATCAATATCACGCAATTCAGAATAGCGGCTATGTCAGTCCACGCCATTAAAACAAAGAAATACGTCGCCTATCGTTTTTTTAGCACATGCGCATGCGTGCTTTCAGAACATGATGTTAAGCTCATGTACTCAAGTTCATCTATTCTTGCCGATGTATATGGTAAGGGTGTATGTTCCATTAACATAATTCAGCAACTGTACTGCCAATTTATGTTTTTTTTCCAGGGTTTGACAGTATTGTCAGTCCAAATACCAATGCAGCTGTTCGCGCAACATGACAGGCATTTAACTAGAAATTCAACCCAATATCATGGCTTGAAGCTCGGTGAGTCCACAATATCTTCCTCCTTGATACCAGATATCTGTTAGCATGCAGATCGAACTAAGCATGCCTGTAGTTCGCTGCCGCAATATCCCTCTAATTAATTTTTTCACGATTATTCTCCTCGGATCAAGTTAATATTTTGAAAGTATGGATCCCCTTCGCGAGACGCGGTACATTTTGAGTGTGTCTTCTCTTCGTGTATCTATGTCAAATGGGACCTATTTAAAACCGATCACAGGTTCAACTTAATGAGTTGGTCCATCTCATAAATGCTGCGGTATCGCCGTTCCAGTCGCTGCATGCGTTGGTTAGGGAGAGGCCCGCCTGATAGGGATGACCTAGGCGCATAAGGCCACCCCAGTTGTCGTTCGTAGGTGTACCGAACCGACACGAACGGCCGGGCTGAAGGTCGACGTAGCTCGTCAAGATTAACATAGGACCGCGATTCAAGCTCATAGCGAAAGTGCTCATCCAACCTCTATGGAGGCCGGGAGCAGTCTATCAGTGCCGGCGATAACAGCTCCGGGCCGCTGGAAGGTGAGGATCGCAAGCACTCGAATCCCCCGTGGCGGCATACCTTCTGCTTGCACCCGGTTCGTTCAGGGTGCCGTCGAGTTTGCAGAGGCTGTGGCAGAGGGGTAAAGCCAACAAGTGTCAGCCACCGACACAACTTTGGATGACGGCGAGCACAAGTGGGGAGTGCCTGATAGTCGTTTCTGACCCTTTCCCAACACGACGATGCCGGGAGTGTCAACACGAGTTATAACGTGTTCTATTGACGGGAACGGGGCGAGCGGGCCGTAGTATCCGTGGGGGGGTTCTCCAGGGTGGTCACTTCCGCCACGGCATCGACCCGGTTAGAGCGACGGACGGCGCCTATGCCCGACCGCCATCATCTGTTCCACCTACACCCTTACCGGGGAGTCGCGGTTTTGATGAACGGCGCCACTATTTTTTCACGAAGGGGACCTTGCCCACGAAGTGCGCGTGTCTACGAAAGACGGCTCCGTGCAGGGTATAGATGGCTGCCGCCGTCGTGTTCTTAACCGCCCCTGGTCATCCACAACGGCACCGCTAACACGAATTATTAGGCATCTACCGTTCTAACTCGCCTCCGCTCACCACGGCGCTGCTGCCGAATCAGACTTTCGCTGACCCTACCTGTCTCGGATCGACATCAGGAATGGTGATCGTAACTCCTGCATGCGAACGGACTTCTCCAAGGGCGTCGCGGTGGGACCGACGTCGCCCCTCCGCCATCGTACAGGGAGCTTATGAGCAGGATTAGCGAACAACCGCGAGGCCGCAACCGGGGTGTTGTCCCCCGGCCACGCGCAGGCGGGCCCGCGAGCGAGGCCGGCGGTTTGGATGCCCCCTGCCGGGGCCGGGTGGGCCTCCCCACGCCGCGTCTGCCGCCGCGCAGCCGCAGCGGCGTGGCCCGCGGGGCCGGGCGTCGTGCCCGGCGGACGGGCCATGCGGGGCCTCCGGCGCACCCCGGATTGCTGCCGTCCCGGAGTCACACGGGTCGGGGAACACGGCTCTTGCGGGGGTGCGCTGGCGACGCCACCTGGCTGGGCAGACGGGTCTACCGGGAGCCGCCCGCCACCGGGATGGCGCCGGGTCGGATGCCTGGCGCTCGCCGGGCAAGCGCCGGGCGGAAAGTCGGCCCCGCCCCGTCCATGCGCAGCGCACGGCGCCGGCGCGTCGCGGCCCCCCACCGCAGGGGGGCCCCCGGCCGTCCGAGTGCGGCCGTGGAGCCCCCACTCGCATGCGGGCCGCTCAGGGGGGCCCCAGACGGGCGGTACTTGCGGCCGCACCGCGACGCCCAGGGTCGCCGCCCCGGAGCGCTCCCCCCTCCCTCGCCCCCGCCAGGCGCCCCGCCCCAGCCCGCGCGCCGGCCCGGCACCCCGGCCGGCCTCGGTGGCGCGGCCGGACGGGGCCGTCCCAGAAGGCCGGGAACGTCGCGCCCGCGTCTCGCGTGCCGGGCGCGCACGCGCCCGGCGGCTGGGCCCCCGGTGCGGGGCTCGAAGCCGGGAACCGCTCCGATTCCAGCGCCTGCCGGACCCGTCTGATGGGCGGGGCATGGAGGGACCGGTTGGGCACGGGGTATCGGGCGGCCGCTGGGCCCCGCGCCCGGCCCCCACGGACCACCGGAGGGCCCGTCGCCCCCCGGAGGACGCCGGCCTGCCGCGCGCGCCGCTGGGTCACCACGGACAGGGTCTGCGCAGGGCACAGGCACGACTCCCTGCCCGCAGGGAGCAACGGGGGGCGGCCCGGGAGCCCCACGCCGGGCGA     
