# Supplementary material for: A simple method for data partitioning based on relative evolutionary rates
Source: PeerJ. 2018 Aug 28;6:e5498. doi: 10.7717/peerj.5498 (PMC6118207; doi:10.7717/peerj.5498)
Supplement: Data S1 — The datasets are provided in the PHYLIP format. [file peerj-06-5498-s002.zip › DataS2/SS1-9.phy]

17  4000
out     GTTATCGAGATCTTTCATTTATATTCTTTCATTTTTTTATTTCTGTTCTAATATATGGATTTATTTATAAATTTATTAAAGTTAGTGTTTATGAACATAATAAATTTAGTACTGATAGTCATAAAGCATTTCGCTTTACACTGTCTTATATTTCTACATAGCTAACTTAATGATAAAAAAATTAAAAAAAAAATCCGCCGAGTAACCTTTTTAGCATATTTAAAATTTTCTAACTTAGATATAATAAAAACGTTATTTATTTATACATTGTACTTTAACCATGTTAATTAATTTTGGATTATAACTGAGTAATTAATTATACATTCAAATAATTTGACACTTTTCTCTTTCATATTTGGTACGTCGTCGTTACAGAAATAAAAAATTTTTCATATTTGATTATAAATGAGTTCAATCTAGCTTATTATAAGTACTATAAAATAAAGAATAACTACAAGTTACTTATTAAAGAAATATTATAATTCTTTCTAACAAAATAATATAAGAAAAATTAAATACCTTTATATCAATCCAGAAAAGAAATTTTGATTAGTCAATTAAATATATCTAATACCTGTGATTCCAAAACTTAAGAAATAACAGAGTTTTGATGAGCGAAAATAAATGACATATTTAATAAATTATTATTAGATGTTAATACAAGTATCCTAGGATTAACCATTTATAATTTGTAATATTCTTACATATTTTAAGTGCATATAGACCAAACTAACAAAATGTTATTAAATAAATATTATTAATAATTTAGTATAAATAACAACACCTATATTATAAATTTGTTCGATCTATAATATTGCATTCAGTGTTATAACATATAATCTTTTTCTGAAACATATTTAATAATTATAGTTTTAGTATTAGAATATTTGAAAAAATTTTAACTTCTATTATAGAGTTTATTAATATATAAAAAAGTGATTTGATGTCTTCGTACATTTTTGGTGTGATACCATATCGATAATAACGTTGACATATCATCATGGGTGGTGAATACAGAAGAGCTTAAGTACAATAGTCGGTTAGATACGCTACGGTTATTCTATATTAGTCTCTAAATGCCCAGCCCTTCTAGGCACAACATGCGACCTCGACAAAGGGGCGCATTCGAACGAACCAAGTCAAGTCGTGTGACTCAGTATAAGTTATACTTTCTGAACGTATGTGTTAGGTCTGTTTGCATGATGTCAAAATAGAGGTAAATGCACCTCGCTTCTATCTTCTCGTTTCTACTAATCGCGTTACAACACTTCGTACAGCACGTATTAGAGATCCCAGTTTTTTTGACAATCTTTGATTCCTGACCCCTAAAGTTCTTCTCGGCAAGCCCTCGTGATAATTGCCACAATGACCACATCGCCGGCTTACTGCGCGCATTGCAAACTAGAAATGATAACCGTATGTGACAGCATGTGTAACGATATAATCGCCGTTGAATTGGGAGACTTTTGGAGCGCAACTAAAGAACGAGACAAACGACTTTCTAGGATACCACAAAATGATATATTTGCAAGTAATGATAACATCTAACATCTATGACACATACCGAATCCAGGAGGTTTGAATCTCCGTCTTCCTCATTTTACTTTTACGCTTGCTAAACAGCTTAAGAGAACCTAGCAACGTCTCATATGCACTGACAAACGCGTGCATGCTTCTAGCTTAAGGAGAAAAATCTTAGACTGCAATACTCAAATATGGGTCGTCTAATCCTACAAGCTCCTTAGGTATCTGTGTTACGCGCCTTCCGACATTATTGTAATGAGCATGTGGATCCCTTCACTAGGATCCCTTGTCCAAATGAGTCCAACAATGCGTGCGCTTGCAAATGGCTCACCCCATACGTTACGAACAGCTGGTAATAACTTAATTCGTGACAGGACCGGACTTATTACTTCAGTAGATCGAGATATATGGGATAAGCATCCAGAATAGGCACCAGGAAACTCGTACGAACATCACGTCGCATTAAATTCACAAAAGAGATAACCCCCTAGCGTTTCGAGACCGGCCACTCGATCACTCGGCGATTCCAAAGTAGTGAATTGGCGCCTCCCGCAGCGACTTAGCGAGAATCCTACCCAACCATTACCGCCAACCCTGTGAAGGTTCACTTCCGGGAATCGGGAATCGAGCAGCCCGTCCGCATCTCGTAGGATGTACACTGCGCCGGGACCCGCCACTGACATACATCATGGACGTACGTGAGTGGGCCCGAAAAGATCTGTCCAACGATAGTGCTTACACCCGAATAGCCCGGTCAGGAGCGGGGGTACGGCAAAACACACCATTGCTTACCAGCCGAAAGAGGTGGCCGCGACTCTGGAAGTGTCAAAGCCATACCGCGCCCGAACGTCATCGGTGTATCGCCAGACTGTTTCGTTGGTTACCCTTGGCGTCCAGGCCGAGTCAAACGACAGCGTCCACGGTCCCTGGGCCGAGCCGCGATATGTGCTGCTCGGGCTTTTCGGCCCCCTCGGGTACCTCCACGCGCAGAAGAGAGCCTAGGGTGAGGCGGACGGCTCGCCAGGGAACCCGGGTCTTCCCGTTCAAGCGTCCCATGCCAGGGGATGAAGACCAGTCTCCGGACAAGGGACTCATGCTATTTGGGAGCCGGTAAATGTCGGCCCTCCACTGGCACCAGTCGAGCTCGCCGGGGCTCCTTCCTTTAAGGTGCCTGCTAGGGCTCCGCGCACTATGGGGTAGTCCGGCGAGCTGCACGCCGCGGACTCGTGAGATCCGGTCCTTCGGGGCCTCGACGGGCTTGAATTGCTCACTCCAATGCGCCTCTGCGGTGATCATTCGTCGAGCGGCTCCGGGGGTCAGTGGTCTATCGGGACGTTTCCCAGCTTACAACTAAACAGGGGTAGCGGTTCTTTAGTTGTAGAGCAACCCTGGCTTATATCGCCGATTACCATCAGGGGCATGGCTTGCACGCTATAAGAGAGGGGCGGATGGTCCTTCGGTATCGCGGCCGGGGACGGCGGCGGTACGGTGGCCCCCGTACGGGAGCTGTAGCGCGAGGGGGCGACACTCCGCCGCGGGACGGCCCCCTGGGGTGCGGCGCCCCATACCGTCGCACACCGCGCAGCCGGAGGCTTCCGCTTCCAGGTGCGCCGGGGCACCGGTGCGCGGGTGCCGGCCCCTCGGCGCGGACGGGGGGGGGGCCCGAGCGAGACGGCGCAAGCGCCCATGCTCGCATGACGCCGGCGGCGAGGGCGCACGGCAGCCGAGCTGCCCCGTCGTCCCGGACCGGTGGCCCGACTAGCGCGGCGACGTGCCACCGGACGCCGGCGACTGTCGGCCATCTCGATGTTGGCCCCCGACGGCCGTCCATGTGGGAGATGGCCCCGGTGAAGGGTGGCCTCTTGGGGGGGCTGGCCCCACGCCAGCCCAGCCCCCCCCAGCGTGGAACACCCAGGCGTCCCCGCCCGTGCGGGCCGTTCCGGGGCCGCCTGCTCTCCCGCGACCCCCGCGCAGCGGCGGCCCGGGGGCGCGCCTCCCTGGTAACGGTGGGGGACGTGGCGTCTCTGTCCGAAGGCCCCCTGCGGAGGTCCGCCCCGCCGCGGTCCGCGGCACGGGTGATCGTAGGCCCCGGTCCTGGGCGCCAACCGCCCCCGGCCGGCCGCCGCCCACGACTGACCCGCGCCCGCGCGGTCGTGGCCATGCAGGTGCGCGCGCGCGCCACCGCGCCCCAGAGTTGACGCGCCCGCGGCAACGCCCGGGGGCGCGCCGTGGTCGGGCGACCACCCGCCCCTCACGCATGCTGCGCTAGCCCGTCGTCGGGGCGCACGACGGTGCTAGGTCGGAGGGAAAGGTGCCCCACCCGCCGTGGCGTGTTGGTGGCGGGGCCACGCGGCCCCGGCCTCGTCCACGCGGGCGCCGCGCGCGCCCGGAGCGGCGCGCACGCCGGGGCAGACGCGCGGGGGCGGGCCAGCCCCGGCCCCCCCGGGCGGCACCCTTGGCGCTCTCGATCCCCTCG     
A       GTTATCGAGATCAATCATTTTTATATTTTCATTTTTTTATTACAGATGGAATATATGAATATATTTATAACTTGTTTGATGTTTGTTTTTATAAACATAATAAATTTTGTACTGATATTCATAAAGCATAACGCATTACACAGTGTTATTTTTTTACATAGCTAACCAAATGATAATAAAATTATAAAGAAAATCCGCCGAGTAACCTTTTTAGCATATCTTAAATTTTCTAATTTTGACATAATACAATCGTTATTTAATTATACTTGGTACTAAAACCATTTTCATTAATTTTGGATTATAACAAAGTAATAAACTAAATAATCAGATTATTTGACACTTTTCTCTTTCATAATTGGTACGTCTTTGTAACAGACATAAAAAATTTTTCAAATTTGATTAATTATAAGTTTAATCTAGCTTATTATAAGTACTGTAAAATAAAGAATATCTACAAGTTACTTGTAAAAGAAATATTCTAATTCTTTAAAACAAAATTATATAAGAAAAGTTAAATACCATTAAATCATTCCAGAAAAGAAGTTTTTATTAGTCAAATAAATATATCTAATACCTGTGTTTCACAAACATAAGAAATAACAGATTTATGCTTAGCTAAAATTAATGACATATTTAATAGATTATTATTAGATGTTAAGACATGTATCATCAGATTGACTATTTATGATTTGTTATATTCTGACATATTTTAAGTGCATATAGACGATAGTAATAAAAAGTAAGTAAATAAGTATTAATAATAATTTAGTTTACATAAAAACAACTATTTATATAATTCGTTCAATCTATATTATTGCATTCAGTGTTATATAATATAATGTGTTTCTGAAACATTTTTAATAATTATAGTTTTAGTATTAGAATGTATGTAAAGATTTTAACTTCTATTAAAAAGTTTAAAAATTTATAAATAAGAGAATTGAAGTCTTCGAACATTTATGTTATTAAACCAAATTGATGATAACTTTGACATTTCATCGCTAGTGATGAATACCGAAGAACTTAAGAACAATAGTCGTTCAGATAAGCTGCGGTTATTCTATATTAGTCTCTAAATGCCCAGCCCATCTGGTCCCGATCTTCGACCTCGCTATAGGGGCGCAGTCGAACGAACCAAGTCAAGTTGTGTGACTCACTATAAGTTATACGTTCTGAACGTCTGTCTTAGTTCTGTTTGCATGATGTCAAAATAGAGGTAAATGCAGCTCGATTCTTTCTCCGGGTTTCTACTAATAGCGTTACAACTTCTCGTACAGCAGTTTATAGGGATCTCAGGTTTTTTGACCACCTTAGATTCCTGACCCCTAAGGTTCTACTAAACAATCCCTCGTGATAATTGCCACAATGACCACATCGCCAGCTTACAGATGGCCTTGCATACTAAATTTGATGACCGTCTGTGACAGCATGTGTAACCATGTAATCGCCGTTGAATTGGAAGACTTTTGGAGCGCAAATGAAGAACGAGTCACACCAATTTCGAGGATACCACAAAAGGATATATTTGCAAGTAAGGATAACCTCTAACATTTTTTACTCAAACCTAACCCAGGAGGATTGAATCTCCGTTTCCCTCATTCTACTCTTACGCTTGCTCAACAGGTTAAGAGAACCTTGAAACGTCTAGTATGCATAGACAAACGCGTGCAGGGTTCTAGCTTAAGCTGAAAAAACTTAAACTGGTTAACTCAAATCCAGGTTGTCTAATCCCACAAGCTCGTTAGGTGGCTCGGTTACGCGCCGTCCGACAATGTTGTAATGAGCATGTGGATCACCTCTCTGCGAGCTCTATTCCTAACGAGACCAACAATGCGTGCCCTTTCTAATGGCCCAACCGATACATTATGAACGGCTGGTAATAACTTCATTCTTGACATGACCGGACTTATAACTACAGTGGATCGTGATATATGTGCTAAACATCCAGGATGGGCAGCAGGAAACTCGGACGAACTTCACGTCGCATTAAATGCACAATCAAGATCACCGCCTAGCGTTACGAGATCGGCCACTCGGTCACTCGGCGATTCCAAAGTAGTGGGTTGGCGCCCGACGCAGTGACGTACCGAGAATCCTACCCATCCACTACCGCCAACGATGTGAAGGTTCCCTTCAGTCAACCGGGAATCGAGCACCGCGTATGCAACTCGTAGGATGTACACCGCGCCGTCATGCGGCGCTGACAAAACTCATGCCCGGACGTCGGTGGCCCCAAAAAGATGTGTCCAATGCTAGTCCCAACACCCGAATAGCCCGGTAAGGAGCGGGGGTACGGCAATACACACAAGTGCGTACCAGCCGAAAAGGGTGGCCGCTACTCTGGACGTGTCAAAGCCATACGGCGCCCGATCGGCATCTGTGTATCGTCGGGGTGTTTCTTGGGCTACCCTTGGCGTCCAGGCCGTGTCAAACGGGAGGGTGCGAGATCCCTCCGCCGAGCCGCGATATCTGCTACTCGGCCTATTCGGCCCCCGCGAGTACCTCCAAGCGCAGAAGAGCGCGTAGGTTCACGCGGGCGGCCCCACAGGGAACCCGTCTGGTCGCGTGCAAGAGTCCCGTGCGAGGAGAGGAAGACCAGTCTCCGGATACGGGACTCCTGGTAATTGGGAGGCCTTAAACGTCGGCCCTCGACTGGCACCACTCGAGCTCGCCGGGGCTCCTTCCTTTACTGTGGCTGCTAGGGCTCCGCGCAGTATCGGGTAGTCCGGCGAGAGGCACGCCCCGGACTCGTGAGCTCCGGTCCTTCGGGGCCTCGCGGGGCTTGAATCGGTCACTGGAATGCGCCTCGGTTGTGATCAGTCGTGGTGTCGCTCTGAGGGTCGGTTGGCTATCGGGGCGTTTGCCGGCTTACAACTAAACAGGGGGAGCGGTTCTTTAATGGTAGAGCAACCGTGGCTTATGTCGCCGATTAGCATCTGGTGCATCGCTGGAACGCGATATGCGAGGGGCGCATGGTCATCCGGTATCGCGGGTGGCGCGGGCGGCGGTCGCGTGGTCCGCGTTCGGGAGCTGGAGCGCGGCGGGGCGACACTCCGACCCGGGACGGCCCCGTGGGGCGCGGCGCCCCATACGGGCGCACACCGCGCGGCCGGAGGCTTCCAGCTCCAGGTGCGCCGTGCCACCGGTCCGCGGGTGCCGGGCCCGCGGCACCGACGGGCGGGCGGCCCCACCGGGACGGCGCAGGCGCACACGCTCGCATGACGCCGGCGGCGCGGGCGCACGGCAGCCGAGCAACCCCGCCGGCCCGGACCGGTGGCCCGACTAGGCCGGCGCCGTGCCACGGGACGCCTGCGACTCTCGGCCATCTCGATCTTGGCTACCCACGGCCGTGCATCCGGGAGACGGCCCCGGTGTAACGTGGCTTCTTGGCGGGGCCGGCCCCACGCCAGGCCAGCCCCCCCCAGCGTGGACGACGCGCACGACCCCCCGCGTGCGGGCCGTTCCGGGCGCCCCTGCTTGCCCGCGACTCCCGCGCAGCGGGGGCCCGGTGGCCTGGCTCCCTGGTCTCGGAGGGGGACGTGGCGTCGCAGTCCGAAGGCCCCCTGCGGAGGTCCACCCCGCCGCGGTCTGCCGCCCGGGCGATCGTAGGGCCGGGTGCTCGGCGCCAACCGCCCCCCGCCGGCCCGCGCCCACCACTGCCCCGGGCGCGCCCGGTCGGGGCGATGCAGGGCCGCGGGCGCGCCACCCGGCCACAGTGTCGACGGGCCCGCCACAACGCCGGGGGGCGCGGCGTGGGTGGGCGACCACGCGCCCATCACGCATGCTGCCCCCGCCCGGCCTCGGGACGCACGACGGTTCTAGGTCGGAGTGAACCGGGCCGCACGGGCCGTGGCGTATTGGTGGCGGGGCCACTCAGCCCCCGCCGCGTGCACCCAGACGCCCCGCGCGGCCGGAGGGGCGCCCACGCCGTGGTAGACGCGCGGCGGCTGCCCAGCCGCGGCCCCCCCCGGCGGCACCCTCGGCGCGTTCGATCCGCTCG     
B       GTTATCGAGAACTTTCGAATATATTCCGTCATTTTTTTATTACTGCTTAAATATAAGGATAGATTTATAACTTTATTAAGGTTTGTTTATATAAACATAATAAATTTATTACTGATACTCATATAGCATTATGCATTACACGGTTTTATATTTCTACATAACACACTTAATGATAAAAAAATTATCGACAAAATCCGCCGAGTAACCTTTTTAGCATTTTTGAAATCTCCTAACTTTGATAAAATATAATCGTTATATAAATTTACTTGGTACAAAAACCATTTTTATTAATTTTGGATTATAACAGAGTAATTAATCAAACAATCAAATAATTTTACACTTTTCTCTTTCATATTTGGTACGTCATTGTAACAGACATAAAAAATTTAAAAAATTTGATTAATTATAAGTTTAATCTAGCTAATTATAAGTACTATAAAATAAAGAATAAATACAAGTTACTTGTAAAATAAATAATATATTTCTTTTTAAAAAAATAATATAACAAAATTTAAAAACCATTATATCTAGCCAGAAAAGAAGTGTTAATTAGTCGAATAATTATATTTAATGCCTGTGTTTCAAAAACTTAAGTAATAACAGAGCTATGATAAGCAAAAATGAATGACATATATAATAGATTATTATTAGATTTTAATACATTTATCTTCAGAATGACTATTTATAATTTAATATATTATTACATATTTTAAGTGCATATAGACCATATTAACAAAAAGTAAGTAAATAAGTATTAATAATAATTTAGTATAAATAAAAACATCTATTTTAGAAATTTGTTCTATCTATAATATTGCATTAAGTGTTATAACATATAATGTTTATCTGAAACATTATTAATAATTACAGTTTTAGTATTCGAAAATTTGAAAAAATATTAACTTCTATTATAAAGTTTATTAATATATATAATAGGGATTTGAAGTCTTCGTACATTAATGTTATAATACCAAATTGATTATAACATAGACATAGCATAATGGGTGGTGAATCCCGAAGTGCTTAAGTACAATAGCCGTTCAGATAAGCCACGGTTATTCTATATTAGTCTCTTAATGCCCGGCCCATCTCGTCCCGACCTGCGACCTCGCCATACGGGCGCAATCGATCGATCCAAGTCAAGTCATGTGACTCAATATAAGTTGTACGTTCTGAATGTATGACTGAGCTCCGTTTGCACGATGTTAAAACGGAGGTAAATGCAGCTCGCTTCTATCTACCGGTTTCTACTAATCGCGTTACAACATATAGTACAGAGGATTCTAGGGATCCCAGGTTTTTTGACTACCTTAGATGCCTGACCCCTAAAGTTCTACTAAGCAATCCCTCGTGATAATTGCCACAATGACCACATCGCTGGCTTACTGCGGGGATTGCATACTAGATTTGATGGCCGGAAGTGACAGCATGTTTACGGATGTAATCGCCGTTGTATTGGTAGACTTGTGGAGCGCAAGCGAAGAACGAGTCACACTAATTATGTGGTAACCATAAAAGGATATATTTGCAAGTAACAATAACATCTAACGACTATTACACATACCTAATCCAGGAGGTTTGAATCTCCGTCTCCCTCATTCTACTCTTATGCTTGCACAACAGATTAAGAGAACCTATAAAAGACTAATATGCATGGACAAACGCGTGCAGGGTTCTTGCTTAAGGAGAAAAATCTTAAACTGGAATTCTCAAATCTTGGTCGTCTACTCCTACAAGCTCCTTAGGTGGCTCGGTTACGCGCTGTCCGTCAATATTGTAATGAGCATGTGGTTCTCTTCACTACGATCCCCAGTTAAAACGAGTCCAACAATGCGTGCGCTTTCTAGTGGCTCAACCGATACCTTATGAACGGCTGGTAATAACTTCATTCTTGACTTGACCGGACTTATTCCTACAGTGGATTGTGATATATGCGATAATCATCCAGGATAGGCAGCAGGAAACTCGGACGAACATCACGTCGCATCAAATTCACAATAAAGATAACCCCCTAGCGTTTCGAGACCGGCCACTCGCTCACTCGGAGATTCCAAAGTACTGATTTGGCGCCCGTCGAAGCGACTTAGCGAGAATCCTACCCATCCACTAGCGCCAACCATGTGAAGGTTCCCTTCAGGCAACCGGGTATCGAGCACCTCGTCTGCACCTCGTAGGATGTACACGGCGCCGGCACGCGGCGCTGACTGAGATCATGCACGTACTTCGGTGGACCCGAACAAATATGTCAAATGCTAGTACCTACACCCGGATAGCCAGGTAACGTGCGGAGGTAGGGCAAAACGCACAAGTTCCTACCAGCCGAAAAAGGTAGCCGCCACTCTGGAGGTCTCAAAGCCATACCGCGCCCGAACGGCATCAGTGTATCGCCTGGTTGTTTCTTTGGTCACTTTTGGCGTCCAGGCCGAGTGAAACGGGAGAGTGCGGGGTCCCTGGCCCGAGCCGCGATATCTGCTCCTCGGCCTTTTTGGCCCCCGCGGGCACCTCCAAGCGCAGAAGAGCGCCTGGGTTGACGCTGTCGGCTCGCCACGGGACCGGTCTGTGCGCGTGCGAGCGTCCCGTGCGAGGAGAGGAAGACCAGTCTCCGGATAAGGGACTGATGGTTATTGGGACGCCGTATAAGTCGGCCCTTGACTGGCACCAGTCGAGGTCGCCGGGGCTCCTTCCTTGAAGGTGCCTGCTCGGGCTCCGCGCACTATCGGGTAGTACGGCGAGCTGTACGCCTCGGTCTCGTAAGCTGCGGTCCTTCGGGGCCTCGAGGGGCTTGAATTGCTCACTGGATTCCGCCTATGCGGTGATCACTCGTGGCGACGCTTCGAGGGTCCGTCGGCCATCGGGGCGTTTGCCGGCTTACAATTAAACAGGGGTTGCGGTTCTTTAGTGGTCGAGCAGCCGTGGCTTATATCTCCGATTAGCATCTGTTGCATGGCTTGCGGGCGATAAGCCAGGGGCGGATGGTCATTCGGTATCGCGGGCTGGGATGGCGGCGGTAGCGTCGTGCCCGTGCGGGAGCTGTAGTGCGGCGGGGCGACACTCCGGCCCGGGACGGCCCCGTGGGGCGCGGCGCCCCATACGGTCGCTCACCGCGCGGCCGGAGGCTTCCACTTCCAGGCGCGCCGGGCCTCCGGTGCGCGGGTCCCGGGGCCACGGCGCGGACGGGCGGGCGGCCCGACCGGGATGGCTCAGGCGCACACACTCGCAGGACGCCGGCGGCGCCGGCGCACGGCAGCCGAGCAGCCCCGTCGTCCCCGACCGGTGGCACGACTGGCCCGGAGACGTGCCACCGGACGCCGGCGACTCGCGGCCATCTCGATCTTGGCTCCCCACGGCCGTGCATGTGGGAGACCGCCCCGGTGCAGGGTGGCTTCTTGGAGGGGCTGGCCCCACGCCAGGCCAGGACCCCGCAGGGTGGAGCACCGGGGCGACCCACCGCGTGCGTGCCGTTCCGGCGGCGGCTGCTAGCCCGCGACCCCCGCGCAGCGGCGGCCCGGGGGCCGGGCGCCCTGGTAACGGAGGGGGACGTGGCTACGCTGTCGGAAGGCCCCCTGCGGAGGTCCTCCCCGTCGCGGTCCGCCGCACGCGCGATCGTAGGGCCGGGTGCTCGGCGCCAACCGGCCCCGGCCGGCCGGCCCCCACGACTGCCCCGGCCGCGGCCCGTCGCGGCGATGCAGGGCCGCGGGCGCGCCACCCCGCCCCAGACTTGACGCCCCCGCGACAACGCCCGGGGCCGCGGCGTGGGTGGGCGACCACGTGCCCCCCACGCATCCTGCCCCGGCCCGCCGTCAGGACGCACGACGGTTCTAGGTCGGAGGGAAAGGCCCCCGACGGGCCCTGGCTTGTTGGTGGCGGCGCCACTCAGCCCCCGCCGCGTCCACGCGCCCGCCGCGCGCGCCCAGCGCGGCGCCCACGCCGGGAGTGACGCGCGGGGGCCGGCCAGCCGCGGCCCCCCCTGACGCCACCCTCGGCCCTTTCGAGCGCCTCC     
C       GTTATCGAGATCTTTCATTTATATTTTGTCATTTTTCTATTACTAATCTAATATTTGAATAGATTTAAAACTTGATTAAAGATACTTTTTATAAACATAATAAATTTAGTACTGATAGTCATAAAGCATAATTCTTTACACTGTTTTATAGTTATACATAGCTATCTTAATGATAAATAAATTATATATAAAATTCGCCGTGTAACAGTTTTAGCATTTCTTAAATTTTCTAACTATGATGTAATATTATCGTTATTTAAATATACTTCGTACTAAAACCATTTTCTTTAATTTTGGATTATAACAGAGTAATAAATTAAATAATCAGATTATTTTACACATTTCTTTTACATATTTGGTACGTCTTAGTTACAGACATTAAAAATTTTTAAAATCTAATAAACTATAAGTGTAATCTAGCTAATTATAAGTACTGTAAAAAAAAGAATAACTACAAGTTACTTATAAAATAACTAATCTAATTCTTTCTAACAAAATAATATAATAACATTTAAATACCATTATATCTATCCAGAAAAGAAGTTTTTATTAGTCATATACATTTATCTAATGCCTGTGATTCAAAAACTTGAGAAATAACAGCCTTTTGATAAGCTTAAATGAATGACATATATAATATATTTTTCTTAGATTTTAATTCATATAACATAGTATCGACTATTTATGATTTCATATATTCTTACATAATTTAAGTGAATATAGACTATAGTATCAAAAAGTTAGTAAATAAGTATTAATAATAAATTAGTATAAATAAAAACATCTATTTTCTTAATTTGTTCTATCTATAATATTGCATTAAGTGTTAAAACAAGTAATGTTTTTCTGAAACATTTTTAAAAATTAAAGTTTTAGTATTAGAATATTTAAAAAAATTTTAACTTCTATTATAAAGTATCGAAATTTATAGAAAAGAGATTTGAACTCTTCGTACTTTTCTGAAATAGTACCATATTGATTATAACATTGACATAGCATCGTCAGTGGTGAATCCCGAAGAGCATTAGTACAATAGTCGTTTAGATATGCTACGGTTAATCTATATTGGTCTCTAAATGCCCAGCCCATCTCGTCCCGATGTGCGACCTCCCCATTTGGGCGCCATCGAACGAACCAAGTCAAGTCGTGTGATTCATTAAAAGTTATACTTTCTGAACGCATGTGTTAGTTCTGTTCGCATGATGTTAAAATTTAGGCAAATGTAATTGGATTCTACCTCCTCGTTTCTACTGATGGTGTTACAACATTTTGTAGAGCTGTTTTTAGGGATCCCAGTTTTTTTGACTACCATAGATGCCTGACCCCTAAAGTTCTTCTAAACAATCCCTCGTGATAATTGCCACTATGACCACATCGACGGCTTACTGAGGGCATTGCATACCAAATATGATAACCGAATGTGACAGCATGAATAACGATGTAATCGCCGTTGTATTGGCAGACTTTTGGCGCACAATTTAAGAACGAGTCACACAAAGTTCCAGCAAACCAAAAAAAGATATATTTGCAAGTAGTGATACGATATAACATCTGTGACTCATACCGTATCCAGGAGGTTTGAACCTCCGTCTCCCTCATTCTACTCTCACGCTTGCTCAACAGGTTAAGAGAACCTCGAAACCACTAATATGCACGGACAGACGCGTGCAGGGTTCTAGCTGAAGTAGAAAAAACTTCAACTGGTCTACTCAAATCTCGGTCGTCTAATCCTACAAGCTCTTTAGGTGGCTGGGTGACGCGCCGTCCGACAATATTGTAATGAGCATGTGGTTGACTTCACGGCGATCCCTGGGACGGACGAGTCCAACAATGCGTGCGCCTTCTAATGGCGCCGCCGATACGTTATGAACGGCTGGTCATAACTTAATTCATGACATCACCGGACTTATTTCTACAGTAGATCGTGATATTGGTGATAAGCATCCAGGATAGGCAGCAGGCCACTCGGTCGAACATCACGTGGCAATAAATTCACAATAAAGATAACCCCCTAGCGTTTGGAGAGCGGCCACTCGCTCACTCGGTTATTCCAAAGTGCTGCTTTGGCGCCCGGCGAAGCGACTGAGCGAGCATCCTACCCAACCAGTAGCGCCAACGATCTGAAGGTTCGCTTCAGGCGATCGGGAATCTCGCACGGCGTACGAACCTCGTACGATGTACACTGCGCCGGCAAGCGGCGCTGACCGATATCATGCACGTACGTCGGTGGGCCCGAATAGATCTGTCCAATCCTAGTCCCAACACCGGAATAGCCCCGAAAGGCGCGGGGGTACGGCAAAACACACAAGTGCTTACCAGCTGCAAAAGGTGGCCGCGACTCTGGAGTGATCAAAGCCGTACCGGGCGCGAACGGCATCGGTGTATCGCCTAAGTGTTTCTTGGGTTACCCTTGGCGTCCAGGCCAAATGAAACTGGATGGTGCCCGATCCCTGAGCCGAGCCGCGATGTCTGCTACTCGGCCTTTTTCGCCCCCGCCTGTACCTCCTAGCGCAGAAGAGCTCCTAGGGTCATGCGGACAGCTCGCCAGGGGACCAGGCTCGTCGCGTGCGAGCGTCCCGTGCGATGAGAGGAAAAACTGTCTTCGGATAGGGGACTCAGGCTCTTTGGGAGGGTGTAAACGTGGGCCCTCCACTGGCACCAGTCGAGCTCGCCGCGGCTCCTTCCTTTGGGGTGCCTGCTAGGGCTCCGCGCCCTATCGGGTAGTCCGGCGAGATGGACGCCCCGGACTCGTGAGCTCCGGTCCTTCGGGGCCTCGAGGGACTTGAATCGCTCGCTGGAATGCGCCTCCGCGGTGATCACTCGTGGTGCTGCTCTGCGGGTCGGCCGGCCATCGGGGCGTTGCACGGCTTAGAACTAAACATGGGTTGCGGTTCTTTAGTGGTAGAGCAACCTTGGCTGATATCGTCGATTTGCATCGGTTGCATGGCTTGCACGCGATAAGAGAGGGGCGGATGGTCACTCGGTACCGCGGTTGGGGTGGGCGGCGGCCGCGTGGTCCCCGTGCGGGAGCTGGAGCGCGGCGGGGCGACACTCCGACCCGGGACGGCCTCCTGGGGCGCGGCGCCCAATACCGTCGCACACCGCGCGGCGGGAGGCCTCCACTTCCAGGTGCGCCGGGCCCACGGTGCGCGGGTGCCGGCCGCTCGGCTCGCACGGGCGGGCGCCCCGACCGGCACCGCGCAGGCGCCCACGCTCGCATGACGCCGGCGCCGCGGGCGCACGGCAGCCGAGCAACCCCGTCGCCCCGGACCGGTGGCGCGACTAGGCCGGAGACGTGCCACCGGACGCCTGCGACTCCCGGCCATCTCGAGCTTGGAACCCCGCGGCCGTGGATGTGGGAGATCGGCCCGGTAAAGCGTGCCTTCTTGGAGGGATTGGCCCCACGCCAGCCCAGCCCCCCCCAGCGTGGAACACCCGGACGACCCCCCGCGTGCGGCCCGTTCCGTGGGCCCCTGCTGACCCGCGACCCCCGCGCAGCGGTGGCCCGGTGGCCCGCCTCCCTGGTATGGGAGGGGGACGTGGCGTCGCTGTCCGAAGGCCCCCTGCTGAGGTTCTCCCCGCGGCGGTCCGCCGCACGCGCGGTCGTAGGCCCGGGTGCTCGGCGCCAACCGCCCCCCGCCGGCCGGCGCCCTCGACTGCCCCGGCCGCGACGGGTCGTGGCCATGCAGGGGCGCGCGCGCGCCACCGCGCGCCAGACTTGACGCGCCCGCCACCACGCCGGGGGCCGGGGCGTGGGCGGGCGACCACCCGCCCCTCACGCATGCTGCCCGGGCCCGTCGTCCGGGCGCACGACGGTTCTAGGTCGGAGAGACACGTGCCCCACGCGCCGTGGCGGGTTGGTGGCGGGGCGACGCGGCCCCGGCCGCGGCCCCCCACCGGCCCCGAGCGGCCGGAGCGGCGCCCACGCCGGGAGGGACGCGCGGGGGCGGGCCAGCCCCGTCCCCCCCGAGCGGCACCCTCGGCGCTGTCGAAGCCCTCG     
D       GTTATCGAGATCATTCATTTTTATTTTGTCATTTTTTTATTATTGATTTAATATATGGATATATTAATAAATTTATTAAAGATCTTTTTTATAAACATAATAAATTTATTACTGATAGTCATATAGCGTATCGCATTACACTGTTTTATATTTCTACATAGCTTACTTAATGATAAAAAAATAATAAATAAAATCCGCCGAGTAACAGATTTAGCATATCCTAAATATTCTAACTTTGATATAATAACATCGTTATATATTTATACTATGTACTACAACCATTTTCATTAATTTTGTATTATAACTGAGTAATAAATTAAAAAATCAGATTAATTACTACTATTCTCTTTCATATTTGGTACGTAATCGTTACTGACATTAAAAATTTTACAAATTTGATTACATATAAGTGTAATCTAGCTAATTATAAGTACTGTAAAATAAAGAATAACTACATGTTACTTATAAAACAAATAATCTATTTCTTTATAACAAAATAATATAAGAAAAACTAAATACCATTATATCAAACCAGAAAAGAAGTATTAATTAGTCTAATAAATATATCTAATGCATGTGTTTCAAAAACTTATGAAATAACAGTGATATGATAAGCTATAATGAATGACTTATGTAATAAATTTTTATTAGATTTTATTCCATGTATCATCGGATTGACAATTTATGATGTGATAAATTCTTACATATTTTAAGTGCATATACACAATAGTAAGAAAAAGTTAATAAATAAGTATTAATAATAAGTTAGTATAAATAAAAACATCTATTTTATTAATTAGTTCAATCTATAATATTTCATTAAGTGTTAGAACATATAATATTTTTCTGTAACGTTTTTAATAATTAAAGTTTTAGTATTAGAATATTTAAAAGAATATTAACTTCTATTATAAAGTAGATAAATTTATAGAAAAGAGAATTGAATTCTTCGTACATTTATGGCATAGAACCAAATTGATCATAATATAGACATAGCATTATTAGTGCTGAATTCTGAAGAGCTTAAGTACAATAGGCGTTTAGATAGGCTTCGGTTACTCTTAATTAGTCTCTAAATGCCCAGCCCATCTCGTCCCAATCTACGACCTCGCTATTTGGGCGCATTCGAACGAACCACGTTTAGTCGTGTGACTCATTATAAGTTATACGTTCTGAAAGTATGTGTTAGTTCTGTTTGCATGATGTCAAAAGTAAGGTAAATGCACATGGGTTCTTTCTCCTCGATTCTACCAATGGCGTTACAACATCTCGTACCGCAGTTTTTAGGGAACCGAGATTTTTTGACCACCTTAGATGCCTGACCCCTAAAGTAATTCTAACCAAACCCTCGAAATAATTGCCACAATGACCAGATCGGCGGCTTACTGAGAGCATTGCATACAAGATATGATAACCGTGTGTGACGGCATGTATAACGATGTAATCGCCGTTGTATTGGTAGACTTTTGGAGCGCAAGTTAAGAACGAGTCACACCAATTTCTAGGAAACGAAAAAAGGATATATTTGCAAGTGATGATAACATTTAACATCTATGACAAACACCGAATCCAGGAGGTTTGAATCTCCTTCTCCCACATTCTACTCTTACGCTTGCTCAACAGGTTAAGTGAACCTAGTAAGGTCTTATGTGCATTGACAAACGCGTGCAAGGTTCAAGCTTAAGGAGAAAAATCTTCGACTGGTGAACTCAAATCTCGGTCGTCTAATCCTACGAGCTCCTTAGGTGGCTCCGTTACGCGCCGTCCGACAATATTGTAATGAGCAAGTGGATCACTTCACTGCGAGCCCTAGTCCCAACGAGTCCAACAATGCGTGCGCATTCTATTGGCTCAACCGATACGTTGTGAACAGCTCGTAATAACTTAATTCTTGACATGACCGGACTTATTACTGCAGTAGATCGTGATATGTGTGATAACCACCGAGCATAGGCAGCAGTCCACTCAGCCGAACATCACGTGGCATTAATTTCTCAATAAAGATGACCCCCTAGTGTTGCGAGATCGGCCACTCGCTCACGCCGACATTCCAAAGTAGTGAGTTGGCGACCGGCGCAGCGACTTAGCGAGAATCCTACCCATCCACTAGCGCCAACTATGTGAAGGTTCACTTCAGGCGATCGGGGATCGAGCACCTCTTCGGCACCTCGTAGGAGGTATACTGCGCCGGCAAGCGGCGCTGACAGAAATCATGCACGTACGTCGGTGGCCCCGAAGAGATCTCTCCAATCTTAGTCCCAACACCTGAATAGCCCGGTAAGGAGCGGGGGTCCGGCAAGACCCACAAGTGCATGCCAGCCGAAAAACATGGCCGCGACTCTGGAGAGGTGAAAGCCATACCGCGCCCGAGCGGCATCGGTGTATCGCCTCAATGTTTCTTTGATTACCTTTGACGTCCAGGCCCATTGAAACGGGAGGGTGCTCGGTCCCTTCGCCGAGCCGCGATCTCTGCTACTCGGCCTGGTTGGCCCCCGCGGGCACCTCCCAGCCCAGAAGAGCGCCTAGGTCCATGCGGACGGCTCGCCAGGGAACCCGGCTGTCCGCGTGCTCGCGTCCCGTGCGAGGAGAGGAAGGCCCGTCTCCGGAAAAGGGACTCATGGTCTATGGAAGGGTATAAAGGTCCGCCCTCCTATGGCACCAGTCTAGCTCGCCGGGGCTCCTTCCTTTAAGGTGCCTGCTACGGTTCCGCGCACTATGGGGTAGTCCGGCGAGGTGAACGCCCCGGACTCGTTAGCTCCGGTCCTTCGGGGCCTCGAGGGGCTTGACTCGCTCTCTGTAATGCGCCTATGCGGTGATCACACGTGGTGCAGCTCCGCGGGTCAGGCGGGCATCGGGGCGTTTGCCGGCTCACAACTAAACACGGGAAGCTGTTCTTTAGTGGTAGAGCGACCGTGGCTTATATCGACGATTACCATCTGACGCATGGCTTGCACGCGATAGGATAGGGGCGGATGGTCATTCGGTATCGCGGGTGGGGAGGGCGGCGGTAGCGTCGTTCCCGTGCGGGAGCTGTAGCGCGGCGGGGCGACACTCCGACCCCGGACGGCCACGTGGGGCGCGTCGCCCTATACGGTCGCACACGGCGCGGGGCGCGGCTTCCACTTCCAGGCGCGCCGGGGCTACGGTCCGCGGGTGCGGGGCCCACGGCGCCGACGGGCGGCCGGCCCGAGCGGGACGGCGCAGGGGCCCACGCTCGCATGACGCCGACGGCGCGGGCGCACGGCAGCCGAGCACCCCCGGCGTCCCGGACCGGTGGCCCGACTCGACCGGAGACGTGCCACGGGACGCACGCGACTCCCGGCCATCTCGATTTTGGCACCCGACGCCCGTGCATGTGGGAGATCGACCAGGTGTACGGTGCGCTCGTGGAGGGCCTGGCCCCACGCCAGGCCAGCCACCCCCAGCGTGGAACACCCGGACGCCCCCCCGCGTGCGGGCCCTTCCGCGGGCGCCTGCGGCCCCGCGACCCGCGCGCAGCGGTGGGCCGGTGGCCCGGCCCCCTAGTACCGGAGGGTGACGAGGCTTCACTGGCGGAAGGCCCCCTGCGGAGGTCCGCCGCGCGGCGGTCCGCCGCACGCGCGGTCGTAGGGCCGGGTGCTAGGCGGCAACCGCCCCCGGCCGGCCGCCGCCCACGACCGCCCCAGGCCCGGACGGTCGGGGCGATGCAAGCGCGCGGGCGCGCCACCCCCCCGCAGTTTTGAGGCCCCCGCGACAACGCCGGGGGGCGCGGCGTGGGTGGGCGACCCCCTGCCCGTCACGCATGCTGCCCCGGCCCGTCGTCCGGACGCCCGACGGTGCTAGGTCGGAGGGCAAGGCGCCGCACGCGCCGTGGCTTGTTGGTGGCGGGGCCAGGCCGGCCGGGCCGCGTCCACGCACGCCCCCCGCGCGCCGCGCCCGGCGCCCACGCCGGGAGAGCCGCGCGGGGGCTGGCCACCTGCGGCCCCCCCGAGCGGCACCCTGGGCGCTTTCGATGCCCTCT     
E       GTTATCGAGATCTTTCATTTCTATTTTGTCATCTTTTTATTACTGTTGTAATATATGTATATATTTATAACTTTATTCTAGTTAGTTTTTATAAACATAATAAATTTACTACTGATAGTAATATAGCATAACGCGTTACACTGTTTTATATTTATGCATAGCTCACTTAATGATAAAAAAATTATTAATAAAATCCGCCGAGTAACCTTTTTAGCATAACCTAAATTTTCTAACTTTGATAGAAAATAAGCGTTATTTAATTGTACTGTGTACTCAAACCATTTTCACTAATTTTGGATTATAACAGAGTAATTAATTAGATAATCAGATTAATTGACACTTTTCTCTTTCATATTAGGTACTTATTCGTTACAGACATTAAAAATTTCTAAAATTTGATTACCTATAAATTGAATCTAGCTAATTATAAGTACTGTAATATAAAGAAAAAATATAAGTTACTAATAAAATTAATAATCCATTTCTTTATAACAAAATAATATAAGAAAAGTTAAATACAATTAGATCAATCCAGAAGAGAAATTTACATTAGTCGAGTTTATTTATCTAATGCCTGTGTTTCTTAAACTTAAGAAATAACAGAGTTTTGATAAGTCAAAATTAAAGACATATTTAATAAATTATTATTAGATTTTAATACATGTATCATAGGATTCACAATTTATTTTTTCATATATTCTGACTTTTTTTAAGTGCTGATAGAAAATAGTAATAAAAAGTTAATAAATAAATATTACTAATAATTTAGTATAGATAAAAACACCTATTTTAATAATTTGTTCTATCTATAGAATTGAATTCAGTGATATTATATCTAATGTTTTTCTGAAATAAATTTAATTATTATAGTTTTAGTATTAGAATATTGAAAAAAATTTTAACTTCTAATAAAAAGTTTATAAATATATAAAAAAGAGATTTGACGTCATCGTACATTTCTGGTGTAAAACCATATTGATAATTACTTTGACATATCATATTAAGTGGTGAATCCCGAAGAGCTTAAGTACAATAGACGTTAAGCAAGGCTACGGATATTCTATATTAGACTCTAGATGCCCAGCCCATCTCGTCACGATATGCGACCTCGTGATAGGGGCGCAATCGAGCGAACCATGTCAAGTCGTGTGACTCACTATAAGTGATACTTTCTGAAAGTATGTGCTAGGTCTGTTTGCAAGATGTCAAAAAAGAGGTAAATTCATATTGATTCTATCTTCTCGTTTCTACTAATCGCGTTACAACATATCGTACATCTGTTTTGAGGAATCCCAGATTTTGTGACAACCTTAGATACCTGACCCGTAAAGTTCTATTAACCAATCCCTCGTGATTAGTCTCTCAATGACCACATCGCCTGCTTACTGATGGCATTGCATACTAGATATGATAGCCGCATTTGACAGCATGGATAAAGATGTAATCGCCGTTGGATTGGTAGACTTTTGGAGCGCAACTCACGAACGAGTCATACTAATCTCTAGGCTACCAAAAAATGATATATTTGCTAGTAAGGATAGTATCTAACGTCTATGACTCATACCGAATCCTGGAGGTTTGAATCTACGTCTTCCTCATTCCACTCTTACGCTTGCTAAACAGGTTAAGAGAACCTAGTAAAGTCTCTTATGCACGTACAAACGTGTGCAAGGTTCTGAATCAAGGAGGTAAATCTTAGACTGATCAACTCGAGTCTCGGTAGTCTCAACCTACAAGCTCCTTCGGTGCCTTAGTTACGCGCCGTCCGACAATATTGTAATTAGCATGAGGGTCACTTCACTACGATCGTTAATCCCAACCAGTCCAACAATGCCTGCGGTTTCTAATGGCTCTACGGATACGGTATGATCAGCTGGTAATAACTTAATTCTTGACATGACCGGACTTATTACGACAGTAGATAGGGATATATGTGATAAGCATCCAGAATAGGCACCAGGAATCTGGGGCGAACATCACGTTGCAGTTAGTTCACAATAAAGATAAACCCCTAGCGTTTCGAGATCGGCCACTCTATCACTCGGCAATTCCACAGTGCTGAGTTGGCGCCCGGCGGAGCGACTTACCGAGAATCTTACCCAACCACTACCGCCTACCATGTGAAGCTTCGCTTCAGGGAATCGGGAATCGAGCAACCCGTCTGCACCTCGTACGATGTACACTGCGCCGGCACCCGGCGCTGACATAAATCATGCCCGTACGTGCGTGGGCCCGAAGAGATCTGTCCAATGCTGGTCCCTACACCCGAATAGCCCGGTATGGAGCGGGGGTAGGTCAAGACACACAAGAGCTTACCAGCCGAAAAAGGTCGCCGCTACTCTGGAGATGTCAAAACCATACCGCGCCCGAACGCCATCTGGGTATCGCCAGAATGTTTCCTTGGTGAACCTTGGCGTCCAGGTCAAGTCAAACGGTAGGGTGCGGGGTCCCTGCGCCGAGCCGCGATATCTGTTACTCGGTCTTTTTGGCCCCCGCGGGTCCCTCCGAGCGCAGAAGAGCACCTAGGTTGACGCGGACGGCCCGCCAGGGGACCCGGCTGTTCGCGTGCAAGCGTCCCGAGCGAGGAGAGGAAGACCAGTCTCCGGACAAGGGACTCATGTTCTTTGGGAGGGCTTAAAGGTCAGCCCTGCCCTGGAACCAATCCAGCTCGCCGGGGCTCCTTCCTTCAAGGTCCCTGCGAGGGCTGCGCGCACTATTGGCTAGTTCGGCGAGATGAACGCCCCGGACTCGTTAGCTCCGGTCCTTCGGGGCCTCGAGGCTCTTGAATCGCTCACTGGAATCCGCCTCTGCGGTGATCACGCGTCGTGGTGCTCTGGGGGTCAGGCGGCCATCGGGGCGTTTGCCGGCTTTCAACTAAACATGGGTAGCCGTTCTTTATTGGTAGAGCCACCGTGGCTTATGTGGGCGATTAACATCTGTTGCATGGCTTCCGTGCGATAAGACAGGGGCGGATGGTCATTCGGTATCGGGGGTGGGGAGGGCAGCGGTCGCGTCGTCCCCGTGCCGGATCTGTAGCGCGGGGGGGCGACACTCCGACCCCGGACGGCCGCGTGGGGGGCGCCGCCCAATACGGTCGCACACGGCCCGGCCCGAGGCTTCCACTTCCAGGTGCGACGGGCCGAGCGTCCGCGGGTGCCGTGCCCTCGGAGGGGACGGGGGTTCGGCCCAACCGTGACGGCGCAGGTGCCCACGCTCGCATGACGCCGACGGCGCGGGCGCAGGGCAGCCGAGCACCCCCGTCGTCCCCGACCGGTGGCCGGACTAGGCCGGAGACGTGCCACCGGACGCCGGCGACTGTCGGCCATCTCGGTTTTGGCACGCCCGGGCCGTCCATGTGGGAGATGGCCCCGGTGTAGGGTGGCTTCTTGGAGGGGCTGGCCCCGCGCCAGGCCAGCGAGCCGCAGCGTGGAACACCCGGATGGCCCGCCGCGTGCGGCACCTTCCGGGCGCTCGTGCGCCCCCGCGACCCCCGCGCAGCGGCGGCCCGGTGGCGCGACCGCCTGGTGTCGGAGCGGGACGTCGCGTCGCTGTCCGAAGGCCCCCTGCGGAGGTCCTCCCCGCCGCGGTCCGCCGCCCGGGCGATCGTAGGGCCGGGTCCTCGGCGAGCACCGTCCCCTGCCGGCCGCCGCCCACGACTGCCACGGGCGCGGTCGGTCGGGCCCATGCAGGGGCGCCGGCGCTCCACCCCCCCCCAGACTCGAGCCGCCCGCGACCAGGCCGAGGGCCGCGGCGTGGGTGGCCGACCACCGGCCCCCCACGCATGCTGCCCTGGCCCGGCGTCTGGCCGCACGACGGGTCTAGGTCGGAGCGAAAGGGGCCCCACGCGCCGTGGCGTGTTGGTGGCGGGGCCACTCGGCCCCGGCCTCGTCCACGCACGCGCCCCGCGCGCCCGGCCCGGCGCCCACGCCCGGGGGGTCGCGCGGGGGCGGCCCAGCCCCGGCCCCCCCGAGCGGCACGCTCGGCGGTTTCGATCCCCTCG     
F       GTTATCGAGATCTTTCTTTTATAATTTGTCATTTTTTTATTACTGATCGGATATATGGATATATTAATATTTTAATGCAAGTTATTATATATAAACATAATAAATTTTCTACTGATAGTCATATAGCATCACGCATTCCACTGTTTTATATTTTTACAGAGCTAACTTAATAATAAAAAAATTATTAATAAAATCCGTCGAGTAACCTTTTTAGCATATCTTAAATTTTCTAACTTTGACATAATATAAGCGTTATTTAATTATACTATGTGCCAAATTCATTTTCACTAATTTTGGATTATAACAGAGTAATAAAATAAATATTCAAATTTTTTGACACTTTTCTCTTTCATATTTGGTACGTCTTCGTTACAGACATAAAAAATTTTACAAACTTGATTAACTATAATTTAAATCTAGCTAATTATAAGTACTTTAAAATAAAGAATAACTACAAGTTACTTATAAAAGCAATAATTTATTTTTTAATAACAAAATAACATAAGAAAATTTAAATACAATTATATCAAACCAGAAAAGAAATATTAATTAGTCTTTTAAATATATCTAATGCCTGTGATTCTAAAACATAAGAAATAACAGAGTTATGATAAACCAAAATAAATGACATACATTATAAATTATTATTAGATATTAGTACATGTATCATGGGATTCACGATTTATGGTATGATATATTCTTACATATTTTAAGTGCATATAAACAATAGTAACAAAAAGTTAGTAAATAAATATTAATCATAATTTAGTATAGGTAAAAACATCTATGTTAATAATTAGTTCTATCTATAATATTGCATTTAGCGCTAAAACATGTAATGTTTTTCTGAAACATATTTAATAATTATAGTTTTAGTTTAAGAATATTAAAAAGAACTTTAACTTCTAATATAAAGTATATAAATATATACAAAAGTGATTTGATGTCTTCGTACATTTCTGGTGTGATACCATATTGATAAACACATTGACATAGCTTCAAAAGTGCTAAAGACCGAAGAGCTTAAGTACAATACTCGTTTAGATAAGCAACGGTGATTCTAAATAAGTCTCTAAATCCCCAGCCCTTCTCGTCCCTTTAAACGACCTCGACATAGGGGCGCAATCGATCGAACCAAGTCTAGTCGTGTGACTCATTATAAGTTATACTTTCTGAACGTATGTCTTAGTTCTGTTTGCATGATGTCAAAAAGGAGGTAAATGACCGTCGTTTTTATCTTCTCGTTTCTACTAATCGCGTTACAACATCTCGTTCAGCAGTTTTTAGGCATCCCATTTTTTTTGGCAACCTAGGATGCCTGACCCTTAAAGTTCTACTAAGCAATCCCTCGTGATAATTCCCACAATGACCACATCGCCAGCTTACTGATGGCATTGCATACTAGATTTGATAACCGCATGTGAAAGCATGTTTAACGATGTAATCGCCGTAGAATTGGTAGACTTTTGGAGCGCAACCGACGAACGAGTCATACTAATATCCAGTTTACTAAAAAAGGATGTATTTGCCAGCAAGGATAATATCTAACATCTACGACCCATACCTAATCCAGGAGGTTTGAATCTCCGTCTCCCTCACTCTACTCTTACGCTTGCTAAACAGGTTAAGAGAACCTAGAAACGTCTGATATGCACGGACAAACGTGTGCAAGATTCTAAATGAAGGAGAGACATCTTAGACTGATCAACTCAAATCTCGGTAGTCTAATCCTACAAGCTCCTTAGGTGCCCCTGGTACGCACCGTCCGACATTATTGTAATGAGCATTTAGATCACTTCACTGGGATCCCTAATACCAACGAGTCCAACAATGCGTGCGCTTTCTAATGGCTCGACGGATACGTTATGCTCAGCTGGTTATAACATAATTCTCGACATGACCGGACCTATTACTAAAGTATATCGTGATATATGTGATAAGCATCCAGTATAGGCACCAGTCAACTATTCCGAAAATCACGTGGCATAAAATTCACAATAAAGATAACCCCCTAGCGTTTCGATATCGGCCACTCGATTACTCGGCGAGTCCATAGTACTGATTTGGCGCCCGGCGTAGCGACTTAGCGAGAATCGTACCCATCCACTAGCGCCTACGATGTGAAGCTTCACTTCAGCAAATCGGGATTCCAGCAGCTCGTCTGCACCTCATAGGATGTACACTGCGCCGGCAAGCGGCGCTGACACAAATCATGCACGTACGTGGGTGGCCCCGACGAGATCCCTCCACTACTGGTGCCTACACCCGAAAAGCCCGGAAAGGAGCGGGGGTACGGCAACACACACACGTGCCTTCCAGCCGGAAAAGGTGGCCGCGACTCTGGAGATGTCAAAGCCATACCGCGCGCGAACGGCATCGGTGTATCGCCTGAATGTTTCGTTGTCTAACCTTGGCGTCCAGGCCGACGGAACCGCGAGGGTGCTCGGTCCCTGCGCCGAGCCGCGATGTCTGCGACTCGGCCTTTTTTGCCCGCGCGGGCACCTCCAAGCGCAGAAGAGCACCTAGGTCAATGCGGACAGCTCGCCCGGGAACCCGGCTGACCTCTTCCTAGCGTCCCGTGCGAGGAGAGGAAGAGCCGTCTCCGGACACGGGACTGACGGTCTTTGGGAAGCCGTAAATGTCGGCCCTCCACTGGGACCAGGCCAGCTCGCCGGGGCTCCTTCCTTTAAGGTGCCTGCTAGGGCTCACCGCAGTATCGTCTAGTCCGGCGAGCTGTACGCCCCGCACTCGTGAGCTCCGGTCCTTCGGGGCCTCGAGGCGCTCGAATCGCTCACTGCAATGCGCCTCTGCGGTGATCACCCGTCGTGGGGCTCTGGGGGTCCGTCGGCCATCCGGGCGTTTGCCGGCTTACAACTAAACTTGGGTAGCGGTTCTTTAGTGGCGGAGCAACCGTGGCTGATATGGACGATTATCATCTGGTGCATGGATTGCACGCGATAAGGAAGGGGCGGATGGTCATTCGGGATCGCGGGTGGGGAGGGCGGCCGTAGGGTCGTGCCCCTGCGGGAGCTGCAGCGCGGCGGGGCGACACTCCGGCCCGGGACGGCCCCGTGGGGCGCGGCGCCCCATACGGTCGCACACCGCGCGGGCCGAGGCTTCCATTTCCAGGTGCGCCGGGGCACCGGTCCGCGGGTGCCGGGCCCCCGGCGCGGACGGGGGTGCGGCCCCACCGGGACGGCCCAAGCGCCCAGGCTCGCATGACGCCGTCGGCGCCGGCGAAGGGCAGCCGCGCGCCCCCGTCGGCCCTGACCGGTGGCCCGACTAGGCCGGAGACGTGCCACCGGACGCCTGCGACGCGCGGCCATCTCGATATTGGCCCGCCACGGCCGTGCATGTGGGAGATCGGCCCGGTGTAAGGTGGGTGCTTCGAGGGACTGGCCCCACGCCAGCCCAGCTCCCCCCAGCGTGGAGCACGCGGGCGCCCCCACCCGTGCGGCCCCTTCCGGGGGCGCGTTCTAGCCCGCGACCCCCGCCCAGCGGCGTGCCGGTGGCGCGACTCCCTGGTGCCGGAGGGGGACGTAGCATCGCTGTCCGAAGGCCCCCTGCGGAGGTACTCCGCGCGGCGGTCCGCCGCACGGGCGATCGTAGGGCCGGCTCCTCGGCGCTAACCGTCCCCCGCCGGCCGCCGCCCACCACTGGCCCGACCCCGGTGGGTCGGGCCCATGCAGGGGCGCCGGCGCGGCACCCCCCGCCAGACTGGAGGCACCCGCAACCACGCCGAGGGCCGCGGCGTGGGTGCCCGACCACTCGCCCGTCACGCATGCCGCCCTGGCCCCTCCTAGGGACGCACGACGGTTCTAGGTCGGAGGGACAGGGGCCCCACGCGCCGTGGCTTGTTGGTGGCGGCGCCAGGCGGCCCCGCCCTCGTCCACGCGCGCGCCCCGCGCGCCCGGAGCGGCGCCCACGCCGGGGGGGACGCGCGGGGGCTGCCCAGCCCCGGCCCCCCCGAGCGGCACGCTCGGCGCTTTCGATCCCCTCG     
G       GTTATCGAGATCTTTCATTTATATTTTGTCATTTTTTAATTACTGTTGTTATATATGGATATATTTATAACTTAATTCAAGTTAGTTTTTATAAACATAATAAATTTAGTACTGATAGTCATATAGGTTAACGCATTGCACTGTTTTATATTTCTACATAGCTAACTTAATAATAAATAAATTATAAATAAAATCCGCCGAGTAAACTTTTTAGCATATCAGAAATTTTCTAACTCTGATATAATATAAACGATAGTTAATTTTACTGGGTACTTAAACCATTTTCAATAATTTTGGATTATAACAGGGTAATAAATTAAATACTCAGATTATTTTACACTTTTCTATTTCATATTTGGTACTTCTTCGTTACAGACTTAAAAAAATTTATAGATTTGATTAATTATAATTATAATCTAGCTAATTATAAGTACTGTAAAATAAAGAATAACTAAAAGTTACATATAAAATCAATAATCTAATTCTTTTTAACAAAATAATATAAGAAAATTTAAATACAATTAAATCCACCCAGAAAAGAAATTTTTATTAGTCTAATGAATATATCTAATTCCTGTGTTTCTAAATCTTTATAAATAACAGTTTTATGATTAGCAATAAGTAATGACATATGTAATATATTATGATTAGATTTTAAAACATGTACCTTGGGATTTACAATTAATTATTTGGTATTTTCTAACATATTTTAAGTGCATATAAACAATAGTAACCTAATGTTATTAAATAAATATTAATAATAGTTTAGTATAGCTAGAAACACATATATTAAAAATTTGTTCTATCTATACTATTGAATTCAGTGTTATTACATGTAATGTTTTTCTGAAACTTATTTAATAATTATAGTTTTAGTATGTGAATATTTAAAAAAATTTTAACTTCTATTATATAGTTTATATATATATAGAAAAGAGAATTTATGTCTTCGTACATTTCTGGTATATTACCAAATTGATAATAACATAGACATTCCATCATCAGTGGTGAATACCAAAGAGCTTATGTACAATAGCCGTTAAGATACGCTTCGGTAATTCTAAATTAGTCTCTAAATGTCCAGCCCATTTCGTCCCGATTTTCGACCTCGAAATATGGGCGCAATCGAACGAACCAAGTTTAGTCGTGTGACTCACTACAAGTTATACTTTCTGAACGAATGGGTTAGGTCTGTTTTCATGATGTCAAAATAGAGGTAAATGCACGTCGTTTCTATCTCCTCTTTTCTACTAATGGCATTACAACATCTTGTACTGCAGTTTTCAGGGAAACCAGATTTGTTGCCAACCTTAGATGCCTGACCCGTAAAGTTCTACTAAGCAATACCTCGTGCTAATTGCCACAATGACCACATCGCCGGCTGACTGAGGGAATTGCATACTAAATGTGATAACCGTATGTGACAGCATGTCTAAAGATGTAATCGCCGTTGTATTGGTAGACTATTGGAGCGCAACCGACGAACGAGTCATACTAATTTCTAGGATACCAAAAAAGGATATATTTGCAAGTAAAGATAATATCTAACATCTATGACACACACCGAAGCCAGGAGGTTTGAATCTCCGTCTCCCTCATTCTACTCTTACGCATGCTTAACAGGTTAAGAGAACCTAGGATCGTCAACTATGCATGGACAAACGCGTGGAGGGTTCTAACTTAAGGAGAAATATCTTCCACTGAGAAACTCAAATCTCGGTAGTCTAATCGTTTGAGCCCGTTAGGTGTCTCAGTTACGCGCCGTCCGACAATATTGTAATGAGCATTTGGTTTTCTTCACTATGATCACTAATTCCCACGAGTCCAACAATGCATGCTCTTTCTATAGGCTCAACCGATACTTTATGATCAGCTGGTAAGAACTGAATTCTTGACATAACCGGAGTTATTACTCTAGTAGATTGTGATATGTGTGATAAACATCCAGTATAGGCACCAGACAACTGGTCCGAATATCACGTTGCATTAAATTCACAATAAAGATAACCCCCTAGCGTTTCGAGATCGGCCACTCGATCACTCGGTGATTCCACAGTACTGGTTTGGCGCCCGGCGGAGCGACTTAACGAGAATCCTACCCATCCACTACCGCCTACGATGTGAAGTTTCGCTTCCGGCAAGCCGGAATCGAGCACCTCGTCTGAAACTCGTAGGATGTACAGGGTGCCGGCAAGCGGCGCTGACCGAAATCATGGACGTACGTGGGTGGCCCCGAATAGTCCTCACCAAGGATAGTCCCTACACGAGAATAGCCCGGTAAGGAGCGGGGGTACGGCAAGACTCACAAGTGGATACCAGCCGAATAAGTTGGCCGGGACTCTAGAGGTGTGAAAGCCATACCGCGCCCGAACGCCATCGGTGTATCGCCTTGGTGTTTCCTTGTTGAAGGTTGTCGTCCAGGCCGAGTCAAACGGTAGAGTGCGCTGTCCCCGCGCCGAGCCGCGATATCTGCTACTCGGCCATTTCGGCCCCCGCCGGTACCTCCAAGTACAGAAGAGCGCCTGGGTCCGCGCGGTCGGCTCGCCAGGGGACCGGGCTGTTCGCGTGCAAGGGTCCCGTGCGAGGAGAGGAAGACCAGTCTCCGGATAAGGGACTCACGGTGTTTGGCAGGGCGTAAAGGTCGGCCCTCCACTGGCACCAGTCGAGCTCGCCGGGGCTCCTTCCTTTAAGGTGCCTGCTTGGGCTCCGCGCACTATCGGGTAGTCCCGCGAGCTTGACGCCCCGGAATCGTGAGCTCTGGTCCTTCGGGGCCTCGAGGCGCTTGAATCGGTCTCGGCAATGCGCCTCTGCGGTGATCACCCGTCGGGGCGCTCTGGGGGTCAGTAGGCGATCGGGGCGTTTGCCGGCTAGCAACTAAACAGGGGTGGCCGTTCTTTAGTGGTAGAGCAACCTTGGCTTATATGGCCGATTGACAACTGTTGCATGGCTTTCTCGCGATAAGAGAGGGGCGTATGGTCATTCGGCATCGCGGTCGGAGAGCGCCGCGGTAGGGTGGTCCCCGTGCGGGAGCGGTAGCGCGGCGGGGCGACACTCCGTCCCGGGACGGCCCCGTGGGGGGCGGCGCCCCATACGGTCGCACACCGCGCCGCCGGAGGCTTCCAGTTGCAGGCGCGCCGGGCCACCGGTCCGCGGGCGCTGGGCCCCCGGCGCGGACGGGGGTCCGGCCCGGCCGGGAGGGCGCAGGCGCCCACCCTCGCATGACGCCGGCGGCGCGGGCGCACGTCAGCCGAGCGTCCCCGTCGACCCGGACCGGTGGCCCGACTAGGCCGGAGACGTGCCACCGGACGCACGCGACTTTCGGCCATCTCGATTTTGGCCCGCCACGGCCGTGCATGTGGGAGATCGCCCGGGTGTAGGGTGGCCTCCTGGCGGGACTGTCCCCACGCCAGGCCAGCCGCCCCCAGCGGGGAACACGCGGACGCCCCTGCGGGTGCGGGCCCTTCCGGGGGCGCCTGCTACCCCGCGACACCCGCGCAGAGGCGGCCCGGTGGCGCGACTCCCTTGTGTCGGAGGGGGACGCGGCCTCGCTGTCCGAAGGCCCCCTGCCGAGGTCCTCCCCGCCCCGGTCCGCCGCACGGCCGATCTTTGGCCTGGGTGCTGGGCGGTAACCGGCCCCCGCCCGCCGCCGCCCACGACTGCCCCCGGGGCGGGCGGTCGGGCCCATGCAGGGGCGCCGGCGCTCCACCCCCCCCCAGACTGCACGCGCCCGCTACAAGGCCCGGCGCCGCGGCGTGGACGGGCGACCACCGGCCCGTCACGCATGCTGCGCCGGCCCGTCGTCCGGGCGCCCCACGGTTGTAGGTCGGAGGGAAAGGTGCCGCACCCGCCGTTGCGTGTTGGTGGCGGGACCACCCGGCCCCGGCCTCGTCCACGCACGCGCCCCGCGCGCCCGGCCTGGCGCCCACGCCGCGAGAGACGCGCGGGGGCGGCCCAGCCCCGGCACGCCCGAGCGGCACCCTAGGCGCCATCGATCCCCTCC     
H       GTTATCGAAATCTTTCATTTATAATGTGTCATTTATTAATTGCTGTTGTAATATATGCATATATTAATAAATTAATTAAAGTTAGTTGTTATAAACATAATAAATTTAATATTGATAGTCATATAGCATATCGCATTACACTGTATTAAATATATACATAGCAATCTCAATGATAAAAAAATTATTGATAAAATCCGCCGAGTAACCTTTTTAGCAAATATTAAATTTCCTAACTGTGAACTAATATAAACGTTATTTAATTTTACTAGATACCACTACCATTTTCACTAATCTTGTATTATAACAGAGTAATATATTAATTATTCAGATTCTTTGACACTTTTCTATTTCATATTTGGTACGTATTCGTTACAGCCATAAAAAAATTTAAAAATTTGATTAACTAATAGTTTAATCTAGCTTATTATAAGTACTATAAAATAAAAAATAACTACAAGTTACTTATATAATCAATAATCTAATTCTTTTTCACAAAATAATATATGAAAATTTAAATTCAATTATATCAATCCAGAAAAGAAATCTAAATTAGTCGAATAAATTTATGTAATTCCTGTGCTTCTAAAACTTAAGAAATAACAGACTTATGATAGGCCATAATTAATGACATATTTAATAGATTATTATTAGATATTAAAACATGTATCATCGGATTCACAATTTATGATTTTATATATTCTTACGTATTTTAAGTGCATATAAACAACAGTAACAAATTGTTATTAAATAAGTATTAATAATAGTTTAGTATAAATAAAAACACCTATCTTAGTGATTTGTTCTATCTATATTATTGTATTGAGTGTAATAACATGTAATGTTTTTCTGAAACAAAATTAATAATTAAGGTTTTAGTATGATAATATTTAAAACAATATTAACTTCTAATATAAAGTTTATAAATATATAGAATAGAGAATTGAAATCTTCGTACATTTATGGTGTAATACCATATTGATAATAACATTGGCATTGCATCCTGAGTGGTGAATCCCGAAGAGCTTAAGGACAATAGCCGTTTAGTTAAGCTACGGTTATTCTAAATTAGTCTCTAACTGTCCGGCCCATCACGTCCCGACATTCGACCTCGATATAAGGGCGCAATCGAACGAACCAAGTCTAGTCGTGTGACTCACTATAAGGTGTACTTTCTGAACGTTTGTGTTAGGTCTGTTTTCACGATGACAAACTTGAGGTAAACGCTCCTCGGTTCTATCTCCTCGTTTCTACTAATCGCGTTACAACATATGGTACCGTTGATTTTAGGGACCCCTTATTTTTTGCCCAGCTTAGATGCCTGACCCGTAAAGTTCTACTGAGCAATCCCTCGAGATAATTCCCACAATGATCACATCGCCGGCTAAGTGAGGGCATTGCATACTAGATATGATAACCGTATGTGACAGCATGTTTAACGATGTAATCGCCGTAGGATTGGGAGACTATTGGAGCGCAACCAACGAACGAGTCATACCAAGTTATAGGATACCTGAAAAGGATATATTTGCAAGTAATGATATTATCTTACACCCATGACACAAACCGAATCCAGGAGGTTTGAATCTTCGTCTCCCTCATTCTACTCTTACGCTTGCTAAACAGGTTAACAGAACCTAGCAAAATCTCATATGCACACACAAACGCGTGCAGGGTTCTAACTTAAGGAGAAAAATCTTATACTGATAAACTCAAATCTAGGTAGTCTACTCCTATAAGCTCCTTAGGTATCTCGGTTACGCTCCGTCCGATAAAATTGTAATGAGCATGTGGAGCTCTTCACTGCGATCAATAGTCTCAACGAGTCTAACAATGCGGGCAGTCTCTAATGGCTCAACTGATACGTTATGAGCAGCTGGTAATAACTCTATTCTTGACATGACAGGACTTATTACTATAGTAGATCGTGATATATGAGATAGGCATCCAGTATAGGCACCAGGCAACTGGGCCGAACACCACGTAGCATTTAATTCACAATAAAGATCACCCCTTAGCGTTTCGAGAGCGCCCACTCCATCACTCGGCGATTCCATAGTACTGGTTTGGCGCCGGACGAAGCGACTTACCGAAAATCCTACCCATCCAGTAGCGACTACGATGTGAAGCTTCACTTCAGCGAATCGGGAATCGAGCACCTCGTCTGCACCTCGTAGGAAGTACACTGTGCCGGCACGCGGCGCTGACCGACATCATGCACGTCCGTGGGTGGCCCCCAGCAGATGTGTCCAGTGGTAGTCCCTACACCCGAATAGCCCGGTATGGAGCGGGGGTACGGCAAGACGCACAAGTGCTTACCAGCCGAATAAGGTGGCCGCGACTCTGGCGATGTCAAAGCCATACCGCGCCCGAACGGCATCTGTGTATCGCCTCAATGTTTCTTTGTTTAACCTTGGCGTCCAGGCCGCGTCAAACGGTAGCGTGCGCGGTCCCAGCGCCGAGCCGCGATATCTGCCACTCGGACTTTTTGGCCCCCGCGGGTACCTCCAAGCGCAGAAGAGCGCCTAGGTCGGCGCAGACGGCTCGCCAGGGAACCGGGCTGTTCGGGTGCAAGCGTCCCGTGCGAGGAGAGGAAGACCAGTCTCCGGAAAAGGGACTCGTGGTATTTGGGAGGCCTTAAGAGTCGGCCCTCGTCTGGCACCAGTCGAGCTCGCCGGGGCTCCTTCCTTTAGGGTGCCTGCTAGGGCTCCGCGCATTATAGTGTAGTCCGGCGAGCTGAACGCCCCGGACGCGTAAGCTCCGGACCTTCGGGGCCTCGAGGCGCTTGAATCGCTCACTGCAGTGCGCCTCAGCGGTCATCACCCGTCGTGGCTCTCTGGGGGTCAGTAGGCCATCGGGGCGTTTGCCGGCTTACAATTAAACATGGGTAGCCGTTCATTAGTGGTCGAGCAACCGTAGCTTATATGGCCGATTTACATCAGTTGCATGGCTTTACGGCGATAAGAGAGGGGCGGATGGTCAGTCGGAATCGCGGGCGGGGCGGGCCGCGGTAGGCTGGTACCCGTGCGGGAGCGGCAGCGCGGCGGGGCGACACTCCGGCCCGGGACGGACCCGTGGGGCGCGGCGCCCCATACGGTCGCACACCGCGCGGCCGGAGGCTTCCGGTTGCAGGTGCGCCGGGCGACCGGTCCTCAGGTGCGGGGCCCACGCCGCGGACGGGGGTGCGGCCCAACCGCGACGGCGCAGGGGCCCACGCTCGCATGACGCCGGCGACGCGGCCGCATGGCAGCCGAGCAACCCCGTCGTCCCGGACCGGTGGCCCGACTAGGCCGGGGACGTGCCACCGGACGCGCGCGACTCTCGGCCCTCTCGATTTTGGAACCCCGCGGCCGTGCATGTGGGAGATTGCCCCCGTGTACGGTGTCTTCTTGGAGGGGCTGGCCCCACGCCAGGCCCGCCGCCCGCAGCGTGGGACACCCGGACGCCCCCCCGCGTGCGGGCCCTTCCGCCGCCGGCTGCTCGCCCGCGACCCCCGCTCAGCGGCGGCCCGGTGGCGCGACTGCCTGGTGTCGGAGGGGGACGGGGCCTCGCTGGCCGAAAGCCCCCGCCGGAGGTCCCCCCCGCCGGGGTCTCCCGCACGCGCGCTCGTCGGTCCGGGTCCTCGGCGCCCACGGCCCCCCGTCGGCCGCCGCCCACGAATGCCCCGGGCGCGCCCGGTCGGGCCCATGCAGGAGCGCCGGCGCGCCACCCCCCCCGAGAGTCGAGTGGCCCGCCACAACGCCGCGCGTCGCGGCGTGGGTCGCCGACCACCCGCCCGTCACGCATGCTGTCCCGGCCCGTCGTCTGGACGCACGACGGTTCTAGGTCGGAGAGAGAGGTGCCGCACCCGCCGTTGCGTGTTGGTGGCGGCGCCAGCCCGCCCCCGCCTCGTCCACGCAGGCGCCCCGGGCGCCCGGAGCCGCGCGCACGCCGCGGGCGACGCGCGGGGGCTCCGCAGCGGCGGCCCTCCCGCGCGGCACCCTCGGCGCTCTCGATCCCTTCG     
I       GTAATCGATATCTTTAATTTATATTTTGTCATTTTTTTATTTCTGATATAATATATGGATATATTAATAACTTTATTAAAGTTAGTATATATAAACATAATAGAGATGGAACCGATAGTTATATATTATAAAGCATTACTCTATATTATAATTCTACATATCATACTTAATGATAAAAAAATTATATATAAAATCCGCCGAGTAACTTTTTCAGCATTTCGTAAATTTTCTAACTTTGATATAATAAAAGCGTTATTTAATTAAACTGTGTATTAAAACCATTTTCATTAATTTTGGATTAATACAGAGTAATAAATTAAATACACATATTATTTGACACTATTCTCTTTCATATCTGGTACGTCTTCGTTACAGACATAAAAAATTTATCACATTTGATTAACGATAACTATAATCTAGCTAATTATAAGTACTTTAAAGTTAAGAATAACTACAAGTAACTTATTGAAGAAATAATCTAATTCTTTGTAACAATATAAAATAAGAAAAATTAAATACCTTTATATCAAACCAGAAAAGTAGTATTCATTAGTCAAATAAATATATCAAATGCCTGTGTTTCAAAATCTTAAGAAATAACAGATATATGATTAGCGATAATATATGAAATATTTTATATAATATCATTAGATTTTAATACATATATCATCGGACTGACAATTTATTATATGTTATATTCTTAAATAATTTATGTGCATATAGACAAAATTAATAAAAAGTTAATAAATAAGTACTAATAATAATTTAGTTTAATTAAAAACACCTATATTAATTATTTGTTCAATCTATAAAATTGCATTTAGTGTTATAATATGTAATGTATTTCTGAAACATAGTTAATAATTATAGTTTTAGTTTTAAAAGATTTAAAAAAATTTTAACTTCTATTAATTAGTTTATAAATATATAGAAAAGAGATTTGAAATCTTCGAACATTTATGGTGTAATACCATATTGATAATAACATAGACTTGACATCAGGAGTGGTCAATCCCGAAGATCCTAAGTACAAGAGTCGTTTAGATCAGCTACGGTCATGCTATATTAGTCTCTAAATGCCCAGCCCATCTAGTCCCGAAATGCGACCTCGACAAATGGGCGCGGTCGAACGAACCAAGTCAAGTCGTGTGACTCAGTATAAGTTATACTTTCTGAATGTATGTGCTAGGTCTGTTTGCATGATGTAAAAATTGAGGTAAATGTACCTCGCTTCTATCTCATCTGTTCTACTAATGGCGCTACAACATCTCGTCCAAGAGTTTTTAGGGATCCCAGTGTTTTTGGCAAACTTTGATACCTGACCCCTAAAGTTGTACTACGCAAGCCCCCGAGATACTTGGCACAAAGACCACATCGCCGGATTACTGAGGGCATTGCATACTCGATATGATAACCGGATGTGACAGCATATGTAACGATGTAATCGCCCTAGAATTGGTAGACTTTTGGAGCGCTACTGAAGAACTAGCCAAAAAAATATCGAGGAGACCAAAAAAGGATATATTTGCAAGTCATGATACTAGCTATCATATATGATTCATACCCTATCCATGAGGTTTGAATCTGCGTATCCCTCATTTTACTCTTACGCTTGCTCAACAGGTTAAGAGAAACTAGGAAAGTCTCCTATGCATAGACATACGCGTTCATGGTTCTAGTTTAAGTGGTAAAATCTTAGACTGGTCCTCTCAAATATCGGTCGTCTAATCCTACAAGCTCTTTGGGTGTCGCGGTTACGCGCCTTCCGACAATATTGTAATGAGCATGTGGGTCCCTTCACAGCGATCTCTAGTTCAAACGAGTCCAACCCTACGTGCGCTTGCTACCGGCTCCACCGATACGTTCTGATCAGCTGGTAATAACTTAATTCTTGACTTGACAGGACTTATTACTAGAGTAGATAGTGATATGTGTGATAAACATCCAGGATAGGCAACAGCCAACTCGGACGAACATCACGTAGCATTAATAACACAATAAAGATTACCCCCTAGCGTTTCAAGCGCGGCCACTCGGTCACTCGGCGATGCCAAAGCACTGATTTGGCGCCCAACGCGGCGACTTAGCGAGAATCCTACCCACCCACTAGCGCCAACAATGTGAAGGTTCACTTCAGACGATCGGGAATCGAGCACCGCGTCTGCAACTCGTAGGATGTACACGGCGCCGGCAGGCTGCCCTGACCGAAATCAAGCACGTACGTGGGTGGCCCCGAATAGATCTGTCCAATTATAGTCCCTACACCCGAATAGCCAGGTAGGGAGCGGGGGTAGGGCAAAACACACAAGGGCTTACCAGCGGAAGAAGATGGCCGCGACTCTGGCGGTGTCAAAGCGATACCGCGCCCGAAGGTCATCCGCGTATCGTCAGGATGTTTCTTTGATGACCCTTGGCGCCCAGGCCGAGTTAAACAGGAGCGTGCGCGGTCCCTGCGCCGAGCCGCGATTTAAGCTATTCGGCCTTGTTGGCCCGCGCGGGTCCCTCCAAGCGGATAAGAGAGCCCGGGTTGACGCGGCCCGCTGGCCAGGGAACCCGGCTTTTCGCGTGCAAGCGTCCCATGGGAGGAGAGGAAGACCGGTCTCCGGAGAAGGGAGTCATGGTATTTGGGAGGCCGTAAGACTCGGCCCTGCACTGCCCCCAGTCGAGCTCGCCGGGGCTCCTCCCTTTAAGGTGACTGCTGGGGCTGCGCGCACTCTAGCGTAGTCGGGCGAGCTGGACGCCCCGGACTCGTGAGCTCCGGTCCTTCGGGGCCTCGAAGGGCTTGAATTGCTCCCTGAAATGCGCCTCTGCGGTCATCAATCCTTGCGGCGCTTGGAGGGTCAGGCGGCCATCGGGTCGTTTACCGGCTTACAAGTAAACAGGGGGAGCCGTTCTTTACTGGTAGAGCACCCGTGGCTTATATTGCCGATTAACATACGTTGCATGGCTTGCAAGCGATAAGAGAGGGGCGGATGGTCATTCGGGATCGCGGGTGGGGACGGCTGCGGTAGGGTAGTGCCGCTGCGGGATCTGTAGCGCGGCGGGGCGACACTCCGGCCCGGCACGGCCGCGTGGGGGGCGGCGCCCCATACGGTCGCTCACCGCGCGGCGGGAGGCTTCCCCTTCCAGGTGCGCCGGGGCAACGGTGCGCGGGTGCCGCGCCACCGCAGCGGACGGGGGGGCGGCCCCCCCGGGACGGCGCACGGGCCCACGCTCGCATGAGGCCGGCGGCGGGGGTGCAGGGCAGCCCAGCAGCCCCGTCGTCCCAGACCGGTGCCCGGACTGGGCCGCAGACGTGCCAGCGCCCGCCCGCGAGTCTCGGCCATCTCGATATTGGCACCCCACGGCCGTGGATGTGGGAGATCGCCCCGGTGCAGGGTGGCCGCCCGGAGGGGCTGGCCCCACGCCAGGCCAGAGCCCCCCAGCGTGGATCACCCGAACGCGCCCGCGCGTGCCGGCCTTTCCGGGGGCGCCTGCTAGCCCGCGACCCCCGCGCAGGGGCGGCCCGGTGTCGCGACTCCCTGGTATCGGAGGGGGACGTCGCCACTCTGTCCGCAGGCCCCCTTCGGAGGTCCGCCCCGCCGGGGTCCGCCGCACGCCCGATCGTAGGCCCCCGTCCTGGGCGCCAACCGACCCCGGCCGGCCGCCGCCCACGACTGCCCCGGGCGCGCCCGGTCGGGGGCATGCAGGGGCGCGCGCGCGCCACCCCGCCCCAGAGTTGACGCGCCCGCCGCAACGCCGCGGGGTGCGGCGTGGCTGGGCGACCACGCGCCCCTCACGCATGCTGCCCCGGCCCGTCCTCGGGCCGCACGACTGTTCTAGGTCGGAGGCAAAGGTGCCCCACCCGCCGTGGCGCTTTGGTGGCGGGGTTAGGCAGGCCCGGCCTCTTCCACGCACGCGCCCCGCGCGCCCGGCCCGGCGCCCCCGCCGCGTGAGACGCGCGCCGGGTCGCCAGCCCCGGCGCGTCCGAGCGGCACCCTCGGCGCTTGCGATCCCCTCG     
J       GTAATCGATATCTTTAATTTATATTTTATCATTTTTTTATTTCCGATGTAATATTTGGATATATTTATAAGTTTATTCAAGATAGTTTATATAAACATATTAAATATAGTACTGATATTTATATAGCATATCGCTTTGCTCTGTTTTATATTTTTACATAACTTTCTTAATGATAAAAAAATTATAAATAAAATCCGCCGAGTGACCTTTTTAGCATTTCTTAAATTTTCTAACTTTGATATAATATAAGCGTTATTTAATTATGCTGGGTACTTAAACCATTTTCATTAATTTTGGATTAAAACAGAGTAATAAATGAAATAATCAAATTATTTAACACTTTTCACTTTCATACTGGGTTCGACTTCGTTACAGACATAAAAAATTTTACAAAATTGATTAACGAAAACTATAATCTAGCTAATTATAAGTACTTTAAAGCTAAGAATACCTATAAGTTACTTATATAATAAATAATTTAGGTCTTTGTAACAAAATAATATAAGAAATATTGAATACCATTATATCTACCCAGAAAAGAAGTTTTTATTAGTCAAATAATTATATCTAATGCCTGTGTTTCAAAAACTTAAGAAATAACAGCGTTTTGGTAAGCCACAATAAATGAAATATTTAATAGATTATTATTAGATTTTAATACATATATGATTGGATTAACTATTAATTATTTTTTATATTCTTACATAATTTTGGTGCATATAGACTAAATTAACAAAAAGTTAGTAAATAACTATTAATAATATTTTAGTATAAATAAAATCATCTATACTGTTAATTAGTTCTATCTATAATATTGTATTCAGTGTTATGACATGTAATGTTTTTCTGAAACATACTTAACAATTATAGTTTTAGTATTAAAATATTAAAAATAATTTTAACTTCTAATATTAAGTTTATAAATAAATAGAAAAGAGAGTTTAAATCTTCGAACATTTATGTTGTAATACCATATTGATAATAACATTGACATAACCTCCGTAGTGTTCAATCCCGAAGATCTTAAGTACAATAGTCGATTAGATAAGCTGCGGTGATTCTAAATTAGTCTCTATATGCCCGGCCCATCAAGTCACTAGTTGCAACCTCGCCAAAGGGGGGCAATCGATCGAACCAAGTCTAGTCATGTGACTCACAATAAGTAATACTTGCTAAACGTATGTCATAGGTCTGTTTGCATGATGTTAAAATAGAGGTCAAGCCAGCTCGATTCTATCTCCTCGCTTCTACTAATCGTGTTACAACATCTCGTCTAGCAGTCTTTAGGGATCTCAGTTTTTTTGACAAACTTTGATTCTTGACCGATAAAGTTCTGCTAAACAAGCCCCCGTGATAATTGCCACAAAGACCACATCGGCGGCTTACTGATGGGGTTGCATACTAGATGTGATAACCGAATGTGACAGCATTTTTAACGATGTAGTCGCCGTTGAATTGGTAGACTTTTGCAGCGCAACTGAAGAACGAGCCATACGAAGCTCTGGGATACCAAAAAAGGATATATTTGCAAGTCACGATTCAATGTAACATATATGACTCAGACCGTATCCAGGAGGTTTGAATCTCCGTCTTCCTCATTTTACTGTTACGCTTGCTCCACAGATTAATAGAACCTAGAAACGTCTCATATGTATGGACATACGCGTGCAGGGTTCTAGCTTAGGGACAAAAATCTTAGACTGGTCAACTCAAATATCGGTTGTCTAATCGTACAAGCTCCTTAGGTCTCTATGTCACGCGCCCTCGGACAATATTGTAATGAGCATGTGGTTCACTTCACTGCGAGCCCGAGTCCTAACGAGTCCAACAATACGTGCGCTTGCTAAAGGCTCCACCGATACGTTACGACCAGCTGGTAATAACTTAATTCGTGACGTGACAGGACTTAATACTACAGTCGATAGAGATATATGTGATAAGCATCCAGGATAGGCACCAGTCATCTCGGACGAACATCACGTAGCTTTGAATTCACAATAAAGATAACCCCCTAGCGTTTCAAGAGCGGCCACTCAATCAGTCGGCGATCCCAAAGTACTTATTTGGCACGCCGCGTAGCGACTTAGCGACAATCCTACCCATCCATTAGCGCCAACGATGTGAAGGTTCCGTTCAGGAAATCGGGAATCGAGCACCTCGTATGCAACTCGTACGATGTACATTGCGCCGGCACGCGGCGCTGACTGAAATCATGCGCGTACATGGGTGGCCCCGAATACAGGTGTCCAATGATAGTCCCGACACCCGAATAACCCCGAACGGAGCGGGCGTATGGCAAGACGCACAAGTACTTACCAGCCGAAAAAGATTGCCGACACTCTGGAGGTGTCAAAGCCATACGGCGCCCGAACGTCATCCGTGTATCGTCTGTATGTTTCGTTGGTGACCCTTGGCGTCCAGGCCGCGTCAAACAGGAGGGTGCTAGGTCCCTTCGCCGAGCCGCGATTCATGCGAATCGGCCTTTTTGGCCCCCGCGGGAACCTCCAAGCGGAGAAGAGAGCCTAGGTTGCCGCGGCCAGCTGGCCAGGGAACCCGGCTCTTCGCGTCCAAGCGTCCCATGGCAGGAGAGGAAGACCAGTCTGCGGACAAGCGACTCATGGTCTGTGGGAGGCCGTAAATGTCGGCCCTGCATTGGCACCATTCGAGCTCGCCGTGGCTCCTTCCTTTAAGGTGTCTGCGTGGGCTCCGCGCACTATAGCGTAGTCCGGCGAGGTAGACGCCCCGGCCTCGTGAGCTCCGGTCCTTCGGGGCCTCGAGCGGCTCGAATGGCTCACTGGAATGCGCCTCTGCGGTGATCAAGCGTCGCGGCGCTCCGGGGGTCAGTAAGCCATCGGGGCGTTTGCCGGGTTACAACTAAACAGCGGTAGCGGTTCTTTAGTGGTAGAGCGACCCTGGCTTATATCGCCGATTACCATCTGTTGCATGGCTTGCATGCGATACGAGAGGGGCGGATGGTCATTCGGGATCGCGTGTGGGGACGGCGGCGGTAGGGTCGTGCCCGTGCGGGATCTGGAGCGCGGGGGGGCGACACTCCGCCCCGGGACGGCCCCGTGGGGGGCGGCGCCCGATACGGGCGCACACAGCGCGGCCGGAGGCTTCCACTTCCAGGTGCGCCGGGGCAGCGGTCCGCGGGTGCCGGACCCACGGCGCGGACGGGGGGACGGCCCGACCGCGACGGCGCAGGGGCCCACGCTCGCACGACGCCGGCGGCGGGGGCGCACGTCAGCCGAGCAGCCCGGTCGTCCCCGACCGGTTGCCCGACTAGGCCGGAGACGTCCCACCGGACGCTTGCGACTCTCGGCCATCTCCATTTTGGCCCCCCACGGCCGTGCATGTGGGAGATCGCCCCGGTGCACGGTGGCCTCTCGGCGGGGCTGGCCCCACGCCAGGCCAGCCCCCCCCGGGGTGGATCAGCGGGACGTCCCCGCGCGTGCCGCCCGTTCCGGGGGCGCCTGCTAGCCCGCGACCCCCGCGCAGGGGCGCCCCGGTGGCGCGACTCCCTCGTATCGGAGGGGGACGTGGCGTCGCTGTCCGAAGGCCCCCTGCGGAGGTCCCCCCCGCCGGGGTCAGCCGCACGCCCGATGGTAGGGCCGCCTGCCGGGCGCCAACAGCCGCCGGCCGGCCGCCGCCCACGACTGCCCAGGGCGCCGGCCGTCGGGGGCATGCAGAGGCGAGGGCGCGCCACCCCGCCCCAGAATTGCCGCCCCCGCGGCAAGGCCCGGGGGTGCGGCGTGGGTGGGCTACCACCCGCCCGTCACGCATGGTGCCCCGGCCCGTCGTGGGGGCGGACGACGGTTCTAGGTCGGAGGGAAAGGTGCCGCACGCGCCCTGGCGTCTTGGTGGCCGCGCCACGCCGCCCCCGCCCCCTCCACTCAGGCGCCGCGCGCGCCCGGAGCGGCGCGCACGCCGCGGGGCACGCGCGGGGGCTGGCCAGCGCCGGCCCCGCCGAGCGGCACCCTCGGCGCTTTCGATCCCCTCG     
K       GTAATAAATATCTTGAATTTATATTTTGTCATTTTTTTATTGCTGTTGTTATATATGGTTTTATTCATATCTTTATTAAAGTTATTTTTTATAAACATAATAAATATAGTACAGATAGTCATAAAACATATTGCTTTACTCTGTTTTATGTTTATCCATTGCTAACTTAATGTTAAAAAAATTATAAATAAAATCCGCCGAGTAACCTTTTTAGAATATCTTAAATTTTCTAACTTTGAAAGAATATAAGAGTTATTTAATTATACTTCGTACTAAAACCATTTTCGTTAATTTTGGATTAAAACAGAGTAATAAATTAATAATTCACATAATTTGACACTTTTCACTTTCATATTTGGTACGTCTTCGTTACAGACATAAAAAATTTTAAAATTTTGATGAACGATAAGTATAATCTAGCTAATTATAAGTACTTTAACATTAAAAATAACTACAAGTTTCTTATAAAATAAATAATTTAACTCTTTGTAACAAAATAATATAAGAAAAATTAAATACCATTATATCCATCCAGAAAAGAAGTTATAATTAGTCAAATAAATATATATAATGCCTATGATTCAAAATCTTAAGAAATAACAGAGTTATATTAAGCTAAAATAAATGACATATTTAATAGATTAAATTTAGATTTTAATACATTTAACATCGGATTAACTTTATATTATTTATTAAATTCTTACATAATTTAGGTGCATATAGACTAGAGTAATAAAAGGTTAGTAAATAAGTACTAATACAAATTTAGTTTACATAAAAACACCTATTTTATTAATTTATTCAATCTAAAAAATTCAATTTAGTGATATAACATGTAATGTTTTTCTGAAACGTATTTAAAAATTAAAGTTTTAGTATTTAAATATGAAAAAAAATTTTAACTTCTATTATTAAGTCTATTAATATATAGAAAAGTGATTTGAGGTCTTCGAACTTTTTTGATCTAATACCAAATTGATAATAACATTGACATAGCATTGGGCGTGTTGAATCCCGAAGATCATAAGAACAATAGTCGTTTAGATAAGCTACGGTAATTCTACATTAGTCTCTACATGCCCAGCCCATCTAATCTCGATTTTCGACCTCGACAAAGGGGCGCAATCGAACGAACCAAGTCAAGTAGTGTCACTCACTATAAGTTATCCGTTCTGAACGTATGTGCTAGGTCCGTTTGCATGATGTAAAAATAGAGGTAAACGCAGTTCGCTTCTAGCTCCTCGTTTCTACGAATCGCGTTACAACATCTCGTAAAGATGTTTCAAGGGATCCCATTTTTTTTGACAAACTCTGTTCCCTGACCCCTAAAGTTCAACTAAGCAAGCCCCCGTGATAATTTCCACAAAGACCACATCGCCTGCTTACTGATGGGATTGCATACTAGATATGGTAACCGTGTGTGACAGCATGTCTACTGATGTAATCGCCATTGAATTGGTAGACTTTTGGAGCACAACATAAGAACGAGTCATACGAATTTCCAGGGTACCTAAAAAGGATATATTTGCAAGTTATGATAATATCTAACATATATGACACATACCGCATCCAGGAGGGTTGAATCTCCGTCTCCCTCATTTAACTCTTACGCATGCATAACAGATGAAGAGAACCCAGAAACGTCTCCTATGCATAGACATACGCGTGCAGGGTTCTAGATGAAGGTGAAAAATCTTAGACTGGTCATTTCAAATATAGGTCGTCTAGTCATACAAGCTCCTTAGGTGTCTCGGTTACGCACCTTCCGACAACATTGTAATGAGCATGTGGGTCACTTCACTGAGATCCCCATTCCAAACAAGTCGAACAATGCGTGCGCTAGCTATCGGCTCAACTGATACGTTATGAACAGCTGGTAATATCTTAATTCTTGACGTGACGGGACTTATTACTACAGTACATAGTGATATATGTGATAAGCATATAGGATAGCCACCAGGCAACTCGGAAGAAATACACCAGGCATTTAATTCACAATAAAGATGACCCACTAGCGTTTCTAGATCGGCCACTCGATGACTCGGCGATTCCAAAGTGCCGATTTGGCGTCGGGCGCAGCGACTTAGCGAGAATCCTACCCATCCACTAGCGCCAACCATCTGAAGGTTCACTTCAGGCTATCGGGACTCGAGCACCTCGTCTGCAACTCGTATGAAGTACACTGCGCCGGCACGCGGCGCTGACTGAAATCAAGAACGTTCGTGGGTGGCCCCGAATAGATCTGTCCAGCGTTAGTCCCTACACCCGAATAGCCCAGTAAGGAGCGGGGGTCCGGCAAGACACACAAGTGCTTACCCGCCGAAAAAGCTGGCCGCGACTCTCGAGCTGTCAAAGCCCTACCGCGCCCGAACGTCATCTGTGTAGCGCCTGAGTGTTTCTCTGGTCACGGTTGGCGTCCAGGCCGCGTCAAACAGGAACGTGCGCGGTCCCTGTCCCGAGCCGCGATATTTGCTATTCGGCCTTTTTGGCCCCCGCGGGGACCTCCAAGCGGAGAAGAGAGCCTAGGTTCATGCGGCCAGCTGTCCAGGGAGCCCGGCTGTTCGCGTGCAAGCGTCCCATGGGAGGAGATGAAGAACCGTCTCCGGACAAGGGACTGAGGGTGTTTGGGAGGACGTAAATGTCGGCCGTGCACTGACGTCACTCGACCTCGCCGGGGCTCGTTCCTTTAAGGTGACTGCCTGGGCTAGGCGCAGTATAGCGTAGTTCGGCGAGCCGGACACCCCGGACACGTGAGCTCCGGTCCTTCGGGGCCTCGAAGGGCTAGAATTGCTCACTGTAATGCGCCTCAGGGGTGATCACACCTCGCGGGATCCCAGGGGTCAGTAGCACATCCGGGCGTTTGCCGGCTCACAACTAAACAGGGGTAGCGGTTCTTTAGTGGTAGAGCATCCCTGGCTTATATCGCCGATTGGCATCTGGTGCATGGCTTGCGTGATATAAGAGAGGGGCGGATGGTCAGTCGGTATCGCGGGTGGGGAGGGCCGCGGTAGGGTGGGTCCCGTTCGAGCGCTGGAGTGCCGGGGGGCGATCCTCCGACTGGGCACGGCCCCGTGGGGAGCGGCGCCCCATACGGTCGCACACCGCGCAGCCGGAGGCTTCCTCTTGCAGGTGCGCCGGGGCAACGGTCCGCCGGTGCCGCCGCCTCGGCGGGGACGGGGGGGCGGCTCGACCGGGGATGCGCAGGCGCCCACGCTCGCATGACGCCGGCGGCGGCGGCGCACGCCAGCCGAGCAGCCCCGTCGTCCCGAACCGGTGGCCCGACTAGGGCGGAGACGTGCCACGGGACGCCTGCGACTCTCGGCCCTCGCGGTTTTGGCACTCCAGGGCCGTGGATGTGGGAGGTGGCCCCCGTTCAGGGTGGCCTCCCGGAGGGGCTGGCCCCACGCCAGGCCAGCCCGCCACAGCGTGGAACAGCCGGCCGTACCCCCGCGTGCCGCCCGTTCCGGGGGCGCCTGCTCGCCCGCGACCCCCGCGCAGCGGCGGCCCGGTGGCGCGACCGCCTGGTCTCGGAGGGGGACGTAGCGTCGCTGTCCGAAGGCCCCCTGCGGAGGTGCGCCCCGCCGCGGTCCGCCGCCGGGGCGATCCTGGGCCCGGGTCCTGGGCGCCAACGGCCCCCGGCCGGCCACCGCCCACGACTGCCCCGGGCGCGGCCGGTCGCGGCCATGCAGGCGCGCGGGCGCCCCACCCCGGCCCAGAGTCAACGGGCCCGCTGCAACGCCGGGCGGTGCGGCGTGCGGCGGCGACCACGCGCCCCTCACGCATGCTGCCCCGGCCCGTCGTCGGGACGCACGACGGGTCTAGGTCGGAGGCAAAGGTGCCGCACCCGCCGTGGCGTTTTGGTGGCGGGGCCACGCGGCCCCGGGCCCCTCCACTCCGGCGCCTCGCGCGCCCTGGCCGGCGCCCACGCCGGGCGAGACGCGCGGGGGCGGGCCACCACCGGCCCCTCCGAGCGGCACCCGCGGCGCTTTCGACCCCCTCA     
L       GTAATCGATATCATTAATTTATAATTTGTCATTTTTTTATTTCTGTTATAATATATAGTTTTATTTATAACTTTATTAAAGTTAGTTTTTATAAACATAATAAATATAGTACTGTTATTCATTTAGCATCACGCTTTACTCTGTATTAGATTTGTTCATAGATTACTTAATAATAAAAAAATTATATATTAAATCCGCCGAGTAACATTTTTAGCATAGCTTAAATTTTCTAACTTTGAAATAAAATTATCGTTATTTAATTATACTGGGTACAATAACCATTTTCGTTAATTTTGGATTAAAACCGAGTATTAAAAGACATAATCAAATTATTTGACACTTTTCTCTTTCATATTAGGTCCGTCATAGTTACAGTCATAAAAAAGTTTAAATATTTGATAAATGATAAGTTAAATCTAGCTAATTATAAGTACTATAAAATTAAAAATAACTACAAGTTACATATAAAATAAATAATTTAATTATTTAGAACAAAATAATATAAGAAAAGTTAAATACCATTATATCTACCCAGAAAAGAAGTTTTCAGTAGTCTAATATATATATCTAATGCCTGTGTTTCAAAAGCTTGAGGAATAACAGAGTTATGTTATGCTAAAATTAATGAGATATTTTATAGATTATTATTACATTTTATGACATGTATCATAGGACTAACTATTTATTTTTTGTTATATTTTTATATAATTTAGGTGCATATAGACCAAAATAACAAAAAGTTAATAAATAAGTATTAATAATAATTTAATATACTTAATAACATCTATATTATAAATTTGTTCTATCTATAAAATTGAATTAAGTGTTATAACATGTAATGTTTTTCTGAAACCTATATAATAATTAAAGTTTTAGTATAATAATATTTAAAAAAATTTTAACTTCTAGTATTAAGTATATAAATATATAAAAAAGAGATTTGAAGTCTTCGAACATTTTTGGTGTAATACCATATTGATAATAACATTGATATATCGTCGCTAGTGGTGAACTCCGAAGACCTTAAGGACAATAGAAGTTAAGATAAGCTTAGGTTATTCTATATTAGTCTCTAAATGCCCAGCCCATCTAGTCCCGAGTTCCGACCTCGACAAAGGGGCGCAATCGACCGAACCAAGGCAAGTCGTGTTACTCACTATAAGTAATACATTCTGAACGTATGTGCTAGGTCTGATTGCATGATGTAAAAATCGAGGTAAATCCACCTCGCGTTTATCTCCTCGGTTCTACTGATAGCGTTACAACATTTCGTCCAGCAGTTTTTAGGGATCCCATTTATTTTGACAAACTTTGATGCCTGACCCCTAAAGTTCTACTAATCAATCCCGCGTGATAATTTCCACAAAGACCACATCGCCGGCTTAGTGAAGGAATTGCATACTAGATATGATCCCCGTTTGTGACAGCATGTTTAAAGATGTAATCGCCGTAGAATTGGTAGACTTGTGGAGCGCAAAGGAAGAACGAGTCATACCAATCTCGAGGAAACCTTAAAAGGAGATATTTGCAAGTTATGATATCATCTAACATATATGACACAAACCGCATCCAGGAGGTTTGAATCTCCGTCTCCCTCATTTTACTCTTACACATGCTAAACAGGTTAAGAGAACCCAGAAAGGTCTCATATGCATGAACATACGCGTGGAGGGTTCTAGCTTAAGGGGAAAAATCTTAGACTGGTCCATTCAAATATCGGTTGTCTAATCCTACGAGCTCCTTAGGTGTCTCGGTTACGCGCCTTCCGACAATATTGTAATGAGCATGTGGGTCACTTCCCTACGACCCTCTGTCCAAACAAGTCAAACCATGCGTGGGCTTGCTAATGGCTCTACCGATACGTTTGGATCAGCTGGTAACAACTTAATTCTTGACGTTACTGGACTTATTACTACAGTAGATAGTGATATATGTGATAAACATACAGGATAGGCACCAGTCAACGCGGACGAACATCACGTTGCAAAAAATTCACAATCAAGATAACCCCCTAGCGTTTCAAGATCGGCCACTCGATCAGCCGGTGATTCCAAAGTGCTGTTTTGGCGCCCGGCGCAGCGACTCAGCGTGAATCCTACCCATCCATTACCGCCAACCGTGTAAAGGTTCACGTCCGGCTATCGGGGATCGAGCACGTCGTGTGCACCTCGTAGTACGTACACTGCGCCGGCACGCGGCGCTGACCGAAATCTAGCGCGTACTTGGGTGGCCCCGAACAGAACTGTCCAATGGTAGTCCCTACACCCGAATAGCCAGATAGGGAGCGGGGGTACGGCAAGACACACAAGTGCTTACCAGCGGAAAAAGGTGGCCGCCACTCTGGCGGTGTCAAAGCTATACCGCGCCCGAGCGTCATCGGTGTATCGACTGAATGTTTCTTTGGTCACCGTTGGCGTCCAGGCCTACTCAAACAGGAGTGTGCGCGATCGCAGTGCCGAGCCGCGATATCTGCTATTCGGCCTCATGAGCCCCCGCGGGCACCTCCAAGCAGAGAAGAGAGCCTAGGTTCCAGCGGACGGCTGGACAGGGAACCCGGCTCTTCGCGTACAGGGGTCCCATGCGAGGAGAGGAGGACCAGTCTCCGGACACGGGACTCAGGGTCTTTGGGAGGCCGTACATGTCGGCCTTGCCCTGACGGCAGTCTAACTCGCCGGGGCTCCTTCCTTTAAGGTGCCTGCTTGGGCTCCGCGCACTATAGTGTAGTCCGGCGAGCTGGACGCCCCGGCGACGTGAGCTCCAGTCTTTCGGGGGCTCGACGGGCTTGAATCGCTCACTGGAATGCGCCTCTGCGGTGATCACTCGTCGCGGCGCTCCGGGGGTCAGAAGGCGATCGGGTCATTTGCCGGCTGACAACGAAACTGGGGTTGCGGTTCTTTAGTGGTAGAGCAACCATGGCTTATATTGCCGATTAACATCGATCGCATGGCTTGCGAGGTATAAGATAGGGGCGGATGGTCATTCGGTATCGCGGGTGGAGAGGGCGGCGGTAGGGTGGTTCCCGTGCGGGAACTGTAGCGCGGGGGGGCGACACTCCGACCCCGGACGGCCCCGTGGTGTGGGGCGCCCGATACGGTCGCACACCGCGCGGCCGGAGGCTTCTGCTTGCAGGTGCGCCGCGCGGAGGGTCCGCTGGTGCGGGCCGCTCGGCGCGGACGGGGGGACGGCCCGACCGGGACGGCGCAGGCGCCCACGTTCGCATGGCGCCGGCGGCGGGGGCGCAGGGCAGCCGAGCAGCCCCGTCGTCCCGGACCGGTGGCCCGACTAGGCCGGAGACGTGCCACCGGACGCGTGCGACTCTCGGCCATCTCCCTATTGCCGCCCCCCGGCCGTGCATGTGGGAGATCGCCCCGGTGCAGGCTGCCGGCGCGGAGGGGCTGGCCCCACGCCAGCCCAGCCGCCCCCAGCGTGGAACACCCGGCCGGCCCATCGCGTGCGGGCCGTTCCGCGGGCGCCTGCTGGCCCGCGACGCCGGCGCAGCGGCGGCCCGGCGGCGCGACCCCCTTGTACCGGAGTGGGACGTGGCGTCGCTGCCCGAAGGCCCCCTGCGAAGGTGCTCCTCGCCGTGTTCCGCCGCGCGGGCGGTCGTCGGGCCCGGTTCTGGGCGCCAACCGCCCCCGGCCGGCCGCCGCCCACTACTGCCCCGGGCGCGGCCGGTCGGGGCCATGCAGGGGCGCGCTCGCGCCACCCCGCCCCAGGGTTGACGTGCCCGCCGCAACGCCTAGGGGTGCGGCGTGGGTGGGCGACCACCGGCCCCTCACGCATGCTGCCCCGGCCCGTCGTGGGGTCGCACGACGGGTCTAGGTCGGAGGCAAAGCTGGCCCACCCGCCGTGGCTTCTTGGTGGCGGGGCCAGGCGGCGCCGGCCTCGTCCACTCACGCGCCGCGCGCGCCCCGGCCGGCGCCCACGCCGGGGGAGACGCGCGGGGGCTGGCCAGCCGCGGCCCCCCCGAGCGGCACCCTCGGCGCTCTCGAGCCCGTCG     
M       GTCATCGATATCTTTAATTTTTAGTATTCCATTTTTTTATTTTTACAGTAATATATGGATATATTTATAACTTTATTAATGTTAGTCTTTATAAACATATTATATATAGTACTGATAGTCATATAACTTAACGCTTTACACTGTTTTATATTTCTACAAAGCTTACTAAATGATAAAAAAATTATATAGAAAAACCGCCGAGTGACCTTTTTAGCATAACTTAAATTTACTAACTTTGATATAATATAAACGTTATTTAAATATACACGGTACTAAAACCATTTTCATTAATTTTGGATTATAACAGAGTAATATATTAAAGAAACAAAGTATATGACACTCTTCTCTTTCATATTTGGTACGTAATCGTTACAGACATAAAAAAGTTTAAAAATTTGATTAATTATTATTATAATCTAGCTTATTATAAGTACTTTAAAATAAAGAATAACTCCAAGTTACTTATCAAATAAATAAATTATTTCTTTGTAACAAAATAATATATGAAAAATTAACTACCATTATATCAAACCAGAAAAGAAGTTTTAATTAGTCGAATAAATATATATAATGCGTGTGTTTCTAAAACTTATGAAATAACAGATTTATGATAAGCAATTATTAATGACATATTTAATAGATAATTATTAGATTTTAATACATGTATCGTAGGATTAACTATTGATGCTTTGTCATATTCTTACATAATTTAAGTGCATATATACCAAAGTAATAAAAAGTTAGTAAATAAGTTTAAAAAATAATTTAGTTTAAATAAACACAACTATCTTATTAATTAGTTCAAACTATATTATTTAATTCAGTGGAATTACATGTAATATTTTTCTAAAACATATCTAATAATTATAGTGTTAGTATTATAAAATTTAAAAGAATTTTTACTTCTATTATCAAGTATATAATTCTATAGAATAGTGATTTGAAGACTTCGTACAATTGTGTTGTAATACCAAATTGATAATAACATTGACATAGCATCGGGAGTGTTGAATACCGAAGATCTTAAGTACAATAGTCGGTTAGATAAGCTACGGTTATTCTAAAGTAGTCTCTAAATCCCCCGCCCATCTAGTCCCGATATGCGACCTCGACAAAGGGGCGCAATCGAACGAACCAAGTCAAGTCGTGTGACTCACTATAAGTCGTACTTTCAGAAGGTATGTACTAGGTCTGTTTTCATTATGACAAAATAGAGGTAAATGCCCCTCGGTTCTAACTCCTCGTTTCTACAAATCGCGTTACAACATGTCGTACAGAAGGTTATAGAGATCCCAGTGTTTTTGACAAACCTTGATGCCTGACCCCTAAAGTTCTACTAGGCAAGCCCTCGTGAAATTTACTACAAGGACCAAAGCGACTGCTGACTGAGGGCATTGCATACTATATCTGATAAACGAAGGTGACAGCATATTTAAGGATGTAATCGCCATAGAATTGGGAGACTTTTGGAGCGCCACGAAAGAACTAGCCATACGAATCTCTAGGATTCAAAAAAAGGATATATTTGCAAGTAAAAATATCATGTTACTTATATGACACACACCGAATCCAGGAGGTTTGAATCTCTGTCTCCCACATTTTACTTTTACGCGTGCTAAACTGATTAAGAGAACCTAGTAATGTCTAATATGCATGGACATACGCGTGCCGGGTTCTAGCTAAAGGGGAAAAAACTTAGACTGGTGCACTCAAATATCGGTCGTCTAATCCTAAAAGCTCGTTAGGTGTCTCGGTTGCGCTCCTTCCGACAGTATTGTAATAAGCATGTGGGTCACTTCACTGCGATCCTTAGTCAAAACGAGTACAACAATGCGTGCTCTATCTCATGGCTCAACCGATACGTTTTAAACAGCTGGAAACAACTTAATTCTTGACCTGACAGGACTTATAACTCCAGTAGATCGTGATATTCGTGATAAACATCCAGGATAGGCACCAGAAAACGCGGACGAACAGCACGTGTCATACAATTCACAATAAAGATTACCCACTAGCGTTTTAACAACGGCCACTCGATCACTCGGCGATTCCAAAGTAGTGATTTGGCGCCGGGCGGAGCGATTTAGCGAGAATCCTACCCATCCACTAGCGCCAACACTGTGAAGGTTCACTTCAGGAAATCGGGAATCGAGCACCTCGTCTACAACTCGTATGATGTACACTCCGCTGCCACGCGGCACTGACAGAAATCATGCACGTACGTGGGTGGCCCCCAATAAATCGGTCCAATGATTGTCCCTACACCCGAATAGCCCAGTAAGGTGCGGGGGTCCGGCAAAACACACAAGTGCTTACCAGCCGAAATAGATCGCCGCAACTCTGGAGATTTCAAAGCCATACCGCGCCTGAACGTCATCGGTGTATCGCCTGAATGTTTCGTAGGTCACTTTTCACATCCAGGCCGGTTCAAACGGGAGTGAGCGCGGTCCCTGCCCCGAACCGCGATCTCCGCTATTCGGCCTTTTTGGCCCCCGCGCGCACCTCCCAGAAGAGATGAGAGCCTCGGTCGACGCTGGCCGCTCGCCAGGGTTCCCGACTGTCCGCGTGCAAGCGTGCCATGCAAGGAGAGGAACACCAGTCTCCGGACAAGCGACTCAGGGTCTTTGGGAGGCCGTAAAACTCGGCCCTCTACTGGTACCAGTCCAGCTCGCCGAGGCTCCTTCCTTTAAGGTGGCTGCTAGGGCTCCGCGCAATATAGCATAGTCCGGCGCGCTGAACGCCCCGGACTCGTGAGCTCCGGTCCTTCGGGGCCGCGGGGGGCTCGAGTCGCTCACAGGACTGCGCCTATGCGGTGACCACTCGTAGTGGCGCTACGGGGGTCAGTTGGCCATCGGGGCGTTTGCCGGCTTACAACTAAACAGGGGTAGCGGTTCTCTAGTGGCAGAGCAACCGTGGCTTATATCGCCGATTAACATCTGGTGCATGGCTTGCAGCCCATACGGGAGGGGCGGATGGTCGTTCGGGATCGCGGGTGGGGATGGCAGCGGTGGTGTTGTGCCCGTCCGGGACCCGAAGCGCGGGGGGGCGACACTCCGACCCGGGACGGCCCAGTGGGGGGCGACGCCCCATACTGTCGCACACGGCGCGCCCGGAGGCTTCGTCTTCGAGGTGCGTCGGGGCCATCGTCCGCCGGTGCGGTACCCTCGGCGCGGACGGGGGGGCGGCCCGATCGGGAGTACCCAGGGGCACAGGCTCGCATGACGCCGCCGGCGCGGGCGTACGTCAGCCGAGCAGCCCCGTCGTCCCCGACCGGTGGCCCGCCTAGCCCGCAGACGTGCCACCGGGCGCCTGCGACTCGCGGCCATCTCGGTTTTGGCCCCCCACGGCCGCGCATGTGGGAGATCCCCCCGGTGGAGGGTGGCCTCTTGGAGGGCCTGGCCCCACGCCAGACCCGCCCCCCCCAGCGTGGAGCACCCGGACGCCCGGCCGCGTGCGGGCCCTTGCGGGGGCGGCTTCTAGCCCGCCACCCCCCCGCAGCGGGGGCCCGGCGGCGCGAGGCCCTCGTAGGGGAGGGGGACGGCCCTTCGCTGGCCCAAGGCCCCCACCGGAGGGCCCCCCCGCGGCGGTCCGCCGCCCGGGCGATCGTTGGGCCGGATGCTGGGCGCGAACCGCCCCCGGCCGGCCGCCGCCCACGACTGCCCCGGGCGCGGGCGGTCGGGGCCATGCAGGAGCGCGGGCGCGCCACCCCGCGCCAGAGGCGATGCGCCCGCGGCCACGCCGGGCGGTGCGGCGTGGGCGGGCGACCACCCGCCCCTCACGCATGGTGCCCCGGCCCGTCGTCGGGACGCACGACGGTCCTAGGTCGGAGGCAAAGGTGCCGCACGCGCCGTGGCCGCTTGGGGGCGGGGCCAGGCGGCCCCGGCCTCGTCCACGCCCGCGCCGCGCGCGCCCGGCCCGGCGCCCACGCCGGGCGAGACGCGCGGGGGCTCGCCAGCCCCGGCCCGCCCGAGCGGCACCCGCGGCGCGTTCTAGCCCATCG     
N       GTTATCGATATCTTTAATTTATATTATGTCATTTTTTTATTTCTAATATAATATATGGATTTATTAATAACTTTAATAATGTTTGTCTTTATAAACATAATAAATTTACTACTGATAGTCATATAGCATAACGCATTACACTGTTTTATATTTCTACATAGCTTACTTAATGATAAAGAAATTATAAACAAAATCCGCCGAGTAACCTTTTTAGCATATCTTAAATTTTTTAACTTTGATAAAATAAAAGCGTTATTTAATTTTACTGCGTACTTAAACCATTTTCATTAATTTTGGATTATTACAGAGTAATAAATTAAAAAATCATATTATTTGACACATTTCTCTTTCATATTTGGTACGTCTTCGTTACAGACATAAAAAATTTTTAAAATTTGATTAACTATAAGTATAATCTAGCTAATTAGAAGTACTTTAAAATAAAGAATAACTCGAAGTTACTTTTTAAATAAATAATATAATTCTTTGAAAAAAAATAATATAAGAAAAATTAAATACCTTTATATCAAACCAGAAAAGAATTTTTAATTAGTCGAATAATTATATCTAATGCCTGTGTTTCAAAATCTTTAGAAATAACAGAGTTATGATAAGCAAAAATTAATGACATATGTAATAGATTATAATTAGATTTTAATTCATGTATCATCGGATTTACTATTTATGATTTGTGATCTTCTTACATAATTTTAGTGCATATAGACCAAATTAACAAAAAGTTAGTAAATAATTATTAATAATAATTTAGTATAAATAATAACACCTATTTTATTTATTTGTTCTATCTATAAAATTTCATTCAGTGTTAAAACATGTAATGTTTTTCTGAAACAAATTTAATAATTATAGTTTTAGTATTATAATATTTAAAAAAATATTTACTTCTACTATCAAGTATATAAATATATAGAAAAGAGAATTGATGTCTTCGTACAATGATGAAGAATTACCATATTGATATTTACATTGACATAGCATCGGGAGTGGTGAATTCCGAAGTTCCTAAGTACAATAGTCGATTAGAAAAGCTACGGTTATTCTTTATTAGTCGCTAAATGTCCAGCCCATCTGGTCCCCAAATGCGACCTCGACAAAGGGGCGCAAGCGAACTAACCAAGTCGAGTCGTGTGACTCACTATAAGTTATACTTTCTGAAAGTATGTACTAGATCTGTTTTCAAGATGTTAAAAAAGAGGTAAATGCCCCTGGCTTCTATCTACTCGTTTCTACAAATCGCGTTACAACATGTCGTACATAAGTTTGTAGGGATCCCAGTATTTTTGTCAAACTTTGATGCCTGACCCCTAAAGTTCTACTAAGCAAGCCCTCGGGATAATTACCAAAAGGACCACATCGCTCGCTGACTGAAGGCATTGCATACTAGACTGGATTAACGTATGTGACAGCATGTTTAACAATTTAATCGCCGTTGAATTGGTAGACTTTTGGAGCGCAACTAAAGAACTAAGCATACGAATTTCTCGGATACCAAAAAAGGATATATTTGCAAGTTATGATCACATCTAACATATTTGACTCATACCGTATCCAGGAGGTTTGAATCTCCGTCTCCCTCATTTTACTCTTACGCTTGCTCAACAGGTTAAGAGAACCTAGAAACGTCTAAGATGCATGGACATACGCGTGCAGGGTTCTAGTTTAAGGAGAAAAATCTTAGACTGGTCAACTCAAATATCGGTCGTCTAATCCTACAAGCTCCTTAGGTTTCTCAGTTACGCGCGTTCCGACAAGATTGTAATGAGCATGTGGGTCACTTCACTGCGATCCCTAGTGTAAACGAGTCCAACAATACGTGCGCTGTCTAATGGCTCAACCGATACGTTATGAAAAGCTGGTAATAACTTAATTCTAGACGTGACAGGACTTATTATTACAGTAGATTGTGATATGTGTGATAAGCATCCAGGATAGGCACCAGACAACTCGCAAGAACAACACCTGGCATCTAATTCACAATAAAGATAACCCACTAGGGTTTTAAGACCGGCCAATCAATCACTCGGGGCTTCCATAGTAGTCATTTGGCGCCCGCCGCAGAGACTCAGCGAGAATCCTACCCATCCACTAGCGCCAACGATGTGAAGGTTCACTTCAGACAATCGGGAATCGAGCAACTCGTCTACACCTCGTAGGATGTACACCGCGCTGGCATGCGGCGCTGACATAAATCATGCCCGTACGTGGGTGGCCCCGAATAGATCTGTCCATTGATAGTGCATACACCCGCATAGCCGAGTAAGGAGCGGTGGTACGGCAATACGCACAAATGCTTCCCCGCGGAAAAAGATCGCCGCGACTCTAGAGTTGTCAAAGCCATACCGCGCCCGAACGTCATCAGTGTATCGCCTCAATGTTTCATGGGTCACCCTTCGCATCCAGGCCGAGTGAAACGGGAGGGAGCCCGGTCACTGCTCGGAGCCGCGATTTCCGCCATTCGGCCTTTTTGGCCCCCTCGGGTACCTCCGAGTAGAGATGAGAGCCTAGGTGGGCGCGGACAGCCCGCCAGGGGACCCGGCTTTTCGCGTGCAAGCGTCCGATGCGAGGAGAGGAAGACCAGTCTCCGGACAAGGGACTCATGTTCTTTGGGATGCCCTAAATGACGGCCCTGCCATGCCACCAAACGAGCTCGCCGTGGCTCCTTCCTTTAAGGTGGCTGCTAGGGGTCCGCGCACTATAGTGTAGTCCGGCGCGCTGAACGCCCCGGACGCGTGAGCTCGGGTCCTTCGTGGACGTGAGGGGCTCGATTAGCTCACTGGAATGCGCCTCTGCGGTCACCACCCGTAGTGGGGCTCAATGGGTCATTACGCCATCGGGGCGTTTGCCGGATTACAACTAAACAGGGGGAGCGGTTCTTTAGTGGTAGAGCATCCGTGGATTATGTCGTCGATTAACATCTGTTGCATGGCTTGCACGCGATAGGAGAGGGGCGGATGGTCGTTCGGGATCGCGGGTGGGGAAGGCAGCGGTAGGGTGGTGCGCGTCCGGGAGCTGTAGCGCGGCGGGGCGACACTCCGACCCCGAACGGCCCCGTCGGGCGCGGCGCCCCATACGGTCGCACACCGCGCGCGCGGAGGCTTCGTCTTCCAGGTGCGCCGGACCTGTGGTCCGCGGATGCCGACCCCTCGGCGCCGACGGGGGGGCGTCCCCAGCGGGACCGCGCAGGCGCCCACGCTCGCATGACGCCGACGGCGTGGGCGAAGGCCAGCCGAGCACCCCCGTCGTCCCCGACCGGTGGCCCGACTAGGCCGGAGACGTGCCACCGGACGCCTGCGACTCCCGGCCATCTCGCTTTTGGCACCCCACGCCCGTGCATGTGGGAGATAGACCCTGTGAAGGGGGCCCTCTTGGAGGGGCTGGCCCCACGTCAGACCCGCTCCGCCCAGCGTGGACCAGCCGGGCGTCCCACCGCGTGCCGGCCCTTGCGGGGGCGCCTGCTAACCCGCGACCCCCGCGCAGCGGCGGCCCGGTGGCGCGCCTCCCTCGTATCGGAGGGGGACGTGGCGTCGCTGTCCGAAGGCCCCCGGCGGAGGTCCGCCCCGCCCCGGTCCGCCGCCCGGCCGATCGTCGGGCCGGGTGCTGGGCGCGAACCGCCCCCGGCCGGCCCCCACCCACGACTGCCCCGGGCGCGGCCGGTCGGGGCCATGCAGGCGCGCGGGCGCGGCACCACGCCCCAGAGTGGATGCGGCGGCAGCAACGCCGGGAGGGGCGGCGTGGGTGGGCGACCACGGGCCCCTCACGCAGGCTGCCCCGGCCCGTCGTCGGGACGCCCGACGGTTCTAGGTCGGCGGGAGACGGGCCCCACCCGCCGTTGCATGTTGGTGGCGGGGCCAGGCGGCGCCGGCCTCGCCGACGCGCCCCCCCCGCGCGCCCGGCGGGGCGCCCACGCCGGGGGAGACGCGCGGCGGCCGGCCAGCCCCGGCCCCCCCGGGCGGCACCCGCGGCGCGTTCGATCCCCTCG     
O       GTTATCTATATCTTTATTTTATATTTTGTCATTTTTTTATTTCTGATGTTATATATGGATATATTTAAAACTTTATTAAAGCTAGTCTTTATAAACATAATAAATTTAGTACAGATAGTCAAAGAGCATAAGGCATTACACTGTTTTATATATCTACATAGCAGACTTAATAATAACCAAATTATAAAGAAAATCCGCCGAGTAACGTTTTTAGCATTTCTTAAATTTTCTAACTTTGAAATAAGATAAGCGTTATTTAATTATACTAGGTACTAAAACCATTTTCAATAATTTTGGATTATTACTGAGTAATAAATTAAAGAATCAAATTATTTGACACTTTTCTCTTTCATATTAGGTACGTTTTCGTTACAGTAATAAAAAATTTTAAAAATTTGATTAACTATGAGTCAAATCTAGCAAATTAAAAGTACTTTAAAATAAAGAATAAATAAAAGTTACTTATAAAATAAATAATCTAATAGTTAGTAACAAAATAATATAAGAAAAATTAAATACCATTATATCAAACCAGAAAAGAAGTTAACATTATTCTAATAAATTTATCTAAGACCTGAGTTTCATAAACTTATGAAATAACAGAATTATGATAAGCTAAAATTAATGACATATGTAATAGTTAATTATTAGATTTTAATACATCTATCATCGGAGAAACTATTTATGTTTTGTAATATTCTCACATAATTTAAGTGCATATAAATCAAAATAACAAAACGTTAGTAAATAATTATTAATAATAATTTAGTCTAAATAAAAACACCTATCCTGTTAATTTGTTCTATCTATAAAATTGCCTTCAGTGTTATATCATGTAATGTTTTTCTGAAACAAATTTAATAATTAAAGTTTTAGTATCCGAATATTTAAAAAATTATTAACTTCTGTTAAAAAGTATATAAATAAATATAAAAGCGATTTGAAGTCGTCGTACCATTATGATGTAATACCATATTGATTATAACATTGACCTTGCATCGGGAGTGATGAATCCCGAAGATCGTAGGCACAATAGTCGTTTAGCTAAGCTATGGTTATTCTATATTAGTCTCTAAATGCCCAGCCCATCTAGTCCCTATATTCGACCTCGAAAAAGGGGGGCTATCGAACGAACCAAGTCAAGTCGTGTAACTCATTATAAGTTATACTTTCTGAACGTATGTGATAGGTCTGTTTGCAGGATGTAAAAAGAGAGGTAAATTCCTATCGCTTCTATCTCCTCGTCTCTACTAATCGCGCTACAACATGTCGTCCAACAGTTTTAAGGGATCCCAGTTTTTTTGACACACTTTGAGGCCTGACCTCTAAAGTTCTACTAAGCAAGCCCTCGTGATAATTACCACAATGACCACATCGTCAGCTTACTGAGGGCATTGCATACTAGATATGATATACGTCTGTGCCAGCATGTTTAACGATCTAAACGCCCTAGAATTGGAAGACTTATGGAGCGCAACTAAGGAACGAGTCATACGAATTTCTAGGATACAAAAAAAGGATATATTTGCAAGTAGTAATAACATCTGACATATATGACACATACAGAATCCAGGAGGTTTGAATCTCCGTCTCCCTCATTTTACTCTTACGCATGCTAAACAGGTTAACAGGACCTTGAAACGTCTACTATGCATGGACATACGGGTGCAGGTTTCTAGCTTAAGGCGGAAAATCTTATACTGATCAACTCAAACATAGGTAGTCTAATCCTACAAGCTCCTTAGGTGTCTCGGTTACGCGCATTCCGACAGTATTGGAATGAGCATGTGGGTCACTTCACTGCGATCCATACTCAAAACGAGTCCAACAATGCGTGCGCTTTATAACGGCTCAAACGATACAGTCTCAACAGCTGGTAATAACTTAATTCTTGACGTGACAGGACTTATTCCTGGAGTAGATAGTGATATATGTGATAAGCATCTAGGATCGTCACCAGGTAACTCGGACGAAAATCACGTGGCACTAAATTCACAATAAGGATAACCCCCTAGCGTCCCAAGATCGGCCACTCGATCACGCGGCGATTCCAGGGTTCTGATTTGGCGGCCGACGCAGCGTCTGAACGGTAATCCTACCCACCCACTAGCGCCAACGATGTGAAGGTTCATTTCAGCGAATCGGGTATCGAGCACCTCGTCTGAAGCTCGTAGGATGTACACTGCGCTGGCACGCGGCGTTGACAGAAATCATGCGCGTACGTGGGTGGCCCCGAAAAGATCTGTCCAATGATAGCCCCAACACGCGTACAGTCCGGTAAAGAGCGGAGGTACGGCAACACACACAAGTGCTTACCAGCCGAAAAAGATGGCCGGCACTCTGGAGCTGTCAAAGCCATACCGGGCCCGACCGTCATCGGTGTATCGCCTGAATGTTTCTTTGGTCACCCTTGGCGTCCAGGCCGCGTAAAACGGGACGGGGCGCGGTCTCTGGGCCGAGCCGCGATATCTGCTATTCGGCCGGTTGGGCCCCCGCTGGTACCTCCACGGGGAGATGAGAGCCTAGGTTGACGCGGACAGCACGCCAGGGACCCCGGCTCATCGAGTGCGAGAGTCCCATGCCAGGAGAGGAAGACCGGTCTTCGGACAAGGGACTGATGGTCTTTGGGAGGCCGTAAATGTCGGCCCTCCATTGCCGCCAGTCTAGCTCGCCCGGGCTCCTTCCTTTAAGGTGTCTGCTCGGGCTCCGCGCACTATAGTGTAGTCAGGCGAGCTCTACGCCCCGAACTCGTAAGCTCCGGTCCTTCGGGGCCCCGAAGGACTTGAATTGCTCGCTGCAATGCGCCTCCGCCGTGATCACGCGTGGTGGCGCTCCGTGGGTCCGCTGGCCATCGGGGCGTTGGCCGGCTTACAACTAAACAGCGGTAGCGGTTCGTTAGTCGTTGAGCACCCGTGGCTTATATCGCCGATTAACATCTGTTGCATGGCTTCCACGCGATAAGACAAGGGCGGATGGTCATTCGGTATCGCTGGTGGGGACGGCCGCGGTAGCGTGGTGCCCGTCCGGGAGCTGTAGCGCGGCGGGGCGACACTCCGACGCGGGACGGCCCCGTGGGGGGCGGCGCCCGATACGGTCGCACACGGCGCGCCCGGAGGCTTCGACTTCCAGGTGCGCCGCGCCCATGGTCCGCGGGTGCCGGACCCTCGGCCCGGGCGGGGGGGCGGCCCGAGCGGGACGGCGCAGGCGCCCACGCTCGCATGCAGCCGGCGGCGCCGGCGCACGGCAGACGAGCCGCCCCGCCGTCCCGGACCGGTGGCGCGGCTAGGACGGAGATGTGCCACCGGACGCCTGCGACTCTCGGCCATCTCGCTTTTGGCGGCCCAGGGCCGTGGATGTGGGAGAACGGCCCGGTGAAGGGCGGCGTCCTGGAGGGGCTGGCCCCACGCCAGGCCCGCCCCCCCCAGCGTGGAACACGCGGGCGGCGCCCCGCGTGGGGGCCGTTACGTGGCCGCCTGCTGGGCCGCGACCCCCGCGCAGCGGGGGCCCGGTGGCGCGACTCCCTGGTACCGGAGGGGGACGTGGCCTCGCTGTCCGAAGGCCCCCTGCGGAGGTCCTCCCCGCCGCGGTCCGCCGCACGTCCGATCGTAGGGCCGGGTGCTGGGCGCCAGCCGCCCCCTCCCGGCCGCCCCCCACTACTGCCCCGGCCGCGGCCGGTCGGGGCCATGCAGGGGCGCGTGGGCGCCACCCCGCCCCAGAGCTGACGCGCCCCCGGCAACGCCGGGGGGTGCGGCGTGGGTGGCCGACCACGCGCCCCTCACGCATGCTGCCCAGGCCCTTCCTCGGGACGCACGACCGTTCTAGGTCGGAGGGAAAGGTGCCCTACCCGCCGTCGCGTGTTGGTGGCGGGGCCACTCGGCCCCGGCCGCGTCCACGCACTCGCCGCGCGCGCCCGTAGCGGCGCCCACGCCGGGGGAGACGCGCGGGGGCCGTCCAGCGGCGGCCCCCGCGAGCGGCACCGACGGCGCTATCGACCCGCTCG     
P       GTTATCGAACTCTTTAATTTATATTATGTCATTTTTTTATTTTTGATTTAATATATGGATAAATTAAAAACTTTACTAAAGTTAGTCTTTATAAACATAATAAAATTTGTACAGATAGTCATATAGAATATCGCATTACACTGTATTAAATTTCCTCATAGCTTACTTAATGATAACAAAATTATAAATTAAATCCGCCGAGTAACCTATTTAGCATATTTTAAATTTTCTAACTTTGACATAATTTAAACGTTATTTAATTTTACTGGGTACTAAAACCATTTTCATTAATTTAGGATTATATCTGAGTAATAAAAAAAAGAATCTAATTATTTGACACTTTTCTCTTTCATAATAGGTACGTCTTCGTTACAGACATAAAAAAGTTTCATAATTTGATAAACTATAATAATAATCTAGCAAATTATAAGTACTTTAAAATAAAGAATAACTTCAAGTTTCTTATAAAATAAATAGTCTAATTGTTTGTTACAAAATAATATAAGAAAAATTAATTACCATTATATCAACCCAGAAAAGAAGTTTTCATTAGTCAAATACATATATCTAATTCCTGTGTTTCAAAAACTGGTGAAATAACAGATTTAGGATTAGCTAAAATTAATGACATATATAATAAATTATTATTAGATCTTATTTCATGTATCATCGAATTAACTATTTATGATTTTTTATATTCTTACATAATTTAAGTGCATATAGACCAAAGTAATAAAAAGTTATTAAATAAGTATTAATAATAATTTAGTATAAATCAGAACACCTATCTTATTAGTTTGTTCTATCTATAATATTGCATTTAGTGTTATAAGATGTAATGTTTTTCTGAAACATATTTAATAATTAGTGTTTTAGTATTACAATATTTTAAAATATTTTAACTTCTATTAAAAAGTATATAAATATATAAAATAGTGATTTGAACTCTTCGTACTATTGTGATTTAATACCATATTGATAATAACATTGACATAGCATCGCGAGTGATGAATCCCGAAGATCTTAAGTACAATAGTCGATTAGATAAGCTACGTTAATTCTAAATTAGTCTCTAAATGCACATCCCATCTAGTCCCGATATGCGACAGCGTAAAAAGGGGGCAATCGAACGAACCAAGTCAAGTCGCGTGACTCAGTATAAGTGATACTTTCTGAACGTTTGTGCTAGGTCTGTTTGCATGATGTAAAAATAGAGGTAAATGCTTCTCGGATTTACCTCCTCTATTCTACTAATCGCGCTACAACATGTCGTACAGGAGTTTGTAGGGATCCCAGTATTGATGTCGAACCTTGAGTCCTGACCTCTAAAGTTCTACTGAGCAAGTCCTCGTGATAATTACCACAAGGACCAAATCGAGTGCTTACTTAGGGCATTGCACACTAGATGTGATTTACGTATGTGGCAGCATGTTTAACGATGTAATCGCCGTAGCATTGGTAGACTTTTGGAGCGCAATTAAAGAACCAGTCATACGAATTACTAGGATACGAAAAAAGGATATATTTGCAAGTAATGATAGCATCTAACATATATGACACATACCGAATCCCGGAGGATTGAGTCTCCGTCTCCCTCATTTTACTCTTACGCTTGCTGAACAGGTTTATAGTATCCTGCAACGTCTATTATGCATGGACATACGGGTGCAGGGTTCTAGCTTTAGGACAAAAATCTTACACTGTCTAACTCAAATATAGGTCCTCTATTCCTAAAAGCTCCTTAGGTCTCTCGGTTACGCGCCTTCCGACACGATTGTAATGAGCATGTGGGTCACTTCACTGCGATCCTTAGATCAAACGAGTCCAACAATGCGTGCCCTTTATAAAGGCTCAACCGATACGTTATGATCAGCTGGTAATAACTTAATTCGTGACGTCACAGGACGTATGACTACAGTAGATAGTGATATAAGTGATAATCATCTAGGATAGTCACCAGGGATCTCGGACGAAGATCACATGGCATTCACTTCACAATAAAGATAACCCCCTAGCGTTTCAAGACCCGCGACTCTATCACTCGAAGATTCCAAAATTCTGAGTTGGCGCCCGGCGCTGCGACTGAGCGAGAATCCTACCCATCCATTAGCGCCAACACTGTGAAGGTTCACTTCAGGAAATCGGGGATCGAGCACCACGTCTGCACTTCATAGGAAGTAAACTGCGCTGGCACGCGGCGCTGACATAAATCAGGCACGTACGTGGGTGGCCCCGAATAGATCGGTCCAATTATAGTCCCCACAGGCGTACAGCCCGGTAAGGAGCGGGGGTAAGGCAACACACACATGTCCGTACCAGCCGAAAAAGATGGCCGCCACTCTGGAGGTGTCAAAGCCATACCGCACTCGATCGGCATCCGTGTATCGCATTGATGTTTCTTGGGTCACCGTTGGCGACCAGGCCCAGTCAAACGGGAGGGCGCGCGCTCCCGGAGCCGAGCCGCGATATCTGCTATTCGGCCGATTGGGCCCCGGCCCGTACCACCGCGAGGAGATGAAAGCCTAGGTTGACGCCGACAGCTCGCCAGGGAACCCGGCTGTTCGGGTGCAACCGTCCCATGCGAGGAGAGGAAGACCGGTCTCCGGACAAGGGACTCATGTTCTTTGGGATCCCGTAAAGGTCGGCCCTCCTCTGGCACCAGACGAGCTCGCCGGGGCTCCTTCCTTTAAGGTGCCTGCTAGGGCTCCACGCACTATAGGGTAGTTCGGCGAGCTGAACGCCCCGGGCTCGTGAGCTCCGGTCCTTCGGGGCCCCGAGAGGCTTGAATCGCTCACTGGAATGCGCCTCTGCGGTGATCACCCGTCCTGGCGCTAGGGGGGTCAGTTGGGTATCGGGGCGCTTGCCGGCTAACGACTAAACGGGGGTAGCGGTTCTTTAGTCGTAGAGCAACCGTGGCTTATATCGCCGATTACGATCTGTTGCATGGCTTGGACGACATAAGAAAGGGGCGGATGGTCATTCGGTATCGCGGGAGGGGACGGCACCGGTAGGCTGGTCCCCGTGCGCGAGCTGCAGCGCGGCGGGGCGACACTCCGCCCCGGGACGGCCCGGTGGGGGGGGGCGCCCCATACGGTCGCGCACCGCGCCGCCGGAGGCTTCCCCTTCCAGGTGCGCCGGGCGCGTCGTCCGCGGGTGCCGGACCCTCGGCGCGGACGGGGGGGCGGCCCCAGCGGGCCGGCGCAGGCGCCCACGCTCGCATGACGCCGGCGGCGTGGGCGAACGGCAGCCGAGCAGCCCCGTCGTCCCGGACCGGTGGCCGGACTAGGGCGGAGATGTGCCACCGGACGCCTGCGACTCTCGGCCATCTCGATTTTGGAGGCCCCCGCCCGTGCATGTGGGAGATCGGCCGGGTGGAGGTGGGCCTCTTGGAGGGGCTGGCCCCACGCCAGGCCCGCCCCCCGCAGCGTGGACCAGCCGGCCGGCCCCCCGCGTGCGGCCCGTTACGGGGGCGCCTGCTAGGCCGCGACCCCCGCGCAGCGGCGGCCCGGTGGCGCGGCCCCCTCGTATCGGAGCGGGACGTGGCCTCGCTGTCGGAAGGCCCCCTGCGGAGGTCCTCCCCGCCGCGGTCCGCTGCCGGAGCGATCGTAGGGCCGGGTGCTGGGCGCCAACTGGCCCCGGCCGGCCGCCGGCCACCACTGCCCCGGGCGCCGCCGGTCGGGGCTATGCAGGGGCGCGGGCGCGCCACCCCGCCGCAGAGTCGAGGCCCCCCCGGCAACGCCGCGCGGTGCGGCGTGGATGGGCGACCACCCGCCCCTCACGCATGCTGCCCCGGCCGGTCGTGGGGGCGCACCACGGTTCTAGGTCGGAGGCAAAGGTGCCCAACCAGCCGTGGCGTGTTGGTGGCGGGGGCAGGCGGCCCCGGCCCCGTCCACCCACGGGCCGCGCGCGCCCCGAGCGGCGCCCACCCCGGGGCAGACGCGCGGGGGCTGGCCAGCCCCGGCCCCCCCAAGCGGCACCCGCGGGGCGGTCGATCCCCTCG     
