# Supplementary material for: A simple method for data partitioning based on relative evolutionary rates
Source: PeerJ. 2018 Aug 28;6:e5498. doi: 10.7717/peerj.5498 (PMC6118207; doi:10.7717/peerj.5498)
Supplement: Data S1 — The datasets are provided in the PHYLIP format. [file peerj-06-5498-s002.zip › DataS2/SS10-1.phy]

17  4000
out     GTAAATTTTTTTTAGTAACGATATATTGTATATTTTACTCTTATAATTATTGCAAACATAATAATAAATAAAATTAATTTTCTTTGATATAAAAATTATCAAAATTAATTATCATCGACGTATCAAAGATTGAATTAAAATTTCATTTATACTGGAATTACTTTTGATGTTGATGAATTGTAACAATAAACACAAACGAATTCAATCTCTTTCAAATTACTATAGTATAAAACTTTAGATAGAATAATTAAATTGTTTAAGAAATATATTCTTAAAACTAATTATATAATAAATCAACTTTTAATTAATAACTTTGTAAAATATGTGATACACAACCACAATCTCTTTTTAATTTCTATATGTTTAGATATTAAAAAACACTACTTATTAGATTGGCTATATTGTAACATTCTTTTATCTCTAAATACAGTGTAGTACATTTTATTAATATAGTTCAGTATGTGTTATACATATAAATTAATTCTTATATATAAATTCTTATGTTTGGATATATTGAGTTTCAGAATTAGTTAACGCCAATAATGAAAAAGATCTTATTTCAATTTATTGTTTAAAAAATTTCGAGAAAGCTATTAAAACTCCTTAATCATTGCAATATATATTTAAATTATGGAGATGGAACGTTTTCTATTAGTATCAAGTTTTCTTGGATGACTTATTTAACCATTTCAAAATATTATAAATTCTTTAATATTAAAAGTCAAGTTTAATTATACTACAATTAATAGTAAATTTTAATTATAATAATCGTTAATTGACTTGTATGGATAAATAAATTTCTTTTTCTAATATTTCAACAATTATGACGACAAACAACTTAATAAGAGTATTATTAATTCTGTAAAAACTTAAGTCGTAAAATAAATATAGCTTAAAAATATACTACATGAAGTTTACTCTTAATTACAATAGGTTCTCATATAAATAATAAATTTTTAAAATTCGCTTATAAAAACGATTTTAATTACATATATTTATAATATCATCCACTTGAATCATGTACCATAGGGTGTCACCATTTACCCTGAGAGCGTAAATAATGTCATATTGCATTTCTAGTAGATTTTACAGTCAATATGGTCAAAGATCACGAAAGATTAACAATTTGAAATAGTGCATTTTTTGAATCAATGACGAGTTTTCCGACAGACAACCAGGAGGATAAATTTTCTTTGGAGTTCAAACGCTAGTTCAATGAGTCATAAGCCCTGTTTCCTATGCGAACTGATAAAGATTAAGGTATATATGAAGACTTAAGGGAAAGGAAAAATCAATTGTATAGAACAGGAATTCATTAAGGTGCGCTTGAATCCAACCAGTTAGGGCACCTTCGCGAGACCCTCACTAAGCACTCCTCGCCTATAGAATATTTAAAGAGTGGCAAACTAGTTTCAGTTGAATACTATTTAGGCTAGTGTCGGTTTGCTACGCTGTAGCTGTGCATTAGATTCAAACCAAAATGAAGATAGTTTTGAAATACAAGGCTCTTAGATATAAAGAGGTCGCATCACCTTTAAGAACTGCCTCCGTTCGGCCTGAGGGATTAAATATTAAACGACCTTCAATACAAAAAGTGTTTATTTATAAAGCGGCCGACTCTTAATAGAGGAAACACCACAGTCCAACTTCCCCTCTGGTATAGTGGACTTAACCTCTACCTATTCAGAGATAGGTCTCTTATTGAAGAAAAATCGCTCTGCATAACCTACCGCAACCTATTGCGTCTCTGCATTTAATAATCCAAATCGCGATTAAGACTATGGATCTCGTCTTTATTGAGCGGGTCGAGTGTGGAGATCGAACTCATGGTATGGCATATCGTATCATTCCAGTATGTCGGCTGGCTAAGAAGTCCTAAATGAGATGCTACCTAATATGAATAGTACCAGGAGCATGATGTTATTTGGGCATTCATTCAGCCTACTGCTACATAACTCAGAGTTATTACATACGACCCGTTAGATGGATTACCCTTATAAGGCACCTATTGTACAGTCGACTTCAGTACCCTGACGGGGGGCAGGTACGCGGGTGCGTCTATGACCAACTAACAAGGGGACTAGCTGAAGGGCGCGGCCGGCATGCTGAAGGGACCTACCGGTAGAGAGGCTACCCGTGCACACCAATGTCCCCTATATCGCCAGAGTAGCATCTCGTTGCGACCGCCTCTCGCTGCATCTTTCATGCCCTGTTCGGGGGTAACAGCTATTCGACCGCACCCTCTCGCGACCACGTGCCATGATTCGCTAATCCCCCAACCGGTCGCGCGCGGTCCCTGAGCGACTGTCTGGCTCCCTAGAAAGAGGAACCCCCTTAGGGGTGTCTTGATCTCGGTCCAGTCCTCCTGCCACTGGTGTTGGCCGGGAACACCCGCTCAGGAGCAGGTGACTGTGGCGTACGACTCCCGCTAGCGGACGTGCGCTGGAGGTACGCAAAACCTGCACTCTGGCAGATGCACTAACCCCGCGCTAGTGGGTAACACGTTTCATTCTGCGCTAATCGACGCATTGGAGGTCGCCCACGCAGCAGCGGGACCACATGGACTGACACGGTTATAGCGCCCCGATCGTACCTCTTTATTGGTCCGCAGAACGACAGCCTCATTGGCACATGGAACGCTGCAAGCAGGTCCTACGTGTTCCATCCGTGCAACTGTAAGTATCCCGCTAACGTTGTGGCGACTGTTAGCCCAGGGTCTTTCCCTAGGCAAGCTTGCCCGTGGGCAGAAACGAAGGCTATGCGTCTAAAGCAACTTAGAACGCTTGCGTTACATGAAGGGCCGGGAAGCTTACTGCCTCGGGCCTGCGGCAAGTTAAGGTGATCGCATCCGCAAAGGAATCTTAGCAGGGCTTCTACTTGGCCCCGAGCCCTTTTCCCTTCGTCTCGACCGGCGAGGCCTCTGGCCTCTGGACTCGCCTCTCTGTCTACGCTCCTTATCCCCTGATGCGTGTGCAGAAGGGCAGTCACTACCGAAGTCCTCGGACGCCACCGGGAGGGCCGCGATGGGCCGCCCCCGGCTCGTCGGCCACTTGGCCGCGCGCCTGAGCGGCCGCCGCGCGCAGGCGCGGTGCCGCCCCGCTCTGCGGTGGGGGGGGGTGTCGGGGGCCCCCTTGGGGGCCGTAGCGCAGTCGGGGGCGCCGCCCTCGCGCGCCGCCTGTCAAGCCTGCCCGTCCGGGCCCGCGGCCAGCTCTCGCTGCCCGGAGGCCCGACCGGCGCCGGCCGAAGCCGACAGGAGCCGCCGTCCCGCGGACCGCGGGGCCGCGGCGGGACCCGCGGCGCAGGACCCTCAGCAGTGCCCGCCCGCGCGGCGCTGTGGGGCGAAGCGGTGGCAACCACCGGGCTACGGGGGCCCCAGGGGCTCACCGGCGGCCGCCGGCCGTGCTCACGTGCCGTCGCCGACGAGGTCCAGAGCGGGCGTACCACCAATGGGGCGCGCCGCTCAGACCGTACCGGGCCCGGCTGCGCGGCGGGCCGGTTCGGCAGTTGGGCACCCCGGGAGCGTGGGCATGGCGGTGTACGAAGGCCGCCGCGGCAGGGCGCGGGCGTGCTCGGGGCGTGGGCGCGTGCCCCAGGAGCCAGGCAGTCGCGCCGCCGAAAGAGCGCCGACGCGACACGACCCCCCCGCCTGGCAAAGCGGCACGCATGCACTTCGGCATCCCACGGCTCACGGCGCTCGCGTCCCCCGACATCCCCGGCGCGGTGGGGCGCCCGCGCCGAGAGGGCCTCCCCGCCGTTCCGGGTAGCGGGACCTCCCACCCACTTCGGGCCGCCATCGGAGGACGGCGCTGGACGTCGCCGACCCGGCGCTGGCGGCCGTTGCCGCCCGTGTGCGAGCCGCCGGCTGCCCCACGGCCGGCGACCAGCCCAGTTCGCCGCGGGCTAAGCCGCCCGCGGAAAGTCTCGTGATCGGCTCTGGTCCGGTGCCGCCGCGGCCCTGCGCCCCGGCCGGGCCGGGCTCCGTGCCGCTCATTAGCCCACC     
A       GTAAATTTTTTTTAGTAACAATATATTGTATATTTTACTCTTATAATTATTGCAAACATAATAATAAATAAAATTAATTTTCTTTGATATAAAAATTATCAAAATTAATTATCATCGACGTATCAAAGATTGAATTAAAATTTCATTTATACTGGAATTACTTTTGATGTTAATAAATTGTAACAATAAACACAGACGAATTCAATCTCTTTCAAATTACTATAGTGTAAAACTTTAGATAGAATAATTAAATTGTTTAAGAAATATATTCTTAAAACTAATTATATAATAAATCAGCTTTTAATTAATAACTTTGTAAAATATGTGATACACAACCACAATCTCTTTTTAATTTCTATATGTTTAGATATTAAAAAACACTACTTATTAGATTAACAATATTGTAACATTCTTATATCTCTAAATACAGTGTATTACATATTATTAATATAGTTCAGTATTTGTTATACATATAAATTAATTCTTATATATTAATTCTTATGTTTGGATATATTGAGTTTCAGAATTAGTTAACGCCAATAATGAAAAAGATCTTAAATCTATTTATTGTTTAAAAATTTTCGAGAAAGCTATTAAAACTCCTTAATCATTGCGATATATATTTAAATTATGGAAATAGAACGTTTTCTATTAGTAACAAGTTTTCTTGGATGACTTATTTAACCATTTCAAAATATTATAAATTCTTTAATATTAAAAGTCAAGTTTAATTATACTACAATTAATAGTAAATTTTAATTATAATAATCGTTAATTGACGTGTATGAATAAATAAATTTCTTTTTCCAATATTTCAACAATTATGACGGCAAACAACTTAATAAGAGTATTATTGATTCTGTAAAAACTTAAGTCGTAAAATAAATATAGCTTAAAAATATACTACATGAAGTTTACTCTTAATTACAATAGGTTCTCATATAAATAATAAATTTTTAAAATTCGCTTATGAAAACGATTTTAATTACATATATTTGTAAAATCATCCACTTAGATTACGTAACATGGGGTGTCAGCATTTACCCTGAGAGCGTAAGTAATGTCATATTGCATTTCTAGTAGATTTTATGGTCAATATGGTCAAAGATCACGAAGGATTAATAATTTGAAACAGTGCATTTTTCGAATCAATGACAAGTTATTCGACAGACATTCAGGAAGATAAATTTTCTTTGCAGTTCAAGTGCTAGTTCAATGAGTCCCAAGCCCTGTTTCCTATGCTGACTGATAAAGATTAAGGTAGATATAAAAACTTAAGGGAAAGGGAAAAACGATTGCATAAAACAGAAATTCATTAAGGTGCGCTTGAATCCGACCAGTCGGGGCTCCTTCGCGAGACCCTCACTAGTCACTCCTAGCCTATAGAATGTTTAAAGAGTGGCAAACTAGTTTCATTTGAATACTATTTAGGCTAGTGTCGGTTTGCTACGCTGTAGTTGTGCATTAGATTCAAACTAAAATGAAGATAGTTTTGAAATGCAAAGCTCTTAGATATGAGGAGGTCACATCACCTTTAAGAGCTGCCTCCGTTCGGCACGAGGGATTACATGTTGAACGACCTTTCATCCAAAAAGTGTTTATTTACAAAGCGGCCGACTAATAATAGAAGAAACACCACAGTCCAACTTCCCCTCTGGTATAGTGGACTTAACCTCTTCCTATTCAGAGATAGGTCCCTTGTTGAGGAAAAATCGCTCTGCATAACCTACCGCAGCCTATTGCGTCTCTGCATTTAATAATCAAAACTGCGATTAAGACTATGGATCTTGGCTTTTTTGAGTGGGTCGAGTGTGGAGATCGAACTCATGGCATGGCATATCGTGTCATTCCAGTATTTCGGCAGGCTGAGAGATCCTAAACGATATGTTACCTAGTATGAATAGTACCGAGAGAATGATGTCATTTGGTGATTTATTCAACCTACTGCTACGTAACTGAGAGTTATTACGTACGACCCGTTAGATGGATCACCCTTATAAGGCATCTGGTGTGCAGTTGACATCAGTACCTTGACGGGGGGCAGGCATGCGGGTGCGTCTATGACCAACCAGCAAGTAGGCTGACTGAAGGGCTCAACCGGCATACTGAAGGGACGTACCGGCAGAGAGGCTACCCGAGTACACCAGAGTCCCCTACATAGCCAGAGTAGCATCTTGTTGCGACCGCCTCTCGCTGCGTCTTTCATGTCCTGTTCGGGGGTAGCGGCTTTTCGACCTCACGCTCTCGCGACCACGTGCGGAGATTCGCCAATCCCCCAGCCGGTCGGCCGCGGTCCCTGAGCGCCTGTCTGGCTCCCTAGAGAGAAGAACCCCCTTCGAGGTGTCTTGGTCTCGGTCCAGCCCCCCTGCAACTGGTTTTGGCCGGAAACACCCGCTCTGGGTCAGGTGGCTGTGGCGCACGACTGCCGCGAGCGGACGTGCGCTGGAGGTACGCAAAACCTACACTGTGTCGATTGCACTAACCCCGCGCTAGTGGGTCAGACGTTTCATTCTGCGCTAATTGACGCATTGAAGGTCGCCCAGGCACCGGCGGGACCAAATGGACTGGCACGGTTATAGCGCCCGGCTGGTACCTCTTTATTGGGCCGCAGAGCGACTGCCTCATTGGCCCATGCAACGCTGCAACCAGGTCCTATGTGTTGCATCCGTGCAACTGTATGTATCCCGCTAATGCTGTGGAGACTGTTAAGCGAGGATCTTTCCCCAGGCGACCTCGCCCGTGGGCAAAAACGAAGGCTATGCGCCGAAAGCAACTTAGAATGCTTACGTTACGTAAAGGGCCGGGAAGCTTACTGCCTCGGGCTTGCAGCAAGTTAAGGTGATCGCATCCGCAACGATATCTTAGCAGGGCTTCCGCCTGGTCCCGAATGCTTGTTCCTACGTCTCGACGGCTGAGGCCTCTGGCCTCCGGACTCGCTTCTCTGTCTACGTTCCGTATCCTTTGGTGCGTTTGCAGAAGGGCAGTTATCACCGAAGCCCTCGAGCGCCACCGCGAGGGCTGCTAGGGGCCGCCCCCGCCTCTTCGGCCACTTCGCTCCGCGCCCGACCGGCCGCCGCGCGCAGGCGCGGCGCCGCCCCGCTCCGCGGTGGGGGGGGGTGTCGGGCGGCCCCTCGGGGGCCGTAGCGCAGTCGGGGGCGCCGTCCTCGCGCACCGCCTGGCAAGCAGCCCCGTCCAGGCCCGCAGCCGGCGCTCGCAGCCCGCGGGCCCGATCGGCGCCGCCCAGAGTCGACAGCAGTCACCGTCCGGCGGACCGCGGGGCCGGGGCTGGACCCGCGGCTCAAGACCCTCAGCGGTGCCCGCCCGCGCGGCGCTCTGGGGCGGAGCGGTCGCGACGCCCGGGCTCCGAGTGCCCCAGGGGCTCGCCGGCGGCCGCCGGCCGCGCTCACGTGTCGAGGCCTACGAGGCCCAGAGCAGGCGTGCCAGCAAGGAGGCGCGCTGCCCAGACCGTACCGCGCCCGGCTGCGCGGCGAGCCGGTTCCGCAGTAGGGCGCCCCAGGAACGTGGGCATGGCGGTGTACGAAGGCCGGCGCGGTAGGGCGCGGGCGTGCCCGGGGCGCGGGCGCGCGCCCCAGGAGCCAGGCGGTCGCGCCGTCGGCAGGGCGCCGACACGACGCGACGCCCCCGCCTGGCGTAGCGGCACGCATGCACTTCGGCAGGGCACGGCTCACGGCGCTCCTGCCTCCCCACATCCCCGGCGCCGTGGGGCGCCCGGGCCGAGGGCTACTCACCGCCGGACCGGGTGGCGGGACCTCGCGCCAATGTCAAGCCGCCATCGGAGGAGGGCGCTGGACGTTGCCCTCGCGGCACTGGCGGACGTTGCCCCTCGTGTGCGCGCTGCCGGCTGCGCCACGGCCGGCTACCAGCCCAGCTCTCCGTGGGAGAAGGCGCCCCCGGAAGGTCTCGTGATCGCCGGTGGTCCGGCGCCGCGGCGGCTCCCCGCCCCGGCCGGGGCGGGCTCCCTGCCACCCATTAGCCCACC     
B       GTAAATTTTTTTTAGTAACAATATATTGTATATTTTACTCTTATAATTATTGCAAACATAATGATAAATAAAATTAATTTTCTTTGATATAAAAATTATCAAAATTAATTATCATCGACGTATCAAAGATTGAATTAAAATTTCATTTATACTGGAATTACTTTTGATGTTAATGAATTGTAACAATAAACACAAACGAATTCAATCTCTTTCAAATTACTATAGTATAAAACTTTAGATAGAATAATTAAATTGTTTAAGAAATATATTCTTAAAACTAATTATATAATAGATCAACTTTTAATTAATAACTTTGTAAAATATGTGATACACAACCACAATCTCTTTTTAATTTCTATATGTTTAGATATTAAAAAACACTACTTATTAGATTAACTATATTGTAACATTCTTATATCTCTAAATACAGTGTAATACATTTTATTAATATAGTTCAGTATATGTTATACATATAAATTAATTCTTATATATAAATTCTTATGTTTGGATATATTGAGTTTCAAAATTAGTTAACGCCAATAATGAAAAAGATCTTACTTCTATTTATTGTTTAAAAAATTTCGAGAAAGCTATTAAAACTCCTTAATCATTGCAATATATGTTTAAGTTATGGATATAGAACGTTTTCTGTTAGTATCAAGTTTTCTTGGATGACTTATTTAACCATTTCAAAATATTATAAATTCTTTAATATTAAAAGTCAAGTTTAATTATACTACAATTAATAGTAAATTTTAATTATAATATTCGTTAATTGACGTGTATGAATAAATAAATTTCTTTTTCCAATATTTCAACAATTATGACGACAAACGACTTAATAAGAGTATTATTAATTCTGTAAAAACTTAAGTCGTAAAATAAGTATAGCTTAAAAATATACTACATGAAGTTTACTCTTAATTACAATAGGTTCTCATATAAATAATAAATTTTTGAAATTCGCTTATAAAAACGGTTTTAGTTACATATGATTATAAAATCATCCACTCTAATTATGTGCCATAGGGTGTCAATATTTACCCTGAGAGCGTAAATAATGTCATATTGCATTTCTAGTAGATTTTATGGTCAATATGGTTAAAGATCACGAAAGATTAACAATTTGAAAAAGTGCATTTTTCGAATCAATGACGAGTTTTTCGACAGACAATCAAGAAGATAAATTTTCTTTGGAGTTCAAACGCTAGTTCAATGAGTCCCAAGCCCTGTTTCCTATGCTGACTGATAAATATTAAGGTAGATATAAAAACCTAAGGAAAAGGAAAAAAGAATTGCATAGAACAGCATTTCATTAAGGTGCGCTTGGATCCAACCAGTCAGGGCTGCTTCGCGAGACCCTTACTAGCCACTCTTTGCCTATAGAATGTTCAAAGAGTGGCAAACTAATTTCACTTGGATACTATTTAGGCTGGTGTCGGTTTGCTACGCTGTAGTTGTGCATTAGATTCAAACTAAAATGAAGATAGTTTTGAAATGCAAAGCTCTCAGATATAAGGAGGTCGCATCACCTTTAAGAGCTGCCTCCGTTCGGCATGAGGGATTAAATGTTAAACGTCCTTTCATCCAAAAAGTGTTTCTTTACAAAGCGGCCAACTCATAACAGAGGAAACACCACAGTCCAACTGCCCCTCTGGTATAGTGGACTTAACCTCTTCCTATTCAGGGATAGGTTCCTTTTTGAAGAAAAATCGCGCTGCATAACCTACCGCAACCTATTGCGTCTCTGCATTTATTAACCTAAACCGCGATTAAGACTGTGGATCTTGACTTTGTCGAGTGGGTCGAGTGTGAAGATCGAATCCATGGCATGGCATATCGTGTCATTCCAGTATCTCGGCTGGCTGAGAGATCCTAAACGAGATATTACCTAGTATGAATAGTTCCAAGAGAATGATGTTATTTGGCAATTCATTCAGCCTACCGCTACATAACTCAGAGTTATTACGTACGACCCGTTAGATGGATCAACCTTACAAGGCATGTGCTGTGCAGTAAACTTCAATACCCTGACAAGGGGCTGGCAGGCGTGTGCGTCTATGACCAACCGGCAAGGGGGCTGGCTGAAGGGCGCAGGCGGCATGCTGAAGGGACTTGCCGGCAGAGAGGCTACCCGGGCACGCCAAGGCCCCTTACATCGCCAGAGTACCACCTCGTTGCGACCGCTTCTCGCTGCATCTTTCGTGGCCTGTTCGGGGGTAACAGCTGTTCGACCGCACGCTCTCGCGACCACGTGCGATGATTCGCGAATCCCCCTGCCGGTCATGCGCGGTCCCTGAGCGACTGTCTGGCTCCCAAGAGAAAGGCACCCCCTTCGCAGTGTCTTGGTCTCGGTCCAGTCTCCCTGCGACAGGTATTGGCCGGGAACACCCGCTCTGGGGCAGGTGATTGTGGCGTACGACTACCGCGAGAGGACGTGCGCTGGAGGTACGCGAAACCTGCACTCTGACGAATGCACTAACCCCGCGCCAGTAGGTCACACGTTTCATTCTGCGCTAATCGACGCATCGTAGGTCGCCCAGGCAGCGGCGGGACCAAATGGGTTGGCACGGTTATAGCGCCCGGGTCGTACCTCTTTATTGGACCGCAGAGCGACTGCCTCGTTGGCCCATGCAACGCTGCAACCAGGTCCTACATGTTCCATCCGTGCAAGTGCAAGTATTCCGCTAACGCTGTGGCGACTGTTAGACTGGGATCTTTCCCCAGGCGACCTCGCCAGCGGGCAAAAACGAAGGCTATGCGCCGGAAGCAACTTAGAATGTTAGCGTTACGTGAAGGGCCGGGAAGCTTACTGCCTCGGGCTTGCGGCAAGTTAAGGTGATCGCATCTGTAAGGAAACCTTAGGAGGGTTTCCACTTGGGCCCGATTTCTTTTCTCTACGTCTCGACGAGTGAGGCCTCTGGCCTAATGACTCGCTTCTCTGTCTACGCTCCGTACCCTCTGGTGCGTTTGCAGAAGGGCAGTTATCACCGAAATCCTCGAACGCCACCGCGAGGGCCGCGACGGGCCGACCCCGGCTCTTCGGCCGCCTCGCTGCGCACCAGACCGGCCGCCGCGCGTAGGCTCGGCGCCGCCCCGCTCCGCGGTGGGGGGGGGTGTCGGGCGGCGCCTTGGGGGCCGTATCGCAGTCGGGGGCGCCGCCCGCGCGCACCGCCTGGCAAGCATCCCCGTCCAGGCCCGCAGCCAGCGATCGCTGCCCGCAGGCCCGATCGGTGCCGCCCAAAGACGACAGGAGCCGCCGTCCGGCGGACCGCGGGGCCGCGGCGGGACCCGCGGCGCAGGACTCTCAGCGGTGGCCGCCCGCGGGGCGGTCTGGGGCGTAGCGGTCGCGACTTCCGGGCTACGCGGGCCCCAGGGGCTCGCCGGCGGCCGCCGGCCGTGCTCACGTCCCGCGGCCTACAGGGTCCGGAACGGGCGTACCACCAATGGTGCGCGCGGCCCAGACCATACGGGACCCGGTTGCGCGGCGGGCCAGCTCCGCAGTGGGACACCCCGGGAGCCTGGGCATGGCGGTGTACGAAGGCCGGCGCGGCAGGGCGCGGGCGTGCCCGCGGCGCGGGCGCGCGCCCCAGGGGCCAGGCGGTCGCGCCGCCGGAAGGGCGCCGACGCGACGCGACGCCCTCGCCTGACAGAGCGGCACGCATGCACTTCGGCAGCCCACGGCTCACGGCGCTCGCGTCCCCCGACATCCCTGGCGCGGTCGGGCGCCCGGGCCGAGTGGCCCTCTCCGCCGTACCGGGTAGCGGCCCGTGGTACCGAGCTCGCGCCGCCATCAGAGGAGGGCGCTCGACGTTGCCGTTGCGGCACTGGCGCTCGTTGCGTCCCGTGTGCGGGCCGGCGGGTGCGCCACGGCCGGCGACCAGCCGAGCTCGCCGCGGGGTAAGGCGCCCCCGGAAGGTCTCGTGATCGCGCGTGGTCCGGTGCCGCCACGGCTCCCCGCCCCGGCCGTGCCGGGCTCCGTGCCGCTCATTAGCCCACC     
C       GTAAATTTTTTTTAGTAACAATATATTGTATATTTTACTCTTATAATTATTGCAAACATAATTATAAATAAAATTAATTTTCTTTGATATAAAAATTGTCAAAATTAATTATCATCGACGTATCAAAGATTGAATTAAAATTTCATTTATACTGGAATTACTTTTGATGTTGATGAATTGTGACAATAAACACAAACGAATTCAATCTCTTTCAAATTACTATAGTTTAAAACTTTAGATAGAATAATTAAATTGTTTAAGAAATATATTCTTAAAACTAATTATATAATAAATCAGCTTTTAATTAATAACTTTGTAAAATATGTGATACACAACCACAATCTCTTTTTGATTTCTATATGTTTAGATATTAAAAAACACTACTTATTAGATTAACTATATTGTAGCATTCTTAAATCTCTAAATACAGTGTAATACATTTTATTAATATAGTTCAGTATATGTTATACATATAAATTAATTCTTATATATAAGTTCTTATGTTTGGATGTATTGAGTTTCAAAATTAGTTAACGCCAATAATGGAAAAGATCTTACTTCTATTTATTGTTTAAAAAATTTCGAGAAAGCTATTAAAACTCCTTAATCATTGCGATATATATTTAAATTATGGAAATAGAACGTTTTCTATTAGTATCAAGTTTTCTTGGATGACTTATTTAACCATTTCAAAATATTATAAATTCTTTAATCTTAAAAGTCAAGTTTAATTATACTACAATTAATAGTAAATTTTAATTATAGTAATCGTTAATTGACATGTATGGATAAATAAATTTCTTTTTCCAATATTTCAACAATTATGACGACAAACAACTTAATAAGAGTGTTATTAATTCTGTAAAAACTTAAGTCGTAAAATAAGTATAGCTTAAAAATATACTACATGAAGTTTACTCTTAATTACAATAGGTTCTCATATAAATAAAAAATTTTTAAAATTCGCTTATAAAAACGGTTTTAGTTACATATGTTTATAAAATCATCCACTTAAATTACGTGCCATAGGGTGTCAGTATTTACCTTGAGAGCGTAAATAATGTCATATTGCATTTCTATTAGATTTTACGGCCAATATCGTCAAAGATCACGAAAGATTAACAATTTGAAATAGTGCATTTTTCGAATCAATGACAAGTTATTCGACAGACATTCAGAACGATAAATTTTCTTTGAAGTTCAAGGGCTAATTCAATGAGTCCTAAGCCCTGTTTCCTATGCGAACTGATAAAGATTAAGGTAAATATAACAACTTAAGGAAAAGGGAAAAACAATTGTATAGAACAGAAATTCATTAAGGTGTGCTTGTATCCGACCAATTTGGGCTTCTCCGCGAGACCCTCACTAGCCTCTCCTCGCGTATAGAATGTTCAAAGAGTAGCAAACTAATTTCGCTTGGATACTATTTAGGCTAGTGTCAGTTTGCTACGCTGTAGCTGTGCACTAGGTTCAAACTAAAATGAGGATAGTTTTGAAATGCAAAGCTCTTAGATATAAGGAGGTCGTATCACCTTTAAGACCTGCCTCCATTCGGCCTGAGGGATAATATATTGAACGACCTTGCATCCAAAAAGCGTTAGTTTACAAAGCGGCCAACTCGTAATAGAAGAAACACCACAGTCCAACTTCCCCCCTGGTATAGTGGACTTAACCTTTTCCTATTCAGAGATAGGTTCCTTATTGAAGAAAAATCGCCCTGCATAACCGACCGCAACCTATTGCGTCTCTGCATTTAATAAATAAAACCGCGATTAAGACTGTGGATCTTGACTTTGTCGAGCGGGTCGACTGTGAAGATCGAACCCATGGTATGGCATATCGTCTCATTCCAGTATCTCGGCCGGCTGAGAGATCCGAAACGAGATGTTACCTAGTATGAATAGTCCCAAGAGAATGATGTTATTTGGATACTCATTCAGCCTACTGCTGCGTAACTCAGAGTTATTACATACGACCCGTTAGATGGATCACCCTTATAAGGCATCTGGTGTGCAGTAGACCTCAATACCCTGACGCGGGGCAGGCATGCGCGTGCGTCTATGACCAACTAACAAGGAGGCTGGCTAAAGGGCGCCGCCGGCAAGCTGAAGGGACCTACCGGCAGACAGGCTACCCGGGTACACCAAAGCCCCGTACATGGCCAGAGTAGCACCTCGTTGCGACCGCTTTTCGCCGCATCTTTCGTGCCGTGTTCCGGGATATCAGCTATTCGACGGCACGCTCTCGCGACCACGTGCGACGATTCGCAAATCCCCCAACCGGTCGCACGCGGTCCCTGAGCGGCTGTCTGGCTCCCTAGAGAGAGGAACCCCCTTTGAGGTGTCCTGATCTCGGTCCATTCTCGCTGCCACGGGTGTTGGCCGGGAACACCCGCTCCGGGACAGGTGACTGTGGCATACGACTCCCGCCAGCGGACTTGCGCTGGTGGTACGCAAAACCCGCGCTCTGTCCAATGCACTAACCCCGCGCTAGTTGGTAGCACGTTTCATTCTGCGCTAATTGACGCATTGAAGGTCGCCCAGGCAGCGGCGGAACCACATGGACTGACACGGTTATAGCGCCCTGATCGTACCTTTTTATTGGTCCGCAGAGCGACGGCCCCATTGGCCCATGCAACGCTGCGACCAGGTCCTACGTGTTCCATCCGTGCGACTGTAGGTATCCCGCTAACGCTATGGCGACTGTTAGACTAGGATCTTTCCCCAGGCGAGCTCGCCCGTGGGCAAAAACAAAGGCTATACGCCGAAAGCAACTTAGAATGCTCGCGTTACGTGAAGGGCCGGGAAGCTTACTGCCTCGGGCCTGCGGCAAGTTAAGGTGATCGCATCCGCAAAGATAACTTAGCAGGGTTGCCACCTGGCCCCGAAACCTTCTTCCTGCGTCTCGACGGGTGAGGCCTCTGGCCTCTGGACTCGCCTCTCTGTCTACGCTACGTATCCTGTGGTGCGTGTGCAGAAGGGCAGTTACCACCGATATCCTCGAACGCCACCGTGAGGGCCGCGATGGGCCGCCCTCGGCTCGTCGGCCCCTTGGCTGCGCGCCTGACCGGCCGCCGCGCGCAGGCGCGGCGCCGCCCCGCTCCGCGGTGGGGGGGGCTGTCGGGCGGCCCCTTGGGGGCCGTATCGCAGTCGGGGGCGTCGTCCAGGCCCGCTGCCTGGCAAGCATCCCCGTCCAGGCCCGCGGCCAGCGCTCGCTGCCCGCGGACCCGATCAGCGCCGCCCAGAGCCGACGGGAGCCGCCGTCCGGCGGACCGCGGGGCCCCGGCTGGACCCGCGGCGCAGGCCCCTCAGCGGTCCCCGCCCGCGCGGCGTTGTGGGGCGAAGCGGTCGCAACCACCGGGCTGCGTGGGCCCCAGGGGCTCGCCGGCGGCCGCCAGCCGTGCTCACGTGCCGTGGCCCACGAGGGCCAGAGCGGGCGTACCGCCAATGTGGCGCGCCGGCCAGACCGTTCCGGGCCCGGCTGCGCGGCGGGCCGGTTCCGGAGTAGGGCACCCCGGGAGCGTGGGCAGCGCGGTGTACGAAGGCCGGCGCGGTAGGGCGCGGGCGTGCCCGGGGCGTGGGCGCCCGCCCCAGGAGTCAGGCTGTTGCGCCGCCGGAGGACGGCCGGCGCGACACGACGCCCCCGCCTGGCAAAGCGGCACGCATGCACCTCGGCACCCCACGGCTCACGGCGCTCTCGTCCCCCCACATCCCCGGCGCGGGGGGGCGCCCGGGCCGAGTGGGCCTCTCCGCCGTACCGGGTAGCGGGACCTCGCACCCACGTCGCGCCGCCATCGGAGGAGGGCGCTGGACGTTGCCGGCGCGGCACTGGCGCCCGTTGCCCCCCGTGTGCGGGCCATCGGCGGCACCACGGCCGGCGACCAGCCCAGTGCGCCGCGGGGCAAGTCGCCCGCGGAAGGTCTCGTGATCGGCCGTGGTCCGGTGCCGCGGCGGCTCTCCGCCCCGGCCGGGGCGGGCTCCGTGCCGCTCATTGGCCCACC     
D       GTAAATTTTTTTTAGTAACAATATATTGTATATTTTACTCTTATAATTATTGCAAACATAATAATAAATAAAATTAATTTTCTTTGATATAAAAATTATCAAAATTAATTATCATCGACGTATCAAAGATTGAATTAAAATTTCATTTATACTGGAATTACTTTTGATGTTAATGAATTGTAACAATAAACACAAACGAATTCAATCTCTTTCAAATTACTATAGTATAAAACTTTAGATAGAATAATTAAATTGTTTAAGAAATATATTCTTAAAACTAATTATATAATAAATCAACTTTTAATTAATAACTTTGTAAAATATGTGATACACAACCACAATCTCTTTTTAATTTCTATATGTTTAGATATTAAAAAACACTACTTATTAGATTAACTATATTGTAACATTCTTATATCTCTAAATACAGTGTAATACATTTTATTAATATAGTTCAGTATATGTTATACATATAAGTTAATTCTTATATATAAATTCTTATGTTTGGATGTATTGAGTTTCAGAATTAGTTAACGCCAATAATGGAAAAGATCTTACTTCTATTTATTGTTTAAAAAATTTCGAGAAAGCTATTAAAACTCCTTAATCATTGCAATATATATTTAATTTATGGAAATAGAACGTTTTCTGTTAGTATCAAGTTTTCTTGGATGACTTATTTAACCATTTCAAAATATTATAAATTCTTTAATATTAAAAGTCAAGTTTAATTATACTACAATTAATAGTAAATTTTAATTATAATACTCGTTAATTGACATGTATGAATAAATAAATTTCTTTTTCCAATATTTCAACAATTATGACGGCAAACAACTTAATAAGAGTATTATTAATTCTGTAAAAACTTAAGTCGTAAAATAAATATAGCTTAAAAATATACTACATGAAGTTTACTCTTAATTACAATAGGTTCTCATATAAATAATAAATTTTTAAAATTCGCTTATAAAAACGGTTTTAATTACATATATTTATAAAATCATCCACTTGAATTATGTGCCATAGAGTGTCAGTATTTATCCTGAGAGCGTAAATAATGTCATATTGCATTTCTAGTAGATTTTATAGTCAATATAGTCAAAGATCACGAAAGATTAACAATTTGAAATAGTGTATTTTTTGAATCAATGACGAGTTATTCGATAGACATTCAGGAAGATAAATTTTCTTTGGAGTTCAAGCGCTAGTTCAATGAGTCGGAAGCCCCGTTTCCTATGCTAACTGATAAAGATTAAGGTACATATAAAAACTAAAGGGAAAGGAAGAATTAATTGTATAGAACAGCAATTCATTAAGGTGGGCTCGAATCCGGCCAGTTTGGGCTGCTTCGCGAGACCCTCACTAATCACTCCTCGCGTATAGAATATTTAAAGAGTAGCAAACTAGTTTCATTTGCATACTATTTAGGCTAGTGTCAGTTTGCTACGCTGTAGTTGTGCATTAGATTCAAACTAAAATGAAGATAGTTTTGAAATGCAAAGCTCTTAGATATAAGGAGGTCGCATCACCTTTAAGAGCTGCCTCCGTTCGGTCTGAGGGATTACATATTAAACGGCCTTCTATCCAAAAGGTGTTTATTTACAAAGCGGCCAACTCGTAATAGAAGAAACACCACAGTCCAACTTCCCCACTGGTATAGTGGACTTAATCTCTACCTATTCAGAGATAGGTTCCTTGTTGAAGAAAAATCGCACTGCATAACCCACCGCAACCTATTGCGTCTCTGCATTTAATAACTGAAACCGCGATTAAGACTGTGGATCTTGACTTTATTGAGCGGGTCGATTGTGGAGATCGAACTCATGGGATGGCATATCGTATCATTCCAGTATCTCGGCTGGCTGAGAAATCCCAAACGAGATCTTACCTAATATGAATAGTCCCAGGAGAATGATGTCATTTGAATATTTATTCAGCCTACTGCTGAGTAACTCAGAGTTATTACTTACGACCCGTTAGATGGATTACCCTTACAAGGCACCTAGTGTGCAGTAGACTTCAATACCCTGACGGGGGGGAGGTACGCAGGTGCGTCTATGACCAGCTTACAAGTGGGCTGCCTTAAGGCTGCGGCCGGCATGCTGAAGAGACGTACCGGTAGAAAGGCTACCCGGGGACACCAAAGCCCCCTACATAGCCAGAGTAACACCTCGTTGCGACCGCTCCTCGCTGCATCTTTCGTGCCCTGTTCGGGGATAACAGGTGTTCGACCGCACACTCTCGCGACCACGTGCGGTGATTCGCCAATCCCCCATCCGGTCGCGCGCGGCCCTTGAGCGACTGTCTGGCTCCCTAGAGAGAGGAACCCCCTTGGCGGTGTCTTGATCTCGGCCCAGCCCCCCTGCTACAGGTATTGGCCGGGAACACCCGCTCTGGGGCAGGTGGATGCGGCGCACAACTCCCGCGAGCGGACGTGCGCTGGAAGTACGCAAAACCTGCACTCTGTCGCATGCACTAACGCCGCGCGAGTCGGTAATACGTTTCATTCTGCGCTAATCGACGCATTGAAGGTCGCCCAGACAGCGGCGGAACCAGATGGGCTGACATGGTTATAACGCCCCGATCGTACCTTTTTATTGGCCCGCAGAACGACTGCCTCATTGGCCCATACAACACTGCAGCCACGTCCTACGTGTTCTATCCGTGCAATTGTGAGTATCCCGCTAACGCTGTAGTGACTATTATGTCAGGATCTTTCCCGTGGCGATCTCGCCTGTGGGCAAAAACGAAGGCTATACGCCGAAAGCAACTTAGAATGCTTGCGTTACGTGAAAGGCCGGGAAGCTTACTGCCTCGGGCCTGCGGCAAGTTAAGGTGATCGCATCCGTAAAGTTATCTTAGCAGGACTTCCACCTGGTCCCGAGTCCTTGTTCCTACGTCTCGACGGGTGAGGCCTCTGGCCTCTGGATTCACTTCTCTGCCTACGCTCCGTAGGCTTTGGTGCGTGTGCAGAAGGGCAGTTCTTACCGAAGGCCTCGAACACCACCGCGAGGGCCGCGATGGGCCGCCCCCGGCTCGTCGGCCACTTGGCCGCGCGCCTGACCGGCCGCCGCGGGCAGGCGCGGCGCCGCCTCGCTCCGCGGTGGGGGGCGGTGTCGGGCGGCCCTTTTGGGGCCGTAGCGCAGATGGGGGCGGCGCCCGTGCGCGCCGCCTGGCAGGCACCCCCGTCCGGGCCCGCGGCCAGCGCTCGTTGCCCGGCGGCCCGACCCGCGCCGCCCAGAGCCGACTGGAGACGCCGTCCAGCGGACCGCGGGACCTTGGCTGGACCTGCGGCGCAGGACCCTCAGCGGTGCCCGCCCGCGCGGCGATGTGGGGCGAAGCGGTGGCGACCGCCGGGCTGCGGGGGCCCCAGGGGCTCGCCGGCGGCCGCCGGCCGTGCTCACGTGCCGAGGCCTACGAGGGCCAGAGCGGGCGTGCCACCAATGGGGCGCGCGGCCCAGACCGTACCGGACCCGGCTGCGCGGCGGGCCGGGTCCCCATTGGGACGCCCCGGGAGCGTGGGCATGGCGGTGGACGAAGGCCGGCGCGGTAGGGCGCGGGCGTGCCCGGGGCGCGGGCGCGCGCCCCAGGAGGCAGGCAGTCGCGCCGCCGGAAGGGCGCCGACGCGACGCGACTCCCCCGCCTGGCAAAGCGGCACGCATGCACTTCGGCACCCCACGGCTCACGGCGCTTACGCCCCCCCACATCCCCGGCGCGGCAGGGCGGCCGGGCCGAGTGCCCCTCTCCGCCGCACCGGGTAGCGGGACGTCGCACCCAGGTCGCGCCGACATCGGAGGAGGGCGCTCAACGTTGCCGGCTCGGCACTGGCGGCCGTTGCCCCCCGCGTGCGGGCCGCCGGCTGAACCACGGCCGGCAGCCAGCCCAGTTCGTCGCGGGCGAAGGCGCCCACGGAAGGTCTCGTGAGCGGCCGTGGTCCGGGGCCGCCCCGGCCCCCCGCCCCGGCCGGGCCGGGCTCCGTGCCCCTCATTAGCCCACC     
E       GTAAATTTTTTTTAGTAACAATATATTGTATATTTTACTCTTATAATTATTGCAAACATAATGATAAATAAAATTAATTTTCTTTGATATAAAAATTATCAAAATTAATTATCATCGACGTATCAAAGATTGAATTAAAATTTCATTTATACTGGAATTACTTTTGATGTTAATGAATTGTAACAATAAACACAAACGAATTCAATCTCTTTCAAATTACAATAGTATAAGACTTTAGATAGAATAATTAAATTGTTTAAGAAATATATTCTTAAAACTAATTATATAATAAATCAACTTTTAATTAATAACTTTGTAAAATATGTGATACACAACCACAATCTCTTTTTAATTTCTATATGTTTAGATATTAAAAAACACTACTTATTAGATTAGCTATATTGTAACATTCTTTTATCTCTAAATACAGTGTGATACATTTTATTAATATAGTTCAGTATGTGTTATACATATAAGTTAATTCTTATATATAATTTCTTATGTTTGGATATATTGAGTTTCAAAATTAGTTAACGCCAATAATGGAAAAGATCTTACTTCTATTTATTGTTTAAAAAGTTTCGAGAAAGCTATTAAAACTCCTTAATCATTGCGATATATATTTAAATTATGGAAATAGAACGTTTTCTGTTAGTATCAAGTTTTCTTGGATGACTTATTTAACCATTTCAAAATATTATAAATTCTTTAATATTAAAAGTCAAGTTTAATTATACTACAATTAATAGTAAATTTTAATTATAGTAATCGTTAATTGACATGTATGGATAAATAAATTTCTTTTTCCAATTTTTCAACAATTATGACGACAAACAACTTAATAAGAGTGTTATTGATTCTGTAAAAACTTAAGTCGTAAAATAAGTATAGCTTAAAAATATACTACATGAAGTTTACTCTTAATTACAATAGGTTCTCGTATAAATAATAAATTTTTGAAATTCGCTTATAAAAACGGTTTTAATTACATATGGTTATAATATCATCCACTTAAATTATGTGCCATAGGGTGTCAGTATTTACCCTGAGAGCGTAAATAATGTCATATTGCATTTCTAGTAGATCTTACGGTCAATATAGTCAAAGATCACGAAAGATTAACAATCTGAAATAGTGCATTTTTCGAATCAATGACAAGTTATTCGACAGACATTCAGCAAGATAAATTTTCTTTGAAGTACAATCGCTAATTCAATGAGTCTTAAGCCCAGTTTCCTATGCTGACTGATAAAGATTAAGGTAAATATAAGAACATAAGGAAAAGGAAAAAGCAATTATATAAGATAGAAATTCATTAAGGTGCGCTTGAACCCGACCAATCAGGGCTGCTTCGCAAGACCCTCACTAGTCACTCCTTGCTTATAGAATGTTCAAAGAGTGGCAAACTAGCTTCAATTGAATACTATTTAGGCTAGTGTCTGTTTGCTACGCTGTAGCTGTGCATTAGATTCAAACTAAAATGAAGATAGTTTTGAAATACAATGCTCTTAGATATAAAGAGGTCGCATCACCTTTAAGAACTGCCTCCGTTCGGTCTGAGGGATTACATGTTAAACGACCTTCCATACAAAAAGTGTTTCTTTACAAAGCGGCCAACTAATAACAGAGGAAACACCACAGTCCAACTCCCCCCCTGGTATAGTGGACTTAAGCTCTCCCTATTCAGAGATAGGTGTCTTGTTGAAGAAAAATCGCTCTGCATAACCTACCGCAACCTATTGCGACCCTGCATTTAATAATAAAAACCGCGATTAAGACTATGGATCTTGACTTTGTCGAGCGGGTCGACTGTGGAGATCGAACCCATGGGATGACATATCGCGTCATTCCAGTATTTCGGCAGGCTGAGAGATCCTAAACGAGATGCTACCTATTATGAATAGTCCCAAGAGGATGATGTGATTTGGGTACTCATTCAGCCTACTGCTATATAACTCAGAGTTATTACGTACGACCCGTTAGATGGATCACTCTTATAAGGCACCTGCTGTGCGGTAGACCTCAATACCATGACGGGGGGCAGGCAAGCATGTGCGTCTATGACCAACCAACAAGGGGGCTAGCTAAAGGGGGCCGCCGGCACGCTGAAGGGACTTACCGCCAGAGAGGCTACCCGTGTACATCAAAGCCCCCTAGATTGCAAGAGTACCATCTCGTTGCGACCGCGTCTCGCTGCATCTTTCGTGTCCTGTTCGAGGGTAACAGCTTTTCGACAGCACGCTCTCGCGACCACGTGCGGAGATTCGCTAATCCCCCAGCCGGTCACACGCGGTCCCTGAGCGACTGTCTGGCTCCCTAGAAATAGGAACCCCCTTGGAGGTGTCTAGATCTCGGCCCAGCCTCCCTGCCACCGGTGTTGGCCGGGAACACCCGCTCTGGGTCAGGTGACTGTGGCGCACGACTCCTGCCAGCGGACTTGCGCTGGAGGTACGCAAAACCTGCACTCTGTCGAATACACTAACCCCGCGCAAGTGGGTACCACGTTTCATTCTGCGCTAATTGACGCATTGAAGGTCGTCCGGGCAGCGGCGGGACCCAATGGACTGGCACGGTTATAGCGCCCGGATCGTACCTTTTTATTGGTCCGCAGAACGACGGCCTCATTGGCCCATGCAACGCTGCAAACAGGTCCTACGTGTTCCATCCGTGCAACTGTAAGTATCCCGCTAACGCTGTGGCGACTGCTAGAGCAGGATCTTTCACCGGGCGAGCTTGCCCGTGGGCAGAAACCAAGGCTATACGCCGGAAGCAACTTAGAATGCCTACGTTACTTGAAGGGTCGGGAAGCTTACCGCCTCGGGCCTACCGCAAGATAAGGTGATCGCATCCGCAAAGGTACCTTAGCAGGGCTTCCACCCGGTCCCGAATTCTTGTTCCTATGTCTCGACGACTGAGGCCTCAGGCCTCTGGACTCACTTCTCTGTCTACGCTTCGTAGCCTTTGGTGCGTGTGCAGAAGGGCAGTTGGTACCGAAGTCCTCGAACCCCAGCGGGGGGGCCGCGATGGGCCGCGCCGGGCTCGTCGGCCACCTGGCTACGCGCCTGACCGGCCGCCGCGCGGAGGCGCGGGGCCGCCCCGCTCCGCGGTGGGGGGGTGTGTCGGGCGGCCCCTCGGGGGCCGTAACGCAGTCGGGGGCGCCGCCCACGCGCATCGCCTGGCAAGCATCCCCGTCCAGGCCCGCGGCCCGCGCTTGCAGCCCGGGGGCCCGACCGGCGCCGCCCGGAGACGACGGGAGCCGCCGTCCGGCGGACGGCGGGGCCCTGGCTGGACCCGCGGCGCAGGGCCCTCACCGGTGCCCGCCCGCGGGGCGCTCTGCGGCGAAGCGGTCGCGACCCCCAGGCTGCGCGGGCCCCAGGGGCTCGCCGGCGGGCGCCGGCCGTGCTCAAGTTCCGCGGCCTACGAGGCCCAGAGTGGGCGTGCCACCAATGAGGCGCTCCGACCAGACCGTAGGGGGCCCGACCGCGCGGCGGGCCGGTTCCGCGTTGGGACACCCCAGGACCGTGGGCACGGCGGTGGACGAAGGCCGGCGCGGGAGGGCGCGGGCGTGCCCGGGGCGCGGGCGCGCGCCCCAGGAGCCAGGCCGTCGCGCCGCCGGAGGGGCGCCCACGCGACGCGACGCCCCCGCCTAGGAAAGCGGCACGCATGCACTTCGGCATCCCCCGGCTCACGGCGCTCGCGGCCCCCCACATCCCTGGCGCCGTGGGGCGGGTGGGCCGAGTGGGCCTCACCGCCGGACCGGGTAGCGGGACCTCGCACCCATATCGGGCCGGCATCGGAGGAGGGCGCTCGACGTTGCCATCGCGGCACTGGCGGCCGTTGCCCCCCGCGTGCGGGCCCCTGGCTGTACCACGGCCGGCAGCCAGCCCAGCTCGCCGCGCGGAAAGGCGCCCGCGGAAGGTCTCGTGACCGCCCGTGGTCCGGTGCCGCCGCGGCTCTCCGCCCCGGCCGGGCCGGGCTCCATGCCGCTCATTGGCCCACC     
F       GTAAATTTTTTTTAGTAACAATATATTGTATATTTTACTCTTATAATTATTGCAAACATAATAATAAATAAAATTAATTTTCTTTGATATAAAAATTATCAAAATTAATTATCATCGACGTATCAAAGATTGAATTAAAATTTCGTTTATACTGGAATTACTTTTGATGTTAATGAATTGTAACAATAAACACAAACGAATTCAATCTCTTTCAAATTACTATGGTATAAAACTTTAGATAGAATAATTAAATTGTTTAAGAAATATATTCTTAAAACTAATTATATAGTAAATCAACTTTTAATTAATAACTTTGTAAAATATGTGATACACAACCACAATCTCTTTTTAATTTCTATATGTTTAGATATTAAAAAACGCTACTTATTAGATTATCTATATTGTAACATTCTTTTATCTCTAAATACAGTGTAATACATTTTATTGATATAGTTCAGTATGTGTTGTACATATAAATTAATTCTTATATATAATTTCTTATGTTTGGATATATTGAGTTTCAGAATTAGTTAACGCCAATAATGAAAAAGATCTTACTTCTATTTATTGTTTAAAAAGTTTCGAGGAAGCTGTTAAAACTCCTTAATCATTGCAATATATATTTAAATTATGGAAATAGAACGTTTTCTATTAGTATCAAGTTTTCTTGGATGACTTATTTAACCATTTCAAAATATTATAAATTCTTTAATATTAAAAGTCAAGTTTAATTGTACTACAATTAATAGTAAATTTTAATTATAATAATCGTTAATTGACATGTATGGATAAATAAATTTCTTTTTCCAATATTTCAACAGTTATGACGACAAACAACTTAATAAGAGTGTTATTAATTCTGTAAAAACTTAAGTCGTAAAATAAATATAGCTTAAAAATATACTACATGAAGTTTACTCTTAATTACAATAGGTTCTCATATAAATAATAAATTTTTGAAATTCGCTTATAAAAACGGTGTTAATTACATATATTTATAATATCATCCACTCAAATTATGTGCCATAGGGTGTCATTATTTACCCTGAGAGCGTAAATAATGTCATATTGCATTTCTAGTGGATTTTATGGTCAATATAGTTAAAGATCGCGAAAGATTAACAATTTGAAAGAGTGAATTTTTCGAATCAATGACTAATTATCCGACAGACAGTCAGGAAGATAAATTTCCTTTGGAGTTCAAGTGCTAATTCAATGAGTCACAAGCCCCGTTTCCTATGCCAACTGATAAAGATTAAGGTATATATAAAAACTTAAGGGAAAGGGAAAAACAATTGTATAGAAAAGGGATTCATTAAGGTGAGCTTGAATCCGACCAGTATGGGCGACTCCGCGAGACCCTTACTAGCCACTCATTACTTATAGAATGTTCAAAGAGTGGCAAACTAGTTTCACTTGGATACTATTTAGGCTAGTGTCTGTTTGCTACGCTGTAGCTATGCATTAGGTTCAAACTAACATGAAGATAGTTTTGAAATACAATGCTCTTAGATATAAAGAGGTCGCATCACCTTTAAGAACTGCCTTCATTCGGTCTGAGGGATCATATATTAAACGACCTTTCATCCAAAAAGTGTTTATTTAGAAAGCGGCCGACTCCTAATAGAGGAAACACCACAGTCCAACTTCCCCCCTGGTATAGTGGACTTAATCTCTCCCTATTCAGAGATAAGTCTCTTGTTGAAGAAAAATCGCTCTGCATAACCTACCGCAACCTATTGCGTCTCTGCATTTAATAACCAAAACCGCGATTAAGACTATGGATCTTGCCTTTATTGAGCGGGTCGATTGTGGAGATCGAACTCATGGTATGGCATATCGTATCATTCCAGTATCTCGGCTGGCTGAGAAATCCTAAACGAGATGTTACCTAATATGAATAGTACCAGGAGAATGATGTCATTTGGGCAATTATTCAGCCTACTGCTACATAACTCAGAGTTACTACATGCGACCCGTTAGGTGGATCAATCTTATAAGGCAACTTCTGTGCAGTATACATCAGTACCCTGACGGGGGGCAGGGAAGCATGTGCGTCTATGACCAACCGCCAAGAGGCCTGGCTCGAGGGCGCAGCTGGCACGCTGAAGGGACCTACCGACAGATAGGCTACCCGGGTACACCAAAGCCCCCTAGATGGCCAGAGTAGCAACTGGTTGCGACCGCTCCTCGCTGTATCTTTCGTGCCCTGTTCGGGGGTAGCAGCTCTTCGGCGGCACGTTCTCGCGACCACGCGCGGAGATTCGCCAATCCCCCAGCCGGTCGCACGCGGTCCTTGAGCGACTGTCTGGCTCCCTAGAGATAGGAACTCCCTTGGAGGCGTCTTGGTCTCGGCCCAGCCCCCCTGCCACTGGTATTGGCCGGGAACACCCGCTCTGGGACAGGTGACTGTGGCAGACGACTCCCGCCAGCGGACGTGCGCTGGAGGTACGCAAAACCTGCACTCTGCCGGATACACTAACCCCGCGCAAGTGGGTAACACGTTTCATTCTGCGCCAATAGACGCATTGGAGGTCGCCCAGGCAGCGGCGGGACCAGATGGGCTGGCACGGTTATAGCGCCCTGATCGTACCTATTTATTGGTCCGCAGAACGACTGCCTCATTGGCCCATGCAACGCTGCAAGCAAGTCCTACATGTTCCATCCGTGCCACTGTGAGTATTCCGCTAACGCTCTGGCGACTACTAGGCAAGGATCTTTCCCCAGGCGACCTTGCCTGTGGGCAGCAACGAAGGCTATGCGTCGGAAGCAACTTAGAATGGTTGCGTTACTTGAAAGGCCGGGAAGCTTACCGCCTCGGGCCTGGAGCAAGTAAAGATGATCGCATCCGCAAAGTTAGCTTAGCAGGGCTTCCACCTGGTCCCAAATTCTTGTTCCTATGTCTCGACAGGTGAGGCCTTAGGCCTCTGGACTCACCTCTCTGTCTACGCTCCGTAGCCTCTGGTGCGTATGCAGAAGGGCAGTAACTACCGAAGTCCTCGAACGCCACCGCGAGGGCCGCGAGTGGCCGCGCCCGGCTCTTCGGCCGCTTGGCTCCGCATCTGACCGGCCGCCGCGCGCAGGCGCGGAGCCGCCCCGCTCTGCGGTGGGGGGGGGTGTTGGGCGGCCCCTTGGGGGCCGTAGCGCAGTCGGGGGCGCCGCCGACGCCCTCCGCCTGGCAAGCGCCCCCGTCCAGGCCCGCGGCCAGTACTCGCTGCCCGGAGGCCCGATCGGTGCCGCCCTAAGCCGACCGGAGCCACTCTCGGGCGGACCGCGGGACCGGGGCGGGATCGGCGGCGCAGGACCGTCAGCGGTGTCCGCCCGCGCGGCGCTCTGGGGCGAAGCTGTCGCGACGACCGGGCTGCGCGGGCCCTAGGGGCTCGCCGGCGGCCGCGAGCCGTGCTCAGGTGCCGGGGCCTACGAGGCCCGGAGCGGGCGTACCACCAATGGGGCGCGCCGCCCAGACCGTACGGGACCCGTTTGCGCGGCGGGCCTGTTCCGCGGTTGAACGCCCCGGGAGCGTGGGCACGGCGTTGTACGAAGGCCGGCGCGGCAGGGCGCGGGCGTGCGCGGGGCGTGGGCGCGCGCCCCAGGAGCCAGGCCGCCGCGCCGCCGGAAGCTCGCCGACGCGACGCGACGCCCCCGCCTGGCACAGCGGCACGCATGCACTTCGGCATGCCCCGGCTCACGGCGCTCGCGCCCCCCCACATCCCTGGTGCGGGGGGGTGCCCGGGCCAAGGGGACCTCTCCGCCGTACCGGGTACCGGGACCTCGCCCCCATATCGCGCCGCCATCGGAGGAGGGCGCTCGACGTTGCCGGCGCGGCGCTGGCGGCCGTTGCCCCGGGTGTGCGCGCCGCCGGCTGCACCACGGCCGGCCCCCAGCCCAATTCGCCGCGCAGTAAGGCGCCCGCGGAAGGTCTCGTGATCGCCTATGGTCCGGTGCCGCTGCGGCTCTCCGCCCCGGCCGGGCCGGGCTCCGTGCCGCTCATTGGCCCACC     
G       GTAAATTTTTTTTAGTAACAATATATTGTATATTTTACTCTTATAATTATTGCAAACATAATAATAAATAAAATTAATTTTCTTTGATATAAAAATTATCAAAATTAATTATCATCGACGTATCAAAGATTGAATTAAAATTTCATTTATGCTGGAATTACTTTTGATGTTAATGAATTGTAACAATAAACACAAACGAATTCAATCTCTTTCAAATTACTATAGTATAAAACTTTAGATAGAATAATTAAATTGTTTAAGAAATATATTCTTAAAACTAATTATATAATAAATCGACTTTTAATTAATAACTTTGTAAAATATGTGATACACAACCACAATCTCTTTTTAATTTCTATATGTTTAGATATTAAAAAACACTACTTATTAGATTAACTATATTGTAGCATTCTTTTATCTCTAAATACAGTGTAATACATTTTATTAATATAGTTCAGTATGTGTTATACATATAAGTTAATTCTTATATATAAATTCTTATGTTTGGATATATTGAGTTTCAAAATTAGTTAACGCCAATAATGAAAAAGATCTTACTTCTATTTATTGTTTAAAAAATTACGAGGAAGCTGTTGAAACTCCTTAATGATTGCAATATATATTTAAATTATGGAAATAGAACGTTTTCTATTAGTATCAAGTTTTCTTGGATGACTTATTTAACCATTTCAAAATATTATAAATTCTTTAATATTAAAAGTCAAGTTTAATTATACTACAATTAATAGTAAATTTTAATTATAATAATCGTTAATTGACATGTATGGATAAATAAATTTCTTTTTCCAATCTTTCAACAATTATGACGACAAACGACTTAATAAGAGTTTTATTGATTCTGTAAAAACTTAAGTCGTAAAATAAATATAGCTTAAAAATATACTACATGAAGTTTACTCTTAATTACAATAGGTTCTCGTATAAATAATAAATTTTTAAAATTCGCTTATAAAAACGGTTTTAATTACATATATTTATAAAATCATCCACTTAAATCATGTACCATTGGGTGTCAATATTTACCCTGAGAGCGTAAATAATGTCATATTGCATTTCTAGTAGATTTTACAGTCAATATAGTCAAAGATCACGAAAGATTAACAATTTGAAATAGTGCATTTTTCGAATCAATGACAAGTTGTTCGACAGACAACCAACAAGATAAATTTTCTTTGGAGTTCAAATGCTAGTTCAATGAGTCTCAAGCCCCGTTTCCTATGCTAACTGATAAAGATTAAGGTAAATATAAAAACTTAAGGAAAAGGAAAAAACAATTATATAGAACAGGAATTCATTAAGGTGCGCTTGGACCCGACCAGTCTGGGCAACTCCGCGAGACCCTCACTAGCCACTCCTCGCCTATAGAATGTTGAAAGAGTGGCAAACTAATTTCGATTGAATACTATTTAGGCTCGTGTCCGTTTGCTACGCTGTAGTTGTGCACCAGATTCAAACTAAAATGAAGATAGTTTTGAAATACAACGCTCTTAGATATGATGAGGTCGCATCACCTTTAAGACCCGCCTCCATTCGGTCTGAGGGATTATATATTAAACGGCCTTCCATTCAAAAAGTATTTATTTACAAAGCGGCCGACTTATAATAGAGGAAACACCACAGTCCAACTTCCCCTCTGGTATAGTGGACTTAATCTCTTCCTATTCAGAGATAGGTGACTTATCGAAGAAAAATCGCTCTGCATGACCCACCGCAACCTGTTGCGTCTCTGCATTTAATAATCTAAACCGCGATTAAGACTGTGGATCTTGGCTTTGTTGAGCGGGTCGAGTGTGGAGATCGAATTCATGGCATGGCATATCGTGTCATTCCAGTATCTCGGCCGGCTGAGAAATCCTAAACGAGATGTTACCTAGTATGAATAGTCCCAGGAGGATGATGTGATTTGGGTATTCATTCAGCCTACCGCTACGTAACTCAGAGTTATTACTTGCGACCCGTTAGATGGATTACCCTTATAAGGCATCTACTGTGCAGTAGACTTCAATACGCTGACGGGGGGCAGGCAAGCAAGTGCGTCTATGACCACCCGACAAGGGGGCTGGCTGCAGGGCGCGGCCGGCACTCCGAAGGGACCTACGGGCAGAGAGGCTACCCGCGTACACCAAAGCCCCCTACATGGCCAGAGTAATACCTAGTCGGGACCGCCTCTCGCTGCATCTTTCGTGTCCTGTTCGGGGGTAACAGTTTTTCGACCGCACGCTCTCGCGACCACGTGCCGTGATTCGCCAATCCCCCAGCCGGTCACACGCGGTCCCTGAGCGACTGTCTGGCTCCCTAGAGAGAGGAACCCCCTTGGAGGTGTCGTGATCTCGGCCCAGTCTCTCTGCCACTGGTGTTGGCTGGTAACACCCGCTCTGGGACAGGTGACTGTGGCGCACGTCTTCCGCTAGCGGAGGTGCGCTGGAGGTGCGCAAAACCTGCACTCTGCCAAGTACACTAACACCACGCAAGTGGGTAACACGTTTCATCCTGCGCTAATTGACGCATCGAAGGTCGGCCCGGCAGCGGCGGGACCAGATGGAACGGCACGGTTATAGCGCCCTGATCGTACCTTTTTATCGGTCCGCAGAGCGACCGCCTCATTGGCCCATGTAACGCTGCAAGCAGGTCCTACGTGTTCCATCCGTGCGACTGTAAGTATCCCGCTAACGCTGTGGCGACTGCTAGACTAGGATCTTTCCCCAGGCAACCTCGCCCGTGGGCAGAAACGAAGGTTATGCGCCGAAAGCGACTTAGAATGCTTGCGTTACATGAAGGGCCGTGAAGCTTACAGCCTGGGGCATGCGGCAAGATAAGCTGATCGCATCCGCAAAGAAATCCTAGCAAGGCTACCACCTGGTCCCGTACTCTTGTTCCTACGTCGCGACGCGTGAGGCCTCAGGCCTTTGGACTCACATCTCTGTCTACGCTTCGTAGCCTTTGGTGCGTATGCAGAAGGGCAGTTGGTACCGAACCCCACGAGCGCCACCGTGAGGGCCGCGAAGGACCGCCCCCGGCTCGTCGGCCGCTTGGCTGCGCGCCTGACCGGCGGCCGCGCGGAGGCGCGGTGCCGCCCCGCTCCGCGGTGGGGGGGGATGTCGGGCGGCCCCTGGGGGGCCGTAGCGCACTCGGGGGCGCCGTCCACGCGCGCCGCCTTGCAAGCATCCCCGTCCAGGCCCGCGGCCAGCCCGCCCCGCGCGGAGGCCCGAGCGGCGCCGCCCCGGGCCGACAGGAGCACCCGTCCGGCGGACCGCGGGGCCCTGGTGGGACCCGCGGCGCAGGACCCTCAGCGGTGCCCGCCCTCGCGGCGGTGTGGGGCGAAGCGGTCGCGGCCGCCGGGCTGCGGGAGCCCCAGGGGCTCCCCGGCGGTCGCCAGCCGTGCTCAGGTGCCGGGGCCCCCGAGGCCCAGAGCGGGCGTGCCGCCAATGAGGCGCGCTGCCCAGACCGTACCGGACCCGGCCGCGCGGCGGGCCAGGTCCGCAGTCGGACGCCCGGGGAGCGTGGGCATGGCGGTGTACGAAGGCCGGCGCGGTAGGGCGCAGGCGTGCTCGAGGCGCGGGCGCGCGCCCCAGGAGCCAGCCAGTCGCGCCGCCGGACGCCCGCCGTCGCGACACGACGCCCCCGCCTGGCACAGCGGCACGCATGCACTTCGGCATCCCACGGCTCACGGCGCTCCCGGCCCCCCACATCCCCGGTGCGGTCGGGCGCGCGGGCCGAGCGGGGCTCCCCGCCGCACCGGGTAGCGGGACCTCACGCCCACGTCGGGCCGCCATCCGAGGAGGGCGCTCAACGTTGCCGTCGCGGCACTGGCGGCCGTTGCCCCCCGGGTGCGGGCCCCCGGCCGCAGCACGGCCGGCTTCGAGCCCACATCGGCGCGCGGCAAGGCGCCCACGGAAGGTCTCGTGAACGCCTGTGGTCCGGTGCCGGGGCGACCCTCCGCCCCGGCCGGGCCGGGCTCCGTGCCGCTCATTAGCCCACC     
H       GTAAATTTTTTTTAGTAACAATATATTGTATATTTTACTCTTATAATTATTGCAAACATAATGATAAATAAAATTAATTTTCTTTGATATAAAAATTGTCAAAATTAATTATCATCGACGTATCAAAGATTGAATTAAAATTTCGTTTATACTGGAATTACTTTTGATGTTAATGAATTGTAACAATAAACACAGACGAATTCAATCTCTTTCAAATTACTATAGTGTAAAACTTTAGATAGAATAATTAAATTGTTTAAGAAATATATTCTTAAAAGTAATTATATAATAGATCGGCTTTTAATTAATAACTTTGTAAAATATGTGATACACAACCACAATCTCTTTTTAATTTCTATATGTTTAGATATTAAAAGACGCTACTTATTAGATTAACTATATTGTATCATTCTTTTATCTCTAAATACAGTGTAATACATTTTATTAATATAGTTCAGTATGTATTGTACATATAATTTAATTCTTATATATAAATTCTTATGTTTGGATATATTGAGTTTCAAAATTAGTTAACGCCAATAATGAAAAAGATCTTACTTCTATTTATTGTTTAAAAAGTTTCGAGGAAGCTATTAAAACTCCTTAATCATTGCAATATATGTTTAAATTATGGAAATAGAACGTTTTCTATTAGTATCAAGTTTTCTTGGATGACTTATTTAACCATTTCAAAATATTATAAATTCTTTAATGTTAAAAGTCAAGTTTAATTAAACTACAATTAATAGTAAATTTTAATTATAATAGTCGTTAATTGACATGTATGGATAAATAAATTTCTTTTTCCAATATTTCAACAATTATGACGACAAACTACTTAATAAGAGTATTATTTATTCTGTAAAAACTTAAGTCGTAAAATAAATATAGCTTAAAAATATACTACATGAAGTTTACTCTTAATTACAATAGGTTCTCATATAAATAATGAATTTTTAAAATTCGCTTATAAAAACGGTTTTAATTACATATACTTGTAAGATCATCCACTGGAATTATGTAGAATAGGGTGTCATTATTTACCCTGAGAGCGTAAATAATGTCATATTGCATTTCTTGTAGATTTTACAGCCAATATAGTTAAAGATCACGAAGGATTAACAATTTGAAAGAGTGCATTTTTCGAATCAATGACAAGTTATTCGATAGACAATCAGTAAGATAAATTTTCTTTGGAGTTCAAGTGCTAATTCAATGAGTCTCAAGCCCTGTTTCCTATGCTTACTAATAAAGATTAAGGTAAATATGAGAACTTAAGGAAAAGGAAAAAACAATTATATAGAACAGGAATTCATTAAGGTGTGCTTGAACCCGACCAGTTCGGGCTACTTCGCGAGACCCTTACTAGTCACTCCTCACTTATAGAATGTTTAAAGAGTGGCAAACTAGTTTCACTTGAATACTATTTAGGCTAGTGTCTGTTTGCTACGCTGTAGTTGTGCATTAGATTCAAACCGAAATGAAGATAGTTTTGAAATACAATGCTCTTAGATATAAAGAGGTCGTATCACCTTTAAGAACGGCCTCCCTTCGGCTTGAGGGATTATATATTAAACGACCTTACATTCAAAAGGTGTTTATTTATAAAGCGGCCGACCTCTAATAGAGGAAACACCACAGTCCGACTTCCCCTCTGGTATAGTGGACTTAACCTCTCCCTATTCAGAGATAGGTATCTTATTAAAGAAAAATCGCTCTGCATAACCTACCGCAACCTATTGCGTCTCTGCATTTAATAACGAAAACCGCGATTAAGACTATGGATCTGGGCTTTGTTGAGCGGGTCGAATGTGTAGATCGAACTCATGGAATGGCATATCGTGTCATTCCAGTATCTCGGCCGGCTGAGAAATCCTAAACGAGATCTTACCTAGTATGAATTGTCCCAGGAGGATGATGTCATTTGGGTACTCATTCAGCCTACTGCTTCATAATTCAGAGTTATTACCTACGACCCGTTAGATGGATTATCCTTATAAGGCATCTGCTGTGCAGCATACGTCAGTACCCTGACGGGGGGCAGGTATGCCAGTGCGTCTATGACGAGCCAACAGGGGGGCTGGCTGCAGGGCACCGCTGGCACGCCGAAGGGACCTACCGGCAGAGAGGCTACCCGGGTACACCAAAGCCCCCTACATGGCCAGAGTAGCATCTCGTCGCGACCGCTTCTCGCCGCATCTTTCGTGACCTGTTCGGGGGTAGCAGCTTTTCGACCGCACGATCTCGCGACCACGAGCGCTGATTCGCCAATCCCCCAACCGGTCCCAGGCGGTCCCTGAGCGACTGTCTGGCTCCCAAGTGATAGGAACCCCCTTGGGGGTGTCCTGTTCTCGGCCGAGCCCCCCTGCTACTGATGTTGGCCGGGAACACCCGCTCTGGGGCAGGTGACTGTGGCGCACGACTGCCGCTAGCGGAGATGCGCTGGAGGTACGCAAAACCTACACTCTGTCGAATACACTAACCCCGCGCTAGTGGGTAGCACGTTTCATTCTGCGCGAATCGACGCATTGCAGGTCGCCCAAGCAGCGGCGGGACCAGATGGACTGGCACGGTTATACCGCCCTGTTCGTACCTTTTTATTGGTCCGCAGACCGACTGCCTCATTGGCCCATGCAACGCTGCAACCAGGTCCTACGTGTTCCATCCGTGCAACTGTGAGTATCCCGCTAACGCTATGGGGACTGCCATGCCAGGATCTTTCCCCAGGCGATCTCGCCCGTGGGCAGAAACAAAGGATATGCGCCACAAGCGACTTAGAACGCTTGCGTTACGTGAAGGGCCGGGAAGCTTACCGCCTCGGACTTGCGGCAAGTTAAGGTGATCGCATCCGCAAAGTAATCTTAGTAGGGCTTCTACAGGGCCCCGAATTCTTATTCCTGCGTCTCGACGCGTGAGGCCTCAGGCCTCTGGACTCACTTCTCTGCCTACGCTCCATAGCCTATGCTGCGTGTGCAGAAGGGCAGTTTTAACCGAAGTCCTCGAACACCACCGCGAGGGCCGCGATGGGCCGCCCCCGGCTCATCGGCCGCTTGGGGGCGCCCCTGACCCGCCGTCGCGCGCAGGCGCAGCGCCGCCCCGCTCTGCGGTGGGTGGGGATGTCGGGCGGCCCCTGGGGGGCCGTAGCGCAGTCGGGGGCGCCGTCCACGCGCGCCGCCTGGCAAGCACCCCCGTCCGGGCCCGCGGCCAGGGCTCGCTGCCCGAAGGCCCCATTTGCGCCGCCCTCAGCCGACAGGAGCTGCCGTCCGGCGGACCGCGGGGCCCGGGCGGGACCCGCGGCGCAGGGCCCTCAGCGGTGCCCGCCCCCGTGGCGCTGTGGGGCGAAGCGGTCGCGACGCCCGGGCTGCGGGGGCCCCAGGGGCTCGCCGGCGGCCGCCAGCCGTGCTCATGTGCCGGGGCCTACGGGGCCCAGAGCGGGCGTACCACCAATGGGGCGCGCCGACCAGACCGTACCAGACCCGGCCGTGCAGCGTGCCGGTTCCGCAGTGGGACGCCCCAGGAGCGTGGGCATGGCGGTGCACGAAGGCCGGCGCGGTAGGGCGCGGGCGTGCCCGGGGCGTGGGCGCGCGCCCCAGGAGCCAGGCAGTCGCGCCGCCGGAAGGGCGGCGGCGCGACGCGACGCCCCCGCCTGGCAAAGCGGCACGCATGCACTTCGGCATCCCACGGCTCACGACGCTCGCGGCCCCCCACATCCCCGGCGCCGTGGGGCGCCCGGGCCTAGTAGCCCTCTACGCCGTACCGGGTAGCGGGGCCTCGCCCCCATGTCGCGCCGGCATCGGAGGAGGGCGCTCCACGTTGCCGTCGCGGCGCTGGCGGCCGTTGCCCCCCGTCTGCGGGCCCGCGGCTCCACCACGGCCGGCAGCCAGCCCATTTCGCCGCGCGGTAAGGCGCCCGCGGAAGGTCTCGTGATCGCCTGTGGTCCGATGCCGCCGCGGGTCCCCGCCCCGGCCGGGCCGGGCTCCGTGCCACTCATTGGCCCACC     
I       GTAAATTTTTTTTAGTAACGATATATTGTATATTTTACTCTTATAATTATTGCAAACATGATGATAAATAAAATTAATTTTCTTTGATATAAAAATTATCAAAATTAATTATCATCGACGTATCAAAGATTGAATTAAAATTTCATTTATACTGGAATTACTTTTGATGTTGATAAATTGTAACAATAAACACAAACGAATTCAATCTCTTTCAAATTACTATAGTATAGGACTTTAGATAGAATAATTAAATTGTTTAAGAAATATATTCTTAAAACTAATTATATAATAAATCAGCTTTTAATTAATAACTTTGTAAAATATGTGATACACAACCACAATCTCTTTTTGATTTCTATATGTTTAGATATAAAAAGACACTACTTATTAGATTAGCTATATTGTAACATTCATTTATCTCTAAATACAGTGTGGTACATTTTATTAATATAGTTCAGTATGTGTTATACATATAAATTAATTCTTATATATGAATTCTTATGTTTGGATATATTGAGTTTCAAAATTAGTTAACGCCAATAATGAAAAAAATCTTAATTCTATTTATTGTTTAAAAAGTTTCGAGAAAGCTATTAAAACTCCTTAATCATTGCAATATATATTTAAATTATGGAAATAGAACGTTTTCAATTAGTATCAAGTTTTCTTGGATGACTTATTTAACCATTTCAAAATATTATAAATTCTTTAATATTAAAAGTCAAGTTTAATTGTACTACAATTAATAGTAAATTTTAATTATAATAATCGTTAATTGACATGTATGGATAAATAAATTTCTTTTTCAAATATTTCAACAATTATGACGACAAACAACTTAATAAGAGTATTATTAATTCTGTAAAAACTTAAGTCGTAAAATAAAAATAGCTTAAAAATATACTACTTGAAGTTTACTCTTAATTACAATAGGTTCTCATATAAATAATAAATTTTTAAAATTCGCTTATAAAAACGGTTTTAGTTACATATACTTGTAAGATCATCCACTTGAATTATGTGTCATAGAGTGTCAGTATTTACCCTGAGAGCGTAGGTAATGTCATATTGTATTTCTAGTAGATTTTATGGTCAATATGGTCAAAGATCACGAAAGATTAACAATTTGAAATAGTGCATTTTTCGAATCAACGACGAGTTCTTCGACAGACAATCAAGAAGATAAATTTTCTTTGAAGTCCAAACGCTAGTTCAATGAGTCTCAAGCCCTGTTTCCTATGCGGACTGATAAAGATTAAGGTATATATAAAGACTTAAGGAAAAGGAAAAAACAATTATATAGAACAGGAATTCATTAAGGTGCGCTTGAACCCGACCAGTCAGGGCAACTCCGCGAGACCCTCACTACACACTCATCGCTTATAGAATGTTTAAAGAGTGGCAAACTGGTTTCATTTGAATACTATTTAGGCTCGTGTCAGTTTGCTACGCTGTAGTTATGCATTAGATTCAAACAAAAATGAAGATAGTTTTGAAATGCAAGGCTCTTAGATATAAAGAGGTCGCATCACCTTTAAGAACTGCCTCTATTCGGCTTGAGGGATTATATATTAAACGACCTTTCATCCAAAAAGTGTTTGTTTATAAAGCGGCCGACTTATAATAGAGGAAACACCACAGTCCAACTACCCCTCTGGTATAGGGGACTTAACCTCTCCCTATTCAGAGATAGGTCTCTTTTCAATTAAAAATCGCCCTGCATAACCTACCGCAACCTATTGCGTCACTGCATTTAATAATTGAAACCGCGATTAAGACTGTGGATCTCGACTTTGTTGAGCGGGTCGACTGTGGAGATCGAACTCATGGTATGGCATATCGTATCATTCCAGTATCTCGGCCGGCTGAGAAATCCTAAACGAGATGTTACCTAGTATGAATAGTCCCAGGAGGATGATGTTATTTGAGCATTTATTCAGCCTACTGCTCTTTAACTCAGAGTTATTACATACGACCCGTTAGATGGATTATTCTTACAAGGCAGCTGCTGTGCAGTAGACTTCAATACCCTGACGGGGGGCGGGCATGCGAGTGCGTCTATGACCAACCCACAAGCAGGCTGGCTTAAGGATGCAGCTGGCGCGCGGAAGGGACTTACCGGCAGAGAGGCTACCCGAGTACACCAAAGCCCCTTACATAGCCAGAGTAGCATCACGTTGCGACCGCTCCTGGCTGCATCTTTCGTGGCCTGTTCGGGGATAACGGCTTTTCGTCCGGACGCTCTCGCGACCACGTGCGATGATTCGCCAATCCCCCAGCCGGTCTCCCGCGGTCCCTGAGCGACTGTCTGGCTCCCTAGAGAAAGGATCCCCCTTAGCGGTGTCCAGATCTCGGCCCAGTCTCCCTGCCACTGGTGTTGGCAGGGAACACCCGCTCTGGGTCAGGCGACTGTGGCCCACGACTCCTGCTAGCGGGCCTGCGCGGGAGGTACGCAAAACCTGCACTCTGCCGGATGCACTAACCCCGCGCCAGTGGGTAACACGTTTCATCCTGCGCCAATCGACGCATTGAAGGTCGCCCAAGCAATGGCGGGATCACATGGACTGGCACGGTTATAGCACCCTGATCGTACCTCTTTATCGGCCCGCAGAACGACTGCCTCATTGGCCCATGCAACCCTGCGACCAAGTCCTACGTGTTGCATCCGTGCAACTGTGAGTATCCCGCTAAAGCTGTAGCGACTATTAAGCTAGGATCTTTCCCTAGGCGATCTCGCCCGTGGGCAAAAGCTAAGGCTATGCGCCGGAAGCTGCTTAGAATGCATGCCTTACGTGAAAGGCCGGGAAGCTTACAGCCTCGGGCCGACTGCAAGTTAAGGTGATCGCATCCGTAAAGATAACTTAGCACGGCTTCCACCTGGCCCCGAGCTCTTATTACTACGTTTCGACGCGGGAGGCCTCGGGCCTCTGGACTCACTTCTCTGTCTACGCTGCGTATCCTTTGGTGCGTGTGCAGAAGGGCAGTCATTACCGAAGTCCTCGAGCGCCATCGGGAGGGCCGCGATGGGCCGCCCCCGCCTCTTCGGCCACTTGGCTGCGCGCCCGACCGGCTGCCCCGCGCAGGCGCGGCGCCGCCCCGCTCCGCGGTGGGGGGGTGTATTGGGGGGCCCCGTGGGGGCCGTAGCGCAGTCGGGGGCGACGCCCGTGTACGCCGCCTGGCAAGCATCCCCGTCCTGGCCCGCGGCCAGTGCTCGCTGCGCGTGGGCCCGATCGGAGCCGCCCAGAGCCGATGGGAGCCCCCGTCCTGCGGAGCGCGGGCCCGCGGCGGGACCCGCGGCGCAGGGCCCTCAGCGGGGGCCGCCCGCGCGGCGCTGTGGGGCGAAGCGGTCGCGACGTCCGGTCTGGGTGCGCCCGAGTGGCTCGCCGGCGGACGCCGGCCGAGCTTACGTGCCGCGGCCCACGAGCCCCAGAGCGGGCGTACCACCAATGGTGCGCACCGCCCAGACCGCGCCGGACCCGGCCGCGCGGCGGGCCGGATCCGCACTAGGACGCCCCGGGAGCGTGGGCATGGCGGTGCACGAAGGCCGGCGCGGTAGGGCGCGGGCGTGCCCGGGGCGGGGGCGCGCGCCCCAGGAGCCAGACAGTCGCGCCGCCGGAAGAGTGCCGCCCCGACGCGACGCCCCCGCCTGGCACAGCCGCACGCATGCACTTCGGCAGCCCACGGCTCACAGCGCTCGCGCCCCCCCACATCCCCGGCGCGGTGGGGCGCCCGGGCCGAGTGGCGCTCTCCGCGGTACCGGGTAGCGGGACCTGGCACCGACATCGCGCCGTCATCGGAGGAAGGCGCCTGACGTTGCCTCTGCAGCACTGGCGGCCGTTGCCCCGCCTCTGCGGGCTGCCGGCCGTCCCACGGCCGGCAGCCAGCCCAACTCGCCGCGCGCAAAGACGCCCGCGGAAGGTCTCGTGACCGCCCGTGGTCCGCTGCCGCAGCGGCTCTCCGCCCCGGCCGGGCCGGGCTCCGTGCCGCTCATTAGCCCACC     
J       GTAAATTTTTTTTAGTAACAATATATTGTATATTTTACTCTTATAATTATTGCAAACATAATGATAAATAAAATTAATTTTCTTTGATATAAAAATTATCAAAATTAATTATCATCGACGTATCAAAGGTTGAATTAAAATTTCATTTATGCTGGAATTACTTTTGATGTTGATGAATTGTAACAATAAACACAGACGAATTCAATCTCTTTCAAATTACTATAGTATAAAACTTTAGATAGAATAATTAAATTGTTTAAGAAATATATTCTTAAAACTAATTATATAATAAATCAACTTTTAATTAATAACTTTGTAAAATATGTGATACACAACCACAATCTCTTTTTAATTTCTATATGTTTAGATATTAAAAAACACTACTTATTAGATTGACTATATTGTAACATTCTTTTATCTCTAAATACAGTGTGATACATTTTATTAGTATAGTTTAGTATATGTTATACATATAAGTTAATTCTTATATATAAATTCTTATGTTTGGATATATTGAGTTTCAAAATTAGTTAACGCCAATAATGAAAAAGATCTTACTTCTATTTATTGTTTAAAAAGTTTCGAGAAAGCTGTTAAAACTCCTTAATCATTGCAATATATATTTAAATTATGGAGATAGAACGTTTTCTATTAGTATCAAGTTTTCTTGGATGACTGATTTAACCATTTCAAAATATTATAAATTCTTTAATATTAAAAGTCAAGTTTAATTATACTACAATTAATAGTAAATTTTAATTATAATAATCGTTAATTGACGTGTATGAATAAATAAATTTCTTTTTCTAATATTTCAACAATTATGACGACAAACGACTTAATAAGAGTGTTATTAATTCTGTAAAAACTTAAGTCGTAAAATAAATATAGCTTAAAAATATACTACTTGAAGTTTACTCTTAATTACAATAGGTTCTCATATAAATAATAAATTTTTAAAATTCACTTATGAAAACGATTTTAGTTACATATACTTATAAAATCATCCGCTTGAATTATGTGCCGTTGGGTGTCAATATTTACCCTGAGAGCGTAAGTAATGTCATATTGTATTTCTAGTAGATTTTACAGTCAATATGGTCAAAGATCACGAAAGATTAACAATATGAAATAGTGCATTTTTTGAATCAATGACAAGTTATTCGACAGACAATCAAAAAGATAAATTTTCTTTGTAGTGCAAACGCTAGTTCAATGAGTCCCAAGCCCTGTTTCCTATGCTGACTGATAAAGATTAAGGTACATATAAAGACGTAAGGGAATGGGAAAAACAATTATATAGGACAGCGTTTCATTAAGGTGTGCTTGAACCCGGCCAGTGAGGGCTACTTCGCGAGACCCTCACTAGTCACTCCTTGCCTATAGAATATTCAAAGAGTGGCAAACTATTTTCGTTTGAATACTATTTAGGCTAGTGTCGGTTTGCTACGCCGTAGTTGTGCATTAGATTCAAACTGAAATGAGGATAGTTTCGAAATCCAAGGCTCTTAGATATAAGGAGGTCGTATCACCTTTAAGAACTGCCTCTGTTCGGCCTGAGGGATTATATATTAAACGACCTTACATCCAAAAAGTGTTTATTTAGAAAGCGGCCAACTCATAATAGAAGAAACACCACAGTCCAACTGCCCCGCTGGTATAGTGGACTTAACCTCTTCCTATTCAGAGATAGGTTCCTTATTGATGAAAAACCGCTCTGCATGACCCACCGCAACCTATTGTGTCTCTGCATTTAATAACCAAAACCGCGATTAAGACTATGGATCTGGGCTTTGTTGAGCGGGTCGACTGTGGAGATCGAACTCACGGTATGGCATATCGTATCATTCCAGTATCTCGGCTGGCTGAGAAATCCCAAACGAGATGGTACCTAGTATGAATAGTACCGGGAGTATGATGTCATTTGGACACTCATTCAGCCTACTGCTGCGTAACTCAGAGTTATTACATACGACCCGTTAGATGGATTTCCCTTACAAGGCAGCTGTTGTGCAGTAAACTTCAATACCCTGACGGGGGACTGGCATGCGGGTGCGTCTATGACCAACCGACAAGGGGGCTGACTAGAGGGTGCAGCCGGCATTCCGAAGGGACTTACCGGCAGAGAGGCTACCCGGGTACACCAGAGCCCCCTACATAGCCAGAGTAGCAGCTCGTTGCGACCGCTCGTCGCTGCATCTTTCGTGGCCTGTTCGGGGATACCAGCTCTTCGACCGCACGCTCTCGCGACCACGTGCGTTGATTCGCTAATCCCCCAGCCGGTCGCTCGCGGTCCTTGAGCGACTGTCTGGCTCCCAAGAGAAAGGAACCCCCTTAGTCGTGTCCTGATATCGGTCCAGCCTCGCTGCTACAGGTGTTGGCAGAGAACACCCGCTCTGGGGCAGGTGACAGTGGCAGACGACTCCCGCCAGCGGACGTGCGCGGGAGGTACGCAAAACCTGCACTCTGGCTAATGCACTAACCCCGCGCAAGTGGGTAGCACGTTTCATTCTGCGCCAATTGACGCATTGAAGGTCGCCCATGCAACGGCGGGACCAGATGGACTGTCACGGTTATAGCGCCCTGATCGTACCTCTTTATTGGCCTGAAGAACGACTGCCTCATTGGCCCATGCAACCCTGCAACCAGGTCCTACGTGTTCCATACGTGCAACTGTAAGTATCCCGCTAACGCTGTGGTGACTACTAAACCGGGATCTTTCCCTGGGCGACCTCGCCCGTGGGCAAAAATAAAGGCTATTCGCCGGAAGCTGCTTAGAATGCTTGCGTTACGTGAACGGCCGGGAGGCTTACCGCCTCGGGCTTGCTTCAAGATAAGGTGATCGCATCCGCAAGGGGATCTTAGCAGGGTTTCGACATGGGCCCGATCTCTTGTTCCTACGTCTCGACGAGAGAGGCCTCTGGCCTGTGGACTCACTTCTTTGTCTACGCTCCGTATCCTCTGGTGCATGTGCAGAAGGGCAGTCACTACCGAAGGCCCCGAACGCCACCGCGAGGGCCGCGATGGGCCGCCCTCGGCTCGTCGGCCGCTTGGCTACGCGCCTGACCGGCCGCCGCGTGCAGGCGCGGCGCCGCCCCGCTCCGCGGTGGGGGGGGGTATCGGGGGGCCCCTTGGGGGCCGTATCGCAGTCGGGGGCGCCGTCCGCGCGCACCGCCTGGCAAGCATCCCCGTCCAGGCCCGCTGCCAGTACTCCCTGCCCGGAGGCCCGATCGGCGCCGCCCAGAGCCCATGGGAGCCGCCGTCCGGCGGATCGCGGGACCGCGGCGGGACCAGCGGCGCAGGGCCCTAAGCGGTACCCGCCCGCGCGGCGCTCTGGGGCGAAGCGGTCGCGACCACCGGGCTGCGCGCGCCCCAGGGGCTCGCCGGCGGCCGCCGGCCGGGCTCACGTGCCGCGGCGCGCGAGGGCCAGAGCGGGCGTACCACCAATGAAGCGCGCCGCCCAGGCCGTGCCGGACCCGGCTGAGCGGCGGACCGGGTCCGCAGTGGGACGCCCCCGGAGCGCGGGCAGGGCGGTGTACGAAGGCCGGCGCGGGAGGGCGCGGGCGTGCCCGGGGCGCGGGCGCGCGCCCCAGGAGCCAGGCGGTCGCGCCCCCGGAAGGCCGCCGACGCGACACGACGCCCCCGCCTAGGAGAGCGGCACGCGTGCACCTCGGCATCCCACGGTTCACTGCGCTCGCGTCCCCCCACATCCCCGGCGCTGTGGGGCGCGCGGGCCGAGCGTACCTCTCCGCGGGACCGGGTAGCGGGACCTCGGACCTACATCGCGCCGTCATCGGAGGAGGGCGCTTGACGTTGCCTTCGCGGCCCTGGCGCCCGTTGTCCCGCGTGTGCGGGCCGCCGGCTGTGGCACGGCCGGCGACCAGCCTAGGGCGCCGCGCGGTAAGACGCGCGCGGAAGCTCTCGTGATCGCCGGTGGCCCGCTGCCGCCGCGGCTCCCCGCCCCGGCCGGGACGGGCTCCGTGCCGCTCATTGGCCCACC     
K       GTAAATTATTTTTAGTAACAATATATTGTATATTTTACTCTTATAATTATTGCAAACATAATGATAAATAAAATTAATTTTCTTTGATATAAAAATTATCAAAATTAATTATCATCGACGTATCAAAGATTGAATTAAAATTTCATTTATACTGGAATAACTTTTGATGTTGATGAATTGTAACAATAAACACAGACGAATTCAATCTCTTTCAAATTACAATAGTATAAAACTTTAGATAGAATAATTAAATTGTTTAAGAAATATATTCTTAAAACTAATTAAATAATAAATCAGCTTTTAATTAATAACTTTGTAAAATATGTGATACACAACCACGATCTCTTTTTAATTTCTATATGTTTAGATATTAAAATACACTACTTATTAGATTATCTATATTGTAACATTCTTTTATCTCTAAATACAGTGTGATACATTTTATTAATATAGTTCAGTATATGTTATACATATAAATTAATTCTTATATATAAATTCTTATGTTTGGATATATTGAGTTTCAAAATTAGTTAACGCCAATAATGGAAAAGATCTTACTTCTATTTATTGTTTAAAAAATTTCGAGAAAGCTATTAAAACTCCTTAATCATTGCAATATATATTTAAGTTATGGAAATAGAACGTTTTCTATTAGTATCAAGTTTTCTTGGATGACTAATTTAACCATTTCAAAATATTATAAATTCTTTAATATTAAAAGTCAAGTTTAATTATACTACAATTAATAGTAAATTTTAATTATAGTAATCGTTAGTTGACATGTATGAATAAATAAATTTCTTTTTCCAATATTTCAACAATTATGACGACAAACAACTTAATAAGAGTATTATTAATTCTGTAAAAACTTAAGTCGTAAAATAAATATAGCTTAAAAATATACTACATGAAGTTTACTCTTAATTACAATAGGTTCTCATATAAATAATAAATTTTTAAAATTCGCTTATAAAAACGGTTTTAATTACATATACTTATAAAATCATCCACTAGAATTACGTGTCATAGGGTGTCATTATTTACCTTGAGAGCGTAAGTAATGTCATATTGCATTTCTAGTAGATTTTACTGCCAATATGGTTAAAGATCACGAAAGATTAACAATTTGAAACAGTGTATTTTTCGAATCAATGACAAGTTATTCGACAGACAGCCAAAAGGATAAATTTTCTTTGAAGTTCAAAAGCTAATTCAATGAGTCTCAAGCTCAGTTTCCTATGCCGACTGATAAAGATTAAGGTAAATATAACGACTTAAGGAAAAGGGAAAATCAATTGTATAGAACAGAAATTCATTAAGGTGTGCTTGAACCCGACCTGTTCGGGCTACTTCGCGAGATCCTCACTATCCACTCCTCGCCTATAGAATGTTCAAAGAGTGGCAAACTAGTTTCGCTTGAATACTATTTAGGCTAGTGTCAGCTTGCTACGCTGTAGCTGTGCAATAGATTCAAACTAAAATGCGGATAGTTTTGAAATGCAATGCTCTGAGATATAATGAGGTCGCATCACCTTTAAGAACTGCCTCCGTTCGGCTCGAGGGATGACATGTTAAGCGACCTTCCATCCAAAACGTGTTTATTTATAAAGCGGCCGACTCTTAATAGAAGAAACACCACAGTCCAACTTCCCCACTGGTATAGTGGACTTAACCTATTCCTATTCAGGGATAGGTTTCTTATTGATGAAAAATCGCTCTGCATAACCTTCCGCAACCTATTGCGTCTCTGCATTTAATAACAAAAACAGCGATTAAGACTGTGGATCTCGACTTTATTGAGCGGGTCGACTGTGGAGATCGAACTCATGGAATGGCATATCGTATCATTCCAGTATCTCGGCCGGCTGAGAAATCCTAAACGAGATATTACCTAATATGAATAGTCCCAAGAGGATGATGTTATTTGGATACTCATTCAACCTACTGCTGCGTAACTCAGAGTTATTACATACGACTCGTTAGATGGATTATCCTTACAAGGCAGCTCCTGTGCAGTAGACCTCAGTACCCTGATGAGGGGAGGAAATGCCGGTGCGTCTATGACAAACCGTCGAGAGGGCTGGCTGGAGGGTGCAGCCGGCATGCCGAAGGGACATTCCGGCAGAGAGGCTACCCGGGTACGCCAAAGCCCCCTACATAGCCAGAGTAACATCCCGTTGCGAACGCATCTCGCTGCATCTTTCTTGCCCTGTTCGGGGATAACAGCTTTTCGACCGCACGTTCTCGCGACCCCGTGCAGTGATTCGCCAATCCCCCAGCCGGTCGCCCGCGGTCCTTGAGTGACTGTCTGGCTCCCTAGAGAGAGGAACACCCTTAGCTGTGTCCTGGTCTCGGTCCAGCCTTCCTGCCACTGGTGTTGGCCGGGAACACCCGCTCTGGGGCAGGTGTCTGTGGCACGCGGCTCCCGCCAACGGATGTGCGCTGGAGGTACGCTAAACCTGCACTTTGGCGAGTGCACTAACCCCGCGCTAGTGGGTAGCACGTTTCATTCTGCGCTAGTTGACGCATTGAAGGTCGGCCTAGCAGCGGAGGGACCAGATGGGCTGGCACGGTTATAGCGCCCTGGTCGTACCTTTATATTGGTCTGCAGAGCGACAGCCTCATTGGCTCATGCAACGCTGCAACCAGGTCCTACATGTTCCATGCGTGCGACTGTAAGTATCCCGCTAACGCTGTGGCGACTATTAGTTTGGGATCTTTCCCTGGGCGACCTCGCCCGTGGGCAAGAACGAAAGCTATGCGCCAGAAGCCACTTAGAATGCTCGCGTTACGTGAAGGGCCGGGAAGCTTACTGCCTCGAGCGAGCGGCAAGTCAAGGTGATCGCATCCGCAAAGCAATCTTAGCAGGGCTTCCACTTGGCTCCGAGTTCTTGTTCCTACGTCTCCACGGATGAGGCCTCTGGCCTCTAGAGTCGCCTCTCTGTCTACGCTCCGTACCCTCTGCTGCGTGTGCAGAAAGGCAGTCAATACCGAAGGCCCCGAACACCATCGGGAGCGCCGCGATGGGCCGCCCCCGGCTCGTCGGCCCCTTGGCTCCGCAGCTGACCGGCCGCCGCGTGGAGGCGCGGCGCCGCCCCGCTCTGCGGTGGGGGGGGGTATGGGGGGGCCCCGCGGGGGCCGTACCGCAGTCGGGGGCGCCGCCCACGCGCTCCGCCTGCCAAGCCCCCCCGTCCAGGCCCGCGGCCAGGGCTCGTTGCCCGCAGGCCCGAGCAGCGCCGCCCGGAGCCGACAGGAGCCGCCGTCCCGCGGAGCGCGGGGCCGGGGCGTGACCCGCGGCGCAGGACCCTGAGCGGTGCCCGCCCGCGTGGCGCTGTGGGGCGATACGGTCGCGACCGCCGGGCTGCGTGTGCCCTATGGGCTCGCCGGCGGGCGCCGGCCGTGCTCAGGTACCGCGGCCTACGGGGACCAGAGCGGGCGTGCTACCAATGAGGCGCGCCGCCCAGTTCGTACGGGGCCCGGCGGCGCGGCGGTCCGGACCCGCAGTCGGACGCCCCCGGACCGTGGGCATGGCGGTGAACGAAGGCCGGCGCGGTAGGGCGCGGGCGTGCGCGGGGCGAGGGCGCGCGCCCCAGGAGCCAGGCGGTCGCGCCGCCGGAGGGGCGCCATTGCGACACGACGCCCCCGCCTGGCGAAGCGGCACGCATGCACCTAGGCAGCCCACGGCTCACGGCGCTCGCGCCCCCCCACATCCCCGGTGCGGTGGGGCGCCCGGGCCCAGTGGGCCGCGCCGCCGGACCGGGTAGCGGGACCTCACGCCCACGTCCGGCCGCCATCGGAGGAGGGCGCTTGACGTTGCCGGCGGGGCGCTGGCGGCCGTTGCCTCTGTTGTGCGGGCGGCCGGTCGCCTCACGGCCGGCAGCCAGCCCAGGTCGCCGCGCGATAAGCCGCTCTCGGAAAGTCTCGTGAGCGGCTGTGGTCCGCTGCCGACGCGGCTCTACGCCCCGGCCGGGCCGGACTCCGTGCCCCCCATTAGCCCACC     
L       GTAAATTTTTTTTAGTAACAATATATTGTATATTTTACTCTTATAATTATTGCAAACATAATGATAAATAAAATTAATTTTCTTTGATATAAAAATTTTCAAAATTAATTATCATCGACGTATCAAAGATTGAATTAAAATTTCATTTATACTGGAATTACTTTTGATGTTGATGAATTGTGACAATAAACACAAACGAATTCAATCTCTTTCAAATTACTATAGTATAAAACTTTAGATAGAATAATTAAATTGTTTAAGAAATATATTCTTAAAACTAATTATATAATAAATCAGCTTTTAATTAATAACTTTGTAAAATATGTGATACACAACCACAATCTCTTTTTAATTTCTATATGTTTAGATATTAAAAGACACTACTTATTAGATTAACTATATTGTAACATTCTTTTATCTCTAAATACAGTGTAATACATATTATTAATATAGTTCAGTATATGTTATACATATAAATTAATTCTTATATATAAGTTCTTATGTTTGGATGTATTGAGTTTCAAAATTAGTTAACGCCAATAATGAAAAAGATCTTACTTCTATTTATTGTTTAAAAAATTTCGAGAAAGCTATTAAAACTCCTTAATCATTGCAATATATATTTAAGTTATGGAAATAGAACGTTTTCTGTTAGTATCAAGTTTTCTTGGATGACTTATTTAACCATTTCAAAATATTATAAATTCTTTAATATTAAAAGTCAAGTTTAATTATACTACAATTAATAGTAAATTTTAATTATAATAATCGTTAATTGACGTGTATGAATAAATAAATTTCTTTTTCCAATATTTCAACAATTATGACGACAAACGACTTAATAAGAGTATTATTAATTCTGTAAAAACTTAAGTCGTAAAATAAATATAGCTTAAAAATATACTACATGAAGTTTACTCTTAATTACAATAGGTTCTCATATAAATAATAAATTTTTAAAATTCGCTTATAAAAACGGTTTTAATTACATATACTTGTAAAATCATCCACTTAAATCATGTGCCATGGGGTGTCAATATTTACCTTGAGAGCGTAAATAATGTCATATTGCATTTCTAGTAGATTTTACTGTCAATATGGTCAAAGATCACGAAGGATTAACAATCTGAAATAGTGCATTTTTTGAATCAATGACGAGTTGTTCGACAGACAGTCAATAAGATAAATTTTCTTTGAAGTTCGAGTGCTAATTCAATGAGTCTTAAGCCCTGTTTCCTATGCTAACTGATAAAGATTAAGGTAAATATAAGGACTTAAGGAAAAGGGAAAAACAATTATATAAAACAGAAATTCATTAAGGTGCGCTGGGATCCGACCAGTCCGGGCTGCTTCGCGAGATCCTTACTAGCCACTCCTCGCCTATAGAATGTTAAAAGAGTGGCAAACTAATTTCGCTTGAATACTATTTAGGCTAGTGTCAGTTTGCTACGCTGTAGATGTGCATTAGATTCAAACCAAAATGAAGATAGTTTTGAAATGCAAGGCTCTCAGATATAAGGAGGTCGTATCACCTTTAAGAACTGCCTCCGTTCGGACTGAGGGATCATATGTTAAGCGACCTTTCATGCAAAAAGTGTTTTTTTATAAAGCGGCCCACTCATAATAGAGGAAACACCACAGTCCAACTCCCCCTCTGGTATAGTGGACTTAATCTCTGCCTATTCAGAGATAGGTTTCTTGTTAACGAAAAATCGCTCTGCATAACCTACCGCAACCTATTGCGCCTCTGCATTTGATAACTAAAACTGCGATTAAGACTATGGATCTTGCCTTTGTCGAGCGGGTCGACTGTGAAGATCGAACGCATGGCATGGCATATCGTATCATTCCAGTATCTCGGCCGGCTGAGAAATCCTAAACGAGATAATACCTAATATGAATAGTACCAGGAGAATGATGTTATTTGGACACTCATTCAGCCTACTGCTTCATAACTCAGAGTTATTACATGCGACCCGTTAGATGGATAATCCTTACAAGGCAACTGCTGTGCAGTAGACCTCAATACCCTGACGAGGGGCGGAGAAGCGGGTGCGTCTATGACTAACCGACAAGGGGGCTGGCTGAAGGTTGCAGCCGGCATGCTGAAGGGACCTACTGGCAGAGAGGCTACCCGCGCACGCCAACGCCCCCTACATGGCCAGAGAAGCATCTCGTTGCGACCGCTTCTCGCAGCATCTTTCCTGCCCTGTTTGGGGGTAACAGCTTTTCGACCGCACGCTCTCGCGACCACGTGCGATGATTCGCCAATCCCCCAGCCGGTCACTCGCGGTCCATGAGTGACTGTCTGGCTCTCTAGAGAAAGGAACCCCCTTAGCGGTGTCTTGTTCTCGGTCCAGCCCCCCTGCCACTGGTCTTGGCCGGGAACACCCGCTCTGGGACAGGTGCGTGTGGCGGACGGCTCCCGCCAGTGGAGATGCGCCGGAGGTACGCAAAACCTGCACTCTGGCTACTGCACTAACCCCGCGCTAGTGGGTAGCACGTTTCATTCTGCGCCAATGGACGCATTGGAGGTCGTCCTGGCAGCGGCGACACCAGATGGACTGGCACGGTTATAGCCCCCAGATCGTACCTTTTTATTGGCCCGCAGACCGACTGCCCCATTGGCCCATGCAACGCTGCAACCAAGTCCTACGTGTTCCATCCGTGCTACTGTAAGTATCCCGCTAACGCTGTGGGGACTATTAAGTCGGGATCTTTCCCTAGGCGACCTCGCCGGTGGGCAAAAACAAAGGGTAGGCGCCGTAAGCAATTTAGAATGCTCGCGTTACTTGAAGGGCCGGGAAGCTTACCGCCTCGGGCTCACGGCAAGCTAAGGTGATCGCATCCGCAAAGATATCTTAGCAAGGCTTCCACCTGGTTCCGAGTTCTTCTCCCTATGTCTCGACGAGGGAGGCCTCTGGCCTCTAGACTCACTTCTCTGCCTACGCTCCGTATTCTCTGGTGCGTGTGCAGAAGGGCAGTTATTACCGAAGGCCTCGAACACCGCCGCGGGGGCCTCGCCGGGCCGCTCCCGGCTCGTCGGCCGCTTCGCTTCGCGCCTGACCGGCCGGCGCGTGGAGGCGCGGTGTCGCCCCGTTCTGCGGTGGGGAGGGGTGTGGGGGGGCCCGTTGGGGGCCGTAGCGCAGGCGGGGGCGCCGCCCGCGCACGCCGCCTGGCAAGCACCCCCGTCCGGGCCCGCGGCCAGTTCTCACCGGCCGTGGGCCCGGTCAGCGCCGCCCGGAGCCGACCGGAGGAGCCGTCCCGCGGACCGCGGGGCCTCTGCGGGACCCGCGGCGCAGGACCCTCAGCGGTGCCCGCACGCGCGACGATGTGGGGCGAGGCGGTCGCGACCGCCGGGCTGCGGGGGGCCGAGGGGCTCGTCGGCGGCCGCCGGCCGTGCTCACGTGCTGCGGCCTACGAGGTCCAGAGCGGGCGTACCACCAATGACGCGCGCCGCCCAGACCGTGCCGGACCCGGCTGCGCGGCGGGCCGGGTCCGCAGTAGGACACCTCGGGAGCGTGGGCATGGCGGTGGACGAATGCCGGCGCGGTAGGGCGCCGGCGTGGCCGGGGCGCGGGCGCGCGCCCCAGGAGGCAGGCAGTCCCGCCGCCGGAAGATCGCCGACGCGACACGACGCCCCCGCCTGCGACAGCGGCACGCATGCACTTCGGCAGCCCACGGCTCGCGGCGCTCGCGGCCCCCCACATCCCCGGCGCGGGTGGGCGCCCGAGCCGAGGGGGCCGCCCCGCGGGACCGGGTAGCGGGACCTCGCACCGACGTCGGGCCGCCATCGGAGGAGGGCGCTTTACGTTGTCGCCGCGGCCCTGGCGTGCGTTGCCCCCCGTGTGCGAGCCGGCGGCTGCCCCACGGCCTGCCGCCAGCCCACTGCGCCGCGCGATAGGAAGCGCGCGGAAGGTCTCGTGAGCGCATGTGGTCCGCCGCCGCCGCGGCGCCCCGCCCCGGCCGGGCCGGGCTCCGTGCCGCTCATTGGCCCACG     
M       GTAAATTTTTTTTAGTAACGATATATTGTATATTTTACTCTTATAATTATTGCAAACATAATAATAAATAAAATTAATTTTCTTTGATATAAAAATTATCAAAATTAATTATCATCGACGTATCAAAGATTGAATTAAAATTTCGTTTATTCTGGAATTACTTTTGATGTTGATGAATTGTAACAATAAACACAAACGAATTCAATCTCTTTCAAATTACTATAGTATAGAACTTTAGATAGAATAATTCAATTGTTTAAGAAATATATTCTTAAAACTAATTATATAATAAATCAACTTTTAATTAATAACTTTGTAAAATATGTGATACACAACCACAATCTCTTTTTTATTTCTATATGTTTAGATATTAAAAAACACTACTTATTAGATTAGCTATATTGTAACATTCTTTTATCTCTAAATACAGTGTATTACATTTTATTAGTATAGTTCAGTATATGTTATACATATAAATTAATTCTTATATATAAATTCTTATGTTTGGATGTATTGAGTTTCAAAATTAGTTAACGCCAATAATGAAAAAGATCTTACTTCTATTTATTGTTTAAAAAATTTCGAGAAAGCTGTTAAAACTCCTTAATCATTGCAATATATATTTAAATTATGGAGATAGAACGTTTTCTATTAGTATCAAGTTTTCTTGGATGACTTATTTAACCATTTCAAAATATTATAAATTCTTTAATATTAAAAGTCAAGTTTAATTATACTACAATTAATAGTAAATTTTAATTATAGTATTCGTTAATTGACATGTATGGATAAATAAATTTCTTTTTCCAATGTTTCAACAATTATGACGACAAACAACTTAATAAGAGTATTATTAATTCTGTAAAAACTTAAGTCGTAAAATAAATATAGCTTAAAAATATACTACGTGAAGTTTACTCCTAATTACAATAGGTTCTCGTATAAATAATAAATTTTTAAAATTCGCTTATAAAAACGGTTTTAATTACATATATTTATAAGATCATCCACTCTAATTATGTGTTCTAGGGTGTCAATATTTATCCTGAGAGCGTAAATAATGTCATATTGCATTTCTAGTGGATTTTACTGTCAATATGGTCAAAGATCACGAAGGATTAACAATTTGAAATAGTGCATTTTTAGAATCAATGACAAGTTATTCGACAGACAATCAGGAAGATAAATTTTCTTTGGAGTTCAAACGCTATTTCAATGAGTCTAAAGCCCCGTTTCCTATGCTAACTGACAAAGATTAAGGTAGATATGACGACATAAGGAAAAGGAAAAAGATATTGTATAGAACAGCAGTTCATTAAGGTGCGCTTGGACCCGGCCGGTTTGGGCTGCTCCGCGAGACCCTCACTAGTCATTCCTCGCTTATAGAATGTTGAAAGAGTGGCAAACTAGTTTCGTTTGTATACTATTTAGGCTCGTGTCGGTTTGGTACGCTGTAGTTGTGCACTAGATTCAAACTAAAATGAAGATAGTTTTGAAATGCAACGCTCTTAGATATAAAGAGGTCACATCACCTTTAAGAGCTGCCTCCTCTCGGGTCGAGGGATTACATATTAAACGACCTTTCATTCAAAAGGTGTTTATTTACAAAGCGGCCAACTTATAATAGAAGAAACACCACAGTCCAACTTCCCCTCTGGTATAGAGGACTTAACCTCTCCCTATTCAGCGATAGGTTTCTTTTTGAAGAAAAATCGCTCTGCATAACCTACCGCAACCTATTGCGCCCCTGCATTTAATAAGTGAAACCGCGATTAAGACTGTGGATCTCGTCTTTGTTGAGCGGGTCGACTGTGGAGATCGAACTCATGGTATGGCATATCGTAACATTCCAGTATTTCGGCTGGCTGAGATATCCTAAACGAGATATTACCTAGTATGAATAGTACCAGGAGGATGACGTGATTTGAGTACTCATTCAGCCTACTGCTACGTAACTCAGACTTATTACATACGACCCGTTAGATGGATCATCCTTAGAAGGCAGGTCCTGTGCAGTAGACTCCATTACCCTGACGGGGGGCGGGTATGCCCGTGCGCCTATGACTAACCAACAAGGGGGCTGGCTCGAGGGCGCTGCCGGCATGCTGAAGGGACCTACGGGCAGAGAGGCTACCCGGGTACATCAAAGCCCCCTACATAGCCAGAGTAACATCTCGTTGCGACCGCTCCTCGCTGCATCTTTCATGTCCTGTTCGGGGGTAACAGCTTTTCGACCGCACGCTCTCGCGACCACGGGCAGTGATTCGCCAATCCCCCAGCCGGTCATCCGCGGTCCCTGAGCAACTGTCTGGCTCCCTAGAGAAAGGAACCCCCTTAGGGGTGTCTCGATCTCGGCCCAGCCCCGCTGTCACCGGTGTTGGCCGGGAACACCCGCTCTGGGGCAGGTGACTGTGGCGGACGACTCCCGCTAGTGGACGTGCGCCGGAGGTACGCAAAACCTGCACTCTGACGAATGCACTAACACCGCGCTAGTGGGTGACACGTTTCATTCTGCGCAAATCGACGCATAGAAGGTCGCCCAAGCAGCGGCGGGACCAAATGGCTTGGCACGGTTATAGCGCCCTGGTCGTACCTCTTTATTGGGCCGCAGAACGACGGCCTCGTCGGCACATGCAACGCTGCAACCAAGTTCTACGTGTTACATCCGTGCGACTGTATGTATCCCGCTAACGCTATGGCGACTGCTAAACAAGGATCTTTCCCTAGGCGACCTCGCCTATGGGCAAAAACGGAGGCTATGCGTCTGAAGCGGCTTAGAAAGCTTGCGTTACGTAAAGGGCCGGGAAGCTTACTGCCTCGGGCGTGCGACAAGTTAAGGTGATCGCATCCGCAAAGCGACCCTAGCAAGGCTTCTACCTGGTCCCGGATTCTTGTTCCTACGTCTCGACGCGTGAGGCCTCGGGCCTCTGGATTCGCTTCTCTGTCTACGCTCCGTATCCTATGGTGCGTGTGCAGAAGGGCAGTTGTTACCGAAGCCCTCGAACGCCACCGGGAGGGCCGCGACGGGCCGCCCGCGGCTCGTCGGCCACGTGGCTGCGCGCCTGACCGGCCGCCGCGTGCAGGCGCGGCGCCGCCCCGCTCTGCGGTGGGGGGGTGTATCGGGGGGCCCCTAGGGGGCCGTATCGCAGTCGGAGGCGCCGTCGATGCGCGCCGCCTGGCAGGCAGCCCCGTCCAGGCCCGCGGCCAGGGCTCGCTGCCCGGAGACCCGATCGGCGCCGCCGAGAGCCGAGGGGAGCCGCCGTCCAGTGGAGCGCGGGGCCGCGGCCGGACCCGCGGCGCAGGGCCCTCAGCGGTCCCCGCCCGCGCGGCGCTGTGGGGCGAGGCGGCCGCGACTGCCGGCCTGCGGGAGCCCTAGGGGCTCGCCGGCGGCCGCCGGCCGTGCTCACGTGCCGTGGCCCACGAGGGCCGGAGCGGGCGTACCACCAATGAGGCGCGCCGCCCAGACCGCACCGGGCCCGGCTGCGCGGCGGGCCCGATCCGCGTTGGGACACCCCGGGAACGTGGGCATGGCGGTGTACGAGGGCCGGCGCGGCAGGGCGCGGGCGTGCCCGGGGCGTGGGCGCGCCCCCCAGGAGCCAGGCAGTCTCGTCGCCGCACGTGCGCCGTCGCGACGCGACGCCCCCGCCTGGCAAAGCGGCACGCATGCACTTCGGCATACCACGGCTCACGGCGCTCCCGGCCCCCAACATCCCCGGCGCGGCGGCGCGTCCGGGCCGAGAGGGCCTCTCCGCGGGACCGGGTAGCGGGACCTCGCACCCACCTCGCGCCGCCATCGGAGGAGGGCGCTGGACGTTGCCGTCGCGGCGCTGGCGGCCGTTGCCCCGCGTGTGCGTGCCTCCGGCTGCCCCACGGCCGGCCGCCAGCCCAGGTCGCCGCGCGATAAGACGCCCCCGGAAGGTCTCGTGACCGCCCGCGGTCCGCTGCCGCCGCGGCTCGCCGCCCCGGCCGGGCCGGGCTCCCTGCCGCTCATCGGCCCACC     
N       GTAAATTTTTTTTAGTAACAATATATTGTATATTTTACTCTTATAATTATTGCAAACATAATAATAAATAAAATTAATTTTCTTTGATATAAAAATTGTCAAAATTAATTATCATCGACGTATCAAAGATTGAATTAAAATTTCATTTATACTGGAATTACTTTTGATGTTAATGAATTGTGACAATAAACACAAACGAATTCAATCTCTTTCAAATTACTATAGTTTAAAACTTTAGATAGAATAATTAAATTGTTTAAGAAATATATTCTTAAAACTAATTATATAATAAATCAACTTTTAATTAATAACTTTGTAAAATATGTGATACACAACCACAATCTCTTTTTTATTTCTATATGTTTAGATATTAAAAAACACTACTTATTAGATTGACTATATTGTAACATTCTTTTATCTCTAAATACAGTGTAATACATTTTATTAATATAGTTCAGTATGTGTTATACATATAAATTAATTCTTATATATAAATTCTTATGTTTGGATATATTGAGTTTCAAAATTAGTTAACGCCAATAATGAAAAAGATCTTGCTTCTATTTATTATTTAAAAAATTTCGAGAAAGCTATTAAAACTCCTTAATCATTGCGATATATATTTAAGTTATGGACATAGAACGTTTTCTGTTAGTATCAAGTTTTCTTGGATGACTTATTTAACCATTTCAAAATATTATAAATTCTTTAATATTAAAAGTCAAGTTTAATTGTACTACAATTAATAGTAAATTTTAATTATAATAATCGTTAATTGACATGTATGAATAAATAAATTTCTTTTTCCAATGTTTCAACAGTTATGACGACAAACAACTTAATAAGAGTATTATTAATTCTGTAAAAACTTAAGTCGTAAAATAACTATAGCTTAAAAATATACTACATGAAGTTTACTCATAATTACAATAGGTTCTCATATAAATAATAAATTTTTAAAATTCGCTTATAAAAACGGTTTTAATTACATATATTTATAAAATCATCCACTCGAATTACGTATCATCGGGTGTCAACATTTACCCTGAGAGCGTAAATAATGTCATATTGCATTTCTAATAGATTTTACGGGCAATATGGTTAAAGATCACGAATGATTAACAATTTGAAATAGTGCATTTTTCGAATCAATGACAAGTTATTCGACAGACAATCAGAAGGATAAATTTTCTTTGAAGTTCAATCGCTAATTCAATGAGTCCCAAGCCCTGTTTCCTATGCCGACTGATAAAGATTAAGGTAAATATAAAGACCTAAGGAAATGGAAAAAGCAATTGTATAGAACAGGAATTCATTAAGGTGCGCTTGAACCCGACCAATTCGGGCCGCTACGCGAGACCCTAACTAGCCACTCCTCGCCTATAGAATATTTAAAGAGTAGCAAACTAGTTTCGTTTGAATACTATTTAGGCTAGTGTCGGTTTGCTACGCTGTAGTTGTGCACTAGATTCAAACAAAAATGAAAATAGTTTTGAAATTCAAGGCTCTTAGATATAAAGAGGTCGCATCACCTTTAAGAGCTGCCTCCACTCGGTCTGAAGGATCACATGTTGAACGACCTTCCATGCAAAAAGTATTTATTTATAAAGCGGCCGACTCATAATAGAAGAAACACCACAGTCCAACTTCCCCTCTGGTATAGCGGACTTAAACTCTCCCTATTCAGAGATAGGTTTCTTGTTGAGGAAAAATCGCCCTGCATAACCTACCGCAACCTATTGCGTTTCTGCATTTAATAACTAAAACCGCAATTAAGACTGTGGATCTTGACTTTATCGAGCGGGTCGATTGTGGAGATCGAACCCACGGTATGGCATATCGTGTCATTCCAGTATTTCGGCCGGCTGAGATATCCTAAACGAGATGTTACCTAGTATGAATAGTTCCGGGAGAATGATGTTATTTGGGCACTCATTCAGCCTACTGCTGCGTAATTTAGAGTTATTACGTGCGACCCGTTAGATGGATTACGCTTACAAGGCAGCTACTGTGCAGTAGACTTCATTACCCTGACGAGGGGCGGGTATGCGAGTGCGTCTATGACCAACTGACAAGGGGGCTGGCTTGAGGGCGCAGCCGGCGTTCTGAAGGGACCTACCGGCAGAGAGGCTACCCGAGTACACCAAAGCCCCCTACATGGCCAGAGTAGCATCTCGTTGCGACCGCCTCTCGCTGCATCTTTCATGTCGTGTTCGGGGGTAACAGCTCTTCGACCACACGCTCTCGCGACCACGTGTGGTGATTCGCCAATCCCCCACCCGGTCGCTCGCGGTCCCTGAGTGACTGTCTGGCTCCCCAGAGAAAGGAACCCCCTTGGAAGAGTCCTGATCTCGGTCTAGGCTCCCTGCAACGGGTGTTGGCTGGGAACACCCGCTCTGGGGCAGATGGCTGTGGCGCACGACTCCTGCTAGCGGACGTGCGCTGGAAGTACGCAAAACCTGCACTCTGGCGGATGCACTAACCCCGCGCGAGTGGGTAACACGTTTCATACTGCGCTAGTCGACGCATTGCAGGTCGGCCAGGCAGCGGCGAGACCAAATGGATTGGCACGGTTATAGCGCCCCGATCGTACCTTTTTATGGGTCCGCAGACCGACGGCCTCATTGGCCCATTCAACGCTGCAACCAAGTCCTACGTGTTCTATCCGTGCGACTGTAAGTATCCCGCTAACGGTGTAGAGACTGTTAGGCTAGGATCTTTCCCGGGGCGACCCCGCCAGTGGGCAAAAACGAACGCTATACGGCGAAAGCGACTTAGAATGCATGCGTTACATGAAGGGCCGGGAAGCTTACTGCCTCGGGCATGCTGCAAGTTAAGGTGATCGCATCCACAAAGGTATCTTAGCACGGCTTCAACCTGGTTCCGGACTCTTATTCCTATGTCTCTACGGGGGAGGCCTCTGGCCTCTGGACTCACTTCTCTGACTACGCTTCGTACTCTCTGGTGCGTGTGCAGAAGGGCAGTCATCACCGAAGTCCTCGGGCACCAGCGCGAGGGCCGCTATGGGCCGTCCCCGGCTCGTCGGCCACGTGGCTGCGCACCGGACCGGCAGTCGCGCGCGGGCGCGGTGCCGCCCCGCTCTGCGGTGGGGGGTGGTATCGGGGGGCCCCTTGGGGGTCGTATCGCAGTGGGGGGCGCCGTCGACGCGCGCCGCCTGGCAAGCATCCCCGTCCAGGCCCGCGGGCGGTGCTCCCCGCCCGGGGGCCCGATCAGCGCCGCCCGGAGCCGACTGGAGCCGCGGTCGGGTAGACCGCGGGCCCGCGGCGGGACCCGCGCCGCAGGACCCTCAGCGGCTCCCGCCCGCGCGGCGCTGTGGGGCGAAGCGGTGGCGACGGCCGGGCTGCGCGGGCCCCAGGGGCTCGCCCGCGGCCGCCGGCCGTGCTCATGTCCCGCGGCCTACCAGGGCCAGAGCGGGCGTACCACCAATGACGCGCGCTGCACAGGCCATACCGGGCCCGGATGCGCGGCGGGCCGGATCCGCAGTGGGCCTCCCCGGGATCGTGGGCATGGCGTTGTACGAAGGCCGGCGCGGTAGGGCGCGGGCGTGCCCGGGGCGTGGGCGCGCGCCCCAGGCGCCAGCCGGTCCCGCCGCCGGACGAGAGCCGCCGCGACGCGACGCCCTCGCCTCGCAGAGCGGCACGCATGCACTTCGGCATCCCACGGCTCACGCCGCTCGCGCCCACCTACATCCCCGGCGCGGTGGGGCGCCCGGGCCGAGCCGGCCTCTCCGCGGTACCGGGTAGCGGTACCTTGCCCCCACGTCGCGCCGCCATCGGAGGAGGGCGCTAGACGTTGCCGTCGCGGCACTGGCGCTCGTTGCCCCACGTGTGCGTGCCGCCGGCTGCCCCACGGCCGGCAGCCAGCCCAACTCGCCGCGCGATAAGACGCGCGCGGAAGGTCTCGTGAGCGCCTATGTTCCGTTGCCGCCGCGGGGCTCCGCCCCGGCCGGGCCGGGCTCCGTGCCGCTCATTAGCCCACC     
O       GTAAATTTTTTTTAGTAACAATATATTGCATATTTTACTCTTATAATTATTGCAAACATGATGATAAATAAAATTAATTTTCTTTGATATAAAAATTATCAAAATTAATTATCATCGACGTATCAAAGATTGAATTAAAATTTCATTTATACTGGAATTACTTTTGATGTTAATGAATTGTAACAATAAACACAAACGAATTCAATCTCTTTCAAATTACTATAGTATAAAACTTTAGATAGAATAATTAAATTGTTTAAGAAATATATTCTTAAAACTAATTATATAATAAATCAACTTTTAATTAATAACTTTGTAAAATATGTGATACACAACCACAATCTCTTTTTTATTTCTATATGTTTAGATATTAAAAAACACTACTTATTAGATTAACTATATTGTAACATTCTTTTATCTCTAAATACAGTGTTATACATTTTATTAGTATAGTTCAGTATGTATTGTACATATAAATTAATTCTTATATATAAGTTCTTATGTTTGGATATATTGAGTTTCAAAATTAGTTAACGCCAATAATGAAAAAGATCTTACTTCTATTTATTATTTAAAAATTTTCGAGAAAGCTATTAAAACTCCTTAATCATTGCAATATATATTTAAATTATGGAGATAGAACGTTTTCTATTAGTATCAAGTTTTCTTGGATGACTTATTTAACCATTTCAAAATATTATAAATTCTTTAATATTAAAAGTCAAGTTTAATTATACTACAATTAATAGTAAATTTTAATTATAATAATCGTTAATTGACATGTATGGATAAATAAATTTCTTTTTCCAATATTTCAACAATTATGACGGCAAACAACTTAATAAGAGTATTATTAATTCTGTAAAAACTTAAGTCGTAAAATAAATATAGCTTAAAAATATACTACGTGAAGTTTACTCTTAATTACAATAGGTTCTCATATAAATAATAAATTTTTAAAATTCGCTTATAAAAACGGTTTTAATTACATATATTTATAAAATCATCCACTCGTATTACGTACGATAGGGTGTCAGTATTTACCCTGAGAGCGTAAATAATGTCATATTGCATTTCTAGTAGATTTTACGGTCAATATAGTCAAAGATCACGAACGATTAACAATTTGAAATAGTGCATTTTTCGAATCAATGACAAGTTATTCGACAGACAGTCAGAAAGATAAATTTTCTTTGAAGTTCAAACGCTAATTCAATGAGTCCTAAGCCCCGTTTCCTATGCAAACTGATAAAGATTAAGGTAAATATAAGGACTTAAGGAAAGGGAAAAAACAATTGTATAGAACAGGAATTCATTAAGGTGCGCTCGTATCCGACCAGTTTGGGCCACTTCGCGAGACCCTTACTAGTCACTCCTAGCATATAGAATGTTTAAAGAGTGGCAAACTAATTTTTCTTGAATACTATTTAGGTTAGTGTCGGTTTGCTACGCTGTAGTTGTGCATTAGATTCAAACCAAAATGAGGATAGTTTTGAAATGCAAGGCTCTTAGATATAAAGAGGTCACATCACCTTTAAGAGCTGCCTCTATTCGGCCTGAGGGATCATATATTAAACGACCTTTCATTCAAAAAGTGTTTATTTACAAAGCGGCCGACTTGTAATAGAAGAAACACCACAGTCCAACTTCCCCTCTGGTATAGTGGACTTAACCTCTTCCTATTCAGAGATAGGTCTCTTATTGAAGAAAAATCGCACTGCATGACCTACCGCAACCTATTGCGTCTCTGCATTTAATAATCGAAACTGCGATTAAGACTGTGGATCTCGACTTTCTTGAGCGGGTCGACTGTGAAGATCGAACCCATGGCATGGCATATAGCGTCATTCCAGTATCTCGGCCGGCTGAGAAATCCCAAACGAGATATTACCTAGTATGAATAGTGCCAAGAGGATGATGTTATTTGGACACTCATTCAGCCTACTGCTACGTAACTTAGAATTATTACGTACGACCCGTTAGATGGATAATTCTTATAAGGCAGCTTCTGTGCAGTAGACCTCAATACCCTGACGGGGGGCAGGTAAGCGCGTGCGTCTATGACTAACCGTCAAGGGGGCTGCCTAAAGGGTGCAGCCGGCAAGCTAAAGGGACCTACCGGCAGAAAGGCTACCCGCGTACACCAAAGCCCCCTACATGGCCAGAGTACCATCTCGTTGCGACCGCGTCTCGCTGCATCTTTCATGGCCTGTTAAGGGGTACCAGCTTTTCGACGACACGCTCTCGCGACCACGCGCAGTGATTCGCCAATCCTCCATCCGGTCGCACGCGGTCCCTGAGCGACTGTCTGGCTCCCTAGAGAAAGGAGCCCCCTTGGAAGCGTCCTGATCTCGGACAAGCCTCCCTGCCACCGGTGTTGGCCGGGAACACCCGCTCTGGGACAGGTGCCTGTGGCACACGCCTCCGGCTAGTGGACGTGCGCTGGAGGTACGCAAAACCTGCACTCTGGCGATTGCACTAACCCCGCGCCAGTGGGTAACACGTTTCATTCTGCGCTAATCGACGCATTGAAGGTCGCCCAGGCAGCGGCGGGACCAGATGGACTGACACGCTTATAGCTCCCTGATGGTACCTTTTTATTGGTCCGAAGACCGACCGCCTCATTGGCGCATACAACGCTGCAACCAGATCCTAGGTGTTCCATGCGTGCGACTGTAAGTATCCCGCTAACGCTATGGCGACTATTGGACTAGGATCTTTCCCTAGGCGAGCTCGCCCATGGGCAAAAACCGAGGCTATGCGCCGAAAGCAACTTAGAGTGCTCGCGTTACGTGAAGGGCCGGGAGGCTTACAGCCTCGGGCCCGCAGCAAGATAAGGTGATCGCATCTGCAAAGTCATCTTAGCAAGGCTTCTACCTGGTACCGAGTACTTATTCCTAAGTCTCGACGGGCGAGGCCTCTGGCCTCTGGACTCACATCTCTGTCTACGCTCCGTACCCTGTGGTGCGTGTGCAGAAGGGCAGTTATCACCGAAGCCCCCGAACTCCACCGCGAGGGCCGCGGGGGGCCGCCCCCGGCTCGTCGGCCACGACGCTACGCACCTGACCGGCCGGCGCGAGCAGGCGCGGCGCTGCCCCGCTCGGCGGTGGGGGGGGGTATCGGGGGTCCCCTCGGGGGCCGTACCGCAGCCGGGGGCGCCGCCCGCGCGCGCCGCCTGCCAAGCGCCCCCGTCCAGGCCCGCGGCCAGGGCTCGCTACCCGAGGGCCCGATCAGGGCCGCCCGGAGCCGACGGGAGCCGCCCTCCGGCGGACCGCGGGCCCCCGGCGGGAGCCGCGGCGCAGGACCCTCAGCGATGCCCGCCCGCGCGGCGCTGTGGGGCGACCCGGTCGCGACCTCCGGGCTGCGGGGGTCCCAGGGGCTCGCCTGCGGCCGCCGGCCGTGCTCACGTGCCGTGGCCTACCAGGCCCGGAGCGGGCGTACCACCAATGAGGCGCGCCGCCCAGACCGTACCGGACCCGGGCGCGCGGCGGGCCTGATCCGCGGTGGGACACCCCGGGAGCGCGGGCAGGGCGGTGAACAAGGGCCGGCGCGGGAGGGCGCGGGCGTGCCCGGGGCGCGGGCGCGCGCCCCAGGAGCCAGGCCGTCGCGCCGCCGGACGAGCGCCAACGCGACACGACACCCCCTCCTGCCAAAGCGGCACGCATGCACTTCGGCATCTCACGGCTCACGGCGCTTACTTCCCCCCACATCCCCGGCGCGGTGGGGCGCCCGGGCCGAGGGGTCATCCCCGCGGTACCGGGTAGCGGGACCTCGCACCTACGTCGCGCCGCCATCGGAGGAAGGCGCTTGACGTTGCCGTCGCGGCACTGGCGGCCGTTGCTCCCCGGGTGCGGGCCGCGGGCTGCCCCACGGCCGGCACCCAGCCCAGTTCGCCGCGCGACAAGGCGCTCACGGAAAGTCTCGTGATCGCCTATGGTCCGCTGCCGGCGCGGCTCTCCGCCCCGGCCGGGGCGGGCTGCCTGCCGCTCATTCGCCCACC     
P       GTAAATTTTTTTTAGTAACGATATATTGTATATTTTACTCTTATAATTATTGCAAACATAATAATAAATAAAATTAATTTTCTTTGATATAAAAATTATCAAAATTAATTATCATCGACGTATCAAAGGTTGAATTAAAATTTCATTTATACTGGAATTACTTTTGATGTTGATGAATTGTAACAATAAACACAAACGAATTCAATCTCTTTCAAATTACTATAGTATAAAACTTTAGATAGAATAATTAAATTGTTTAAGAAATATATTCTTAAAACTAATTATATAATAAATCAACTTTTAATTAATAACTTTGTAAAATATGTGATACACAACCACAATCTCTTTTTTATTTCTATATGTTTAGATATTAAAAAACGCTACTTATTAGATTATCTATATTGTAACATTCTTTTATCTCTAAATACAGTGTTGTACATGTTATTAATATAGTTCAGTATGTGTTATACATATAAATTAATTCTTATATATAAGTTCTTATGTTTGGATATATTGAGTTTCATAATTAGTTAACGCCAATAATGAAAAAGATCTTACTTCTATTTATTGTTTAAAAAATTTCGAGAAAGCTATTGAAACTCCTTAATCATTGCAATATATATTTAATTTATGGAAATAGAACGTTTTCTGTTAGTATCAAGTTTTCTTGGATGACTTATTTAACCATTTCAAAATATTATAAATTCTTTAATATTAAAAGTCAAGTTTAATTGTACTACAATTAATAGTAAATTTTAATTATAATAATCGTTAATTGACATGTATGGATAAATAAATTTCTTTTTCCAATTTTTCAACAATTATGACGACAAACAACTTAATAAGAGTGTTATTAATTCTGTAAAAACTTAAGTCGTAAAATAAATATAGCTTAAAAATATACTACATGAAGTTTACTCATAATTACAATAGGTTCTCATATAAATAATAAATTTTTAAAATTCACTTATTAAAACGATTTTAATTACATATATTTATAAAATCATCCACTTAAATTACGAGCCATAGGGTGTCAATATTTACCCTGAGAGCGTAAATAATATCATATTGCATTTCTAGTAGATTTTACGGTCAATATGGTCAAAGATCACGAAAGATTAACAATTTGAAAGAGTGCATTTTTCGAATCAATGACAAGTTGTCCGACAGACAGCCAAGAAGATAAATTTTCTTTGGAGTTCAAGTGCTATTTCAATGAGTCTTAAGCCCTGTTTCCTATGCTAACTGATAAACATTAAGGTAGATATAAGGACTTAAGGAAAGGGAAAAAGCAATTGTATAGGACAGGAATTCATTAAGGTGTGCTTGAACCCGACCAGTCCGGGCTACTTCGCGAGACCCTAACTAGTCACTCCTCGCTTATAGAATGTTTAAAGAGCGGCAAACTAGTTTTACTTGGATACTATTTAGGCTAGTGTCGGTTTGCTACGCTGTAGTTGTGCAGTAGATTCAAACCGAGATGAAGATAGTTTTGAAATACAAAGCTCTTAGATATAAAGAGGTCGCATCACCTTTAAGAACTGCCTCCATTCGGCCTGAGGGATTATATATTAAACGACCTTCCATTCAAAAAATGTTTTTTTATAAAGCGGCCGACTTATAATAGAAGAAACACCACAGTCCAACTTCCCCTCTGGTATAGTGGACTTAATCTCTTCCTATTCAGAGATAGGTCTCTTATAGATGAAAAATCGCTCTGCATAACCTACCGCAACCTATTGCGCCTCTGCATTTAATAATTGAAACCGCGATTAAGACTGTGGATCTCGACTTTATTGAGCGGGTCGATTGTGGAGATCGAACTCATGGCATGGCATATCGTACCATTCCAGTATTTCGGCTGGCTGAGAAATCCTAAACGAGATATTACCTAGTATGAATAGTTCCAGGAGAATGATGTAATTTGGATACTCATTCAGCCTACTGCTGCATAATTTAGAGTTATTACATACGACCCGTTAGATGGATCACTCTTACAAGGCAACTGCTGTGCAGTAGACTTCAATACCCTGACAGGGGGGAGGTATGCTGGTGTGTCTATGACTAAGTAACAAGGGGGCTGGCTGCAGGACGCAGCCGGCAAGCTGAAGGGACATACCGGCAGAGAGGCTACCCGGGCACATCAAGGTCCCCTACATGGCCAGAGTAGCATCTCGTTGCGACCGCTTCTCGCTGCATCTTTCTTGCCCTGTTCGGGCGTAACAGCTCTTCGAGCGAACGCTCTCGCGACCACGTGCGATGATTCGCCAATCCCCCACCCGGTCACTCGCGGTCCCTGAGCGGCTGTCTGGCTCCCTAGAGAGAGGAACCCCCTTTGGAGTGTCACGATCTCGGACCAGCCTCCCTGCCACTGGTATTGGCTGGGAACACCCGCTCTGGGACAGCTGACTGTGGCGCGCGCCTCCCGCTAGCGGACGTGCGCTGGAGGTACGCAAAACCTGCACTATGACGAATGCACTAACCCCGCGCTAGTGGGTAACACGTTTCATTCTGCGCTAATCGACGCATTGAAGGTCGCCCCCGCAGCGGCGGGACCAAATGGACTGGCACGGTTATAGCTCCCTGATCGTACCTTTTTATTGGCCCGCAGAGCGACGGCCTCATTGGCCCATGCAACACTGCGACCACATCCTACGTGTTTCATCCGTGCAACTGTACGTATCCCGCTAACGCTTTAGCGGCTGTTAGGCCAGGATCTTTCCCCGGGCGACCTCGCCCGCGGGCAAGAACGGAGGGTATGCGCCGAAAGCAACTTAGAATGCTCACGTTACGTGAAGGGCCGGGAAGCTTACTGCCTCGGGCCGCCGGCAAGCTAAGGTGATCGCATCCGCAAAGCGACCCTAGAAGGGCTTCCACCTGGACCCGAGTACTTATGTCTAGGTCTCGACGGCTGAGGCCTCCGGCCTATAGACTCTCTTCTCTGTCTACGCTGCGTATCCTTTGGTGCGTGTGCAGAAGGGCAGTTCTTACAGAAGTCCTCGAACACCACCGCGAGGGCCGCGATGGGCCGCTCCCGTCTCGTCGGCCCCGGGGCTGCGCCCCTGACCGGCCGTCGCGCGCAGGCGCGGTGCCGCCCCGCTCTGCGGTGGGGGGGGGTATCGGGGGGCCCCTGGGGGGCCGTACCGCAGGCGGGGGCGCCGCCCACGCGCGCCGCCTGGCAAGCATCCCCGTCCCGGCCCGCCGCTAGTGCTCGCCGCCCGGAGGCCTGATCGGTGCCGCCCAGAGACGACAGGAGCGGCCGTCCGGCGGACCGCGGGCCCGGGGCGTGAGCCGCAGCGCAGGCCTCTCAGCGGTGCCCGCCCTCGCGGCGCTGTGGGGCGAAGCAGTGGCTGCCGCCGGACTGCGGGAGCCCCAGGGGCTCGCCGGCGGCCGCCGGCCGCGCTCATGTGCCGCGGCCTACGAGGCCCAGAGCGGGCGTGCCACCAACGAGGCGCTCCGCCCAGACCGTACCCGGCCCGGCGGCGTGGCGGGCCGGGTCCGCAGTGGAGCACCCCGGGAACGTAGGCACGGCGGTGTACGCGGGCCGGCGCGGTAGGGCGCGGGCGTGCCCGGGGCGGGGGCGCGCGCCCCAGGAGCCAGGCTGTCGCGCCGCCGGAGGTCCGCCGGCGCGATACGACGCCCTCGCCTGACAGAGCTGCACGCATGCACTTGGGCACCCCACGGCTCACGGCGCTTGCTGCCCCCCACATCCCCGGCGCGGTTGGGCGCGCGGGCCGAGAGGGCCTCCCCGCGGTACCGGGTAGCCGGACCTCGCGCCCACGTCACGCCGCCATCTGAGGAGGGCGCTGAACGTCGCCGTCGCGGCGCTGGCGGCCGTTGCCGCCCGGGTGCGGGCTTGCGGCTGCCCCACGGCCTGCGGCCAGCCCAACTCGCCGCGCGATAAGCCGCCCGCGGAAGGTCTCGTGATCGCGCTTGGTCCGCGGCCGCCGCGGCCCTCCGCCCTGGCCGGGCCGGGCTCCGTGCCGCTCATTCGCCCACC     
