# Supplementary material for: A simple method for data partitioning based on relative evolutionary rates
Source: PeerJ. 2018 Aug 28;6:e5498. doi: 10.7717/peerj.5498 (PMC6118207; doi:10.7717/peerj.5498)
Supplement: Data S1 — The datasets are provided in the PHYLIP format. [file peerj-06-5498-s002.zip › DataS2/SS10-10.phy]

17  4000
out     ACTTAGATCTAATTTAAAATAATTTCGAAATATGTAACTTAAATATAAAATTCAATAACTCTGATTAACTTAATAAGTTTACAATTATCATTCGAAAGTTTTTAACCATTATGAGAAAGATTATAAATAATAGAACTTATATGTTAGTTATATATAAGAATTAAAATTACATCAAAATTTAATAATATTATAAAAATTTCTTTAATTATACTTAAATTATGTATATAAAAGAAATATCTCAATTCAATTATTGCATCATCCAAATTCGTTAAATATTATAATATTTTTAAATTCCTGGAAAACATGGTATTTTTAATTCGAAATATTAATTTAGTAATTGTATCTTTAAAAAATGATAAGTAAGTCTGTAAGTTTTCACTGTATTTAATAAAGATTAAAGATTTGGACTCACTTTCTTATAAAAAATAGACACAATATCACAGAGAAATTCATATTTTAACTCATAGACGTTTTTAATGTATAATGAGATTTATCGATCAAAACTATGCCAGAATTTTTAATTGAAAGTAATAAATCTTTAGTAAACTGAAAGTTTCTTAATATAGGTGAGTTACTACCTATTTCATTCATTATTATACACTAAAATCCTCGTTTAACATTCTAGTATTTGAATGTCTGGTACACAAAAGTTAAATTAATAAAAATTAATTTATACACGATTTTTATCCTAACAGGCAAGGAAATGTATACGAGTTATATATGTTTTAATTTATTAATTTTTTAAAAATATCTTAGCATCTAATATTATCTGTCCATAATAAACATCTAATAATGATATCTCATTCTTTAATAAAATAATGATTTATTATAAACTTCATTCAAATTATTTTAAATTCCAAAACTCGACTCATTAGTGTTAATACAAAAAACGGATATTTTACTTGTACATTTGTATTTCAAAATTTTAAAATAATATGAATAAAATCTTTATTCATAAATTATTTAATCCAAATTGGTCATTTATTCTATTGTTTAAAACTAGGCGGAAATTATATCAATATCGATGGATATGTGTTAACCACTCTAATCAGCGGATCAATTCCCGGGACTTGGTTGACAAATCATCCTTATAGTATGTCAGACCTTGACGATATATTCATTTTTTAGGGGTTATGTATATTGAGCGTCTGTCGATCGTAACGGTGAGATAAACTACAGAGGCGTAGCTCCTATCGTTTTATATCTATTACTGTACGGGAAAATATGAATAGCTTCAATTTGATGCAAGAGTATAGTTTTTTTTCTGATCATGGACGCCCTATTACTACCTTCTGAGTAGGCTGTGCATTATTGTCCTGCAAGGTTGATTGTTTTAAACATATGTCCTAAGAACGCCTTATGATAAGTCGATTAATAAAGAACAAATGTTTCATATGAAACCCTTAAAGCAAGGATACATGGGTTCCAATTACTTAGCGGATAAACAGCCTATTTTGTACCCGCTGGACGATACATTATGAGGCTAGCATTCGTTGGCGCACGAATTGTTTGATTTAGCAGTCTGATATGCTATCTTTCAATTTAGTATACCCCTAAGATCATTCTACGACCTACGTTACTAGGTCAAACAATGGTTACAAAGTTATTACAACTTTCAATACCGAGCCCTCTAGACCACCTTAACATGGAAATGCACTCGTCTGCACTCCATTATCTCTATCGATTTTGATGATTTATAATAACTTAGTGAACGCTAGTGTGTCTGTGATCCTGATAGATACAACCGGCCCAACACTTTCTACTCTGTGTACTTCCTGATTAAAAGTATTTAACACACACAACACTACCTGTAAGCCTTAAGACCTACCTCTTGAGATGCAACATACAGCTATAAAAGTTATTAAACACTCGACTATTAGTAACCATGATGGCATATACTGACGAGGTTTACCTTTTATTCCAGCAGGCTCCTACTTTCAGCTCTTAAAGATTCCTGTGAATTATTGGTTAGCATAAAAAGTGGTGAGTTCTTAACTTTTGCCGGGCTTAGGAGCAGCCCGGTGGTATCAGATGCACCGGGGGGATAGTCAGGCTCCTAGGGTTTTCTCCTCGCGAAGGTAGATTGACAGGTTCTTGCAGCGCTCATGGGACTACTGTGAGCCAGGGGGTCATTCAGAGGGGCCACCAAGACTCGGGCCTCGTGCCGGCGTAGTCGGAGCTTGTTAGTGCGGGCACAATGCTTGCGGATGTGCTAACCATGTCTGCCCGAGTCCGGGCGGCGCACGAATGGCCGCCCTTCCGCCAGTACCTCATATCGGCTTCCCCGCAGATGCGTTCCACAGCCGCGGGGACAACAAATTGCCCGCATGAATGTTGCTCTGCAGGTCACCGGCATACAGAGGACCCATGGGTCGCATGGTACTGGAGTCCAGGCGTCCCAGCCGATCCCGGCTAGGCTCGAGCGCTGCCCCGCCCAGTCGGATTATTTACAGCTAAGCGCGGCAACAGGCCTATCAGCCGCGTCCCAGACCGAAGCCAGGTCGCAGGCCCGGGCAGAACCGATGTCCGGGTCGCGCGCTCTTGAAGTCTCTTTCCTACTCGTCGAGTACGCTCGCACGCCCGGGCTCTATCGCTTCGAGCGGGGTCAAGCCTGAATTAGATATTCGCAGTTCTTCGGCTAGGTGCATGACGTCACGATCCTCTTCAGCAGACATCCTCGAGTCTGGCGCCCTCCCAGCACACTGCCGCCTAGTTGAGTCTCACGGTGTGGTAGCCGTGCAGAGTCGAGCCGCAGGCACGCCGACACCTGACACAGAGTAAGAGCAGTCCAGAGTTCTGTAGGGCCGGAACGGTGCGCCAGTCAGATTGGCGTCAAGCAGGTCAGCGCGACGTCCAGGTTACTCCGTTTCACCTGCGGGTCAGGGGCCCGGCCATGCCGCGAGCCGGGGCCCACATCTGGCGCTGTCACCGGCCCGCACGTTGATGTGCTAGACATCCAATCACTGATTGTACCACACCGGAACGACACAGTCTTCTGAAGCGTGGTGCCGGAGGCGCGCGGCAGGAGCCGCCGTCGGGGCGACCAGGGGGGGTACCCATTCCATCGGCGCCGGCGGCGCGAGCCACGAGGTCGCGCCATGGAGGTCGGCGCTTCCAGGCTACCTCGAGAGGGTCGAGGCGGGGCAGCCCCAGCGGGCCCGCCCGGGAGTCTAAGCACGGAGCAGTGGGGCCGCCAGGCCTTCGCGCCCCCCGAGCGAGAGGCCGAGCGAGATGGCCCAGGGCCACCCGCCGGCGTTAGGGGCGCGGCTCGCCCGATCCCGGGCTGAAGCCAGGGGGGGCACCGCTTCCCAGATGACCGTTGCGAGGTAGGCCCCCGGCCCCGGTCCCGGGCGTGCCGCCTTGCCCGCCGCGCGTCCGGGAGGCCTGCGTGACCCGCAGTGCGGGCGCGCGCCGGCGCCCGGTTGCGTCAGCGCGGCCAGCCCCCGGCCGTCCGGGCCGCCCGGCCGCGGCCCCGCCGCCGGCGGCCCGCGGGGCCCTTCGGCCCGACTCGGTGCGCCCGATACGGGTGATCCGACGGCCGGATGACTAGTCACCCCGGTAACGGGTGGAGGGGGGCGCCCGCCTGATTTGCGCTGCAAGCACGGACCGCTCCCTCCTCCGCCTCGGCCAAAACGCCACCCCGGCGTCGCGCTCCGGCCGGCCACGATGTGGGGGCGGCCGCACGGCTCCCGCGCCCGCGCTCCGGAGCCAGAGCATCCAGTTCCTTGCAGGGCTTGCCCGAACTGTCCGGGCGGGGCGGGTGGCGGCGCGCGTTCGGCGCGAGGAGCGAACCTCGCCCCACGCCGCCTCCTCCCCCGCTCCCCCGGAGCGCTGCTACTCGGTCCAGCGCGGTACGTCCCCTCGTCCCGTGGGACATCCGGGCCCTTGCGTGTGAGCCCACCCGACAGGCGATGCGACGCCCGGCCCGGCCACGCCCTTCGCGTGTGGGCGGCAGGGGCGGAGCCGGGCGGGCTCCGGCCCGTGCCGGCGCCGTCGGCCG     
A       ACTTAGATCTAATTTAAAATATTTTCGAAATATGTAACTTAAATATAAAATTCATTAACTCTGATTAACTTAATAAGTTTACAATTATCATTCGAAAGTTTTTAACCATTATGAGAAAGATTATAAATAATAGAACTTATATGTTAGTTATATATAAAAATTAAAATTACATCAAAATTTAATAATATTATAAAAATTTCTTTAATTATACTTAAATTATGTATATAAGAGAAATATCTCAATTCAATTATTGCATCATCCAAATTCGTTAAATATTATAATATTTTTAAATTCCTGGAAAACATGGTATTTTTAATTCGAAATATTTATTTAGTAATTGTATATTTAAAAAATGATAGGTAAGTCGGTAATTTTTCACTGTATTTAATAAAAATTAAAGAATTGGACTCACTTTCTTATTAAAAATAGACACAATATCACAGAGAAATTCATATTTTAACTCATAGACGTTTTTAATGTATAATGAAATTTATCGACCAAAACGATGCCAGAATTTTTAATTGAAAGTAATAAATCTTTAGTAAACTGAAAGTTTCTTAATATAGGTGAGTTACTACCTATTTCATTCATTATTATACACTAAAATCCTCGTTTAACATTCTAGTATTTGAATGTCTGATACACAAATGTTAAATTAATAAAAATTAATTTATACACAATTTTTATCCTAACAGGCAAGGAAATGTATACAAATTATATATGTTTTAATTTATTAATTTTTTAAAAATATCTTAGCATCTAATGTTATCTGTCCATAGTAAACATCTAATAATGATTTCTCATTCTTTAATAAAGTGATGATTTATTATGAATTTCATTCAAATTATTTTAAATTCCAAAACTCGACTCATTAGTGTTGATACAAAAAACGAATATTTTACTTGTACATTTGTATTTCAATATTTTAAAATAATATGAATAAAATCTTTATTCATAAATTATTTAATCCAAATTAATCATTTATTCTATTGTTTAAAACTAGGGGGAAATTATATCAATATCGATGGATATGTGTTAACCACTCTTATCAGCAGATCAATCCCCAGGACTTGGTTCACATGCCATCCTTATAGTGTTTCAGCCCTTGATGATATATTGATTTTTCCGGAGTTATGTATATTGAGCGTCAGTCGATCATAACGGTGAGGTAAACTACAGTGGCGTAGCTCCTAGTGCATTATATTTATTACTATACGATGAAATATGAATAGTTTCAACTTGATGCAAAAGTATAGATTTCTTTCTGATCATGAACGCCCTATTTCTACCTTCTGAGTAGGTTATGCATTATTGTCCTGCAATGTTGATGCTTATAAACACACGTCCTAAGAATGCCTTATGATACATCAATTAATGAAGAACGAAACTTTCGTATGGAACCCTTAAAGCTAGGATGCATGGCTTCCAATTACTTAGTGTACAAACAGCCTATTTTGTAGCTGCTGGACGATACATTATGAGGCTAGCGTTTGTTTGTGCACGAATTGTATGATTTAGCAGTCTGATATGCTGTCTTTAAATTCGGTGTACGTCTGAACTCATTCTACGACCTACGTTACTAGGTCGAACAACGGTTACAAAGTTATTACAACTTTCGATACCGAGCCCTCTAGACCACCATTACATGGAAATACGCTCGTCTGCACTTCATTACTTCTATCGACTTTTATGATTTATAATAACTTAGTGAACGCTAGTGTGTCAGTGATCCTGATAGACACGACTGGCCCAACGTTTTCTACTCTGTGTACTTGCTGATTAAAAGTATTTAACACACACAACACTACCTGTAAGCCTTAAGACCTACCCATTTAGATGCAACATACAGCTGTAAAAGTTATTAAACACTCGACCATTAGTAACCATGATGGCATATGGTGACGAGGTTAACTTTTTATTCCAGAAGGCTCCTACTTTCAGCTCTTAAAGATTCCTGTGAATTATTGGTGAGCATAGAAAGAGGTGAGGTCTTAAATTTTGCGGGGCTTAAGCGCATCCCGTTGGTATCGGATGCACTGGGAGGATAGTCAGGCTCCTAGGGTTTTCTCTTCGCGAGGGTACATCGATAGGTTCTTGCAGTGCTCATGGGACCACTGTGGGCCAGGAGGTCATTCGGACGGGCCACCAAGACTCCGGCCTCGTGCCGACGTGGTCGAAGCATATTGGTGCGGGCACTATGGTTGCGGAGGTGTTAAGCATGGTAGCCCGAGTCCGGGCGTCGCACGAGTGGCCGCCCTTCCGCAAGTACCTCATATCGGTTTCCTCGCACATGCGTGCCACAGCCGCGAGGACTAGAAATTGCGCGCACGAGTGTTGCTCTGCTGGACACCGCCATACAGAGGACCCATGGGTCGCACGGAACTGGAGTCCAGGCGTCCCGGACGATCCCAGCTAGGCTCGAGCGTTGCCCGGCCCAGTCGGCTTATTTACAGCTAAGCGCGGCAACAGGCCTCTCAGGCGCATACCAAACCTAAGCCACGGCGCGTGCCCGGGCAGAGCCGATGTCCGGGTCGCGCGCTTTTGAAGTCTCTTTCCTACTCGTCAAGTACTCTCCCACAGCCAGGCTCGATCGCTTCGAGCGGAGTAAAGCCTGAATTAGATGTTCGCAGTTCTTCGGCTAGGTGCACGACGTCACGATCCTCTCCAGCGGGTCTCCTCGAGTCCGGCGGCCTCGCAGGACACTGCTGCCTAGGTGAGTCTCACGCTGTGGTAGCCGTGCGGAGTCGAGCCGCAGACACGCGGGCACCTGACACAGAGTAAGAGCAGTCCAGAGTTCTGTAGGGCCGGAACGGTCCGCCAGTCAGATTGGCGACAATCAGGTCAGCGCGAGGCCCCGGCTACTCCGTTTCACCCACGGGTCAGAGGCCCGACCATGCCGCGGGCGGGGGCCCACGTATGGTGCTGTCACCGGCCCGCATGTTGCTGTGCTAGACATCCAATCAATGATCGTACCACACCGGAACAAAACAGTCCTCCGAAGTGTGGCGCCGGAGGCGCGCGGCTGAAGGCGCCGTCAGGGCGACCGGGGGGGATACCCGTTCCATCGGCGCCGGCGGCGCGAGCCGCGAGGTCGCTCGACGGAGATCGGCGCTTCCAGGCGAGCTCGCGAGGGTCGGGGCGGGGCTGCTCCAGCGGGGCCGCCCGGCAGTTTAAGCGCAGAACAGTCGGGCCGCCAGGCCTCCGCCCCCCCCGAGTGGGAGGCCGAGCGAGATGGCCCTGGGCGCCCCGCCGGCGTTAGGGGCGCGGCTGTCCCGATCCCGGGCTGAAGCAAGGGGGGGCAGCGCCTCCCAGATGACCGTTGCGCGGTAGGCCCCCGACCCCGGTCCCGGGCGCGCCGCTCTGCCCGCCGCGCGGCCGGAACGCCAGCGCGACCCGCAGCGCGGGCGCGCGCCGGCGCCCGGCTGCATCAGCGGGGCCAGCCCCCGGACGTTCGGGCCCCCCGGCCGCGCCCCCGCCGCCGGCGGCCCGCGGAGCCCTTCGGTCCGGCTCGGTGCGCCCAGTACGGGTGACCCAACGGCCGGGTCACTAGTCACCCCGGTAACGTGTGGGGGGGGGGGCCCGCCCGGTTTGCGCTCCAAGCGCGGACCGCTCCCTCCTCCGGCTCGGCGCAAACGCCAACCGGGCGTCGCGCTCCGGCCTGCAATTATGTGGGGGGGGACGCACGGCTCCCGCGCCCGCGCTCCGGAGCCGGAAAAGCGAGGTCCTCGTAGGGCTTGCCCGACCTGTCCGGTCGGGGCGGGTGGCTGCGCGTGTTCGGCGCGACGAGCGAACCTCGCCCCAGGCCGCCTCCTCCCCCGCTCCCCCGCAGTGCCGCTACTCGGTCCAGCACGGTGCGTCCGCTCGTCCCGTGGGACATCCGGCCCCTTGCGTGTGAGCCCGCCCGCCAAGCGATGCGACGCCCGGCCCGGCGACGCCCTTCGCGCGTGGGTGGCAGGGGGGGAGCCGGACGGGCTGCGGCCCGTGCCGGCGCCGGCCACCG     
B       ACTTAGATCTAATTTAAAATAATTTCGAAATATGTAACTTAAATATAAAATTCGCTAACTCTGATTAACTTAATAGGTTTACAATTATCATTCGAAAGTTTTTAACCATTATGAGAAAGATTATAAATAATAGAACTTATATGTTAGTTGTATATAAGAATTAAAATTACATCAAAATTTAATAATGTTATAAAAATTTCTTTAATTATACTTAAATTATGTATATAAAAGAAATATCTCAATTCAATTATTGCATCATCCAAATTCGTTAAATATTATAATATTTTTAAATTCCTGGAGAACGTGGTATTTTTAATTCGAAATATTGATTTAGTAATTGTATATTTAAAAAATGATAGGTAAGTCAGTAATTTTTCACTGTATTTAATAAAAATTAAAGAATTGGACTCACTTTCTTATAAAAAATAGACACAATATCACAGAGAAATTCATATTTTAACTCATAGACGTTTTTAATGTATAATGAAATTTATCGGTCAAAACTATGCCAGAATTTTTAATTGAAAATATTAAGTCTTTAGTAAACTGAAAGTTTCTTAATATAGATGAGTTACTACCTATTTCGTTCATTATTATACACTAAAATCCTCGTTTAACATTCTAGTATTTGAATGTCTGATACACAAATGTTAAATTAATAGAAATTAATTTATACACTATTTTTATCCTAACAGGCAAGGAAATGTATATTAATTATATATGTTTTAATTTATTAATTTTTTAAAAATATCTTAGCATCTAATGTTATCTGTCCATAATAAACATCTAATAATGATATCTCATTCTTTAATAAAATGATGATTTATTATAAATTTCATTCAAATTATTTTAAATTCCGAAACTCGACTCATTAGTGTTAATACAAAAAACGAATATTTTACTTGTACATTTGTATTTCAAGATTTTAAAATAATGTGAATAAAATCTTTATTCATAAATTATTTAATCCAAATTAATCATTTATTCTATTGTTTAAAACTAGGGGGAAATTATATCAATATCGATAGATATGTGTTAACCACTCATATCAGCGGATCAATTCCCAGGACTTGGTTGACACACCATCATTATAGTATGTCAGTCCTTGAAGATATATTAATTTTTTAGGTGTTATGTATATTGAGCGTCCGTCGATCGTAACGATGAGGTAAACTACAGAGGCGTAACTCCTAATGTGTCATATTTATTACTATATGGAAAAATATGAATAGTTTCAACTTGATGCAAGAGTATAGGTTTTTTTCTGATCATGAATGCCCTATTTCTACCTTCTGAGTAGGCTGTGCATTATTGTCCTGCAAGGTTGATGGTTATAAACACACGTCCTAAGAACGCTTTATGATAAGTCAATTCATAAAGAACGAATATTTCATATGAAACCCTTAAAGCAAGGATGCATGGCTTCCAATTACTCAGCGGACAAACAGTCTATTTTGTGGCTGTTGGACGATACATTATGAGGCTAGCATTTGTTAGTGCACGAATTGTATGGTTTAGCAGTCTGATATGCTATCTTTAAATTCCGTCTACATCTGAGGTCATTCTACGACCTATGTTGCTAGGTCGAACAATGGTTACGAAGTTATTACAACTTTCAATACCGAACCCTCTAGACCACCTTCACGTGAAAATGCGCTCATCTGCACTCCATTACTTTTATCGATTTTGATGATTTATAATAACTTAATGAACGCTAGTGTCTCTGTGATCCTGATAGATACAACTGGCCCAACGCTTTCTACTCTATGTACTTGCTGATTAAAAGTATTTAACACACACACCACTACCTGTAAGCCTTAAGACTTACCCATTGAGATGCAACATACAGCCGTAAAAGTTATTGAACGCTCGACGATTAGTAACCATGATGGCATATGACAACGAGGTTAACCTTTTATTCCAGTAGGCTCTTTCTTTCAGCTCTTAGAGATCCCTATGAATTATTGGTAAGCATAAAAAGTGGTGAATTCTTAGATTTTGCGGGGCTTAAGCGCATCCCGTTGGTATCGGAAGCACCGGGAGGATAGTGAGGCTCCTAGGGTTTTCTCTTCGCGAAGGCACATCGATAGGTTCGTGCAGTGCTCGTGGGACCACTGTGGGCCAGGAGGTCATTCGGACGGGCCGCCAAGACTCCGGCCTCTTGCCGTCGTAGTCGCAGCTTATTCGTGCGGGTACGATGATTGCGGACGTGCTAGTCATGGCGGCCCGAGTCCCGGCGGCGCACGAGTGGCCGCCCTTCCGATAGTACCTCGTATCGGTTTCCCCGCACATGCGTGCCATAGCCGCGAGGACAATAAATTGCTCGCATGAATGTTGCTCTGCAGGACACCGGTATACAGAGGACCCATGGGTCGCATGGAACTGGAGTCCAGGCGTCCCAGACAACCCCAGCTAGGCTCGAGCGTTGCCCCGCCCAGTCGGGTTATTTATAGCTATGCGCGGCAACAGGCCTCTCAGCCGCATCCCAGACCGAGGCCACGACGCATGCCCGGGCAGAATCGATGTCCGGGTCTCGTGCTCTTGAAGTCTCTTTCCTACTAACCGAGTACTCTCTCACTGCCGGGCTCAATCGCTTCGAGCGGGGTGAAGCCTGAATTAGATGTTCGCACTTCGTCGGCTGAGTGCACGACGTCACGATCCTCTCCAGCGGGTCTCCTCGAGTCCGGCGCCCTCGCAGTACACTGCAGCCTAGGTGAGTCCCGCGCCGTGGTAGCCGTGCAGAGTCGAGCCGCAAGCCCGCCGACACCTGACACAGAGAAAGAGCAGTCCAGAGTTGTGTAGGGCCGGAACGGTCCGCCAGTCAGAGTGGCGACAAACAGGTCAGCGCGAGGTCCTGGCTACTCCGTTTCATCCACGGGTCAGGGGCCCAGCTATGCCGCGGGCCGGGGCCCACGTCTGGCGCTGTCACCGGCCCGAACCTTGTGGTGCTAGTCATCCAATCATTGATTGTGCCACACGGGAACCACACAGTCCTCAGAAGTGTGGCCCCGGAGGCGCGCGGCGGGAGCCGCCGTCGAGGCGACCGGGGGGGGTGCCCGGTCCATCGGCGCCGGCGGCGCGAGCCGCCAGGTCGCCCCATGGAGCTCGGCGCTTCCAGGCGAGCTCGCGAGGGTCGAGGCGGAGCAGCTCCAGCGGGGCCGCCCGGGCGTCTAAGCGCAGAACAGCTGGGCCGCCAGGCCTTCGCGCCCCCCGAGTGACAGGCCAAGCGAGATGGCCCCGGGCGCCCCGCCGGTGTTAGGGGCGCGACTGCCCCGATCCCGGGCTGAAGCAAGGGGGGGCAGCGCTTACCAGATGACCGTTGCGGGGTAGGCCTCCGGCCCCTGTCCCGGGCGCGCCGCTTTGCCCGCCCCGCGGCCGGGACGCCCGCGTGACCCGCAGTGCGGGCGCGCGCCGGGGCCCGGCTGCGTCAGCGGGGCCAGCCCCCAGACGCTCGGGCCGCTCGGCCGTGCCCCCGCCGCCGGCGGCCCGCGGTGCCCTTCGGTCCTACTCGGTGCGCCCAGTACGGGTGACCCCACGACCGGGTTACTAGTCACCCCGGTAACGGGTGGGGGGCGGCGCCCGCCCGGTTTGCGCTCCAAGCGCGGACCGCTCCCTCGTCCGCCTCGGCCGAAACTCCACCCGGGCGTCGCGCTCCAGCCTGCGAACATGTGGGGGGGCGCGGACGGCTCCCACGCCCGCGCTCCGGAGCCAGAGGGGCCAGCTCCTCGCGGAGCTTGCCCGACCTGTCCGGCCGGGGCGGGTGGCTGCGCGCGTTCGGCGCGATGAGCCAACCTCGCCCCACGCACCCTCCTCCCCCGCTCCCCCAGAGCGCGGCTACGCGGTCCAGCGCGGTGCGTCCGCTCGTCCCGTGGAACATCCGGGCCCTTGCGTGTGAGCCCACCCGCCCCGCGATGCGACGCCCGGCCCGACGACGCCCTTCGCGCGTGGGTGGCAGGGGGGGAGCCGGCCGGGCTGCGGCCCGTGCCGGCGCCGGCGACCG     
C       ACTTAGATCTAATTTAAAATAATTTCGAAATATATAACTTAAATATAAAATTCAATAACTCTGATTAACTTAATAAGTTTACAATTATCATTCGAAAGTTTTTAACCATTATGAGAAAGATTATAAATAATAGAACTTATATGTTAGTTGTATATAAAAATTAAAATTACATCAAAATTTAATAATATTATAAAAATTTCTTTAATTATACTTAAATTATGTATATAAAAGAAATATCTCAATACAATTATTGCATCATCCAAATTCGTTAAATATTATAATATTTTTAAATTCCTGGAGAACATGGTATTTTTAATTCGAAATATTAATTTAGTTATTGTATATTTAAAAAATGATAGGTAAGTCAGTAATTTTTCACTGTATTTAATAAAGATTAAAGAATTGGACTCACTTTCTTATAAAAAATAGACACAATATCACAGAGACATTCATATTTTAACTCATAGACGTTTTTAATGTATAATGAGTTTTATCGATCAAAACTATGCCAGAATTTTTAATTGAAAATAATAAATCTTTAGTAAACTGAAAGTTTCTTAATATAGGTGAGTTACTACCTATTTCATTCATTATTATACACTAAAATCCTCGTTTAACATTCTAGTATTTGAATGTCTGATACACAAAAGTTAAATTAATGAAAATTAATTTATACACAATTTTTATCTTAACAGGCAAGGAAATGTATATGAATTATATATGTTTTAATTTATTAATTTTTTAAAAATATCTTAGCATCTAATATTATCTGTCCATACTAAACATCTAATAATGATATCTCATTCTTTAATAAAATGATGATTTATTATAAATTTCATTCAAATTATTTTAAATTCCTAAACTCGACTCATTAGTGTTAATACAAAAAACGAATATTTTACTTGTACATTTGTATTTCAATATTTTAAAATAATATGAATAAAATCTTTATTCATGAATTATTTAATCCGAATTATTCATTTATTCTATTGTTTAAAACTAGAAGGAAATTATATCAATATCGATGGATATGTGTTAACCACTCCCATCAGCCGATCAACTCCCGGGACTTGGTTAACACATCATCTTTATAGTATGTCAACCCTTGATGATATATTGATTTTTTAGGTGTTATGTATATTGAGCGTCAGTCGATCGTAACGGTGAGATAAATTACAGCGGCGTAGCTCCTATTGTTTTATATTTATTACTATATGAAGAAATATGAATAGTTTCAACTTGATGCCAGAGTATAGGTTTTTTTCTGATCATGAACGCCCTATTTCTACCTTCTGAGTAGGCTATGCATTATTGTCCTGCAACGTTGATGGTTATAAACACACGTCCTCAGAACGCTTTATGATAAGTCAATTAATAAAGAACAAACATTTCATATGGAACCCTTAAAGCAAGGAGACATGGGTTCCAATTACTTAGGGGATAAACAGTCTATTTTGTAGCTGCTGGACGATACATTATGAGGCTAGTATTTGTTCGCGCACGTATTGTGTGATTTAGCAGTCTGATATGCTATCTTTCAATTCTGTGTACGTCTTAAATCATTCTACGACCTATGTTGCTAGGTCGAACGATGGTTACAAAGTTATTACAACTTTCACTACCGAGCCCTCTAGACCACCTTCACATGGAAATTCACTCCTCTGCACTTCATTACTTCTATCGATTTTAATGATTTATAATAACCTAGTGAACGCTAGTGTCTCTGTGATCCTGATACATACAACCGGCCCAACGTTTTCTACTCTATGTACTTGCTAATTAAAAGTATTTAACACACACAACACTACCTGTAAGCCTTAAGGCCTACCTATTGAGACTCAACATACAGCTGTAAAAGTAATTAAACACTCGACCATTAGTAACCATGATGGCATATAACGACGAGGTTGACTTTTTATTCCAGTAGGCTCCTGCTTTCAACTCTTAAGGATTCCTGTGAATTATTGGTTAGCATATAAAGTGGTGAGCTCTTAAATTTTGTGGGGCTTAAGCGCACCCCGTTGGCATCGGATACACCAGGGGGATAGTCAGGCTCCTAGGGGTTTCTCTTCGCGAAGGTACATTGATAGGTCCATGCAGTGCTCATGGGATCACTGTGAGCCAGAAGGTCATTCGGAAGGGCCACCAAGACTCCGGCCTCGTGCCGTCGTAGTCGCAGCTTGTTTGTGCGGGCTCAATGGTCGCGGATGTGCTAGCCATGGCTGCCCGAGTCCGGGCGGCGCACGATTGGCCGCCCTTCCGACAGTACCTCATATCGGTTTCCCCGCACATGCGTGCCACAGTCGCTCGGACTACAAATTGCACGCATGAATGTTGCTCTGCAGGACGCCGGCATACAGAGGACCCATGGGTCGCACGGGACTGGAGTCCAGGCGTCCCGGGCCAACCCCGCTAGGCTCGAGCGTTGCCCCGCCCAGTCGGGTTATTTACAGCTAGGCGCGGCAACAGGCCTATCAGCCACGTGCCAGACCGAAGCCAGGCCGCGTGCCCGGGCAGAGCCGATGACCGGGTCTCGCGCTCTTGAAGTCTCTTTCCTACTGTTCGAGTACTCTCCCACGGCCTGGCTCCATCGCTTCGAGCGGGGTAAAGCCTGAATTAGATGTTCGCAGTTCTTCGGCTAAGTGCACGGCGTCACGATCCTCTTCAGCGGGTCTCCTCGAGTCCGGCGCCCGCGCAGAACACTGCCGCCTAGGTGAGTCTCACGCTGTGGCAGCCATGCAGAGTCAAGCCGCGGGGGCGCCGACACCTGACACAGAGTAAGAACAGTCCAGAGTTCTGTAGGGCCGGAGCGATCCACCAGTCAGACTGGCGGCAATCAGGTCAGCGCGAAGTCCAAGCTACTCCGTTTCACCTACGGGTCAAAGGCCCAGCCTTCCTGCGGGCCGGAGCCCACATCTGGCGCTGTCATCGGCCCGAACGTTGTGGTGCTAGACATCCAATCATTGATCGTGCCACACCGGAACTACACAGTCCTCTGAAGTGTGGCGCCGGAGGCGCGCGGCGGGAGCCGCCGTCGGGGCGGCCAGGGGGGGTACCCGTTCCATCGGCCCCGGCGGCGCGCGCCCCGAGGTCGCTCCATGGAGGTTGGCGCTTCCAGGCGAACTCGCGACGGTCGAGGCGGGGCGGCCCCAGCGGGGCCGCCCGGGGGTCTAATCGCGTAACAGCAGGGCCGCCAGGCCTTCGCGCCCCCCGAGTGAGAAGCCGAACGAGATGGCCCAGGGCGCCCCGCCGGCGCCAGGGGCGCGGCTGTCTCGATCCCGGGCTGACGCGAGGGTGGGCACCGCTTCCCAGATGACCGTTGCGGGGTGGGCCCCCGGCCCCGGTCCCGGGCGCGCCGCTTTGCCCGCCGCGCGTCCGGGACGCCCGGGTGACACGCAGTGTGGGCGCGCGCCGGCGCCTTGCTGCGTCAGCGTGGACAGCCCCCGGACGTCCAGGCCGCGCGGCCGTGCCCCCGGCGCCGGCGGCCCGCGGGGGCCTCCGGCCCCACTCGGTGCGCCCAGTACGGGTGACCCTACTGCCGGCTGACTAGTCACCCCGGTAACGGGTGGGGGGGGGCGCCCGCCCGGTTTGCGCTCTAAGCGCGGACCGCTCCCTCTTCCGGCTTGGCCCAAACGCCACCCTGGCGTCGCGCTCCCGCCTGGGACCATGTGTGGGTGGACGCACGGCTGCCGCGCCCGCGCTCCGGAGCCGGGCGAGCCAGATCCTCGCGGGGCTTGCCCGACCTGTCCGGTCGGGGCGGGTGGCGGTGCGCGTTCGGCGCGATGAGCGAGCCGCGCCCCACGCCCCCTCCTCCCCCCCTCCCCCGCAGCGCAGCTACCCGGTCCAGCGCGGTCCGTCCGCTCGTCTCGTGCGACATCCGGGCGCTTGCGTGTGAGCCCACCCGCCAAGCGGTGCGACGCCCGGTCCGACGCCGCCCTTCGCGCGTGGGCGGCAGGGGCGGAGCCGGACGGGCTGCGGCCCGTGCCGGCGCCGGCGACCG     
D       ACTTAGATCTAATTTAAAATAATTTCGAAATATATAACTTAAATATAAAATTCAGTAACTCTGGTTAACTTAATAAGTTTACAATTATCATTCGAAAGTTTTTAACCATTATGAGAAAGATTATAAATAATAGAACTTATATGTTAGTTGTATATAAAAATTAAAATTACATCAAAATTTAATAATATTGTAAAAATTTCTTTAATTATACTTAAATTATGTATATAAAAGAAATATCTCAATTCAATTATTGCATCATCCAAATTCGTTAAATATTATAATATTTTTAAATTCCTGGAGAACATGGTATTTTTAATTCGAAATATTAATTTAGTAATTGTATATTTAAAAAATGATAGGTAAGTCAGTAATTTTTCACTGTATTTAATAAAGATTAAAGAATTGGACTCACTTTCTTATAAAAAATAGACACAATATCACAGAGAAATTCATATTTTAACTCATAGACGTTTTTAATGTATAATGAAATTTATCGATCAAAACTATGCCAGAATTTTTAATTGAAAATAGTAAATCTTCAGTAAACTGAAAGTTTCTTAATGTAGGTGAGTTACTACCTATTTCATTCATTATTATACACTAAAATCCTCGTTTAACATTCTAGTATTTGAATGTCTGATACACAAAAGTTAAATTAATAAAAATTAATTTATACGCAATTTTTATCCTAACAGGCAAGGAAATGTATATGAATTATATATGTTTTAATTTATTAGTTTTTTAAAAATATCTTAGCATCTAATATTATCTGTCCATAGTAAACATCTAATAATGATGTCTCATTCTTTAATAAAGTGATGATTTATTGTAAATTTCATTCAAATTATTTTAGATTCCAAAACTCGACTCATTAGTGTTAATACAAAAAACGAATATTTTACTTGTACATTTGTATTTCAAGATTTTAAAATAATGTGAATAAAATCTTTATTCATGAATTATTTAATCCAAATTAATCATTTATTCTATTGTTTAAAACTAGGAGGAAATTATATCAATATCGATGGGTATGTGTTAACCACTCATATCAGCAGATCAATTCCCAGGACTTGGTTAACACATCATCCTTATAGTATGTCAGCCCTTGATGATATATTGATTTTTTGGGAGTTATGTATATTGAGCGTCCGTAGATCGTAACGGTGAGCTAAACTACAGCGGCGTAGCTCCTATAGTCTAATATTTATTACTTTATGAAGAAATATGAATAGTTTCAACTTGATGCAAGAGTATAGATTTTTTTCTGATCATGAATGCTCTATTTCTACCTTCTGAGTAGGTTATGCACTATTGTCCTGCAAAGTTGATGGTTATAGACACACGTCCTAAGAACGCCTTATGATAAGTCAATTAATAAAGAACAAATATTTCTTATGGAACCCTTAAAGCAAGGAAGCATGGATTCCAATTACTTAGCGTATAAACAGTCTATTTTGTAACAGCTGGACGATACATTATGAGGCTAGCATTTGTTGGCGCACGAATTGTGTGATTTAGCAGTCTGATATGCTGTCTTTAAATTCCGTGTACGTCTGAAGTCATTCTACGACCTATGTTGCTAGGTCGAACCATGGTTACAAAGCTATTACAACTTTCAATACCGAGCCCTCTAGACCACCTTGACATGGAAATACACTCGTCTGCACTCCATTACCTCTATCGATTTTGATGATTTATAATAACTTAGTCAACGCTAGTGTTTCTGTGATCCTGATAGATACAACCGGCCCAACGTTTTCCACTCTTTGTACTTGCTGACTAAAAGTATTTAACACACACAACACCACCTGTAAGCCTTAAGACCTACCTATTGAGATGCAACATACAGCTGTAAAAGTCATTAAACACCCGACAATTAGTAATCATGATGGCATATGATGACGAGGTTAACCTTTTATTTCAGCAGGCTCCTGCTTTCAACCCTTCAGGATTCCTATGAATTATTGGTAAGCATAGAAAGTGGTGAATTCTTAACTTTTGCGGGGCTTAGGCGCATCCCGCTGGTATCGGATGCACCGGGGGGATAGTCAGGCTCCTAGGGCTTTCTCTTCGCGAAGGTACATTGATAGGTGCGTGCAGTGCTAATGGGACCACTGTGAGCCAGCAGGTCATTCGAACGGGCCGTCAAGCCTCCGGCCTCGTGCCGACGTGGTCGAAGCTTATTTGTGCGGGTACGATGCTTGCGGATGTGGTAGTCATGGCTGCCCGAGTCCGGGCGGCGCACGAGTGGCCGCCCTTCCGATAGTACCTCATATCGGTTTCCCCGCACATGCGTACCACAGCCGCGGGGACAATAAATTGCCCGCAAAAATGTTGCTCTGCAGGACTCCGGCATACAGAGGACCCATGGGTCGCTTGGAACTGGAGTCCAGGCGTCCCAGACGAGCCCAGCTAGGCTCGAGCGTTGCCCCGCCCAGTCGGGTTATTTAAAGCTAAGCGCGGGAGCAGGCCTGTCAGTCGCATTCCAGACCGAGACCACGGCGCGTGCCCGGGCAAAAACGATGTCCGGGTCCCGGACTCTTGAAGTCTCATTCCTACTTTTCAAGTACTCTCCCACGGCTGGACTCGATCGCTTCGAGCGGGGTGAAGCCTGAATTAGATTTTCGCAGTTCTTCGACTCGGCGCACGACCTCACGATCCTCTTCAGCGGATCTCCTCGAGTCCGGCGCCCTCGCAGGACACTGCCGCCTAGGTGAGTCTCACGCTGTGGTAGCCATGCAGAGTCGAGACGCGGACACGCCGACACCTGACACAGAGTAAGAACAATCCAGAGTTCTGTAGGGCCGGAACGGTCCTCCAGTCAGAGTGGCGACAATCTGGTCAGCGCGAAGTCCTGGCTACTCCGTTTTACCTACGGGTCAAGGGCCCGGCCTTGCCGCGAGCCGGAGCCCACGTTTGGTGCTGTCACCGGCCCGCACGTTGTGGTGCTAGACATCCAATCATTGATCGTGCCACACTGGAACAATACGGTCCCCGGAAGTGTGGCGCCGGAGGCGCGCGGCGGGAGCCGCCGTCCGCGCGACCGGGGGGGCTACCCGCTCCATCGGCCCCGGCGGCGCGAGCCGCGAGGTCGCTCCAGGGAGGTCGGCGCTTCCAGGCGAGCTCGCGAGGGTCGAGGCGGGGCGGCTCCACCGGGGCGGCGCGGGAGTCTAAGCGCTGAACAGTTGGGCCGCCAGGCCTCCGCGCCTCCCGAGTGATAGGCCGAGCGAGATGGCCCTGGGCGCCCGGCCGGCGTTAGGGGCGCGGCTGTCCCGATCCCGGGCTGAGGCGAGGGGGGGCAGCGCGTCCCAGATGACCGTTGCGGGGTAGGCCCCCGGCCCCGGTCCCGGGCGCGCCGCTTTGCCCGCCCCGCGGCCGGGACGCCCGGGTGACCCGCAGTGCGGGCGCGCGCCGGAGCCCGGGTGCCTCCGCGGGGTCAGCCCCCGGGGGTCCAGACCGCTCGGCCGTGCCCCCGCCGCCGGCGGCCCGCGGCGCCCTTCGGCCCGACTCGGTGCGGCCAGTACGGGTGACCCTACGGCCGGGTAACTAGTCACCCCGGTAACGGGTGGGGGGTGGCGCCCGCCCGGTTTGCGCTCCAAGCGCGGACCGCTCCCTCCTCCGCCTCGGGTTAAACGCCACCCCGGCGTCGCGCTCTGGCCTGCGACTATGTGAGGTGGGACGCACGGCTCCCTCACCCGTGCTCCGGAGCCGGAGGAGCCAGCTCCTTGCAGCGCTTGCCCGACCTGTCCGGGCGGGGCGGGTGGGCGCGCGCGTTCGGCGCGATGAGCGAGCCGCGCCCCACGCGCCCTCCTCCCCGACTCCCCCGCAGCGCCCCTACTCGGTCCAGCGCGTTGCGTCCGCTCGTCTCGTGGCACATCCCGCCCCTTACGTGTGAGCCCACCCGTCGGGCGATGCGACGCCCGGTCCGACGACGCCCTTCGCGCGTGGGCGGCAGGGGGGGAGCCGGACGGGCTGCGCCCCGTGCCGCCGCCGGCGACCG     
E       ACTTAGATCTAATTTAAAATAATTTCGAAATATATAACTTAGATATAAAATTCGATAACTCTGATTAACTTAATAAGTTTACAATTATCATTCGAAAGTTTTTAACCATTATGAGAAAGATTATAAATAATAGAACTTATATGTTAGTTATATATAAAAATCAAAATTACGTCAAAATTTAATAATATTATAAAAATTTCTTTAATTATACTTAAATTATGTATATAAAAGGAATATCTCAATTCAATTATTGCATCATCCAAATTCGTTAAATATTATAATATTTTTAAATTCCTGGAAAACATGGTATTTTTAATTCGAAATATTAATTTAGTAATTGTATATTTAAAAAATGATAGGTAAGTCAGTAATTTTTCACTGTATTTAATAAAAATTAAAGATTTGGACTCACTTTCTTATAAAAAATAGACACAATATCACAGAGAAATTCATATTTTAACTCATAGACGTTTTTAATGTATAATGAAATTTATCGATCAAAACTATGCCAGAATTTTTAATTGAAAATAATAAATCTTTAGTAAACTGAAAGTTTCTTAATATAGGTGAGTTACTACCTATTTCATTCATTATTATACACTAAAATCCTCGTTTAACATTCTAGTATTTGAATGTCTGATACACAAAAGTTAAATTAATTAAAATTAATTTATACACGATTTTTATCCTAACAGGCAAGGAAATGTATATAAATTATATATGTTTTTATTTATTAGTTTTTTAAAAATATCTTAGCATCTAATGTTATCTGTCCATAATAAACATCTAATAATGATGTCTCATTCTTTAATAAAGTGATGATTTATTATAAATTTCATTCAAATTATTTTAAATTCCGAAACTCGACTCATTAGTGTTAATACAAAAAACGAATGTTTTACTTGTACATTTGTATTTCAAAGTTTTAAAATAATATGAATAAAATCTTTATTCATAAATTATTTAATCCAAATTAGTCATTTATTCTATTGTTTAAAACTAGGGGGAAATTATATCAATATCGATAGGTATGTGTTAACCGCTCTTATCAGCGGATCAATTCCCTGGACTTGGTTCACATTTCATCCTTATAGTTTGTCAGCCCTTGATGATATATTCATTTTTATGGAGTTATGTATATTGAGCGTCGGCCAGTCGTAACGGTGAGGTAAACTACAGGGGCGTAGCTCCTATCGTTTTATATCTATTACTATATGAAAAAATATGAATAGTTTCAATTTGATGCAAGAGTATAGGTTTTTTTCTGATTATGAACGCCCTATTCCTACCTTCTGAGTAGGCTGTGCATTATTGTCCTGCAAAGTTGATGGTTATAAACACACGTCCTCAGAACGCCTTATGATAAGTCAATTCATAAAGAACGAAAGTTTCGTATGGAACCCTTAAAGCAAGGACGCATGGGTTCCAATTACTTAGTGAACAAACAGTCTATTTTGTAACTGCTGGATAATACGTTATGAGGCTAGTATTCGTTAGGGCACGGATTGTGTGATTTAGCAGTCTGATATGCTATGTTTGAATTCCGTGTACATCTAACATCATTCTGCAACCTAAGTTACTAGGTCGAACAATGGTTACAAAGTTATTATAACTTTCTATACCGAGCCCTCTAGACCACTTTGACATGGAAATGCACTCGTCTACACTTCATTACTTCTATCGATTTTGATGATTTATAATAACATAGTAAACGCTAGTGTTTCAGTGATCCTGATAGACACAACCGGCCCAACGTTTTCTACTCTGTGTACTTGCTGACTAAAAGTATTTAACACACACAACACCACCAGTAAGCCTTAAAACCTACCTATTAAGATACAACATACAGCGGTAAAAGTCATTAAACACTCGACAATTAGTAATCATGATGGCATATGATGACGAGGTTTACTTTTTATTCCAGTAGGCTCCTGCTTTCAGCTCTTAAGGATCCCCTTGAATTATTGGTAAGCATAAAAGGAGGTGAGTTCTTAAATTTTGCGGGGCTTAGGCGCATCCCGATGGTATCAGATGCACCGGGGGGATAGTCAGGCTCCTAGGGTTTTCTCTACGCGAAGGTAGATCGATAGGTCCATGCAGGGCTCATGGGACCACTGTGAGCCAGGGGGTCATTCGGACGGGCAACCAAGCCTCCGGCCTCGTGCCGACGTAGTCGAAGCTTCTTAGTGCGGGCACAATGGTTGCGAATGTGCTAGCCATGGGTGCCCGAGTCCGGGCGGCGCCCGAGTGGCCGCGCTTCCGACAATACCTCGTATCGGTTTCCCCGCACATGCGTGCCATAGCCGCGGGGACGATAAATTGCTTGCAAGATTGTCGCTCTGCAGGACACGGGCATACGGAGGACCCATGGGTCGCACGGTACCGGAGTCCAGGAGTCCCAGACCAACCCGGCTAGGGTCGAGCGCTGCCCCGCCCAGTCGGTTTATTTACAGCTAAGCGTGGCAGTAGGCCTGTCAGCCGCGTTCCAGACCGAAGCCACGTCGCGCGCCCGGGCAGATCCGATGTCCGGGTCTCGGGCTCTTGAAGTCTCTTTCCTAGTCTTCGAGTACTCTCCCACGTCGAGGCTCAATCGCTTCGCGCGGCGTGAAGCCTGAATTAGATGTTCGCAGTTCATCGGCCGAGTGCACGACGTCACGATCCTCTCCAGCGGGTCGCCTCGAGTCTGGCGCCCTCGCAGGGCACTGCTGGCTAGGTGAGTCTCACGCTGTGGTAGCCATGCAGAGTCGAGCCGCGGGAACGCCGACATCTGACACAGAGTAAGAGCAATCCAGAGTTTTGTAGGGCCGGAACGGTCCGCCAGTCAGAGTGGCGGCAATCAGGTCAGCGCGAGGTCCCGGCTACTCCGTTTAACCTACGGGTCAGGGGCCCAGCCCTGCGGCGAGCCGGGGCCCACATCTGGCGCTGTCATCGGCCCGCACGTTGTTGTGCTAGACATCCAATCACTGATGGTGCCACACTGGAACGAAACGGTCCTCTGAAGTGTGGTACCGGAGGCGCGCGGCGGGAGCCGCCGTCAGGGGGACCAGTGGGGGTACCCGTTCCATCGGCGCCGGCGGCGCGAGCCACGAGGTCGCCCCACGGAGGTAGGCGCTTCCAGGCGAGCTCGCGAGGGTCGAGGCCGGGCGGCGCCCGCGGGCCCGTGCGGGAGTCTAAGCGCGGAGCAGACAGGCGGCCAGGCCTTCGCGCCCCCCGAGTGAGAGGCAGAGCGAGATGGCCCTGGGCGCCCCGCCGGGGTCAGGGGCGCGGTTGTCCCGATCCCGGGCTTAAGCGAGGGGGGGCAACGCTTCCCAGATGACCGTTGCGGGGTAGGCCCCCGGCCCCGGTCCCGGGCGCGCCGCTGTGCCCGCCGCGCGGCCGGGACGCCCGCGTGACCCTCAGTGCGGGCGCGCGCCGGCGCCCGGCTGCGCCCGCGGGGCCAGCCCCCAGCCGTCCAGGTCGCGCGGCCGCGCCCCCGCCGCCGGCGGCCCGCGGCGCCCTCCGGCCCGACTCGGTGCGCCCAGTACGGGTGAGCCGACGGCCGGGTCCCTAGTCACCCCGGTAACGGGTGGGGGGGGGCGCCCGCGCGGTTTGCGCTTCAAGCGCGGACCGCTCCCTCCTCCGCCTCGGTAGAAACGCCATCCCGGCGTCGCGTTCCGGCCTGCGAGCATGTGGGGGTGGCCGCACGGCTCCCGCCCCCGCGCTCCGGAGCCAGAGGAGTGAGGTCCTGGCAGGGCTTGCCCGACCGGTCCGGGCGGGGCGGGTGGCTGCGCGCGTTCGGCGCGATGAGCGAACCTCGCCCCACGCTCCCTCCTCCCCACCTCCCCCGCAGCGCCGCTACTCGGTCCAGCGCGCTGCGTCCGCTTGTCCCGGGGTACATCAGGACCCTTGCGTGTGAGCCCACCCGACAGGCGATGCGACGCCCGGCCCGACGACGCCCTTCACGTGTGGGGGGCAGGGGGGGAGCCGGGCGGGCTGCGGCCCGTGCCGGCGCCGGCGACCG     
F       ACTTAGATCTAATTTAAAATAATTTCGAAATATGTAACTTAAATATAAAATTCTGTAACTCTGATTAACTTAATAAGTTTACAATTATCATTCGAAAGTTTTTAACCATTATGAGAAAGATTATAAATAATAGAACTTATATGTTAGTTGTATATAAGAATTAAAATAACATCAAAATTTAATGATATTATAAAAATTTCTTTAATTATACTTAAATTATGTATATAAAAGAAATATCTCAATTCAATTATTGCATCATCCAAATTCGTTAAATATTATAATATTTTTAAATTCCTGGAGAACATGGTATTTTTAATTCGAAATATTAATTTAGTAATTGTATATTTAAAAAATGATAGGTAAGTCAGTAATTTTTCACTGTATTTAATAAAAATTAAAAAATTGGACTCACTTTCTTATAAAAAATAGACACAATATCACAGAGAAATTCATATTTTAACTCATAGACGTTTTTAATGTATAATGAAATTTATCGATCAAAACTATGCCAGAATTTTTAATTGAAAGTGATAAATCTTTAGTAAACTGAAAGTTTCTTAATGTAGGTGAGTTACTACCTATTTCATTCATTATTATACACTAAAATCCTCGTTTAACATTCTAGTATTTGAATGTCTGATACACAAAGATTAAATTAATCAAAATTAATTTATACACAATTTTTATCCTAACAGGCAGGGAAATGTATATAAATTATATATGTTTTAATTTATTAGTTTTTTAAAAATATCTTAGCATCTAATATTATCTGTCCATAATAAACATCTAATAATGATATCTCATTCTTTAATAAAGTGATGATTTATTATAAATTTCATTCAAATTATTTTAAATTCCAAAACTCGACTCATTAGTGTTAATACAAAAAACGAATATTTTACTTGTACATTTGTATTTCAAGATTTTAAAGTAATGTGAATAAAATCTTTATTCATGAATTATTTAATCCAAATTAATCATTTATTCTATTGTTTAAAACTAGGAGGAAATTATATCAATATCGATGGTTATGTGTTAACCACTCTTATCAGCTGATCAATGCCCGGGACTTGGTTAACACATCATCCTAATAGTCTGTCAGCCCTTGATGATATATTCATTTTTTCGGCGTTATGTATATTGAGCGTCTGCCGATCGTAACGGTGAGGTAAATTACAGGGGCGTAGCTCCTATAGTTTTATATCTATTACTATACGCTAAAATATGAATAGTTTCAATTTGATGCAAGAGTATAGGTTTCTTTCTGATCATGAATGCCCTATTTCTACCTTCTGAGTAGGCTTAGCATTATTGTCCTGCAAGGTTGATGGTTATAAACACATGTCCTGAGAACGCCTTATGATAAGTCGATTAATCAAGAACGAAAATTTCATATGGAACCCTTGAAGCAAGGATGCATGGTTTCCAATTACTTAGCGGACAAACAGCCTATTTTGTAACCGCTGGACGATACATTATGAGGCTAGCATTTGTTAGCGCACGGATTGTATGATTTAACAGTCTGATATGCTGTGTTTGAATTCCGTGTACGTCTAAGGTTATTCTATGACCTAGGTTGCTAGATCGAATCATGGTTACAAAGTTATTACAACTTTCAATACCGAGCCCTCTAGACCACCTTGACGTGGAAATGCACTCGTCTGCACTCCATTACTTCTATCGATATTGATGATTTATAATAACTTAATGAACGCTAGTGTCTCTGTGATCCTGATAGATACTACCGGCCCAACGTTGTCTACTCTATGTACTTACTGATTAAAAGTATTTAACACACACGGCACCACCTGTAAGCCTTAAAACCTACCTATTGAGATACAACATACAGCAGTAAAAGTCATTAAACACACGACGATTAGTAACCATGATGGCATATAATGACGAGGTTCACTTTTTATTCCAGTAGGCTCCTACTTTCAGCTCTTAAGGATTCCCGTGAATTATTGGTAAGCATAAAAAGTGGTGAGTTCTTAAATTTTGCGGGGCTTAGGCGCATCCCGTTGGTATCGGATGCACACGGAAGATAGCCAGACTCCTCGGGGTTTCTCACCGCGAAGGTAGATTGATAGGTTCGTGCAGTGCTCATGGGACCACTGTGAGCCAGGAGGTCATTCGAATTGGCCACCAAGACTCCGGCCTCGTGCCGACGTAGTCGGAGCTTGTTTGTGCGGGCACGATGGTTGCGGATGTGATACTCATGGAGGCCCGAGTCCGGACGGCGCACGAGAGGCCGCCCTTCCGACAGTACCTCTTATCGGTTTCCCCGCACATGCGTACCATAGCCGCTAGGACTATAAATTGCTCGCATGAATGTTGCTCTGCAGGACACCGGCATATAGAGGACCCATGGGTCGCACGGGACTGGAGTCCAGGCGTCCCGGGCAAACCCTGCTAGGCTCGAGCGATGCCCCGCCCAGTCGGGTTATTTATAGCTAAGCGCTGTAGTAGGCCTGTCAGCCGCGTTCCAGACCGAAACCACGTCGCGTGCCCGGGCACAGTCGATGTCCGGGTCCCGCGCTTTTGAAGTCTCTTTCCTACTGTTCAAGTACTCTCCCACGGCCAGGCTCGATCGCTTCGAGCGGCGTAAAGCCTGAATTCGATATTCGCAGTTCTTCGGCTATGCGCACGACGTCACGATCCTCTTCAGCGGATCTCCTCGAGTCCAGCGCCCTCGCAGGACACTGCCGCCTAGGTGAGTCTCACGCTGTGGTAGCCGTGCAGAGTCGAGCCGCAGTCACCCCGACACCTGACACAGAGTAAGAGCAATCCAGAGTTCTGTAGGGCCGGAACGTTCCGCCAGTCAGAGTGTCGGCAGTCAGGTCAGCGCGAGGTCCCGGCAACTCCGTTTTAACTACGGGTCAAGCGCCTAGCCGTGCAGCGTGCCGGGGCTCACATCTGGAGCTGTCACCGGCCCGCACGTTGTTGTGCTAGACATCCAATCACTGATCGTGCCACACCGGAACGACACGGTCCTCTGAAGTGTGTCGCCGGAGGCGCGCGGCCGGAGCCGCCGTCGGGGAGACCGGTGGGGGTGCCCGTTCCATCGACGCCGGCGGCGCGAGCCACGAGGTCGCCCGATGGAGCTCGGCGCGTCCAGGCGACCTCGCTACCGTCGGGCCCGGGCCGCTCCTACGGGGCGGCCCGGGAGTCTAAGCGCAGAACAGTCCGGCGGCCAGGCCTTCGCGCCCCCCGAGTGAGAGGCCGGGCGACATGGCCCTGGGCCCCCCGCCGGCGTCAGGGCCGCGGCTGTCCCGATTCCGTGCTGAGGCAAGGGAGGGCACCGCCTCCCAGATGACCGTTGCGTGGTAGGCCCCCGGCCCCGGTCCCGGGCGCGCCGCTCTGCCCGCCGCGCGGCCGGGACGCCCACGTGACCCGCAGTGCGGGCGCGCGCCGGCGCCCGGCTGCCTCAGCGGGGCCAGCCCCCGGACGTCCGGGTCGCTCGGCCGCGCCCCCGCCGCCGGCGGCCCGCGGGGCCCTTCGGGCCGACTCGGTGCGCCCAGTACGGGTGACCCGACCGCCGGGTGACTAGTTACCCCGGTCACGGGTGGGGGGCGGGGCCCGCCTGGTTTGCGCTCCAAGCGCGGACCGCTCCCTCTTCCGCCTCGGGCTAAACCCCACCCCGGCGTCGCGCCCCGGCCTGCGATTATGTGGGGGAGGCCGCACGGCTCCCGCGCCCGCGCTCCGGAGCCAGAGAAGCCAGGTCCTCGCAGGGCTTGCCCGACCTGTCTGGTCGGGGCGGATGGCCGCGCGCGTTCGGCGCGAGGAGCGAACCTCGCCCCACGCTACCTCCTCCCCCGCTCCCCCGCAGCGCCGCTACTCGGTCCAGCCCGCTTCGTCCACTCGTCCCGGGGGACATCTGGGCCCTTGCGTGCGAGCCCACCCGCAAAGCGGTGCGACGCCCGGCCCGACGACGCCCTTCGCGCGTGGGCGGCAGGGGGGGAGCCGGACGGGCTGCGGCCCGTGCCGGCGCCGGCGGCCG     
G       ACTTAGATCTAATTTAAAATAATTTCGAAATATGTAACTTAAATATAAAATTCGATAACTCTGATTAACTTAATAGGTTTACAATTATCATTCGAAAGTTTTTAACCATTAAGAGAAAGATTATAAATAATAGAACTTATATGTTAGTTATATATAAAAATTAAAATTACATCAAAATTTAATAATGTTATAAAAATTTCTTTAATTATACTTAAATTATGTATATAAAAGAAATATCTTAATTCAATTATTGCATCATCCAAATTCGTTAAATATTATAATATTTTTAAATTCCTGGAGAACATGGTATTTTTAATTCGAAATATTGATTTAGTAATTGTATATTTAAAAAATGATAGGTAAGTCAGTAGTTTTTCACTGTATTTAATAAAAATTAAAGAATTGGACTCACTTTCTTATAAAAAATAGACACAATATCACAGAGAAATTCATATTTTAACTCATAGACGTTTTTAATGTATAATGAAATTTATCGGTCAAAACTATGCCAGAATTTTTAATTGAAAATAGTAAATCTTTAGTAAACTGAAAGTTTCTTAATATAGATGAGTTACTACCTATTTCATTCATTATTATACACTAAAATCCTCGTTTAACATTCTAGTATTTGAATGTCTGATACACAAAAGTTAAATTAATTAAAATTAATTTATACACAATTTTTATCCTAACAGGCAAGGAAATGTATATAAATTATATATGTTTTAATTTATTAATTTTTTAAAAATATCTTAGCATCTAATATTATCTGTCCATAATAAACATCTAATAATGATATCTCATTCTTTAATAAAGTAATGATTTATTATAAACTTCATTCAAATTATTTTAGATTCCAATACTCGACTCATTAGTGTTAATACAAAAAACGAATATTTTACTTGTACATTTGTATTTCAAAGTTTTAAAGTAATGTGAATAAAATCTTTATTCATAAATTATTTAATCCAAATTAATCATTTATTCTATTGTTTAAAACTAGGTGGAAATTATATCAATATCGATGGATATGTGTTAACCACTCTTATCAGCAGATCAATTCCCCGGACTTGGTTGGCATACCATCATTATAGTTTGTCAGTCCTTGACGATATATTAATTTTTTGGGCGTTATGTATATTGAGCGTCTGTCGATCGTAACGGTGAGGTAAACTACAGAGGCGTAGCTCCTATTGTTTCATATTTATTACTATATGATAAAATATGAATAGTTTCAATTTGATGCAAGAGTATAGATTTTTTTCTAATCATGAATGCCCTATTGCTACCTTCTGAGTAGGTTATGCACTATTGTCCTGCAAAGTTGATGGTTATAAACACAAGTCCTAAGAACGTTTTATGATAAGTCCATTAATAAAGAACAAACGTTTCATATGGAACCCTTGAAGCAAGGACGCATGGGTTCCAATTACTAAGTGAACAAACAGTCTATTTTGTGGCCGCTGGACGATACATTATGAGGCTAGCATTCGTTGGTGCACGGATTGTCTGATTTAGCAGTCTGATATGCTATGTTTAAATTGCGTGTACATCTAAAGTCATTCTATAACCTAGGTTGCTAGGTCGAATAATGGTTACGAAGTTATTACAACTTTTAGTACCGAGCCCTCTAGACCACCTTTACATGGAAATGCACTCGTCTGCACTCCATTACTTCTATCGATTTTAATGATTTATAATAACTTAGTGAACGCTAGTGTTTCCGTGATCCTGATAGATACTACTGGCCCAACGTTTTCTACTCTATGTACTTGCTGACTAAAAGTATTTAGCACACACAACACTACCTGTAAGCCTTAAGACTTACCTATTGAGATGCAACATACAGCAGTAAAAGTAATTTAACACTCGACGATTAGTAACCATGATGGCATATGATGACGAGGTTTACTTTTTATTCCAGTAGGCTCTTGCTTTCAGCTCTTAATGATCCCTGTGAATTATTGGTAAGCATAAAAAGCGGTGAGCTCTTAAGTTTTGCGGGACTTAGGCGCAGCCCGTTGGTATCGGATGCACTGGGGGGATAGTCAGGCTCCTAGGGCTTTCTCTTCGCGAAGATGGATTGACAGGTCCTTGCAGTGCTCGTGGGACCACTGTGAGCCAGGAGGTCATTCGGATGGGCCACCAAGGCTCCGGCCTCGTGCCGGCCTAGTCGGAGCTTATTTGAGCGGGCACAATGGTTGCGGATGTGCTAGACATGGCCGCCCGAGTCCGAGCGGCGCACGAGTGGCCGCCCTTCCGATAATACCTCATATCGGTTTCCCCGCACATGCGTGCCACAGCCGCAAGGACGATAAATTGCTCGCAGAAATGTAGCTCTGCGGGACACCGGCATACAGAGGACCCATGGGTCGCAGGGCACTGGAGTCCAGGCGTCCCGGGCAAGCCCAGCTAGGTTCGAGCGTTGCCCCGCCCAGTCGGTTTATTTACAGCTAAGCGCGGAACTAGGCCTGTCAGCCGCGTTCCAGACCGAAACCACGTCGCGTGCCCGGGCAGGGCCGATGTCCGGGTCCCGCACTTTTGAAGTCTCTTTCCTACTCTTCGAGTACTCTGCCACGGCCGGGCTCGATCGCTTCGAGCGGCGTCAAACCTGAATTAGATGTTCGCAATGCTTCGGCTTGGAGCACGACGTCACGATCCTTTGCAGCGGCTCTCCTCGAGTCCGGCGTCCTCGCAGATCACTGCTGCCTAGGTGAGTCCCACGCTGTGGTAGCCGTGCGGAGTCTAGCCGCGGTTGCGCCGACACCTGACACAGAGTAAGAGCAATCCAGAGTTCTGTAGGGCCGGACCGGTCCTCCAGTCAGAATGGCGACAGTCAGGTCAGCGCGAGGCCCCGGATACTCCGTTTCACCAACGGGTCAAAGGCCCGGCCTTGCCGCGGGCCGGGGCTCACATCTGGCGCTGTCATCGGCCCGCACGTTGTAGTGCTAGCCATCCAATCATTGATCGTGCCACACCGGAACAACACAGTCCTCTGAAGTGTGGCGCCGGAGGCGCGCGGCCGGAGCCGCCGTCGGGGCGACCAGGGGGGATCCCCGTTCCATCGGCGTCGGCGGCGCGGGCCACAAGGCCGCCCCACGGAGGTCGGCGCTTCCAGGCGAGCTCGCCAGGGTCGGGGGGGGGCGGCTCCAGCGGGACCGCCCGGGAGTCTAAGCGCGGAACAGTTGGGCCGCCAGGCCTTCGGCCCACCCGAGTGAGAGGCCGAGCGAGATGGCCCTGGGGGTCCCGCCGGCGTGAGGGGCGCGGCTGTCCCGATCCCGGCCTGAAGCCAGGGGGGGCACCGCTTCCCAGACGACCGTTGCGGGGTGGGCTCCCGGCCCCGCTCCCGGGCGCGCCGCTCTGCCCGCCGCGCGGCTGGGACGCCCGCGTGACCTGCAGTGCGGCCGCGCGCCGGGCCCCGGCTGCGTCAGCGGGGCCAGCCCTCAGACGTCCGGGCCGCTCGACCGCGCCCCTGCCGCCGGCGGCCCGCGGTGCCCTTCGGCCCGACTCGGTGCGCCCAGTACGGGTGACCCGATGGCCGGGTGACTAGTCACCCCGGTAACGGCTGGGGGGGGGCGCCCGCCTGGTTTGCGCTGCAAGCGCGGACCGCTTCCTCTTCCGTCTCGGTCAAAACGCGACCCCGGCGTCGCGCTCCGGCCTGGGAGGATGTGGGGGGGGCCGCACGCCTCCCCCGCCCGCGCTCCGGAGCCGGAGGACCCAGATCCTCGCAGAGCTTGCCCGACCGGTCCGGGCGGGGCGGGTGGGAGCGCGAGTTCGGCGCGACGAGCGACCCCCGCCCCACGCTCCCTCCTCCCCCCCTCCCCCGCAGCGCGGCTACTCGGTCCAGCGCTGTGCGTCCGCTCGTCGCGCGGGACGTCCGGGCCCTTGCGTGTGAGCCCACCCGCCAAGCGATGCGACGCCCGGACCGAGGACGCCCTTCGCGCGTGGGCGGCAGGGGCGGAGCCGGCCGGGCTGCGGCCCTTGCCGGCGCCGGCGACCG     
H       ACTTAGATTTAATTTAAAATAATTTCGAAATATGTAACTTAAATATAAAATTCGATAACTCTGGTTAACTTAATAAGTTTACAATTATCATTCGAAAGTTTTTAACCATTATGAGAAAGATTATAAATAATAGAACTTATATGTTAGTTATATATAAGAATTAAAATTACATCAAAATTTAATAATATTGTAAAAATTTCTTTAATTATACTTAAATTATGTATATAAAAGAAATATCTCAATTCAATTATTGCATCATCCAAATTCGTTAAATATTATAATATTTTTAAATTCCTGGAGAACATGGTATTTTTAATTCGAAATAATAATTTAGTAATTGTATATTTAAAAAATGATAGGTAAGTCAGTAAATTTTCACTGTATTTAATAAAAATTAAAGACTTGGACTCACTTTCTTATAAAAAATAGACACAATATCGCAGAGAAATTCATATTTTAACTCATAGACGTTTTTAATGTATAATGAGATTTATCGATCAAAACTATGCCAGAATTTTTAATTGAAAATAGTAAATCTTTAGTAAACTGAAAGTTTCTTAATATAGGTGAGTTACTACCTATTTCATTCATTATTATACACTAAAATCCTCGTTTAACATTCTAGTATTTGAATGTCTGGTACACAAAAGTTAAATTAATAAAAATTAATTTATACACAATTTTTATCCTAACAGGCAAGGAAATGTATATGAGTTATATATGTTTTAATTTATTAGTTTTTTAAAAATATCTTAGCATCAAATATTATCTGTCCATAATAAACATCTAAAAATGATATCTCATTCTTTAATAAAATGATGATTTATTGTAAATTTCATTCAAATTATTTTAAATGCCAAAACTCGACTCATTAGTGTTAATACAAAAAACGAATATTTTACTTGTACATTTGTATTTCAAAATTTTAAAATAATGTGAATAAAATCTTTATTCATAAATTATTTAATCCAAATTGATCATTTATTCTATTGTTTAAAACTAGGCGGAAATTATATCAACATCGATAGGTATGTGTTAACCACTCCTATCAGCAGATCAATTCCCGGGACTTGGTTGACACATCATCCTTATAGTCTATCAGCCCTTGACGGTATATTGATTTTTTAGGCGTTATGTATATTGAGCGTCCGTCGATCGTAACGGTGAGGTAAACTACAGAGGCGTAGCTCCTATTGTATTATATTTATTACTATATGAAAAAATATGAATAGTTTCAATTTGGTGCAAGAGTATAGGTTTGTTTCTGATAATGAATGCCCTATTTCTACCTTCTGAGTAGGCTGGGCATTATTGTCCTGCAAGGTTGATGGTTATAGACATAAGTCCTAAGAACGTCTTATGATATGTCAATTAATAAAGAACAAAGATTTCGTATGGAACCCTTAAAGCAAGGACGCATGGATTCCAATTACTTAGTGAAGAAACAGTCTATTTTGTAGCTGCTGGACAATACATTATGAGGCTAGCATTCGTTGGCGCACGAATTGTTTGATTTAGCAATCTGACATGCTGTATTTAAATTACGTATACACCTAAGGTTATTCTATGACCTAAGTTGCTAGGTCGAACGATGGTTACAAAGTTATTACAACTTTCGATACCTAGCCCTCTAGACCACCTTCACGTGGAAATGCACTCATCTGCACTTCATTAATTCTATCGATTTTCATGATTTATAATAACTTAGTAAACGCTAGTGTTTCTGTGATCCTGATAGATACAACTGGCCCAACGTTTTCTACTCTGTGTACCTACTAAGTAAAAGTATTTAGCACACACAACACTACCTGTAAGCCTTAAGACCTACCTGTTGAGATACAACATACAGCAGTAAAAGTTATTAAACACACGACAATTAGTGACCATGATGGCATATGATAACGAGGTTCACTTTTTATTCCAGGAGGCTCCTGCTTTCAACTCTTAAAGACTCCGGTGAATTATTGGTAAGCATAAAAGGTGGTGAGCTCTTAAATTTTGCGGGGCTTAGGCGCATCCCGTTGGCATCGGATGCACCGGGGGGATAGTCAGGCTCCTAGGGTTTTCTCCTCGCGAAGGTAGATTGACATATGCATGCAGTGCTCGTGGGACCACTGTGAGCCAGGAGGTCATTCGGACGGGCCGGCAAGACTCCGGCCTCATGCCGACGTAGTCGGAGCTTGTTCGTGCGGGCACGATGTTTGCGGATGTGCTAAGCGTGGCTGTCCGAGTCCGGGCGACGCACGAATGGCCGCCCTTCCGATAGTACCTCTTATCGGTTTCCCCGCACATGCGTGCCACAGCCGCAAGGACTATAAATTGCTCGCATGATTGTTGCTCTGCAGGACACCGGCATATAGAGGACCCATGGGTCGTACGGTACTGGAGTCCAGGCGTCCCAGGCAACCCCAGCTAGGCTCGAGCGTTGCCCAGCCCAGTCGGATTATTTACAGCTAGGCGCGGCAATAGGCCTGTCAGCCGCGTCCCAGACCGAAGCCACGTCGCGCGCCCGGGCACAGTCGATGTCCGGGTCGCGCGCTCTTGAAGTCTCTTTCCTATTCTTCGAGTACTCTTCCACGACCAGGCTCTATCGCTTCGGGCGGGGTGCAGCCTGAATTAGATGTTCGCAGTTCTTCGGCTCAGAGCATGACGTCACGATCCTCTACAGCGGGTCTCCTCGAGTCCGGCGCCCTCGCAGGACACTGCCGCCTAGGTGAGTCTCACGTTATGGTAGCCGTGCAGAGTCGAGCCGCGGCCGCACGGACACCCGACACAGAGTAAGAGCAGTCCAGAGTTCTGTAGGGCCGGAACGGTCCGCCAGTCAGAATGGCGACACTCAGGTCAGCGCGAGGTCCCGGCTACTCCGTTTGACCCACGGGTCAGGAGCCCGGCTTTGCCGCGCGCCGGAGCCCACGTCTGGCGCTGTCACTGGCCCGGACGTTGTGGTGCTAGACATCCAATCAGTGATCGTGCCACACCGGAACAACACAGTCCTCCGAAGTGTGGCGCCGGAGGCGCGCGGCCGGAGCCGCCGTCGGGGCGACCAGGGGGGGTACCCATTCCATCGGCCCCGGCGGCGCGAACCACTAGGTCGCCCCACGGAGGTCGGCGCTTCCAAGCGAGCTCACGAGGGTCGAGGCGGAGCCGCTCCAGCGGGCCCGATCGGGAGTCTAAGCGGAGAACAGTTGGGCCGCCAGGCCTTCGCGCCCCTCGAGTGAGAGGCCGAGCGACATGGCCCCGGGCGCCCCGTCGGCGTTAGGGGCGCGGCTATCCCGATCCCGGGCTGAATCAAGGGGGGGCAGCACTTCCCAGATGACCGTTGCGGGGTAGGCCCCCGGCCCCGGTCCCGGGCGCGCCGCTATGCCCGCCACGCGGCCGGGACGCCCATGTGAGCCCCAGTGCGCGCGCGCGCCGGGGCCCGGCTGCTTCAGCGGGGCCAGCCCCCAGGCGTCCCGGCCGCTCGGCCGCGCCCCCGCCGCCGGCGGCCCGCGGGGCCCTGCGGCCCAACTCGGTGCGCCCGGTACGGGTGACCCGATGGCCGGGTGGCTAGTCACCCCGGTGACGGATGGGGGGAGGCGCCCGCCGGGTTTGCGCTCCAAGCGCGGACCGCTCCCTCCTCCGCCTCGGTCGAAACGCAACCCCGGCGTCGCGCTCCGGCCTGGCACCATGTGGGGGGGGCCGTACGGCTCCCCCACCCGCGCTCCGGAGCCAGAGGGGCCAGGTCCTTGCAGGGCTCGCCCGACCTGTCCGGTCGGGGCGGGTGGCTGGGCGCGTTCTTCGCGAGGAGCGCACCTCGCCCCACGCTCCCTCCTCCCCCGCTCCCCCGGAGCGCCGCTACTCGGTCCACCGCGGTGCGTCCCCTTGTCCCGTGGGACATCCGGGCCCTTGCGTGTGAGCCCACCCGCCGAGCGATGCGACGCCCGGCCCGACGCCGCCCTTCGCGCGCGGGCGGCAGGGGGGGAGCCGGGCGGGCTGCGGCCCGTGCCGGCGCCGGCCACCG     
I       ACTTAGATCTAATTTAAAATAATTTCGAAATATGTAACTTAAATATAAAATTCGATAACTCTGATTAACTTAATAAGTTTACAATTATCATTCGAAAGTTTTTAACCATTCTGAGAAAGATTATAAATAATAGAACTTATATGTTAGTTGTATATAAAAATTAAAATTACATCAAAATTTAATAATATTATAAAAATTTCTTTAATTATACTTAAATTATGTATATAAGAGAAATATCTCAATTCAATTATTGCATCGTCCAAATTCGTTAAATATTATAATATTTTTAAATTCCTGGAAAACGTGGTATTTTTAATTCGAAATATTAATTTAGTAATTGTATGTTTAAAAAATGATAAGTAAGTCAGTAATTTTTCACTGTATTTAATAAAAATTAAAGAATTGGACTCACTTTCTTATAAAAAATAGACACAATATCACAGAGAAATTCATATTTTAACTCATAGACGTTTTTAATGTATAATGAAGTTTATCGATCAAAACTATGCCAGAATTTTTAATTGAAAATATTAAATCTTTAGTAAACTGAAAGTTTCTTAATATAGGTGAGTTACTACCTATTTCATTCATTATTATACACTAAAATCCTCGTTTAACATTCTAGTATTTGAATGTCTGATACACAAAAGTTAAATTAATAGAAATTAATTTATACATAATTTTTATCCTAACAGGCAAGGAAATGTATATAAATTATATATGTTTTAATTTATTAATTTTTTAAGAATATCTTAGCATCTAATATTATCTGTCCATAATAAACATCTAATAATGATATCTCATTCTTTAATAAAATGATGATTTATTATAAATTTCATTCAAATTATTTAAAATTCCAAAACTCGACTCATTAGTGTTTATACAAAAAACGAATGTTTTACTTGTACATTTGTATTTCAAAATTTTAAAATAATATGAATAAAATCTTTATTCATAAATTATTTAATCCAAATTAATCATTTATTCTATTGTTTAAAACTAGGCGGAAATTATATCAATATCGATCGTTATGTATTGACTACTCAGGTCAGCAGATCAAATCCCAGGACTTGGTTAACACGCCATCATTATAGTCTGTCAGCCCTTGATGATATATTAATTTTTAAGGAGTTATGTATATTGAGCGTCCGTTAATCGTAACGATGAGGTAAACTACAGAGGCGTAGCTCCTATTGTTTTATATTTATTACTGTAAGAAAAAATATGAATAGTTTCAAATTGTTGCAAGAGTATAGGCTTCTTTCTGATTATGAATGCCCTATTTCTACCTTCTGAGTAGGCTTTGCATTATTGTCCTGCAAAGTTGATGGTCATAAACACACGTCCTGAGAATGCTTTATGATAGGTCGATTGATAAAGAACGAACATTTCATATGAAATCCTTAAAGCAAGGAAGCATGGATTCCAATTACTCAGTGGATAAACAGTCTATTTTGTGACCGCTGGACGATACATTATGAGGCTAGCATTCGTTGGCGCACGAATTGTGTGATTTAGCAGTCTGACATGCTATCTTTAAATTCCGTGTACATCTGAGATCAGTCTACGACCTATGTTGCTAGATCAAACCATGGTTACGAAGTTATTACAACTTTCAATACCGAGCCCTCTAGACCACCTTAACATGGAAATGCACTCATCTGCACTTCATTACATTTATCGATTTTGATGATTTATCATAACCTAGTAAACGCTAGTGTTTCTGTGATCCTGATAGATACAACCGGCCCAACGTTTTCTACTCTATGTACTTGCTAATTAAAAGTATTTAACACACACTGCACGACCTGTAAGCCTTAATACTTACCTATTAAGATGCAACATACAGCTGTAAAAGTTATTAAACACACGACGATTAGTAACCATGATGGCATATGATGACGAGGTTTACTTTTTATTCCAGGAGGCTCCTACTTTCAGCTCTTTAAGATTCCTATGAATTATTGGTGAGCATAGAATGTGGTGAGTTCTTAAATTTTGCGGGGCTTAGGCGCATCCCGTTGGTATCGGATGCACCGGGGGGATAGTCAGGCTCCTTGGGTTTTCTCTTCGCGAAGGCAGATTGAGAGTTCCATGCAGTGCTCATGGGATCACTGTGAGCCAGGAGGTCATTCGGACGGGCCTTCAAGACTCCGGCCTCGTTCCGGCTTAGTCGAAGCTTATTAGTGCAGGCACGATGCTTGCGGATGTGCTAGTCATGGCTGGCCGAGTGCGGGCGGCGCAGGAGTGGCCGCCCTTCCGAGAGTACCTCTTATCGGTTTCCCCGCACATGCGTGCCATAGCCGCCTGGACGATAAATTGCTCGCATGAGTGTTGCTCTGCGGGACACCGGCATACAGAGGACCCTTGAGTCGCACGGCACTGGAGTCCAGGCGTCCCAGGCGATCCCCGCTAGGCTCGAGCGTTGCCCGGCCCAGTCGGATTATTTATAGCTAAGCGCTGCAGCAGGCCTGTCAGCCGCATGCCATACCGAAGCCACGCCGCGTGCCCGGGCAGAGCCGATGTCCGGGTCCCGTCCTATTGAAGTCTCTTTCCTACTCTTCGGGTACTCTCCCACGGCCAGACTCGATCGCTTCGAGCGGGGTGAAGCCTGAATTAGATGTTCGCAGTTCTTCGGCTAGGTGCACGACATCACGATCCTCTTCAGCGGGTCTCCTGGAGTCCGGCGCCCTCGCAGCACACTGCTGCCTAGGTGAGTCTCACGCTGTGTTAGCCCTGCAGAGTCGAGCCGCAGTTGCGCTGACAGCTGACACAGAGTAAGAGCAATCCAGAGTTCTGTAGGGCCGGAACGATCCGCCAGTCAGAATGGCGGCAAACAGGTCAGCGCGATGTCCTGGTTACTCCGTTTTACCTGCGGGTCAGGGGCCCACCCGTGCCGCGCGCCGGGGCGCACATCTGGTGCTGTCACCGGCCCGCACGTTGCCGTGTTAGACATCCAATCATCGATCGTACCACACCGGAACGACACAGTCCTCTGAAGTGTGGCGCCGTAGGCGCGCGGCGGGGGCCGACATCTGGGCGACCAGGGGGACTGCCCGTTCCATCGGCGCCGGCGGCGCGAGCCACGAAGTCGCTCTATGGAGGTCGGCGCTTCCAGGCGAGCTCGCGAGGGTCGAGACCGGGCGGCCCCGGCGGGGCGGCCCGGGAGTCTAAGCGCGGAACAGTCGGGCCGCCAGGCCTTCGCGCCTCCCGAGTGAGAGGCCGAGCGAGATGGCCCAGGGCCCCCCGCCGGGGATAGGGGCGCGGCTGTCTTGATCCCGGGCTGACGCAAGGGGGGGCAGCGCTTCCCAGAGGACGGTTGCGTGGTAGGCCCCTGGCCCCGGTCCCGGGCGCGCCGCCTTGCCCGCCGCGCGGCCGGGACGCCCGGGTGACGCGCAGTGCGGTCGCGGGCCGGCGCCCGGCTGCGTCGGCGGGGCCAGCCCCCGGGCGTCCGGGCCGCGCGGCCGGGCCCCGGCCGCCGGCGGCCCGCGGAGCCCTTCGGCCCAACTCGGTGCGCCCGGTACGGGTGACCCCACCGCCGGGCAACTAGTCACCCCGGTAACGGGTGGGGAGGGGCGCCCGCCCGGTTTGCGCTCCAAGCGCGGACCGCTCCCTCCTCCGTCTCGGGCAAAACGCCGCCCGGGCGCCGCGCACTTGCCTGCGATGATGTGGGGGGTCCCGTACGGCTCCCGCGCCCGCGCTCCGGAGCCTGAGCAGCTAAGTCCTCGCAGGGCTTGCCCGACCTGTGCGGTCCGGGCGGCTGGCGGCGCGCGTTCAGCGCGACGAGCGAACCTCGCCCCACGCGACCTCCTCCCCCGCTCCCCCGCAGTGCTGCTACTCGGTCCAGCGCGGTGCATCCGCTCGTCTCGTGCCACATCCGGGCGCTTGCGTGTGAGCCCACCCGCCAGGCAATGCGACGCCCGGCCCGACGACGCCCTTCGCGCGTGGGCGGCAGGGGGGGAGCCGGGCGGGCTGCGGCCCGTGCCGGCGCCGTCGACCG     
J       ACTTAGATCTAATTTAAAATAATTTCGAAATATGTAACTTAAATATAAAATTCATTAACTCTGATTAACTTAATAAGTTTACAATTATCATTCGAAAGTTTTTAACCATTATGAGAAAGATTATAAATAATAGAACTTATATGTTAGTTATATATAAGAATTAAAATTACATCAAAATTTAATAATATTATAAAAATTTCTTTAATTATACTTAAATTATGTATATAAGAGAAATATCTCAATTCAATTATTGCATCATCCAAATTCGTTAAATATTATAATATTTTTAAATTCCTGGAAAACATGGTATTTTTAATTCGAAATATTGATTTAGTAATTGTATATTTAAAAAATGATAAGTAAGTCAGTAAATTTTCACTGTATTTAATAAAGATTAAAGAATTGGACTCACTTTCTTATAAAAAATAGACACAATATCACAGAGAAATTCATATTTTAACTCATAGACGTTTTTAATGTATAATGAAATTTATCGGTCAAAACTATGCCAGAATTTTTAATTGAAAATAATAAATCTTTAGTAAACTGAAAGTTTCTTAATATAGGTGAGTTACTACCTATTTCATTCATTATTATACACTAAAATCCTCGTTTAACATTCTAGTATTTGAATGTCTGATACACAAAGGTTAAATTAATAGAAATTAATTTATACACGATTTTTATCCTAACAGGCAAGGAAATGTATATAAATTATATATGTTTTAATTTATTAATTTTTTAAAAATATCTTAGCATCTAATGTTATCTGTCCATAGTAAACATCTAATAATGATGTCTCATTCTTTAATAAAGTGATGATTTATTATAAATTTCATTCAAATTATTTTAAATTCCAAAACTCGACTCATTAGTGTTAATACAAAAAACGAATATTTTACTTGTACATTTGTATTTCAAAATTTTGAAATAATATGAATAAAATCTTTATTCATGAATTATTTAATCCAAATTGGGCATTTATTCTATTGTTTAAAACTAGGCGGAAATTATATCAATATCGATGGATATGTGTTAACCACTCTTGTCAGCAGATCAACGCCCAGGACTTGGTTAACACCTCATCCTTATAGTATGTCAGCCCTTGACGATATATTAATTTTTTGGGGGTTATGTATATTGAGCGTCCGTCGGTCGTAACGGTGAGGTAAACTACAGAGGCGTAGCTCCTACCGCTTTATATTTATTACTATATGAGAAAATATGAATAGTTTCAATTTGATGCAAGAGTATAGGTTTTTTTCTGATCATGCACGCCCTATTTCTATCTTCTGAATAGGCTATGCATTATTGTCCTGCAAAGTTGATGGTTATAAACACACGTCCTGAGAATGCTTTATGATAAATCAATTAATAAAGAACGAAGGTTTCATATGGAATCCTTAAAGCAAGGATGCATGGGTTCCAACTACTTAGAGAACAAACAGCCTATTTTGTGACTGCTGGACGATACATTATGAGGCTAGTATTCGTCGGCGCACGAATTGCGTGATTTAGCAGTCTGATATGCTTTCTTTAAATTACGTGTACTTCTAAGATCATTCTAAGACCTACGTTGCTAGATCAAACTATGGTTACAAAGTTATTACAACTTTCGATACCGAGCCCTCTAGACCACCTTAACATGGAAATACACTCATCTGCACTTCATTACTTCTATCGATTTTAATGATTTATAATAACTTAGTGAACGCTAGTGTATCTGTGATCCTGATAGATACGACCGGCCCAACGTTTTCTACTCCCTGTACTTACTGACTAAAAGTATTTAACACACACAACACTACCCGTAAGCCTTAAAACTTACCTGTTGAGATACAACATACAGCTGTAAAAGTTATTAAACACTCGACTATTAGTAACCATGATGGCATATGATGACGAGGTTCACTTTTTATTCCAGTAGGCTCCTACTTTCAACTCTTGAAGATTCCTATGAATTATTGGTAAGCATAGAAAGCGGTGAGTTCTTAAGTTTTGAGGGGCTTAAGCGCATCCCGTTGGTATCGGATGCACCGGGGGGATAGTCAGGCTCCTGGGGTCTTCTCATCGCGAAGGTAGATTGATAGATACATGCAGTGCTCGTGGGATCACTGTGAGCCAGGTGGTCATTCGGACGGGCCACCAAGACTCCGGCCTCGTGCCGGCGTGGTCGGAGCTTCTTTGTGCGGATACAATGGTTGCGAACGTGCTAGGCATGGCTGCCCGAGTCCGGACGGCGCACGAACGGCCGCCCTTCCGGTACTACCTCATATCGGTTTCCCCGCACATGCGTGCCACAGCCGCGGGGACAATAAATTGCTAGCAAGAATGTGGCTCTGCAGGACACCGGCATACAGAGGACGCTTGAGTCGTACGGTACTGGAGTCCAAGCGTCCCGGACGAACCCGGCTAGGCTCGAGCGTTGCCCCGCCCAGTCGGATTATTTACAGCTAAGCGCGGCAACAGGCCTCCCAGCCGCGTGCCAAACCGAAGCCACGCCGCGTGCCCGGGCAGGACCGATGCCCGGGTCCCGCGCTGTTGAAGTCTCTTTCCTACTCTTCGGGTACACTTTCACGGTCGGCCTCGATCGCTTCGAGCGGGGTTAAGCCTGAATTAGATGTTCGCAGTTCTTCGGCTAAGTGCAAGACGTCACGATCCTCTTCAGCGGGTCTCCTTGGGTCCGGCGCCCTCGCAGAACACTGCAGCCTAGGTGAGTCTCACGCTGTGCCAGCCGTGCAGAGTCGAGCCGCGGTCTCGCAGACATCTGACACAGAGTAAGAACATTCCAGAGTTCTGTAGGGCCGGAACGGTCCACCAGTCAGAATGGCGGCAATCAGGTCAGCGCGAGGTCCCGGTCACTCCGTTTCACCTACGGGCCAAGGGCCTAGCTGTGCCGCGCGCCAGGGCCCACATCTGGCGCTGTCACCGGCGTGCAAGTTGAAGTGCTAGACATCCAATCATTGATAGTACCACACAGGAACGAAACAGTCCTCTGAAGTGTGGCGACGGAGGCGCGCGGCGGGAGCCGCCGTCGGGGCGGCCGGGGGGGGTACCCGTTCCATCGGCGTCGGCGGCGCGAGCCACAAGGTCGCTCCACGGAGGTCGGCGCTTCCAGGCTAGCTCCCAAGGGTCGAGGCCGGGCGGCGCCAGCGGGCCCGCCCGGGTGTCTAAGCGCTGAACAGTCGGGCCGCCAGGCCTTCGCGCCGGCCGAGTGAAAGGCCGAGCGAGGTGGCCCCGGGCTCCCCGCCGGCGACAGGGCCGCGGCTGTCCCGATCCCGGGCTGAAGCGAGGGGGGGCAGCGCCTCCCAGATGACGGTTGCGGGGTAGGCCCCGGGCCCCGGTCCCCGGCGCGCCGCCTTGCCCGCCGCGCGGCCGGGACGCCCGCGTGACGCGCAGTGCGGTCGCGCGCCGGCGCCCGGCTGCGTCAGCGGGGTCAGCCCCCCGGCGTCCGTGTCGCGCGGCCGCGGCCCAGCCGCCGGCGGCCCGCGGGGCCCTTCGGCCCGACTCGGTGCGCCCAGTACGGGTGACCCGACGGCCGGGTGCCTAGTCACCCCGGTAACGGGTGGGGGGGGGCGCCCGCCCGGTTTGCGCTGCAAGCGCGGACCGCTCCCTCCTCCAGCTCGGGCGAAACACCGCCCCGGCGTCGCGCTCCAGCCGGTGGGTATGTGGGGGAGACCGTACGGCTCCCGCGCCCGCGCTCCGGAGCCGGGAGATCCAGGTCCTGGCAGGGCTTGCCCGACTTGTGCGGTCGGGGCGGCTGGCGGCGCGCGTTCGGGGCGATGAGCGAGCCTCGCCCCACGCGCCCTCCTCCCCCGCTCCCCTGCAGTGCCACTGCTCGATCCAGCGCGGTGCATCCGCTCGTCTCGTGGGGCATCCAGGCCCTTGCGTGTGAGCGCACCCGCCAAGCGATGCGACGCCCGGCCCGACGACGCCCTTCGCGGGTGGGCGGCAGGGGGGGAGCCGGACCGGCTGCGGCCCGTGCCGGCGCCGCCGACCG     
K       ACTTAGATCTAATTTAAAATAATTTCGAAATATGTAACTTAAATATAAAATTCAATAACTCTGATTAACTTAATAGGTTTACAATTATCATTCGAAAGTTTTTAACCATTATGAGAAAGATTATAAATAATAGAACTTATATGTTAGTTGTATATAAAAATTAAAATTACATCAAAATTTAATAATGTTGTAAAAATTTCTTTAATTATACTTAAATTATGTATATAAAAGAAATATCTCAATTCAATTATTGCATCGTCCAAATTCGTTAAATATTATAATATTTTTAAATTCCTGGAGAACATGGTATTTTTAATTCGAAATATTAATTTAGTAATTGTATATTAAAAAAATGATAAGTGAGTCAGTAATTTTTCACTGTATTTAATAAAGATTAAAGAATTGGACTCACTTTCTTATAAAAAATAGACACAATATCACAGAGAAATTCATATTTTAACTCATAGACGTTTTTAATGTATAATGAAATTTATCGATCAAAACTATGCCAGAATTTTTAATTGAAAATAATAAATCTTTAGTAAACTGAAAGTTTCTTAATATAGATGAGTTACTACCTATTTCATTCATTATTATACACTAAAATCCTCGTTTAACATTCTAGTATTTGAATGTCTGATACACAAAAGTTAAATTAATAAAAATTAATTTATACAAAATTTTTATCCTAACAGGCAAGGAAATGTATATGAATTATATATGTTTTAATTTATTAATTTTTTAAAAATATCTTAGCATCTAATATTATCTGTCCATAATAAACGTCTAATAATGATATCTCATTCTTTAATAAAGTGATGATTTATTGTAAATATCATTCAAATTATTTTAAATTCCTAGACTCGACTCATTAGTGTTAATACAAAAAACGGATATTTTACTTGTACATTTGTATTTCAAAGTTTTAAAATAATGTGAATAAAATCTTTATTCATGAATTATTTAATCCAAATTGATCATTTATTCTATTGTTTAAAACTAGACGGAAATTATATCAATATCGATGGATATGTGTTAACCACTCTTGTCAGCCGGTCAATACCCAGGACTTGGTTTACATATCATCCTTATAGTATGTCAGCCCTTGAAGATATATTGATTTTTTAGGCGTTATGTATATTGAGCGTCTGTCGGTCGTAACGATGAGGTAAACTACAGAGGCGTAGCTCTTACTGTGTTATATCTATTACTGTATGAAGAAATATGAATAGTTTCAATTTGATCCAAGAGTATAGGTTTTTTTCTGATCATGGACGCCCTATTCCTACCTTCTGAGTAGGCTATGCACTATTGTCCTGCAAAGTTGATGGTTATAGACACATGTCCTAAGAACGCCTTATGATAGGTCAATTAATAAAGAACGAATATTTCCTATGGAATCCTTTAAGCAAGGATGCATGGGTTCCAATTACTTAGCGAATAAACAGACTATTTTGTAGCTGCTGGACGATGCATTATGAGGCTAGCATTCGTGAGTGCACGAATTGCGTGATTTAGCAGTCTGATATGCTCTCTTTAAATTTCGTGTACATCTAAAGTCATTCTACGACCTATGTTCCTAGGTCAAACAATGGTTACAAAGTTATTACAACTTTTATTACCGAGCCCTCTAGACCACCATAACATGGAACTGCACTCGTCTGCATTTCATTACTTGTATCGATTTTAATGATTTATAATAACTTAGTCAACGCTAGTGTTTCCGTGATCCTGATAGATACAACTGGCCCAACGTTTTCTACTCTGTGTACTTGCTGATTAAAAGTATTTAACACACACAACACCACCTGTAAGCCTTAACACCTGCCTATTCAGATGCAACATACAGCTGTAAAAGTTATTAAACACCCGACGATTAGTAATCACGATGGCATATGGTGACGAGGTTCACTATTTATTCCAGTAGGCTCCTGCTTTCAACCCTTCAGGATTCCTATGAATTATTGGTAAGCATAAAAAGTGGTGAGTTCTTAAGTTTTGCGGGGCTTAGGCGCATCCCGCTGGTATCTGAAGCACCGGGGGGATAGTTAGGCTCCTGGGGTTTTCTCTTCGCGAAGATAGATTGACAGATCCATGCAGCGCTCGTGGAACCACTGTGAGCCAGGAGGTCATTCTGACGGGCCACCAAGGCTCCGGCCTCATGCCGACGTAGTCGAAGCTTGTTTGTGCGGGCACGATGGTTGCGGATGTGCTAGGCATGGCTGCCCGAGTGCGACCGGCGCACGAGTGGCCGCCCTTCCGATATTATCTCGTATCGGTTTCCCCGCACATGCGTGCCACAGCCGCAAGCACGAGAAATTGCCTGCATAACTGTTGCTCTGCAGGACACCGGCATACAGAGGACCCTTGCGTCGTACGGTACTGGAGTCCAGGCGTCCCGGCCAACCCCGGCTAGGCTCGAGCGTTGCCCCGCCCAATCGGTTTATTTACAGCTAAGCGCGGCAACAGGCCTGTCAGTCGCTTACCAGACCGAAACCACGCCGCGTGCCCGGGCAGAACCGATGTCCGGGTCCCGTGCTCTTGAAGTCTCTTTCCTACTCTTCGGGTACCCTCCCACGGCCGGGCTCGATCGCTTCGAGCGGGGTGAAGCCTGAATTAGATATTCGTAGTTCTTCGGCTGAGTGCATGACTTCACGATCCTCTTCAGCGGGTCTCCTCGAGTCCGGCGCCCTCGCAGAACACTGCTGCCTAGGTGAGTCTCACGCCGTGTTAGCCGTGCAGAGTCGAGTCGCGAGCCCGCTGACACCTGACACAGAGAAAGAACAGTCCAGAGTTCTGTAGGGCCGGAACGGTCCGCCAGTCAGAGTGGCGGCAATCAGGTCAGCGCCAGGTCCTGGTTACTCCGTTTCGCCTGCGGGCCAGGGGCCGGGCCATTCCGCGAGCCGGAGCCTACATCTGGTGCTGTCACCGGCCCGCACGTTGCCGTGCTAGACATCCAATCACCGATCGTGCCACACCGGAACGACACAGTCCTCTGAAGTGTGGCGCCGGAGGCGCGCGGCGGGGGCCGCCGTCGGGGCGACCAGGGGGGGTACCCATTCCATCGGTACCGGCGGCGCGATCCCCGAGGTCGCCCCAGGGAGGTCGGCGCTTCCAGGCGAGCTCGCGAGGGGCGAGGTGGGGCCGCCCCAGCGGGACCGCCCGGGAGTCTAAGCGCGGAACAGCTGGGCCGCCAGGCCTTCGCGCCCCCCGAGTGATATGCCGAGCGAGATGGCCCCGGGCGCCCCGACGGCGACAGGGGCCCGGCTGTCCCGATCCAGGGCTGAAGCAAGGTGGGGGAGCGGTTCCCAGATGACGGTTGCGGGGTAGGCCCCCGGCCCCCGTCCCGGGCGCGCCGCCATGCCCGCCGCGCGGCCGGGACGCCCGCGTGACACTCAGTGGGGTCGCGCGCCGGCGCCCGGCTGCGTCAGCGGGGCCAGCCCCTGCTCGTCCGGGCCGCCCGGCCGGGCCCCCGCCGCCGGCGGCCCGCGGGGCCTTTCGGGCCGACTCGGTGCGCCCAGTACGGGTGACCCGGCGGCCGGGTGACTAGTCACCCCGGTAACGGGTGGGGGGTGGCGCCCGCCCGGCTTGCGCTCCAAGAGCGGACCGCTGCCTCCTCCGCCTCGGTCGAAACGCCACCCCGGCGTCGCGCTGCGGCCCGCGATGATGTGAGGGGGCCCGCACGGCTCCCGCGCCCGCGCTCCGGAGCCAGAGGAACCAGGTCCTCGCGGGGCTTGCCCGACCGGTGCGGTCGGGGCGGGTGGCGGCGCGCGTTCGGCGCGATGAGCGAACCCCGCCCCACGCTCCCTCCTCCCCTGCTCCCCCGTAGCGCCGCTACTCGGTCCAGCGCGGTGCTTCCGCTCGTCCCGTGGGACATCCAGGCCCTTGCGTGTGAGTCCACCCGCCAAGCGGTGCGACGCCCGGCCCGCCGACGCCCTTCGCGCGTGGGCGGCAGGGGCGGAGCCGGCCGGGCTCCGTCCCATGCCGGCGCCGGCGACCG     
L       ACTTAGATCTAATTTAAAATATTTTCGAAATATGTAACTTAAATATAAAATTCGGTAACTCTGGTTAACTTAATAGGTTTACAATTATCATTCGAAAGTTTTTAACCATTATGAGAAAGATTATAAATAATAGAACTTATATGTTAGTTGTATATAAGAATTAAAATTACATCAAAATTTAATAATATTATAAAAATTTCTTTAATTAGACTTAAATTATGTATATAAAAGAAATATCTCAATTCAATTATTGCATCATCCAAATTCGTTAAATATTATAATATTTTTAAATTCCTGGAAAACATGGTATTTTTAATTCGAAATATTAATTTAGTAATTGTATATTTAAAAAATGATAAGTGAGTCAGTAATTTTTCACAGTATTTAATAAAAATTAAAGAATTGGACTCACTTTCTTATAAAAAATAGACACAATATCACAGAGAAATTCATATTTTAACTCATAGACGTTTTTAATGTATAATGAAATTTATCGATCAAAACTATGCCAGAATTTTTAATTGAAAGTAATAAATCTTTAGTAAACTGAAAGTTTCTTAATATAGGTGAGTTACTACCTATTTCATTCATTATTATACACTAAAATCCTCGTTTAACATTCTAGTATTTGAATGTCTGATACACAAAAATTAAATTAATACAAATTAATTTATACACAATTTTTATCCTAACAGGCAAGGAAATGTATATGAATTATATATGTTTTAATTTATTAGTTTTTTAAAAATATCTTAGCATCTAATATTATCTGTCCATAATAAACATCTAATAATGATATCTCATTCTTTAATAAAATGATGATTTATTATAAATTTCATTCAAATTATTTTAAATTCCGACACTCGACTCATTAGTGTTAATACAAAAAACGAATATTTTACTTGTACATTTGTATTTCAATATTTTAAAATAATATGAATAAAATCTTTATTCATAAATTATTTAATCCAAATTGGTCATTTATTCTATTGTTTAAAACTAGAAGGAAATTATATCAATATCGATGGATATGTGTTAACCACTCCTGTCAGCAGATCAACACCCAGGACTTGGTTAACATACCATCCTTATAGTATGTCAGCCCTTGATGATATATTTATTTTTCAGGAGTTATGTATATTGAGCGTCCGTCGATCATAACGGTGAGATAAACTACAGAGGCGTAGCTCCTACAGTCTAATATCTATTACTATACGAAGAAATATGAATAGTTTCAATTTGCTGCAAGAGTATAGGTTTCTTTCTGATCATGGACGCCCTATTTCTACCTTCTGAGTAGGCTGTGCATTATTGTCCTGCAAGGTTGATGGTTATAGACACAAGTCCTGAGAACGCCTTATGATAAGTCAATTAATAAAGAACCAAGATTTCATATGGAATCCTTGAAGCAAGGATGCACGGATTCCAATTACTTAGTGGACAAACAGCCTATTTTGTAGCTGCTGGACAATACATTATGAGGCTAGTATTCGTTAGTGCACGAATTGTATGGTTTAGCAGTCTGATATGCTATCTTTTAATTTCGTATACATCTAAAATCATTCTGCGACCTATGTTGCTAGATCAAGTAACGGTTACAAAGTTATTACAACTTTCAATACCGAGCCCTCTAGACCACCTTGACATGGAAATACGCTCATCTGCACTTCATTATGTCTGTCGATTTTGATGATTTATGATAACTTAATAAACGCTAGTGTCTCTGTGATCCTGATAGATACAACTGGCCCAACGTTTTCTACTCTATGTACTTGCTGATTAAAAGTATTTAACACACACACCACTACCTGTAAGACTTAAGACCTGCCTATTGAGACACAACATACAGCCGTAAAAGTCATTAAACACTCGACAATTAGTAACCATGATGGCATATGACAACGAGGTTTACTTTTTATTCCAGTAGGCTCTTACTTTCAGCTCTTAAGGATTCCTATGAATTATTGGTAAGCATAGAAAGTGGTGAGGTCTTAAATTTTGCGGGGCTTAGGAGCATCCCGCTGGTATCGGATGCACCGGGGGGATAGTCAGGCTCCTAGGGTTTTCTCTTCGCGAAGTTATATTGATATATACATGCAGTGCTCGTGGGACCACTGTGAGCCAGAAGATCATTCGGACGGGCCACCAAGTCTCCGGCCTCGTGCCGACGTAGTCGTAGCTTATTAGTGCGGGCACGATGGTTGCGGAGGTGCTAGTCATAATTGCCCGAGTCCGGCCGGTGCACGATTGGCCGCCCTTCCGATAGTACCTCGTATCGGTTTCCCCGCACATGCGTGCCACAGCCGCCCGGACAATAAATTGCCCGCATAAATGTTGCTCTGCAGTACACCGGCATAGAGAGGACCCTTGGGTCGTACGGGACTCGAGTCCAGGGGTCCCGGCTGATCCCAGCTAGGCTCGAGCGCTGCCCCGCCCAGTCGGATTATTTATAGCTAAGCGCGGCAACAGGCCTGTCAGCCGCATGCCAGACTGAACCCACGCCGCGCGCCCGGGCACGACCGATGTCCGGGTCTTGTGCTCTTGAAGTCTCTTTCCTACTCTTCAAGTACTCTCCCACGGCTGGGCTCAATTGCTTCGAGCGGGGTGAAGCCTGAATTAGATTTTCGCAGTTCTTCGGCTAGGTGCATGGCATCACGATCCTCTTCAGCGGGTCTCCTCGAGTCCGGCGCCCTCGCAGAACACTGCTGCCTAGGTGAGTCTCACGATGTTCTAGCCATGCAGAGTCGAGCCGCAGACCCGCCGACACCTGACACAGAGTAAGAACAGTCCAGAGTTCTGTAGGGCCGGAACGGTCCACCAGTCAGAGTGGCGACAATCAGGTCAGCGCGAAGTCCCGGTTACTCCGTTTCACCTGCGGGTCAGAGGCCCGGCTATGCCGCGTGCCGGGGCCCACATTCGGCGCTGTCACCGGCCCGCACGTCGCTGTGCTAGACATCCAATCAGTGACTGTGCCACACAGGAACGACACAGTCCTCTGAAGTGTGGCGCCGGAGGCGCGCGGCGGGGGCCGCCGTCGGGGCGACCGGGGGGGGTACCCGTTCCATCGGCGGCGGCGGCGCGAGCCGCGATGTCGCTCTATGGAGGTCGGCGCTTGCAGGCGAGCTCGCGAGGGTCGAGGCGGGGCGGCGCCCGCGGGACCGAGCGGGAGTCTAAGCGCGGAACAGTGGGGCCGCCAGGCCTGCGCGCCTCCCGAGTGAGAGGCCGAGCGAGATGGCCCCGGGCGCCCCGCCGGCGACGGGGGCGCGGCTTTCCCGATTCCGGGCTGAGGCCAGGAGGGGCAGCGCTTCCCAGATGACGGTTGCGAGGTAGGCCCCCGGCCCCGGTCCCGGGCGCGCCGCCATGCCCGCCACGCGGCCGGGACGGCTCCGCGACGTCCAGTGTGGCCGCGCGCCGGCGCCCGGCTGCGCCAGCGGGGACAGCCCCCCGTCGTCCAGGCCGCCCGGCCGAGCCCCCGCTGCCGGCGGCCCGCCGGGCCCTTCGGCCCGGCTCGGTGCGCCCAGTACGGGTGACCCGACGGCCGGGTGACTAGTCACCCCGGTAACGGGTGGGGGGGGACGCCCGCCCGGTTTGCGCTCCAAGCGCGGACCGCTCCCTCCTCCGGCTCGGCCGAAACGCCACCCCGGCGTCGCGCTCCGGCCTGCCACTATGTGTGGGGGCCCGAACGGCTCCCGCACCCGCGCTCCGGAGCCAGAGGATTCACGTCCTCGCCGGGCTGGCCCGAACTGTGCGGTCGGGGCGGGTGGCAGTGCGCGTTCGGCGCGATGAGCGACCCTCGCCCCACGCGGCCTCCTCCCCAGCTCCCCCGGAGCGCTGCTACTCGGTCCAGCGCCGTGCCTCCGCTCGTCGCGTGGGACATCCCGACCCTTGCGTGTGAGCCCACCCGCCTGGCGGTCCGACGCCCGGCCCCACGACGCCCTTCGCGCGTGGGCGGCAGGGGGGGAGCCGGACGGGCTGCGTCCCGTGCCGGCGCCGGCGACCG     
M       ACTTAGATCTAATTTAAAATATTTTCGAAATATGTAACTTAAATATAAAATTCGATAACTCTGATTAACTTAATAAGTTTACAATTATCATTCGAAAGTTTTTAACCATTATGAGAAAGATTATAAATAATAGAACTTATATGTTAGTTATATATAAGAATTAAAATAACATCAAAATTTAATAATGTTATAAAAATTTCTTTAATTATACTTAAATTATGTATATAAAAGAAATATCTCAATTCAATTATTGCATCATCCAAATTCGTTAAATATTATAATATTTTTAAATTCCTGGAAAACATGGTATTTTTAATTCGAAATATTGATTTAGTAATTGTATGTTTAAAGAATGATAAGTAAGACAGTAATTTTTCACCGTATTTAATAAATATTAAAGAATTGGACTCACTTTCTTATAAAAAATAGACACAATATCACAGAGAAATTTATATTTTAACTCATAGACGTTTTTAATGTATAATGAAATTTATCGATCAAAACAATGCCAGAATTTTTAATTGAAAGTAATAAATCTTTAGTAAACTGAAAGTTTCTTAATATAGGTGAGTTACTACCTATTTCATTCGTTATTATACACTAAAATCCTCGTTTAACATTCTAGTATTTGAATGTCTGATACACAAATGTTAAATTAATAAAAATTAATTTATACACAATTTTTATCCTAACAGGCAAGGAAATGTATAAAAGTTATATATGTTTTAATTTATTAATTTTTTAAAAATATCTTAGCATCTAATATTATCTGTCCATAGTAAACATCTAATAATGATATCTCATTCTTTAATAAAATGATGATTTATTGTGAATTTCATTCAAATTATTTTAAATACCAAAATTCGACTCATTAGTGTTAATACAAAAAACGAATATTTTACTTGTACAATTGTATTTCAAAATTTTAAAATAATGTGAATAAAATCTTTATTCATAAATTATTTAATCCAAATTAAACATTTATTCTATTGTTTAAAACTAGTTGGAAATTATATCAATATCGATGGGTATGTGTTAACCACTCCCGTCAGCAGATCAATCCCCAGGACTTGGTTTACATATCATCCTTATAGTATGTCAGCCCTTGACGATATATTAATTTTTCGGGGGTTATGTATATTGAGCGTCTGCCGATCGTAACGGTGAGGTAGGCTATAGGGGCGTAACTCCTATTGTTTTATATCTATTACCATAGGAGAAAATATGAATAGTTTCAAGTTGATGCAAGAGTATAGGTTTATTTCTGATCATGGACGCCCTATTTCTACCTTCTGATTAGGCTATGCATTATTGTCCTGCAAGGTTGATGGTTATAAACACACGTCCTAAGAACGCTTTATGATAAGTCAATTGATAAAGAACGAACATTTCATATGGAATCCTTAAAGCAAGGACGCATGGATTCCAATTACTTAGTGAATAAACAGCCTATTTTGTAACCGCTGGACCATACGTTATGAGGCTAGCATTCGTTGGTGCACGGATTGAATGATTTAGCAGTCTGATATGCTATCTTTAAATTCCGTATACCTTTGAAATCATTCTATAACCTACGTTGCTAGGTCAAACAACGGTTACAAAGTTATTACAACTTTCAATACCCAGCCCTCTAGACCACCTTAACATGGAAATGCTCTCATCTGCACTCCATTACCTCTATCGATTTTAATGATTTATAATAACTTAGTTAACGCTAGTGTTTCTGTGATCCTGATAGATACGACAGGCCCAACGTTCTCTACTCTGTGTACTTGCTGATTAAAAGTATTTAACACACACGACACTACCTGTAAGCCTTAAGACCTACCTATTGAGATTCAACATACAGCTATAAAAGTCGTTAAACACTCGACGATTAGTAACCATGATGGCATATGAAGACGAGGTTTACTTTTTATTCCAGTAGGCTCCTACTTTCAGCTCTTGACGATTCCTCTGAATTATTGGTTAGCATATAAGGCGGTGAGTTCTTAATTTTTGCAGGGCTTAGGCGCAACCCGTTGGTATCAGAAGCACCGGGGGGATAGTCAGGCTCCTAGGGTTTGCTCTTCGCGAAGGTAGATTGAAAGGTACTTGCAGTGCTCATGGGACCACTGTGAGCCAGGTGGTCATTCGGACGGGCCCCCAAGACTCCGGCCTCGTGCCGATATAGACGGAGCTTCTTGGTGCGGGTACAATGATTGCGGAGGTGCTAGTCATGCCCGCCCGAATCCGAACGGCGCACGAGAGGCCGCGCTTCCGGTAGTACCTCATATCGGTTTCCCCGCACATGCGTTCCAGAGCCGCGGGGACGACAAATTGCCCGCATTAATGTGGCTCTGCGGGACCCCGGCATACGGAGGACCCATGGGTCGTTCGGCACTGGAGTCCAGGCGTCCCAGCCGAGCCCGGCTAGGCTCGAGCGTTGCCCCGCCCAGTCGGGTTATTTACAGCTAAGCGCAGTAACAGGCCTGTCAGCCGCCTTCCAGACCGACGCCACGACGCGCGCCCGGGCAGATCCGATGTCCGGGTCCCGCACTTTTGAAGTCTCTTTCCTACTCTTCGAGTACTCTTCCACGGCCGGGCTCGATCGCTTCGGGCGGGGTAGAGCCTGAATTAGATGTTCGCAGTCCTTCGGCTAGGCGCACGGCGTCACGATCCTCTTCAGCGGGTCTCCTCGCGTCCGGCGCCCTCGCAGTACACTGCCGCCTAAGTGAGTCTCGCGCTATGGTAGCCATGCAGAGTCAAGCCGCTGCTCCGCCGGCACCTGACCCAGAGTAAGCGCAGTCCAGAGTTTTGTAGGACCGGAGCGATTCGCCAGTCAGAATGGCGGCAATCAGGTCAGCGCTAGGTGCTGGTTACTCCGTTTTACCAGCGGGGCAGGGGCCCCGCCGTGCTGCGGGCCGGGGGCCACGTCTGGCGCTGTCACCGGCCCGCACGTGGTCGTGTTAGACATCCAATCATTGATCGTACCACACCGGAACAACACCGTCCTCAGAAGTGTGGCGCCGGAGGCGCGCGGCGGGAGCCGCCGTCGGCGCGACCAGGGGGGGTAGCCCTTCCATCGGCGCCGGCGGCGCGAACCACGAGGGCGCTCCAGGGAGGTCGGCGCTTTCAGGCGAGCTCGCGAGGGTCGAGGCAGGGCGGCCCCAGCGGGGCCGCCCGGGAGTCTTAGCGTGGAACAGTCGGGCCGCCAGGGCTTCGCGCCTCCCGAGTGAGAGGCGGAGCGAGATGGCCCCGGGCGCCCCGCCGGCGGTAAGGGCGCGGCTGTCCCGATCCGGGGCTGAATCAACGGGGGGCAGCGTTTCCCAGATGACCGTCGCTGGGTAGGCCCCCGGCCCCGGTCCCGGGCGCGCCGCCGTGCCCGCCGCGCGGCCGGGACGCCCACGGGACCCGCAGTGCGGGCGCGCGCCGGGGCCCCAGTGCCTCAGCGTGGCCAGCCCCCAGTCGTTCGGGCCGCTCGGCCGCGCCCCCGTCGCCGGCGGCCCGCGGGGCCCTTCGGCCCGACTCGGTGCGCCCAGTACGGGTGACCCGACCGCCAGATGACTAGTCACCCCGGTAACGGCTGGGGGGAGGCGCCCGCCCGGTTTGCGCTCCAAGCGCGGACCGTTCCCTCCTCCGCCTCGGCCGAAACGCAACCCGGGCGTCGCGCTCCGGCCTGCGATTATGTGCGGGGGTGCGGACGGCTCCCGCGCCCGCGTTCCGGAGCCCGAGGAGCAAGGTCCTTGCGGGGCTTGCCCGACCTGTCCGGGCGGGCCGGGTGGCGGCGCGCGTTCGGCGCGAGGAGCGAACCTCGCCCCACGCTCCCTCCTCCCCCGCTCCCCCGCATCGCGGCTACTCGGTCCAGCGCAGTGCGTCCACTCGTCCCGCGGGACATCCGAGCCCTTGCGTGTGAGCCCACCCGCCGGGCGATGCGACGCCCGGCCCGACGACGCCCTTCGCGCGTAGGCAGCAGGGGGGGAGCCGGACGGGCTGCGGCCCGTGCCGGCGCCGTCGACCG     
N       ACTTAGATCTAATTTAAAATAATTTCGAAATATGTAACTTAGATATAAAATTCAGTAACTCTGATTAACTTAATAAGTTTACAATTATCATTCGAAAGTTTTTAACCATTACAAGAAAGATTATAAATAATAGAACTTATATGTTAGTTGTATATAAAAATTAAAATTACATCAAAATTTAATAATGTTATAAAAATTTCTTTAATTATACTTAAATTATGTATATAAAAGAAATATCTCAATTCAATTATTGCATCATCCAAATTCGTTAAATATTATAATATTTTTAAATTCCTGGAAAACATGGTGTTTTTAATTCGAAATATTAATTTAGTAATTGTATATTTAAAAAATGATAAGTAAGTCAGTAATTTTTCACTGTATTTAATAAAAATTAAAGAGTTGGACTCACTTTCTTATAAAAAATAGACACAATATCTCAGAGAAATTCATATTTTAACTCATAGACGTTTTTAATGTATAATGAAATTTATCGATCAAAACTATGCCAGAATTTTTAGTTGAAAATAATAAATCTTTAGTAAACTGAAAGTTTCTTAATATAGGTGAGTTACTACCTATTTCATTCATTATTATACACTAAAATCCTCGTTTAACATTCTAGTATTTGAATGTCTGGTACACAAAAATTAAATTAATGGAAATTAATTTATACATGATTTTTATCCTAACAGGCAAGGAAATGTATATGAATTATATATGTTTTAATTTATTAATTTTTTAAAAATATCTTAGCATCTAATGTTATCTGTCCATAATAAACATCTAATAATGATATCTCATTCTTTAATAAAGTGATGATTTATTGTAAATTTCATTCAAATTATTTTAAATTCCAAAACTCGACTCATTAGTGTTAATACAAAAAACGGATATTTTACTTGTACAATTGTATTTCAAAATTTTAAAATAATGTGAATAAAATCTTTATTCATAAATTATTTAATCCAAATTAATCATTTATTCTATTGTTTAAAACTAGGCGGAAATTATATCAATATCGATGGATATGTGTTAACCACTCATATCAGCCGATCAATTCCCGGGACTTGGTTCACAATCCATCCTTATAGTTTGTCAGCCCTTGACGATATATTGATTTTTCGGGGGTTATGTATATTGAGCGTCTGCCGATCGTAACGGTGAGGTAAACTACAGAGGCGTAGCTCCTACCGTTTTATATTTATTACTATACGGTAAAATATGAATAGATTCAATTTGATGCAAGAGTATAGATTTTTTTCTGATCATGAACGCCCTATTTCTACCTTCTGAGTAGGCTATGCATTATTGTCCCGCAAGGTTGATAGTTATAAACACATGTCCTAAGAGCGCATTATGATAAATCAATTTATAAAGAACAAAAATTTCTTATGGAATCCTTAAAGCAAGGACGCACGGTTTCCAATTACTTAGCGGATAAACAGTCTATTTTGTGACCGCTGGACTATACATTATGAGGCTAGCATTTGTTAGCGCACGAATTGTATGATTTAACAGTCTGAAATGCTATTTTTAAATTCCGTATACAACTAAAATCATTCTACAACCTATGCTGCTAGGTCAAACAATGGTTACTAAGTTATTACAACTTTCAGTACCGAGCCCTCTAGACCACCTTAACATGGAAATGCACTCATCTGCACTTCATTACTTTTATCGATTTTGATGATTTATAATAACTTAATAAACGCTAGTGTCTCTGTGATCCTGATAGATACGACCGGCCCAACGCTTTCTACTCTCTGTACCTGCTGACTAAAAGTATTTAGCACACACAACACTACCTGTAAGCCTTAAAACCTACCTATTTAGATACAACATACAGCAGTAAAAGTCATTAAACACCCGACGATTAGTAACCATGATGGCATATGAAAACGAGGTTTACTTTTTATTCCAGTAGGCTCTTACTTTCAGCTCTTAACGATTCCTATGAATTATTGGTAAGCATAAAAAGAGGTGAGTTCTTAAGTTTTGCGGGGCTTAGGCGTATCCCGTTGGTATCAGATGCACCTGGGGGATAGTCAGGCTCCTAGGGTTTGCTCTTCGCGAAGGGAGATCGAAAGGTTCATGCAGTGCTCTTGGGACCACTGTGAGCCAGGAGGTCATTCGGATGGGCCGCCAAGGCTCCGGCCTCCTGCCGACGTAGTCGAAGCTTCTTCGTGCGGGAACGATGGTTGCGGAGGTGCTAGCCATGACTGCCCGAATGCGGGCGGCGCACGAGTGGCCGCCCTTCCGATACTACCTCATATCGGTTTCCCTGCACATGCGTACCACAGCCGCATGGACGATAAATTGCCCGCATAAATGTTGCTCTGCAGGACACCGGCATATAGAGGACCCATGGGACGCACGGTACTAGAGTCCAGGCGTCCCCGCCGAGCCCGGCTAGGCTCGAGCGTTGCCCCGCCCAGTCGGGTTATGTACAGCTAAGCGCAGCAACAGGCCTGTCAGCCGCGTGTCAGATCGAGGCCACGTCGCGTGCCCGGGCAGATCCGATGTCCGGGTCCCGCGCTCTTGAAGTCTCATTCCTACTCTTCGAGTACTCTCCCACGGCCGGGCTCCATCGCTTCGAGCGGGGTGAAGCCTGAAGTGGATGTTCGCAGTCCTTCGGCTAGGCGCACGCCGTCACGGCCCTCTACAGCGGGTCTCCTCGAGTACGGCGCCCTCGCAGAACACTGCTGCCTAGGTGAGTCCCACGCTGTGGTAGCCGTGCAGAGTCGAGCCGCCGACCCACCGACACCTGACACAGAGTAAGAGCAGTCCAGAGTTATGTAGGACCGGAACGGTTCGCCAGTCAGAATGGCGACAATCAGGTCAGCGCGAGGTCCCGGTTACTCCGTTTCACCTGCGGGTCAAGGGCCGCGCCTTGCCGCGAGCCGGAGCCCACATCTGGAGCTGTCACCGGCCCGCACGTTGTCGTGCTAGACATCCAATCAATGATCGTACCACACCGGAACGACACGGTCCACAGAAGTGTGGCACCGGAGGCGCGCGGCGGGAGCCGCCGTCAGGGCGACCGGGGGGGGTACCCGTTCCATCGGCGCCGGCGGCGCGAGCCGCGACGTCGCTCCATGGAGGTCGGCGCTTCCAGGCGAGCTCGCGAGGGTCGGGGCGGGGCGGCCCCAGCGGGGCCGCCCGGGAGTCTAAGCGCGGAACAGCTCGGCCGCCAGGCCTTCGAGCCCCCCGAGTGAGAGGCAGAGCGAGATGGCCCCGGGCCACCCGCCGGCCGTAGGGACGGGGCTGCCCCGATCCCGGCCTGAGGCTAGGGGGGGCAGCGCTTCCCAGATGACCGTTGCGGGGTCGACCCCCGGCCCCGGTCCCGGGCGCGCCGCCTTGCCCGCCGCGCGCCCAGGACGCCCCGGGGACCCGCAGTGCGGACGCGCGCCGGGGCCCTGCTGTCTCAGCGTGGCCAGCCCCCAGGCGCCCGGGTCGCTCGGCCGCGCCCCCGCCGCCGGCGGCCCGCGGGGACCTTCGGCCCGACTCGGTGCGCCCAGTACGGGTGACTCGACGGCCGGCTGTCGAGTCACCCCGGTAACGGCTGGGGGGGGGCGCCCGCCCGGTTTGCGCTCCAAGCGCGGACCGTTCCCTCCTCCGGCTCGGCCGAAACGCGACCCCGGCGTCGCGCTCCAGCCTGCGATTATGTGGGGGGGACCGGACGGCTCCCGCCCCCGCGCTCCGGAGCCGGAATACCCAGGTCCTCGCAGGGCTCGCCCGACCTGTCCGGCCGGGGCGGGTGGCGGGGCGGGTTCGGCGCGATGAGCGAACCTCGCCCCACGCTCCCTCCTCCCCCGCTCCCCCGCAGCGCTACTACTCGGTCCAGCGCAGTGCGTCCGCTGGTCCCGCGGAACATCCTGGCCCTTGCTTGCGAGCCCGCCCGCCGAGCGATGCGATGCCCGGCCCAACGACGCCCTTCGCGCGTGGGCAGCAGGGGGGGAGCCGGGCGGGCTGCGGCCCGTGCCGGCGCCGGCAGCCG     
O       ACTTAGATCTAATTTAAAATAATTTCGAAATATGTAACTTAAATATAAAATTCAATAACTCTGGTTAACTTAATAAGTTTACAATTATCATTCGAAAGTTTTTAACCACTATGAGAAAGATTATAAATAATAGAACTTATATGTTAGTTATATATAAAAATTAAAATTACATCAAAATTTAATAATATTTTAAAAATTTCTTTAATTATACTTAAATTATGTATATAAAAGAAATATCTCAATTCAATTATTGCATCATCCAAATTCGTTAAATATTATAATATTTTTAAATTCCTGGAAAACATGGTATTTTTAATTCGAAATATTAATTTAGTAATTGTATATTTAAAAAATGATAAGTAAGTCAGTAGTTTTTCACTGTATTTAATAAAAATTAAAGAATTGGACTCACTTTCTTATAAAAAATAGACACAATATCACAGAGAAATTCATATTTTAACTCATAGACGTTTTTAATGTATAATGAAATTTATCGATCAAAACTATGCCAGAATTTTTAATTGAAAATAGTAAATCTTTAGTAAACTGAAAGTTTCTTAATATAGATGAGTTACTACCTATTTCATTCTTTATTATACACTAAAATCCTCGTTTAACATTCTAGTATTTGAATGTCTGGTACACAAAAGTTAAATTAATACAAATTAATTTATACACAATTTTTATCCTAACAGGCAGGGAAATGTATATAAATTATATATGTTTTAATTTATTAATTTTTTAAAAATATCTTAGCATCTAATATTATCTGTCCATAATAAACATCTAATAATGATGTCTCATTCTTTAATAAAGTGATGATTTATTATAAATTTCATTCAAATTATTTTAAATTCCGAAACTCGACTCATTAGTGTTAATACAAAAAACGGATATTTTACTTGTACATTTGTATTTCAAAATTTTAAAGTAATGTGAATAAAATCTTTATTCATAAATTATTTAATCCGAATTAATCATTTATTCTATTGTTTAAAACTAGGTGGAAATTATATCAATATCGATGGATATGTGTTGACCACTCTTGTCAGCAGATCAATCCCCAGGACTTGGTTTACACGCCATCCTTATAGTATGTCAGCCCTTGACGATATATTGATTTTTGAGGGGTTATGTATATTGAGCGTCCGTCGATCGTAACGATGAGGTAAACTACAGAGGCGTAGCTCCTACAGTGTTATATTTATTACTATACGCAAAAATATGAATAGTTTCAATTTGATGCAAGAGTATAGGTTTCTTTCTGATCATGGATGCCCTATTTCTACCTTCTGAGTAGGCTATGCATTATTGTCCTGCAACGTTGATAGTTATAGACACATGTCCTAAGAACGCCTTATGATAGGTCGATTAATAAAGAACGAAACTTTCCTATGGAATCCTTAAAGCAAGAACACACGGGTTCCAATTACTTAGTGGACAAACAGACTATTTTGTAACTGCTGGACAATACGTTATGAGGCTAGCTTTCGTTAGTGCACGAATTGTATGGTTTAGCAGTCTGATATGCTATTTTTAAATTTTGTATACAGCTAAGATTATTCTACGACCTATGTTGCTAGGTCAAACAATGGTTACGAAGTTATTACTACTTTTAATACCGAGCCCTCTAGACCACCTTTACATGGAAATGCACTCATCTGCACTGCATTACCTTTATCGATTTTGATGATTTATGATAACTTAATAAACGCTAGTGTTTCTGTGATCCTGATATATACAACCGGCCCAACGCTTTCTACTCTGTGTACTTGCTGACTAAAAGTATTTAGCACACACGGCACTACCAGTAAGCCTTAAGACCTACCTATTGAGATCCAACATACAGCCGTAAAAGTTATTAAACACTCGACAATTAGTAACCATGATGGCATATGATGACGAGGTTGACCTTTTATTCCAGCAGGCTCCTACTTTCAGCCCTTAAGGATACCATTGAATTATTGGTTAGCATAGAAAGCGGTGAGCTCTTAAATTTTGCGGGACTTAGGCGCACCCCGCTGGTATCGGATGCACCGGGGGGATAGTCAAGCTCCTAGGGATTTCTCGTCGCGAAGGTAGATTGATAGGACCCTGCAGTGCTCATGGGACCACTGTGGTCCAGGAGGTCATTCGGATGGGCCGCCAAGGCTCCGGCCTCGTGCCGGCGTCGTCGAAGCTTGTTTGTGCGGGCACGATGTTTGCGGAGGTGTTAGTCATGGCTGCCCGAGTCCGGACGGCGCACGAGTGGCCGCCCTTCCGATAGTACCTCATATCGGTTTCCCCGCACATGCGTGCCACAGCCGCGAGGACGATAAATTGCCCGCGTGAGTGTTGCTCTGCAGGACACCGGCATACAGAGGACCCATGGGTCGCACGGCGCTGGAGTCCAGGCGTCCCTGCCCAACCCGGCTAGGCTCGAGCGTTGCCCCGCCCAGTCGGGTTATTTACAGCTAAGCGCAGTAACAGGCCTGTCAGCCGCGTGCCATACCGATGCCACGTCGCGTGCCCGGGCAAAGCCGATGTCCGGGTCCCGCGCTCTTGAAGTCTCTTTCCTACTCTTCAAGTACTCACCCACGGCCAGTCTCGATCGCTTCGGGCGGAGTTAAGCCTGAATTAGATTTTCGCATTCCTTCGGCTAGGGGCACGACGTCACGACCCTCTTCAGCGGGTGTCCTCGAGTCCGGCGCCCCCGCAGGACACTGCGGCCTAGGTGAGTCTCACGCGGTGGTAGCCGTGCAGAGTCGAGCCGCAAACTCGCCGACACCTGACGCAGAGTAAGAGCAGTCCAGAGTTCTGTAGGACCGGACCGGTCCGCCAGTCAGAATGGCGACAATCGGGTCAGCGCGAGGTCCCGGTTACTCCGTTTTACCGGTGGGTGAGGGGCCGCGCCATGCTGCGGGCCGGGGCCCACATCCGGCGCTGTCACTGGCCCGCACGTTGTTGTGCTAGACATCCAATCACTGATAGTCCCACACCGGAACAACACGGTCCTCTGAAGTGTCGCGCCGGAGGCGCGCGGCGGGAGCCGCCCTCGGGGGGACCAGGGGGGGTACCCGTTCCATCGGCGCCGGCGGCGCGAACCACAAGGTCGCTCCAGGGAGGTCGGCGCTTCCAGGCGACCTCGCGAGGGTCGAGGCAGGGCGGCCCCAGCGGGGCGGCCCGGGTGTCTAAGCGCGGAGCAGTCGGGCCGCCAGGCCTTCGGGCCCCCCGAGTGATAGGCCGAGCGAGATGGCCCTGGGCGCCCCGCCGGCGGCAGGGGCGCGGCTGTCCCGATCCCGGGCTGAGGCAATGAAGGGCGGCGCTTCCCAGATGACCGTTGCGGGGTGGGCCCCCGGCCCCGGTCCCGCGCGCGCCGCCTTGCCCGCCGCGCGGCTGGGACGCCCGCGTGACGCGCAGTGCGGGCGCGCGCCGGCGCCCAGCTGCGTCAGCGCGGCCAGCCCCCGGTCGGCCGGGTCGCCCGACCGGGCGCCCGCCGCCGCCGGCCCGCGGGGCCCTGCGGCCCGACTCGGTGCGCCCAGTACGGGTGACCCGATGGCCGGGTGACCGGTTACCCCGGTAACGGCTGGGGGGGGGCGCGCGCCGGGTTTGCGCTCCAGGCGCGGACCGCTCGCTGCTCCGCCTCGGGCGAAACGCCACCCCGGCGTCGCGCCCCGGCGTGCGATTATGTGAGAGGGGCCGAAGGGCTCCCGCGCCCGCGCTCTGGAGCCAGAGAATCCAGATCCTCGCAGGGCTTGCCCGACCTGTCCGGTCGAGGCGGGTGGCTGCGCGCGTTCCGCGCGATGAGCGAACCTCGCCCCACGCTCCCTCCTCCCCCGCTCCCCCGCAGCGCGGCTCCTCGGTCCAGCGCACTGCGTCCTCTCGTCCCGCGGGACGTCCGGGCCCTTGCGTGTGAGCCCACCCGGCCGGCGATGCGACGCCCGGCCCGACGACGCCCTTCGCGGGTGGGCAGCAGGGGGGGAGCCGGGCGGGCTGCGACCCGTGCCGGCGCCGGCCACCG     
P       ACTTAGATCTAATTTAAAATAATTTCGAAATATGTAACTTAAATATAAAATTCTATAACTCTGATTAACTTAATAAGTTTACAATTATCATTCGAAAGTTTTTAACCATTATGAGAAAGATTATAAATAATAGAACTTATATGTTAGTTATATATAAGAATTAAAATTACATCAAAATTTAATAATATTATAAAAATTTCTTTAATTATACTTAAATTATGTATATAAAAGAAATATCTCAATTCAATTATTGCATCATCCAAATTCGTTAAATATTATAATATTTTTAAATTCCTGGAGAACATGGTATTTTTAATTCGAAATATTAATTTAGTAATTGTATATTTAAAGAATGATAAGTAAGTCGGTTATTTTTCACTGTATTTAATAAAAATTAAAGAGTTGGACTCACTTTCTTATGAAAAATAGACACAATATCGCAGAGAAATTCATATTTTAACTCATAGACGTTTTTAATGTATAATGAAATTTATCGAGCAAAACTATGCCAGAATTTTTAATTGAAAGTAGTAAAACTTTAGTAAACTGAAAGTTTCTTAATATAGGTGAGTTACTACCTATTTCATTCATTATTATACACTAAAATCCTCGTTTAACATTCTAGTATTTGAATGTCTGATACACAAAGGTTAAATTAATAAAAATTAATTTATACACGATTTTTATCCTAACAGGCAAGGAAATGTATAGAAGTTATATATGTTTTAATTTATTAATTTTTTAAAAATATCTTAGCATCTAATGTTATCTGTCCATAATAAACATCTAATAATGATATCTCATTCTTTAATAAAATGATGATTTATTATGAATTTCATTCAAATTATTTTAAATTCCAAAACTCGACTCATTAGTGTTGATACAAAAAACGAATGTTTTACTTGTACAATTGTATTTCAAAATTTTAAAATAATGTGAATAAAATCTTTATTCATAAATTATTTAATCCAAATTAGTCATTTATTCTATTGTTTAAAACTAGGCGGAAATTATATCAATATCGATGGATATGTGTTAACCACTCTTGTCAGCTGATCAATTCCCGGGACTTGGTTAACACTCCATCCTTATAGTATGTCAGCCCTTGAGGATATATTGATTTTTTGGGAGTTATGTATATTGAGCGTCTGCCGATCTTAACGGTGAGGTAAACTACAGAGGCGTAGCTCCTACCGTCTTATATTTATTACTATACGAGAAAATATGAATAGTTTCAATTTGATGCAAGAGTATAGGTTTTTTTCTTATCATGGACGCCCTATTTCTACCTTCTGAATAGGCTGTGCATTATTGTCCTGCAAAGTTGATGGTTATAGACACATGTCCTAAGAACGCCTTATGATAGGTCGATTAATAAAGAACAAAAATTTCTTATGGAATCCTTAAAGCGAGGATGCATGGATTCCAATTACTTAGTGAACAAACAGACTATTTTGTCGCTACTGGACAATACATTATGAGGCTAGCATTCGTTGGTGCACGAATTGTATGGTTTAGCAGTCTGATATGCTATCTTTGAATTTCGTGTACATCTAAACTCATTCTACGACCTATGTTGCTAGGTCAAACCATGGTTACAAAGTTATTACAACTTTCAATACCGAGCCCTCTAGACCACCTTCACATGAAAATGCACTCCTCTGCACTTCATTAATTCTATCGATTTTAATGATTTATAATAACTTAATCAACGCTAGTGTCTCTGTGATCCTGATAGATACTACCGGCCCAACGCTTTCTACTCTATGTACTTGCTGACTAAAAGTATTTAACACACACAACACTACCTGTAAGCCTTAAGACATACCTATTGAGATACAACATACAGCTGTAAAAGTTATTAAACACTCGACGATTAGTAACCATGATGGCATATGAAGACGAGGTTTACCTTTTATTCCAGAAGGCTCTTGCTTTCAGCTCTTAAAGATTCCTATGAATTATTGGTAAGCATAAAAAGCGGTGAGGTCTTAAATTTTGCGGGGCTTAAGCGCAACCCGTTGGTATCGGATGCACCGGGAGGATAGCCAGGCTCCTGGGGTTTTCTCTTCGCGAAGGTAGATCGACAGGTTCGTGCAGTGCTTGTGGGACCACTGTGAGCTAGGAGATCATTCGAAGGGGCCGCCAAGTCTCCGGTCTCCTGCCGACGTAGTCGGAGCTTATTTGTGCGGGTACTATGGTCGCGGAAGTGTTAATCATGGCTGTCCGAGTCCGGGCGGCGCACGAATGGCCGCCCTTTCGAGACTACCCCATATCGGTTTCCCCGCACATGCGTGCCACAGCCGCGGGGACGACAAATTGCCCGCATAAATGTTGCTCTGCAGGACACCGACATATAGAGGACCCATGCGTCGCACAGTACTGGAGTCCAGGCGTCCCTGTCGAGCCCAGCTAGGCTCGAGCGTTGCCCCGCCCAGTCGGGTTATTTACAGCTAAGCGCGGGAACAGGCCTATCAGCCGCATGCCAAACCGATGCCACGTCGCGTGCCCGGGCAGAGCCGATGTCCGGGTCTCGTGCTCTTGAAGTCTCTTTCCTACTCTTCGAGTACTCTCGCACGGCCAGGCTCGATCGCTTCGAGCGGGGTAAAGCCTGAATTAGATTTTCGCACTCCTTCGGCTGAGGGCACGACGTCACGACCCTCTCCAGCGGATCTCCTCGAGTCCGGCGCCCTCGCAGGACACTGCGGCCTAGGTGAGTCTCTCGCTGTGGTAGCCGTGCAGAGTCGAGCCGCAGGCCCGCCGACAACTGACACAGAGTAAGACTAGTCCAGAGTTTTGTAGGACCGGAACGGTCCGCCAGTCAGAATGGCGGCAATCAGGTCAGCGCGAGGTCCAGGTTACTCCGTTTCACCTACGGGGCAACGGCCCCGCAGTGCCGCGGGCCGGGGCCCACATCGGGCGCTGTCACCGGCCCACATGTTGTCGTGCTAGTCATCCAATCATTGATCGTGCCACACCGGAACGACACGGTCCTCTGAAGTGTGGCACCGGAGGCGCGCGGCGCGGGCCGCCGTCAACGAGTCCAGGGGGGGTACCCGTTCCATCGGCGCCGGCGGCGCGACCCGCGAGGTCGCTCCATGGAGGTCGGCGCTTCCAGGCGAGCTCTCGAGGGTCGAGGCGGGGCGGCCCCAGCGGGGCCGCCCGGCAGTCTAAGCACGGAACACTCAGGCGGCCAGGCCTTCGTGCCCCCCGAGTGAGAGGCCGAGCGAGATGACCCCGGGCAGCCCGCCGGGGAGAGGGGCGCGGCTGTCTCGATCCGGGCCTGAGGCAGGGAGGGGCAGCGCATCCCAGATGACCGTTGCGGGGTGGGCCCCGGACCCCGGTCCCGGGCGCGCCGCCTTGCCTGCCGCGCGGCCGGGATGCCCGCGTGACCCGCAGTGCGGGCGCGCGCCGGCGCCCCGCCGCTTCAGCGTGGGCAGCCCCCAGACGTCCCCGCCGCTCGGCCGTGCCCCCGCCGCCGGCGGCCCGCGGGGGCCTTCGGCCCGACTCGGTGGGCCGATTACGGGTGACCCGAAGGCCGGATGACTAGTCACCCCGGTAACGGCTGGGGGGGGGCGCGCGCGCGGTTTGCGCTCCAAGCGCGGACCGCTCCCTCCTCCGTCTCGGCCGAAACGCCAGCCGGGCGTCGCGCTCCCACCTGCGGCCATGTGAGGAGGGGCGTACGGCTCCCGCGCCCGCGCTCCGGAGCCAGAGGAGTCAGGTCCTCGCAGGGCTTGCCCGACCCGTCCGGTCGGGGCGGGTGGCGGCGCGCGTTCGGCACGAGGAGCGAACCTCGCCCCACGCTGCCTCCTCCCCCGCTCCCCCCTAGCGCGGCTGCTCGGTCCATCGCGGTGCGTCCGCTCGTCCCGCGGGACATCCGGACCCTTGCGTGTGAGCCCACCCGCCGTGCGATGCGACGCCCGGCCCGACGTCGCCCTTCGCGCGTGGGCGGCAGCGGGGGGGCCGGACGGGCTCCGGCCCGTGCCGGCGCCGTCAACCG     
