# Supplementary material for: A simple method for data partitioning based on relative evolutionary rates
Source: PeerJ. 2018 Aug 28;6:e5498. doi: 10.7717/peerj.5498 (PMC6118207; doi:10.7717/peerj.5498)
Supplement: Data S1 — The datasets are provided in the PHYLIP format. [file peerj-06-5498-s002.zip › DataS2/SS10-2.phy]

17  4000
out     TTTTAATGTACATTATACTATTATAGTAACAAAACTACGTTTATTTGTAATTTTTGATCGAAGTAAAAATTTTTATTATAAATTTTTAAATATATCATCTATCTATATTTTATTAATAAGATGAAAATTCGAGAAATTTGTTGTTATACTATAGATATGTCTTAATATCCACATCCCTAAGATAAACTTTATTAGTTAGCAAGAAAAAGTATACAATACAAAAAGAACTTTTTCAGCTTCATATAAATTAATATAATTAATTAATACAAAAAGAGTTGATTTTTAGAGACTTTACAATTTTAATGCCTTGACATTTTATCTCTATTCTTGGATTATTATAATTCTAAAATATCTAACGTAAATATATATTTGTAATTTTTTGTAAATAAAATTAAAATTAGTTCAATTTTTACTAATACTGTATTTAAGTTAATCAAAAATATAAATATTAAAACAAATTATAAAAATCTTTAATATTCCAATTAAACTAATTAATGCTCTGACGTTCCTTTATAAGTTATCCATATTCCTTTGCTATTACTGTTAAGAATTAATAGAGTTTTATTGAATGAAAGCAAGAGAGGCTTACAGAAATTTTATTATTTTATAAGTAGAAAGTTAGTTTGTAAATTGAAAAAAAGTACTGCTGATTTTTAGTATTACGATATAGAACTTCAATTTACATTTATTTATTATAACATGTACTTACTATTACTAAAAATTCTAAAAAGAGTCATTAAAAAAATTAAAATTTTTAATTAATTATAGTATATCTATCGTTGCTTAAATTCAGTTTACTCAGAGTATAGTTATTTTAATTCATTTAAGCTTTTATATGTTTCAGTGTATTCGATTTTAAAATAAGATCAATTATAATATTATGGGAACTTATTAAATGAAGTTATTTTTAATGATTTAATTTTTTAATAATCTAATCTCTAGTCTTTTTTTTTCATATAAAAAACTTATTTTCACAGTAACAATCTGTACCATTAAATTGATATTAACGAATTCGTTTGCACAAGAACCTTGTCCTGAATGCCAAACTATCTATGCTTTATGGATTGCGGGAAGTTGTCACTCTGAACGGTGCCTCTTCTATAGATCAAATGGACATATGTTTTGTACTATAAAACGTCCGCCTTACGCTCATGATGTAATCTTAGAGACACTTATATATGTAGCGGAGGATTTGTCAATAGGTGTTGGTGTTTCGGGATCAATATAAGCAGATTTACCGACTCGAAACTTAGTCGATTTGAAACCCCCAGCTGCGTAATCATCGAAAGGGGTCTGATAACTGATCTGGGTAATGATATTCAAGAAAGGAGCCTCCATATGACCTGGAACAGAATTACGTGACAGTCCAATTCATCTATAATTTTGGGAGTATCCCTGGCGGATTAGAGTTTAACTCTCCTATTTTAGAGTTAACTCTTCATTCTATTACATAAGAAGAGTGCGAACTCTACGACGACTCACGATCCTTTATTTGGTGTACATACGAATGGGTTTGAACCACTGTCTTATAGCCTAAAAAGTAAGCCCATAAGTATTTGAGAGATACAGTAAACTATAGGATATCGAGCTGAGCCATTTCTCTATACATGCATATTGGTATATGACGTATTGATGATGGGTGTTGAGGCCTTGCCAGTTCTGCGCTGTTTATTGTATCCTATGGTTTGTGGACGATACTTCTCCCTGTTCGAATTAGGGGATTGGTTGTAGACGTAAAAAGTCCATCGAGGGTGTACCTCCCAAAGTATAATAATAGCCTCGCACTCCCTGGAATTGCTCGATATGCGTAAGATCTCTCTACTAGGTAATACTCGCAGGAAAAACCACGGGGTCATGACGATGGGAGTTCAATGTATGAGATCAACTTTCTAGGCCTCTCCCTCAAATTGCATGTGGTCTACATAACTGTTAATGCATAAGTAGTCACTAGCTGTCGTAAGTTGTAAAGCTTCGTAGGGCAGTCTACAGTAGAGTGTTAAATCTAACCATGGTCGGTGACAGTCGAACAAGTAAATTTGGGTTGGGTGCAACGACACAGAAACCCTAACCCGCCGTTGCTCGGGTACCCAGCATGACTGGAGAGGTATTCCGCGGGTGCGTTAGTCATCACCATGCCTGTCCCGCAATGCCGTACGTTATACCATGTAGCGTCCCCGGGTGTAGAGGGCGCACGACGTAGGGACATTCAAAGTATGGCTATTCGGCCGAGCGTTTGGTGCGGTTGCCTTATCCTGATGTGGACCGACCCCGGCGGAGCGCGCCCTGAAGCGTTGACTCAGGATACAACCGAGCGTCCAGTCACGACGCGTTGGGCCTGGTTTTGTGCGGCCGCCCGGGGAGAGAGCCGGGCCACGAGCAGCGGATCAGAGCAACGGTCGACCTCCTTAGCCGTCTGTGCTCCGAAACACCCGCTTGGCGGAGCGGTTTGCAAAAGTTCCCGGAACGGTCGTAATTACCGCTCTCGGCGAGCCCCTCCGTGGGTTCGCGAGCATGAGTTATTTGCGGGACAGGTTATCGCCTCGAAACGGTCGTTACCCGGGGGGGGGGCGTAACAAGAGAGTTGAGACCGGTGTCAACCATCCCGAATGGTCTCAAGCAGCGAGACTACTCGAGCTCATCGAATGCTGCTTTAAAAAGGCGCGAGATTAGAAAATCTTTAGCCTTCATCACGAGGCATGAGCCCGGACCGCGCGGGAAACGGAGAAATGCTTGACGGGGCCCCACCGGGCATCGCCCAACAGATTCCATACGTACAAAGGGCCACCTAGACAGCAGATGACATCTTTGGACCTATACAAAAAGGGCGTCGCAGGGGTATGACAGAAGACCACGGGCAAAATAAACAGCCTGTTAGGAGGGCACGGTATGATCCAACGTCTCCGTGGCACGAGAAACGGAGTATGGGTGTGGGTTTACGATCAGGGCACACCCCTAAACTCGGGCCCCGTAAGACACACCGCCGGAGCCACGGCGAGGTGGGAGAAACCGCGAGGGGGCCGTGCACGCCGAGTCACGGGGGCGCAGGGCGTCGAGTCTCAGGCCACAAGATGGAGCGCGCGCAGCTTCGCATCCTTGGCTGCCGGCCACAGCAGGGGACTATCAGGGAGGGGGAACAGGTCCCGCAGAGTGGAGGCACAACGCACCCCTCACCATCGGCTCGCGCGCGCCGCCGGAGTCCCACGCCGTTCCCCCGCGTCGCGGTGGCCCCCCGGGGGGCACCCCCCCGAGGCGCGCCGTCTGCCCAGGGCGCGAGCGCGGCCTTAGCCGCGGGACGCCGATGAGAGCGGCCCTGGGGGGGAACGGCGCGAGGTCCCCCCGCCTGTGGCGGCAGCGCCGCGCGTCAAGTCGGCGCGACGGGCTCAGGCGAGCACGCAGCGGCGGGCGTAGGGGAGCGCCCGGACGTTAAGCGGGCCGGGGCCCGCCCTTGCGCCGGGGGCCTTCAGGGGTCGGGGCACGTGCGAGCGAGCGCGCCCGCAACGCGGCGGCTGACACGCGCGGCGGGTCCCCCCCCGGGAAGGCTGCGCGCCAGGCGTGGGTGGGGGGGACGCGCGCTATCCGGGCGACCCGCCTGACCCGATCACCGCTTGCGGGGGCTGCTGCCCAGGGGCGCAGGACGGGGGCGCCGGCCGGGCTAGCACGATAGGCCCAAGCGCCTCGGCCGCCCCCCCCGGCCGGCTCCCCGGAGGGGCGGCGCCGGCACCGCGGCCCTGCGGCCACCTCCGCGCCCGGCATCGGCTGGCCGCGGGCCCGTCGGCAGGGCCCGGGCCCGCTCGGGACCCGGCGCTCCCGAGGCTCCGGCGCGCGCGGGCCATGCAAGCGGCCCGCCGCCCGGGCCCCCGCCGGGGCCGTGGGCAGGTGCGATCCCCGGCCGCCCGGGGCTCGCGCCGGGAGCCCCAGCGCGCCCCTCCCCGGCCCCTCGGCGCCGGCCCCGCGGACCAGCGCTCGGAGCCAAGCGGGCCTTCCCCACAGTCCTTGATAC     
A       TTTTAATGTACATTATACTATTATAGTAACAAAACTACGTTTATTTGTATTTTTTGATCGAAGTAAGAATTTTTATTATAAATTTTTAAATATATCATCTATCTATATTTTATTAATAAGATAAAAATTCGAGAAATTTGTTGTTATACTATAGATATGTCTTAATATCCACATCCCTAAGATAAACTTTATTAGTTAGCGAGAAAAAGTATACAATACAAAGAGAACTTTTTCAGCTTCATATAAATTAATATAATTAATTAATACAAATAGAGTTGATTTTTAAAGACTTTACAATTTTAATACCTTGACATTTTAACTCTATTCTAGGATTATTATAATTCTAAAGTATCTAACGTAAATGTATATTTGTAATTTTTTGTTAGTAAAATTAAAATTAGTTCAATTTTTACTAATACTATATTTAAGTTAATCAAAAATGTAAATATTAATACAAATTATAAAAATCTTTAATATTCCAATTAAACTAATTAATACTCTGAAGTTCCTTTATAAGTTATCCATATTCCTTTGCTATTACTGTTAAGAATTAATAGAGTTTTATTAAATGAAGGCAAGAAAGGCTTACAGAGATTTTATTATTTTATAAGTAGAAAGTTAGTTTGTAAATTGAAAAAAAGTACTGCTAATTTTTAATATTACGATATAGAACTTCAATTTACATTTATTTATTATAACATATAATTACTATTACTAAAAATTCTAAAAAGAGTCATTAAAAAAATTAAAATTTTTAATTAATTATAGTATATCTATCGTTACTTAATTTCAATTTACTCAGAGTATAATTATTTTAATTCATTTAAGCTTTTATATGTTTCAGTTCATTCGATTTTAAAATAAGATCAAATATGATATTATGGGAACTTATTAAATAAAGTTGTTTTTAATGATTTAAATTTTTAATAATCTAATCTCTAATCTTTTCTTTTCATATAAAAAACTTATTTTCACAGTAACAATCTGTACCATTAAATTGATATTAACGAATTCGTTTGTACAAGAGCCTTGCCCTGAATGCCGAACCATCTATGCTTCATGGATGGCATGAATTTGTCATTCTGAACGGTGCCTCCTCTATAACTCAAATGGGCATAAGTTTTGTAAGACAAGACACCCGCTTTACACTTATTATGTAATCTTAGAGACACTTATATATGTAGCGGGGAATTTGTCAATAGGTGTTGGTGTTTCGGCATTAATATAAGTAGATATATCGTCTTGGAACTTAATCGATTTGATACCCCTAGCTGCGTAATCATTGAATCGGGTCTGATAACTGATCTGGGTAGTGATATTCAAAAAAGGAGCCTCCATATGACTTGGAACAGAATAGCGTGACAGTCCTATCCATCTATAATTTTGGGAGTACTCCTGGCGAATTAGAGTTTAACTATCCTATTTTAGAGTTAGTTCTTCATCCTATGACATAAGAAGAGTGCGAACTCTACGACGGCTCACAATCCCTTATTTGGTGTACGTAATAATGGGTTTAAACCACTGTCTTACAGCCTAAAAAGAAGGACCTTAAGTATTTGAGAGACACAATAAACTACATAATATCGAGCTGAGCCATTTCTCTATACATGCATATTGGTATATGCCGTATTGATGATGGGTGTTGAGGTCTTGCCAGTTCTGGGCTGTTTATTGTATCCTATGGCTTGTGGACGATACTACTCTCTGTTCGAATTAGGGGATCTGTTGTAGACGTGAAAATTTTATCGAGGGTGTATCTCCCAAGGTATAATAATAGCCTCGCAATCCCTGGAATTGCTTGATATGCATAAGGTCTCTCTACTAAGAAATACATGCAGGAAAACCCACGGGGTCGTGACGATGGGAGTTTAAAGTATGGGATCAGCTTTCTAGACCTCTCCTTCAATTTGCATGTGGTCAACATAACTGTTAATGCATGAGTAGTCACTAGCTGTCGAGAGTTGTAGAGCTTCTTAGGGCAGTCTACAGTAGAGTGTTAAATCTAAGCACGGTCGGTGACAGTCTAACAAGTAACCTTGTGTTGGGTGGAACGACACACAAACCCTAACCCGCCGTTGCTCGGGTACCCAGCATGACTGGAGAGGTATTCCGTGGATGCGGTAGTGGTCACCATGCCTGTCTCGCAACGTCGCACGTTATACCATGTAGCCTCCCGGGGTGCAGAGGGCCCGCGACGTAGTAACATTCCAACTATAGCGATTCGGCCGAGCTTTTGGTGCGGATGCCTTATCCTGATGTGGACTGACCCCGACGGAGCGCCCCCTGAAGCGTCGGCACAGGGTTCAACCGAGCGTCTAGTCACGACGCGTTTGGCCTGGTTTTTTGCGGCTGCCCGGGGATAGAGCCGGGCCATGAGCACCGGATCAGAGCAACGGTCGTCCCCCTTAGCCGTCTGTGCTCCGAAACACCTGCTTGGCGGAGTGGCTCACAAAAGTTGCCGGAACGGTCGTAATTACTGCTCTTGGCGAGCCCCTCCGTGGGTCCGCAAGCATGAGTTATTTGCGGGACGGGATATCGCCACGAAACGGTCGGTGCCCGAGGGGGGGGCGTAGCGAGAGAGTTTAGACCGGGATCAACCATCCCGAGTGGTCCCAAGCAGCAAGACTACTCGAGCTCATCGAATGCTGCTTTAAAAAGAGGCGAAATTAGAGAATCTTTAGCCTTCATCTCGAGACATGGGCTCGCACGGCGCAGGATACCGAGAAATGCTTAACGGGGCCCCACCGGGCATCGCCCAACACGTTCCATACGCACATAGGGCCACCTAGGCAGCGGATGACATCTTTAGACTTATACAAGAAGGGCGTCGCAGGGGTATGACAGAAGACCACGGGCAAGGTAAACAGCCCGTTAGGAGGGTATGGTATGGTCCAACGTCTCCATGGCACGCGCAACGGAGTATCGGTGTGAGCTTACGATGGGGGCACACCCCTAAACCCGGGCCCCGTAAGATATTCCGCCGGAGCCTCGGCAAGGTGGGAGAGACCGCGAGGGGGCGACGCACGCCCAGTCGCGGGGGCCCAGGGCGTCGAGTCCCGCGCCGGCAACTGGAGCGCGCGCAGGTCCGCACCCTTGGCGGCCGGCCACACCAGGGGACGATCAGGGGGGGGGAACCGGTTCCGCAGAGTGGAGGGGACAGGAACCGCTCACCATCCGCCCGCGCGAGACGCCGGAGTCCGGCGCCGATCCCCCGGGCCGCGGTGACCCCCTGGGGGGCACCCCCCCGAGGGGCGCCGTCCGCCCAGGTCCCGAGGACGGCCTTAGCCTCAGGACGCCGACGAAAGCGGCCCTCGGGCGGAGCCGCGCCGCGTCCCCCCGCCGGCGGCGGGCGCGCCGCGTGGCGAGTCGGCGCGACAGGCTGAGCCGGGCGCACAGCAGCGGGCGTAGGGGAGCGCCCGGACGTTAAGCGGGCCGGGGCCCGCCCTTGCGCCGGGGGTCATCGGTGGTCGGGGCACGGGCGAGCGAGCGCACCCGGAGCGCGGCGGCTCAAACGCCCGCCGGGTCCCCCCCCCAGAAGGCTGCGCGCCAGGCGTGGGTGGGGGGGACGCGCGCGATCCGGGCAACCCGCTTGAGCCGAGCACCGCTTGCGGGGGCCGCGGCCCACGGGCGCGGGACGCGGGCGCCGGCGTGGCTAGCACGATAGCCCCAAGCGCCTCGGCGGCCGCCCTCGGGCGGCTCCCCAGGGAGGCGGCGCCGGCACCGCGGCCCTGCGGGCACCCCCGCGCCAGGCAGCGGCTGGCCGTGGGCTGGTCGCCAGGCCCCGGGCCCGTTCGGGACTCGGCGCTCCCGCGGCTCCGGCCGGCGTGGGCCATGCAAGCGGCCCGCCGCCCGGGTCCCCGCCGGGGCCGTGGGCGCGTCCCATCCCCGGCCGCCCGGCGCCCGCGCCTGGAGCCCCAGCGGTGCCCTCCCCGGCCCCTTGGCGCCGGCCCCGCGGACCCGCACTCCGACCCAATCGGGGCTACCCCGCAGTCCTTGGCAC     
B       TTTTAATGTACATTATACTATTATAGTAACAAAACTACGTTTATTTGTAATTTTTGATCGAAGTAAGAATTTTTATTATAAATTTTTAAATATATCATCTATCTATATTTTGTTAATAAGATAAAAATTCGAGAAATTTGTTGTTATACTATAAATATGTCTTAATATCCACATCCCTAAGATAAACTTTATTAGTTAGCGAGAAAAAGTATATAATACAAAGAGAACTTTTTCAGCTTCATATAAATTAATATAATTAATTAATACAAATAGAGTTGATTTTTAAAGACTTTACAATTTTAATACCTTGACATTTTATCTCTATTCTTGGATTATTATAATTCTAAAATATCTAACGTAAATATATATTTGTAATTTTTTGTAAATAAAATTAAAATTAGTTCAATTTTTACTAATGCTATATTTAAGTTAATCAAAAATGTAAATATTAAAACAAATTATAAAAATCTTTAATATTCCAATTAAACTAATTAATTCTCTGAAGTTCCTTTATAAGTTATCCATATTCCTTTGCTATTACTGTTAAGAATTAATAGAGTTTTATTAAATGAAGGCAAGAAAGGCTTACAGAAATTTTATTATTTTATAAGTAGAAAGTTAGTTTGTAAATTGAGAAAAAGTACTGCTAATTTTTAATATTACGATATAGAACTTCAATTTACATTTATTTATTATAACATATATTTACTATTACTAAAAATTCTAAAAAGAGTCATTAAAAAAATTAAAATTTTTAATTAATTATAGTATATCTATCGTTACTTAATTTCAATTTACTCAGAGTATAATTATTTTAATTCATTTAAGCTTTTATATGTTTCAGTACATTCGATTTTAAAATAGGATCAATTATAATATTTTGGGAACTTATTAAATAAAGTTATTTTTAATGATTTAATTTTTTAATAATCTAATCTCTAATCTTTTTTTTTCATATAAAAAACTTATTTTCACAGTAACAATCTGTACCATTAAATTGATATTAACGATTTCGTTTGCAAAAGAGCCTTGCCCTGAGTGCCGGACTATCTATGCTTTATGGATCGCAAGAAGCTGTCATTCTGAACGGTGCCTCTTCTATAGTTCAAATGGGCATATGTTTTGTAGAATAAAACATCCGCTTTCCACTCACGATGTAATCTCAGAGACACTTATATATGTAGCGGAGGATTTGTCAATAGGTGTTGGTGTTTCGGTATTAATATAAGCAGATATGGCGTCGGGGAATTTAGTCGATTTGAAACCCCCAGCTGCGTAATCATCGAATAGGGTCTGATAACTGATCAGAGTAGTGATATTCAAGAAAGGAGCCCCCATTTTACTTGGAACAGAATAACGTGACAGTCCGATTCATCTGTAATTTTACGAGCATTCCTAGCGCATTAGAGCTTAACTCTACTATTTTAGAGTTAACTCTTCATTCTATTACATTAGAAGAGTGCGAACTCTACGACGGCTCACGATCCCCTATTTGGTGTACATATTACTGAGTTTAATCCACTGTCTTAGAGCCTAAATAGCAAGGCCATAAGCATTTGAGAGACACAAAAAACTACATAATATCAAGCTGAGCCATTTCTCTATACATGCATATTGGTATATGCCGAATTGATGATGGGTGTTGAGGCCTTGCCAGTTCTGGGCTGTTTATTGTACCCTATGGATTGTGGACGATACTACTCCCTGTTCGAATTAAGGGATTCGTTGTAGACGTGAAAAGTTTATCGAGGGCGTATCTCCCAAAGTATAATAATAGCCTCGCACTCCCTGGAATTGCTAGATACGCATATGGTCTTTCTACTAGGGAATACATGCAGGAAAACCTACGGGGTCGTGACGATGGGAGTCTAATGTATGAGATCAGCTTTCTTAACCTCTCCCTAAAGATGCATGTGGTCCACATAACTGTTAATGCATAAGTAGTCACTAGCTGTCGGGAGTTGTATAGCTTCCCAGGGCAATCTACAGTAGAGTGTTAAATCTAAGCACGGTCGGTGACAGTCTAACAAGTAACTTTGAGTTGGGTGCAACGGCATAGAAACCCTAACCCGCCGTTGCTCGGGTACCCAGCATGACTGGAGCGGTGTTCAAGGGGTGCAATAGTCATCACCATGCCTGTCCCGCAACGTCGCACGTTACACCATGAAGCTTCCCGGGGTGCAGAGGGCTCACGACGTAGAGACATTCCAAGTATAGCCATTCGGCTGAGCGTTTGGTGCGGTTGCCTTATCCTGACGTGGACTGACCCCGGCGGAGCGCTCCCTGAAGCGTTGGCGCAGGATTCAACCGAGCGTCTAGTCACGACGCGTTTGGCCTGGTTTTTTGCAGCCGCCCGGGGAGAGAGCCGGGCCATGAGCAGCAGATTAGAGCAATGGTCGACCCCCTTAGGCGTCTGTGCTCCGAAACATCCGGTTGGCAGAGCGGTTCGTAAAAGTTCCCGCAACGGTCGTAATTACTGCTCTCGGCGAGCCCCTCCGTGGGTCCGCTAGCATGAGTTATGTGCGGGGCGGGTTATAGCCTCGAAACGGTCGGTGCCCGGGGGGGGGGCGTAACAAGAGAGTTTAGACCGGCAGCAACCATCTCGGCTGGTCTCAAGCAGCTAGGCTACTCGAGCTCATCGAATGCTGCTTTAAAAAGAAGCGAAATTAGAAAATCTTTAGCCTTCATTACAGAGCATGCGCTCGGACGGCGCCGGAAACGGAGAACTGCTTAACGGGGCCCCACTGGGCATCGCCCAACACGTTCCATGTGCACAAAGGGCCACCTAGGCAGCAGATGACATCTTTGGACTTATACAGGAAGGGCGTCGCAGGGGTATGACAGAAGACCACGGGCGAGGTAAACAGCCGGTTAGGAGGCCATGGTATGGTCCAGCGTCTCTCTGGCACGCGGAACGTAGTATCGGTGTGAGTTTACGATTGGGTCACACCCCCAAACTCGGGCCCCGTAAGACAAACCGCCGAAGCCCCGGCGAGGTGGGAGAAACCGCGAGGGGGCGATGCGCGCTGAGTCGCGGGGGCACGGGGCGCCGAATCCCGCGCCGGGAGCTGCAGCGCGCGCAGCACCGCAGCCTTGGCTGCCGGCTACAGCAGGGGACGATCAGGACGGTGGAACGGGTCCCGCAGGGTGGAGGCAAAACGCGCCCCTCACCATCGGCCCGCGCGCGCGACCGGAGTCCGGCGGCGGTCCCCCAGGCCGCGGTGGCCCCCTGGGTGGCACCCCCCCGAGGCGCGCCCTCTGCACAGGTCCCGAGGCCGGGCTTAGCCGCGCGACGCCGATGAGAGCGGCCCTTGGGGGGATCGGAGCGGGGTCCCCTCGCCAGCGGCGGGAGCGCCGCACGACGAGTCGGCGCGACGGGCTAAGCCGAGCACGCAGCAGCGGGCGCAAGGGAGCGCCCGGACGCTAGGCGGGGCTGTGCCCGCCCTTGCGCCGGGGGCCGCCGGTGGTCGGGGCATGTGCGAGCGAGCGCACCCGGAGCCCGGCGGCTGACACGCCCGCCGCGTCCCCCCCCGGGAATGCTGCGCGCCAGCCGTGGGTGGGGGGGACGCGCGCGATCCGCGCGACGCGCTTGAGCCGGGCACCGCTTGCGGGGGCCGCGGCCCAGGGGCGCGCGACGTTGTCGCCGGCCGGGCTAGCACCATAGGCCCAAGCGCCTTGGCGGCCCCCCCCGGACGGCTCCCCCGAGGGGCGGCGCCGGCACCGCGGGCCTGCGGGCACCTCCGCGCCCGGCAGGGGCTGACCGTGGGCGGGTCGCCAGGTCCCGGGCCCGCTCGGGACACGGCGCTCCCGCGGCTCCGGCGGGCGCGGGCCCTGCAAGCGGCTCGCCGCCCGGTCCGCCGCCGGGGCCGTGGGCGGGTGCCATCCCCGGCCGCCCGGCGCCCGCGCCGGGAGCCCCAGCGCGACCCTCCCCGGCCCCTGGGCGCCGGCCCCGCGGACCAGCCCTCCGATCCAAGCGGGCCTCCCCCGCAGTCCTTGGCAC     
C       TTTTAATGTACATTATACTATTATAGTAACAAAACTACGTTTATTTGTAATTTTTGATCGAAGTAAAAATTTTTATTATAAATTTTTAAATATATCATCTATCTATATTTTTTTAATAAGATAAAAATTCGAGAAATTTGTTGTTATACTATAAATAAGTCTTAATATCCACATCCCTAAGATAAGCTTTATTAGTTAGCGAGAAAAAGTATACAATACAAAGAAAACTTTTTCAGCTTCATATAAATTAATATAATTAATTAATACAAATAGAGTTGATTTTTAGAGACTTTACAATTTCAATACCTTGACATTTTATCTCTATTCTAGGATTATTATAATTCTAAAATATCTAACGTAAATGTATATTTGTAATTTTTTGTAAATAAAATTAAAATTAATTCAATTTTTACTAATACTATATTTAAGTTAATCAAAAATGTAAATATTAAGACAAATTATAAAAATCTTTAATATTCCAATTAAACTAATTAATACTCTGTAGTTCCTTTATAAGTTATCCATATTCCTTTGCTATTACTGTTAAGAATTAATAGAGTTTTATTGAATGAAAGCAAGAGAGGCTTACAGAAGTTTTATTATTTTATAAGTAGAAAGTTAGTTTGTAAATTGAAAAAAAGTACTGCTTATTGTTAGTATTACGATATAGAACTTCAATTTACATTTATTTATTATAACATATAATTACTATTACTAAAAATTCTTAAAAGAGTCATTGAAAGAATTAAAATTTTTAATTAATTATAGTATATCTATCGTTACTTAATTTCAATTTACTCAGAGTATAATTATTTTAATTCATTTAAGCTTTTATATGTTTCAGTAAATTCGATTTTAAAATAAGATCAATTATAATATTGTGGGAACTTATTAAATAAAGTTATTTTTAATGATTTAAGTTTTTAATAATCTAATCTCTAATCTTTTTTTTTCATATAAAAAACTTATTTTCACAGTAACAATCTGTACCATTAAATTGATATTAACGACTTCGTTTGCACAAGAACCTTGCCCTGAATGCCGCACTATCTATACTTTATGGATCGCAAGAATCTGTCATTCTGAATGGTGCCTCTTATATAGCTCAAATGGGCATATGTTTTGTAGAATATAACTCCCGCCTTGCACTCACGATGTAATCTCAGAGACACTTATATATGTAGCGGGGAATTTGTCAATAGGTGTTGGTGTTTCGGTATGAATATAAGTAGATATAGCGTCTTGGAGGGTAGTCGATTTGAAACCCCCAGCTGCGTAATCATTGAATGGGGTCTGATAACTGATCGGGGTAATGATATTTAAAAAAGGAGCCTCCATATGACCTGGAACAGAATAACGTGACAGTCCGATTCATCTATAATTTTGAGAGGATTCCTAGCGTATTAGAGTTTAACTCTCCGATTTTAGAGTTAACTCTTCACTCTATCACATTAGAAGAGTGCGAACTCTACGACGGCTCACGATCCTTTATTTGGTGTACATACTAGTGGGTTTAAACCACTGTCTTAAAGCCTAAAAAGTGGGGCCATAAGGATTTGAGAGACACAATAAACTACACAGTATCAAGCTGAGCCATTTCTCTATACATGCATATTGGTATATGCCGTATTGATGATCGGTGTCGAGGTCTTGTCAGTTCTGAGCTGTTTATTGGACCCTTTGGCTTGTGGACGATACTTCTCTCTGCTCGAATTAGGGGATTCGTTGTAGACGTGGAAAATCTATCGAGGGTGTATCTCCCAAAGTTTAATAATAGCCTCGCACTCCCTGGAATTGCTCGATATGCATAGGATCTCTCTACTAGGAAATACATGTAGGAAAACCCACGGGGTCATGACGATGGGAGTCTAATGTATGCGATCAGCTTTCTAAGCCTCTCGCTCAAGTTGCATGTGGTCAACATAACTGTTAATGCATAAGTAGTCACTAACTGTCGATAGTTGTAAAGCTTCGTAGGGCAGTCTACAGTAGAGTGTTAAATCTAAGCACGGTCGGTGACAGTCGAACAAGTAATCTTGAGTTGGGTGCAACGACAGAGAAGCCCTAACCCGCCGTTGCCCGGGTATCCATCCTGACTGGAAAGGTTTTCCGCGGGTGCTGTAGTAATCACCATGGGTGTCCCGCAACGTCGGACGTTGCTCCATGCAGCTTCCCGGGGTGCAGAGGGCCCACGCCGTAGTGACATACCAAGTATGGCTATTCGGCTGAGCGTTTGGTGCGGTTGCCTTCTCCTAATGTGGACTGATCCCGGCGGAGCGCTCCCTGAAGCGTTGGCTCAGGATTCAACCGAGCGTCTAGTCACGACGCGTTTGGCATGGTTTTTAGCGGCCGCCCGGGGAGAGAGCCGGGCCGCGAGCAGCGGATCAGAACAACAGTCGACCCCCTTAGACGTCTGTGCTCCGAAACACCCGCTTGGCGGAGCGGTTCGCATAAGTTCCCGGAACGGTCGTAATTACTGCTCTCGGCGAACCCCTCCGTGGGTCCGCAAGCATGAGTTATTTGCGGGGCAGGTTATCGCCTCGTAACGGTCGGTCCCCGGGGGGGGGGCGCAACTAGAGAGTTGAGACCGGCGCCTACCATCCCGTGTGGTCTCAAGCAGCAAGACTACTCGAGCTCATCGAATACTGCTTTAAAAAGACGCGAAATTAGAGAATTTTTAGCCTTCATAACGAGACATAAGCCCGGACGGCGCAGGAAACCCAGACATGCTTAACGGGGCCCCACTGGGCATCGCCCAATAGATTCGATGCGCACAGAGGGCCACCTAGGCAGCAGATGACATCCTGTGACTTATACAGGAAGGGCCCCGCAGGGGTATGACAGAAGAGCACCGGCAATTTAAACAGCCTGATAGGAGGGAACGGTATGGTCCAACGTCTCCCTGGCACGTGAAACGAAGTAATGGTGTGCGTTTACGACGGGGGCACACCCCTAAACGCGGGCCCCGTGAGACACTCCGCCGAAGCCTCGACGAGGTGGGAGAAACCGCGTGGCGGCGGTGCACTCCGAGTCGCGGGGGCGCAGGGCGGCGACTCCCGCGCCAGAAGCTGTAGCACGCGCAGCTCCGCACCCGTGCCTGCCGGCCACAGCAGGGGACGATCAGGAAGGAAGAACGCGTCCCGCAGTGTGGAGGCTAAACACACCCCTCACCATCGGCCCGCGCGTGCCGCCGGAGTCCTGCGCCGCTCCCCTGGAGCGCCATGCCCCCCGGGGGGGCACCCCCCCGAGGCGCGCCGACCGCCCAGGTCCCGAGGCCGGCCTTAGCCCCGGGACGCCGATGAGAGCGGCCCTCGGGGGGAGCGGCGCCGGGTCCCCTCGCCTGCGGCGGGAGCCCCGCGCGGCCAGTCGGCGCGACGGGCTGAGCCGAGCACGCAGCAGCGGGCGTAGGGGAGCGCCCGGACGTTAAGCGGGGCGGGGCCCGCCCTTGTGCCGGGGGCAGCCGATGGTCGGGGCACGGGCGAGCGAGCGCACCCGGATCGCGGCGGCTGATACGCGGGCCGGGTCACCCCCCCGGAAGGCTGCGCGCCAGGCGTGGGTGGGGGGGACGCGCGCGATCCGGGCGACCCGCCTGAGCCTAGCACCGCTCGCGGGGGCTGCGGCCCAGGGGCGCAGGACGCGGGCGCCGGCGGGGCTAGCACCATAGGCCCAAGCGCCTCGGCGGCCCCCCCCGGACGGGTCCCCGGAAGGGCGGCGCCGGCACCGCGGCCCTGCGGGCACCTCCCCGCCCGGCACGGGCTGGCCGGGGGCTGGTCGCCACGGCCCGGGCCCGGTCGGGACCCGGCGCTCCCGTGGCTCCGGCGGGCGCGGGCCCTGCAAGCGGCCCGCCGCCCGGGCCCCCGCAGGGGCCGTGGGCGGGAGCCATCCCCGCCCGCCCGGCGCCCGCGCCGGGAGCCCCGGCGCTACCCTCCCCGGCCCCTCGGCGCGGGCCCCGCGGACCAGCCCTCCGACCCAGTCCGGCCTCCGCCCCAGTCCTTGACAC     
D       TTTTAATGTACATTATACTATTATAGTAACAAAACTACGTTTATTTGTAATTTTTGATCGAAGTAAAAATTTTTATTATAAATTTTTAAATATATCATCTATCTATATTTTATTAATAAGATGAAAATTCGAGAAATTTGTTGTTATACTATAGATATGTCTTAATATCCACATCCCTAAGATAAGCTTTATTAGTTAGCGAGAAAAAGTATATAATACAAAGAGGACTTTTTCAGCTTCATATAAATTAATATAATTAATTAATACAAATAGAGTTGATTTTTAAAGACTTTACAATTCTAATACCTTGACATTTTATCTCTATTCTAGGATTATTGTAATTCTAAAGTATCTAACGTAAATATATATTTGTAATTTTTTGTGAATAAAATTAAAATTAGTTCAATTTTTACTAATACTATATTTAAGTTAATCAAAAATGTAAATATTGAAACAAATTATAAAAATCTTTAATATTCCAATTAAACTAATTAATGCTCTGTGGTTCCTTTATAAGTTATCCATATTCCTTTGCTATTACTGTTGAGAATTAATAGAGTTTTATTAAATGAAAGCAAGAGAGGCTAACAGAAATTTTATTATTTTATAAGTAGAAAGTTAGTTTGTAAATTGAGAAAAGGTACTGCTTATTTTTAATATTACGATATAGAAATTCAATTTACATTTATTTATTATAACATATAGTTACTATTACTAGAAATTCTGAAAAGAGTCATTAAAAAAATTAAAATTTTTAATTAATTATAGTATATCTATCGTTACTTAAATTCAATGTACTCAGAGTATAATTATTTTAATTCATTTAAGCTTTTATATGTTTCAGTGCATTCGATTTTAAAATAAGATCAATTATGATATTATGGGAACTTATTAAATAAAGTTATTTTTAATGATTTAAATTTTTAATAATCTAATCTCTAATCTTTTTTTTTCATATAAAAAACTTATTTTCACAGTAACAATCTGTACCAATAAATTGACATTAACGAGTTCGTTTGCACAAGAGCCTTGCCCTGAATGCCAGACCATCTACGCTTTATGGATGGCGGGAATTTGTCATTCTGAACGGTGCCTCTTATATGGTTCAAATGGGCATATGTTTTGTAGAATAAAACGTCCGCTTTGCACTCAAGATGTAATCTCAGAGACACTTATATATGTAGCGGGGGATTTGTCAATAGGTGTTAGTGTTTCGGTATCAATATAAGTAGATGTAACGTCTAGGAACTTAGTTGATTTGAAACCCCAAGCTGCGTAATCATAGAATAGGGTCTGATAACTGATCGGAGTAATGATATTCAAGAAAGGAGCCTCCATGTAACTTGGAACAGAATAACGTGACAATCCAATTCATCTATAATTTTAGGAGTATTTCTAGCGAATTAGAGCTTAACTCTCCTATCTTAGAGTTAAATCTTCATTCTATTACATTAGAAGAGTGCGAACTCTACGACGGCTCACGATCCTTTATTCGGTGTACATAGTACTGGGTTTGAACCACTGTCTTACAGCCTAAAGAGTAAGCCCATAAGTATTTGAGAGACACAACAAACTACACAGTATCCTACTGAGCCATTTCTCTATACATGCATATTGGTATATGCCGTATTGATGATAGGTGTTGAGGCCTTGCCAGTCCTGGGCTGTTTATTGTATTCTATGGCTTGTGGACGATACTGCTCCCTGCTCGAATTAAGGGATACGTTGTAGACGTGAAAAATTTATCGAGGGTGTATCTCCCAAAGTATAATAATAACCTCGCACTCCCTGGAATTGCTGGATATGCATAGGGTCTCTCTACTAGGAAATACAGGTAGGAAAATCCACGGAGTCGTGACGATGGGAGTCTAACGTATGCGATCAGCTTTCTCGGCCTCTCCCTCAAGCTGCATGTGGTCAACATAACTGTTAATGCATAAGTAGTCACTAGCTGTCGGAAGTTGTAAAGCTTCGCAGGGCAATCTACAGTAGAGTGTTAAATCTAAACACGGTCGGTGACAGTCGAGCAAGTAAGCTTGCGTTGGGTGCAACGACAGAGAAGCCCTAACCCGCCGTTGCACGGGTACCCAGCTTGACTGGAGAGGTTTTCCGCGGGTGCACTAGTCATCACCATGCTCGTCCCGCAACGTCGCACGTTGCACCATGCAGCTTCACGGGGTGCAGAGGGCCCACGACGTAGTGACATTCCAAGTATGACTATTCGGCCGAGCGTTCGGTGCGGTTGCCTTATCCTGATGTGGACTGACCCGGCCGGAGCGCACCCTGAAGCGTTGACGCAGGATTCAACCGAGCGTCTAGTCACGACGCGTTTGGCCTGGTTTTTTGCGGCCGCCCGGGGAGAGAGCCGGGCCACGAGCACCCGATCAGAGGAACGGTCGACCCCCTTAGTCGTCTGTGCTCCGAAACACCCGCTTGGCGGAGCGTTTTGCAAAAATTCCCGTAACGGTCGTAATTACTGCTCTCGGCGACCCCCTCCGTGGGTCCGCAAACATGAATTATTTGCGGGGCGGGTTATCGCCTCGGAACGGTCGGTGCCCGGGGGGGGGGCGTAACAAGATAGTTGAGACCGGCATCAACCATCGCGGAGGGTCTCAAGCAGCAAAACTACTCGAGCTCATCGAATGCTGCTTTAAAAAGAGGCGAAATTAGTAAATCTTTAACCTTCATCAGGAGACATACACCCGAACGGCGCGGGAAACCGAGAATTGCTTTACGGGGCCCCACCGGGCATCGCCCAACACATTCGATTCGTACAGAGGGCCTCCTAGGCAGCAGATAACATCTTGGGACCGATACAGGAACGAAGTCGCAGGGGTATGACAGATGACCTCGGGCAATGTAAACAGCCTGATAGGAGGGTACGGTATGGTCCAACGTCTCCAAGGCACGTGTAACGGAGTATTGGTGTGCGATTACGATTGGGGCACACCCCTAAACTCGGGCCCCGGAAGATACTCCGCCGGAGCCTCGGCTAGGTGGGTGAAACCGCGGGGGGGCGGTGCACACCGAGTCGCGGGGGCGCGGGGGGACGAGTCCCGCGCCGGCAACTGCAGCGCGCGCAGCTCCGCATGCCCGACTGCCGACCACAGCAGGGGACAATCAGGCGGGCGGAACGTGTCCCGCAGGGTGGAGGCGGAATGCACCTCTCACCGTCGGCCCGCGCGCGGCGCCAGAGTCCTGCGGCGTTCCCCCGGGCCGCCGTGGCCCCCTGGGGGGCACCCCCCCGAGGCGCGCCGTCGGCCCAGGTCCCGAGCGCGGCCTTAGCCGCGGGAGGCCGATGAGAGCGGCCCTCGGGGGGAGCCGCGCGGGGGCCCCTCGCCCGCGGCGCGAGCGCCGCCCGGCGAGTCGGCGCGACGGGCTGAGCCGAGCACGCAGCGGCGGGCGTAGGGGAGCGCCCGGACGTTAGGCGGATCGGGGCCCGCCCTTGCGCCGGGGGTCGCCGCTGGTCGGGGCACGCGCGGGCGAGCGCACCCGGAACGCGGCGGCTGACACGCTCGCCGGGTCCCCCCCCGGGAAGGCTGCGTGCCAGGCGTGGGGGGGGGGGACGCGCGCGATCCGGGCGGCCCGCTTGAGCCGAGCACCGCTTGCGGGGGCTGCGGCCCAGAGGCGCCGGGCGCCGGGGCCGGCCGGGCTAGCACCATAGGCCCAAGCGCCTCGGCCGCCCCCCCCGGGCGGCTCCCCTGAGGGGCGACGCCGGCACCGCGAGCCCGCGGGCACCTCCGCGCTCGGCAGGGGCTGGCCGCGGGCGGGTCGCCAGGCCCCGGGCCCGCTCGGGACGCGGCGCTCCCGCGGCTCCGGCAGACGGGGGCCGTGCAAGCGGCCCGCCGCCCGGGCCCCCGCCGGGGCCGTGGGCGGGCGCCATCCCCGGCCGCACGGCGCCCGCGCCGGGAGCCCCTGCGCCACCCTCCCCGGCCCCTCGGCGCCGGCCCCGCGGGCCAGCCCTCCGACCCAATCAGAGCTCCCCCCCAGTCCTTAGCAC     
E       TTTTAATGTACATTATACTATTATAGTAACAAAACTACGTTTATTTGTAGTTTTTGATCGAAGTAAAAATTTTTATTATAAATTTTTAAATATATCATCTATCTATATTTTATTAATAAGATAAAAATTCGAGAAATTTGTTGTTATACTATAGATATGTCTTAATATCCACATCCCTAAGATAAACTTTATTAGTTAGCAAGAAGAAGTATACAATACAAAGAAAACTTTTTCAGCATCATATAAATTAATATAATTAATTAATACAAATAGAGTTGATTTTTAAAGACTTTACAATTTTAATACCTTGACATTTTATCTCTATTCTAGGATTATTATAATTCTAAAGTATCTAACGTAAATATATATTTGTAATTTTTTGTAAATAAAATTAAAATTAGTTCAATTTTTACTAATGCTATATTTAAGTTAATCAAAAATATAAATATTGAAACAAATTATAAAAATCTTTAATATTCCAATTAAACTAATTAATACTCTGAGGTTCCTTTATAAGTTATCTATATTACATTGCTATTACTGTTAAGAATTAATAGAGTTTTATTAAATGAAGGCAAGAGAGGCTTACAGAGATTTTATTATTTTATAAGTAGAAAGTTAGTTTGTAAATTGAAAAAAGGTACTGCTAATTTTTAATATTACGATATAGAACTTCAATTTACATTTATTTATTATAACATATAGTTACTATTACTAAAAATTCTGAAAAGAGTCATTAAAAAAATTAAAATTTTTAATTAATTATAGTATATCTATCGTTACTTAATTTCAATTTACTCAGAGTATAGTTATTTTAATTCATTTAAGCTTTTATATGTTTCAGTGCATTCGATTTTAAAATAAGATCAATTATAATATTATGGGAACTTATTAAATGAAGTTATTTTTAATGATTTGAATTTTTAATAATCTAATCTCTAATCTTTTTTTTTCATATAAAAAACTTATTTTCACAGTAACAATGTGTACCATTAAATTGATATTAACGAGTTCGTTTGCATAAGAACCTTGTCCTAAATGCCGGACTATCTATGCTTTATGGATCGCAAGAATCTTTCATTCTGAATGGTGCCTCTTCTATGATTCAAACGGGCATGAGTTTTGTGGCACAAAACGTCCGCTTTACACTCATGATGTAATCTAAGAGACACTTATATATGTAGCGGCGGATTTGTTAATAGGTGTTAGTGTTTCGGTGTTAATATAAGTAGATATAACGTCTCGGAAATTAATCGATTTGAAACCCCTAGCTGCATAATCATCGAACGGGGTCTGATAACTGATTGACGTACTGATATTCAAAAAAGGAGCCCCCATATAGCTTGGAACAGAATAACGTGACAGTCCTATTCATCTATGATTTTAAGAGTATTCCTGGCGAATTAGAGCTTAACTCTCCTATTTTAGAGTTAGTTCTTCATCCTGTCACATCAGAAGAGTGCGAACTCTACGACGGCTCACAATCCTTTATTCGGTGTACATATTAATTGGTTTTAACCACTGTCTTATAGCCTAAAGAGTAAAGCCATAAGTATTTGAGAGATACAATAAACTACACCGTATCGAGCTGAGCCATTTCTCTATACATGCATATTGGTATATGCCGGATTGATGATAGGTGTTGAGGTCTTGCCAGTCCTGTGATGTTTATTGCAGCCTTTGGATTGTGGACGATACTACTCTCTGTTCGAATTGAGGGATTAGTTGTAGTCGTAAAAAATCTATCGAGGGTGTACCTCCCAAAGTGTAATAATACCCTCGCACTCCCTGGAATTGCTAGATATGCATAAGGTCTCTCTACTAAGAAATACATGTAGGAAAAACAACGGGGTAGTGACGATGGGAGTTAAATGTATGAGATCAGCTTTCTCGGCCTCTCCCTTAAAGTGCATGTGGTCGACATAACTGTTAATGCATAAGTAGTCACTAGCTGTCGGAAGTTGTAGAGCTTCGAAGGGCAGTCTACAGTAGAGTGTTAAATCTAAGCACAGTCGGTGACAGTCTAACAAGTAACTTTGGGTTGGGTGAAACGACACAGAAACCCCAACCCGCCGTTGCCCGGATACCCAGCGTGACGGGAGTGGTGTTCCGTGGGTGCCATAGTCATCACCATGCTTGTCCCGCAAGGTCGCACGTTGCGCCATGTAGTTTCCCGGGGTGCAGAGGGCCAACGACGTAGAGACATTCCAAGTATAGCCATTCGGGCGAGCATTCGGTGCGGTTGCCTTATCCTGACGTGGACTGACTCCGTCGGAGCGCACCCTGAAGCGTCGGCTCAGGATTCAACCGAGCGTCTAGTCACGACGCGTTGGGCCTGGTTTTTTGCGGCCGCCCGGGGAGAGAGCCGGGCCAGGAGCACCTGATCAGAGCAACGGTCGACCTCCTTAGACGTCTGTGCTCCGAAACACCCGCTTGGCGGAGCGGTTCGCAAAAGTTTCCGGAACGATCGTAATGACTACTCTGGGCGTGCCCCTCCGTGGGTCCGCGAGCATGAGTTATTTGCGAGGCCGGTTGTCGCCTCGAAACGGTCGTTTCCCGGGGGGGGGGCGGAACAAAAGAGTTTAGACCGGCGTCGACCATCCCGCGTGGTCTCAAGCAGCGAGACTACTCGAGCTCATCGAATGCTGCTTTAAAAAGAAGCGAAATTAGAAAATCTTTAGCCTTCATCGCGAGACATAGGCTCGAACGGCGCTGGAAACCAAGAAATGCTTAACAGGGCCCCACGGGGCATCGCCCAACACGTTCCATACGTACAGAAGGCCACCTAGGCAGCAGATGACATCCTTTGACTTATACAAGAAGGGCGTCGCAGGGGTATGACAGATGACCACGAGGAAACTAAACAGCCGGTTAGGAGTGAACCGTATGGTCCAGCGTCTCTGCGGCACGTGCAAAGAAGTAACGGTGTGGGCTTACGACCGGGGCACACCCCTAAACTCGGGCCCCGTAAGGCACTCCGCCGGAGCCTCGACAAGGTGGGAGAAACCGCGAGGGGGTGATGCACCCCGAGTCGCGGGGGCACGGGGCGTCGAGTCTCGCGCCAATAACTGCAGCGCGCGCAGCGCCGCAGCCTTGGCTGCCGGCCACAGCGGGGGACAATCGGGAGGGCGGAACGGGTCCCGCAGGGTGGAGGCGAGGCGCACCTCTCACCGTCGGCCCGCGCGCGCCGCCAGAGTCCTGCGGCGTTCCCCCGGGTCGCCGTGGCCCCCGGGGGGGCACCCCCCCGAGGTGCGCCGTCCGCCCAGGTGCCGAGCCCGGCCTTAGCCGCGGGATGCCGATGAGAGCGTCCCGCGGGGGGACCTGCGCGGTGTCCCCTCGCCTGCGGCGGGAGCGCCGCGCGGCGAGTCAGCGCGACGGGCTAAGCCGAGCGCGCAGCGGCGGGCGTAAGGGAGCGCCCGGACGTTAGGCGGGCCGCGGCCCGCCCTTGCGCTGGGGGCCGCCGATGGTCGGGGCACGTGCGAGCGAGCGCACCCGGAGCGCGGCGGCTGACACGCGCGCCGAGTCCCCCCCCGTGAAGGCTGCCCGGCAGGCGTGGGTGGGGGGGACGCGCGCGATCCGCGCGACCCGTGTGAGCCGAGCGCCGCTTGCGGGGGCTGCGGCCCAGGGCCACGGGACGCAGGCGCCGGCCGGGCTAGCTCTATAGCCCCAAGCGCCTCGGCGGCCCCCCCCGGACGGCTCCCCGCACGGGCGGCGCCGTCACCTCGGCCCCGCGGGCACCTCCGCGCCCGGCAGCGGCTGGCCGTGGGCACGTCGGCGGGGCCCGGGCCCGCTCGCGACCCGGGGCTCCCGCGGCCCCGGCAGGCGCGCGCCGTGCAAGCGGCCCGCCCCCCGGGGCCCCGCCGAGGCCGTGGGCGGGTGCCATCCCCGGCCGCCCGGCGCCCGCGCCGGGAGCCCCAGCGCTACCCTCCCCGGCCCCTCGGCGCGGGGCCCGCGGCCCAGCCCCACGAGCCAGTCGGGCCTCCCCCGCAGTCCTTGTCAC     
F       TTTTAATGTACATTATACTATTATAGTAACAAAACTACGTTTATTTGTAATTTTTGATCGAAGTAAAAATTTTTATTATAAATTTTTAAATATATCATCTATCTATATTTTATTTATAAGATGAAAATTCGAGAAATTTGTTGTTATACTATAGATGTGTCTTAATATCCACATCCCTAAGATAAACTTTATTAGTTAGCGAGAAAAAGTATATAATACAAAGAAAACTTTTTCAGCTTCATATAAATTAATATAATTAATTAATACAAATAGAGTTGATTTTTAAAGACTTTACAATTTTAATACCTTGACATTTTAACTCTATTCTAGGATTATTATAATTCTGAAATATCTAACGTAAATATATATTTGTAATTTTTTGTAAATAAAATTAAAATTAATTCAATTTATACTAATACTATATTTAAGTTAATCAAAAATATAAATATTAAAACAAGTTATAAAAATCTTTAATATTCCAATTAAACTAATTAATACTCTGAAGTTCCTTTATAAGTTATCCATATCCCTTTGCTATTACTGTTGAGAATTAATAGAGTTTTATTAAATGAAAGCAAGAAAGGCTTACAGAAGTTTTATTATTTTATAAGTAGAAAGTTAGTTTGTAAATTGAAAAAAAGTACTGCTAATTTTTAATATTACGATATAGAACTTCAATTTACATTTATTTATTATAACAGATAATTACTATTACTAAAAATTCTAAAATGAGTCATTAAAAAAATTAAAATTTTTAATTAATTATAGTATATCTATCGTTGCTTAATTTCAATTTACTCAGAGTATAGTTATTTTAATTCATTTAAGCTTTTATATGTTTCAGTACATTCGATTTTAAAATAAGATCAATTATAATAATATGGGAACTTATTAAATAAAGTTATTTTTAATGATTTAAATTTTTAATAATCTAATCTCTAATCTTTTTTTTTCATATAAAAAACTTATTTTCACAGTAACAATCTGTACCATTAAATTGATATTAACGAATTCGTTTGCACAAGACCCTTGCCCTGAATACCAGACTATCTATGTTTCATGGATCGCGAGAAACTGTCATTCTGAACGGTGCCTCTTCTATTGTTCAAATGGGCATACGTTTTGTAGGATATTACGTCCGCTTTCCACTTATGATGTAATCTCAGAGACACTTATATATGTAGCGGAGGCTTTGTCAATAGGTGTTAGTGTTTCGGAATTAATATAAGGAGATGTAACGTCCCGGAACTTAGTCGATTTGAAACCCCCAGCTGCGTAATCATTGAACAGGGTCTGATAACTGATCGGAGTAGTGATATTCAAGAAAGGAGCCCCCATCTAGCTTGGAACAGAATAACGTGACAGTCCGATTCATCTATAATTTTGGGAGTAGTTCTAGTGAATTAGAGTTTAACTCTTCTATTTTAGAGTTAACTCTTCACTCTATCACATTAGAAGAGTGCGAACTCTACGACGGCTCACGGTCCTTTATTTGGTGTACATACTAATAGGTTTAAACCACTGTCTTATAGCCTAAAGAGTAAAACCATAAGTATTTGAGAGACACAATAAACTACACGCTATCGAGCTGAGCCATTTCTCTATACATGCATATTGGTATATGTCGTATTGATGATGGGTGTTGAGGACTTGTCAGTCCTGGGATGTTTATTGTATCCTCTGGCTTGTGGGCGATACTACTCTCTGTTCGAATTAAGGGATTAGTTGTAGACGTAAAAATTCTATCGAGGGTGTACCTCCTAAAGTATAATAATAGCCTCGCACTCCCTGGAATTGCTAGATATGCATAGGGTCTTTCTACTAGGGAATACATGCAGGAAAACCCACGGGGTCATGACGATGGGAGTTAAATGTATGGGATCAGCCTTCTCGGCCTCTCCCTCAAGTTGCATGTGGTCAACATAACTGTTAATGCGTAAGTAGTCACTAGCTGTCGAAAGTTGTAAAACTTCATAGGGCAGTCTACAGTAGAGTGTTAAATCTAAGCACGGTCGGTGACAGTCAAACAAGTAACTTTGAGTTGGGTGCAACGTCACAGAATCCCCAACCCGCCGTTGCTCGGTTACCCAGCGTGACTGGAGAGGTATTCCGCGGGGGCGGTAGTCATCACCAGGCCTGTCGCGCAACGTCGCACGTTGCGCCATGCAGCTTCCCGGGGTGCAGAGGGCCAACGATGTAGAGACATTCCAAGTATAGCCATCCGGCAGAGCGTTTGGTGCGGTTGCCTTATCCTAATGTGGACCGACCCCGGCGGAGCGCACCCTGAAGCGTTGGCTCAGGGTTCAACCGAGCGTCTAGTCACGACGCGTTGCGCCTGGTTTTCTGCGGCCGCCCGGGGAAAGAGCCGGGCCCCGAGCACCAGATCAGAGCAACGGTGGACCCCCTTAGACGTCTGTGCTCCGAAACACCCGCTTGGCGGAGCGGCTTGAAAAAGTTCCCGGAACGATCGGAATTACCACTCTTGGCGAACCCCTCCGTGGGTCCGCAAACATGAGTTATTTGCGAGGCGGGTTATCGGCTCGAAACGGTCGTTGCCCGGGGGGGGGGCGTAACAAGGTAGTTGAGACCGGTGCCAACCATCCCGGGTGGTCTCAAGCAGCAAGACTACTCGAGCTCATCGAATGCCGCTTTAAAAAGAAGCGAAATTAGAAAATCTTTAGCCTTCATCACGAGACATAAGGCCGGACCGCGCTGGAAACCTAGAATTGCTTAACGGGGCCCCACTGGGCATCGCCCAACAAATTCCATACGTACAGAAGGCCGCCTAGGCAGCGGATAACATCTTTCGACTTATACATGAAGGACGTCGCAGGGGTATGACAGAGGACCACGGGCAAAGTAAACAGCCTGTAAGGAGGGTACGGTATGGTCCAACGTCTCGGTGGCACGTGGAACGTAGTATCGGTGTGAGTTTACGACTGGGGCACACCCCTAAACTCGGGCCCCGTAAGCCACCCCGCCGGAGCCTCGGCGAGGTGGGAGAGACCGCGAGGGGGCGGTGCGCGCCGAGCCGCGGGGGCGCGGGGCGTCGAGTCCCCCGCCAGGAACTGTAGCGCGCGCAGCGCCGCAGCCCTGGCTGCCGGCCACAGCAGGGGACGATCAGGAAGGCGGAACGGGTCCCGCTGGGTGGAGGCGGGACGCACCTCTCATCTTCGGCCCGCGCGCGCCGCCGGAGTCCTGCGGCGCTCCCCCGTGCCGCGGTGGCCGCCCGGGGGGCACCCCCCCGAGGCCCGCCGTGCGCGCAGGGGCCGAGGCCACCCTTAGCCGCGAAACGCCGAAGAGAGCGCCCCTCGGGGGGAGCGTCGCGGGGTCCCCTCGCCGGCGGCGGGAGCGCCGCGCGGCAAGTCCGCGCGACGGGCTGAGCCGGGCGCGCAGCAGCGGGCGTAGGGGAGCGCCCGGACGTTAAGCCGGCCGGGGCCCGCCCTTTCGCCGGGGGCCGCCGGTGGTCGGGGCACGGGCGAGCGAGAGCGCCTGGAGTAAGGCGGCCGAGACGCGCGCCGGGTCCCCCCCCCGTAAGGCTGCGCGCCAGGCGTGGGTGCGGGGGACGCGCGCGATCCGGGCGACCCGCGTGAGCCGAGCACCGCTTGCGGGGGCTGCGCCCCAGGGGCGCATGACGCGGGCGCCGGCCGGGCTAGCACCATAGGCCCAAGCGCCTCGGCGGCTCCCCCCGGTCGGCTCCGCGGAGGGGCGCCGCCGGCACCGCGGGCCCGCGGGCACCCCCGCGCCCGCCAGCGGCTGGCCGTGGGCGGGTCGGCACGGCCCGGGCCCGTTCGCGACCCGGCGCTCCCGTGGCTCCGGCGGGCGCGGGCCGTGCAAGCGGGCCGCGGCCCGGGCCCCCGACGGGGCCGTTGGCGGGTGCTATCCCCGGCCGCCCGGCGCCCGCGCCGGGAGCCCCGGCGCCGCCCTCCCCGGCCCCTTGGCGCTGGTCCCGCGGACCAGCCCTCCGACCTAATCGGGTCTCCCCCGCAGTCCTTAGCAC     
G       TTTTAATGTACATTATACTATTATAGTAACAAAACTACGTTTATTTGTAATTTTTGATCGAAGTAAAAATTTTTATTATAAATTTTTAAATATATCATCTATCTATATTTTGTTAATAAGATAAAAATTCGAGAAATTTGTTGTTATACTATAGATATGTCTTAATATCCACATCCCTAAGATAAACTTTATTAGTTAGCAAGAAAAAGTATATAATACAAAGAGAACTTTTTCAGCTTCATATAAATTAATATAATTAATTAATACAAATAGAGTTGATTTTTAGAGGCTTTACAATTTTAATACCTTGACATTTTATCTCTATTCTAGGATTATTATAATTCTAAAATATCTAACGTAAATATATATTTGTAATTTTTTGTAAATAAAATTAAAATTAGTTCAATTTCTACTAATACTATATTTAAGTTAATCAAAAATGTAAATATTAAAACAAATTATAAAAATCTTTAATATTCCAATTAAACTAATTAATGCTCTGAAGTTCCTTTATAAGTTATCCATATTCCTTTGCTATTACTGTTAAGAATTAATAGAGTTTTATTAAATGAAAGCAAGAGAGGCTTACAGAAATTTTATTATTTTATAAGTAGAAAGTTAGTTTGTAAATTGAAAAAAGGTACTGCTAATTTTTAATATTACGATATAGAACTTCAATTTACATTTATTTATTATAACATATAATTACTATTACTAAAAATTCTGAAAAGAGTCATTGAAAAAATTAAAATTTTTAATTAATTATAGTATATCTATCGTTACTTAATTTCAATTTACTCAGAGTATAGTTATTTTAATTCATTTAAGCTTTTATATGTTTCAGTACATTCGATTTTAAAATAAGATCAAATATGATATTATGGGAACTTATTAAATAAAGTTGTTTTTAATGATTTAAATCTTTAATAATCTAATCTCTAATCTTTTTTTTTCATATAAAAAACTTATTTTCACAGTAACAATCTGTACCATTAAATTGATATTAACGACTTCGTTTGCACAAGAGCCTTGCCCTAAATGCCGAACCATCTATGCTTTATGGATAGCAGGAAATTGTCATTCTGAATGGTGCCTCTTCTATAATTCAAATGGGCATATGTTTTGTAGGATAAGACCTCCGCCTTGCATTTATGATGTAATCTCAGAGACACTTATATATGTAGCGGAGGATTTGTAAATAGGTGTTAGTGTTTCGGTATTAATATAAGTAGATATAACGCCTAGGAACTTAGTCGATTTGAGACCCCCAGCTGCGTAATCGTTGAACGGGGTCTGATAACTGATCGGAGTAATGATATTCAAGAAAGGAGCCACCATATAACTTGGAACAGAATAACGTGACAGTCCAATTCATCTATAATTTTGGGAGTATTGCTGGCGAATTAGAGTTTAACTCTTCTATCTTAAAGTTAACTCTTCATTCTATTACATTAGAAGAGCACGAACTCTACGACGGCTCACGATCCCTTATTTGGTGTACATATCAATGGGTTTTAACCACTGTCTTATAGCCTAAAAAGTAACACCATAAGTATATGAGAGACACAATAAACTACATAATATCGAACTGAGCCATTTCTCTATACATGCATATTGGTATATGCCGCATTGATGATCGGTGTGGAGGTCTTGCCAGTCCTGAGTTGTTTATTGCACCCTTTGGTTTGTGGGCGATACTGCTCTCTGCTCGCATTAAGGGATTTGTTGTAGACGTCAAAAGTTTATCGAGGGTGTATCTCCTAAAGTATAATAATAACCTCGCACTCCCTGGAATTGCTAGATATGCATAGGCTCTTTCTACTACGGAATACACGCAGGAAAACCCACGGGATCCTGACGATGGGAGTCTAATGTATGAGATCAGCTTTCTCGAGCTCTCCCTTAAATTGCATATGGTCAACATAACTGTTAATGCATAAGTAGTCACTAGCTGTCGAGAGTTGTAAAGCTTCGCAGGGCAGTCTACAGTAGAGTGTTAAATCTAAGCACGGGCGGTGACAGTCAAACAAGTAACTTTGAGTTGGGTGCAACGACACAGAAACCCTAACCCGCCGTTGCTCGGTTACCCAGTATGACTGGACAGGTATTCCGCGGACGCAAGAGTCGTCACCATGTCTGTCTCTCAGCGTCGCACGTTGCGCCATGCAGCTTCCCGGGGTGCAGAGGGCCAACGACGTAGTGACATTCCAGGTATGGCCATTCGGCCGAGCGTTCGGTGCGGTTGCCCTATCCTGATGTGGACTGACCCCGCCGGAGCGCGCCCTGAAGCGTTGACTCAGGATTCAACCGAGCGTCTAGTCACGACGCGTTGGGCCTGGTTTTTAGCGGCCGCCCGGGGAGAGAACCGGGCCGCGAGCACCGGATCAGCGCAACTGTTGACCCCCTTAGTCGTCTGTGCTCCGAAACACCCGCTTGGCGGAGCGGTTTGCAAAAGTTTCCGGAATGCTCGTAATTACTGCTCTCGGCGATCCCCTCCGTGGGTCCGCTACCATGAGTTATTTGCGAGGCCGGTTATCGCCGCGAAACGGTCGCTCCCCGGGGGGGGGGCGTAACAATAGAGTTGAGACCGGCTTCAACCATCCCCAGTGGTTTCAAGCAGCGAGGCTACTCGAGCTCATCGAATGCTGCTTTAAAAAGTAGCGAGATTAGACAATATTTAGCCTTCATGGCGAGCCATTGGCTCGAACGGCGCTGGAGACCGAGAAGTGCTTAACGGGGCCCCGCCGGGCATCGCCCAACACATTCCACACGCACAGATGGCCGCCTAGGCAGCAGATGACATCTTTTGACTTATACATGAATGGTGTCGCAGGGGTATGACAGAAGACCCCAGGCAAAATAAACAGCCTGTTAGGAGGATACGCTATGGTCCAGCGTCTGTGAGGCACGCGGAACGAAGTGTTGGTGTGAGTTTACGATCGGGACACACCCTTAAACCCGGGCCCCGTAAGACACGCCGCCGGAGCCGCGGCAAGGTGGGAGAGACCGCGAGGCGGCGGTGCACGCGGAGTCGCGGGGGCGCGGGGCGGCGAGTCTCGCGCGAGGAAGTGGAGCGCGCGCAGCTCCGCATCCCTGGCTGCCGGCCACAGCAAGGGACAATCAGGAAGGTGGAACCGGTCCCGCAGAGTGGAGGCGGGCCGCACCTCTCAGCATCGGCCCGCGCGCGCTGCCGGAGTCCCGCGGCGGTCCCCCGGGACGCGGTGCCCCCCTGGGGGGCACCCCCCCGAGGCGCGCCGTCCGCCCAGGTCGCGAGGGCGGCCTTAGCCGCGGGAGGCCGATGAGGGCGGCCCTCGGGGGGAATAGCGCGGGGTTCCCTCGCCTACGGCGGGGGCGCCGCGCGCCGAGTCGGCGCGACGGGCTAAGCCGGGCGCGCAGCAGCGGGCGTGGGGGAGCGCCCGGACGTTAATCGGGCCGGGGCCCGCCCTTGCGCCGGGGGCCCCCGATGGTCGGGGCACGGGCGAGCGAGCGCGCCCGGAACGCGGCGGCTGATAGGCGCGCCGGGTCCCCCCCCGGGAAGGCTGCACGGCAGGCGTGGGTGGGGGGGACGCGCGCGATCCGGGCGACCCGCTTGAACCGAGCACTGCTCGCGGGGGCTGCGGCCCAGGGGCGCAGGACGCGGGCGCCGGCCGGGCTAGCACCATCGCCCCAAGCGCCTGGGCGGCCCCCGCCGGACGGCTCCCCGGAGGGGCGCCGCCGGCACCGCGGCCCCGCGGGCACCTCCGCGCCCCGCAGCGGCTGGCCGCGGGCGGGTCGGCAGGCCCCGGGCCCGGTCGCGACCCGGCGCTCCCGCGGCTCCGGCGGGCGCGGTCCGTGCAAGCGGCCCGCCGCCCGGGTCCCCGCCGGGGCCTTGGGCGAGCGCCATCCCCGGCCGCCCGGCGCCCGCGTCGGGAGCCCCAGCGCTGCCCTCCCCGGCCCCTAGGCGCTGGTCCGGCGGACCAGACCTCCGAACCAATCGGGCCTCCGCCGCAGTCCTTGGCAC     
H       TTTTAATGTACATTATACTATTATAGTAACAAAACTACGTTTATTTGTAATTTTTGATCGAAGTAAAAATTTTTATTATAAATTTTTAAATATATCATCTATCTATATTTTGTTGATAAGATAAAAATTCGAGAAATTTGTTGTTATACTATAGATATGTCTTAATATCCACATCCCTAAGATAAACTTTATTAGTTAGCGAGAAAAAGTATACAATACAAAGAAAACTTTTTCAGCTTCATATAAATTAATATAATTAATTAATACAAATAGAGTTGATTTTTAAAGACTTTACAATTTTAATGCCTTGACATTTTATCTCTATTCTAGGATTATTATAATTCTAAAATATCTAACGTAAATATATATTTGTAATTTTTTGTGAATAAAATTAAAATTAGTTCAATTTTTACTAATACTATATTTAAGTTAATCAAAAATGTAAATATTAAGACAAATTATAAAAATCTTTAATATTCCAATTAAACTAATTGATTCTCTGAAGTTCCTTTATAAGTTATCCATATTCCTTTGCTATTACTGTTAAGAATTAATAGAGTTTTATTAAATGAAAGCAAGAGAGGCTTACAGAAATTTTATTATTTTATAAGTAGAAAGTTAGTTTGTAAATTGAAAAAAAGTACTGCTGATTTTTAATATTACGATATAGAATTTCAATTTACATTTATTTATTATAACAAGTAATTACTTTTACTAAAAATTCTAAAAAGAGTCATTAAAAAAATTAAAATTTTTAATTAATTATAGTATATCTATCGTTACTTAATTTCAATTTACTCAGAGTATAGTTATTTTAATTCATTTAAGCTTTTATATGTTTCAGTACATTCGATTTTAAAATAAGATCAATTATAGTATTATGGGAACTTATTGAATGAAGTTATTTTTAATGATTTAAATTTTTAATAATCTAATCTCTAGTCTTTTTTTTTCATATAAAAAACTTATTTTCACAGTAACAATCTGTATCATTAAATTGATATTAACGAATTCGTTTGCACAAGAACCTTGGCCTGAATGCCAGACTATCTATGCTTTGTGGATCGCACGAATCTGTCATTCTGAATGGCGCCTCCTCTATAGTTCAAATGGGCATATGTTTTGTAGTACAAAACGTCCGCTTTCCATTCATGATGTAATCTCAGAGACACTTATATATGTAGCGGAGTATTTGTCAATAGGTGTTAGTGTTTCGGCATTAATATAAGCAGATGTAACGTCTCGAAGATTAGTCGATTTGAAACCCCTAGCTGCGTAATCGTTGAACAGGGTCTGATAACTGATTAGGGTATTGATATTCAAGAAAGGAGCCGCCATATGACTTGGAACAGAATAACGTGACAGTCCAATTTATCTATAATTTTGAGAGTACTCCTAGCGAATTAGAGTTTAACTCTCCTATTTTAGAGTTAACTCTTCACTCTGTAACATTCGAAGAGAGCGAACTCTACGACGGCTCACGATCCTATATATGGTGTGCATAATAATGGGTTTTAACCACTGTCTTATAGCCTAAAAAGTAGAGCCATAAGTATTTGAGAGACACAATAAACTAAAGTATATCGAACTGAGCCATTTCTCTATACATGCATATTGGTATATGCCGTATTGATGATGGGTGTGGAGGTCTTGTCAGTGCTGGGTTGTTTATTGAATCCTATGGTTTGTGGGCGAGACTACTCCCTGTTCGAATTAAGGGATCTGTTGTAGGCGTGTAAAATCTATCGAGGGCGTATCTCCCAAAGTACAATAATAGCCTCGCACTCCCTGGAATTGCTAGATAAGCATAAGGTCTCTCTACTAAGGAATACATGAAGGAAAACCTACGGGGTTATGACGATGGGAGTTCAACGTATGGGATCAGCTTTCTCAACCTCTCCCTCAAGCTGCATGTGGTCTACATAACTGTTAACGCATAAGTAGTCACTAACTGTCGATAGTTGTACAGCTTCGCAGGGCAGTCTAGAGTAGAGTGTTAAATCTAACCACGGTCGGTGACAGTCAAACAAGTGACTTTGAGTTGGGTGCAACGACATACAAGCCCTAACCCGCCGTTGCTCGGGTACCCAGCATGACTGGAAAGCTATTCCGCGGGAGCTATAGTCATCACCATGCCCGTCCCGCAACGTCGCACGTTGCACCATGTAGCTTCCCAGGGTGCAGAGGGCCGACGACGTAGTGACATTCCAATTATGGCTATTCGGCCGAGCGTTTGTTGCGGTTGCGTTATCCTGATGTGGACTGACCCCGCCGGAGCGCCCCCTGAAGCGTTGGCTCAGGATTCAACCGAGCGTCGAGTCACGACGCTTTGGGCCTGGTTTTATGCGGCCGCCCGGGGAGAGAGCCGGGCCCCGAGCACCTGATCAGTGCAACGGTCGACCCCCTTAGGCGTCTGTGCTCCGAAACACCCGCTTGGCGGAGCGGTTCCCAAAAGTTCCCGAAACGGTCGTAATTACTGCTCTCGGCAAACCCCTCCGTGGGTCCGCAAGCATGAGTTATTTGCGAGGCAGGTTATCGCCCCGAAACGGTCGTTACCCGGGGGGGGGGCGCAACAAGAAAGTTGAGACCGGCTTCACCCATCCCGGGTGGTTTCAAGCAGCGAGACTACTCGAGCTCATCGAATGCTGCTTTAAAAAGAAGCGAAATTAGAAAATCTTTAGCCTTCATTACGGGGCATTAGCTCGAACAGCGCCGGAGACCGAGGAATGCTTAACAGGGCCCCACAGGACATCGCCCAACAGATTCCATGCGTACAGAAGGCCACCTATGCAGCGGATGACATCTTTGGACGTATACAAAAAAGGTGTCGCAGGGGTATGACAGAAGATTGCGTGCAAAGTAAACAGCCTGTTAGGAGAGTACGGTATGATATAACGTTTCAGTGGCACGGGGAACGAAGTACGGGTGTGAGTTTACGATCAGGGCACACCCCTAAACCCGGGCCCCGTGAGACACACCGCCGGAGCCTCGGCGAGGTGGGAGAAACCGCGAGGGGGCGCTGCGCGCCGAGTCTCGGGGGCGCAGGGCGTCGAATCTCGCGCCAGGAGCTGTAGCGCGCGCAGCTCCGCACCCGTGGCTGCCGGCCACAGCAGGGGACGATCAGGGCGGTGCAACGGGTCCCGCAGGGTGGAGGCGAGCAGCACCGCTCACCCTCGGCCCGCGCGCGGCGCCGTCGTCCGGCGGCGGTCCCCCGGACCGCGGTGGCCCCCTGGGGGGCACCCCCCCGAGGTGCGCCGTCCGCCCAGGTCGCGAGGCCGGCCTCAGCCGCGGGACGCTGATGAGAGCGCCCCTCGGGGGGAGCGGCGCAGGGTCCCCTCGCCTGTGGCGGGAGCGCCGCGCGACGAGTCGGCGCGACGGGCTAAGCCGGGCGCACAGCGGCGGGCGAAGGGGAGCGCCCGGACGTTAAGCGGGCCGGGGCCCGCCCTTGCGCTGGGGGCCGCCGATGGTCGGGGCAGGGGCGGGCGAGCGCGCCCGGGGCGCGGCGGCTGACAGGCGAGCCGGGTCCCCCCCCGCGAAGGCTGCGCGCCAGGCGTGGGTGGGGGGGACGCGCGCGATCCGGGCGACCCGCGTGAGCCGAGCCCCGCCTGCGGGGGCTGCGGCCCACGGGCGCAGGACGGGGGCGCCGGCCGGGCTAGCACCATAGGCCCAAGCGCCTGGGCGGCCCCCCCCGGGCGGCTCCCCGGAGCGGCGGCGCCGGCACCGCGGCCCTGCGGTCACCTCCGCGCCCTGCAGCGGCTGGCCGCGGGCGGGTCGGCGGGGCCCGGGCCCGTTCGCGACCCGGCGCTCCCGCGGCTCCGGCGGGCGCGGGCCCTGCAAGCGGCCCGCTGCCCGGTCCGCCGGCGGGGCCGTGGGCGAGGGCCATCCCCGGCCGCCTGGTGCCCGCGCCGGGAGCCCCCGCGCGGCCCTCCCCGGCCCCTCGGCGCCGGTCCGGCGGACCAGCCCTCCGACCCAATCCGGCCTCCCCCGGAGTCCTTGGCAC     
I       TTTTAATGTACATTATACTATTATAGTAACAAAACTACGTTTATTTGTAGTTTATGATCGAAGTAAAAATTTTTATTATAAATTTTTAAATATATCATCTATCTATATTTTATTAATAAGATAAAAATTCGAGAAATTTGTTGTTATACTATAGATATGTCTTAATATCCACATCCCTAAGATAAACTTTATTAGTTAGCAAGAAAAAGTATACAATACAAAAAAAACTTTTTCAGCTTCATATAAATTAATATAATTAATTAATACAAAGAGAGTTGATTTTTAGAGGCTTTACAATTTAAATACCTTGACATTTTATCTCTATTCTGGGATTATTATAGTTCTAAAATATCTAACGTAAATATATATTTGTAATTTTTTGTAAATAAAATTAAAATTAATTCAATTTTTACTAATACTATATTTAAGTTAATCAAAAATATAAATATTAAGACAAATTATAAAAATCTTTAATATTCCAATTAAACTAATTAATGCTCTGAAGTTCCTTTATAAGTTATCCATATTCCTTTGCTATTACTGTTAAGAATTAATAGAGTTTTATTAAATGAAGGCAAGAAAGGCTTACAGAAGTTTTATTATTTTATAAGTAGAAAGTTAGTTTGTAAATAGATAAAAAGTACTGCTGATTTTTAGTATTACGATATAGAACTTCAATTTACATTTATTTATTATAACATATAGTTACTGTTACTAAAAATTCTAAAAGGAGTCATTAAAAGAATTAAAATTTTTAATTAATTATAGTATATCTATCGTTACTTAACTTCAATTTACTCAGAGTATAAATATTTTAATTCATTTAAGCTTTTATATGTTTCAGTACATTCGATTTTAAAATAAGATCAATTATATTATTATGGGAACTTATTAAATGAAGTTATTTTTAATGATTTAAATATTTAATAATCTAATCTCTAATCTTTTTTTTTCATATAAAAAACTTATTTTCACAGTAACAATCTGTACCATTAAGTTGATATTAACGAATTCGTTTGCATAAGAACCTTGTCCTGAATGCCCCACTATCTATGCTTTATGGATTGCAAGAACCTGTCATTCTGAACGGGGCCTCATCTATGGCTCAAATGGGCATATGTTTTGTAGGATAAAACGTCCGCATTACACTCATGATGTAATCTCAGAAACACTTATATATGTAGCGGAGGATGTGTCAATAGGTGTTCGTGTTTCGGCATCAATATAAGCAGATGTATCGCCCTGGAACTTAGTCGATTTGAAACCCCTAGCTGCGTAATCGTTGAACAGGGTCTGATAACTGATCTAAGTAATGATATTCAAAAAAGGAGCCCCCATATAACTTGGAACAGAATAACGTGACAGTCCGATTCATCTATAATTTTGGGAGTATTTCTAGCGAATTAGAGTTTAACTCTCCTATTTTAGAGTTAGTTCTTCATTCTATTACATTAGAAGAGTGCGAACTCTACGACGGCTCACGATCCCTTATGTGGTGTACATACTAATGGGTTTGAACCACCGTCTTATAGCCTAAAAAGTAAGGCCATAAGTATTTGAGAGACGCAGTAAACTACACAGTATCGAGCTGAGCCATTTCTCTATACATGCATATTGGTATATGCCGAATTGATGATGGGTGTTGAGGCCTTGCCAGTCCTGGGATGTTTATTGTATCCTCTGGATTGTGGACGATACTCCTCCCTGCTCGAATTATGGGATTCGTTGTAGCCGTGAAAAGTTTATCGAGGGTGTAAGTCCCAAAGTACAATAATAACCTCGCACTCCCTGGAATTGCTAGATATGCATAGGATCTCTCTACTAGGAAATACATGCAGGAAAACCCACGGAGTCATGACGATGGGAGTTTAATGTATGAGATCAGCCTTCTAGGCCTCTCCCTTAAGTTGCATGTGGTCAACATAACTGTTAATGCATAAGTAGTCACTAGCTGTCGAGAGTTGTAAAGCTTCGCAGGGCAGTCTACAGTAGAGTGTTAAATCTAAGCACTGTCGGTGACAGTCAAGTAAGTAGCTTTGGGTTGGGTGCAACGACACAGAAGCCCTAACCCGCCGCTGCCCGGGTACCCAGCATGACAGGAGAGGTATTCCGCGGGTGCAGTAGTCATCACCATGCCTGTCCCGCAACGTCGCACGTTGCACCATGTAGCTTCCCTGGGTGCAGAGGGCCCACGACGTAGTGACATTTCAAATATGGCTATTCGGCCGAGCGTTTGGTGCGGTTGCCTTATCCTGATGTGGACTGACCCCGGCGGAGCGCACACTGAAGCGTCGGCCCAGGATCCAACCGAGCGTCTAGTCACTACGCGTTAGGCCTGGTTTTTTGCGGCCGCCCGGGGAGAGAGCCGGGCCACGAGCACCGGATCAGTCCAACGGTCGACCCCCTTAGCCGTCTGTGCTCCGAAACACCCGCTTTGCGGAGCGGTTCGCAGAAGTTCCCGGAACGGTCGTAATTACTGCTCTCGGCGAGCCCCTCCGTGGGCCCGCTAGCATGAGTTATCTGCGGGGCTGGCTGTCGCCCCGAAACGGTCGTTGCCCGGGAGGGGGGCGCAACCAGAGAGTTAAGACCGGCGTCGACCATCGCGGGTGGTCTCAAGCAGCGAGACTACTCGAGCTCATCGAATTCTGCTTTAAAAAGAAGCGATATTAGAAAATCTTTGGCCTTCATCACGAGACATGGGCTCGGACAGCGCAGGAGACCAAGAAATGCTTAACGGGGCCCCGCTGGGCATCGCCCAACACATTCCATGCGTACAGAGGGCCGCCTAGGCAGCAGATCACATCTTTTGACGTATACAGGAAGGGCATCGCAGGGGTATGACAGAAGACCACGGGCAAAATAAACAGCCGGTTAGGAGGGTACGGTATGGTCGAACGTCTCGGTGGCACGTGGAACGGAGTTCGGGCGTGAGATTACGATCGGGGCGCACCCATAAACCCGGGCCCCGTAAGACACTCCGCCGAAGCCTCGGCAAGGTGGGAGAAACCGCGAGGGGGCCGTGCACCCCGAGCCGCGGGGGCGCAGGGCGTCGAGTCTCGCACCAGTACCTGGAGCGCGCGCAGCTCCGCAGCCCTGCCTGCCGGCCACAGCAGGGGACGATCGGGGAGGCGGAACGGGTCCCGCAGAGTCGAGGCGAAACGCACCTCTCATCATCGGCCCGCGCGCGCCGCCAGAGTCCTGCGGCGTTCCCCCGGACCGCTGTGGCCCCCTGGGTGGCACCTCCCCGAGGCGCGCCGTTCGCCCAGGTGCCGAGGTCGGCCTTAGCCGCCGAACGCCGATGAGTGCGGCCCTCGGGGGGAACAGCGCGGGGTCCCCTCGCCTGGGGCGGATGCTCCGCGCCACGAGTCGGCGCGACGGGCTAAGGCGAGCACGCAGCGGCGGGCGTAGGGCAGCGCCCGGACGTTAAGCGGCCCGGGGCCCGCCCTTGCGCGGGGGGCCGCCGGTGGTCGGGGCACGGGCGGGCGAGCGCGCCCGGAACGCGGCGGCTGGGACGCGCGCCGGGTCGCCCCCCGATAAGGCTGCGCACCAGGCATTGGTGGGGGGGACGCGCGCGATCCGGGCGACCCGCGTGAGCCGACCGCCGCTCGAGGGGGCTGCGCCCCAGGGGCGCCCGACGCGGGCACCGGCCGGGCTAGCACCATGGGCCCAAGCGCCTCGGCGGCCCCCCCCGGACGGCTCCCCGGGGGGGCGGCGCCGGCACCGCGGCCCCGCGGGCACCTCCCCGCCCCTCAGTGGGTGGCCGGGGGCCCGTCGGGAGGGCCCGGGCCCGCTCGGGACCCGGCGCTCCCGCGGCTCCGGCGGACGCCGGCCGTGCAGGCGGCCCGCCGCCCGGTGCCCCGCCGCGGCCAGGGGCGGGAGCCATCCCCGGGCGCCCGGAGCCCGCGCCGGGAGCCCCAGCGCCACCCTCCCCGGCCCCTGGGCGCCGGCCCCGCGGGCCTGCACTCCGAGCCAATCGGAACTCCCCCTCAGTCCTTGTCAC     
J       TTTTAATGTACATTATACTATTATAGTAACAAAACTACGTTTGTTTGTAGTTTTTGATCGAAGTAAAAATTTTTATTATAAATTTTTAAATATATCATCTATCTATATTTTGTTAATAAGATAAAAATTCGAGAAATTTGTTGTTATACTATAGATATGTCTTAATATCCACATCCCTAAGATAAACTTTATTAGTTAGCTAGAAAAAGTATACAATACAAAGAAAACTTTTTCAGCTTCATATAAATTAATATAATTAATTAATACAAATAGAGTTGATTTTTAAAGTCTTTACAATTATAATGCCTTGACATTTTAACTCTATTCTAGGATTATTATAATTCTAAAATATCTAACGTAAATATATATTTGTAATTTTTTGTAAGTAAAATTAAAATTAATTCAATTTTTGCTAATACTATATTTAAGTTAATCAAAAATGTAAATATTAAGACAAGTTATAAAAATCTTTAATATTCCAATTAAACTAATTAATTCTCTGAAGTTCCTTTATAAGTTATCCATATTCCTTTGCTATTACTGTTAAGAATTAATAGAGTTTTATTAAATGAAAGCAAGAAAGGCTTACGGAAATTTTATTATTTTATAAGTAGAAAGTTAGTTTGTAAATTGATAAAAGGTACTGCTGATTTTTAATATTACGATATAGAACTTCAATTTACATTTATTTATTATAACATATAATTACTGTTACTAAAAATTATTAAAAGAGTCATTAAAAAAATTAAAATTTTTAATTAATTATAGTATATCTATCGTTACTTAACTTCAATTTACTCAGAGTATAAATATTTTAATTCATTTAAGCTTTTATATGTTTCAGTAAATTCGATTTTAAAATAGGATCAATTATAGTATTGTGGGAACTTATTAAATAAAGTTGTTTTTAATGATTTGAGTTTTTAATAATCTAATCTCTAATCTTTTTTTTTCATATAAAAAACTTATTTTCACAGTAACAATCTGTACCATTAAGTTGATATTAACGAGTTCGTTTGCATAAGACCCTTGCCCTGAATGCCATACTATCTATGCTTTATGGATCGCAGGAATCTTTCATTCTGAACGGTGCCTCTTCTATAATTCAAATGGGCATATGTTTTGTCGGACAGAACGTCCGCTTTACACTCATGACGTAATCTCAGAGACACTTATATATGTAGCGGGGATTTTGTCAATTGGTGTTAGTGTTTCGGAATTAATATAAGCAGATGTACCGTCGTGGAGCTTAGTCGATTTGAGACCCCTAGCTGCATAATCATTGAACAGGGTCTGATAACTGATCTAGGTAATGATATTCAAAAAAGGAGCCTCCATATCACTTGGAACAGAATAGCGTGACAGTCCGATTAATCTATAATCTTGGGAGCATTCCTCGCGGATTAGAGTTTAACTTTCCTATTTTAGAGTTAACTCTTCATTCTACTACATCAGAAGAGTGCGAACTCTACGACGGCTTACGATCCCCTATGTGGTGTACACAATAATGGGTTTGAACCACTGTCTTATAGCCTAAAAAGCAGGGCCATAAGTATTTGAGAGACACAGTAAACTACACAATATCGGGCTGAGCCATTTCTCTATACATGCATATTGGTATATGCCGTATTGATGATAGGTGTAGAGGGCTTGTCAGTCCTGCGATGTTTATTGGATCCTTTGGCTTGTGGGCGATACTGCTCCCTGTTCGAATTCTGGGATTCGTTGTAGACGTGAAAAGTCTATCGAGGGTGTAACTCCCAAAGTGTAATAATAGCCTCGCACTCCCTGGAATTGCTTGATATGCATAGGGTCTGTCTACTAAGGAATACATGCAGGAAAAGCTACGGGGTCATGACGATGGGAGTTTAATGTATGGGATCAGCTTTCTATGCCTCTCCCTTAAGTTGCATGTGGTCAACATAACTGTTGATGCATAAGTAGTCACTAGCTGTCGAGAGTTGTATAGCTTCGTAGGGCAGTCTATAGCAGAGTGTTAAATCTAAACACGGTCGGTGACAGTCCAACAAGTAGCTTTGGGTTGGGTGCAACGACACACAAGCCCTAACCCGCCGTTGCCCGGGTACCCACCGTGACTGGACAGGTATTCCGCGGGTGCAGTAGTAATCACCATGCCTGTCCCGCAACGGCGCACGTTGTCCCATGTAGCTTCCCTGGGTGCAGAGGGCCTACGACGTAGAGGCATCCCAAATATGGCTATTCGGCCGAGCGTTTGGTGCGGTTGCCTTATCCTTATGTGGACTGACCCAGGCGGAGCACACCCTGAAGCGTCGGCACAGGATTCAACCGAGCGTCTAGTCACGACGCATTGGGCCTGGTTTTATGCGGCCGCCCGGGGATAGAGCCGGGCCACGAGCATCTGATCAGAGCAACTGTCGGCCCCCTTAGTCGTCTGTGCTCCGAAACACCCGCTTGGCGGAGCGGTTCGCAAAAGTTCCCGGAACGATTGTAATTACTGCTCTTGGCTGACCCCTCCGTGGGTCCGCAAGCATGACTTATCTGCGGGGCAGGTTATCGCCCCGAAACGGTCGTTGCCCGGGAGGGGGGCGTAACAAGAGAGTTGAGATCGGCACCCACCATCCCGGGTGGTCTCAAGCACCGAGACTACTCGAGCTCATCGAATCCTGCTTTAAAAAGAAGCGAAATTAGAAAATCTTTAACCTTCATAGAGAGACATATGCTCGTACGGCGCAGGACACCAAGAAGTGCTTAACGGGGCCCCACCGGGAATCGCCCAACAGATTCCATATGCACAGAGGGCCACCTAGGCAGCAGATCACATCTTTCGACTTATACACGAAAGGTGTCGCAGGGGTATGACAGAGGACCACGGGTGAAGTAAACAGCCCGTTAGAAAGGCACCGTATGGTCCAACGTCTATGTGGCACGTGGAACGTAGTACGGGTGTGAGTTTACGATCGGGGCACACCCCTAAACTCGGGCCCCGTAAGACACTCCGCCGGAGCCTCGGCGAGGTGGGAGAAACCGCGAGGGGGCCGTGCACGCCGAGTTGCGGGGGCGCGGGGCGGCGAGTCTCTCACCAGGAGCTGGAGCGCGCGCAGCTGCGCATCCTTGGTTGCCGGCCACAGCAGGGGACCATCAGGGAGGTGGAACACGTCCCGCAGAGTGGAGGCGTCTAGCACCTCTCACCGTCGGCCCGCGCGCGCCGCCGGAGTCGTGCGGCGCTCCCCCCGGACGCTGTGGCCCCCTGGGGGGCACCGCCCCTAGGCGCGCCGTCCGCCCAGGTTCCGAGGCCCGCCTTAGCCGCGGGACGCCAACGAGCGCGTCCCTCGGGGGGAGCCGCGCAGGGTCCCCTCGCCCGGGGCGCGAGCGCGGCGCAGCGAGTCGGCGCGACGGGCTAAGGCGGGCGCGCAGCTGTGGGCGTAGGGGAGCGCCCGGACGTTAAGCGGGCCGGGGCCCGCCCTTGCGCGGGGGGCCGCCGGTGGTCGGGGCACGGGCGAGCGAGCGCGCCCGGAGCGCGGCGGCTGATACGCGCCCCGGGTCCCCCCCCGGGAAGGCTGCGCACCGGGCGTGGGTGGGGGGGACACGCGCGATCCGGGTCACCCGCGTGAGCCGACCGCCGCGTGAGGGGACTGCGACCGAGGGGCGCACGACGGGAGCCCCGGCCGGGCTAGCACCATGGGCCTAAGCGCCTCAGCGGCTCCCCCCGGACGGGTCCCCTCAGGGGCGACGCCGGCACCGCGCCCCTGCGGGCACCCCCCCGCCCGACAGAGGCTGGCCGTGGGCCGGTCGCCAGGGCCCGGAGCCGTTCGGGACTCGGCGCTCCCGCGGCGGCGGCCGGCGCGGGCCGTGCAAGCGGCCCGCTGCCCGGGCCCCCGCCGGGGACTTGGGCGAGCGCGATCCCCGGCCGCCCGGCGCCCGCGCCGGGAGCCCCCGCGCCACCCTCCCCGGCCCCTTGGCGCCGGCCCCGCGGACCAGCGCTCCGATCCAATCGGGCCTCCCCTATAGTCCTTGACAC     
K       TTTTAATGTACATTATACTATTATAGTAACAAAACTACGTTTATTTGTAATTTTTGATCGAAGTAAGAATTTTTATTATAAATTTTTAAATATATCATCTATCTATATTTTGTTAATAAGATAAAAATTCGAGAAATTTGTTGTTATACTATAGATATGTCTTAATATCCACATCCCTAAGATAAACTTTATTAGTTAGCAAGAAAAAGTATACAATACAAAGAAGACTTTTTCAGCTTCATATAAATTAATATAATTAATTAATACAAATAGAGTTGATTTTTATAGACTTTACAATTATAATGCCTTGACATTTTAACTCTATTCTAGGATTATTATAATTCTAAAGTATCTAACGTAAATTTATATTTGTAATTTTTTGTAAGTAAAATTAAAATTAATTCAATTTTTACTAATACTATATTTAAGTTAATCAAAAATATAAATATTAAAACAAATTATAAAAATCTTTAATATTCCAATTAAACTAATTAATACTCTGAAGTTCCTTTATAAGTTATCCATATTCCTTTGCTATTACTGTTGAGAATTAATAGAGTTTTATTAAATGAAAGCAAGAGAGGCTTACAGAAATTTTATTATTTTATAAGTAGAAAGTTAGTTTGTAAATTGAAAAAAAGTACTGCTAATTTTTAGTATTACGATATAGAACTTCAATTTACATTTATTTATTATAACATATAATTACTATTACTAAAAATTCTAAAAAGAGTCATTAAAAAAATTAAAATTTTTAATTAATTATAGTATATCTATCGTTACTTAATTTCAATTTACTCAGAGTATAAATATTTTAATTCATTTAAGCTTTTATATGTTTCAGTACATTCGATTTTAAAATAAGATCAATTATAATATTGTGGGAACTTATTAAATAAAGTTGTTTTTAATGATTTTAATTTTTAATAATCTAATCTCTAATCTTTTTTTTTCATATAAAAAACTTATTTTCACAGTAACAATCTGTACCATTAAATTGATATTAACGAATTCGTTTGCACGAGATCCTTGCCCTGAATGCCATACTATCTATGCTTTATGGATCGCGGGAACTTGTCATTCTGAACGGTGCCTCTTCTATGACTCAAATGGGCATATGTTTTGTAAAATAGAACGCCCGCCTTACACTCATGATCTTATCTCAGAGACACTTATATATGTAGCGGAGGATTTGTCAATAGGTGTTAGTGTTTCGGCCTTAATATAAGCAGATATAACGTCTAGGAGCTTACTCGATTTGAAACCCCTAGCTGCATAATCATCGAACAGGGTCTGATAACTGATCTAAGTAATGATATTCAAAAAAGGAGCCCCCATATAACTTGGAACAGAATAACGTGACAGTCCGATTCATCTATAATTTTAGGAGTACTCCTGGCGAATTAGAGTTTAACTCTCCTATTTTAGAGTTAACTCTTCATCCTATTACATTAGAAGAGTGCGAACTCTACGACGGCTTACGATCCTTTATGTGGTGTACATATTAGTAGGTTTAAACCACTGTCTTATAGCCTAAAAAGTAGGGCCATAAGTATTTGAGAGACACAATAAACTACATAATATCCAACTGAGCCATTTCTCTATACATGCATATTGGTATATGCCGCATTGATGATCGGTGTTGAGGTCTTGCCAGTCCTGGGGTGTTTATTGTAACCTCTGGATTGTGGACGATACTGCTCTCTGCTCGAATTATGGGATTTGTTGTAGACGTAAAAAGTCTATCGAGGGTGTACCTCCCAAAGTCTAATAATAGCCTCGCACTCCCTGGAATTGCTTGATATGCATAGGATCTTTCTACTAAGGAATACATGTAGGAAAACCCACGGGGTAGTGACGATGGGAGTCCAACGTATGGGATCAACTTTCTCGGCCTCTCCCTTAAGTTGCATATGGTCCACATAACTGTTAATGCATAAGTAGTCACTAACTGTCGAAAGTTGTACAGCTTCGTAGGGCAGTCTACAGTAGAGTGTTAAATCTAAGCACGGTCGGTGACAGTCGAGCAAGTGGCCTTGAGTTGGGTGTAACGACACAGAAGCCCTAACCCGCCGTTGCTCGGGTACCCAAAGTGACTGGATAGGTATTCCGTGGGTGCAATAGTCATCACCATGCTTGTCTCGCAACGTCGCACGTTGCACCATGTAGCTTCCCGGGGTGCAGAGGGCCGGCGACGTAGCGTCATACCAAGTATTGCTATCCGGCCGAGCGTTTGGTGCGGTTGCATTCTCCTGACGTTGACTGACCCCGGCGGAGCGCACCCTGAAGCGTCGGCTCAGGATTCAACCGAGCGTCGAGTCACGACGCATTGAGCCTGGTTTTTTGCGGCCGCCCGGGGAAAGAACCGGGCCACGAGCACCTGATCAGAGCAACGGTCGACCCCCTTAGCCGTCTGTGCTCCGAAACACCCGCTTGGCGGAGCGGTTCCCAAAAATTCCCGGAACGTTCGTAATTACTGCTCTCGGCGAGCCCCTCCGTGGGGCCGCGAGCATGAGTTATTTGCGGGGCGGGTTGTCGCCTCGAAACGGTCGTTATCCGGGAGGGGGGTGTAACAAGGGAGTTGAGACCGGCATCGACCATCCCGGATGGTTTCAAGCAGCAAGACTACTCGAGCTCATCGAATGCTGCTTTAAAAAGATGCGAAATTAGACAATCTTTAGCCTTCATCGCGAAACATAGGCCCGAACGGCGCAGGAGACTGAGATATGCTTAACGGGGCCCCACCGGGCATCGCCCAACACCTTCCACGCGTACAAAGGGCCACCTAGGCAGCAGATTACATCTTTGGACTTATACAGGAAGGGCGTCGCAGGGGTATGACAGAAGAACACGGGTAAGGTAAACAGCCAGTTAGGAGGGCACGGTATGGTACAACGTCTCAAGGGCACGTGGAACGGAGTACGGGCGTGAGCTTACGATCGGGGCACACCCCTAAACTCGGGCCCCGTAAGGCACACCGCCGGAGCCTCGGTGAGGTGGGAGAAACCGCGAGGGGGCCGGGCACTCCGAATCACGGGGGCGCGGGGCGCCGACTCTCGCGCTAGAAGCTGAAGCGCGCGCAGCTGCGTAGCCCCGGCTGCCGGCCACAGCAGGGGACGATCAGGGAGGCGGAACCGGTCCCGCAGGGCGGAGGCGTAAGGTACCTCTCACCGTCGGCCCGCGCGCGCCGCCGGAGTCCTGCGCCGTTCCCCCGGGTCGCTGTGGCCCCCTGGGGGGCACCCCCCCGAGGCGCGCCGCCCGCCCAGGTATCGAGGTCGGCCTCAGCCTCACGACGCCGAGGAGAGCGGCGCTTGGGGGGAACGCCGCGAGGTCCCCTCGCCCGGGGCGGCAGCGCCGCGCGGCGAGTCGGCGCGACGGGCTAAGACGAGCACGCAGCAGCGGGCGCAGGGGAGCGCCCGGACGTTAAGCGGGCCGGGGCCCGCCCTTGCGCTGGGGGCGCGCGGGGGTCGGGGCACTGGCGAGCGAGCGCGCCGGCAACGCGCCGGCTGATACGCGCGCCGAGTCCCCCCCCGGGAAGGCTGCGAACCAGGCGTGCGTGGGGGGGACGCGCGCGATCCGGGCGACCCGACTGAGCCGATCGCCGCTTGAGGGGGCTGCGCCCCAGGGGCCCAGGACGCGGGCCCCGGCCGGGGTAGCACCATAGGCCCAAGCGCCTTGGCCGCCCCCCCCGGTCGGCTCCCCGGGCAGGCGGCGCCGGCACCGCAGCCCTGCGGGCACCTCCCCGCCCGGCAGTGGCTGGCCGCGGGCCGGTCGGCAGGGCCCGGGCCCGGTCGAGACTCGGCGCTCCCGCGGCTCCGGCGGACGCGTGCCCTGCAAGCGGCCCGCCGCCCGGGCCACCGCCGGGGCCTTGGGCGGGCGCCATCCCCGGCCGCCCGGGGCCCGCGCCGGGAGCCCCAGCGCCACCCTCCCCGGCCCCTGGGCGCCGGACCCGCGGACCGGCGCTCCGATCCAAGCCGGCCTCCCCCACAGTCCTTGCCAC     
L       TTTTAATGTACATTATACTATTATAGTAACAAAACTACGTTTATTTGTAATTTTTGATCGAAGTAAAAATTTTTATTATAAATTTTTAAATATATCATCTATCTATATTTTATTAATAAGATGAAAATTCGAGAAATTTGTTGTTATACTATAGATGCGTCTTAATATCCACATCCCTAAGATAAACTTTATTAGTTAGCAAGAAAAAGTATACAATACAAAGAAAACTTTTTCAGCTTCATATAAATTAATATAATTAATTAATACAAATAGAGTTGATTTTTAGAGACTTTACAATTTTAATACCTTGACATTTTAGCTCTATTCTAGGATTATTATAATTCTAAAATATCTAACGTAAATCTATATTTGTAATTTTTTGTAAGTAAAATTAAAATTAATTCAATTTTTACTAATGCTGTATTTAAGTTAATCAAAAATGTAAATATTAAGACAAATTATAAAAGTCTTTAATATTCCAATTAAACTAATTAATACTCTGGGGTTCCTTTATAAGTTATCCATATTCCTTTGCTATTACTGTTAAGAATTAATAGAGTTTTATAAAATGAAAGCAAGAGAGGCTTACAAAAATTTTATTATTTTATAAGTAGAAAGTTAGTTTGTAAATTGAAAAAAAGTACTGCTAATTTTTAATATTACGATATAGAACTTCAATTTACATTTATTTATTATAACATATATTTACTATTACTAGAAATTCTGAAAAGAGTCATTAAAAGAATTAAAATTTTTAATTAATTATAGTATATCTATCGTTGCTTAATTTCAATTTACTCAGAGTATAAATATTTTAATTCATTTAAGCTTTTATATGTTTCAGTACATTCGATTTTAAAATAGGATCAATTATGATATTGTGGGAACTTATTGAATCAAGTTATTTTTAATGATTTGAATTTTTAATAATCTAATCTCTAATCTTTTTTTTTCATATAAAAAACTTATTTTCACAGTAACAATCTGTACCATTAAATTGATATTAACGAATCCGTTTGCATAAGAGCCTTGCCCTGAATGCCATACTATCTATGCTTTATGGATGGCGGGAACGTGTCATTCTGAACGGTGCCTCTTCTATAGTTCAAACGGGTATGCGTTTTGTCGGATAGGACGTCCGCTTTGCACCTATGATGTGATCTCAGAGACCCTTATATATGTAGCGGAGCATTTGTCAATAGGTGTTAGTGTTTCGGCATTAATATAAGCAGATATACCGTCTCGGAATTTAGTCGATTTGAAACCCCTAGCTGCGTAATCGCTGAACAGGGTCTGATAACTGATCCAAGTAATGCTATTTAAGAAAGGAGCCACCATGTCACTTGGAACAGAATAACGTGACAGTCCAATTTATCTATAATCTTGGGAGTAATCCTAGCGAATTAGAGTTTAACTCTTCCATTTTAGAGTTAATTCTTCATTCTATTACATGTGAAGAGTGCGAACTCTACGACGGCTCACGGTCCATTATGTGGTGTACTTAGCAGTGAGTTTAAACCACTGTCTTAAAGCCTAAAAAGTAAAGCCATAAGGATTTGAGAGACACAATAAACTATATAGTATCAAACTGAGCCATTTCTCTATACATGCATATTGGTATATGTCGTATTGATGATAGGTGTTGAGGCCTTGCCAGTCCTGGGATGTTTATTGCAACCTATGGCTTGTGGACGATACTGCTCTCTGTTCGAATTATGGGATCTGTTGTAGACGTGAAAACTCTATCGAGGGTGTATCTCCCAAAGTCTAATAATAACTTCGCACTCCCTGGAATTGCTCGACATGCATAGGATCTTTCTACTAGGGAATACACGCAGGAAAATCTACGGGGTCATGACGATGGGAGTCTAATGTATGGGATCAACTTTCCCGGCCTCTCGCTTAAGTTGCATGTGGTCGACATAACTGTTAATGCATGAGTAGTCACTAGCTGTCGAAAGTTGTAAAGCTTCGTAGGGCAGTCTACAGTAGAGTGTTAAATCTAAGCACGGTCGGTGACAGTCGAACAAGGAATTTTGAGTTGGGTGTAACGACACAAAAACCCTAACCCGCCGTTGCGCGGGTACCCAGTATGACTGGAGAGGTATTCCGCGGGTGCAATAGTCATCACCATGCCTGTCCCGCAACGTCGCACGTTACACCATGTAGCTTCCCTGGGTGCATAGGGCCCACGACGTAGTGGCATTCCAAGTATGACCATTCGGCTAAGCGTTTGGTGCGGTTGCGTTATCCTGATGTGGACTGACCCCGGCCGAGCGCACCCTGAAGCGTGGACTCAGGATTCAACCGAGCGTCTAGTCACGACGCGTTCGGCCTGGTTTTTCGCAGCCGCCCGGGGAGAGAGCCGGGCCACGAGCACCGGATCAGAGCAACGGTCGACCCCCTTAGGCGTCTGTGCTCCGAAACACCCGCTTGGCGGAGCGGCTCGCAAAAGTTCCCGGAACGATCATAATTACCGCTCTCGGCGAGCCCCTCCGTGGGTCCGCAAGCATGAGTTATTTGCGGGGCCGGTTATCGCCTCGAAACGGTCGTAGCCCGGGAGGGGGGCGTATCAAGGTAGTTAAGACCGGCTTCGACCATCCCGGTTGGTCTCAAGCAGCGAGACTATTCGAGCTCATCGAATGCCGCTTTAAAAAGAAGCGAAATTAGAAAATCTTTAGCCTTCATGTCGAAACATGGGTTCGAACAGCGCAGGAAACCAAGTAATGCTTAACGGGGCCCCACAGGGCATCGCCCAACACATTCCATACGTACAGAAGGCCACCTAGGCAGCAGATTACATCTTTAGACTTATACAAGAAGGTCTTCGCAGGGGTATGACAGAAGACCTCGGGCAAGATAAACAGCCGGCTAGGAGGGTACGGTATGGTCCAACGTCTGAATGGCACGCGTAACGGAGTATGGGTGTGAGTTTACGATCAGGTCACACCCCGAAACTCGGGCCCCGTAAGACACCCCGCCGGAGCCTCGGCTGGGTGGGAGAAACCGCGAGGAGGCCGTGCGCGCCGAGTCGCGGGGGCGCAGGGCGTCGACTCTCGCGCCAGAAACTGGAGCGCGCGCAGCTCCGCAGTCCCGGCTGCCGGCCACAGCAGGGGACAATCAGGAGGGGGGAACGGGTCCCGCAGAGTGGAGGCGGAAAGCACCTCTCACCGTCGGCCCGCGCGCGCCGCCTGAGTCGCGCGGCGTTCCCCCGGGCCGCTGTGGCCTCCTGGGGGGCACCCCCCCGAGGCTCGCCGTCCGCCCAGGTTCCGAGCCCGGCCTTAGCCGCGGGACGCCGACGAGACCGGGCCTCGGGGGGATCGGCGCGAAGTCCCCCCGCCGGTGGCGGGGGCGCCGCGTGACGAGTCGGCGCGACGGGCTAAGCCGCGCGCGCAGCAGCGGGCGCAGGGGAGCGCCCGGACGTTAAGCGTGCCGGGGCCCGCCCTTGCGCCGGGGGCCGCCAGTGGTCGGGGCACGGGCGAGCGAGCCCGCCCGGAGGTCGACGGCTGAGATGCGCGCCGTGTCCCCCCCCGGGAAGGCTGCGCACCAGGCGTGGGTGGGGGGGACGCGCGCGATCCGGGCGACCCGCTTCAGCCGAGCGCCGCTTGAGGGGGCTGCGGCCCAGGGGCGCAGGGCGCCGGGGCCGGCGGGGCTAGCACCATAGGCCCAAGCGCCTCGGCAGCCCCCCCCGGACGGCTCCCCAGAGAGGCGGCGACGGCACCGCGTCCCTGCGGGCACCTCCCCGCCCGCCAGTGGCTGGCGGTGGGCCAGTCGGCGGGGCCCGGGCCCGTTCGAGACCCGGCGCTCCCGCGGCGCCGGCGGGCGCACGCCATGCAAGCGACCTGCTGCCCGGGCCCCCGCGGGGGGCTTGGGCGGGTGCCATCCCCGGCCGCCCGGCGCCCGCGGCGGGAGCCCCTGCGCCACTCTCCCCGGCCCCTCGGCGCCCGCCCCGCGGGCCAGCGCTCCGATCCAGACCGGCCTCCCCCACAGTCCTTGCCAC     
M       TTTTAATGTACATTATACTATTATAGTAACAAAACTACGTTTATTTGTAATTTTTGATCGAAGTAAAAATTTTTATTATAAATTTTTAAATATATCATCTATCTATATTTTATTTATAAGATAAAAATTCGAGAAAATTGTTGTTATACTATAAATATGTCTTAATATCCACATCCCTAAGATAAACTTTATTAGTTAGCAAGAAAAAGTATACAATACAAAGAAAACTTTTTCAGCTTCATATAAATTAATATAATTAATTAATACAAATAGAGTTGATTTTTAAAGGCTTTACAATTTAAATACCTTGACATTTTATCTCTATTCTAGGATTATTATAATTCTAAAATATCTAACGTAAATATATATTTGTAATTTTTTGTAAATAAAATTAAAATTAGTTCAATTTTTACTAATGCTATATTTAAGTTAATCAAAAATGTAAATATTGAGACAAATTATAAAAATCTTTAATATTCCAATTAAACTAATTAATACTCTGAAATTCCTTTATAAGTTATCCATATTCCTTTGCTATTACTGTTAAGAATTAATAGAGTTTTATTAAATGAAAGCAAGAGAGGCTTACAGAAATTTTATTATTTTATAAGTAGAAAGTTAGTTTGTAAATTGAGAAAAAGTACTGCTAATTTTTAATATTACGATATAGAACTTCAATTTACATTTATTTATTATAACATATAATTACTGTTACTAAAAATTCTAAAAAGAGTCATTAAAGAAATTAAAATTTTTAATTAATTATAGTATATCTATCGTTACTTAATTTCAATTTACTCAGAGTATAACTATTTTAATTCATTTAAGCTTTTATATGTTTCAGTACATTCGATTTTAAAATAAGATCAATTATGATATTGTGGGAACTTATTAAATAAAGTTATTTTTAATGATTTAAATTTTTAATAATCTAATCTCTAATCTTTTTTTCTCATATAAAAAACTTATTTTCACAGTAACAATCTGTACCATTAAATTGATATTAACGAATTCGTTTGCACAAGAACCTTGCCCTGAATGCCAGACTATCTACGTTTTATGGATCGCGCGAACCTGTCATTCTGAACGGTGCCTCTTCTATGGCTCAAATGGGCATATGTTTTGTAAGATATGACATCCGCCTTACACTCACGATGTAATCTCAGAGACACTTTTATATGTAGCGGAGGATTTGTCAATAGGTGTTAGTGTTTCGGAATTAATATAAGTAGATGTGACGTCTCGGAACTTAGTCGATTTGAAACCCCCAGCTGCTTAATCGTTGAACAGGGTCTGATAACTGATCTAGGTAATGATATTCAAAAAAGGAGCCCCCATATGACTTGGAACAGAATAACGTGACAGTCCAATACATCTATAGTTTTGAGAGTATTCCTTGCGAATTAGAGTTTAACTCTCCTATTTTAGAGTTAACTCTTCATTCTATTACATCAGGAGAGTGCGAACTCTACGACGGCTGACGATCCCTTATGTGGTGTACATATTAATGGGTTTGAACCGCTGTCTTATAGCCTAAAAAGTAAAACCATAAGTATTTGAGAGACACAGTAAACTACACAATATCGAGCTGAGCCATTTCTCTATACATGCATATTGGTATATGTCGTATTGATGATAGGTGTTGAGGTCTTGCCAGTCCTGAAGTGTTTATTGTAACCTATGGTTTGTGGACGATACTACTCTCTGATCGAATTATGGGATATGTTGTAGACGTGAAAATTCTATCGAGGGTGTATCTCCCAAAGTACAATAATAGCTTCGCACTCCCTGGAATTGCTTGATATGCATAGGATCTCTCTACTAAGTAATACACGTAGGAAAACCCACGGGATCATGACGATGGGAGTTAAATGTATGGGATCAGCTTTCTAGGCCTCTCCCTTAAGTTGCATGTGGTCAACATAACTGTTAATGCATAAGTAGTCACTAACTGTCGAGAGTTGTAGAGCTTCGCAGGGCAGTCTATAGTAGAGTGTTAATTCTAAGCACGGTCGGTGACAGTCAAACAAGTAGTTTAGGGTTGGGTGCAACGGCACAGAAGCCCTAACCCGCCGTTACACGGGTACCCAGGGTGACTGGAGAGGTATTCCGGGGGTGCCGTAGTTATCACCATGCCCGTCAGGCAACGTCGTACGTTCCACCATGTAGCTTCCCGGGGTGCTGAGGGCCTACGAAGTAGTGACATTCCAACTATGGCCATTCGGCCGAGCGTTTGGTGCGGTTGCCTTATCCTGATGTGGACCGACCCCGGCGGAGCGCACCCTGAAGCGTTGCCCCAGGATTCAACCGAGCGTCTAGTCACGACGCGTTAGGCGAGGTTTTCTGCGGCCGCCCGGGGAAAGAGCTGGGCCATGAGCAACGGATCAGATCAACGGTCGACCCCCTTAGTCGTCTGTGCTCCGAAACACCCGCTTGGCGGAGCGGATCCTGAAAGTTCCCGGAACGATCGTTATCACGGTTCTAGGCGGGCCCCTCCGTGGGTCCGCTATCATGAGTTATTTGCGGGGCGGGTTATCGCCCCGAAACGGTCGTTGCCCGGGGGGGGGGAGTAACAAGAGAGTTGAGACCGGCGCCAATCATCCCGGGTGGTCTCAAGCAGCCAGACTACTCGAGCTCATCGAATGCTGCTTTAAAAAGAAGCGAAATTAGAAAATCTTTGGCCTTCATGCCGAGACATAAGCTCGGACGGCGCAGGAAACCGAGAAGTGCTTAACGGGGCCCCACTGGGCATCGCCCAACACATTCCAAGCGTTCAGAGGGCCACCTAGGCAGCGGATGACATCTTTCGACTTATATATGAAAGGCGTCGCAGGGGTATGACAGAGGACCTCGGGTAAAGTAAACAGCCAGTTAGGAGGACACAGTATGGTCTAACGTATCTGTGGCACGAGGAGCGGAGTAGGGGTGTGGAGTTACGATCGGGGCACACCCCTAAACACGGGCCCCGTAAGGCACCCCGCCGGAGCCTCGGCAAGGTGGGAGAAACCGCGAGGGGGCCGTGCCCGCCGAGTCTCGGGGGCCCGGGGCGCCGAGTCTCGCGCCAAAAGCTGAAGCGCGCGCAGCTGCGCAACCTTGGGTGCCGGCCACAGCAGGGGACAATCAGGAAGGCGGAACGGGTCCCGCTGGGTGGAGGCGGGGGGCACCTCTCACCATCGGCCCGCGCGTGTCGCCGCAGTCATGCGGCGTTCCCCCGGGCCGCCGTGGCCCCCTGGGGGGCAACCCCCCGAGGGGCGCCGTCCGCCCAGGTCCCGAGGCCGGCCTTAGCTGCGCGACGTCGACGAGAGCGGCCCTCGGGGGGTCCGGCGCGGGGTCCTCTCGCCCGTGGCGGCAGCGCCGCGCGGCGAGTCGGCGGGACGGGCTAAGGCGGGCGCGCAGCGGCGGGCGCAGGCGAGCGCCCGGACGTTAAGCGGGTCGGGGCCCGCCCTTGCGCAGGGGGTGGCCGGTGGTCGGGCCACGGGCGGGCGAGCGCGCCCGGAGCGTGGCGGTTGACACGCGCGCCGAGTCCCCCCCCGTGAAGGCTGCGCACCAGGCGTGGGTGGGGGGCACGCGCGCGATCCCGGCGACCCGCTTGAGCCGGGCGCCGCTTGCGGGGTCGGCGGTCCATGGGCGCAGGACGCGGGCCCCGGCCGGGCTAGCACAATAGACCCAAGCGCCTCGGCGGCCCCCTCCGGGCGGCTCCCCGGAGAGGCGTCGCCGGCAGCGCGGCCCCGCGGGCACCTCCCCGCCCGACAGTGGCTGGCCGTGAGCCAGTCGCCACGGCCCGGGCCCGGTCGAGACACGGCTCTCCCGCGGCCCCGGCGGGCGCTAGGCGTGCAAGCGGCCCGCCGCCCGGGTCCCCGCCGGGGGCCTGGGCGGGGGCCATCCCCGGCCGCCCGGCGTCCGCGCCCGGAGCCCCGGCGCCACCCTCCCCGGCCCCTTGGCGCCGGCCCCGCGGGCCACCGCTCTGACCCAATCGGGGCTCCTCCACAGTCCTTCGCAC     
N       TTTTAATGTACATTATACTATTATAGTAACAAAACTCCGTTTATTTGTAATTTTTGATCGAAGTAAAAATTTTTATTATAAATTTTTAAATATATCATCTATCTATATTTTATTAATAAGATAAAAATTCGAGAAAATTGTTGTTATACTATAGATATGTCTTAATATCCACATCCCTAAGATAAACTTTATTAGTTAGCAAGAAAAAGTATACAATACAAAGAAAACTTTTTCAGCTTCATATAAATTAATATAATTAATTAATACAAATAGAGTTGATTTTTAAAGACTTTACAATTTTAATACCTTGACATTTTATCTCTATTCTAGGATTATTGTAATTCTAAAATATCTAACGTAAATGTATATTTGTAATTTTTTGTGAGTAAAATTAAAATTAATTCAATTTTTACTAATACTATATTTAAGTTAATCAAAAATATAAATATTAAGACAAATTATAAAAATCTTTAATATTCCAATTAAACTAATTAATACTCTGAAGTTCCTTTATAAGTTATCCATATTTCTTTGCTATTACTGTTAAGAATTAATAGAGTTTTATTAAATGAAGGCAAGAGAGGCTTACAGAGATTTTATTATTTTATAAGTAGAAAGTTAGTTTGTAAATTGAAAAAAAGTACTGCTAATTTTTAATATTACGATATAGAACTTCAATTTACATTTATTTATTATAACATATACATACTGTTACTAAAAATTGTAAAAGGAGTCATTGAAAAAATTAAAATTTTTAATTAATTATAGTATATCTATCGTTACTTAATTTCAGTTTACTCAGAGTATAAATATTTTAATTCATTTAAGCTTTTATATGTTTCAGTACATTCGATTTTAAAATAAGATCAATTATAATATTATGGGAGCTTATTAAATGAAGTTATTTTTAATGATTTGAATTTTTAATAATCTAATCTCTAATCTTTTTTTTTCATATAAAAAACTTATTTTCACAGTAACAATCTGTACCAATAAGTTGATATTAACGAATCCGTTTGCATAAGAGCCTTGCCCTGAATGCCAGACTATCTATGTTTTATGGATTGCGCGAATCTGTCATTCTGAATGGTGCCTCCTCTATACTTCAAATGGGCATGTGTTTTGTAGGATAAGACATCCGCTTTACATTTATGATGTAATCTCAGAGACACTTGTATATGTAGCGGGGAATTTGTTAATTGGTGTTTGTGTTTCGGCGTTAATATAAGCAGATATACCGTCTCGGAGCTTAGTCGATTTGAAACCCCCAGCTGCATAATCATTGAAAGGGGTCTGATAACTGATCTGGGTAATGATATTCAAAAAAGGAGCCACCATATCACTTGGAACAGAATAACGTGACAGTCCAATTCATCTATAATCTTGAGAGCATTCCTGGCGAATTAGAGTTTAACTCTTCTATTTTAGAGTTAACTCTTCATTCTGTAACATCGGAAGAGTGCGAACTCTACGACGGCTCACGATCCTATATGTGGTGTACATATTATTGGGTTTAAACCACTGTCTTATAGCCTAAAAAGTAAGGCCATAAGCATTTGAGAGACACAGTAAACTATACAATATCAGGCTGAGCCATTTCTCTATACATGCATACTGGTATATGCCGTATTGATGATGGGTGTTGAGGCCTTGTCAGTCCTGAGCTGTTTATTGCAGCCTGTGGCTTGTGGACGATACTACTCGCTGTTCGAATTATGGGATTCGTTGTAGACGTAAAAAATCTATCGAGGGTGTACCTCCCAAAGTATAATGATAGCCTCGCACTCCCTGGAATTGCTTGATATGCATAGGATCTTTCTACTAAGGAATACATGCAGGAAAATCCACGGGGTCGTGACGATGGGAGTCTAATGTATGGGATCAGCTCTCTTGGCCTCTCCCTCAAGTTGCATGTGGTCGATATAACTGTTAATGCATAAGTAGTCACTAACTGTCGAAAGTTGTAAAGCTTCACAGGGCAGTCTACAGTAGAGTGTTAAATCTAAGCACGGTCGGTGACAGTCGAACAAGTAAATTTGGGTTGGGTGAAACGACAAACAAACCCTAACCCGCCGTTGCGCGGGTACCCACCGTGACTGGAGGGGTATTCCGCGGTTGCGATAGTTATCACCATGCCTGTCCCGCAACGTCGCACGTTACACCATGTAGCTTCCCTGGGTGCTGAGGGCCTACGACGAAGTGACATTCCAAGTATGGCCATTCGGCCGAGCGTTTGGTGCGGCTGCCTTGTCCTGATGTTGACCGACCCCGGCGGAACGCACCCTGAAGCGTTGTCCCAGGATTCAACCGAGCGTCTAGTCACCACGCGTTGAGCCTGGTTTTTTGCGGCCGCCCGGGGAGAGAGCCGGGCCACGAGCATCAGATCAGAGCAACGGTAGGCCCCCTTAGTCGTCTGCGCTCCGAAACACCCGGTTGGCGGAGCGGTTGGCAAAAGTTCCCGTAACGGTCGTAATTACTGCTCTTGGCGATCCCCTCCTTGGGTTCGCAAACATGAGTTATTTGCGGGGCAGGTTGTCGTCTCGAAACGGTCGTTGCCCGGGGGGGGGGCGTAACAAGAGAGTTCAGACCGGCCTCAACCATCACCGGTGGTCTCAAGCAGCAAGACTACTCGAGCTCATCGAATGCTGCTTTAAAAAGAAGCGAAATTAGAGAATCTTTAGCCTTCATCACAAGACATGAGCTCGAACGGCGCAGGATACCAAGGAATGCTTAACGGGGCCCCACTGGGCATCGCCCAACACATTCCATACGTACAGAGGGCCGCCTAGGCAGCTGATAACATCTTTAGACTTATACATGAAGGGCATCGCAGGGGTATGACAGAGGACCACGGGCAATGTAAACAGCCAGTTAGGAGGGCACGATATGGTCTAACGTCTCCGTGGCACGTGGAGCGGAGTAGCGGTGTGGGTTTGCGAACAGGGCACACCCCTATACTCGGGCCCCGTAAGACACACCGCCGGAGCCTCGGCCAGGTGGGAGATACCGCCAGGGGGCCGTGAACGCCGAGTCGCGGGGGCGCGGGGCGCCGACTCTCGGGCCAGTACCTGTAGCGCGCGCAGCTCCGCAGCCGTGGTTGCCGGCCACAGCAGGGGTCTATCAGGCGGGGACAACCGGTCCCGCCGAGTGGAGGGGTCACGCACCTCTCACCATCGGCCCGCGTGCGGCGCGGGAGTCCTGCGGCGGTCCCCCGGGCCGCGGTGGCCCCCTGGGGGGCACCCCCCCGAGGCGCGCCGTCTGCCCAGGTCGCGAGACCGCCCTTGGCCGCGAAACGCCGACGAGAGCGACCCTCGGGGGGACCCCCGCGGGGTGCCCTCGCCGGGGGCGGGAGCGCCGCGCAGCGAGTCGGCGCGACCGGCTAAGGCGGGCACGCAGCCGCGGGCGCAGGCGAGCGCCCGGACGTTAAGCGGACCGGGGCCCGCCCTTGCGCGGGGGGCCGCCGATGGTCGGGGCACCGGCGGGCGAGCGGGCCCGGAGCCCGGCGGCTGAGACGCGCGCGGGGTCCCCCCCCGGCAAGGCTGCGCACCAGGCGTGGGTGGGGGGGACGCCCGCGATCCGGGCGACCCGCTTGAGCCGCTCGCCGCTTGCGGGGGCTGCGGCCCAGGGGCGCAGGACGCGGGCGCCGGCCGGGCTAGCACCAGAGACCCAAGCGCCTCGGCGGCCCCCCCCGGACGGCTCCTCGGACAGGCGACGCCCGCACCGCGGCCCTGCGGGCACCTCCACGCCCGACAGCGGCTGGCCGCGAGCCGGCCGCCACGGCCCGGGCCCGGTCGAGACTCGGCGCTCCCGCGGCTCCGGCTGTCGCGGACCGTGCAAGCGGCCCGCCGCCCGGGGCCCCGCCGGGGCCCTGGGCGGGTGCCATCCCCGGCCGCCCGGCGCCCGCGCCGGGAGCCCCGGCGCCACACGCCCCGGCCCCTTGGCGCTGGTCCCGCGGGCCAGCGCTCCGACCAAATCGGGGCTCGCCCGCAGTCCGTCTCAC     
O       TTTTAATGTACATTATACTATTATAGTAACAAAACTACGTTTGTTTGTAATTTTTGATCGAAGTAAAAATTTTTATTATAAATTTTTAAATATATCATCTATCTATATTTTATTTATAAGATAAAAATTCGAGAAATTTGTTGTTATACTATAGATATGTCTTAATATCCACATCCCTAAGATAAACTTTATTAGTTAGCAAGAAAAAGTATACAATACAAAGAAAACTTTTTCAGCTTCATATAAATTAATATAATTAATTAATACAAATAGAGTTGATTTTTAGAGACTTTACAATTTTAATACCTTGACATTTTATCTCTATTCTAGGATTATTATAATTCTAAAGTATCTAACGTAAATGTATATTTGTAATTTTTTGTAAATAAAATTAAAATTAGTTCAATTTTTGCTAATACTATATTTAAGTTAATCAAAAATGTAAATATTAAAACAAATTATAAAAATCTTTAATATTCCAATTAAACTAATTAGTACTCTGGGGTTCCTTTATAAGTTATCCATATTCCTTTGCTATTACTGTTAAGAATTAATAGAGTTTTATTTAATGAAAGCAAGAGAGGCTTACAGAAATTTTATTATTTTATAAGTAGAAAGTTAGTTTGTAAATTGAAAAAAGGTACTGCTGATTTTTAGTATTACGATATAGAACTTCAATTTACATTTATTTATTATAACATGTAGTTACTATTACTAAAAATTCTAAAAAGGGTCATTAAAAAAATTAAAATTTTTAATTAATTATAGTATATCTATCGTTACTTAATTTCAATTTACTCAGAATATAAATATTTTAATTCATTTAAGCTTTTATATGTTTCAGTACATTCGATTTTAAAATAAGATCAAATATACTATTATGGGAACTTATTAAATAAAGTTGTTTTTAATGATTTAAATTTTTAATAATCTAATCTCTAATCTTTTTTTTTCATATAAAAAACTTATTTTCACAGTAACAATCTGTACCATTAAATTGATATTAACGAGTTCGTTTGTATAAGAACCTTGCCCTGAATGCCAGACTATCTATGCTTTATGGATCGCGGGAATCTGTCATTCTGAACGGTGCCTCATCTATAGATCAAATGGGCATGTATTTTGTAGGATAGGACGTCCGCTTTACATTCACGATGTAATCTCAGAGACACTTGTATATGTAGCGGAGAGCTTGTTAATAGGTGTTTGTGTTTCGGCATTAATATAAGTAGATGTAGCGGCCTGGAATTTAATTGATTTGAAACCCCCAGCTGCATAATCGTGGAACGGGGTCTGATAACTGATCTAGGTAATGATATTCAAAGAAGGAGCCTCCATATGACTTGGAACAGAATAGCGTGACAGTCCGATTCATCTATAGTCTTAAGAGTATTCCTGGCGAATTAGAGCTTAACTCTCCTATTTTAGAGTTAGTTCTTCATTCTATCACATCAGGAGAGTACGAACTCTACGACGGCTTACGATCCTTTATGTGGTGTACACATTAATGGGTTTTAACCACTGTCCTATAGCCTAAACAGTAAGGCCATAAGTATTTGAGAGACACAATAAACTACATAGTATCGAGCTGAGCCATTTCTCTATACATGCATATTGGTATATGTCGTATTGATGATAGGTGTTGAGGCCTTGCCAGTCCTGGGTTGTTTATTGCAACCTATGGCTTGTGGGCGACACTACTCTCTGCTCGAATTGTGGGATTTGTTGTAGGCGTCAAAAGTCAATCGAGGGTGTACCTCCCAAAGTGTAATAATAACCTCGCACTCCCTGGAATTGCTCGATGTGCGTAGGGTCTATCTACTACGGAATACATGCAGGAAAACCCACGGGATCATGACGATGGGAGTTCAATGTATGGGATCAGCTTTCTCAACCTCTCTCTCAAGTTGCATGTGGTCAACATAACTGTTAATGCATGAGTAGTCACTATCTGTCGACAGTTGTAGAGCTTCGCAGGGCAGTCTACAGTAGAGTGTTAAATCTAAGCACGGTCGGTGACAGTCAAACAAGAAACATTGGGTTGGATGGAACGACACAGAAACCCTAACCCGCCGTTGCCCGGGTACCCAGCGTGACTGGAGAGGTATTCCACGGGTGCGCTAGTCATCACCATGCTTGTCCCGCAACGTCGGACGTTCCACCATGCGGCCTCCCGGGGTGCTGAGGGCCCTCGACGTAGTGACATTCCAAATATCGCAATTCGGCGGAGCGTTTGGTGCGGTTGCCTTATCCTGATGTGGACTGACCCCGGCGGAGCGCACCCTGAAGCGTCGCCTCAGGATTCAACCGAGCGTCTAGTCTCAACGCGTTGGGCCTGGTTTTTTGCGGCCGCCCGGGGAGAGAGCCGGGCCACGAGCACCGGATCAGTGCAACGGTCGACCCCCTTAGCCGTCTGTGCTCCGAAACACCGGCTTGGCGGAGCGGTTTGCAAAAGTTCCCGGAACGGTCGTAATTACTGCTCTCGGCGGGCCCCTCCGTGGGTCCGCAAGCATGAGTTATTTGCGAGGCAGGTTATCGCCCCGGAACGGTCGTTTCCCGGGGGGGGGGCGGAACAAGAGAGTTTAGACCGGCAACCACCATCCCAGATGGTCTCAAGCAGCAAGCCTACTCGAGCTCATCGAATGCTGCTTTAAAAAGAAGCGAAATTAGAGAATGTTTAGCCTTCATCTCGGGACATAAGCCCGGACGGCGCAGGAAACCCAGAAATGCTTAACGGGGCTCCACTGGGCATCGCCCAACACATTCCATACGTACAGAGGGCCACCTAGGCAGCTGATGACATCTTCAGACTTATACAGGAAGGATGTCGCAGGGGTATGACAGAAGACCGCGGGCGACGTAAACAGCCGGTTAGGAGGGAACAGTATGATCAAACGTGTCCGTGGCACGCGGAACGGAGTAGGGGTGTGGGCTTACGACCGGGGCACACCCATAAACCCGGGCCCCGTAAGACACGCCGCCGGAGCCTCGGGGAGGTGGGAGAAACCGCGAGGGGGCCGTGCACGCCGAGTCGCGGGGGCGCCGGGCGCCGAGTCGCGCGCCAGGAGATGTAGCGCGCGCAGCTCCGCACTCTTGGCTGCCGGCGACAGCAGGGGGCAATCAGGAAGGAGGAACAGGTCCCGCAGTGTGGAGGGCAAACGCACCTCTCACCATCGGCCCGCGCGCGCCGCCGTAGTCCCGCGGCGTTCCCCCGGGCCGCGGTGGCCCCCCGGGGGACACCCCCCCGAGGCGCGCCGTCCGCCCAGGTCCCGAGGCCAGCCTTAGCCGCGTGACGCCGATGAGAGCTGCCCTCTGGGGGAGCAGCGCGAGGTCCCCTCGCCCGCGGCGCCAGCGCCGCGCGCCGAGTCGGCGCGACGGGCTAAGGCGAGCACGCAGCGGCGGGCGCAGGGGAGCGCCCGGACGTTAACCGGGCCGGGGCCCGCCCTTGCGCAGGGGGCCACCGGTGGTCGGGGCACGAGCGAGCGAGCGCGCCCGGAAGGCGGCGGCTGAAACGCTTGCCGGGTCCCCCCCCGTCAAGGCTGCGCACCAGGCGTGGGTGGGGGGGACGCGCGCGATCCGGGCGACCCGGTTCAGCCGACCGCGGCTTGCGGGGGCGGCGACCCAGGGGCGCGAGACGCGGGCCCCGACGGGGCTAGTGCCATCGGCCCAAGCGCCTCGGCCGCCCCCCCCGGGCGGCTCCCCCGAGAGGCGGCGCCGGCACCGCGAGCCTGCGGGCACCTCCCCGCCCGGCAGCGGCTGGCCGCGGGCGGGTCGGCACGGCCCGGGCCCGTTCGGGACCCGGCGCTCCCGCGGCTCCGGCGGCCGAATGCCGTGCAAGCGCCCCGCCGCCCGGGCCCCCGCCAGGGCCCTGGGCGGGAGCCATCCCCGGCCGCCCGGCGCCCGCGCCGGGAGCCCCCGCGCGACGCTCCCCGGCCCCTTGGCGCCGGTCCCGCGGACCAACGCTCCGACCTAATCAGGGCGCCCCTCCAGTCCTTGGCAC     
P       TTTTAATGTACATTATAATATTATAGTAACAAAACTACGTTTATTTGTAGTTTTTGATCGAAGTAAAAATTTTTATTATAAATTTTTAAATATATCATCTATCTATATTTTATTAATAAGATAAAAATTCGAGAAATTTGTTGTTATACTATAAATATGTCTTAATATCCACATCCCTAAGATAAACTTTATTAGTTAGCTAGAAGAAGTATACAAGACAAAGAGGACTTTTTCAGCTTCATAAAAATTAATATAATTAATTAATACAAATAGAGTTGATTTTTAAAGACTTTACAATTTTAATGCCTTGACATTTTAGCTCTATTCTAGGATTATTATAATTCTAAAGTATCTAACGTAAATATATATTTGTAATTTTTTGTAAGTAAAATTAAAATTAGTTCAATTTTTACTAATACTATATTTAAGTTAATCAAAAATGTAAATATTAAAACAAATTATAAAAATCTTTAATATTCCAATTAAACTAATTAATACTCTGAAGTTCCTTTATAAGTTATCCATATTCCTTTGCTATTACTGTTAAGAATTAATAGAGTTTTATGAAATGAAAGCAAGAGAGGCTTACAGAAATTTTATTATTTTATAAGTAGAAAGTTAGTTTGTAAATTGAAAAAAGGTACTGCTGATTTTTAATATTACGATATAGAACTTCAATTTACATTTATTTATTATAACATATAATTACTATTACTAAAAATTATGAAAAGGGTCATTGAAAAAGTTAAAATTTTTAATTAATTATAGTATATCTATCGTTACTTAATTTCAATTTACTCAGAGTATAAGTATTTTAATTCATTTAAGCTTTTATATGTTTCAGTGCATTCGATTTTAAAATATGATCAATTATGATATTATGGGAACTTATTAAATAAAGTTATTTTTAATGATTTAAATTTTTAATAATCTAATCTCTAGTCTTTTTTTTTCATATAAAAAACTTATTTTCACAGTAACAATCTGTACCAATAAATTGATATTAACGAATTCGTTTGCACAAGAGCCTTGCCCTGAATGCCAAACTATCTATCCTTTATGGATCGCAAGAATTTGTCATTCTGAACGGTGCCTCCTCTATAGGTCAAATGGGCATACGTTTTGTGAAATAACACGTCCGCTTTACACTCAAGATGTAATCTCAGAGACACTTGTATATGTAGCGGGGAATTTGTCAATAGGTGTTAGTGTTTCGGCATAAATATAAGTAGATATAACGACATGGAACTTATTCGATTCGAGACCCCCAGCTGCGTAATCATTGAACAGGGTCTGATAACTGATCTAAGTAGTGTTATTCAAAAAAGGAGCCTCCATATAGCTTGGAACAGAATAACGTGACAGTCCGATTTGTCTATAATCTTAGGAGTATTCCTGGCGAATTAGAGTTTAACTCTACTATTTTAGAGTTAACTCTTCATTCTATGACATTAGAAGAGCGCGAACTCTACGACGGCTCACGATCCCTTACGTGGTGCACATATTAATGGGTTTAAACCACTGTCTTACAGCCTAAAAAGTAAGGCCATAAGTATTTGAGAGACACAATAAACTACATCGTATCGAGCTGAGCCATTTCTCTATACATGCATATTGGTATATGCCGAATTGATGATAGGTGTTGAGGTCTTGCCAGTCCTGGGCTGTTTATTGCACCCTATGGCTTGTGGGCGATACTACTCTCTGTTCGAATTATGGGATTTGTTGTAGCCGTGAAAAGTCTATCGAGGGCGTACCTCCCAAAGTGTAATAATAGCCTCGCACTCCCTGGAATTGCTCGATATGCTTAGGATCTCTCTACTAGGCAATACATGCAGGAAAACCCACGGGGTCGTGACGATGGGAGTTCAATGTATGGGATCAGCTCTCTCAGCCTCTCCCTTAAGTTGCATGTGGTCGACATAACTGTTAATGCATGAGTAGTCACTAGCTGTCGAAAGTTGTAAAGCTTCGCAGGGCAGTCTACAGTAGAGTGTTAAATCTAAGCACGGTCGGTGACAGTCGAACAAGAAACTTCGAGTTGGGTGTAACGACACAGAAGCCCTAACCCGCCGTTTCCCGGGTACCCAACGTGACTGGAGAGGTGTTCCGCGGGTGCGATAGTCATCAGCATGCCTGTCCCGCAACGTCGCACGTTACACCATGGGGCTTCCCAGGGTGCTGAGGGCCCACGACGTAGAGACATGCCAAATATTGCTATTCGGCCGAGCGTTTGGTGCGGTTGCCTTATCCTGAGGTGGACTGACCCCGGCGGAGCGCGCCCTGAAGCGTCGCCTCAGGATTCAACCGAGCGTCTAGTCGCGACGCGTTGGGCCTGGTTTTTTGCGGCCGCCCGGGGAGAGAGCCGGGCCACGAGCACCAGATCAGAGCAACGGTTGACCCCCTTAGCCGTCTGCGCTCCGAAACACCCGCTTGGCGGAGCGGTTCGCAAAAGTTCCCGGAACGGTCGTAATTACTGCTCTCGGCTAGCCCCTCCGTGGGACCGCAAACATGAGTTATTTGCGAGGCAGGTTGTCGCCACGAAACGGTCGTTACCCGGGGGGGGGGCGCAGCTAGAGAGTTAAGACCGGCTTCGACCATCCCGGGCGGTCTCAAGTAGCAAGACTACTCGAGCTCATCGAATGCTGCTTTAAAAAGAAGCGAAATTAGAAAATCGTTAGCCTTCATCTCGAGACATAGACGCGAACTGCGCAGGAGACCGAGTAATGCTTAACGGGGCCCCACCGGGCATCGCCCAACAAATTCCATTCGCACAGAAGGCCACCTAGGCAGCTGATGACATCTTTAGACTCATACAGGAACGGCTTCGCAGGGGTATGACAGAAGACCGCGGGCAATGTAAACAGCCGGTTAGGAAGGCACAGTATGATCCAACGTTTCAGTGGCACGCGGAACGGAGTAAGGGTGTGAGTTTACGATCGGGGCGCACCCCTAAACACGAGCCCCGTAAGACACACCGCCGGAGCCTCGGCAAGGTGGGGGAAACCGCGAGGGGGCCGTGCACGCCGAGTCGCGGGGGCGCAGGGCGCCGAGTCTCGCGCCACAAATTGGAGCGCGCGCAGCTCCGGAGCCTTGGCTGCCGGCCACAGCAGGGGACAATCAGGCAGGGGCAACTGGTCCCGCAGGGTGGAGGGCACACGCGCCTCTCACCATCGGCCCGCGCGCGCCGCCGAAGTCCAGCGGCGTTCCCCCGGGACGCGGTGGCCCCCTGGGGGGCACCCCCCCGAGGCGCGCCGCCGGCTCAGGTCCCGAGGTCGACCTTAGCCGCGGGACGCCGATGAGAGCTGCCCTCGGGGGGAGCCCCGCAGGGTCCCCTCGCCTGGGGCGAAAGCCCCGCGCGGCGAGTCGGCGCGACGGGCTAAGGCGGGTACGCAGCAGCGGGCGGAGGGGAGCGCCCGGACGTTAGGCGGGCCGGGGCCCGCCCTTGCGCCGGGGGGCGCCGATGGTCGGGCCACGGGCGAGCGAGCGCGCCCGGAACGGGGCGGCTGACACGCGCGCCGGGTCCCCCCCCGGGAAGGCTGCGCACCAAGCGTGAGTGGGGGGGACGCGCGCGATCCAGGCGACCCGCTTGAGCCGAGCGCCGCTTGCGGGGGCGGCGGCCCACGGGCGCAGGACGCGGGCGCCGGCCGGGGTAGCACCATAGGCCCAAGCGCCTCGGCCGCCCCCCCCGGACGGCTCCCCGGAGCGGCGACGCCGGCACCGCCCCCCTGCGGGCACCTCCCCGCCCGCCAGCGGCTGCCCGCGAGCCGGTCGGCACGGCCCGGGCCCGTTCGTGACCCGGCGCTCCCGCGGCCCCGGCGGGTGCGGGCCGTGCAAGCGGCCCGCCGCCCGGGCCGCCGCCGGGGTCTTGGGCGAGCGCCATCCCCGGCCGCCCGGTGCCCGCGCCGGGAGCCCCGGCTCGGCCCTCCCCGGCCCCTTGGCGCCGGTCCCGCGGACCAGCGCTCCGAGCCAATCGGGGCTCGCCCACAGTCCTTGGCAC     
