# Supplementary material for: A simple method for data partitioning based on relative evolutionary rates
Source: PeerJ. 2018 Aug 28;6:e5498. doi: 10.7717/peerj.5498 (PMC6118207; doi:10.7717/peerj.5498)
Supplement: Data S1 — The datasets are provided in the PHYLIP format. [file peerj-06-5498-s002.zip › DataS2/SS10-3.phy]

17  4000
out     ATAAAAAGATTACGTTGTACTAATATGATAGTTTTTATATACTGTAAGTTGACTGATTATTGAGTATTAAATATAAAAATTAGAATACTTTATACATTATTACAAAATTTAAGTGTATAAAAAAACGAATACGAAACATAATAACCTGACTTTTATAATATAATAGAATATAAAAAATCTTATATTTTCAAGAAAATTAATAAACAGTTAGGATATTATATGTATTATATTATGAGAATTCAAATAATTTAGGTTTGTATATATTTATATTTATTTTTAATCTAGAGCATAAGATTCTATTTTTTTTAATTCATTTTTGCTAATAAAATTCTTCTTAGATATTTCTTTATTAAAAATATATCACCTGTATATTTTAAACAATTGGAGTTTCTCACTAATAAGATACATTTATATTTAATTGATTAATTAAAATTAGTAAGAATTATGATTACATTAATATTAGTATTATAGATCATCCGGTTACAAAATACTCAAAAATTGATATATGTCATTTTGAACAATAAAAACTCTATTATTTAAAATTTTAAATAATTTTTTGGTAAAATCACTATTAGTTACGATTTATTTAATTTTATATATAAATAATAATATAAACAATTATTATCCATAGAATACCAAATTATTTAAGAAATGTAATATGAATCATGAATAGAAGACATGATCAGAACTAATTAATACTTAATTGTATTTCAAATTATGAATACTTTATGTTATCAAAAGAAATTTATAAATTTGATTTTTTAGCTACCATAAATATGGTCAATTGAAAAAACTTATTACTTTATATAAACAATAAAGAAATTGTATTACAATCTGACCTTAAAAACATGTCACGCATTTAAACCTGAAAAATACTACTATATATTTGAGATTTAAAAGAATTAACTAACTTCTATAATATTTACTTTGAAAAACATTAAAAATGGCGTACATGTTTTTTAATTTTAATTATAACGAAATAGAAAATATTGTAATTTAACGGTTCAGACTAAACTCTGCGGATAACGCAATTTTCCGGACACTAAATGCGAGCAGTAGGAAAGAATTGAATACAAGTAATTTAACACAGTGCATGCCATTTGATTACTCATGTTATATTAGGATTCTACCGTCGTATTGAGGTAACTGGATGGCTGTACTGGGCAAACCAGTATCGCTGCAGACAAATGCAACTTAATCTTGTGGAAAACTAGATATCTAAAGCCGCTCCACATTTTGTTATATGAATCAACCACTAGTGCTTTTCTACTACATGATAATTAAATAATGATCTACCAACAGAAACTTAACGTTGTCTGATAATGTACTCGGTTCCTCGTCCCACAACCCCTGAGGTTATATAGAAATGTATCCCTACGTCCCGTGTACGTCTATGTGTGAAACTTGATTAATCCTCTTCATTCCTACTTATTTCAACAGTCAAGGGTGAAAATGTCCAGCCGCTACAATACTATAATATCTGTTTTTGACAAACTAGGGCTAATGGTAAGGATTAGGTCCCTAAGTGCGACCGTGTTCTCGACTGGTGCTCACTTTCTCTAAAATAAAGGATTCCAGTTAAAATACATTACGGGGTTTCTTACTAATCGTTATAGTGACCCAAATGATAATCACTTCGATTAAAATTGTTATCGGTGATAAATTCTTTTCCAGAGGGCAAAAACTCCCAAGCTTGTCTAATCATTAAATCATTAACTGAAACAATAGCACAGAGGTCAACTGTTAACAATCGTACCGAGCTTCTTAAGTCTAATTTTTGGACCTAACATAGACCACGTTAATACAGGACTCTGATAAATAGGCAAGAATCCCTCTAAGATGTGACATGCTTGGCGATTGTTAGATGTAGTCCTCCAAGGTTTTAAAAGACTTAGTTAACATTTCACAGTATCCTTTACTCCCTTAATTTTCGATCATACCATGCTGGCGCAGCCCTGCGGACGTGAGATTTCATGTAATATTTGATACCTAACCGTGAGGAGGGGAATGCACCATTTTCTCGGACCCCACTATAGACTCGCTGGATAACGAAAGGCGGAATTTAGGGCGCCCCGGCAACGGAAGGCACACTAGGCCTGCCACGCTAAGCAGTCGAGGATGTGAGCACTGGACGCGGCATCCAGTCAAACAAGCCGCGAGTTCGAGCGCCTGATCTGCCCGTATATCAGCCTTTCACGAAGCGCCGTCAAGCGCCGGGGCAGTTCTAGCATCCCTTCTGAGCCGGAAACCGAGCCCCTCTATAATATTGGGTAACTCGGAAGTGGGGTCCGAGTGGCTGGGGTTAAATGGGGTGCTCGAAAGTCGATCGGTCCGGGGCGCAGTCTGGGGGCTATACTGAAGGCGGACGATGTTCCGCCTGGTCTCTTAATTACGAAGTTATGATGCCTTTACAATGCAAGTGATGCGAACTGCTTCTGGTCGGGGCGAGTGGTCCCCGCCGGGTTGATGATGGAAGACCTTTCGCGGTTCTCTGATGCATGCCGAAAGCCGCCGGTGAGACTACGCAGCGTCCACACGGATGCCGGCCTGGCACTTCGAAGGCCACCGCACGGAGAAAGCCGCCTAAAAGGGGATGGGTGGCGCCTCTTATCGTCGGGCAGCCGTTCCATTCGGCTTGCAGCAGCCTTGCCGATGGCCCAGCGACCCGGGGGGCTTCTCCAGGCTGAGAACTTGGATTCAGGTAGCAGCTCGAGGCGCCCGAGCCCTCTGTTCCGATGTAGCGGGGGACCTGACGTTCGGCCAACGAGAGTGCTCGCTCTTCGACGAATACCGACTGACGGGAGGACCAGCGTTGCACCTGGCCGATCTTTTGGTACTGAGACGTTTGCAGCGTACTTGGTCAGATATGGTCAACGCCATCAACGCGGCGCCCTAACCCGCCCTACGCCACGCGTAGACTTGCTCTGCCAAAGGCTTGAATATTGGTACGTCACGGTGGAGACCAAGCTCCTCTGGAGCATCGTTTCCAGCGGGCGTGGGCGGTCGGGGCGGGGGCCTGAGCCGTCCGACTCGCAGGTGCGCTGGCGCCCGCGTCGGCCCGTGCCGGTCGCCACCCGATGGGGGGCGCGCCAATGCCCCCGCCGGGGAGTAGGCCCCCGCATATGGAGAGCCGCTGTGAGCGCCCGCCCGACACCTTGCCGGGCGGGGCTCGGGGCGGCGTTCGCCGCACGCTCACCCGGCAGGGGGTCCTCCGTGGCTGCGGGCCGCGTCCGCCACACTTGACCGGGCGAGTGGCGGGGCGGCGCCTCCGGCCCCCTGGCGCGCCTCGGCGCAGAGGCTCCCGCGGGCGCGGGCACCCCCCCCCGACCCCTCTCCGGCGCCTCGGCGGCTCGCGCACGCGTCGCGGCGCGTCCGGGATTGCGCGAGTGCGCGCCAGCGGGGCACGCAGGTCGTCGCCCCACGGGGCGTTGCCGCCCCCTCAATAACGCCCCGGTGCCCCCAGGCGGCTCGCACGACGACGTTGCGGGCAGCGCGGGAGGGGCTGGCCGGCCGGCCCTCGCGGGCGGCGCGCCCCGCGGGTCGTGGCCGTCCTCCGGTCATCCACGAGGGTTGGACCCAACCTCCTCGCATGTAGTGGTAGGGCAAGACTCCAGCTGCAGGCAGGCACCCTGCCCGACGGGCGCCGCGCTCGGTGTGCGCCGGACCCCCCCATCCCGCGTGGCCCGGACCGCCGGGGGGTGGCCGGGGTCTGCCCTGCGCGGGCCCGCGGCGGCCCCGCGCTGGGGTCCGCTGGACGCTTCGGCCTCGGGCCTAACCGCGCCGCGCGGGGAGGCTGCCCCTCTCGCTCGCCGTGGCTAGGGGCGCGTCCGGGTGCCGCAGGAGGGCGCCCCCCGCCCCAACTTGGCCTCCCTGCGGGTGCGCTCAGGGCAGGCGGCGGGTCCCGACGCATCCCGGACTTTTGGTGGCCCCTCGGCCTTCCCCCCGGTACCGATATACCGGAGTGCGTTCCGCCGCTCCGCCGTGCCATGACGGTGTCCCG     
A       ATAAAAAGATTACGTTGTACTAATATGATAGTTTTTATATACTGTAAGTTGACTGATTATTGAGTATTAAATATAAAAATTAGAATACTTTATACATTATTACAAAATTTAAGTGTATAAAAAAACGGATATGATACATAATAACCTGACTTTTATAATATAATAGAATATAAAAAATCTTATATTTTCAAGAAAATTAATAAACAATTAGGATATTATATGTATTATATTATGAGAATTCAAATAATTTAGGTTTGTAAATATTTGTGTTTATTTTTAATCTAGAGCATAAGATTCTATTTTTTTTAAATCATTTTTGCTAATAAAATTCTTCTTAGATATTTCTTTATTAAAAGTATATCACCTGTATATTTTAAACATTTGGAGTTTCTCCCTAATAAAATACATTTATGTTTAATTGATTAATTAAGGTTAATAAGAATTATGATTACATTAATATTAGTATTATAGATCATCCGGTTACAAAATACTCAAAATTTGAAATATATCATTTTGAACAATGAAAACTCTATTATTTAAAATTTTAAATAATTTTTTGATAAAATCACTATTAGTTACGATTTATTTAATTTTGTATATAAATAATAATATAAACAATTATTATCCATAGAATGCCAAATTATTTAAGAAATATAATATAAATCATGAATATAAGACATGTTCAGAACTAATTAATACTTAATTGTATTTCAAATTATAAATACTTTATATTATCGAAAGAAATTTATAAATTTGATTTTTTAGCTACCAGAAATATGGTCAATTGAAGAAACTTATTATTTTATATAAACAATAAAGAAGATGTATTACAATCTGACCTTAAAAACATGTCACGCATTAAAACCTGAAAAATACTACTATATATTTGAGATTTAAAAAAATTAACTAACTTATATTATATTTACTTTGAAAAACATTAAAAATAGCGTACATGTTTTTTGATTTTAGTTATAACGAAATAGAAAATATTGTAATTTAACGGTACGAACTAAACTCCGCAGATAACGCAATTTTCCCTACACTAAGTTCGAACAGTAGGAAAGAATTGAATACAAGTAATTTAATGCAGTGCATGCCATTTGATTTCTCATGTTATGTTAGACTTCTACCGTCGTATTGCGGTAACTGGATGGCTGGACTGGGCAAATCAGTATCGCTGCAGACTAATGCCACTTAACCTTGTCGCAAACTAGGTAGCTAAAACCGCTCCAGGTTTTGATATATGAATCAACCACCACTGCTTTTTTACCACATGATAATTAAATAATGATCTACCAACAGAAATTTAACGTTGTCTGATAATGTACTCGGTTCCTCGTCCCACAACCCCTGAGGTTATATAGAAATGTATCCTTCCGTCCCGTGTACACCTATTTGCGAAGCTTGATTAATCCTCTTCATCCCTACATATTTCAACAGTCAAGGGTGAAAATGTTCAGCCGCTACGATACTACAATATCTGTTTTTAATAAACCAGGGCTAATGGTAAGGATTGGGTCCCCAAGTGTGACCGTGTTATTGACTGGTGCTCACTTTCTCTCAATTAAAGGAATCCAGTTAAAATACATTGCGGGGTTTCTTACTAATCGTTATAGTGACCCAAATGATAATAACGGCGATTAAAACTGTTATCGGTGATAAACTCTTTTCAAGAGGGCAAAAAATCCTAAACTTATCTAATCACTAGATCATTAACTGAAACAATAATACAAAAGTCAACTGTTAACAGTCGTCCCGAGCTTCTTAAGTTTAAATTTGGGACCTAACATAGACCACGTTAATACAGGACCTTGATAAAAAGGCAAGGATTCCTATAAGATGTGATATGCCTGGCGACTGTTAGATGTAGTCCTCCAAAGTTTTAAAAGACTTAGTTAACATTTCACAGTATCCTCTATTCCCTCAATTTTCGATCATACCGTGCACGCTTAGCCCTGAGGAAGTGAGATTTCATGTAATATTTGATACATAACCGGAAGGTGGGGGATGCGCCATTCTCTCGGACCCCACTGTAGACTCGCTGTATAACGAAAGAGGGAATTAGGGGTGCCCCGACAGCGGAATGCACGCTAGGCCTGCCACGCTCGGCAGTCGGTGATGTGAACACTTGACGCGACATCCAGTCGAACATGCCGCGAGGTCGAGCGCCTAATCTGCCCTTATATCAGCCTTTCGCGAAGCGCCGTCAAGCGTCAGGGCGGTTCTAGCATTCGTTCTGAGCCGGAAACCAAGCCCCTCTATAATATCGGGTAATACGGAAGTGGGGTCCGAGTGGCTGGGGGTGAATGGGGTTCTCAAAAGCCGATCGGTCCGGGGCGCAGTCTGAGAATTATACTGAAGGCGGACGATGCTCCGGCTGGTCTCTTACTTGCGGAGTTGTGTAGCCTTGACAATGCGTGTGATGCGAACTGCTACTGGTCGGGGCGAGTGGTCCCCGCCGGCTCGATGGTGGAAAACCTTTCGCAATGCGCTGATGCGTGCCGAAAGCCGCCTGTGAGACGACGCAACGTCCACGCGGATGCAGACCTAGCTCTTCCAAGGTCACCGAACCGAGAGGGCCGCCTAAAAGGGGATGGGCGGCGCCTCTTGTCGCCGGGCAGCCGTTCCAGCCGGTTTGCAGTAGTCTTGCCGTTCGCCCAGCGACCCGAGGGGCTTCTCCAAGCTGAGAACTTAGATTCAGGTAGCAGCTCTAGGCGCCGGAGCCGTCTGTTCCGATATAGCGGCGGACCCGGCGTTCGGACAACGAGAGTGCTCGCTTTTCGACGAATACGGACTGAGGGGAGGACCAGCGTTGCACCTGACCGATCTTTTGGTACTGAGACGTTTGCAGCGTACTTGGAGAGATATGGATAACGCCATCTACGCGGCGCCCCCGCCCGCCCTACGCCACGCGTAAACTTGCTCTGGCAAAGGCTTGCATATTGGTACGTCGCGGTGCAGACTAAGCCCCTCTGGAGCAGCGTTTCCAGCGGGCGTGCACGGTCGGGGCGGGGTCGTTAGCCGTCCGACTCGCAGGCGCGTTGGCGCTCGCGTCCCGCCGTGCCGGTCCCTGCCCGTTGAGCGGCGCGTCAATGCCCCCGCCGGAGCGTAGGCCCCCGCATAGGGAGAGCCGCCGTGAGCGCCCGCCCGGCACCGCGCAGGGCGGGGCTCAGGGCGGCGGTCGCGGCACGCTCACTCAGCAGGGGGCCCTCCGCGGCGGCGGGCCGCGTCCCTCGTTCTTGACCGGACGAGTGACGGGGCGCCGCCTCCGGCCTGCTAGTGTGCCCCGGCACAGAGGCTTCCGCGGGCGCGGGCACCCCCCCCCGACGCCTCCGCGGCGGCCCGGCGGCTCGCGCACGCGGCGCGGCGCGCCCGGGACTGCGCGAGTCCGCGCCAGCGGGGCACGGAGCTCGCCGCCCCCCGGGGCGTTGCCGCCCCCTCGATAATGCGCCGGCGCCCCCAGGCGGCGCCGACGAGGACGTGGCGGGCCGCGCGGGAGGGGTCGGCCGCTCGGCCATGGCGGGCGGCGCGCCCCGCGGGTCGTGCCCGCCCTCCGGTCATGCGCGAAGGCCGGACCCAGCCTCCTCGCCTTTGGTGGCAGGGCAACGCTCCAGCTGCGGGCAGGCAGCCTGCCTGACGAGCGCCGCGCTCGGTGTGCGCCGGACTCCCCCGTCCCGCCTGGACCGAACCGACGTGGGGCGGCCTGCGTCTGCGCTGCGCGGGCCAGCGACGGCCGCGCGCTGGGGTCCGCTGGACACTTCGGCCTCGGGCCTAACCGTAACGCGCAGCGGAGCGGCCCGTCCCGCTCGGCGGGGCTAGGGGCGCGTCCGGGTGCGGCAGGAGGCCGCCCCCCGCTCCGACTTGGCTTCTCTGCCGAGGCGCTCAGGGCGGGCAGCGGGTCCCGACGCATCCCGCGCTTTTGGTGGACCCCCGGCCTGCCCCTCGGTTCTGAGATGCCGGCGTGCGTTCCGCTGTTCCGCCGTGCCATGACGGTGACCCG     
B       ATAAAAAGATTACGTTGTACTAATATGATAGTTTTTATATACTGTAAGTTGACTGATTATTGAGTGTTAAATATAAAAATTAGAATACTTTATACATTATTAAAAAATTTAGGTGTATAAAAAAACGGATATGGTACATAATAACCTGACTTTTATAATATAATAGAGTATAAAAAATCTTATATTTTCAAGAAAATTAATAAACAATTAGGATATTATATGTATTATATTGTGAGAATTCAAATAATTTAGGTTTGTAAATATTTATATTTATTTTTAATCTAGAGCGTAAGTTTCTATTTTTTTTAGATCATTTTTGCTAATAAAATTCTTCTTAGATATTTCTTTATTAAAAATATATCACCTGTATATTTTAAACATTTGGAGTTTCACACTAATAAAATACATTTATATTTAATTGATTAATTAAAATTAATAAGAATTATGATTACATTAATATTAGTATTATGGATCATCCGGTTACAAAATACTCAAGAATTGATATATATCATTTTGAACAATAAAAACTCTATTATTTAAAATTTTAAATAATTTTTTGATAAGATCACTATTAGTTACGATTTATTTAATTTTATATATAAATAATAATATAAACAATTATTATCCATGGAATACCAAATTATTTAGGAAATATAATATGAATCATGAGTAGAAGACATGTTCAGAACTAATTAATACTTAATTGTATTTCAAATTATAAATACTTTATTTTATCGAAAGAAATTTATAAATTTGATTTTTTAGCTACCAGAAATATGGTCAATTGAAAAAACTTATTATTTTATATAAACAATAAAGAAAGTGTATTACAATCTAACCTTAAAAACATGTCACGCATTTAAACATGAAAAATACTACTATATATTTGAGATTTGAAAAAATTAGCTAACTTATATGATATTTACTTTGAAAGACATTAAAAATAGCGTACATGTTTTTTGATTTTAATTATAACAAAATAGAAAATATTGTAATTTAACGGTTCAAACTAAACCAGGCAGATTACGCAATTTTCCGGACACTAAGTTCGAACAGTAGGAAAGAATTGAATGCATGTAGTTTAACACAGTGCATGCCATTTGGTTGCTCATGTTATATTAGATATCTGCCGTCGTATTGCGGTAACTGGATGGCTGTACTGGGCAAACCAGTATTGCTGCAGACTAATACAACTCAATCTTGTAGAAAACTAGGTAACTAAAACCGCTCCACGTTTTGGTACATGAATCAACCACTAGTACTTTTCTACGACATGATGATTAAATAATGATCTACCAACAGAAATCTAACGTTGTCTGAAAATGTACTCGGTTTCTCGTCCCACAACCCCTGAGGTTATATAGAAATGTATCCTTTCGTCCCGTGTACGTCTATATGCGAAATTTGATTAACCTTTTTCATTCCTACCTATTTCAACAGTCAAGGGTGAAAATGTTCGGCCGCTACAATACTGTAATATCTGTTTTTGACAAACTGGGACTAATGGTAAGGATTGGGTCCTTAAGTGCGACCGTGTTATGGACTAGTGCTCATTTTCTCTCAATTAAAGGAATCCAGTTGAAATGCATTACGGGGTTTTTTAATAATCGTTATCGTGACCCAAATGATAATCAGGCCGATTAAAACTGTTGTCGGTGATAAACTCTTTTCAAGAGGGCAAAAATTCCAAACCTTGTCTAATCATTAGATCATTAACTGAAACAATAATACAGATGTCAACTGTTAACAATCGTACCGAGCTTCTTGAGTTTAAATTTCAGACCTAACATAGACCACGTTAATACAGGACCCTGATAAAAAGGCAAGAATTCCTCTAAGATGTGATACGCTTGGAGATTGTTAGATGTAGTCCTCCGAAGTTTAAAAAGACTTAGTTAACATTTCACAGTATCCTTTATTCCCTCAATTTTCGATCATACCGTGCAGGCTCAGCCCTTTGGAAGTGAGATTTCATGTAATATTTGATACATAACCGGGAGTGGGGGAATGCGCCATTCCCTCGGGCCCCACTGTAGACTTGCTGTATAACAAAAGAGGGAATTAGGGGCGCCACGCCAGCCGAAGGCACGCTAGCCCTGCCGTGCTACGCTGTCGACGAAGTGAACACTTAACGCGACATCCAGTCTAACATGCCGTGAGTTCGAGCGCCTCATCTGCCCGTATATCAGCCTTTCACGAAGCGCCGTCAAGGGCCAGGGCAGTTCTAGCATCCCTTCTGAGCCGGAAACCAAGCCCCTCTATAATATCGGGTAACTCGGAAGTGGGGTCCGAGTGGCTGGTGGTAAATGGGGTCCTCGAAAGTTGATCGGTCCGGGGCGCAGTCTGAGAGCTATACTGAACGTGGACGATGCTCCGCCTGGTCTCTTACTTACGGAGTTATGCAGCCTTTACAATGCATGTGATGCGAACTGCTGCTGGTCGGGGTGAATGGTCCCCGCCGGGTCGGTGGTGGAAAACCTTTCGGAGTTCTCTGATGCGTGCCGAAAGCCGCCGGTGAGACTACGCAACGCCCACGCGGATGCAGGTCTGACGCTTCCAAGGCCACCGGACCGAGAGGGCCGCCTAAAAGGGGATGGGGGGTGCCTCCTATCGTCGGGCAGCCGTTCCATTCGGTTTGCAGCAGCCTTGCCGGTAGCTCAGCGACCCGAGGGGCTTCTCCATGCTGAGTACTTTGTTTGAGGAAGCAGCTCTAGGCGCCGGAGTCCCCCGTTCCGATACAGCGGTGGACCTGCCGTTCGGCCAACGAGAGTGTTCGCTCTTCGACGAATACCGGCTGAGCGGAGGACCAGCGTTGCACCTGACCGATCTTTTGGTACTGAGACGTTCGCAGTGTACTTGGAGAGATATGGAGAACGCCATCTACGCGGCGCCCTAGCCCGCCCTACGCCACGCGTATACTTGCTCTGGCAAAGGCTTGCATATTGGTACGTCACGGTGGAGACTAAGCCCCTCTGAGGCAGCGATTGCAGCGGGCGTGGGCGGTCGGGGCGGGGGCCTCAGCCGTCCGACTCGCAGGCGCGATGGCGCGCGCGTCCCCCCGTGCCGGTCTCCACCCCTTGAGGGGCGCGCCAATGCCTCCGCTGGGGGGTAGGGCCCCGCATAGTGAGAGCCGCAGTAAGCGCCCGCCCGGCACCATGCGGGGCGGGGCTCGGGGCGGCGCTCGCGGCACGCTCACTCAGCAGCGGGTGCTCCGCGGTCGCGGGCCGCATGTTCCGGTCTTGACCGGCCGCGGGGCGGGGCGGCGCCTCCGGCCGCCTAGCGCGCCCCGGCGCGGACGCTGCCGCAGGCGCGGGCCCCCCCCTCCGACCCCTGCCCGGTGGACCGGCGGCTCGCGCACGCGGGGCGGCGCGCCCGGGACTGCGCGAGTCTGCACCAGCGGGGCACGAAGGTCGTGGCCCCCCGGGACTTTGCCACCTCGTCGATAATCCCCCGGTGCCCGCAGGCGGCGCCCACGACGACGTCGCGGGCCGCGCCGGAAGGGCGGCGCGGGCGGCCGTCGCGGGCGGCGCGCCCCGCGGATCGTGACCTCCCTCCCGTCATCCTCGAGGACTGGACCCAGCCTCCTCCCCTGTAGTGGCAGGGCAAGACTCCAGCTGCGTGCAGCCACCCTGCCTGACGGGCGCCGCGCTCGGTGTGCGCCGGACCCCCCCGTGCCGCCTGGCCTGAACTGGCGGGGGGTGACCTGGGTGTGCCCTGCGCGGGCCAGCGACGGCCACGCGCTGCGGTCCGCTGGGCGCTTCGGCCTCGGGCCTAACCGCAGCGCGCGGCGGGGCCGCCCGTCTCGCCCGGCGGGGCTAGGGGCGCGGCCGGGTGCCGCAGGAGGGCGCCCCCCGCCCCGGCTTGGCGTCTCTGCCGCTGCGCTCAGGGCCGGCGGCGGGTCCCGACGCATCCCGCGCTTTTCGCTGGCCCCCGGCCTGCCCCCCGGTTCTGAGATGCGGTCGTGCGTTCCGCCGCTCCGCCGGGCCATAACGGTGGCCCG     
C       ATAGGAAGATTACGTTGTACTAATATGATAGTTTTTATATACTGTAAGTTGGCTGATTATTGAGTATGAAATATAAAAATTAGAATACTTTATACATTATTACAAAATTTAAGTGTATAAAAAAACGAATATGATACATAATAACCTGACTTTTATAATATAATGGAATATAAAAAATCTTATATTTTCAAGAAAATTAATAAACAGTTAGGATATTATATGTATTATATTATGAGAATTCAAATAATTTAGGTTTGTAAATATTTATATTTATTTTTAATCTAGAGCATAGGATTCTATTTTTTTTAAATCGTTTTTGCTAATAAAATTCTTCTTAGATATTTCTTTATTAAAAATATATCACCTGTATATTTTAAACATTTAGAGTTTCTCACTAATTAAATACATTTATATTTAATTGATTAATTAAAATTAATAAGAATTATGATTACATTAATATTAGTATTATAGATCATCCAGTTACAAAATACTCAAAATTTGATATATATCATTTTGAACAATAAAAACTCTATTATTTAAAATTTTAAATAATTTTTTGATAAGATCACTATTAGTTACGATTTATTTAATTTTATATAAAAATAATAATATAAACAATTATTATCCATAGAATACCGAATTATTTAAGAAATATAATATGAATCATGAGTAAAAGACATGTTCAGAACTAATTAATACTTAATTGTATTTCAAATTATGAATACTTTATATTATCGAAAGAAATTTATAAATTTGATTTTTTAGCTACCAAAAATATGGTCAATTGAAAAAACTTATTAATTTATATAAACAATAGAGAAAATATATTACAATCTAACCTTAAAAACATGTCACGCATTTAAACCTGAAAAATACTACTATATATTTGAGGTTTAAAAAAATTAACTAACTTATATAATATTTACTTTGAAAAACATTAAAAATAGCGTACATGTTTTTTAATTTTAATTATAACGAAATAGAAAATATTGTAATTTAACGGTTCAGACTAAACTCTGCAGATGACGCAATTTTCCGGCCACTAAGTTCGAACAGTAGGAAAGAACTGAATACAAGTAGTTTAACACAGTGCATGCCATTTGGTTACTCATGCTATATTAGACCTCTGCCGTAGTATTGGGGTAACTGGGTGGCTGTACTGGGCAAAACAGTATCGCTGCAGACCAATGCGACTTAATCTTGTGGAAAACTAGGTACCTAAACCCGCCCCATATTTTGGTAGATGAATCAACCACTACTGCTTTTTTACTACATGATAATTAAATCATGATCTACCAACAGAAATTTAACGTTGTCTGATAATGTACTCGGTTCCTCGTCCCACAACCCCTGAGGTTATATAGAAACGTATCCTTTCGTCCCGTGTACATCTATATGTGATACTTGATTAATCTTCTTCATCCCTACCTATCTCAACAGTCAAGGGTGAAAATGTTCAGCCGCTACAATACTATAATATCTGTTTTTAATAAATTAGGGCTAATGGTAAAGATTAGGTCCTGAAGTGCGACCGTGTTGTTGACTGGTGCTCAATTTATCTCAATTAAAGGATTCCAGTTGAAATACACTACGGGGTTTCTTACTAATCGTTATGGTGACCCAAATGATAATCACGTTGATTAAAATTGTTATCGGTGATAAACTCTTTTCAAGAGGGCAAAAATTCCAAAGCTTGTCTAATCACTAGATCATTAACTGAAACAATAATACAGAAGTCAACTGTTAACACTCGTACCGAGCTTCTTAAGTTCAAATTTCAAACCTAACATAGACCGCGTTAATGCAGGACCCCGATAAAAAGGCAAGAATTCCTCTAAGATGTAACACGCTTGGTGATTGTTAGATGTAGTCCTCCGGAGTTTTAAAAGACTTAGTTAACATTTTACAGTATCCTGTACTCCCTCAATTCTCGATCATACCGTGCTGGTCCAGCTCTCTGGAAGTGAGATTTCATGTAATATTTGATACATAACCGTGAATGGGGGTATGCGCCATTCTATCGGACCCCACTGTAGCCTAGCTGTATAACGAAAGCGGGAATTTTGGGTGCCCCGACAGCCGAAGGCACTCTGAGCCTGCCGCGCTAAGCAGTCGATGACGTGAGCACTGGACGCGACGTCCAGTCAAACAGGCCGTGAATTCGAGCGCCTGATCTGCCCTTATATGAGCCTTTCACGAAGAGCCGTCAAGCGCCGGGGCAGTTCTAGCATCCCTTCTAAGCCGGAAACCAAGCCCCTCTATAATATTGGGTAAGTCGGAAATGGGGTCCGAGTCGCTGGCGGTGAATGGGGTGCGTGAGAGTCGATCGCTCCGGGGCGCAGTTTGAGAGTTATACTGAACGTGGACGATGCTCCGCCTGGTCTCTTACTTACGCAGTTATGGAGCCTTTACAGTGCATGTGATGCGAACTGCTTCTGGTCGGGGCGAGTGGTCCCCGCCGGATCGATGATGGAAGACCTTTCGCTTTACTCTGGTGCGTGCCGAAAGCCGCCGGTGAGACTACGCAACGTCCACTCAGATGCGGACCTGGCGCTTCCAAGATCATCGAACCGAGAGGGCCGCCTGAAGGCGGATGGGTGGCGCGTCTTGTCGTCGGGCAGCCGTGCCATTCGGTTTGCAGCATCCTTGCCGCGGGATCAGCTACCCGGGGGGCTTCTCCATGCTGAGAACTTGGGTTCAGGTAGCAGCTCGAGGCGCCTGAGCCCTCTGTTCCGATATGGCGGTGGGCCTGACGTTCGGACAACGAGAGTGCTCGCTCTTCGACGAATACAGACTGACGAGGGGACCAGCGTAGCACCTGGCCGATCTTTTGGCACTGAGACGTTTGCAGCGTACTTGGAGAGATATGGTGAACGCCATCTACGCGGCGCCCTAGCCCGCACTACGCCACGCGTAGACTTGCGCTGCCAAAGGCTTGCATATTGGTACGTCACGGTGGAGACTAAGCTCTTCTGGGACAACGATTCCAGTGGGCGTGGGCGGTCGGGGCGGGGGCCTGAGGCGTCTGACTCGCAGGCGCGTTGGCGCCCGCGTCCCCCCGCGCGGGTCGCCGCCCGGTGGGGGGCGCGCCAATGCCGCCGCTGGGGGGTAGGCCCCCGCACAGAGAGAGCCGCCGTGAGCGCCCGCCCGGCACCATGCGGGGCGGGGCTCCGGGCGGCGGTCGCGGCACGCTCAGGCAGCAGCGGGTGCTCCGCGGGTGCGGGCCGCGTGCCCCGCTCTTGACCGGGCGAGGGGCGGCGCGGCGCCTCCGGCGCGCTTGCGCGCCCCGGCGCGGAGGCTGCCGCCGGCGCGGGCACCCCCCCCGGACCCCCCCCCGTCGGACCGGAGGCTCGCGCACGCGTGCCGGCGCGGCCGGGACTGCGGGAGTCCACGCCAGCGGGGCACGAAGCTCGCGGCCCCCTGGGGCGTTGCCCCCCCCTCGATAACGCCCCGGGGCCCCCGTGCGGCGCCTACGACGACGTTGCCGGCCGCGCGAGAGGGGCTGACCGGGCGGCCGTTGCGGATGGCGCGCCCCGCGGTTCGTGGTCGCCCTCCGGTCATCCACGAAGGCCGGACCCAGCCTCCTCGCCTGTAGTGGCAGGGCAGGACTCCAGCTGCGGGCAGGCCCCCTGCCTGCCGAGCGCCGCGCTCGGTGTGCACCGGACTCCCCCGTCCGGCCTGGCCCGAACCGCCGAGGGGTGGCCTGGGTCTGCGCAGCGCGGGCCAGCGACCGCCGCGGGCTGGGGTCCGCTGGACGCTTCGGCCTCGGGCCTAACCGCGCCGCGCGGCGGGGCTGCCCGTCTCGCTCGGCAGGGCTAGGGGCGCGTCCGGGTGCCGCAGGAGGACGCCCCCCGCCCCGGCTTGGCCTCCCTGCCGATGCGCTCAGGGCGGGCGGCGGGTCCTGACGCATCCCGCGCCTCTGGTGGCCCTTCGGCCTGCCCCCCGGCTCGGACATGCTGGCGTGCGTTCCGCGGCTCGGCCGTGCCATGACGGAGGCCCG     
D       ATAGAAAGATTACGTTGTACTAATATGATAGTTTTTATATACTGTAAGTTGACTGATTATTGAGTGTTAAATATAGAAATTAGAATACTTTATACATTATTACAAAATTTAAGTGTATAAAAAGACGGATATGATACATAATAACCTGACTTTTATAATATAATAGAATATAAAAAATCTTATATTTTCAAGAAAATTAATAAACAGTTAGGATATTATATGTATTATATTATGAGAATTCAAATAATTTAGGTTTGTAAATATTTATATTTATTTTTAATCTAGAGCATAAGTTTCTATTTTTTTTAAGTCATTTTTGCTAATAAAATTCTTCTTAGATATTTCTTTATTAAAAATATATCACCTGTATATTTTAAACATTTGGAGTTTCTCACTAATGAAATACATTTATATTTAATTGATTAATTAAACCTATTAAGAATTATGATTACATTAATATTAGTATTATAGATCATCCAGTTACAAAATACTCAAAATTTGATATATGTCATTTTGAACAATAAAAACTCTATTATTTAAAATTTTAGATAATTTTTTGGTAAGATCACTATTAGTTACGATTTGTTTAATTTTATATATAAATAATAATATAAACAATTATTATCCATAGAATACCAAATTATTTAAGAAATATAATATGAATCATGAATAGAAGACATGTTCAGAACTAATTAATACTTAATTGTATTTCAAATTATTAATACTTTATATTATCGAAAGAAATTTATAAATTTGATTTTTTAGCTACCAAAAATATGGTCAATTGAAAAAACTTATTACTTTATATAAACAATAAAGAAGGTGTATTACAATCTAACCTTAAAAACATGTCACGCATTTAAACCTGAAAAATACTACTATATATTTGAGATTTAAAAAAATTAGCTAACTTGTATAATATTTACTTTGAAAAACATTAAAAATAGCGTACATGTTTTTTGATTTTAGTTATAACAAAATAGAAAATATTGTAATTTAACGGTTCAAACTAAACTCTGCAGATAACGCCATTTTCCAGACACTAAGTTCGAGCAGTAGGAGAGAATTGAATTCATGTAGTTTAACGCAGTGCATGCCATTTGGTTACTCATGTTATATTAGATTTCTACCGTCGTATTGCGGTAACTGGGTGGCTGTACTGGGCAGACCAGTGTCGCTGCAGACCAATACGACTTAATCTTGTTGAAAACTAGCTAACTAAAACCGCCCCATTTTTAGGTATATGAATCAACCATGTTTTCTTTTTTAGTACATGATGATTAAACGATGATCTACCAACAGAAATTTAACGTTGTCTGAAAATGTACTCGGTTTCTCGTCCCACAACCCCCGAGGTTATATAGAAAAGTATCCCTTCGTCCCGTGCACATCTATGTGTGAAACTTGATTAATCTTCTTCATTCCTACTTATTTCAACAGTCAAGGGTGAAAATGTTCGGCCGCTACAATACTATAATATCTGTATTTAATAAATTCGGGCTAATGGTAAGGATTAGGTCCTCAAGTGCGACCGTGTTGTTGACTAGTGCTCACTTTCTCTCACGTAAAGGAATCCAGTTAAAATCCATTACGGGGTTTCTTAATAATCGTTATAGTGACCCAAATGATAATCATGCTGACTAAAATTGTTATCGGTGATAAACTCTTTTCGAGGGGGAAAAAATTCCAAAACTTATCTAATCATTAGATCATTAACTGAAACAATGATACAGAAGTCAACTGTTAACAATCGTACCGAGCTTCTTAAGTTTAACTTTCAGACCTAACATAGACCGCGTTAATACAGGACCCTGATAAGAAGGCAAGAATTCCTTTTAGATGTGATATGCTTGGTGATTGTTAGATGTAGTCCTCCGCAGTCTTAAAAGACTTAGTTAACATTTCACAATATCCTTTACTCCCTTAATTTTCGATCATACCGTGCGAGTTCAGCCCTTTGGAGGTGAGATTTCATGTAATATTTGATACATAACCGGAAGGGGGGGAATGCGCCATTCTCTCGGACCCCACTGTAGGCTAGCTGTATAACGAAAGAAGGAATTAGGGGCGCCCCGGCAGCAGAAGGCACTCTAGGCCTGCCACACTAAGCAGTCGACGACGTGAGCACTAGACGCGACATCCAGTCAAACATGCCGCGATTTCGAGCTCCTGATCTGCCCGTATATCAGCCTTTCACGAAGCGCCGTCAAGCGTCTGGGCAGTTCTAGCATCCCTTCTGACCCGGAAACCAAGCCCCTCTATAACATTGGGTAACTCGGAAGTGGGGTCTGAGTGGCTGAAGGTAAATGGAGTCCTCGAGAGTCGGTCGGCCCGGGGCGCAGTCGGAGAGCTATACTGAAGGTGGTCGATGCTCCGACTGGTCTCTTACTTACGGAGTTATGTAGCCTTCACAGTGCATGTGATGCGAACTGCTTCTGGTCGGGGAGAGTGGTCCCCGCTGGGTAGATAGTGGAAGACCTTTCGCGATACTCTATTGCGTGCGGAAAGCCGCCGGCGAGACTACGCAACGGCCACGCGCATGCGGGCCTGGCGCTTCCAAGATCACCGTACCGAGGGCGCCGCCTAAAAGGGGATTGGTGGCGCATCTTGTCGTCGGGCAGCCGTTCCATTCAGCTTGCAGCATCCTTGCCGTTGGCACAGCGACCCGGGGGACTTCTCCAAGATGAGAACTAGGGTTCAGGCAGCAGCTGGAGGCGCCTGAGTCCTCTGTTCCGATACAGCGGTGGGCCTTACGTTCGGACAACGAGAGCGCTTGCTCTTGGACGAATACCGACAGACGGGGGGACCAGCGTCGCACCTGCCCGATCTTTTGATACTGAGACGTTTGCAGCGTACTTGGGGAGAAATGGTGAACGCCATCTACGCGGCGCCCTAGCCCGCGCTACGCCACGCGTAAACTTGCTCTGCCAAAGGCTTGCATATTGGTACGTCACTGCGGAGACCAAGCTCTTCTGGACCATCGATTCCAGCGGGCGTTGGCGTTCGGCGCGGGGGCCTGAGCCGTCCGACTCGCAGGCGCGGTGGCGCCCGCGTCCCCCCGTGCCGGTCTCCACCCGGGGGGGGGCGCGCCAATGCCCCCGCTGGGGGCTAGGCCCCCGCATAGGGAGAGCCGCAGTGAGCGCCCGGCCGGCACCATGCTGGGCGGGGCTCGGGGCGGCGGTCGTGGCACGCTCACCCAGCAGCGGGTCCTACGCGGGTGCGGGCCGCGTGCGCCACTCTTGGCCGGGCGGGGGGCGGGGCCGCGGCTCCGGCCTGCTGGTGCGCCCCGGCGCAGAGGCTCCCGCGGGCGCGGGCACCCCCCCCCGACGCCCGCCCGGCGACCCGGCGGGTCGCGCACGCGGGCCCGCGCGGCCGGGACTGCGCGAGTCCGCGCCAGCGGGGCACGAAGCTCGTCGCCCCCCGGGCCGTTGCCCCCCCCTCGATAATACCCCGGTGCCCCCAGGCCGCGCCTACGACGACGTCGCGGGCCACGCCGGAGGGGATGCCCGGGCGGCCGTTGCGGGCGGCGCGCCCCGCGGATCGTGCCCGCCCTCGGGTCATCCCCGAAGGCGGGACCCAGCCTCCTCGCCTGTAGTGGCAGGGCAAGACTCCAGCTGCGGGCAGGCACCCTGCCTGACGCGCGCCGCGCTCGGTGTGCGCCGGACTCCCCCATCCCGCCTGGCCCGAACCGCCAGGGGGCGGCCTGGGTCTGCCCTGCGCGGGCCAGCGACGGCCGCGCGCTGGGGTCCGCTGGTCGCTTCGGCCTCGGGCCTAACCGCGGCGCGCAGCGGGGCCGCCCATCTCGCTCGGCGTGGCTAGGGGCGCGTCCGGGTGGCGCAGGAGGGCGCCCCCCGGCCCGGCTTAGCCTCGCTGCCGGCGCGCTCAGAGCGGGCGGCGGGTCCCGACGCATCCCGCGCTTTTGGCAGCCCCCCGGCCTGCCCCCCGGTTCCGAGGTGCCGGGGTGCGTTCCGCTGCTCCGCCGTTCCATAACGGCGGCCCG     
E       ATAAAAAGATTACGTTGTACTGATATGATAGTTTTTATATACTGTATGTTGACTGATTATTGAGTATTAAATATAAAAATTAGAATACTTTATACATTATTACAAAATTTAAGTGTATAAAAAGACGAATATGATACATAATAACCTGACTTTTATAATATAATGGAATATAAAAAATCTTATATTTTCAAGAAAATTAATAAACAGTTAGGATTTTATATGTATTATATTATGAGAATTCAAATAATTTAGGTTTGTAAATATTTATATTTATTTTTAATCTAGAGCATAAGATTCTATTTTTTTTAAATCATTTTTGCTAATAAAATTCTTCTTAGATATTTCTTTATTAAAAATATATCACCTGTATATTTTGAACATTTAGAGTTTCTCACTAATAAAATACATTTATATTTAATTGATTAATTAAGATTAATAAGAATTATGATTACATTAATATTAGAATTATAGATCATCCAGTTACAAAATACTCAAAATTTGAAATATATCATTTTGAACAATAAAGACTCTATTATATAAAATTTTAAATAATTTTTTGGTAAAATCACTATTAGTTACGATTTATTTAATTTTATATAGAAATAGTAATATAAACAATTATCATCCATAGAATGCCAAATTATTTAAGAAATATAATATGAATCATGAATAGAAGACATGTTCAGAACTAATTAATACTTAATTGTATTTCAAATTATAAATACTTTATGTTATCGAAAGAAATTTATAAGTTTGATTTTTTAGCTACCAAAAATATGGTCAATTGAATAAACTTATTAATTTATATAAACAATAAAGAAAGTATATTACAATCTAACCTTAAAAACATGTCACGCATTTAAACCTGAAAAATACTACTATATATTTGAGGTTTAAAAAAATTAACTAACTTATATAATATTTACTTTGAAAAACATTAAAAATAGCGTACATGTTTTTTAATTTTAATTATAACGGAATAGAAAATATTGTAATTTAACGGTTCGGACTAAACTCGGTGGATAAAGCAATTTTCCGAACACTAAGTTCGAGCAGTAGGAAAGAATTGTATACAAGTAGTTTAACTCAGTGCATGCCATTTGATTACTCATGTTATGTTAGACTTCTGCCGTCGTATTGCGGTAACTGGTTGGCTGTACTGGGCAAATTAGTCTAGCTGCAAACTAATACAACTTAATCTTGTGGAAAACTAGGTAGCTAAAGCCGCTCCACGTTTTGGTACATGAATCAACCACTATTACTTTTTTACTACATAATCATTAAATGATGATCTACCAACAGAAACATAACGTTGTCTGATAATGTACTCGGTTCCTCGTCCCACAACCCCTGAGGTTATATAGAAATGTATCCTTTCGTCCCGTGTACCTCTATGTGTGACAATTGATTAATCTTTTTCATCCCTACTTATTTCAACAGTCAAGGGTGAAAATGTTCGGCTGCTACAATACTATAATATCTGTTTTTAACAAACGAGGGCCAATGGTAAGGATTGGGTCCTCAAGTGCGACCGTGTTTTTGACTGGTGCTCACTTTCACTCAACTAAAGGAATCCAGTTGAAATACATTACGGGGTTTCTTACTAATCGTTATAGTGACCCAAATGATAATCACATCGATTAAAATTGTTATCGGTGATAAACTCTTTTCAAGAGGGCAAAAATTCCCAAGCTTGTCTAATCACTAGATCATTAACCGAAACAATAGTACAGAAGTCAACTGTTAACAATCGTACCGAGCTTCTTAAGTTTAAATTTCGGACCTAACATAGACCGCGTTAATACAGGACCCTGATAAGTAGGCAAGAATTCCTCTGAGTTGTAATATGCTTGGTGATTGTTAGATGTAGTCCTCCAGAGTTTTAAAAGACTTAGTTAACATTTTACAGTATCCTTTACTCCCTCAATTTTCGATCATACTGTGCGAGCCCAGCCCTTTGGAAGTGAGATTTCATGTAATATTTGATACATAACCGATAGAAGGGGAATGCGCCATTCTTTCGGACTCCACTATAGACTCGCTGTATAACGAAAGTGGGAATTAGGGGCGCCCCGGGAGCTGAAGGCACTCTAAGCCTGCCAAGCTAAGCAGTCGACGGCGTGAACACTGGACGCGACATCCAGTCAAACATACCGCGATTGCGAGCACCTGATCTGCCCATATATTAGCCTTTCCCGAAGCGCCGTCAAGCGCCAGGGCAGTTCTAGCATCCATTCTGAGCCGGAAACCAAGCCCGTCTATAATATCGGGTAACTCGGAAGTGGGGTCCGAGTGTCTGGGGGTAAATGGGGTGCTCGAGAGTCGATCGGTCCAGGGCGCAGTCTGAGAGCTATACTGAAGGTGGACCATGCTCCGCCTGGTCTCTTACTTACGGAGTTATGGAGCCTTTACAGTGCATGTGATGTGAACTGCTCTTGGTCGGGGCGACTGGTCCCCGCCGGTTCGATAGTGGAAGACCTTTCGCAATACTCTAACGCGTGCCGAAAGCCGCCGGTGAGACTACGCAACGTCCACGCGGATGCTGGCCTGTCTCTTCCAAGACCACCGTACGGAGACAGCCGCCTGAAAGTGGATGGGTGGCGCCCCTTGTCGTCGGGCAGCCGTCCCACTCGGATTGCAGTAGCCTTGCCGTTGGTCCAGCGACCCGGGGGGCTCCTCCAAGCTGAGAACTTAGGTTCAGGCAGCAGCTTGAGGCGCCCGAGCCCTCTGTTCCGATGTAGCGGGGGGCCTGGCGTTCGGCCAACGAGAGCGTTCGCTCTTCGACGAATACTGACAGCGGGGAGGACCACCGTTGCACCTGACCGATCTTTTGGTACTGAGACGTTTGCAGCGTACTTGGTGAGATATGTTAAACGCCGTTGACGCGGCGCCCAAGCCCGCCCTACGCCACGCGTAGACCGGCTCTGCCAAAGGCTTGCATATTGGTACGTCACGGTGACGACCAGGTTCTTCTTGGGCAGCGATTCCAGTGGGCGTGGGCGCTCGGGGCGGGGGCGTCAGCCGTCGGACTCGCAGCCGCGCTGGCGCCCGCGTCAGCCCGTGCCGGTCTCGACCCGGTGGGGGGCGCGCCAATGCCACCGCCGGGGGGTAGGTTCCCGCATAGGGAGAGCCGCTGTGAGCGCCCGGCCCCCACCGTGCGGGGCGGGGCTCGGGGCGGCGTTCGCGGCACGCTCACGCAGCAGGGGGTCCTCCGCGAGTGCGGGCCCCGTCCCCCCCTCTTAACCGGGCGCGGGGCGGGGCGGCGCCTCCGGCCTCCTGGTGCGCCCCGGCGCAGAGGCTCCCGCGGGCGCGGGCCCACCCCCCCGACCCCTCCCCGGCAGCGCGGCGGCTCGCGCACGCGGGTCCGCGCGCCCGGGAGTGCGCGAGTCCGCGCCAGCGGGGCACGAAGGTCGTAGCCCCCCGGGACGTTGCCGCCCCCTCGATAATGCCCCGGTGCCCTCGGGCGGCGCCTACGACGACGTCGCGGGCCGCGCGGGAGGGGCTGGCCGGGCGGCCGTCGCGGCCGGCGCGCCCCGCGGGTCGTGGCCGCCCTTCGGTCGTCCACGATGGCGGGACCCAGCCTCCTTGCTTGTAGTGGCTGGGCAAGACTCCAGCTGCAGGCAAGCACCCTGCCTGCCGAGCGCCGCGCTCGGTGTGCGCCGGACTCCCCCGTCCCGCCTGGCCCGAACGGCCGGGGGGTGGCCTGGGTCTGCCCCGCGCGGCCCCGCGACGGCCGCGCGCTGGGGGCCGCTGGACGCTTCGGCCTCGGGCCTAACCGCAGCGCGCAGCGCGGCCGCCCGTCGCGCTCGTCATGGCTACGGGCGCGTACGGGTGCCGCAGGAGGGCGCCCCCCGCCCCGACTTGGCGTCCGTGCCGATGCGCTCAGAGCAGGCGGCGGGTCCCGACGCATCCCGCACTTTTGGTGGCCCCCCGGCCTCCCCCCCGGTTCCGAGGTCCTGCTGTGCGTTCCGCTGCTCCGCCGTGTCATGACGGTGACCCG     
F       ATAAAAAGATTAAGTTGTACTAATATGATAGTTTTTATATACTGTAAGTTGACTGATTATTGAGTATTAAATATAAAAATTAGAATACTTTATACATTATTACAAAATTTAAGTGTATAAAAAGACGAATATGATACATAATAACCTGACTTTTATAATATAATAGAATATAAAAAATCTTATATTTTCAAGAAAATTAATAAACAATTAGGATGTTATATGTATTATATTATGAGAATTCAAATAATTTAGGTTTGTAAATATTTATGTTTATTTTTAATCTAGAGCATAAGATTCTGTTTTTTTTAAATCATTTTTGCTAATAAAATTCTTCTTGGATATTTCTTTATTAAAAATATATCACCTGTATATTTTAAACATTTGGAGTTTCTCACTAATAAAATACATTTATATTTAATTGATTAATTAAGATTAATAAGAATTATGATTACATTAATATTAGAATTATAGATCATCCAGTTACAAAATACTCAAAATTTGATATATATCATTTTGAACAATAAAAACTCTATTATTTAAAATTTTAAATAATTTTTTGATAAAATCACTATTAGTTACGATTTATTTAATTTTATATATAAATAGTAATATAAACAATTATTATCCATAGAATACCAAATTATTTAAGAAATATAATATGAATCATGAATAGAAGACATGATCAGAACTAATTAATACTTAATTGTATTTCAAATTATAAGTACTTTATATTATCGAAAGAAATTTATAAATTTGATTTTTTAGCTACCAAAAATATGGTCAATTGAAAAAACTTATTACTTTATATAAACAATAAAGAAAATGTATTACAATCTAACCTTAAAAACATGTCACGCATTTAAACCTGAAAAATACTACTATATATTTGAGATTTAAAAGAATTAACTAACTTATATAATATTTACTTTGAAAAACATTAAAAATAGCGTACATGTTTTTTAATTTTAATTATAACGAAATAGAAAATATTGTAATTTAACGGTTCAGACTAAACTCAGCAGATGACGCAATTTTCCAGACACTAAGTTCGAACAGTAGGGGAGAATTGAATACAAGTAGTTTAACCCAGTGCATGCCATTTGATTGCTCATGTTATATTAGACCTCTGCCGTCGTATTGAGGTAGCTGGTTGGCTGTACTGGGCAAACCAGTATTGCTGCAAACTAATACAACTTAACCTTGTGGAAAACTAGGTAGCTAAAACCGCTCCACGTTTTGATATATGAATCAACCACTACTACTTTTTTACTACATGATAATTAAATGATGATCTACCAACAGAAATTTAACGTTGTCTGATAATGTACTCGGTTACTCGTCCCACAACCCCTGAGGTTATATAGAAACGTATCCTTTCGTCCCGTGCACGTCTATGTGAGAAACTTGATCAATCTTCTTCATTCCTACATATTTCAACAGTCAAGGGTGAGAATGTCCGGCCGCTACAATACTATAATATCTGTTTTTGAGAAACTAGGGCTAATGGTAAGGATTAGGTCCGTAAGTGCGACCGTGTTTTTGACTGGTGCTCACTTTCTCTCAATTAAAGGAATCCAGTTTAAATTCATTACGGGGTTTCTTACTAATCATAATCGTGACCCAAATGATAATCACGTCGATTAAAATTGTTATCGGTGATAAACTCTTTTCTAGCGGGCAAAAATTCCTAAGCTTGTCTAATCATTAGATCATTAACTGAAACAATAGCACAGAAGTCAACTGTTAACAGTCGTACCGAGCTTCTTAAGTTTAAGTTTTCGACCTAACATAGACCACGTTAATACAGGACCCTGATAAGAAGGCAAGAATTCCTCTGAGGTGTGACATGCTTGGCGATTGTTAGATGTAGTCCTCCAAGGTTTTAAAAGACTTAGTTAACATTTCACAGTATCCTTTATTCCCTCAATTTTCGATCATACCGTGCGGGCTCAGCCCTGTGGAAGTGAAATTTCATGTAATATTTGATACATAACCGACAGGGGGGGAATGCGCCATTCTCTCGGACCCCACTCTAGGCTGGCTGTATAACAAAAGATGGAATTATGGGCGCCCCGGTGGCAGAAGGCGCTCTTCACTTGCCACGCTACGCAGTCGGTGACGTGAAAACTTGACGCGACATCCAGTCAAACATACCGTCATTTCGAGCACCTGATCTGCCCGTATATCAGCCTTTCACGAAGCGCCGTCAAGCGTCAAGGCAGTTCTAGCATCCCTTCTGAGCCGGAAACCAAGCCCCTCTATAATATCGGGTAACTCGGAGGTGGGGTCCGAGTAGCTGGCGGTAAATGGGGTGCACGAGGGTTGATCGGTCCGGGGCGCAGTCAGAGAGCTATACTGAAGGTGGACAATGCTCCGCCTATTCTCTTACTTACGCAGTTATGAAGCCTTTATAATGCGAGTGATACGAACTGCTCCTGGTCGGGGCGAGTGGTCCCCGCCGGCTCGATGGTGGAATACCTTTCGTGGTACTTTGACGCTTGCTGAAAGCCGCCGGTGAGACTACGCAGCGACCACGGGGATGCTGACCTGGCCCTTCCAAGTCCACCGAACGGAGAGGGCCGCCTAAAAGGGGATGGGTGGCGCCTCTTGTCGTCGGGCAGCCGTTCCACTCGGTTTGCAGCAGCCTTGCCGTTGGACCAGCGACCCGAGGGGCTTCTCCAAGCTGAGAACTAAGATTTAGGAAGCTGCTCGAGGCGCCCGAGCCCTCCGTTCCGATAGAGCGGGGGGCCGGTCGTTCGGGCAACGAGAGTGATCGCTCTTCGACGAATACCGCCCGACGGGACGACCAGCGTTGCACCTGACCGATCTTTTGGTACTGAGACGTTTGCAGCGTACTTGGCGAGACATGGTAAACGCCATCTACGCGGCGCCCCAGCCCGCCCTACACCACGCGTAGATCTGCTCTGCCAAGGGCTTGCATATTGGTACGTCACGGCGAAGACAAAGCTCCTCTGGCGCATCGGTTCCAGAGGGCGTTGACGCTCGGGGCGGGGGCCTCAGGCGTCCGGCTCGCAGGCGCGTTGGCGCGCGCGTCCGCCCGTGCCGGTCCCCACCCGGTGAGGGGCGCGCCAATGCCCACGCCGGGGGGTAGGCTCCCGCATAGAGAGAGCCGCGGTGAGCGCCCGCCCCCCACCAGGCGGGGCGGGGCTCGGGGCGGCGGTCGCGGCACGCTCACTCAGCAGGGGGTCCTCCGCGGTTGCGGGCCACGTCCACCGCTCTTGACCGGACGAGCGGCGGGGCGCCGCCTCCGGTCCGCTCGCGCGCCCCGGCGCAGAGGCTTCCGCGGGCGCGGGCACCCCCCCCCGACCCCCCCCCGGCCGCCCGGCGGCTCGCGCACGCGGGGCGGCGCGCCCGGGACTGCGAGAGCTCGCGCCAGCGGGGCACGGAGCTCGTGGCCCCCCGGCACGTTGCCACCCCCTCGATAATGCCCTGCTGCCCCCAGGCGGCGCCTACGACGACGTCGCGGGCTGCGCGGGAGGGGGTGGCCAGGCGGCCGTGGCGGGCGGAGCGCCCCGCGGGTCGTGGCCGCCCTCCGGTCATCCACGATGGCCGGACCCAGCCTCCTCGCTTGTAGTCGCAGGGCAAAACTCCAGCGGCGGGCAGGGGTCCTGCCTGTCGAGCGCCGCGCTCGGTGTGCATCGGACTCCCCCGTCCCGCCTGGCCCGGACCGCCGGGGGGTGGCCTGAGTCTGCCCTGCGCGGGCCAGCGAAGGCCGCGCGCTGGGGTCCGCTGGACGCTTCGGCCTCGGCCCTACCCGCGACGCGCAGCGGTGCCGCCCGTCCCCCTCGCCGGGGCTAGAGGCGCGTACGGGTGCCGCAGGAGGACGCCCCCCGCCCCGACTTGGCCTCCTTGCCGAAGCGCTCAGGGCAGGCGGCGGGTCCCGACGCATGCCGGGCTTTTGGTGGCCCCCCGGCCTGCCCCCGGGTTCCGAGATACAGGCGTGCGTTCCGCTGCTCCGCCGTGCCATGACGGCGGCCGG     
G       ATAAAAAGATTACGTTGTACTGATATGATAGTTTTTATATACTGTAAGTTGACTGATTATTGAGTATTAAATATAGAAATTAGAATACTTTATACATTATTACAAAATTTAAGTGTATAAAAAAACGAATATGATACATAATAACCTGACTTTTATAATATAATGGAATATAAAAAATCTTATATTTTCAAGAAAATTAATAAACAATTGGGATATTATATGTATTATATTATGAGAATTCAAATAATTTAGGTTTGTAAATATTTGTGTTTATTTTTAATCTAGAGCATAAGATTCTATTTTTTTTAAGTCATTTTTGCTAATAAAATTCTTCTTAGATATTTCTTTATTAAAAATATATCACCTGTATATTTTAAACATTTGGAGTTTCTCACTAATAAAATACATTTATATTTAATTGATTAATTAAAGTTAGTAAGAATTATGATTACATTAATATTAGTATTATAGATCATCCGGTTACAAAATACTCAAAATTTGATATATATCATTTTGAACAATAAAAACTCTATTATTTAAAATTTTAAATAATTTTTTGATAAAATCACTATTAGTTACGATTTGTTTAATTTTGTATATAAATAATAATATAAACAATTATTATCCATAGAATGCCAAATTATTTAAGAAATATAATATGAATCATGAATAAAAGACATGTTCAGAACTAATTAATACTTAGTTGTATTTCAAATTATAAATACTTTATATTATCGAAAGAAATTTATAAATTTGATTTTTTAGCTACCATAAATATGGTCAATTGAAAAAACTTATTACTTTATATAAACAATAAAGAAAATATATTACAATCTAACCTTAAAAACATGCCACGCATTTAAACCTGAAAAATACTACCATATATTTGAGATTTGAAAGAATTAACTAACTTATATAATATTTACTTTGAAAAACATTAAAAATAGCGTACATGTTTTTTAATTTTAATTATAACAAAATAGAAAATATTGTAATTTAACGGTTCGAACTAAACCCTGCAGATGACGCAATTTTCCGGACACTAAGTTCGACCAGTAGGACAGAATTGAATCCAGGTAGTTTAACGCAGTGCATGCCATTTGATTACTCATGTTATATTAGATTTCTGCCGTCGTATTGCGGTAACTGGATGGCTGCACTGGGCAAACCAGTGTGGCTGCAGACTAATACGACTTAATCTTGTAGAAAACTAGATAGCTAAAGCCGCTCCACCTTATGGTATACGAATCAACCACTCCTGCTTTTCTACTACATGATAATTAACTGATGATCTACCAACAGAAAGTTAACGTTGTCTGATAATGTACTCGGTTACTCGTCCCACAACCCCTGAGGTTACATAGAAATGTATCCTTTCGTCCCGTGTACGTCTATGTGCGAAACTTGATTAATCTTTTTCATCCCTACTTATTTCAACAGTCAAGGGTGAAAATGTTCGGCCGCTACAATACTCTAATATCTGTTTTTAATAAAATGGGGCTAATGGTACGGATTAGGTCCCTAAGTGCGACCGTGTTCTTGACTTGTGCTCATTTTCTCTCAATTAAAGGAATCCAGTTCACATTCATTGCGGGGTTTCTTATTAATAGTCATCGTGACCCAAATGATAATCATGTCGATTAAAATTGTTATCGGTGATAAACTCTTTTCGAGAGGGCAAAAATTCCTAAGCTTGTCTAATCACTAGATCATTAACTGAAACAATAATACAGAAGTCAACTGTTAATAATCGTACCGAGCTTCTTAAGTTTAGGTTTCCAACCTAACATAGACCACGTTAATGCAGGACGCTGATAAAAAGGCAAGAATTACTCTCAGATGTGACATGCTTGGTGACTGTTAGATGTAGTCCTCCAAAGTTTTAAAAGACTTAGTTAACATTTCACAGTATCCTTTACTCCCTCAATTTTCGATCATACCGTGCAGGCTTAGCCCTTCGGATGTGAGATTTCATGTAATATTTGATACTTAACCGAAAAGAGGGCTATGCGCGATTTTTTCGGGCCCCACTTTAGGCTCGCTGTATAACCAAAGAGGGAATTAAGGGCGCCCCGGCAGCAGAAAGCACTCTATACATGCCACGCTATGCCGTCGACGACGTGAACACTTGACGCGACATCCAGTCAAACATACCGTGAATTCGAGCGCCTGATCTGCCCATATATCAGCCTTTCTCGAAGGGCCGTCAAGTGGCAAGGCAGTTCCAGCATCCCTTCTGAGCCGGAAACCAAGCCCCTCTATAACATTGGGTAATTCGGGAGTGGGGTCCGAGTCGCTGGGGCAAAATGGCGTGCGCGACAGTTGATCGTTCCAGGGCGCAGGCCGCGAATTATGCTGAAGCTGGACGATGCTCCGCCTTGTCTCTTAGTTACGGAGTTATGGAGCCTTGATACTGCATGTGATGCGAACTGCTTCTGGTCGGGGCGACTGGTCACTGCCGGCTCGATGGTGGAAGACCTTTCGAGATACTCTGTTGCATGAGGAAAGCCGCCGGTGAGACTACGCAACGTCCACGGGTACGCTGACCTGGCGCTTCTAAGGCCACCGAACTGAGACGGCCGCCTAAAAGAGGATGGAAGGCGCCACTTGTCGTCGGGCAGCCGTTCCATTCGGCTTGCAGCAGACTTGCCGTTGGCCCAGCGACCCGGGGGGCTTCTCCATGCTGAGAACTTAGATTTAGGTAGCGGCTCGAGGCGCCTGAGCCCTCTGTTGCGATATAGCGGTGGGCCTGGCGTTCGGACAACGAGAGCGCTCGCTCTTCGACGAATACCGACTGACGGGCGGGCCAGCGTCGCACCTGGCCGATCTTCTGGTACTGAGACGTTAGCAACGTACTGGGGCAGATATGGTGAACGCCATCTACACGGCGCCCTGGCCCGCGCTACGCCACGCGTAGACTTGCTTTGCCAAAGGCTTGCTTATTGGGACGTCACGGTGGAGACGAAGCTCTTCTGGGCCAACGGTTTCAGCGGGCGTGGTCGGTCGGGGCGGGGGTCTCAGCCGGCCGGCTCGCAGGCGGGATGGCGCGCGCGTCCCGCCCTGCCGGTCGCCGCCCGGTGGGGGGCGCGACAATGCCTCCGCGGGGGGGTAGGCCCCCGCATAGGGAGAGCCGCGGTGAGCGCCCGCCCGGCACCCTCCAGGGCGGGGCTCGGGGCGGCGATCGCCGCACGCTCATTCAGCAGGGGGTCCTCCGCGGATGCGGGCCACGTGTCCCGCTCTTGACCGGGCGAGCGGCGGGGCGGCGACTCCGGCCTGCTGGCGCGCCCCGGCGCAGAGGCTTCCGCGGGCGCGGGCGCCCCCCCCCGACCCCTCCGCGGCGGCCCGGCGGCTCTCGCACGCGGGCCGGCGCGCCCGGGACTGCGCGAGTCCGCGCCAGCGGGGCACGGAGCTCGTGGCCCCTCGCGACGTTGCCGCCCTCTCGATAACGCTCCGGTGCCCCCAGGCGGCGCCTACGACGACGTCGCGGGCGGCGCAGGACGGGCTGGCGGGCCGGCCGTGGCGGGGGGCGCGCCCCGCGGGTCGTGCCCGCCCTCCGGTCATCCGCGATGGCCGGACCCAGCCTCCTCGCCTGTCGTGGCAGGGCAAGACTCCAGCTGTTGGCAGGCGCCCTGCCTGACGAGCGCCGCGCTCGGTGTGCGCCGGACTCCCCCGTCCCCCTTGGCCCGAACCGCCGGGGGGTGGCCTGAGTCTGCCCCGCGCGGGCCAGCGACCGCCGCGCGCTGGGGTCCGCTGGACGCTTCGGCCTCGGGCCTAACCGGGGCGCTCGGCGCGGCGGCCCGTCTCGCTCGCCGTGGCTAGCGGCGCGTCCGGGTGCCGCAGGAGGGCGCCCCCCGCTCCAATTTGGCCTCCCTGCCGGCGCGCTCAGGGCGGGCAGCGGGTCCCGATGCATCCCGCGCTTTTGGTGGCCCCCCGGCCTGCCCCCCGGGGCTGAGCTGCCGGCGTGCGTTCCCCCGCTCCGCCGTGCCATGACGGTGGCCCG     
H       ATAAAAAGATTACGTTGTACTGATATGATAGTTTTTATATACTGTAAGTTGACTGATTATTGAGTATTAAATATAAAAATTAGAATACTTTATACATTATTACAAAATTTAAGTGTATAAAAAGACGAATAGGATACATAATAACCTGACTTTTATAATATAATAGAATATAAAAAATCTTATATTTTCAAGAAAATTAATAAACAATTAGGATATTATATGTATTATATTATGAGAATTCAAATAATTTAGGTTTGTAGATATTTGTATTTATTTTTAATCTAGAGCATAAGATTCTATTTTTTTTAGGTCATTTTTGCTAATAAAATTCTTCTTAGATATTTCTTTATTAAAAATATATCACCTGTATATTTTAAACATTTGGAGTTTCTCACTAATTAAATACATTTATATTTAATTGATTAATTAATGTTGATAAGAATTATGATTACATTAATATTAGTATTATAGATCATCCAGTTACAAAATACTCAAGATTTGATATATATCATTTTGAACAATAAAAACTCTATTATTTAAAATTTTAAATAGTTTTTTGTTAAAATCACTATTAGTTACGATTTATTTAATTTTATATATAAATAATAATATAAACAATTATTATCCATAGAATGCCAAATTATTTAAGAAATGTAATATGAATCATGAATAAAAGACATGTTCAGAACTAATTAATACTTAATTGTATTTCAAATTATGAATACTTTATATTATCGAAAGAAATTTATAAATTTGATTTTTTAGCTACCAGAAATATGGTCAATTGAAGAAACTTATTACTTTATATAAACAATAAAGAAAATGTATTACAATCTAACCTTAAAAACATGCCACGCATTTAAACCTGAAAAATACTACTATATATTTGAGATTTAAAAAAATTAGCTAACTTATATAATATTTACTTTGAAAAACATTAAAAATTGCGTACATGTTTTTTAATTTTAATTATAACGAAATAGAAAATATTGTAATGTAACGGTTCAAACTAAACTTCGCAGATAACGCAATTTTCCGGACACTAAGTTCGAACAGTAGGAAAGAATTGGATACAAGTAATTTAACGCGGTGCATGCCATTTGATTACTCATGTTATATTAGATTTCTGCCGTCGTATTGAGGTAGCTGGGTGGCTGCACTGGGCAAACCAGTATCGCTGCAGACTAACGCAACTTAATCTTGTAGGAAACTAGCTATCTAAAACCGCTCCACGTTCTGGTATATGAATCAACCAATCCTGCTTTTTTACTACATGATAATTAAAAGCTGATCTACCAACAGAAATATAACGTTGTCTGACAACGTACTCGGTTCCTCGTCCCACAACCCCTGAGGTTATATAAAAATGTATCCTTTCGTCCCGTGTACCTCTATGTATGAGACTTGATTAATCTTCTTCATCCCTACTTATTTCAACAGTCAAGGGTGAAAATGTTCAGCCGCTACAATACTATAATATCTGTTCTTGACAAACTAGGGCTAATGGTAAGGATTAGGTCCTCAAGTGCGACCGTGTTTTTGACTGGTGCCCACTTTCTCTCAATTAAAGGAATCCAGTTGAAATGCATTGCGGGGTTTTTTACTAATCATTATAGTGACCCAAATGATAATCACGCCGATTAAAATTGTTATCGGTGATAAACTCTTCTCCAGAGGGCAAAAATTCCCAAGCTTGTCTAATCATTAGATCATTAACTGAAACAATTGCGCAGATGTCAACTGTTAATAATCGTACCGAGCTTCTTAAGTTTAAGTTTTTGACCTAACATAGACCACGTTAATACAGGACTCTAATAGATAGGCAAGCATTCCTCTTAGATGTAAAATGCTTGGCGATTGTTAGATGTAGTCCTCCTAAGTTTTAAAAGACTTAGTTAACATTTCACAGTATCCTATACTCCCTTAATTCTCGATCATACCGTGCAAGCACAGCCCTATGGAAGTGAGATTTCATGTAATATTTGATACATAACCGAAAGCAGGGAAATGCGCCACTCTGTCGGACCTCACTGTAGGCTCGCTGTATAACCAAAGAGGGAATTAAGGGCGCCCCGGCAGCTGAAAGCACTCTAGGCTTGCCACGTTAGGCAGTCGACGACGTGAACACTTGACGCGACATCCAGTCAAACATACCGTGAGTTCGAGCGCCTGACCTGCCCGTATATCAGCCTTTCTCGAAGCGCCGTCAAGCGCCACGGCAGTTCTAGCATCCTTTCTGAGCCGGAAACCAAGCCCCTCTATAATATTGGGTAATTCGGAAGTGGGGTCCGAGTGGCTGGGGAGAATTGGGGTGCCCAAGGGCCGATCGGTCCGGGGCGCAGTCTGAGAGCTATACTGAAGGTGGACAATGCTCCGCCTGGTCTCTTACTTACGGAGTTATGAAGCCTTTATAGTGCATGTGATGCGAACTGCTTTTGGTCGGGGCGAGTAGTCCCCGCCGGCTCGATGGTGGAAGACCTTTCGCGATGCCCTGCTGCGTGCTGAAAGCCGCCGGGGATACTACGCAACGGCCACGCGAATGCTGGCCTGTCGCTTCCAAGTCCACCGAACCGAGAGGGCCGCCTAAAAGAGGATGGGGGGGACCTCTTGTCGTCGTGCAGCCGTTCCATTCAGTTTGCAGCAGCCTTGCCGTTGGCTCAGCGACCCGGGGGGCTTCTCCAAGCTGAGAACTTGGATTCAGGTAGCAGCTCGAGGCGCCTGAGCCTTCTGTTTCGATTTAGCGGGGGGCCTGGCGTTCGGGCAACGAGAGTGCTCGCTCTTCGACGAATACTGACTGTCAGGAGGGCCAGCGTTGCACCTGACCGATCTTTTGATACTGAGACGTTAGCAGCGTACTGGGGGAGATATGGTGAACGCCATCTACGCGGCGCCCCAGTCCGCCCTACACCTCGCGTACACTTGCTCTGCCAAAGGCTTGCATATTGGTACGTCACGGCGGAGACTAAGCCCGTCTGGGGCAGCGATTACAGTGGGCGTGGGCGCTCGGGGCGGGGGCCTTAATCGTCCGACTCGCAGGCGAGCTGGCGCACGCGTCCTGCCCTGCGGGTCTCCACCCGCTGGGGGGCGCGTCAATGCCCCCGCTGGTGGGTAGGCGCCCGCATAGGGAGAGCGGCTGTAAGCGCCCGCCCGCCACCTTGCTGGGCGGGGCTCTGGGCGGCGATCGCGGCACGCGCACTCAGCGGAGGGTGGTCCGCGGGTGCGGGCCGCGTCCGCCCCTCTTGAGCGGGCGAGCGGCGGGGCGCCGCCTGCGGCCTCCTGGGGCGCCCCGGCGCAGAGGCTCCCGCGGGCGCGGGCGCCCCCCCCCGACCCCCCCCCGGCGGCTCTGCGGCTCGCGCACGCGTGCCGGCGCGGCCAGGACTGCGGGAGTCGGCGCCAGCGGGGCACGAAGCTCGTGGCCCCTCGGGACGTAGCCCCCCCCTCGATAATGCCCCGGTGCCCCCAGGCGGCGCCTACGACGACGTGGCGGGCCGCGCAAGAGGGGCTGGCCGGACGGCCATGGCGGGCGGCGCGCCCCGCGGGTCGTGACCGCCCTCCGGTCATCCACGATGGCTGGACCCAACCTCCTCGCCTGTAGTGGCCGGGCAAGACTCCAGCTGCGGGCAGGCGCCCTGCCGGACGGGCGCCGCGCTCGGTGTGCGCCGGACTCCCCCCTCCCGCCTGGCCCGAACGGCCGGGGGGTGGCCTGTGTCTGCCCTGGGCGGGCCGGCGACCGCCGCGCGCTGGGGTCCGCTGGACGCTTCGGCCTCGGGCCTAACCGCCGCGCACTGCGGGGCCGCCCATCTCGCTCGGCGGGGCTAGGGGCGCGACCGGGTGCCGCAGGCTATCGCCCCCAGCCCCGACTTGGCCTCTCTGCCGATGCGCTCAGGGCCGGCGGCGGGTCCCGACGCGTCCCGCGCTTCTGGTCGGCCCCCGGCCTGCCCCCCAGTTCCGAGATACCGGCGTGCGTTCCGCTGCTCCGCCGTGCCATGACGGTGGCCCG     
I       ATAAAAAGATTACGTTGTACTGATATGATAGTTTTTATATACTGTAAGTTGACTGATTATTGAGTATTAAATATAAAAATTAGAATACTTTATACATTATTACGAAATTTAAGTGTATAATAAGACGAATATGATACATAATAACCTGACTTTTATAATATAATTGAATATAAAAAATCTTATATTTTCAAGAAAATTAATAAACAATTAGGATGTTATATGTATTATATTATGAGAATTCAAATAATTTAGGTTTGTATATATTTATATTTATTTTTAATCTAGAGCCTAAGATTCTATTTTTTTTAAATCATTTTTGCTAATAAAATTCTTCTTGGATATTTCTTTATTAAAAATATATCACCTGTATATTTTGAACATTTGGAGTTTCTCACTAATGAAATACATTTATATTTAATTGATTAATTAATATTTATAAGAATTATGATTACATTAATATTAGAATTATAGATCATCCGGTTACAAAATACTCAAAATTTGATATATGTCATTTTGAACAATAAAAACTCTATTATTTAAAATTTTAAATAATTTTTTGGTAAGATCACTATTAGTTACGATTTATTTAATTTTTTATATAAATAGTAATATAAACAATTATTATTCATAGAATGCCAAATTATTTAAGAAATGTAATATGAATCATGAATAAAAGACATGTTCAGAACTAATTAATACTTAGTTGTATTTCAAATTATGAATACTATATTTTATCGAAAGAAATTTATAAATTTGATTTTTTAGCTACCAAAAATATGGTCAATTGAAAAAACTTATTACTTTATATAAACAATAAAGAAGGTATATTACAATCTGACCTTAAAAACATGTCACGCATTTAAACCTGAAAAATACTACTATATATTTGAGATTTAAAAAAATTAACTAACTTATATGATATTTACTTTGAAAAACATTAAAAATAGCGTACATGTTTTTTAATTTTAGTTATAACGAAATAGAAAATATTGTAATTTAACGGTTCAGACTAAACTTTGCAGATGACGCAATTTTCCGGACACTAAGTCCGAACAGTAGGTAAGAATTGAATTCAAGTAGTTTAATCCAGTGCATGCCATTTGATTACTCATGCTATGTTAGTACTCTGCCGTCGTATTGCGGTAACTGGATGGCTGTACTAGGCAGACCAGTGTTGCTGCAGACTAATACTACTTAATCTTGTGGGGAACTAGGTAACTAAAACCGCTCCACGTTTTGGTACATGAATCAACCACTATTGCTTTTTTAATACATGATAATTAAACAATGATCTACCAACAGAAACTTAACGTTGTCTGAAAATGTACTCGGTTTCTCGTCCCACAACCCCTGAGGTTATATAGAAACGTATCCGTTCGTCCCGTGTACCTCTATATGTGAAACTTGATTAATCTTCTTCATTCCTACTTATTTCAACGGTCAAGGGTGAAAATGTTCAGCCGCTACAATACTATAATATCTGTTTTTGATAAACAGGGGCTAATGGTAGGGATTAGGTCCTCAAGTGCGACCGTGGTTCTGACTGGTGCTCACTTTCTCTCAATTAAAGGAATCCAGTTAAAATACATTACGGGGTTTCTTACTAATCGTTATGGTGACCCAAATGATAATCACGACGATTAAAATTGTTATCGGTGATAAACTCTTTTCAAGCGGGCAAAAATTCCCAATCTTGTCTAATCATTAGATCATTAACTGAAACAATAGTACAGATGTCAACTGTTAACAATCGTACCGAGCTTCTTAAGTTTAAGTTTCTGACCTAACATAGACCACGTTAATACAGGACCCTGATAAGTAGGCAAGAATTCCTCTGAGTTGTGAGATGCTTGGTGATTGTTAGATGTAGTCCTCCCTAGTTTTAAAAGACTTAGTTAACATCTCACAATATCCTTTATTCCCTCAATTTTCGATCATACCGTGCAAGCCCAGCCCTTTGGAGGTGAGTTTTCATGTAATATTTGATACATAATCGAAAGGAGGGAGATGCGCTATGCTTTCGGGCCTCACTGTAGACTCGCTGTATAACGAAAGGAGGAATTAGGGGCGCCCCGGCAGCTGAAAACACTCTAAGCCTTCCACGCTAGGGAGTCGACGGAGTGAGCACTTGACGCGACATCCAGTCGAACACCCCGTGAGTATGAGCGCCTGATCTGCCCGTACATTAGCCTTTCACGAAGCGCCGTCAAGCGTCAGGGCAGTTCTAACATCCCTTCTGAGCCGGAAACCGAGCCCCTCTATAATATTGGGTAACTCGGAAGTGGGGTCGGAGTAGCTCGTGGTAAATGGGGTACCCGATAGTCGATCGGCCCGGGGCGCAGTCCGAAAACTATACTGAAGGTGGACGATGCTCCGCCTGGTCTCTTACTTACGAAGTTATGAAGCCTTTACATTGCATGTGATGCGAGCTGCTTCTGGTCGGGACGAGTGGTCCCCGCCGGTTCGATGGTGGAAAACCTTTCGCAATCCTCTGATGCGTGCTGAAAGCCGCCGGAGAGACAACGCAGCGTCCACGAGGACGCTGGCCTGGCACTTCCAAGGACACCGAACAGAGAGGGCCGCCTGAAAGGGGATGGGTGGCGCCTCATGTCGCCGGGCAGCCGTTCCATTCAGCTTGCAGCAGTCTCGCCGTTAGACCAGCGACCCGAGGGACTTCTCCACGCTGAGAACTTGGATTCAGGCAGCAGCTCGAGGCGCCTGAGCCATCTGTTGCGATACAGCGGTGGGCCTGGCGTTCGGACAACGAGAGTGATCGCTCTTCGATGAATACCGGCTGACGGGATGACCAGCGTTGCACCTGTCCGATCTTTTGGCACTGAGACGTTTGCAGCGTACTTGGAGAGATATGATAAACGCCGTCAGCGCGGCGCCCGAGGCAGCGCTACGCCACGCGTAGACTGGCTCTGCCAAAGGCTTGCATATTGGTACGTCACGGTGGGGACTAAGCTCTTCTGGGGCAGCGTTTCCAGCGGGGGTGAGCGGTCGGGGCGGGGGCCTGAGCCGTCCGGCTCGCAGGCGCGCTGGCGCCCGCGTCCCCCCGAGCCGGTCACCACCCGGTGGGGGGCGCGCCAATGCCCCCGCTGGTGGATAGGCCCCCGCATTGGAAGAGCCGCGGTGAGCGCCCGCCCGACACCCTGCGGGGCGGGGCTCGGGGCGGCGGTCGCGGCACGCTCAGTCAGCAGCGGGTTCTCCGCAGGTGCGGGCCTCGTGCCCCGCACTTGACCGGCCGGGTGGCGGGGCGGCGCCTCCGGCCCGCTCGTGCGCCGCGGCGCAGAGGCTTCCGCGGGCGCGGGCGCCCCCCCCGGACCCCCCCCCGGCGGCTCGGCGGTTCGCGCACGCGGGGCGGTGCGTCCGGGACTGCGCGAGTACGCGCCAGCGGGGCACGAAGGTCGTGGCCCCTCGGGACGTTGCCCCCTGCTCAATAAGGCACCGGTGCCCCCAGGCGGCGCCTACGACGAGGTGGCGAGCTGCGCGGGAGGGGCTGGCCGGGCGGCCGTCGCGGGCGGCGCGCCCCGGGGCTCGTGGCCGGCCTCCGGTCATTCACGAAGGCTGGACCCATCCTCCTGGCCTGTAGTGGCAGGGCAAGACTCCAGCCGTGGGCAGGCACCCTGCCTGACGAGCGCCGCGCTCGGCGTGCGCCGGACTCCCCCGTCCCACGTGGCCCGAACCGCCGGGGGGTGGCCTGTGTCTGCCCGGCGCGGGCCCGCGACGGCCGCGCGCTGTGGTCCGCTCGACGCTTCGGCCTCGGGCCTAACCGCGGCGCACGGCGAGGCCGCCCGTCCCCCCCGGCCGGGCTAGGGGCGCGTCCGGGTGCCGCAGGAGGACGCCCCCCGCGCCGACTTGGCCTCCCTGCCGATGCGCTCAGGGCAGGCGGCGGGTCCCGACGCATCCCGGGCTTTTGGTCGCCCTGCGGCCTACCCCCCGGTTCCGAGATACCGGCGTGGGTTCCGCCGCTCCGCCGTCCCATGACGGTGGCGCG     
J       ATAAAAAGATTACGTTGTACTAATATGATAGTTTTTATATACTGTAAGTTGACTGATTATTGAGTATTAAATATAAAAATTAGAATACTTTATACATTATTAAAAAATTTAAGTGTATAAAAAAACGGATATGATACATAATAACCTGACTTTTATAATATAATAGAATATAAAAAATCTTATATTTTCAAGAAAATTAATAAACAATTAGGATATTATATGTATTATATTATGAGAATTCAAATAATTTAGGTTTGTATATATTTGTATTTATTTTTAATCTAGAGCATAAGATTCTATTTTTTTTAAATCGTTTTTGCTAATAAAATTCTTCTTAGATATTTCTTTATTAAAAGTATATCACCTGTATATTTTGAACATTTGGAGTTTCTCACTAATAAAATACATTTATATTTAATTGATTAATTAATATTGATAAGAATTATGATTACATTAATATTAGTATTATAGATCATCCAGTTACAAAATACTCAAAATTTGATATATATCATTTTGAACAATAAAAACTCTATTATTTAAAATTTTAAATAATTTTTTGATAAGATCACTATTAGTTACGATTTATTTAATTTTGTATATAAATAATAATATAAACAATTATTATCCATAGAATACCAAATTATTTAAGAAATATAATATGAATCATGAATAGAAGACGTGTTCAGAACTAATTAATACTTAATTGTATTTCAAATTATAAATACTATATATTATCGAAAGAAATTTATAAATTTGATTTTATAGCTACCAAAAATATGGTCAATTGAAAAAACTTATTAATTTATATAAACAATAAAGAAAATGTATTACAATCTGACCTTAAAAACATGTCACGCATTTAAACCTGAAAAATACTACTATATATTTGAGGTTTAAAAAAATTAACTAACTTATATAATATTTACTTTGAAAGACATTAAAAATAGCGTACATGTTTTTTAATTTTAATTATAACGAAATAGAAAATATTGTAATTTAACGGTTCAAACTAAACTCTGCAGATGACGCAATTTCCCGGACACTAAGTCCGAACAGTAGGAAAGAATAGAATGCAGGTAGTTTAATACAGTGCATGCCATTTGATTGCTCATGGTATATTAGTTCTCTGCCGTCGTATTGCGGTAACTGGTTGACTGTACTGGGCAAATCAATGTCGCTGCAAACTAATACAACTTAAGCTTGTGGGAAACTAGACAACTAAAGCCGCTCCATCTTCCGCTATATGAATCAACCACTACTACTTTTCTAATACATAATGATTAAATGGTGATCTACCAACAGAAATTTAACGTTGTCTGATAATGTACTCGGTTTCTCGTCCCACAACCCCTGAGGTTATATAGAAAGGTATCCCTTCGTCCCGTGTACACCTATGTGTGAAATTTGATTAATCATCTTCATCCCTACCTATCTCAACAGTCAAGGGTGAAAATGTACGGCTGCTACAATACTATAATATCTGTTTTTAATAAACCGGGGTTAATGGTAAGGATTAGGTACTCAAGTGCGACCGTGGTTTAGACTGGTGCTCATTTTATCTCAATTAAAGGAATCCAGTTGAGATACATTACGGGGTTTATTACTAATCGTCATCGTGACCCAAATGATAATCATGATGATTAAAATTGTTATCGGTGATAAACTCTTTTCCAGAGGGCAAAAATTCCAAAGCTTGTCTAATCACTAAATCATTAACTGAAACAATTGTACAGATGTCAACTGTTAACAATCGTACCGAGCTTCTTAAGTCTAAATTTAGAACCTAACATAGACCACGTTAATGCAGGACCTTGATAGAAAGGCAAGGATTCCTCTAAGATGTGACACGCTTGGCGATTGTTAGATGTAGTCCTCCACAGTTTTAAAAGACTTAGTTAACATTTCACAGTATCCTCTACTCCCTTAATTTTCGATCATACCGTGCGGGCGCAGCCCTTCGGGAGTGAGATTTCATGTAATATTTGATACATAATCGGGAGGCGGGACATGCGCCATCCTCTCAGACCCCACTATAGGCTAGCTGTATAACGAAAGAGGGAATTAAGGGCGCCTCGGCGGCCGAAAGCCCTCTAGGCCTGCCACGCTAAGGAGTCGAAGAGGTGAACACTCGACGCGACATCCAGTCGCACACCCCGGAAGTGGGAGCGCCTGATCTGCCCGTATATCAGCCTTTCACGAAGTGCCGTCAAGCGCCAGGGCTGTTCTAGCATACCTTCTGAGCCGGAAACCGAGCCCCTCTATAATATTGGGTAACTCGGAAGTGGGGTCAGAGTGACTGGGGGTAAATGGGGTGCTCGAGGGCCGATCGGCCCGGGGCGCAGTCTGAGAGCTATACTGAAGGTGGACGATGTTCCGGCTGGTCTCTTACTTACGGAGTTATGCAGCCTTTACAATGCATGTGATGCGAACTGCTTCTGGTCGGGACGAGTAGTCCCCGCTGGGTCGATAGTGGAAGACCTTTCGTGATACCCTGATGCGTGCTGAAAGCCGCCGGGGAGACAACGCAACGTCCACGGGAAAGCTGCCCTGGCGCTTCCAAGACCACCGAACTGAGAGTGCCGCCTGAAAGGGGATGGGTGGCGCCTCTTCTCGTCGGGCAGCCGTTCCATTCAGTTCGCAGCAGCCTCGCCGTTGGCCCAGCGACCCGGGGGTCTTCTCCAAGCTGAGGACTGGAAATCAGGGAGCAGCTCGAGGCGCCCGAGCCCTCAGTTCCGATGCAGCGGTGGGCCTGGCGTTCGGACAACGAGAGGGCTCGCTCTTCGACGAATACCGGCTGACGGGGGGACCAGCGTTGCACCTGACCGATCTTTTGGTACTGAGACGTTCGCAGCGTACTTGGGAAGACATGGTAAACGCCGTCTGCGCGGCGCCCAAGCCCGCCCTACGCCACGCGTAGTCTTGCTCTGGCAAAGGCTTGCATATTGGTACGTCACGGTGAAGACCAAGCTCTTCTGGGTCAGCGATTGCAGCGGGCGTGGACGGTCGGGGCGGGGGCCTGGGCCGTCTGCCTCGCAGGCGCGCTGGCGCTCGCGCCCTCCCGTGCCGGTCTCGACCCGTTGGGGCGCGCGCCAATGCCCCCGCTGGGGGGTAGGCCCCCGCATAAGGAGAGCCGCCGTGAGCGCCCGACCCGCACCGTGCTGGGCGGGTCTCGGGGCGGCGGTCGCGGCACGCTCACTCAGGAGGGGGTCCTCCGCGGGTGCGGGCCACGTTCCCCGCACTTAACCGGGCGAGTGCCGGGGCGGCGCCTCCGGCCTTCTTGTGCGCCCCGGCGCGGAGGCTGCCGCGGGCGCGGGCGCCCGCTCCCGACCCCCCCCCGAGGGCCCGGCGGGTCGCGCACGCGGGACGGCGCGCCCGGGATTGCGCGAGTGCGCGCCAGCGGGGCACGAAGGGCCCCGCGCCCCGGGCCGTTGCCACTCCGTCAATAACGCCCCGGTGCCCCCGGGTGGCGCCCACGACGACGTCGCGAGCGGCGTGGCAAGGGCTGGCCGGGCGGCCGTCGCGGGCGGCGCGCCCCGGGGATCGTGCCCGCCCTCCGGTCATCCGCGAAGGCCGGACCCAGCCTCCTCGCCTGTAGTGGCGGGGCAAGACTCCAGCCGCGGGCAGCCACCCTGCCGGACGGGCGCCGCGCCCGGTGTGCGCCGGACTCCCCCGTTCCGCCTGGCCCGAACCGCCGGGGGGGGGCATGGGTCTGCCCCGCGCGGGCCGGCGGCGGCCGCGCGCTGTGGTCCGCTTGACGCTTCGGCCTCGGGCCTAACCGCGGCGCGCAGCGGGGCCGCCCGTCTCGCCCGGCGTGGCTAGCGGCGTGTCCGGGTGCCGCAGGAGGGCGCCCCCCGGCCCGGCTTGGCCTCCCTGCAGGTGCGCTCAGGGCGGGCGGCGGGTCCCGAGGCATCCCGTGCTTTTGGTGGCCCTCCGGCCTACCCCCCGGTTCCGAGATGCCGGCGTGTGTTCCGCTGGTCCGCCGTCCCATGACGGTGGCGGG     
K       ATAAAAAGATTACGTTGTACTAATATGATAGTTTTTATATACTGTAAGTTGACTGATTATTGAGTATTAAATATAAAAATTAGAATACTTTATACATTATTACAAAATTTAAGTGTATAAAAAAACGAATATGAAACATAATAACCTGACTTTTATAATATAATTGAATATAAAAAATCTTATATTTTCAAGAAAATTAATAAACAATTAGGATATTATATGTATTATATTATGAGAATTCAAATAATTTAGGTTTGTATATATTTATATTTATTTTTAATCTAGAGCATAAGATTCTGTTTTTTTTAAGTCATTTTTGCTAATAAAATTCTTCTTGGATATTTCTTTATTAAAAATATATCACCTGTATATTTTAAACATTTGGAGTTTCTCGCTAATAAGATACATTTATATTTAATTGATTAATTAATATTGATAAGAATTATGATTACATTAATATTAGTATTATAGATCATCCGGTTACAAAATACTCAAGATTTGATATATATCATTTTGAACAATAAAAACTCTATTATTTAAAATTTTAAATAATTTTTTGATAAGATCACTATTAGTTACGATTTATTTAATTTTATATATAAATATTAATGTAAACAATTATTATCCATAGAATACCAAATTATTTAAGAAATATAATATGAATCATGAATAAAAGACGTGTTCAGAACTAATTAATACTTAATTGTATTTCAAATTATTAATACTATATGTTATCAAAAGAAATTTATAAATTTGATTTTTTAGCTACCAAAAATATGGTCAATTGAAAAAACTTATTATGTTATATAAACAATAGAGAAAATGTATTACAATCTAACCTTAAAAACATGTCACGCATTTAAACCTGAAAAATACTACTATATATTTGAGATTTAAAAGAATTATCTAACTTATATAATATTTACTTTGAAAGACATTAAAAATAGCGTACATGTTTTTTTATTTTAATTATAACAAAATAGAAAATATTGTAATTTAACGGTTCAGACTAAACTCAGCAGATGACACAATTTTCCGTACACTAAGTTCGAACAGTAGGAAAGAATCGAATACAGGTAGTTTAACACAGTGCATGCCATTTGATTACTCATGCTATATTAGATTTCTGCCGTCGTATTGCGGTAGCTGGATGGCTGTACTGGGCAAAGCAGTTTCGCTGCAGACTAATGCAACTTAATCTTGTAGAAAACTAGATAACTAAAACCGCTCCACGTTTTGATATATGAATCAACCACTACTACTTTTTTAATACATGATCATTAAATAATGATCTACCAACAGAGATGTAACGTTGTCTGATAATGTACTCGGTTACTCGTCCCACAACCCCCGAGGTTATATAGAAACGTATCCTTTCGTCCCGTGTACGTCTATATGTGAGACTTGATTAATCTTCTTCATTCCTACCTATTTCAACAGTCAAGGGTGAGAATGTGCGGCCGCTACAATACTATAATATCTGTTTTTTACAAACTCGGGCTAATGGTAACGATTAGGTTCCCAAGTGCGACCGTGGTCTTGACTTGTGCACACTTTCTCTCAATTAAAGGAATCCAGTTGAAATACATTACGAGGTTTCTTATTAATCATAATGGTGACCCAGATGATAATCATGTTGATTAAAATTGTTATCGGTGATAAACTCTTTTCAAGAGGGTAAAAATTCCCAAACTTGTCTAATCACTAAATCATTAACTGAAACAATGGCACAGAGGTCAACTGTTAACAATCGTACAGAGCTTCTTAAGTTTAGCTTTTCAACCTAACATAGACCACGTTAATGCAGGATCCTGATAGGGAGGCAAGGATTCCTCTGAGATGTGATACGCTTGGCGATTGTTAGATGTAGTCCTCCAAAGTTTTAAAAGACTTAGTTAACATTTTACAGTATCCTCTACTCCCTTAATTTTCGATCATACCGTGCGAGCTTAGCCCTCCGGGAGTGAGATTTCATGTAATATTTGATACATAATCGAGAGAAGGGAAATGCGCCATCCTCTCGGACCCGACTGTAGGCTCGCTGTATAACAAAAGAGGGAATTAAGGGCGCCCCGGCAGCTGAAAGCACTCTACGCCCGCCACGCTAAGGAGTCGACGATGTGAACACTTGACGCGACGTCCAGTCGAACACGCCGCGAGTTCGAGCGCCTGATCTGCCCGTATATCAGCCTTTCGCGAAGCGCCGTCAAGCGCCAGGGCAGTTCTAGCATCCCTTCTTAGCCGGAAACCAAGCCCCTCTATAATATTCGGTAACTCGGTAGTGGGGTCAGAGTGGCTGGGGGCGAATGGGGTGCTCGAAGGTGGATCGGTCCGGGGTGCAGTCTGAAAGCTATACTGAAGGTGGACGGTGCTCCGCCTGGTCTCTTATTTACGGAGTTGTGGAGCCTTTACAATGCATGTGATGCGAACTGCTTCTGGTCAGAAGGAGTGGTCCCCGCCGGGTCGATGGTGGAAAACCTTTCGCGTTGCTCTGATGCGTGTCGAAGGCCGCCGGTGAGACTACGCAACGACCACGGGGAGGCTGGCCTGGCGCTTCCAAGGCCACCGGACGGAGAAAGCCGCCTAAAGGCGGATAGGTGGCGCCTCTTGTCGTCGGGCAGCCGTTCCATTCCGCTTGCAGCAGCCTCGCCGTTTGCTCAGCGAGCCGAGGGGCTTCTCCGAGGTGAGAACTCGGATTCAGGTAGCAGCTCGAGGCGCCTGAGCCTTTTGTTACGATCCAGCGCTGGGCCTGGCGTTCGGGCAACGAGAGTGCTCGCTCTTCGACGAATACCGGCTGACGGGAGGACCAGCGTTGCACCTGACCGATCTTTTGGTACTGAGACGTTTGCAGCGTACTTGGAGAGACATGGAAAACGCCATCTACGCGGCGCCCCAGTCCGCCCTACGCCACGCGTAAACTTGCTCTGCCAAAGGCTTGCGTATTGGTACGTCTCGGTGAGGACTAAGCTCCTCTGGTACAGCGATTCCAGCGGGCGTGGGCGGTCGGGACGGGGGCCTGAGCCGTCCGGCTCGCAGGGGCGCTTGCGCGCGCGTCCTCCCATTCCGGTCTCCGCCCGTTGGGGGGCGCGCCAATGCCCCCGGCGGGGGGTAGGCCCCCGCATACTGAGAGCCGCGGTGAGCGCCCGCCCCACACCGTGCGGGGCGGGGCTCGGGGCGGTGGTCGCGGCGCGCTCACTCAGCAGGGGGTCCTCCGCGCGTGCGGGCCACGTCCTTCGCACTTGACCGGACGAGTGGCGGGGCGGCGCCTCCGGGCCGCTAGTGCGCCCCGGCGGAAACGCTCCCGCCGGCGCGGGCCCCCGCCCCGGATCCTTCCGCGGCGGGGCGGCGGCTCTCGCACGCGTGGCAGCGCGCCCGGGACTGCGGGAGTCCGCGCCAGCGGGGCACGAAGCTCGTCGCCCCCCGGGACATTGCCTCCCCCTCAATAATGCCCCGGTGCCCCCAGGCGGCGCCTACGACGAGGTCGCGAGCCGCGCGGCAGCGGCTGGCCGGGCGGCCGTAGCGGGCGGCGCGCCCCGGGGGTCGTGCCCGCCCTCCGGTCATCCACTAAGGCCGGACCCAACCTCCTCGCGTGTGGTTGGACGGCAGGACTCCAGCCGCGGGCAGGCACCCTGCCCGAGGGGCGCCGCGCTCGGCGTGCGCGGGACCCCCCCATCCCGCCTGGCCCGAACCGCCGGGGGGTGGCCCGGGTCTGCCCTGCGCGGACCAGCGACGGCCGCGCGCTGGGGTCCGCTGGGCGCTTCGGCCTCGGGCCTAACCGCGGCGCGCAGCGGGGCCGCCCGTCCCGCTCGCCGCGGCTAGGGGCGCGCCCGGGTGCCGCAGGAGGGCGCCCCCCGCCCCCGCTTGACGTCCTTGCCGCGGCGCTCAGAGCGGGCGGGGGGTCCCGAAGCATCCCGCTCTTTTGGTGGCCCCCCGGCCTACCCCGCGGTGCCGAGGTCCCGGCGTGCGTTCCGCCGCTCCGCCGTACCACCACGGTGGCGCG     
L       ATAAGAAGATTACGTTGTACTAATATGATAGTTTTTATATACTGTAAGTTGACTGATTACTGAGTGTTAAATATAAAAATTAGAATACTTTATACATTATTACAAAATTTAAGTGTATAAAAAGACGAATATGGAACATAATAACCTGACTTTTATAATATAATAGAATATAAAAAATCTTATATTTTCAAGAAAATTAATAAACAATTAGGATGTTATATGTATTATATTATGAGAATTCAAATAATTTAGGTTTGTATATATTTGTATTTATTTTTAATCTAGAGCATAAGATTCTATTTGTTTTAATTCATTTTTGCTAATAAAATTCTTCTTAGATATTTCTTTATTAAAAATATATCACCTGTATATTTTAAACATTTGGAGTTTCTCACTAATAAAATACATTTATATTTAATTGATTAATTAAAATTAATAAGAATTATGATTACATTAATATTAGTATTATAGATCATCCGGTTACAAAATACTCAAAATTTGATATATATCATTTTGAACAATAAAAACTCTATTATTTAAAATTTTAAATAATTTTTTGATAAGATCACTATTAGTTACGATTTATTTAATTTTGTATATAAATAATAATATAAACAATTATTATCCATAGAATACCAAATTATTTAAGAAATATAATATGAATCATGAGTAAAAGACATGTTCAGAACTAATTAATACTTAATTGTATTTCAAATTATAAATACTATATATTATCGAAAGAAATTTATAAATTTGATTTTATAGCTACCAAAAATATGGTCAATTGAAAAAACTTATTATTTTATATAAACAATAAAGAAGATGTATTACAATCTGACCTTAAAAACATGTCACGCATTTAAACCTGAAAAATACTACTATATATTTGAGATTTAAAAAAATTAACTAACTTATATGATATTTACTTTGAAAAACATTAAAAATAGCGTACATGTTTTTTAATTTTAATTATAACGAAATAGAAAATATTGTAATTTAACGGTTCAAACTAAACTTCGCAGATGATGCAATTTTCCGGACACTAAGTTCGATCAGTAGGAAAGAATTGAATGCATGTAGTTTAACTCAGTGCATGCCATTTGATTACTCATGTTATATTAGATTTCTGCCGTCGTATTGTGGTAATTGGACGGCTGTACTGGGCAAATCAGTTTTGCTGCAGACCAATACAACTTAATCTTGTAGGAAACTAGTTAACTAAAACCGCTCCACGTTTTGGTATATGAATCAACCACGGATGCTTTTTTAATACATGATGATTAAAGGATGATCTACCAACAGAAATTTAACGTTGTCTGACAATGTACTCGGTTCCTCGTCCCACAACCCCTGAGGTTATATAGAAACGTATCCCTACGTCCCGTGTACATCTATGTGTGAGATTTGATTACCCTTCTTCATTCCTACTTATTTCAACGGTCAAGGGTGAAAATGTCCAGCCGCTACAATACTATAATATCTGTTTTTAACAAACTCGGACTGATGGTAAGGATTAGGTCCACAAGTGCGACCGTGGTATTGACTCGTGCTCAATTTCTCTCAATTAAAGGAGTCCAGTTGAAATACATTACGGGGTTTCTTATTAATCGTTATAGTGACCCGGATGATAATCATGTAGATTAAAATTGTTCTCGGTGATAAACTCTTTTCCAGAGGGCAAAAATTCCTAAGCTTGTCTAATCATTAGATCATTAACTGAAACAATAGTATAGATGTCAACTGTTAACATTCGTACCGAGCTTCTTAAGTTTAAGTTTTGAACCTAACATAGACCACGTTAATACAGGACCCCGATAGACAGGCAAGTATTCCTCTAAGTTGTTACACGCTTGGTGATTGTTAGATGTAGTCCTCCGGAGTTTTAAAAGACTTAGTTAACATGTTACAGTATCCTCTACTCCCTTAATTTTCGATCATACAGTGCAAGCACAGCCTTTGGGGAGTGAAATTTCATGTAATATTTGATACATAATCGCCAGAAGCGTAATGCGGTATTTTCTCGGGCCCCACTATAGTCTCGCTGTATAACGAAAGAAGGAGTTAAGGGCGCCCCGGCAGCAGAAAACACTCTACGCCTGCCACGCTAAGAAGTCGACGATGTGAGCACTGGACGCGACGTCCAGTCAAACATACCGTGAGCTCGAGCGCCTGATCTGCCCATATATGAGCATTTCACGAAGCGCCGTCAAGCGCCTAGGCAGTTCTAGCATCCCTTCTGAACCGGAAACCAAGCCCCTCTATAATATCGGGTAACTCGGGGGTGGGGTCGGAGTAGCTGGGGGTAAATGGGGTACCCGAAAGTCGATCAGTCCGGGGCGCAGTCTGAGAGATATACTGAAAGTGGACGATGGTCCGCCTGGTCTCTTACTTACGGAGTTATGGAGCCTTTATAGTGCATGTGATGCGAACTGCTCCTGGTCGGGACGAATGGTCCCCGCCGGGTGGATAGTGGAAGACCTTTCGCTATGCTTTGTTGCATGCCGAAAGCCGCCGGTGAGACTACGCAACGTCCACGGGGATGCTGGCCTGACACTTCCAAGTCCACCGAACAGAGAGGGCCGCCTGAAGGGGGATGGGTGGCGCCTCTTCTCGTCGGGCAGCCGTTCCATCCAGGTTGCAGCAACCTCGCCGCTGGTCCAGCGACCCGGGGGGCTTCTCCAAGCTAAGAACTTTGATTCAGGGAGCGGCTCGAGGCGCCTGAGCCCTCGGTTCCGATGCAGCGGTGGGCCCGGCGTTCGGACAACGAGAGTGCTCGCTCTTCGACGAATACCGACTGACGGGAAGACCAGCGTTGCACCTGTCCGATCTTTTGGACCTGAGACGTTTGCAGCGTACTTGGGGAGATATGGTAAACGCCATCTACGCGGCGCCCGAGTCCGCACTACGCCACGCGTAGACTTGCTCTGCTAAAGGCATGCATATTGGTACGTCACGGTGGGGACTAAGCTCCTCTGAGGCAACGTTTTCAGGGGGCGTGGGCGGTCGGGGCGGGGGCCTGATCCGTCCGGCTCGCAGGCGCGCTGGCGCCCGCGACGCCCCGTTCCGGTCTCCGCCCGGTGGGGGGCGCGCCAATGCCGCCCCCGGTGGGTAGGTCCCCGCATAAGCAAAGCCGCGGTGAGCGCCCGCCCGGCACCATACGGGGCGGGGCTCGGGGCGAGGGTCGCGGCACGCTCACTCAGCAGGGGGTCGTCCGCTGATGCGGGCCCCGTGCCCCATACTTGACCGGGCGGGCGCCGGGGCGGCGCCTCCGGCCCGCTAGGGCGCCCCGGCGCAGACGCTCCCGCGGGCGCGGGCGCCCCCCCCGGATCCCGCCCCGGTGAACCGGCGGCTCGCGCACGCGCGGCGGCGCGCCCGGGACTGCGCGAGTCCGCGCCAGCGGGGCACGAAGCTCGGCGCCCCCCGGGACCTTGCCGCCCCCTCAATAATGCCCCGGTGCCCCCAGGCGGCGCTTACGACGACGTTGCGAGCCGCGCGGAAGGGGCTGGCCGGGCGGCCGTCGCGGGCGGCGCGCCCCGGGGGTCGTGGCCGCCCTCCGGTCATCCTCGAAGGCGGGACCCGCCCTCCTCGCGTGTAGTGGCAAGGCAAGACTCCAGCTGCGGGCAGGCTCCCTGCTTGACGAGCGCCGCGCTCGGTGTGCGCCGGACTCCCCCCTCCCACTTGGCCCGAACCGCCGGGGAGTGGCGTGCGTCTGCCCGGCGCGGGCCAGCGTCTGCCGCGCGCTGGGGTCCCCTGGACGCTTCGGCCTCGGGCCTAACCGTGGCGCGCAGCGGGGCCGCCCGCCTCGCTCGCCGTGGCTAGGGGCGCGTCCGGGTGCTGCAGGAGGGCGCCCCCCGCCCCGACTCGGCCTCGCTGGCGGGGCGCTCAGGCCGGGCGGCGGGTCCCGAGGCATCCCGGGCTTTTTGCGGCCCCCCGGCCATCTCCGCCGTTCCGAGATCCCGGCGTGCGTTCCGCTGCTCCGCCGTTCCATGACGGTGGCGCG     
M       ATAAGAAGATTACGTTGTACTGATATGATAGTTTTTATATACTGTAAGTTGACTGATTATTGAGTATTAAATATAAAAATTAGAATACTTTATACATTATTAAGAAATTTAAGTGTATAATAAGACGGATATGATACATAATAACCTGACTTTTATAATATAATTGAATATAAAAAATCTTATATTTTCAAGAAAATTAATAAACAATTAGGATATTATATGTATTATATTCTGAGAATTCAAATAATTTAGGTTTGTATATATTTGTATTTATTTTTAATCTAGAGCATAGGGTTCTATTTTTTTTAAATCATTTTTGCTAATAAAATTCTTCTTAGATATTTCTTTATTAAAAATATATCACCTGTATATTTTGAACATTTAGAGTTTCTCGCTAATAAGATACATTTATATTTAATTGATTAATTAAAATTAGTAAGAATTATGATTACATTAATATTAGTATTATAGATCATCCGGTTACAAAATACTCAAGATTTGATATATATCATTTTGAACAATAAAAACTCTATAATTTAAAATTTTAAATAATTTTTTGGTAAGATCACTATTGGTTACGATTTATTTAATTTTATATATAAATAATAATGTAAACAATTATTATCCATAGAATACCAAATTATTTAAGAAATATAATATGAATCATGAGTAGAAGACGTGTTCAGAACTAATTAATACTTAATTGTATTTCAAATTGTAAGTACTATATGTTATCGAAAGAAATTTATAAATTTGATTTTTTAGCTACCAGAAATATGGTCAATTGAAAAAACTTATTATATTATATAAACAATATAGAAATTGTATTACAATCTAACCTTAAAAACATGTCACGCATTTAAACCTGAAAAATACTACTATATATTTGAGATTTAAAAAAATTAGCTAACTTATATAATATTTACTTTGAAAAACATTAAAAATAGCGTACATGTTTTTTAATTTTAATTATAACGAAATAGAAAATATTGTAATTTAACGGTTCAGACTAAACTTAGCAGATAACGCAATTTTCCGGACACTAAGTTCGAGCAGTAGGGAAGAATTGGATCCAGGTAGTTTAACACAGTGCATGCCATTTGATTGCTCATGTTATATTAGATTTCTGCCGTCGTATTGTGGTAACTGGATGGCTGTACTGGGCAAACCAGTGTGGCTGCAGACTAATGCCACTTAATCTTGTAGCAAACTAGAGAACTAAAACCGCTCCACATTTTGGTATATGAATCAACCACTGTTGGTTTTCTAACACATGATAATTAAAAACTGATCTACCAACAGAAATCTAACGTTGTCTGATAACGTACTCGGTTCCTCGTCCCACAACCCCTGAGGTTATATAGAAACGTATCCTTTCGTCCCGTGCACACCTATGTTTGAAACTTGATTAATCTTCTTCATTCCTACTTATTTCAACAGTCAAGGGTGAAAATGTCCGGCCGCTACAATACTATAATATCTGTTTTTGATAAATCGGGGCCAATGGTAAGGATTAGGTCCTCAAGTGCGACCGTGGTTTTGACTGGTGCCCACCTTCTCTGAATTAAAGGAATCCAGTTGAAATACATTTCGGGGTTTCTTACTAATCGTCATGGTGACCCAAATGATAATTACATCGATTAAAAATGTTATCGGTGATAAACTCTTTTCTAGAGGGCAAAAATTCCAAAACTTGTCTAATCACTAGATCATTAACTGAAACAATGGCACAGAAGTCAACTGTTAACAATCGTACCGAGCTTCTTAAGTTTACTTTTCGGACCTAACATAGACCACGTTAATACAGGACTCGGATAAAGAGGCAAGAATTGCTCTGAGATGTGATAGGCTTGGTGATTGTTAGATGTAGTCCTCCAAAGTTTTAAAAGACTTAGTTAACATTTGACACTATCCTCTACTCCCTCAATTCTCGATCATACCGTGCGGGCGCAGCCCTCAGGGAGTGAGATTTCATGTAATAGTTGATACATAACCGAAAGGGGGGCGATGCGCCATCCTTTCGGACCCCACTATGGACTCGCTTTATAACAAAAGGGGGAATTAGGGGGGCCCCGGCAGCAGAAGGCACTCTACGCTTGCCACTCTAAGGAGTCGGTGATGTGAGCACTCGACGCGACTTCCAGTCAAACATGCCGTGAATTCGAGCGCCTGATCTGCCCTTATATCAGCCTTTCGCGAAGCGCCGTCAAGCGCCAGGGCGGTTCTAGCATACATTCTGAGCCGGAAACCAAGCCCCTCTATAATATTGGGTAACTCGGGAGTGGGGTCCGAGTAGCTGGGGGTGAATGAGGTACTCGAAAGTAGATCGGCCCGGAGCGCAGTTTGAGAGCTATACTGAAGGTGGACCATGTTCCGCCTGGTCTCTTACTTACGGAGTTATGTAGCCTTTACAATGCATGTGATGCAAACTACCGCTGGTCGGGACGAGTAGCCCCCGCCGGGTCGATGGTGGAATACCTTTCGCGGTGCTCTGCTGCGTGCCGAAAGCCGCCCGGGAGACTACGCAACGCCCACGAGGACGCTGGTCTGGCCCTTCCAAGGCCACCGGACGGAGAGGGCCGCCTTAAAGTGGATGGGTGGCGCCTCTTGTCGTCGGGCAGCCGTTCCATTCGGATTGCAGCAGTCTCGCCGTTGGCCCAGCGACCCGGGGGTCTTCTCCAAGCTGAGAACTTGGATTAAGGCAGCAGCTCGAGGCGCCTGAGCCCGCTGTTCCGGAAAAGCGAAGGGCCTGGCGTTCGGACAACGAGAGTGCTCGCTCTTGGACGAATACAGACCGACGGGAGGACCAGCGTTGCACCTGACCGATCTTCTGCAACTGAGACGTTTGCGACGTACTTGGAGAGATATGGTGAACGCCATCTACGCGGCGCCCCAGCCCGCGCTACGCCACGCGTAAACTTGCTCTGCCAAAGGCTTGCATATTGGTGCGTCACGGGGGAGACTAAGCTCGTCTAGGGCAGCGGTTACAGCGGGCGTGGGCGGTCGGCGCGGGGGCCTGAGCCGTCCGACTCGCAGGCGCGATGGCGCCCGCGGCCCCCCGTGCCGGTCTGCACCCGATGGGGGGCGCGCCAATGCCTCCGCCGGGGCGTAGGCACCCGCATAGGTAGAGCCGCTGTGGGCGCCCGCCCGACACCGTGCAGGGCGGGGCTCCGGGCGGTGGTCGCGGCACGCTCACTCAGCAGTGGGTCCTGCGCTTGTGCGGGCCACGTCCCCCGCACTTGTCCGGACGAGTGCCGGGGCGCCGGCTCCGGCCTGCTAGGGCGCCGCGGCGAGGAGGCTCCCGCGAGCGCGAGCGCCCCCCCCTGACCCCGCCCTGGCGGCCCGGCGGCTCTCGCAGGCGGGGCGAGGCGCCCGGGACTGCGCGAGTCCGCGCCAGCGGGGCACGAAGCTCGTCGCCCCCCGGGGCGTTGCCACCCTGTCAATAACGCCCCGGTGCCCCCAGGCGGCGCGTACGACGACGTGGCGAGCAGCGCGGGAGGGGCTGGCCGCGCGGCCGTCGCGGGGGGCGCGCCCCGGGGGTCGTGGCCGCGCTCCGGTCATCCACGAAGGCTGGACCCAGCCTCCTGGCCTGTAGTGGCATGGCAAGGCTCCAGCCGCCGGCAGGCACCCTGCCTGACGGGCGCCGCGCTCGGTGTGCGCCGGACACCCCCATCCCGCGTGGCCCGACCGGCCGGGGGGTGGCCTGGGTCTGCCCCGCGCGGGCCAGCGGCGGCCGCGTGCTGGGGTCCGCTGGACGCTTCGGCCTCGGGCCTAACCGCGGCGCTCAACGGGGCCGCCCGTCGCGCTCGGCGGGGCTAGGGGCGCGTGCGGGTGCCGCAGGAGGCCGCCCCCCGCCCCGACTCGGCCTCGCTGCCGCGGCGCTCAGGCCAGGCGGGGGGTCCCGATGCATCCCGCGCTTTTTGTTGCCCCCCGGCCCCCCCCCCGGTTCCGAGATGCCGACGTGAGTTCCGCCGCTCCGCCTTCCCTTTACGGTGGCCTG     
N       ATAAAAAGATTAAGTTGTACTAATATGATAGTTTTTATATACTGTAAGTTGACTGATTATTGAGTATTAAATATAAAAATTAGAATACTTTATACATTATTACAAAATTTAAGTGTATAAAAAAACGGATATGATACATAATAACCTGACTTTTATAATATAATAGAATATAAAAAATCTTATATTTTCAAGAAAATTAATAAACAATTAGGATATTATATGTATTATATTATGAGAATTCAAATAATTTAGGTTTGTATATATTTATGTTTATTTTTAATCTAGAGCATAGGATTCTATTTTTTTTAAGTCATTTTTGCTAATAAAATTCTTCTTAGATATTTCTTTATTAAAAATATATCACCTGTATATTTTAAACATTTGGAGTTTCTCACTAATAAAATACATTTATATTTAATTGATTAATTAATATTAGTAAGAATTATGATTACATTAATATTAGTATTATAGATCATCCGGTTACAAAATACTCAAAATTTGATATATATCATTTTGAACAATAAAAACTCTATTATTTAAAATTTTAAATAATTTTTTGATAAGATCACTATTAGTTACGATTTATTTAATTTTATATATAAATAGTAATATAAACAATTATTATCCATAGAATGCCAAATTATTTAAGAAATATAATATGAATCATGAATAGAAGACATGTTCAGAACTAATTAATACTTAATTGTATTTCAAATTATGAATACTATATATTATCGAAAGAAATTTATAAATTTGATTTTTTAGCTACCAAAAATATGGTCAATTGAAAAAACTTATTACTTTATATAAACAATAAAGAAGATGTATTACAATCTGACCTTAAAAACATGTCACGCATTTAAACCTGAAAAATACTACTATATATTTGAGATTTAAAAAAATTAGCTAACTTATATAATATTTACTTTGAAAAACATTAAAAATAGCGTACATGTTTTTTGATTTTAATTATAACGAAATAGAAAATATTGTAATTTAACGGTTCAAACTAAACTCAGCAGACAACGCAATTTTCCGTACACTAAGTTCGAACAGTAGGAAAGAATTGAATACAGGTAGTTTAACTCAGTGCATGCCATTTGATTGCTCATGTTATGTTAGATGTCTGCCGTCGTATTGCGGTAACTGGGTGGCTGTACTGGGCAAATCAGTATAGCTGCAGACTAATGCCACTTAATCTTGTAGGAAACTAGTCAACTAAAGCCGCTCCACATTTCGGTATATGAATCAACCACTACTCCTTTTTTAATACATGATAATTAAACAATGATCTACCAACAGAAAATTAACGTTGTCTGAAAATGTACTCGGTTTCTCGTCCCACAACCCCTGAGGTTATATAGAAATGTATCCCTTCGTCCCGTGCACGTCTATGTGTGAAACTTGATTAATCTTCTTCATTCCTACTTATGTCAACAGTCAAGGGTGAAAATGTCCGGCCGCTACAATACTACAATATCTGTTTTTCACAAACGAGGGTTAATGGTAAGGATTTGGTCCCCAAGTGCGACCGTGGTTCTGACTGGTGCTCACCTTTTCTCAACTAAAGGAATCCAGCTGAAATACATTACGGGGTTTCTTATTAATTGTTATAGTGACCCAAATGATAATCATGAGGATTAAAATTGTTATCGGTGATAAACTCTTTTCAAGAGGGCAAAAACTCCCAAACTTGTCTAATCATTAGATCATTAACTGAAACAATGATACAGAGGTCAACTGTTAACAATCGTACCGAGCTTCTTAAGTTTAATTTTTGGACCTAACATAGACCGCGTTAATACAGGACCTTGATAAAAAGGCAAGCATTCCTCTTAGATGTGATACGCTTGGTGATTGTTAGATGTAGTCCTCCGAAGTTTTAAAAGACTTAGTTAACATTTCACAGTATCCTTTACTCCCTTAATTCTCGATCATACCGTGCCAGCACAGCCCTTCGGGAGTGAGATTTCATGTAATAGTTGATACATAATCGCAAGGGGAGGGATGCGCCATCCTCTCGGACCCCACTATGGGCTCGCTTTATAACAAAAGGGGGAATTGTGGGCGCCCCGACAGCAGAAGGCACTCTAAGCCTGCCACGCTACGGAGTCGTCGATGTGAACTCTTGACGCGACATCCAGTCAAACTCGCCGAGAGATCGAGCGCCTGATCTGCCCGTATATCAGCCTTTCACGAAGTGCCGTCAAGCGGCAGGGCAGTTCTAGCATGCCTTCTAAACCGGAAACCGAGCCCCTCTATAATATTGGTTTACTCGGTAGTGGGGTCGGAGTAGCTGGAGGTAAATGAGGTCCCCCAAAGTCGATCGCTCCGGGGCGCAGTCAGAAAGCTATACTGAAGGTGGACGATGTTCCGCCTGGTCTCTTACTTACGGAGTTGTGGAGCCTTTACGATGCATGTGATGCGAACTACTGCTGGTCAGCAGGAGTGGTCCCCGCCGGGTCGATGGTGGAAGACCTTTCGCAATGCTCTGATGCGTGCCGAAAGCCTCCGGAGAGACTACGCAACGTCCACGGGAAAGCTGGCCTGGCGCTTCCAAGGCCACCGGACGGAGAGGGCCGCCCGAAAGCGGATAGGTGGCGCCTCTTTTCGTCGGGCAGCCGTTCCACTCGGATTGCAGCAGGCTCGCCGGTGGCCCAGCGACCCGGGGGGCTTCTCCAGGCTGAGAACTTGGATTTAGGTAGCAGCTCGAGGCGCCTGAGCCCTTTGTTCCGATATAGCGATGGCCCAGTCGTTCGGACAACGAGAGAGCTCGCTCTTGGACGAGTACGGTCCGACGGGGTGACCAGCGTCGCACCTGACCGATCTTTTGGTACTGAGACGTTCGCAGCGTACTTGGAGAGATATGGTAAACGCCATCTACGCGGCGGCCAAGGCCGCGCTACGTCACGCGTACACTTGCTCTGCTAAAGGCTTGCGTATTGGTACTTCACGGTGAAGACTAAGCTCTTCTGAGCCAGCGGTTCCAGCGGGCGTGGACGGTCGGGACGGGGGCTTAAGCCGTCCGCCTCGCAGACGTGTTGGCGCTGGCGGCCCTCCGTGCTGGTCTCCGCCCAGTGGGGGGCGCGCCAATGCCCCTGCTGGGGGCTAGGCCCCCGCATAGGCAGAGCCGCGGTGAGCGCCCGCCCGGCACCTTGCGGGGCGTGGCTCGGAGCGGCGGTCGCGGCACGCTCACTCAGCAGGGCGTCCTCCGCCGGTGCGGGCCGCGTCCCCCTCACCTGACCGGGCGAGGGGCGGGGCGGCGTCTCCGGCCTGCTAGCGCGCCCCGGCGCAGAGGCTCCCGCAGGCGCGGGCGCCCCCCCCTGACCCCACCCCGGTACCCCGGCGGCTCCCGCACGCGGGGCGGGGCGCCCGGGACTGCGCGAGTGCGCGCCAGCGGGGAACGAAGCTCGTCGCCCCCCGGGGCGTTGCCACCCCCTCAATAATGCGCCGTTGCCCCCAGGCAGCCCCTACGACGAGGTGGCGGGACGCGCGGGAGGGGCTGGCCGCACGGCCATTGCGGTCGGCGCGCCCCGGGGATCGTGGCCGCCCTCCGGTCATCCACGACGGCTGGACCCATCCTCCTCGCCTGTAGTGGCAGGGCAAGACTCCAGCTGCGGGCAGGTGCCCTGCCTGACGAGCGCCGCGCTCGGTGTGCGCCGAACTCCCCCGTCCCGCATGGCCCGAACCGCCGGGGGGTGGCGTGAGTCTGCCCTGCGCGGGCCAGCGACCGCCGCGCGCGGGGGTCGGCTGGGCGCTTCCGCCTCGGGCCTAACCGCGGCGCGCCGCGCGGCCGCCCGTCCCGCTCCGCGGGGCTAGAGGCGCGTCCGGGTGCCGCAGGAGGGCGCCCCCCGCCCCGACTCGGCCTCCCTGGTGGTGCGCTCAGGGCCGGCGGCCGGTCCCGACGCATCCCGCGCTTTTGGTCGTCCCCCGGCCCCCCCCCCCGTTCCGAGGTGCGGGCGTGTGTTCCGCCGCTCCGCCGTCACGTGACGGTGGCCCG     
O       ATAAAAAGATTACGTTGTACTAATATGATAGTTTTTATATACTGTAAGTTGACTGATTATTGAGTATCAAATATAAAAATTAGAATACTTTATACATTATTACGAAATTTAAGTGTATAAAAAGACGAATATGATACATAATAACCTGACTTTTATAATATAATGGAAAATAAAAAATCTTATATTTTCAAGAAAATTAATAAACAATTAGGATATTATATGTATTATATTGTGAGAATTCAAATAATTTAGGTTTGTATATATTTATGTTTATTTTTAATCTAGAGCGTAAGATTCTATTTTTTTTAAATCATTTTTGCTAATAAAATTCTTCTTAGATATTTCTTTATTAAAACTATATCACCTGTATATTTTAAACATTTGGAGTTTCTCACTAATAAAATACATTTATATTTAATTGATTAATTAAAGTTAGTAAGAATTATGATTACATTAATATTAGTATTGTAGATCATCCAGTTACAAAATACTCAAGATTTGATATATATCATTTTGAACAATAAAAACTCTATTATTTAAAATTTTAAATAATTTTTTGATAAAATCACTATTAGTTACGATTTATTTAATTTTATATATAAATAATAATATAAACAATTATTATCCATAGAATACCAAATTATTTAAGAAATATAATATGAATCATGAATAAAAGACATGTTCAGAACTAATTAATACTTAGTTGTATTTCAAATTATAAGTACTATATATTATCGAAAGAAATTTATAAATTTGATTTTTTAGCTACCAAAAATATGGTCAATTGAAGAAACTTATTACTTTATATAAACAATAAAGAAGATGTATTACAATCTGACCTTAAAAACATGTCACGCATTAAAACCTGAAAAATACTACTATATATTTGAGATTTAAAAGAATTAGCTAACTTATATAATATTTACTTTGAAAAACATTAAAAATAGCGTACATGTTTTTTAATTTTAATTATAACGAAATAGAAAATATTGTAATTTAACGGTTCAGACTAAACTCAGCAGATAACGCAATTTTCCAAACACTAAGTTCGAGCAGTAGGAAAGAATTGTATGCAAGTAGTTTAAGGCAGTGCATGCCATTTGGTTGCTCATGATATATTAGATTTCTGCCGTCGTATTGCGGTAACTGGATGTCTGTACTGGGCAAAGCAGTATAGCTGCATACTAATGCAACTTAATCTTGTAGAAAACTAGGTATCTAAAACCGCTCCATTTTTCGATATATGAATCAACCACTGTTGCTTTTTTAATACATAATAATTAAATGATGATATACCAACAGAAATATAACGTTGTCTGATAATGTACTCGGTTTCTCGTCCCACAACCCCTGAGGTTATATAGAAATGTATCCTTCCGTCCCGTGCACGTCTATGTATGAAACTTGATGAACCTTCTTCATTCCTACTTATTTCAACAGTCAAGGGTGAAAATGTCCGGCCGCTACAATACTATAATATCTGTTTTTGAAAAACTGGGGCTTATGGTAAGGATTAGGTCCTCAAGTGCGACCGTGGTTTTGACTGGTGCTCACCTTCTCTTAATTAAAGGAATCCAGTTGAAATACATTACGGGGTTTCTTACTAATCATAATAGTGACCCAAATGATAATCATGTCGATTAAAATTGTTATCGGTGACAAACTCTTTTCAAGAGGGCAAAAATTCCTAAACTTGTCTAATCACTAGATCATTAACTGAAACAATTGTACAGAAGTCAACTGTTAACAATCGTACCGAGCTTCTTAAGTCTAAGTTTCGGACCTAACATAGACCGCGTTAATGCAGGATCCTGATAAGAAGGCAAGAATTCCTCTGAGATGTGACACGCTTGGTGACTGTTAGATGTAGTCCTCCTCAGTTTTAAAAGACTTAGTTAACATTTCACAGTATCCTCTAGTCCCTTAATTTTCGATCATACCGTGCAGGCGCAGCCTTCCGGGAGTGAGGTTTCATGTAATAGTTGATACATAACCGAAAGGGGGGGGATGCGCCCTCTTTTCAGACCCCACTATAGGCTCGCTTTATAACAAAAGGGGGAATTATGGGTGCCCCGCCAGCGGAAGGCACTCTACGCCTGCCACACTAAGGAGTCGACGATGTGAGCACTTGACGCGACTTCCACTCAAACAGACCGTGACTTCGAGCGCCTGACCTGCCCATATATCAGCCTTTCGCGAAGCGCCGTCAAGCGCCAGGGCAGTTCTAGCATACCTTCTGAGCCGGAAACCAAGCCCGTCTATAATATTGGGTAACTCGGGAATGGGGTCCGAGTGGCTTGGGATCAATGAGGTACCCGAAGGTCGATCGGGCCGGAGCGCAGTCCGAGAGCTATACTGAAGGTGGACGATGATCCGCCTGGTCTCTTACTTACGGAGTTATGGAGCCTTTAAAGTGCAAGTGATGTGAACTGCTCCTGGTCGGGACGAATGGTCCCCGCCGGGTCGATGGTGGAAAACCTTTCGCAATGCTCTAGTGCATGCAGAAAGCCGCCGGCGAGACTACGCAACGTCCACGGGTACGCTGGGCTGCCGCTTCCAAGGCCAACGGACGGAGAGTGCCGCCTTAAAGTGGATGGGTGGCGCCTCCTATCGTCGGGCAGCCGTTCCACTCGGCTTGCAGCAGTCTCGCCGTTGGCTCAGCGACCCGGGGGGCTTCTCCATGCTGAGAACTTGGACTCAGGTAACAGCTCGAGGCGCCCGAGCCTGCTGTTCCGATCTAGCGGTGGGCCTGGCGTTCGGGCAACGAGAGAGCTTGCTCTTCGACGAATACCGACCGACGGGACGACCAGCGTGGCACCTGACCGATCTTTTGACACTGAGACGTTTGCAACGTACTTGGGCAGATATGGTTAACGCCATCTACGCGGCGCCCTAGCCCGCCCTACGCCACGCGTAAACTTGCTCTGCCTAAGGCTTGCATATTGGTACGTCACGGTGGAGACCAAGCTCCTCTGCGGCAACGGTTCCAGCGGGCGTGGGCGGTCGGGGCGGGGGCCTGAGCCGTCCGACTCGCAGGCGCGGTGGCGCGCGCGTCCCCCCGTGCTGGTCGCCGCCCGATGCGGGGGGCGCCAATCCCCCCGCTGGGGGGTAGGCCCCCGCATAGGGAGAGCCGCCGTGAGCGCCCGCCCGACACCATGCGGGGCGGGGCTCGGGGCGGCGGCCGCGGCACGCCCACTCGGCAGCGGGTCCTCCTCTGGTGCGGTCCGCTTCCCCCGTACTTGACCGGGCCAGCGACGGGGCGGCGTTTCCGGCCGGCTCGTGCGCCCCGGCGCGAAGGCTTCCGCGGGCGCGGGCACCCCCCCCCGACCCCTCTCCGGCCCCCCGGCGGCTCACGCACGCGGCTCGGGGCGACCGGGACTGCGCGAGTCCGCGCCAGCGGGGCACGGAGTTCTTCGCCCCCCGGGTCGTTGCCACCGGGTCAATAACGCCCCGGCGCCCCCAGGCGGCGCCTACGACGACGTCGCGAGCCGCGCGGCAGGGGCTGGCCGGGCGGCCGTTGCGGGTGGCGCGCCCCGGGGGTCGTGCCCGCCCTCCGGTCATCCGCGAGGGCAGGACCCAGCCTCCTCGCCTGTAGTAGCAGGGCAAGGCTCCAGCTGCTGGCAGGCGCCCTGCCTGATCAGCGCCTCGCTCGGTGTGCGCCGGACCCCCCCATCCCGCCTGGCCCGAGCCGCCGGGGAGTGGCCTGGGTCTGCGCCGGGCGGGCCGGCGACGGCCGCGCGCTGGGGTCCGCTGGACGCTTCGGCCTCGGGCCTAACCGGGTCGCGCAGCGGGGCCGCCCGTCTCGCCCGACTCGGCTATGGGCGCGTCCGGGTGCCGCAGGAGGGCGCCCCCCGCCCCAGCTCGGCCTCTCTGCCGGCGCGCTCAGGGCCGGCGGCGGGTCCCGACGCATCCCGCGCTTTTGGTGGCCCCCCGGCCCCCCCCCCGGTCCTGACGTGCCGGCGTGCGTTCCGCTGCTCCGCCGTTCCATTACGGTGGCCGG     
P       ATAGAAAGATTACGTTGTACTGATATGATAGTTTTTATATACTGTAAGTTGACTGATTACTGAGTATAAAATATAAAAATTAGAATACTTTATACATTATTACGAAATTTAAGTGTATAAAAAGACGAATAGGATACATAATAACCTGACTTTTATAATATAATAGAATATAAAAAATCTTATATTTTCAAGAAAATTAATAAACAATTAGGATATTATATGTATTATATTATGAGAATTCAAATAATTTAGGTTTGTATATATTTATATTTATTTTTAATCTAGAGCATAGGGTTCTATTTTTTTTAAGTCATTTTTGCTAATAAAATTCTTCTTAGATATTTCTTTATTAAAAATATATCACCTGTATATTTTAAACATTTAGAGTTTCTCACTAATGAGATACATTTATGTTTAATTGATTAATTAAAATTGATAAGAATTATGATTACATTAATATTAGTATTATAGATCATCCGGTTACAAAATACTCAAGATTTGATATATATCATTTTGAACAATGAAAACTCTATTATTTAAAATTTTAAATAATTTTTTGATAAAATCACTATTAGTTACGATTTATTTAATTTTATATATAAATAATAATATAAACAATTATTATCCATAGAATACCAAATTATTTAAGAAATATAATATGAATCATGAATAAAAGACCTGTTCAGAACTAATTAATACTTAATTGTATTTCAAATTATAAGTACTATATATTATCGAAAGAAATTTATAAATTTGATTTTTTAGCTACCAAAAATATGGTCAATTGAAGAAACTTATTACTTTATATAAACAATAGAGAATATATATTACAATCTAACCTTAAAAACATGTCACGCATTTAAACCTGAAAAATACTACTATATATTTGAGATTTGAAAAAATTAACTAACTTATATAATATTTACTTTGAAAAACATTAAAAATAGCGTACATGTTTTTTAATTTTAGTTATAACGAAATAGAAAATATTGTAATATAACGGTTCGGACTAAACTCAGCGGATGACGCAATTTTCCGGACACTAAGTTCGAACAATAGGTAAGAACTGCATACAAGTAGTTTAACGCAGTGCATGCCATTTGATTCCTCATGCTATATTAGATTTCTACCGTCGTATTGCGGTAACTGGGTGACTGTACTGGGCAGATCAGTATCGCTGCAAACTAATGCGACTTAATCTTGTGGGAAACTAGAAAACTAAAACCGCTCCATATTCTGGTATATGAATCAACCAATTTTGCTTTTTTAATACATGATAATTAAATAATGATTTACCAACAGAAATGTAACGTTGTCTGACAATGTACTCGGTTCCTCGTCCCACAACCCCTGAGGTTATATAGAAACGTATCCTTTCGTCCCGTGCACGTCTATATATGAAGTTTGATGAACCTTCTTCATCCCTACCTATTTCAACGGTCAAGGGTGAAAATGTCCAGTCGCTACAATACTATAATATCTGTTTTTGATAAACTAGGGCTAATGGTAAGGATTAGGTCCTTAAGTGCGACCGTGGTCTTGACTAGTGCACATCTTCTCTTAATTAAAGGAATCCAGCTAGAATGCATTACGAGGTTTCTTATTAATTGTCATAGTGACCCAAATGATAATCACGTCGATTAAAATTGTTATCGGTGATAAACTCTTTTCTAGTGGGCAAAAATTCCTAAGCTTGTCTAATCATTAGATCATTAACTGAAACAATCAAACAGAAGTCAACTGTTAACAATCGTACCGAGCTTCTTAAGTTTAAATTTTGTACCTAACATAGACCACGTTAATACAGGACCCTGATAACGAGGCAAGGATTCCTCTAAGGTGTGATACGCTTGGCGATTGTTAGATGTAGTCCTCCAAAGTTTTAAAAGACTTAGATAACATTTAACAGTATCCTTTATTCCCTTAATTTTTGATCATACGGTGCAGGCACAGCCCTCTGGGAGTGAGATTTCATGTAATAGTTGATACATAACCGAGAAGGGGGCTATGCGCCATCATGTCGGGCCGCACTGTAGGCTCGCTTTATAACTAAAGGGGGAATTGGGGGTGCCCCGGCAGCAGAAGGCACTCTAAGCCTGCCGCGCTAGGGAGTCGCTGAGGTGAACACTTGACGCGACGTCCAGTCAAACTCGCCGCGAGTTCGAGCGCCTGATCTGCCCGTATATCAGCCTTTCGCGAAGCGCCGTCAAGCGCCTGGGCAGTTCTAGCATCCCTTCTGAGCCGGAAACCAAGCCCCTCTATAATATTAGGTAACTCGGAAGTGGGGTCCGAGTAGCTGGGGGTAAATGAGGTGCCCGAAGGTCGATCGGACCGGGGCGCAGTCTGAGAGTTATACTGAACGTGGACGATGTTCCGCCTGATCTCTTAATTACGGAGTTATGAAGCCTTTATAATGCATGTGATGCGAACTGCTTCTGGTCGGTACGAGTGGTCCCCGCCGGGTTGATGGTGGAAAACCTTTCGCAATACTCTGATGCATGCCGAAAGCCGCCGGGGAGACTACGCAACGCCCACGGGGACGCCGCCCTAGCACTTCCAAGACCACCGTACGGAGAGGGCCGCCTAAAAGCGGATGGGTGGCGCCACTTATCGTCGGGCAGCCGTTCCAGTCAGCTTGCAGCAGCCTCGCCGTTAGCCCAGCGACCCGTGGGGCTTCTCCATGATGAGAACTTGACTTCAGGTAGCAGCTCGAGGCGCCTGAGCCCACTGTTCCGATACAGCGGTGGGCCTGGCGTTCGGCCAACGAGAGTGTTCGCTCTTCGACGAATACTGACCGAGGGGAGGACCAGCATTGCACCTGACCGATCTTATGGTACAGAGACGTTTGCAGCGTACTTGGGGAGATATGGTAAACGCCATCCACGCGGCGCCCTGGTCCGCCCTACGCCACGCGTAGCCTTGCCCTGGCAAAGGCTTGCATATTGGGACGTCACGGCGAAGACCAAGTTCCTCTGGAACATCGTTTCCAGCGGGCGTAGGCGCTCGGGCCGGGGGCATGAGCCGTCCGCCTCGCAGGCGCGCTGGCGCTCGCGTCCCCCCGCGCCGGTCTCCCCCCGGTGGGGGGCGCGCCAATGCGCCGGCTGGCGGGTAGGCCCCCGCATAAGAAGAGCCGCAGTGAGCGCCCGCCCGTCGCCGTGCGGGGCGGGGCTCAGGGCGGCGATCGCGGCACGCTCACTCAGCAGCGGATCCTCCGCGGGTGCAGCCCACATAGTCCTAACTTGACCGGCCGTGCGACGGGGAGCCACCTCCGGGCGGCTGGTGCGCCCCGGCGCAGAGGCTCCCGCGCGCGCGGGCGCCCCCCCCCGACCCCCACCCGCCAGTCCGGCGGCTCGCGCACGCGGGGCAGGGCGCCCGGGACTGCGTGAGCCCGCGCCAGCGGGGCACGAAGCTCGTCGCCCCCCGGGGCGTTGCCTCCCAGTCGATAAGGCCCCGGCGCCCCCAGGCGGCGCCTACGACGACGTCGCGGGCCGCGCGGGAGGGGCTGACCGGGCGGGCATCGCGGGCGGCGCGCCCCGGGGCTCGTGGCCGCCCTCCGGTCATCCGCGAGGGCAGGACCCAACCTCCTCGCCTGTAGTGGGAGGGCAAGACGCCAGCTGCGGGCAGGCACCCTGCCTGACGGGCGCCGCGCTCGGTGTGCGCCGGACTCCCCCGTCCCGCCTGGCCCGAACCGCCGGGGGGTGGCGTGGGTCTGCCCCGCGCGGGCCCGCGGCGGCCTCGCGCTGGGGTCCGCGGGACGCTTCGGCCTCGGGCCTAACCGCCACGCGCAGCGGGGCCGCCCGGCGCGCTCGACGAGGCTGGGGGCGCGTCCGGGTGGCGCAGGGGAGCGCCCCCCGCCCCGACTCGGCCTCCCTGCAGGTGCGCTCAGGGCAGGCGGCGGGTCCCGAGGCATCCCGCGCTTCTGGTGGCGCTCCGGCCCCCACCCCGGTTCCGAGATGCCGTCGTGCGTTCCGCCGCTCCGCCGTTCCATGACGGTGACCCG     
