# Supplementary material for: A simple method for data partitioning based on relative evolutionary rates
Source: PeerJ. 2018 Aug 28;6:e5498. doi: 10.7717/peerj.5498 (PMC6118207; doi:10.7717/peerj.5498)
Supplement: Data S1 — The datasets are provided in the PHYLIP format. [file peerj-06-5498-s002.zip › DataS2/SS10-4.phy]

17  4000
out     TGAAATAAAATTAAAATTCTTAAATATTTATGATAAAATTTCCTTGAAAACAAATTACTATTAGTATTATACATAATATAATAGTTTATTATATACTTGGCATTCTACATTGTAGAAATATATTAGAATAATTAACAAATAAACTTAATCAATCTATTTTAAGTGAAGAATCAAATGTTTTTAGCGCTTCTAGAGTATATCACTTAATAATATATTCTCATTTAATAGTGTATTATTAATTTTGAGTTATATAGGTATTAATAATGTTATTTAGCTTATCAAGGATGCAATATTATAATTTAAAGTTAATATTAACTATTAATTGGAAATATATACTGAGTTCCTTACGAACAATTAACAATTCACTGAATTTAAGAAACGAAAGCTATTAAATAATTATTACATATACAAAGTAAGTATTGATCATTTTTCAAATGACAGACATATTGATATATTCTATTCTAATTTTCTAGTAAAAATATTTAAATTTATCAAAGATTTATTTTGTCGAACCAAATACCCACAACTATTAATAATCATATCTTCTCTCATTAATATAATTTGAAATAAAAATTAGATATGGCTTTCCATATTCTGTTATTAATTATATGTGTTTTCCGTAATAATATTATTTAAAGTACTGAAAATAAAATGTGAATAGAGTGATTCTTAAATCTATGCTATATTTAATTAACTTACTACGTACATTTCTGTATAATAATAATTTGTTACTACATTAAATTAAATAATAATCTAAACTTACTTTACTTGAAAATAGAAGAGTTTGTTTACATTTAAATCTAGTTTCTTTTCATAATAGTAATTAAAAAGCTCATTAAATTTAAAAGAATTCCAAGTAAAAAAAAAAAATCTAAGAATTTTTAACAAAAGAAATATATTAAATACTAATTTTTTTTATTTTTTGACAAACATTTTTATAACTTTATAAATAAAATTATGATTAGAAGAAGAAATACTAAATGATCAATATGTCTTTTTGAGTGTATCTGACTGAATCACTTCATTTAGAGCCCATGCTTAAAGTGAAGAACATGGTGCACGCGAACATTAATGACTAAAGGGAAACTTCCGATTGGGAAGAATATAACTGAGTTGGTAACTTTTATATTGACTGCAGTTTGAGCTTAATGGTTCTACCATGGGCTTTAACTCCATGTCCACCATATCAATATGCCTACAACACAGAATTGCTATTCCCTAGAGCGTGGCGAAAATCTTCCTAGACGTAGGCTTGTAAAATTCACTCACAGCAGAAATGCAAATTTCCAAGAATCGCCACAACCTTTAAAGGGGCCTATTATTGAATGAATCAGCGAAACCCTCCACCATCACAACCAGTCTTGCCTCCTTGATTCACCATCATCGCTGAACTCCAAGATATGAATTCTGATGTTTAGATGATAAACTATGGCAATCTAACAGTATCTTTTGTTGCCACCGGAAGTTATCATAGACAATTTATAGTAACTTTCAAGAACTTAATCTAGGTATTATGTTGATGGCCTACCGGTTCAGTCTGGAATGATACTGAAGGTATTAGTATAACGATTATAATATAAGGTCGCTATGTTTGCATATATTTCGGTAGAGCAAAGTAGCCCAAGTATCGTTAGTAAGTTGCAGCCTTGAGTAACGGATCAATTGCTGAGCTTAGAGTATATCAGACCCTTAAGTCTATGTGTATTCTTCACTCCTCCTATGAGGTGGCTATGGGTAAAAATACTCCTACACCGAGAGAATTAATACTAGGGATCATGGGGGGAGTTAAAGCCTGAAGCACAGGTGGACTTTATAGCACTGCCTCTCTCAGAAGTGTATCAAGGGTCGGATAGAATTCGTGATAGTTACGTTATGTAATACATTATCCACGAGGGTTCTATAGAGCAACGCCGACTATAAGACGAAAATGTATGGCGTAAAATTAAATTAAAAGGATGTGTGTTCATCCGCGGAAGTCATCCTTACCAACTTTTATATCTTCCCGCGAGTGGCATGTCTGGGCCGTGAGACCGTCACGAGGGTCGGTACCGACGGGCGATGCGGTGGTCGCCAACCACGTTTGCTATTGGTGTGCGCGGGGACCCCTAAGTATACTCTAATGTACATCGTCAGGCCCCCCAGGCTGTAAGCAGTACCAAACCGCCGAAGGGCACGAGACCGTTGTGGAGCCTCCCGCACGTCAAGGCGCACCCGGCTTCTCAGCGGCTCGCTATATCCTGGGCGTGTATGTTTCGGCTGCAAGTGCCGCGCGCCGGATACCTCGCCCTATCGGGCTGGAGGTACCCGGCTCGGAGCAGACGTTGTGGCATCAGTTGGGTCCGGGGATTTTATCCTGATGGCATCGTCATCCATGCCTCCGATTATACATGGCGCCTCGTCCTAAGCAAAACATCATACATAAGCGGCCGCAGTCCAGTCGATACCCCGTGGCTCCGAACGAGGCGGTCGATGTCCCACTATCGTAACGACCGACAGCCCTAACCGACTTAGGTTCGGCTGCGCCCGCAGCATCTCGGAGACCTATTTACGGTCTTCATCGGAGGGAATAGGCGGGGCCGGGACTCATTCGTGTACAGGGGGCCTAAGCGATTCGTTCCCGATCATACGACCTACCAAATAGTTGGTAGCTCTAGCCTTGCGGAGACTGACCTCGGTCTGTAACAGGACCACGCACGCGGTCGGGGGAGATTTCCGGAAAGCTGCTGTACCGGCTAAGGCGCACGAGGTTATCTGATCCGAGCCACGGCCGGCTATGAGAATCGAGCTGCGGCACCATTGGGTAAGTCCCCGACCGAATGCCCATATGCTCCTGAGAGATCAATCTTAGATGAGACAGCGGAACGGGGGCGTCAAACACCAGCAACACATAATCGCGGCCCACGAGGTACTCGAGGTTGAGGACCATCGAACCCGGACGAAGGCACGATCCGGCTCCTAACTTATGCGGGGGAGCACCCTGACTCCGAGCCCCATCATACCGCGAGCCCCGACGGCAGGCCTTGCGCGCGCGGCCTCACGCCGTAGGGGCTCGGCGCCGCCGGGACCCCGCGCCCGTGGGACGGCGGCGGGCGGAACCTCCAGGCCGGGGCGCATTCCCCCGTCCCCAGCAACGCGCCGCCGGCGCCGCCGGTCTCGCCGCGGAGGCCGTCGGGCGCGCGCCGACGGCCCCGCGCCGCGGCCCCCGAGGCGCCGTGCTCAACACGACAGCGCTCGACCGAGGGAGCCCCGCGCGCCACCCTGACGCAGCGCGTGCCCGCGTCTGGCCGCGCGGGCCCGCCATCTCGGCCATCGAGACGCTGGGAGCCGCACGTCGGGTAGCCGCGGCCTGGCCGGCCAGGGTGGGTGCATGCCAGAGGATGGGGCGCCGGACCCCCGCTCCCTCGCGGCAGTCCCAAAAGCCGTGGCGTCGGGGGCCGGACGTGCGTGGGGTGGACACGCCCAGCCGATCCCCGATCGGCGGCGCCCGCCCGCCCGGGCCGCGGCCACCCTTGCGGCCACAGGCGATGGGTTCCCTCACGCCAACCCACCCGGACGCGGGGGCGCGCCGGGACCACGCGCAGCCGCCGGCGGGCTAGGGGTTCGGCGGGCGCACTTGGTCGGGGGGCACTGGGCCTCGGTGTCGCGCGACCGCGTGCTCGGAGAGCCCCGAGCGGGCGACGGCCGGGACTCGGGCGTCGCCGACGCGCCCGCTGGGCCGCGCATCGCGCCCAGCGCCCGGCCGCCCAGCGATCCGCGCCCCTGTGGAGGGCGGCCGCCGCGGCCCAAACCGAGCCCCGAGACCGCCGGGAGGACGCGGGCCCCATGGTCGCCACCCTGCCCTGTACGCGCCGCTCGTGCTTTCGATCAGTGCAGGTCCCCGCGCACGGGCATGGCGGCCGCGGCGGGTCCGGCGGGGGGACCCGCGACCACGTAAGCACTCCCCCCCGGTTGAGTCCCCCGTTGGGGGCGGTGCAATTCCCAGCGCCTAGCTTCGGCTGGG     
A       TGAAATAAAATTAAAATTCTTAAATATTTATGATAAAATTTCCTTGAAAACAAATTACTATTAGTATTATACATAATATAATAGTTTATTATATACTTGGCATTCTACATTTTAGAAATATATTAGAATAATTAACAAATAAACTTAATCAATCTATTTTAAATGGAGAATCAAATGTTTTTAGCACTTCTAAAGTATATCACTTAATAGTATATTCTCATTTAATAATGTATTATTAATTTTGAGTTATATAGATATTAATAATGTTATTTAGCATATCTAGGATGCAATATTGTAATTTAAAGTTAATATTAACTAATAATTGGAAATATATAATGAGTTTCTTACGAACAATTAACAATTCACTGAATTTGAGAGACGAAAGCTATTAAATAATTATTACATATACAAAGTATGTATTGATCATTTTTCAAATGACAGACATATTGATATATTCTATTCTAATTTTCGAATAAAAATATATAAATTTATCAAAGATTTATTTAGTCGAACCAAAGACCCACAACTATTAATAATCATATCTTCTCTCATTAATGTAATTTGAAGTAAAAATTAGTTATGGCTTTCCATATTCTGTTATTAATTATATGTGTTTTCCGTAATAATATTATTTAAAGTACTAAAAATAAAATGTGAATAGAGTGATTCTTAAATCTATGCTATATTTAATTAACTTACTACGTACATTTCTGTATAATAATAATTTGTTACTACATTTAATTAAATAATAATCTAAACTTACTTTACTTGAAAATAGAAGAGTTTATTTACATTTAAATCTAGTTTCTTTTCATAATAGTAATTAAAAAGCTCATTAAATTTAAAAGAATTCCAAGTAAAAAAAAAAAATCTAAGAATTTTTAACAAAAGAAATATATTAAATACTAATTTTTTTTATTTTTTGACAAACATTTTTAAAACTTTATAAATAAAAATATGATTAGAAGAAGAAATACTAAATGATCAATATGTCTTTTTGGGTATATCTGATTGAATTATTTCGTTTAGAGCTCATGCTTAAAGTGAAGTCCATGGTGCCCGCGTACATTAATGACTAGAGGGAAACTTCCGATTGGGGGGAATGTAATTAAGTTTGTAACTTTTATATTGACTGCAGTCTGAGCTTAATGGTTCTACCATGGACTTTAACTTCAAGTTCACCATATCAATCTGCCTACAACACAGAATTGCTATTCCCTAGAGCGTAGCGAAAATCTTCCTGGACATAGGCTTGTACAATTCGCTCACTGCAGGAATGCAAATTTCCAAGAATCGCCACATCCTCGAAAGGGGCCTACTATTGAATGAATCAGCGAAACCCTCCACCATCACAACTGGTCTTGCCTCCTTGATTCACCATCATCGCTGAACCCCAAGATATGAATTCTGATATTTGGATGATAAACTATGGCAATCTAACAGTATCTTTTGTTGCCATCGGAAGTTATTATAGACAATTTATAGTAAGTTTCAAGATCTTACTTTAGGTATTATGTTGATGGCCTACCGATTCAATCTGGAATGATATTGAAGGTATTAGTATAACGATTATAATATAAGGTCGCTATGTTTGCATATATTTCGCTAGAGCAAAGTAGCCCAAGTTTCGTTAGTAAGTTGCGGTCTTGGGTAACGGATCGATTGCAGAGCTAAAAGTATATCAGACCCCTAAATCTATGTGTATTCTTCACTCCTTCTATGAGGTGGTTATGAGTAAAAATACTCCCACACCGAGAGAATTAATACTAGGGATCGTGGGGGGAATTAGAGCTTGAAGCACAGATGGACTTTATAGTACTGCCTCTTTCAGAAGTGTTTCAAGGGTCGGACAGAATTCGTGATGGTTACATTGTGTAATACATTATCTACGAGGGATCTATAGGGCAACGCCGACCATAAAACGAAAGTGTGTGGCGTAAAATTAAATTGAAAGGATGAATGTACATGCGCGGAAGTCGTCCCTATCAAGTTTTGTATCTTCTCGCGAGTGTCATGTCGGGGCAGCGCGCCGGCCACGAGGGTCGGTACCCACGAGCGATGCGGTGGTCGCCAACCACGTGTGCTATGGGTGTGCGCGGTGACCCCCAAGTACACTCAAGTGTACATCCTCAGATCCCCCAGGAGGTAAGCAGTACCAAACCGCCGAAGGGCATGAGACCGCTCTGGAGCCTCCCGCACGTCGAGGCGCACCCGGCTTCTCAGTGGCTCGCGTTATCCTGGGCGTATATGTTTCGGCTGCAAACGCAGCGCACTGGATACCTCGCCCTGTCGGACTAGAGGTACCCGGATCCGAGCAGGCGTTGTGGCGCCAGTTGGGTCCGGGGATTTTATTCTGATGGCATTGTCATCCATGCCTCCGGTTATACACGGCACCTCGTCCTAGGCGAAACATCGAACGTAAGCGGCCGCAGTCCGGTCGATACGTCGTGACCCTGAATGGGGTGGTCGATGTTCAACCATCCTAACGACCGATAGGCTTTACCGACTCGGGTACGGCTGCGCACGCAACATCTCGGAGACCTATTCACGGTGTTCATCAGAGGGAGTGAGGGGGGCCGGGACTCATTCGTGTTCAGGGGGCCTAAGAGATTCGTTCCTGATCAAACGGCCTACCAAACAGTTGGTAGCGCTGCCATTGCCGAGACTGACCTTGGTCTGCAACCAGAGCACGCACGCGGTCGGGGGAGATTTCCGAGAGCCCTGTGTACCGGCCTAGGCGCACGAGGATATTTGATCCGAGTCACAGCCGGCTATGAGATTCGAGCTGCGGCACCATCGGGTTAGTCCCCGACCGAATGTGCGTATGCTCCCGAGAGATCAACCCGAGATGCGACGGCGGAACAGGGGCGTCAAACACCAGCAACACATAATCGTGGCCCACGAGGTACCCGAGGCTGAGGACCGTCGAACCCGGACGAAGGCACGGTCCGGCTCCTATCTCATGGCGGGGAGCACCCTGACTCCGAGCCCCATCAGACCACGCGCCCCGCGGGTAGGCCTTGCGCGCGTGGCCTCACGCCGCAGGGGCTCGGGGCCACCGGGGCCCCGCGCGCGTGGCGCGGCGGCAGGTGGAACCCCCGGGCCGGGGCGCGTTCCCCCGTCCCCGGCAACGCGCCCCCCGCGCCGCCGGTCTCACCGGGGAGGCCGTCGGGCGCGCGCCGACGGCCCCACGCCGCGGCCCCCGACGCCCCGTGCAGAACACCACAGCGCTCGACCGAAGGAGCCCCTCGCGTCGCCCCGACGCAGCGCGGGCCCGCGTCCGGCCGCGCGGGCCCGCCATCTCGGCCATCGAGGCGCTCGGAGGCGAGCGTCGGATAGCCGCAACCGGGCCGGCCAAGGTGGTTGCATCCCGGAGGATCGGGCGCCGGCCCCCCGCTCCCTCGCGGCGGTCCCAAAAGCCGTGGCGTCTGGGGCCGTCCGGGCTGGGGGTGGAGACGCCCAGCCGGTTCCCGTTCGGCGGCGCCCCCGCCCCAGGCCCGCGGCCACCCTTCCGACTACAGGGGATGGGTTCCCTCACGCTTACCCGGCCGCACGCGGGGGCCCGCCGGGGCCACGCGCAGCCGCCGGCTGTCTAGGGGTCCGGGGGGCGCACCTGGTCGAGGGGCACTGGTCCTCGGCGTCGCGCGGCGCCGTGATCGGAGCGCCCGGAGCGGACGACGGCCGGGACTCGGGCGTCGCGGACGCTCCCGCGGGGCCGCGCATCGCGCCCGGCGCCCGGCGGCCCAGCGATCCGCGCCCCCGTGGAGTGCGGCCGCCGCGGCCCAAACGGAGACCCGCGACCGCCGGGAGGGCGCGGGACTCCTGAGCGCCACCCTGGCCTGTACGCCCCGCCCGTGCTTTCGGGCAGCGCGGGTCCGCGCGCACGCGCATGGCGGCCGTCGCGGGTCCGGCGGGGGGATCCGCGACCACGTAACCACGCCGGGCCGCCTGAGTCCCCCGTTGGGTGCGGCACACTTCCCAGCGCCTAGCGTCGGCTGGG     
B       TGAAATAAAATTGAAATTCTTAAATATTTATGATAAAATTTCCTTGAAAACAAATTACTATTAGTATTATACATAATATAATAGTTTATTATATACTTGGTATTCTACATTATAGAAATATATTAGAATAATTAGCAAATAAACTTAATCAATCTATTTTAAGTGAAGGATCAAATGTTTTTAGCACTTCTAAAGTATATCACTTAATAATATATTCTCATTTAATAATGTATTATTAATTTTGAGTTATATAGATATTAATAATGTTATTTAGCATATCAAGGATGCAATATTATAATTTAAAGTTAATATTAGCTATTAATTGGAAATATATAATGAGTTTCTTACGAACAATTAACAATTCACTGAATTTAAGAAACGAAAGCTATTAAATAATTATTACATATACAAAGTAGGTATTGATCATTTTTCAATTGACAGACATATTGATATATTCTATTCTAGTTTTCTAATAAAAATATATAGATTTATCAAAGATTTATTTAGTCGAACCAAAAACCCACAACTATTAATAATCATATCTTCTCTCATTAATGTAATTTGAAATAAAAATAAGATATGGCTTTCCATATTCTATTATTAATTATATGTGTTTTCCGTAATTATATTATTTAAGGTACTGAAAATAAAATGTGAATAGAGTGATTCTTAAATCTATGCTATATTTAATTAACTTACTACGTACATTTCTGTATAATAATAATTTGTTACTACATTAAATTAAATAATAGTCTAAACTTACTTTACTTGAAAATAGAAGAGTTTATTTACACTTAAATCTAGTTTCTTTTCATAATAGTAATTAAAAAGCTCATTAAATTTAAAAGAATTCCAAGTAAAAAAAAAAAATCTAAGAATTTTTAACGAAAGAAATATATTAAATACTAATTTTTTTTATTTTTTGACAAACATTTTTAAAACTTTATAAATAAAAATATGATTAGAAGAAGAAATACTAAATGATCGATATGTCTTTTTGAGTATATCTGACTAAATCATTTCGTTTAGAGCCCATGCTAAAAGTGATATACATGGTGCGCACGGACATTAATGACTAGAGGGAAAATTCCGATTGGGAAGAATATAACTAAGTTGGTAACTTTTATATTGACTGCAGTTTAAGCTTAATGATTCTACCATGGTCTTTGACTGCACGTTCACCATATCAATTTGCCTACAACAAAGAATTGCTATTCCCTAGAGCGGGACGAAAATCTTCCTAGACATAGGCTTGTACACTTCACTCACTGCAGAAATGCAAATTTCCAGGAATCGCCACAACCTCTAAAGGGGTCTCCTATTAAATGAATCAGCGAAACCCTCCACCATCGCAACCGGTCATGCCTCCTTGATTCAGCATCATCGCTGAACTTCAAGATATGAATTCTGATGTTTAGATGATAAACTATGGCAATCTAATAGTATCTTTTGTTGCCATAGGAAGTTATCATAGACAATTTATAGTAAATTTCAAGATCTTATTTTAGGTATTATGTTGATGGCCTACCGATTCAATCTGGAATGATAGTGAAGGTATTAGTATTACGATTATAATATAAGGTCGCTATGTTTGCATATATTTCGATAAAGCAAAGTGGCCTAAGTTTCGTTAGTAAGTTACGGTCTTGAGTAACGGGTCAATTACAGAGCTTGGAGTATATCAGACCCTCAAGTCTATGTGTATTCTTCACTCCTTCTATGAGGTGGTTATGTGTAAAAATACTCCTACACCGAGAGAATTAATACTAGGGATCACGGGGGGATTTAGAGCCTGAAGCACAGGTGGACTTTATAGTACTGCCTCTTTCAGAAATGTATCAAGGGTCGGATAGAATTCGTGGTAGTTACATTGTGTAATACATTATCTACGAGGGTTCTATAGGGCAGCGCCGTCTATCAAACGAAAATGTATGGCGTAAAATTAAATTAGAAGGATGAAGGTACATACGTGGAAGTCATTCTTACCAAATTTTATATCTTCTCGCGAGTGTTATGTCCGGGCCGTACGCCGGTCACGAGGGCCGGTACCAACGGGCGATGCGGTGATCGCCAACCACGTTTGCTATGGGTGTGCGCGGCGACCCCTTAGTACACTCGAGTGTACATCCTCAGGTCCCCCAGGCAGTAAGCAGTACCAAACCGCCGAAGGGCACGAGACCGCTGTAGAGCCTCCCGCACGTCGAGGTGGACCCGGCTTCTCAGTGGCTCGCGATATCCTGGGCGTGTATGTTTCGGCCGCAAACGCAGCGAACCGTATACCTCGCCCTTTCGGACCGGAGGTACTCGGATCCGAGCAGGGGTTGTGGCGTCAGTTGGGTCCGGGGATTTGATTCTGATGGCATTGTCGTCCATGCCTCCGGTTATACACGGCGCCTCGTCCTAGGCAAAACATCGAACATAAGCGGTCGCAGTCCGGTCGATACAACGTGGCCCCGAACGAGGCGGTCGATGTCCAACCATCCTAACGACCGATCGACCTGACCGACTCGGGTTCGGCTGCGCGCGCAGCATCTTGGAGACCTATTCACGGTTTCCATCGGAGGGAATAGGCAGGGCCGGGACTCTTTCGTGTTCAGGGGGTCTAAGAGATTCGTTCCTGATCACACGGCCTACCAAATAGTTGGTAGCGCTTACTTTGCCGAGACTGACCTCGGTCTGAAACGAGAGCACGCACGCGGTCGGGGAAGATTTCCGAAAGCCCGGTGTACCGGCCAAGGCGCGCGAGGTTATTTTATCCGAGCCACGGCCGGCTATGGGACTTGAGCTGCGGCACCATCGGGTTAGTCCCCGACCGAATGCCCATATGCTCCCGGGAGATCAACCCGAGATGTGACAGCGGAACGGGGGCGTCAAACACCAGCAACACATAATCGCGGCCCACGGGATACCCGAAGTTGAGGACGTCCGAACCCGGACGAAGGCACGGTCCGGCTTCTAACTTATGCGGGGGAGCACCCTGACTCCGAGCCCCACTACACCACGCGCCCCGGCGGTGGGCCTTGCGCACGTGGCCTCACGGCGTAGGGGCTCGGGGTCGCCCGGACCCCGCGCCCGTGATACAGCGGCGGGCGGAACCCCCATGCGGGGGCGGATTCTCCCGTCCCCGGCAACGCGCCCCCTGCCCGGCCGGTCTCGCCGCGGAGGCCGTCGGGCGCGCTCCGACGGCCCCGCGCCGCGGCCGCCGAGGCCCCGTGCAGAACGCTACAGCGCTCGACCGAAGGAGCCCCTCGCGTCACCCCGATCCAGCGCAGGCCCGCGTCCGGCCGCGCGGGCCCGCCATCTCGGCCATCGAGGCGCTCGGAGGCGCGCGTTGCATAGCCGCGACCCGGCCGGCCAAGGTGGTTGCATCCCTGAGGATCGGGCGCCGGCCCCCCGCTCCCTCGCGGCAGTCCCAAAAACCGTGGCGTCGGGGCCCGGACGGGCGGGGGGTGGACCCGCCGACCCGGTTCCCGCTCGGCGGCGCCCCCGCTCCCGGCCCGCGGCCACCCTTCCGACCACCGGCGACGGGTCCCCTCACGCGCACCCGGCCGGACGCGGGAGTCCGTCGGGACCCCGGGCAGCCTCCGGCGGGCTCGGGGTCCGGCGGGCGCACCCCGTCGAGGGGCACTGGGCCTCGGCGTCGCGCGACGCCGTGTTCGGAGCGCCCCGAGCGGCCGACGGCCGGGACTCGGGCATCGCAGACGCGCCGGCTGGATCGCGCATCGCGCCCGGCGCCCGGCGGCCCAGCGATCCGCGCCCCCGTGGAGTGCGGCCGCCGCGGCCCAAACGGAGGCCCGGGACCGCCGGGAGGACACGAGCCCCCTGGTCGCCACCCTGGCCTGTACGCCCCGCTCGTGCTTTCGGGGAGTGCAGGTCCGCGCGCATGGGTATGGCAGCCGCCGCGGGTCCGGCGGTGGGACCCGCGACCACGTAACCACGCCGTCCCGATTGAGTCCGACGTTGGGTGCGGAACAAGCCCCGTCGCCTAGCGTCGGCTGGG     
C       TGAAATAAAATTAAAATTCTTAAATATTTATGATAAAATTTCCTTGGAAACAAATTACTATTAGTATTATACATAATATAATAGTTTATTATATACTTGGCATTCTACATTATAGAAATATATTAGAATAATTAACTGATAAACTTAATCAATCTATTTTAAGTGAAGGATCAAGTGTTTTTAGCACTTCTGAAGTATATCACTTAATAGTATATTCTCATTTAATAATGTATTATTAATTTTGAGTTATATAGGTATTAATAATGTTATTTAGCATATCAAGGATGCAATATTATAATTTAAAGTTAATATTAACTATTAATTGGAAATATATAATGAGTTGCTTACGAACAATTAACAATTCACTGAATTTGAGAAACGAAAGCTATTAAATAATTATTACATATACAAAGTAAGTTTTGATCATTTTTCAAATGACAGACATATTGATATATTCTATTCTAATTTTCTAATAAAAATATTTAAATTTATCAAAGATTTATTTAGTCGAACCAAATACCCACAACTATTAATAATCATATCTTCTCTCATTAATATAATTTGAAGTAAAAATTAGATATGGCTTTCCATATTCTGTTATTAATTATATGTGTTTTCCGTAATGAAATTATTTAAGGTACTAAAAATAAAATGTGAATAGAGTGATTCTTAAATCTATGCTATATTTAATTAACTTACTGCGTACATTTCTGTATAATAATAATTTGTTACTACATTTAATTAAATAATAATCTAAACTAACTTTACTTGAAAATAGTAGAGTTTGTTTACATTTAAATCTAGTTTCTTTTCATAATAGTAATTAAAAAGCTCATTAAATTTAAAAGAATTCCAAGTAAAAAAAAAAAATCTAAGAATTTTTAACAAAAGAAATATATTAAATACTAATTTTTTTTATTTTTTGACAAACATTTTTAAAACTTTATAAATAAAAATATGATTAGAAGAAGAAATACTAAATGATCGATATGTCTTTTTGAGTATATATGAGTGAATCATTTCATTTAGAGCTCATGCTTATAGTGAAGTACATGGTGCCTGCGAACCTTAATAACGAGAGGGAAAATTCCGGTTGGGAAGAATATAACTGAGTTGGTTACTTTTATATTGACTGCAGTATGAGCTTCATGGTTCTACCATGGACTTTGACTCCATGTTCACCATATCAATGTGCCTACAACAAGGAATTGCTATTCCCTAGAGCGTGGCGAAAATCTTCCTGGACGTAGGCTTGTACAATTCACTCACCGCAGAAATGCAGATTTCCAAGAATCGCCGCAACCTTTAAAGGGGCCTACTACTGAATGAATCAGCGAAACCCTCCACCATCGCAATCGGTGTTGCCTCCTTGATTCATCATCATCGCTGAACTCCAAGATATGAATTCTGATGTTTGGATGATAAACTATGGCAATCTAAAAGTATCTTTTGTTTCCACCGGAAGTTATTATAGACAATTTATAGTAATTTTCAAGATCTTATTTTAGGTATTATATTGATGGCCTACCGATCCACTCTGGAATGATAGTGAAGGTATTAGTATAACGATTATAATATAAGGTCGCTATGTTTGCATATATTTCGGTAAAGCAAAGTGGCCCAAGTCTCATTAGTAAGTTGCAGCCTTGAGTAACGGGTCGATTTCGGAGCTTAGAGTATATTAGACCCTCAATTCTATGTGTATTCTTCACTCCTTCTATGAGGTGGTTATGGGTAAAAATACTCCTACACCGAGAGAATTAATACTTGGGATCATGGGGAGAATTAGAGCCTGAAGCACAGATGGACTTTATAGTACTGCCTCTTTTAGAAATGTCTCAAGGGTCGGATAGAATTCGTGATCATTACGTTGTGTAATACATTATCTACGAGGGTTTTACAGAGCAACGCCGACTATAAAACGAAGATGTATGGCGTAAAATTAAATTGAAAGGATGTTTGTACATCCGCGAAAGTCATTCTTATCAACTTTTATATCCTCTCGCGAGTGTCATGTCTGGGCTGCGCGCCGGTCACGAGGGCCGGTACTAACGCGCGATGCGGTGACCGCCAACCACGTATACTATGCGTGTGCGCGGGGACCCCTAAGTACACTCAAGTGTACATCTTCGGGGCCCCCAGGCGGTAAGCAGTACCAAACCGCCGAAGGGCACGAGACCGCTGTTGAGCCTCCCGCACGTCAAGGCGCACCCGGCTTCTCAGCGGCTCGCAATATCCTGGGCGTGTATGTTTCGGCCGCAAGTGCGGCGCGGCGTATACCTCGCCCTTTTGGGCCAGAGGTATCAGGATCCGAGCAGACGTTGTGGCGCCAGTTGGGCCCGGGGATTATATACTGGTGGCATTGTCGTCCATGCCTTCGGTTATACATGGCACCCCGTCCTAAGCGAAACATCGAACATAGGCGGCCGCAGTCCAGTCGAGACAACGCGGCCCCGAACGGTGCGGTCGATGTCCAACCATCTTAACGACCGATGGGCTTGACCGACTCGGGTTCGGCTGCGCGCGCACCATCTCGGAGATCTATTCACGGTATACACCGGAGGGTATGGACAGGGCCGGGACTCGTTCGTGTTCAGGGTGCCTAAGAGATTGGTTCCTGATCACGCGTCCTACCAAATAGTTGGTAGCGCTGACCGTGCCGAGACTGACCTCAGTCTGTAACAAAAGCACGCACGCGGTCGGGGGAGATTTCCGAAAGCCCGGTGTACCGGCCAAGGCGCACGAGGTTATTTGATCCGAGCTACAGTCGGCTATGAGACTTGAGCTGCGGCGCCATTGGGTTAGTCCCCGACCGAATGCCCGTACGCTCCCGGGAGATCAAGCCGAGATGCGACAGCGGAACGGGGGCGCCAAACATCAGCAACACACAATCGCGGCCCACGGGATACGCGAAGTTGAGGACCAGCGGACCCGGACGAAGGCACGGTCCGGCTCCTAACTCATGCAGGGAAGCACCCTGTCTCCGAGCCCCATCATACCACGCGCCCCGGCGGTAGGCCTTACGCTCGTGGCCGCACGGTGTAGGGGCTCGGAGCCTTTGGGACCCCGCGCGCGTGGCACGGCGGCAGGCGGAACCTCCGGGCGGGGGCTCATTCCCCCGTCCCCGGCAACGCGCCCCCGGCCCCGCCGGTCTCTCCGCGGAGGCCGTCGGGCGCGCGCCGACGGCCCCGCGGCGCGGCCGCCGAGGCTCCGTGCAGAACACCACAGCGCTCGACCGAGGGAGCCCCGCGCGGCACCCCGATGCAGCGCCGCCCCGCGTCGCGCCGCGCGGGCCCGCCATCTCGGCCATCGAGACGCTCGGAGGGGCGCGTGGGATGGCCGCGGCCCGGCCGGCCACGGTGGTTGCATTCCCGAGGATCGAGCGCCGGCCCCCCGCCACCTCGCGGCGGTCCCAAAAGCCGTGGCGTCGGGGGCAGGGCGCGCTGGGGGTGGATACGCCGAGCCGATTCCCGCTCGGCGGCGCCCGCGGCCCCGGCCGGCGGCCGCCCTTCCGACCACAGGTGATGGGTTCCCTCGCGCCAACCCACCCGTACGCGGGCGCGCGCCGGGACCGCGCGCAGCCGCCGGCGAGCTAGGGGTCCGGCGGGCGCACCTGGTCGAGAGGCACTGCTCCTCGGCGTCGCGCGACGCCGTGTTCAGAGGGCCCCGAGCGTGCGACGGCCGGGACTCGGGCGTCATGGGCGCGCCAGCCGGCGCGCGCAACGCGCCCGGTGCCCGGCGGTCCAGTGATCCGCGCCCCTACGGAGTGCGGCCGCCGCGGCCCAAACCCAGGCCCGAGACCGCGGGGAGGGCGCGGGCCGCGTGGTCACCACCCTGGCGTGTACGCCCCGCCCGTGCTGTCGGGCAGTGCGGGTCCGCGGCCACGGGCATGGCGGCCGCCGCGGGTGTGGCGGGGGGACCCGCTACCACGTAACCGCCCCGTCCCAGCTGAGTCCATCCTTGGGTGCGGTACAATCCCCACCTCCTAGCCTCGGCTGTG     
D       TGAAATAAAATTAAAATTCTTAAATATTTATGATAAAATTTCCTTGAAAACAAATTACTATTAGTATTATACATAATATAATAGTTTATTATATACTTGGCATTCTACATTTTAGAAATATATTAGAATAATTAGCGAATAAACTTAATCAATCTATTTTAAGTGAAGAATCAAATGTTTTTAGCACTTCTAGAGTATATCACTTAATATTATACTCTCATTTAATAATGTATTATTAATTTTGAGTTATATAGATATTAATAATGTTATTTAGCATATCAAGGATGCAATATTATAATTTAAAGTTAATATTAACTATTAATTGGAAATATATAGTGAGTTTCTTACGAACAATTAACAATTCACTGAATTTAAGAAACGAAAGCTATTAAATAATTATTACATATACAAAGTAAGTATAGATCATTTTTCAGATGACAGACATATTGATATATTCTATTCTAATTTTCTAATAAAGATATTTAAATTTATCAAAGATTTATTTAGTCGAACCAAATACCCGCAACTATTAATAATCATATCTTCTCTCATTAATATAATTTGAAATAAAAATTAGATATGGCTTTCCATATTCTGTTATTAATTATATGTGTTTTCCGTAATAATATTATTTAAGGTACTAAAAATAAAATGTGAATAGAGTGATTCTTAAATCTATGCTATATTTAATTAACTTACTACGTACATTTCTGTATAATAATAATTTGTTACTACATTTAATTAAATAATAATCTAAACTTACTTTACTTGAAAATAGAAGAGTTTGTTTACATTTAAATCTAGTTTCTTTTCATAATAGTAATTAAAAAGCTCATTAAATTTAAAAGAATTCCAAGTAAAAAAAAAAAATCTAAGAATTTTTAACAAAAGAAATATATTAAATACTAATTTTTTTTATTTTTTGACAAACATTTTTAAAACTTTATAAGTAAAAGTATGATTAGAAGAAGAAATACTAAATGATCAATATGTCTTTTTGAGTATATCTGAATGAATCATTTCATTTAGAGCCCATGCTCAGAGTGAAGTACATGGTGCCAACGTACGTTAACGACAAAAGGGAAATTTCCGATTGGGAAAAATATAACTAAGTTGGTAACTTTTATATTGACTGCAGTTTGAGCTCAATGGTTCTACCATGGGCTTTGACTCCATGTTCACCATATCAATATGCCTACAACATGGAATTGCTATTCCCTAGAGCGTGACGAAAATCTTCCTGGACGTAGGCTTGTACAATTCGCTCACTGCAGAAATGCTAATTTCCAAGAATCGCCCCAACCTTTAAAAGGGCCTACTATTAAATGAATCAGCGAAACCCTCCACCATCCCAATCCATCATACCTCCTTGATTCATCTTCATCGCTGAACTCCAAGATATGAATTCTGATTTCTAGATGATAAACTATGGCAATCTAATAGTATCTTTTGTTGCCAGTGGAAGTTTTTATAGACAATTTATAGTCATTTTCAAGGTTTTATTTTAGGTATTATGTTGATGGCCTACCGATTCAATCTGGAATGATAATGAAGGTATTAGTATAACGATTATAATATAAGGTCGCTATGTTTGCATATATTTCGATAGAGCAAAGTAGCCCAAGTATCGTTAGTAAGTTACAGCCTTGGGTAACGGATCGATTACAGAGCTCCGAGTATATCAGATCCTAAAGTCTATGTGTATTCCTCACTCCTTCTATGAGGTGGTTATGAGTAAACATACTCCTACACCGAGAGAATTATTACTTGGGATCATGGGGAGAGTTAGAGCTTGAAGCACAGATGGACTTTATAGAACTGCCTCTCTCAAAAGTGTTTCAAGGGTCGGATAGAATTCGTGATAGTTACGTTCTGTAATACATTATCCACGAGGGTTCTATAGGGCAACGCCGACTATAAGACGAATATGTGTGGCGTAAAATTAAATTGGAAGGATGCCTGTACATCCGTGAAAGTCATTCTTATCAAATTTTGTATCTTCTCGCGAGAGTCATGTCTGGGCCGCGTGCCGGTCACGAGGGCCGGTACTGACGGGCGATGCGGTGGTCGCCAACCACGTTTCCTATGGGTGTGCGCGGTGACCCCTAAGTACACTCGAGTGTACATCTTCAGGGCCCCCAGGCAGTAAGCAGTACCAAACCGCCGAAGGGCACGAGACCGCTGTTGAGCCGCCCGCACGTCAAGGCGTACCCGGCTTGTCAGCGGCTCGCGATATCCTGGGCGTGTATGTTTCGGCTGCAAAGGCGGCGCACCGGATACCTCGCCCTATCGGGCTGGAGGTATCCGGATCCGAGCAGGCGTTGTGGCATCAGCTGGGTCCGGGGATTTTATGCTGGTGGCATTGTCCCCCATGCCTCCGATTATACAGGGCACCTCGTCCTAGACTAAACATCCAACATAAGCGGCCGCAGTCCGGTCGATACACCGTGTCCCCGAACGAGGCGGTCGATGTTCAACCATCTTAACGACCGACAGACCTAACCGACTCGGGTTCGGCTGCGCACGCACCATCTTGGAGACCTATTCACGGCGTACACCGGAGGGAATGGGCAGGGCCGGGACTCCTTCGTGTACAGGGGGCCTAAGAGATTCGTTCCGGATCATACGGCCTACCAGATAATTGGTAGCGCTGACGTTGCCGAGACTGACCTCCGTCTGCAACAGGAGCACGCGCGCGGTCGGGGGAGATTTCCGATAGCCCGGTGTACCGGACAAGGCGCACGAGGTTATTTGATCCGAGCCACAGCCGGCTATGAGACTTGAGCTGCGCCACCATCGGGTTAGTCTCCGACCGAATGCCCGTATGCTCCCGAGAGATCAACCCGAGATGTGACGGGGGAACAGGGGCGTCAAACATCAGCAACACATAATCGTGGCCCACGGGATACCCGAAGTTGAGGACCCCCGAACCCGGACGAAGGCACGGTCCGGCTTCTAACTGATGCAAGGAAGCACCCTGATTCCGAGCCCCATCATACCACGCGCCCCGGCGGTAGGCCTTGCACGCGCCGCTTCACGCGGTAGGGGCTCGGGGCCGTCGGGACCCCGCGCGCGTGGCACGGCGGTGGGCGGAACCTCCGAGCGGGGGCTCACTCCCCCGTCCCCGGCAAGGCGCCCCCCGCCCCGCCTCTCTCGCCGCGGAGGCCGTCAGGCGCGCGCCGACGGCCCCGCGCCGCGGCCGCCGAGGCCCCGTGCAGAACTCCACAGCGCTCGACCGAAGGAGCCCCTGGCGCCGCCCCGATGCAGCGCATGCCCGCGTCCGGCCGCGCGGGCCCACCATCTCGGCCATCGAGGCGCTCGGAGGCGCCCGCTGGATAGCTGCATCCCGGCCGGCCAAGGTGCTGGCATTCCGGAGGATCGGGCGCCGGCCCCCCGCGCCCTCGCGGCCGTCCCAAAAGCCGTGGCGTCGGGGCCCGGACGGGCGCGGGGTGGAGGCGCCCAGCTGATTCCCGCTCGGCGGCGCCCCCACTCCCGGACTGCGGCCACCCTTACGACCAGTGGCGATGGGTACCCTCACGCTAACCCAGCCGTACGCGGGGGTGCGCCGGTACCGCGGGCAACCTCCGGCGGGCTGGGCGTCCGGCGGACCCACCTGCTCGAGGGGCACTGGGCCTCGGCGTCGCGCGGCGCCGTGCTCAGAGAGCCCTGAGCGGACGACGGCCGGGACTCGGGCGTCGTCGGCGCCCCCGCCGGGCCGCGCATCGCGCCCGGGGCCCGGCGGCCCAGCGATCCGTGCCCCTGTGGAGTGGGGCCGCCGCGGCCCAAATGGAGGCCCAAGGCTGCGGGGAGGGCGCGAGACCCCTTGTCGCCACCCTGGCCTGTACGCCCCGCCCGCGCTCTCGGGCAGTGCAGGTCCTGGCCCACGGGCATGGCCGCCGCCGCGGGTGCGGCGGTGGGACCCGCGGCCACGTAACCACCCCACCCCGCCTGAGTCCCCCGTTGGGTGCGGCCCAGTCCCCACCGCCTAGCGTCGGCTGGG     
E       TGAAGTAAAATTAAAATTCTTAAATATTTATGATAAAATTTCCTTGGAAACAAATTACTATTAGTATTATACATAATATAATAGTTTATTATATACTTGGCATTCTACATTATAGAAATATATTAGAATAATTAACAAATAAACTTAATCAATCTGTTTTAAATGAAGGATCAAATGTTTTTAGCACTTCTAAAGTATATCACTTAATAATATATTCTCATTTAATAATGTATTATTAATTTTGAGTTATATAAATATTAATAATGTTATTTAGCGTATCGAGGATGCAATATTGTAATTTAAAGTTAATATTAACTATTAATTGGAAATATATATTGAGTTTCTTACGAACAATTAACAATTCACTGAATTTAAGAGACGAAAGCTATTAAATAATTATTACATATACAAAGTAAGTATTGATCATTTTTCAAGTGACAGACATATTGATATATTCTATTCTAATTTTCTAGTAAAAATATTTATATTTATCAAAGATTTATTTAGTCGAACCAAATACCCACAACTATTAATAATCATATCTTCTCTCATTAATGTAATTTGAAATAAAAATTAGATATGGCTTTCCATATTCTGTTATTAATTATATGTGTTTTCCGTAATAATATTATTTAAAGTACTAAAAATAAAATGTGAATAGAGTGATTCTTAAATCTATGCTATATTTAATTAACTTACAACGTACATTTCTGTATAATAATAATTTGTTATTACATTTAGTTAAATAATAATCTAAACTTACTTTACTTGAAAATAGAAGAGTTTATTTACATTTAAATCTAGTTTCTTTTCATAATAGTAATTAAAAAGCTCATTAAATATAAAAGAATTCCAAGTAAAAAAAAAAAATCTAAGAATTTTTAACAAAAGAAATATATTAAATACTAATTTTTTTTATTTTTTGACAAACATTTTTAAAACTTTATAAATAAAAGTATGATTAGAAGAAGAAATACTAAATGATCAATATGTCTTTTTGAGTATATCTGATTTAATCATGTCATTTAGAGCTCATGCTCAAAGTGAAGTACATGGTGTTTGCGTACATTAATAACTAAAGGGAAATTTCCGATTGGGAAGGATGTAACTAAGTTGGTGACTTTTATATTAACTGCAGTTTGAGCTTTATGGTTCTACCATGGACTTTGACCCCATGTTCACCATATCAATGTGCCTACAACAAAGAATCGCTATTCCCTAGAGCGTGGCGAAAACCTTCCTAGACTTAGGCTTGTACAGTTCCCTCACCGCAGGAATGCTAATTTCCAAGAATCGCCACGGCCTTTAAAGGGGCTTACTATTGAATGAATCAGCGAAACCCTCCACCATCACAAACGATCTTGCCCCCTTGATTCATCGTCATCGCTGAACTCCAAGATATGAATTCTGATATTTAGATGATAAACTATGGCGATCTAACAGTATCTTTTGTTGCCATCGGAAGTTATTATAGACAATTTACGGTAAATTTCAAGATCTTACTTTAGGTATTATGTTGATGGCCTACCGATTCAATCTGGAATGATAGTGAAGGTATTAGTATAACGATCATAATATAAGGTCGCTATGTATGCATACATTTCGATAGAGCGAAGTGGCCCAAGTTTCATTAGTAAGTTACAGCCTTGAGTAACGGGTCAATTACGGAGCTTGGAGTATACCAAATCCTTAACTCTATGTGTATTCCTCACTCCTACTATGAGGTGGCTATGCTTAAATATACTCCCACACCGAGAGAATTAATACTTGGGATCATGGGGGGAGTTAGAGCTTGAAGCACAGATGGAATTTATAACATTGCCTCTTTCAGAAGTGTTTCAAGGGTCGGATAGAATTCGTGCTAACTACGATATGTAATACATTATCTACGAGGGCTCTATAGAGCAACGCCGGCTATAAGACGAAAGTGTGTGGCGTAAAATTAAATTACAAGGATGATTGTACATCCGCGAAAATCGTTCTTATCAACTTTTATATCTTCTCGCGAGCGTCATGTCAGGGCGGCGCGTCAGTCACGAGGGCCGGTACTGCCGAGCGACGCAGTGGTCGCCAACCACGTTTGCTATGGGTGTGCGCGGGGACCCTTAAGTACACTCAAGTGTACATCTTCAGGCCCCCCAGGGACTAAGCAGTACCAAACCGCCGAAGGGCACGAGACCGCTGTAGAGCCCCCCGCACGTCTAGGCGTACCCGTCTTCTCAGGGGCTCGCGTTATCCTGGGCGTGTATGTTTCGGCTGCAAATGCGGCGCACCGGATACCTCGACCTATCGGGCCAGAGGTACCCGGCTCCGAGCAGGCGTTGTAGCGTCAGTTGGGCCCGGGGATTATGTTCCGGTGGCATTGTCAACCATGCCTTCGTTTATACATGACCCCTTGTCCTATGCAAAACATCGGACATAAGCGGCCGCAGTCCGGTCGATACGACGTGGCCCCGAACGGGGGGGTCGATGTCCAACCATCTTAACGACCGACAGGCCTGACCGACTCGGGTGCGGCTGCGCGCGCAGCATCTCGGAGACCTATTCACGGTGTTCATCCGAGGCGATCGGCGGGGCCAGGTCTCCTTCGTGCCCAGGGGGACTAAGGGGTTCGTTCCCGATCATACGGCCTACCAAACAGTTGGTAGCGCTGGCCATGCGGAGACTGACCTCAGTCTGTAATAAGAGCGCGCACGGGGTCGGGGGAGATTTCCGACAGCCCGTTGTACCGGTTTAGGCGCACGAGGTTATCTGATCTGAGCCACGGCCGGCTATGAGACTCGAGTTGCGGCACCATTGGATTAGTCCCCGACCGAATGTCCGTATGCTCCCGCGAGATCAACCCGAGAAAAGACGGCGGAACGGGGGCGGCGAACACCAGCAACACATAATCGGGGCCCGCGCGATACCCGAAGTTGAGGACCTTCGAACCCGGACGAAGGCACGGTCCGGCTACTAACTCATGCTGGGGAGCACCCTGACTCCGAGCCCCATCATACCGCGCGCCCCGGTGGTCGGCCTTGCGCGCGCGGCCTCACGCCGTAGGAGCTCGGGGCCGCCGGGGACCCGCGCCCGTGGCACCGCGGCGGGCGGAACCTCCGGGCGGGGGCGCATTCCCCCGTCCCCGGCAACGCGCCCCCGGCCCCGCCGGTCTCGCCGCGGAGGCCGGCGGGCGCGCACCGACGGCTCCGCGCCGCGGCCGCCGACTCCCCGTGCATAACACCACAGCGCTCGACCGAAGGAGCCACTGGCCCCGCCCGGAGGCAGCCCGGGCCCGCGTCCGGGCGCGCGGGTCCGCCAGCTCGGCCATCGAGACGCTCGGAGAGGCGCGTCGGATAGCCGCGGCCCGGCCGGCCAGGGTGGCCGCATTCCGGAGGACAGGGCGCCGGCCCCCCGCTCCCGCGCGGCGGTCCTAAAAGCCGCGGCGTCGGGGGCCGCACGTGCGGGGGGTGGGCGCGCCTAGCCGTTTCCCGCTCGGCGGCGCCCCCGCTCCCGCGCCGCGGCCACCCTTGCGACCACAGGCGAAGGGTACCCTCACGCCGACCCAGCCGTACGCGGGGGCGCGCCGGGACCACGCGCAGCCGCTGGCGCGCTCGGGGTGCGACGGGCCCACCTGGTCGAGGGGCACTGGGCCTCGGCGTCGCGCGGCGCCGTGGTCAGGGGGCCCCGAGCGGGCGACGGCCGGGCCTCGGGCGTCGCCGACGCGCCCGCTGGGCCGCGCATCGCGCCCGGTGCCCGGCGGCCCAGGGATGTGCGCCCCCGTGGAGGGCGGCCGCCGCGGCCCAAACGGAGGCCCGAGGCCGCCGGGAGGGCACGCGCCCACTGGTCGCCACCCCGGCCTGTACGCCCCGCCCGTGCTCTCGGGCAGTGCAGGTCCGCGCGCACGGGCATGGCTGCCGCGGCGGGTCCGGCGGGGGTACCCGCGACCACGTAACCACCCCGCCCCGAATGAGTCCCCCGTTGGGGGCAGGATAGTCCCCACCGCCCAGCGTCAGCTGGG     
F       TGAAATAAAATTAAAATTCTTAAATATTTATGATAAAATTTCCTTGAAAACAAATTACTATTAGTATTATACATAATATAATAGTTTATTATATACTTGGTATTCTACATTTTAGAAATATATTAGAATAATTAGCAAATAAACTTAATCAATCTATTTTAAATGGAGGATCAAATGTTTTTAGCGCTTCTTAAGTATATCACTTAATAATATACTCTCATTTAATAATGTATTATTAATTTTGAGTTATATAGATATTAATAATGTTATTTAGCATATCGAGGATGCAATATTATAATTTAAAGTTAATATTAACTATTAATTGGAAATATATAACGAGTTTCTTACGAACGATTAACAATTCACTGAATTTGAGAAACGAAAGCTATTAAATAATTATTACATATACAAAGTAAGTATTGATCATTTTTCAAATGACAGACATATTGATATATTCTATTCTAATTTTCAAATAAAGATATTTATATTTATCAAAGATTTATTTAGTCGAACCAAATACCCACAACTATTAATAATCATATCTTCTCTCATTAATATAATTTGAAATAAAAATTAGATATGGCTTTCCATATTCTGTTATTAATTATATGTGTTTTCCGTAATAATATTATTTAAAGTACTAAAAATAAAATGTGAATAGAGTGATTCTTAAATCTATGCTATATTTAATTAACTTACTACGTACATTTCTGTATAATAATAATTTGTTACTACATTTAGTTAAATAATAATCTAAGCTAACTTTACTTGAAAATAGAAGAGTTTATTTACATTTAAATCTAGTTTCTTTTCATAATAGTAATTAAAAAGCTCATTAAATATAAAAGAATTCCAAGTAAAAAAAAAAAATCTAAGAATTTTTAACAAAAGAAATATTTTAAATACTAATTTTTTTTATTTTTTGACAAACATTTTTAAAACTTTATAAATAAAAGTATGATTAGAAGAAGAAATACTAAATGATCAATATGTCTTTTTGAGTATATCTGACTGAATCATCTCATTTAGAGCTCATGCTTAGAGTGGAGTACATGGTGTCTACGGACATTAATCACTACAGGGAAATTTCCGATTGGGGAGAATGTAACTAAGTTGGTAACTTTTATATTGACTGCAGTCTGAGCTCAATGGTTCTACCATGGGCTTTTACTGCATGTTCACCATATCAATATGCCTACAACACAGAATCGCTATTCCCTAGAGCGGGACGAAAATCTTCCTAGACGTAGGCTTGTACAATTCGCTCACTGCAGAAATGCAAATTTCCAAGAATCGCCACATCCTCTAAAGGGGCCTGTTATTGAATGAATCAGCGAAACCCCCCACCAACGCAACCAATCTTGCCGCCTTGATTCACCGTCATCGCTGAACTACAAGATATGAATTCTGATTTTTGGATGATAAACTATGGCAATCTAACAGTATCTTTTGTTGCCATTGGAAATTATTATAGACAATTTATAGTAATTTTCAAGATCTTATTTTAGGTATTATGTTGATGGCCTACCGGTTCAATCTGGAATGATAGTGAAGGTATTAGTATAACGATTATAATATAAGGTCGCCATGTTTGCATATATTTCGGTAGAGCAAAGTTGCCCAAGTTTCATTAGTAAGTTGCAGCCTTGGGTAACGGATCGATTCCAGGGCTTAGAGTATATCAGACCCTCAAATCTATGTGTATTCTTCGCTCCTTCTATGAGGTGGCTACGCGTACAAATACTCCTACACCGAGAGAATTAATACTTGGGATCATGGGGGGAATTAAAGCGTGAAGCACAGGTGGACTCTATAATATTGCCTCTTTCAAAAGTGTTTCAAGGGTCGGATAGAATTCGTGATCGTTACGTTGTGTAATAGATTATCTACGAGGGCTCTATAGGGCAACGCCGACTATAACACGAAGGTGTGTGGCGTAAAATTAAATTGTAAGGATGCCTGTACATCCGCGCAACTCGTTCGTATCAACTCTTATATCTTCTCGCGAGTGTCATGTTTAGGCCGCGCGCCAGTAACGAGGGCCGGTACGGCCGGGCGACGCGGTGGTCGCCAACCACTTTTACTATAGGTGTGCGCGAGGACCCTTAAGTATACTCAAGTGTATATCTTCAGGCCCCCCAGGCGATAAGCAGTACTAAACCGCCGAAGGGCCCGAGACCGTTGTGGAGCCCCCCGCACGTCCAGGTGCACCCGGCTTCTCAGCGGCTCGCGGTATCCTGGGCGTGTATGTTTCGGCCGCCAACGCGGCGCACCGAATACCTCGCCCTGTCGGGCCTGAGGTACCCGGCTCGGAGCAGGCGTTGTGGCGTCAGTTGGGTGCGGGGATTTTATTCTGATGGCATAGTCGTCCATGCCTCCGGTTATACAGGGCGCCTCGTCCTAAGCGAAACATCGAACACAAACGGCCGCAGTCCAGTCAAGACAACGTGGCCCCGAGCGACGCGGTCGATGTCCAACCATCGTAACGACCGATAGACCTCACCGACTCAGGTTCGGCTGCGCACGCAACATCTTGGAGACCTATTCACGGTGTTCACCGGAGGGAATGGGCGGGGCCGGGGCTCCTTCATGTCCAGGGAGCCTAAGGGATTCGTTCCTGATCACACGACCCACCACATAGTTGGTAGCACTGGCCTTGCCGAGACTGAGCTCAGTCTGCAACAAGAGCACGCACGCGGTCGGAGGAGATTTCCGATAGCCCGCTGTACCGGCGAAGGCGCACGAGGTTATTTGATCCGAGCCGCGGCCGGCTATGAGACTCGAGCGGAAGCACCATTGAGTTAGTCCCCGACCGAATACCCTTATGCTCCTGCGAGAACAACCTAAGATGAGACAGCGGAACAGGGGCGTCCAACACCAGCAACACATAATCGTGGCCCCCGGGATACCCGAAGTTGAGGACCACCGAACCCGGACGAAGGCACGGTCCGGCTCCTAGCTTATGCCGGGTAGCACCCTGCCTCTGAGCCCTATCATACCACGCCCCCCGGCGGTAGGCCTTGCGCGCGGGGCTTCACGCCGTAGGGGCTCGGGGCCGTCTGGGACCCGCGCCCGGGGCGCCGCGGCGGGCGGAACCTCTAGGCGGGGGCGCATCCCCCCGTCTCCGGCAACGCGCCCCCGGCCCCGCCGGTCTCTCCGCGGAGGCCGTCGGGCGCGCGCCGACGGCCCCGCGCCGCGGCCGCCGAAGCCCGGTGCACAACACCACAGCGCTTGACCGAGGGAGCCCCTCGCGGCGCCCCGATGCAGCGCGGGCCTGCGTCCCGCCGCGCCGGCGCGCCAGCTCGGCCATCGAGACGCTGGGAGGCGCTCGCCGTATGGCCGCGACCCGGCCGGCCAAGGTGTTCGGATTCCGGAGGATTGGGCGCCGGCCCCCCGCTGCCGCGCGGCCGTCCCAAAAGCCGTGGCGTCGGGGGCTGGGCGGGCGGGGGGTGGCCGCGCCCAGCCGATTCCCGCTGGGCGGCGCCCTCGCACCCGTCCCGCGGCCATCCTCTCGACCGCAGGCGATGGGTTCCCTCACGCCGACCTAACGGCACGCGGGGGCGCGGCGGGACCCCGCGCAGCCGCCGGCCGGCTGGGGTTCCGATGGGTGCACCTGGTCGAGTGGCACTGGGCCTCGGCGTCGCGCGGCGCCGTGATCAGAGAGCTCCGAGCGGACGACGGCCGGGACTCGGGCGTCGCCGACGCGCCCACTGGCCCGCGCATCGCGCCCGGCGCCCGGCTGTCCAGCGATCCGCGCGCCGGTCGAGTGCGGCCGCCGCGGCCCAAACGGAGGCCCGGGACCGCCGGGAGGCCACGGGCCCCCTGGTCGCCACCCTGACCTGTACGCCCCGCCCGTGCGTCCGGGCAGTGCGGATCCGCGCGCACGGGCATGGCGACCGCCGCGGGTTCGGCGGGGGGACCCGCGACCACGTAACCACCCCCCCCCGGCTGGGTCCCCCGTTCGGTGCGGAACAATCCCCACCGCCTAGCGTCGGCTGGG     
G       TGAAATAAAATTAAAATTCTTAAATATTTATGATAAAAATTCCTTGAAAACAAATTACTATTAGTATTATACATAATATAATAGTTTATTATATACTTGGCATTCTACATTGTAGAAATATATTAGAATAATTAACAGATAAACTTAATCAATCTATTTTAAATGGAGAATCAAATGTTTTTAGCACTTCTGAAGTATATCACTTAATAATATATTCTCATTTAATAGTGTATTATTAATTTTGAGTTATATAGATATTAAAAATGTTATTTAGCATATCAAGGATGCAATATTATAATTTAAAGTTAATATTAGCTATTAATTGGAAATATATAATGAGTTTCTTACGAACGATTAACAATTCACTGAATTTAAGAAACGAAAGCTATTAAATAATTATTACATATACAAAGTAAGTATTGATCATTTTTCAAATGACAGACATATTGATATATTCTATTCTAATTTTCAAATAAAAATATTTAAATTTATCAAAGATTTATTTAGTCGAACCAAACACCCACAACTATTAATAATCATATCTTCTCTCATTAATATAATTTGAAATAAAAATTAGATATGGCTTTCCATATTCTGTTATTAATTATATGTGTTTTCCGTGATAATATTATTTAAAGTACTAAAAATAAAATGTGAATAGAGTGATTCTTAAATCTATGCTATATTTAATTAACTTACTACGTACATTTCTGTATAATAATAATTTGTTACTACATTTAATTAAATAATAGTCTAAGCTTACTTTACTTGGAAATAGTAGAGTTTATTTACATTTAAATCTAGTTTCTTTTCATAATAGTAATTAAAAAGCTCATTAAATATAAAAGGATTCCAAGTAAAAAAAAAAAATCTAAGAATTTTTAACGAAAGAAATATATTGAATACTAATTTTTTTTATTTTTTGACAAACATTTTTAGAACTTTATAAATAAAAATATGATTAGAAGAAGAAATACTAAATGATCGATATGTCTTTTTGAGTATATCTGACTGAATCATTTCATTTAGAGCTCATGCTCAGAGTGAACTACGTGGTGCTTACGTACATTAATGACTAAAGGGAAAGTTCCGATTGGGAAGGATATAACTTAGTTGGTAACTTTTATATTAACTGCAGTTTAAGCTTAATGGTTCTACCATGGACTTTCACTTCAGGTTCGCCATACCAATATGCCTACAACACAGAATCGCTATTCCCTAGAGCGCGTCGAAAATCTTCCTAGACCTAGGCTTGTACAGTTCACTCACTGCAGAAATGTGAATTTCCAAGAACCGCCGCAGCCTCTAAAGGGGCCCAATATTGAGTGAATCAGCGAAACCCTCCACCATCACAGCCAATCTTGCCTCCTTGATTCATCGTCATCGCTGAACTTCAAGATATGAATTCTGATCTTTAGATGATAAACTATGGCGATCTAACAGTATCTTTTGTTGCCATCGGAAATTATTATAGACAATTTATAGTGACTTTCAAGTTCTTACTTTAGGTATTATGTTGATGGCCTACCGATTCAATCTGGAATGATAGTGAAGGTATTACTATCACGATTATAATATAAGGTCGCTATGTCTACATATATTTCGCTAGAGCAAAGTGGCCCAAGTCTCGTTAGTAAGTTACAGCCTTGAGTAACGGATCAATTCCAGAGTTTGGAGTATATCAGACCCCCAAATCTATGTGTATTCTTCACTCCTTCTATGAGGTGGATATGAGTAAAAATACTCCTACACCGAGAGAATTAATACTTGGGATCATGGGGAGAGTTAAAGCCTGAAGCACAGTTGGACTCTATAGTACTGCCTCTCTCAAAAGTGTATCAAGGGTCGGATAGAATTCGTGGTACCTACGTTATGTAATACATTATCTACGAGGGCTCTATAGAGCAACGCCGTCTATAAAACGAAAGTGTATGGCGTAAAATTAAATTGAAAGGATGTGCGTACATCTGCGAAAGTCATCCTTACCAACTTTTTTATCTTCTCGCGAGTGCCATGTTCAGGCCGCGCGACGGTCACGAGGGGCGGTACTTGCGAGCGACGCAGTGGTCGCCAACCACGTCTGCTATAGGTGTGCGCGGGGACCCCTAAGTAGCATCTAGTGTACATCCTCAGGCCCCCCAGGTGGTAAGCAGTACTATACTGCCGAAGGGTACGAGACCGCTGTAGAGCCGCCCGCACGTTTAGGGGCACCCGGCTTCTCAGCGGCTCGCTATATCCTGGGCGTGTATGTTTCGGCTGCAAAAGCGGCGCACCGGATACCTCGCCCTATCGGACTGGAGATACCCGGCCCCGAGCAGATGTTGTTGCGTCAGCTGGGGCCGGGGACTTTATCCTGGTGGCATAGTCACCCATGCCTTCGATTATACATGGCGCCTCGTCCTAAGCAAAACATCGAACATAAACGGTCGCAGTCCGGTCGACACGGCGTGGCCCTGAACGACGCGGTCGATGTTCAACCATCTTAACGACTGATAGTCCTGACCGACTCGGGTCCGGCTGCGCACGCAGCATCTCGGAGACCTATTCACGGTGTCCATCGGAGGAAGCGGGCGGGGCCGGGACTCCTTCCTGTCCAGGGGGCCTAAGGGATTCGTTCCTGATCACACGGCCTACCAAATAGATGGTAACGCTGGCCATGCCGAGACTGACCTCTGTCTGTAACTAGAGCCCGCACGCGGTCGGAGGAGATTTCCGACAGCCCGCTGTACCGGCTAAGGCGCCCGAGGTTATTTGATCAGAGCCACAGCCGGCTATGAGACTTGAGCCGCTGCACCATCGGGTCAGTCCCCGACCGAATGGCCATATGCTCCCGAGAGATCAACCCGAGATGGGACAGCGGAACGGGGGCGTCAAACACTAGCAACACATAATCGTGGCCCACGGGATACCCGAAGTTGAGGACCACCGAACCTGGACGAAGGCACGGTCCGGCTCCTAACTCATGCAAGGGAGCACCCTGACTCCGAGCCCCATCATACCACGCCCCCCGGCGGTAGGGCTTGCGCGCGTGGCCTCACGCCGTAGGGGCTCAGGCCCGCCGGGGCCCCGCGCCCGTGACACGGCGGCGGGCGGAACCTCCGAGCGGGGGCGCGTTCCCCCGTCCCCGGCAACGCGCCCCCGGCCCCGCCGGTCTCTCCGCGGAGGCCGTCGGGCGCGCGCCGACGGCCCCACGCCGCGGCCCCGGAAGCGGCGTGCAGAACACCACAGCGCTCGACCGAAGGAGCCCCTCGCGTCACCCCGATGCAGCGCGGGCCCGCGTCCGGCCGCGCGGGCCCGCCACCTCGGCCATCGAGACGCTCGGAGTCGCCCGTCGGATACCCGCGCCCGGGCCGGCCAAGATGGTGGGATGCCGGAGGATCGGGCGCTCCCCCCCCGCTCCCTCGCGGCAGTCCCAAAAGCCGTGGCGTCAGGGGCCGGCCGTGCAGGGGGTGGAGCCGCCCAGCCGGTTCCCGCTCGGCGGCGCCCTCGCCCCCGTTCCGCGGCCACCCTTGCGACCACCGGCAATGGGTTCCCCCGCGCCGACCCGACCGTACGCGGGCGCGCGCCGGGACCGCGCGCAGCCGCCGGCCAGCTAGGGATCCGGCGGGCGCACTCGGTCGGGGGGCACTGGTCCTCGGCGCCGCGCGTGGCCGTGTTCAGGGCGGCCTGAGCGAGCGACGGCCGGGACTCGCGCGTCGCCGGCGCGCCGGCCGGACCGCGCATCGCGCCCGGGGCCCGGCGGCCCGGCGGTCCGCGCGCCGCTTGAGTGCGGCCGCCGCGGCCCAAACATAGGCCCGAGAGCGCGGGGAGGGCGCGAGCCCCCTGGTCGCTACCCTGGCCTGTACGCTCCGCCCGTGCTCCCGAGCAGTGCGGGTCCTCGGGTACGGGTATGGCAGCCGCCGCGGGTCCGGCGGTGGGACCCGCGACCACGTAACCACTCCCTGCCGATTGAGTCCGCCCTTGAGTGCGGCACACTCCCCGTCGCCTAGCGACGGCTGGG     
H       TGAAATAAAATTGAAATTCTTAAATATTTATGATAAAATTTCCTTGAAAACAAATTACTATTAGTATTATACATAATATAATAGTTTATTATATACTTGGCATTCTACATTATAGAAATATATTAGAATAATTAACAGATAAACTTAATCAATCTATTTTAAGTGAAGAATCAAATGTTTTTAGCACTTCTAAAGTATATCACTTAATAGTATATTCTCATTTAATAATGTATTATTAATTTTGAGTTATATAGATATTAATAATGTTATTTAGCATATCAAGGATGCAATATTATAATTTAAAGTTAATATTAGCTATTAATTGGAAATATATAATGAGTTTCTTACGAACAATTAACAATTCACTGAATTTAAGAAACGAAAGCTATTAAATAATTATTACATATACAAAGTAAGTATTGATCATTTTTCAGATGACAGACATATTGGTATATTCTATTCTAGTTTTCTACTAAAAATATATAGATTTATCAAAGATTTATTTAGTCGAACCAAATACCCACAACTATTAATAATCATATCTTCTCTCATTAATGTAATTTGAAATAAAAATTAGTTATGGCTTTCCATATTCTGTTATTAATTATATGTGTTTTCCGTAATAATATTATTTAAAGTACTAAAAATAAAATGTGACTAGAGTGATTCTTAAATCTATGCTATATTTAATTAACTTACTACGTACATTTCTGTATAATAATAATTTGTTACTACATTTAATTAAATAATAATCTAAACTTACTTTACTTGAAAATAGAAGAGTTTGTTTACATTTAAATCTAGTTTCTTTTCATAATAGTAATTAAAAAGCTCATTAAATTTAAAAGAATTCCAAGTAAAAAAAAAAAATCTAAGAATTTTTAACAAAAGAAATATGTTAAGTACTAATTTTTTTTATTTTTTGACAAACATTTTTAAAACTTTATAAATAAAAATATGATTAGAAGAAGAAATACTAAATGATCAATATGTCTTTTTGAGTATATCTGATTGAATTATTTCATTTAGAGCCCATGCTTAAAGTGAAGCACATGGTGCCAACGCACATTAATAATTAGAGGGAAATTTCCGATTGGGAGGTATCTAACTAAGTTCGTAACTTTTATATTGACTGCAGTTTGAGCTGGATGGTTCTACCATGGGCTTTCACTCCATGTTCACCATATCAATCTGCCTACAACACAGAATTGCTATTCCCTAGAGCGTAGCGAAAACCTTCCTAGACATAGGCTTGTACAATTCACTCACAGCAGGAATGCAAATTTCCAAGAATCGCCACAGCCTTTAAAGGGGCCTACTATTGAATGAATCAGCGAAACCCTCCACCATCGCAACTCGTCTTGCCTCCTTGATTCATCATCATCGCGGAACTTTAAGATATGAATTCTGATGTTTAGATGATAAACTATGGCAATCTAATAGTATCTTTTGTTGCCACCGGAAGTTATTATAGACAATTTATAGTAATTTTCAAGATCTTAATCTAGGTATTATGTTGATGGCCTACCGATTCAATCTGGAATGATAATGAAGGTATTAGTATTACGATTATAATATAGGGTCGCTATGTTTGCATATATTTCGATAGAGCAAAGTAGCCCAAGTCTCGTTAGTAAGTTGCAGCCTTGGGTAACGGATCGATTGCAGCGCTTAGAGTATACCAGACCCTCAAATCTATGTGTATTCTTCACTCCTTCTATGAGGTGGTTATGAGTAACTATACTCCTACACCGAGAGAATTAATACTTGGGATCATGGGAGGATTTAGAGCTTGAAGCACAGATGGGTTTTATAACACTGCCTCTTTCAAAAGTGTTTCAAGGGTCGGACAGAATTCGTGGTGGCTACGTTGTGTAATACATTATCAACGAGGGTTCTACAGAGCAACGCCGACTATAAAACGAAAGTGTATGGCGTAAAATTAAATTGAAAGGATGTGCGTACATTCGAGCAAGTCATTCTTACCAACTTTTGTATCTTCTCGCGAGTGCCATGTCTGGGCCGAGCGTCGGTCACGAGGGGCGGTACTGGCGGGCGACGCGGTGGTCGCCAACCACGTCTGCTATCGGTGTGCGCGGAGACCCCTAAGTATAATCAAGTGTACATCCTCAGGCCCCCCAGGCGGGAAGCAGTACCAAACCGACGAAGGGCACGAGATCGTTTTGGGGCCTCCCGCACGTTTAGGTGCACCCGGCATCTCAGCAGCTCGCAATACCCTGGGCGTGTATGTTTCGGCTGCATATGCAGCGCACCGGATACCTCGCCCTATCGGGCCGGAGGTACACGGCTCCGAGCAGACGTTGTGGCTTCAGTTGGGGCCGGGGATTCAATCCTGGTGGCATTGTCATCCATGCCTTCGTTTATACACGGCGCCTCGTCCTAAGCAAAACATCAAACATATGCGGACGCAGTCCGGGCGATACCACGTGGCCCCGAACGGGGCGGTCGATGTCCAACCATCCTAACGACGGATGGTCCTGACCGACTCGGGTTCCGCTGCGCGCGCAGCATCTCGGAGACCTATTCACGGTGTGCAGCGGAGGGAAGAGGCGGAGCCAGGGCTCCTTCGTGTCCAGGGGGCCTAAGTGATTGGTTCCAGATCACACGGCCTACCAAATAGTTGGTAGCACTTACCCTGCGGAGACTGACCTCGGTCTGTAACGAGAGCGCGCACGCGGTCGGGGGAGATTTCCGACAGCCCGCTGTACCGGCCGAGGCGCATGAGGTTATTTGATCCGAGCCGCAGCCGGCTATGAGACTTGAGCTGCGGCACCATTGGGTTAGTCTCCCACCGAATGCTCGTACGCTCCCGGGAGACCAATCCAAGATGAGACGGCGGAACGGGGGCGTCGAACACCAGCAACACATAATCGTGGCCCACGGGGTACCCGAAGTTGAGGACCACCGGACCCGGACGAAGGCACGATCCGGCTCCTAACTTACGGAGGGAAGCACCTTGAATCCGAGCCCCATCATACCACGCGCCCCGGCGGTAGGCCTTGCGCGCGGGGCCTCATGCCGTGGGCGCTCGGTGCCACCGGGCCGCCGCGCCCGTGATACAGCGGCGGGCGGGACCTCCGGGCGGGGGCGCGTTCCCCCGTGCCCGGCAACGCGCCCCCGGCCCGGCCGGTCTCACCGCGGAGGCCGTCGGGCGCGCGCCGACGGCCCCGCGCCGCGGCCGCCGAGGCCCCGTGCAGAACACTACAGCGCTCGACCGAAGGAGCGCCTAGCGTCCCCCCGAGGCAGCGCGGGCCCGCGTCCGGTCGCGCGGGGCCGCCACCTCGGCCATCGAGGCGCTCGGAGGCGCGCGTCGGAGAGCCGCGACCCGGCCGCCCAAGCTGTTGGCATCCCGGAGGACTGGGCCCCGGCCCCCCGCTCCCTCGCGGCGGTCCCAAAAGCCGTGGCGTCGGGGTCCGGGCGTGCGGGGGGTGGACACGCCCAGCCGGTTCCCGCTCGGCGGCGCCCTCGCGCCCGCCCAGCGGCCACCCTTCCGACCACAGGCGATGGGTTCCCTCACGCTAATCCGGCCACACGCGGGCGGGCGCCGGGACCACGCGCAGCCGCCGGCTGGCTAGGGGTCCGGCGGACGCGCCCGGTCGCGGGGCACTGGCCCTCGGCGTCGCGCGAGCCCGTGCTCGGGGAGGCCCGAGGGGACGACGGCCGGGACTCGGGCGTCGCCGACGCGCCCGCTGGGCCGCGCATCGCGCCCGGGGCCCGGCGGCCCAGCCATCCGCGCCCCTGTTGAGTGCGGCCGCCGCCGCCCAAATCGAGGCCCGGGAGTGCCGGGAGGGCGCGCGCCCCCTGGTCGCCACCCTGGCCTGTACGCCCCGCCCGTGCTGTCGGGCAGTGCGGGTCCGCGCGCACGGGCGTAGCTGCCGACGCTGGTCCGGCGGGGGGACCCGCGACCACGTAAGCACCCCGACCCGGCTGAGTCCCCCGTTAGGTGCGGTTCAATCCCCAGCGCCTAGCGTCGGCCGGG     
I       TGAAATAAAATTAAAATTCTTAAATATTTATGATAAAATTTCCTTGAAAACAAATTACTATTAGTATTATACATAATATAATAGTTTATTATATACTTGGCATTCTACATTATAGAAATATATTAGAATAATTAACGAATAAACTTAATCAATCTATTTTAAGTGGAGAATCAAGTGTTTTTAGCACTTCTGGAGTATATCACTTAATAATATATTCTCATTTAATAGTGTATTATTAATTTTGAGTTATATAGATATTAATAATGTTATTTAGCATATCAAGGATGCAATATTGTAATTTAAAGTTAATATTAGCTATTAATTGGAAATATATAATGAGTTTCTTACGAACAATTAACAATTCACTGAATTTAAGATACGAAAGCTATTAAATAATTATTACATATACAAAGTAAGTGTTGATCATTTTTCAAATGACAGACATATTGATATATTCTATTCTAATTTTCTAGTAAAAATATTTAAATTTATCAAAGATTTATTTTGTCGAACCAAATACCCACAACTATTAATAATCATATCTTCTCTCATTAATATAATTTGAAATAAAAATAAGATATGGCTTTCCATATTCTATTATTAATTATATGTGTTTTCCGTAATAATATTATTTAAAGTACTAAAAATAAAATGTGAATAGAGTGATTCTTGAATCTATGCTATATTTAATTAACTTACTACGTACATTTCTGTATAATAATAATTTGTTACTACATTAAATTAAATAATAATCTAAACTTACTTTACTTGAAAATAGGAGAGTTTATTTACATTTAAATCTAGTTTCTTTTCATAATAGTAATTAAAAAGCTCATTAAATTTAAAAGAATTCCAAGTAAAAAAAAAAAATCTAAGAATTTTTAACAAAAGAAATATATTAAATACTAATTTTTTTTATTTTTTGACAAACATTTTTAAAACTTTATAAATAAAAATATGATTAGAAGAAGAAATACTAAATGATCAATATGTCTTTTTGGGTATATCTGACTGAATTATCTCGTTTAGAGCCCATGCTTAAAGTGGAGTCCATGGTGCTTACGCACCTTAATGACTAGAGGGAAACTTCCGATTGGGAAGAATGTAACTAAGTTGGTGACTTTTATATTGACTGCAGTTTAAGCTTAATGGTTCTACCATGGACTTTAACTCTATGTTCACCATATCAATATGCCTACAACATAGAATCGCTCTTCCCTAGAGCGTGGCGAAAGTCTTCCTAGACATAGGCTTGTACAATTCACTCACTGCAGAAGTGCGAATTTCCAAGAATCGCCACAACCTATAAAAGGGCCTACTACTGAATGAATCAGCGAAACCCTCCACCATCGCAACCTATCATGCCTCCTTGATTCATCTTCATCTCTGAACTCCAAGATATGAATTCTGCTATCTAGATGATAAACTATGGCAATCTAACAGTATCTTTTGTTGCCATTGGAAGTTGTTATAGACAATTTATAGTAACTTTCAAGATCTTATTTTAGGTATTATGTTGATGGCCTACCGATTCAATCTGGAATGATAATGAAGGTATTAGTATAACGATCATAATGTAAGGTCGCAATGTTTGCATATATTTCGGTAGAGCAAAGTAGCCCAAGTTTCTTTAGTAAGTTGTAGCCTTGAGTAACGGATCAATTACCGGGCTTGGAGTATACCAGACCCCCAAATCTATGTGTATTCTTCACTCCTTCTATGAGGTGGCTATGAGTAAAGATACTCCTACACCGAGAGAATTAATACTCGGGATCTTGGGGGGAATTAGAGCCTGAAGCACAGGTGGACTCTATAGAACTGCCTCTCTCAGAAGTGTCTCAAGGGTCGGATAGAATTCGTGGTTATTACGTTATGTAATACATTATCTACGAGGGTTCTATAGAGAAACGCCGGCTCTAAAACGAACATGTATGGCGTAAAATTAAATTGGAAGGATGTGTGTCCATCAGCGGAAATCATTCATACCAACTTTTATATCTTCTCGCGAGTGTCATGTTAGGGCGGCGCGTCAGTCACGAGGGCCGGTACTGACGAGCGAAGCAGTGGTCGCCAACCACGTCTGCTATACGTGTGCGCAGGGACCCCTAAGTAAACTCGAGTGTACATCTTCAGGCCCCCCAGGCGTAAAGCAGTACCATACCGCCGAAGGGCACGAGACCGCTTTGGAGCCTCCCGCACGTCGAGGCGCACCCGGCTTCTCAGCGGCTCGCAATATCCTGGGCGTGTATGTTTCGGCTGCAAATGCGGCGCACCGCATACCTCGCCCTATCGGGCCGGAGGTACCCGGCCCCGAGCAGACGTTGTAGCATCAGTTGGGCCCGGGGATGTTATTCTGGTGGCATCGTCGCCCATGCCTTCGGTTATACATGACGCCGCGTCCTACGCAAAACATCCAACACAGGCGGCCGCAGTCCGGACGATACGCCGCGGCGCCGAACGGGGCGGTCGATGTCCAACCATCTTAACGACCGATGGGCCTGACCGACTCAGGTTCGGCTGCGCACGCACCGTCTTGGAGACCTATTCATGGAGTCCATCGGAGGGGCTAGACGGGGCCGGGCCTCCTTCGTGTACAGGGGGACTAAGGGATTTGTTCCTGATCAGATGACCTACCAGATAGTTGGTAACGCTGGCCTTGCCGAGACTGATCTCTGTCTGCAACAAGAGCGCGCACGCGGTCAGGGGAGATTTCCGAAAGACCGCTGTACCGGCTCAGGCGCAGGAGGTTATTTGATCCGAGCCGCTGCCGGCTATGGGATTTGAGCTGCGGCACCATTGTGTTAGTCCCCGACCGAATGACCGTAAGCTCCCGAGAGATCAATCAGAGATGTGACCGTGGAACGGGGGCGTCGAACACCAGCAACACATAATCGTGGCCCGCGGGATACCCAAGGCTGAGGACCATCGAACCCGGACGAAGGCACGATCCGGCTCCTAACTGATGGGCGGGAGCACCCTGCCTCCGAGCCCCATCATACCACGCGCCCCGGCGGCAGGCCTTGCGCGCGTGGCCTCACGCGGTAGGGGCTCGGTGCCGCCGGGGCCCCGCGCCCGTGCCACGGCGGGAGGCGGAACCTCCGGGCGGGGGCTCGCTCCCCCGTCCCCGGCAACGCGCCCCCGGCCCCGCCGGTCTCTCCGCGGAGGCCGTCGGGCGCGCGCCGACGGCCCCGCGCCGCGGCCGCCGAAGCCCCGTGCTGAAGACCACAGCGCTCGACCGAGGGAGCCCCTAGCCTCGCCCCGACGCAGCGCTATCTCGCGTGCGGTCGCGCGGGCCCGCTATCTCGGGCATCGAGACGCTGAGAGACGCGCGTTGGACGGCAGCGCCCCGGCCGGCCAGGGGGGTTGCATTCCGGAGGATCGGGCGCCGGGCCCCCGCTCCCTCGCGGCGGTCCCAAAAGCCGTGGCGTCGGGGGCCGGGCGGGCGTGTGGTGGACGCGCCCAGCCGATTCCCGCTGGGCGGCGCCCTCGCTCCCGGCCGGCGGCCACCCTTCCGGCCACAGGCGCTGGGTCCCCTCACGCCGACCGAGCCGCACTCGGGGGCGCGCCGGGACCGCGTGCAACCGCCGGCCGGCTGGCGATCCGGCGGGCGCACCTGATCGGGGGGCACTGGGCCTCGGCGTCGCACGGCGCCGTGGTCGGAGGGCCCCGGGGGGACGACGGCCGGGACTCGGGCGTCGCCGACGCGCCCGCTGGCGCGCGCATCGCGCCCGGCGCCCGGCGGCCCAGGGATCCGCGCCCCTGTTGAGTGCGGCCGCCGCGGCCCAAACGCAGCCCCGAGACCGCCGGGAGGGCGTGGGCCCCCTGGTCGCCACCCTGGCCTGTACGCCCCGCCCGTGCTGTCGAGCAGTGCGGGTCCGCGCGCACGGGCATGGCGGCCGCTGCGGGTCCGGCGGGGGGACCCGCGACCACGTAACCACCCCGCCCCGCCTCAGTCCCCCGTTGGGTGCGGGACAGTCCCCACCGCCTAACGTCGGCTGGG     
J       TGAAGTAAAATTAAAATTCTTAAATATTTATGATAAAATTTCCTTGGAAACAAATTACTATTAGTATTATACATAATATAATAGTTTATTATATACTTGGCATTCTACATTATAGAAATATATTAGAATAATTAACAAATAAACTTAATCAATCTATTTTAAATGAAGAATCAAATGTTTTTAGCGCTTCTGAAGTATATCACTTAATAATATATTCTCATTTAATAATGTATTATTAATTTTGAGTTATATAGATATTAATAATGTTATTTAGAATATCAAGGATGCAATATTATAATTTAAAGTTAATATTAGCTATTAATTGGAAATATATAATGAGTTTCTTACGAACAATTAACAATTCACTGAATTTAAGAGACGAAAGCTATTAAATAATTATTACATATACAAAGTAGGTATTGATCATTTTTCATATGACAGACATATTGGTATATTCTATTCTAATTTTCTAATAAAAATATTTAGATTTATCAAAGATTTATTTAGTCGAACCAAATACCCGCAACTATTAATAATCATATCTTCTCTCATTAATGTAATTTGAAATAAAAATTAGATATGGCTTTCCATATTCTGTTATTAATTATATGTGTTTTCCGTAATAATATTATTTAAAGTACTAAAAATAAAATGTGAGTAGAGTGATTCTTAAATCTATGCTATATTTAATTAACTTACTACGTACATTTCTGTATAATAATGATTTGTTACTACATTAAATTAAATAATAATCTAAACTTACTTTACTTGAAAATAGAAGAGTTTATTTACATTTAAATCTAGTTTCTTTTCATAATAGTAATTAAAAAGCTCATTAAATTTAAAAGAATTCCAAGTAAAAAAAAAAAATCTAAGAATTTTTAACGAAAGAAATATATTAAATACTAATTTTTTTTATTTTTTGACAAACATTTTTATAACTTTATAAATAAAAGTATGATTAGAAGAAGAAATACTAAATGATCGATATGTCTTTTTGGGTATATCTGACTGAATTATCTCATTTAGAGCCCATGCTCAAAGTGAAGTACATGGTGCCCGCGAACTTTAATAACTAAAGGGAAATTTCCGATTGGGAAGGATTTAACTGAGTTGGTGACTTTTATATTAACTGCAGTCTGAGCTTAATGGTTCTACCATGGGCTTTGACTCCATATTCGCCATACCAATATGCCTACAACATAGAATTGCTATTCCCTAGAGCGTGGCGAAAATCTTCCTAGACGTAGGCTTGTACAATTCATTCACTACAGAAGTGCAAATTTCCAAGAATCGCCACTACCTTTAAAGGGGCCTGCTACTGAATGAATCAGCGAAAGCCTCCACCATCGCAATCGATTTTACCTCCTTGATTCACCGTCATCCCCGAACTCCGAGATATGAATTCTGATATCTGGATGATAAACCATGGCGATCTAATAGTATCTTTTGTTGCCATAGGAAATTATTATAGACAATTTATCGTAACTTTCAAGATCTTATTTTAGGCATTATGTTGATGGCCTACCGATCCAATCTGGAATGATAATGAAGGTATTAGTATGACGATCATAATATAAGGTCGCAATGTTTGCATATATTTCGATACAGCAAAGTAGCCCAAGTTTCGTTAGTAAGTTGCAGCCTTGAGTAACGGCTCGATTACCGAGCTCGGAGTATATCAGACCCTCAACTCTATGTGTATTCTTCACTCCTTCTATGAGGTGGTTATGGGTAAAAATACTCCTACACCGGGAGAATTACTACTCGGGATCATGGGGCGAGTTAGAGCTTGAAGCACAGATGGGCTCTATGGCACTGCCTCTCTCAAAAGTGTTTCAAGGGTCGGATAGAATTCGTGATAGTTACGTTGTGTAATACATTATCTACGAGGGTTCTATAGAGTACCGCCGGCTATAAGACGAAAAAGTATGGCGTAAAATTAAATTGGAAGGATGTGTGTACATCAGCGGAAATCATCCTTATTAACTTTTATATCTTCTCGCGAGTGTCATGTCCGGGCCGCGCGTCGGTCACGAGGGCCGGTACTGACGAGGGACGCGGTGGTCGCCAACCACGTTTGCTATAGGTGTGCGCGGGGACCCCTAAGTATACTCAAGTGTACATCTTCAGCCCCCCCAGGCGGTAAGCAGTACCATACCGCCGAAGGGCACGAGACCGCTATGGAGCCTCTCTCAGGTGAAGGCGCACCCGGTTTTTCAGCGGCTCGCGATATCCTGGGCGTGTATGTTTCGGCTGCAAGTGCGGCGCAGCGAATACCTCGCCCTATCGGGCCAGAGGTACCCGGCGCCGAGCAGCCGTTGTGGCGTCAGTTGGGGCCGGGGATTTCATTCTGGTGGCATTGTCGTCCATGCCTTCGTTTATACATGGCGCCTTGTCCTACGCGAAAGATCTAACATAAGCGGCCGCAGTCCGGTGGATACACCGTGGCGCCGAACGAGACGGTCGATGTACAACCATCTTAACGACCGATGGACCTGACCGACTCGGGTTCGGCTGCGCTCGCATCATCTCGGAGACCTATTCACGGTGTTCATTGGAGGTAGTGGGCGGGGCCGGGGCTCATTCGTGTGCAGGGGGACTAAGGGTTTCGTTCCTGATCACACGGCCTACCAAATAGTTGGTAGCCCTGACCCTGCCGAGACTGACCTCGGTCAGTAATAAGAGCTCGCGCGCGGTCGGGGGAGATTTCCGAGAGCCCCCTGTACCGGCCCAGGCGCACGAGGTTATTTGATCTGAGCCACTGCCGGCCATGAGAATTGAGTTGCGGCACCATTGAGTTAGTCCCCGACCGAATGCCCATAAGCTCCTGAGAGATCAATCCAAGATGAGACTGCGGAACGGGGGCGACAAACACCAGCAATACATAATCGTGGCCCACGCGATACCCGAAGTTGAGGACCAACGAACCAGGACGAAGGCACGGTCCGGCTCCTAGCTAGTGCGGGGGAGCACCCTGACTCCGAGCCCGATTTTACCACGCGCCCCGACGGCAGGCCTTGCGCGCGTGGCCGTACGCCGTAGGGGCTCGGTGCCGCCGGGACCCCGCGCCCGTGTGACAGCGGCAGGCGGAACCTCCGGGCGGGGGCTCATTCCCCCGTCCCCGGCAACGCGCCCCCCGCGCCGCCAGTCTCGCCGCGGAGGCCGTCGGGCGCGCGCCGACGGCCCCGCGCCGCGGCCGCCGAAGCCCGTTGCTGAACACCGCAGCGCTCGACCGAAGGAGCCTCTCGCGGCGCCCCGGTGCAGCGCAGGCCCCCGTGGGGTCGCGCGGGCCCGCCATCTCGGCCATCGAGACGCTCGGAGGCGGGCGTGGGACAGCAGCGACCCGGTCGGCCAAGGTGGTTGCATTCCGGAGGATCGGGCCCCGGACCCCCGCTCCCTCGCGGCAGTCCTAAAGGCCGTGGCGTCGGGGGCCGCGCGCGCGTGGGGTGGACACGCCCAGCCGATTCCCGGGCGGCAGCGCCCGCGCTCCCGGCCCGCGGCCGCCCTTACGACCACCGGCGATGGGTCCCCCCACGCCGAGCCAGCCGCACGCGGGGGCGCGCCGGGTCCACGCGCAGCCGCCGGCGGGCTGGGGCTCCGACGGGCGCGCCTAGTCGGGGGGCACTGGACCTCGGCGTCGCGCGTCGCCGTGTTGGGAGAGCCCCGAGTGGACGACGGCCAGGACTCGGGCGTCGCCGACGCGCCCGCTGGACCGCGCATCGCGCCCGCCGCCCGGCGGCCCAGCGATCCGCGCCCCTGTTGAGTGCGGCCGCCGCGGCCCAAACGCAGGCCCGCGGCCGCCGGGATGGCGCGCGCCCCCTGGCCGCCACCCCGGCCTGTACGCCCCGCCCGTGCTTGTGCGCATTGCAGGTCCGGGCGCACGGGGATGGCGGCCGGGGCGGGTCCGGCGGGGGGACCCGCGACCACGTAAACACTCCCCCCCTGCTGGGTCCGCCGTTCGGCGCGGAACAGTCCCCAGCGCCTAGCGTCGGCTGGG     
K       TGAAATAAAATTAAAATTCTTAAATATTTATGATAAAATTTCCTTGAAAACAAATTACTATTAGTATTATACATAATATAATAGTTTATTATATACTTGGCATTCTACATTGTAGAAATATATTAGAATAATTAACAGATAAACTTAATCAATCTATTTTAAATGAAGAATCAAGTGTTTTTAGCACTTCTAGAGTATATCACTTAATAGTATATTCTCATTTAATAGTGTATTATTAATTTTGAGTTATATAAATATTAATAATGTTATTTAGCTTATCAAGGATGCAATATTTTAATTTAAAGTTAATATTAGCTATTAATTGGAAATATATAGTGAGTTTCTTACGAACAATTAACAATTCACTGAATTTAAGAAACGAAAGCTATTAAATAATTATTACATATACAAAGTATGTATTGATCATTTTTCAAGTGACAGACATATTGATATATTCTATTCTAATTTTCTAATAAAAATATTTAGATTTATCAAAGATTTATTTAGTCGAACCAAATACCCACAACTATTAATAATCATATCTTCTCTCATTAATATAATTTGAAATAAAAATTAGGTATGGCTTTCCATATTCTGTTATTAATTATATGTGTTTTCCGTAATAATATTATTTAAAGTACTAAAAATAAAATGTGAGTAGAGTGATTCTTAAATCTATGCTATATTTAATTAACTTACTACGTACATTTCTGTATAATAATAATTTGTTACTACATTTAGTTAAATAATAATCTAAGCTTACTTTACTTGAAAATAGAAGAGTTTATTTACATTTAAATCTAGTTTCTTTTCATAATAGTAATTAAAAAGCTCATTAAATTTAAAAGAATTCCAAGTAAAAAAAAAAAATCTAAGAATTTTTAACAAAAGAAATATATTGAATACTAATTTTTTTTATTTTTTGACAAACATTTTTAAAACTTTATAACTAAAAATATGATTAGAAGAAGAAATACTAAATGATCAATAAGTCTTTTTGGGTATATTTGATTGAATCATTTCATTTAGAGCTCATGCTTAGAGTAAAGTACTTGGTGCCCACGAACCTTAATAACTATATGGAAACTTCCGATTGGGAAGAATATAACCAAGTTAGTTACTTTTATATTAACTGCAGTTTGAGCTTAATGGTTCAACCATGGACTTTGACTTCAAATTCACCATATCAATATGCCTACAACACAGAATCGCTATTCCCTGGAGCGAGGCGAAAATCTTCCTAGACGTAGGCTTGTACAATTCACTCACTGCAGAAGTGCGAATTTCCAAGAATCGCCGCCCCCTTTAAAGGGGCCTATTATTGAATGAATCAGCGAAACCCTCCACCATCGCAAAAAATCTCGCCTCCTTGATTCATCTTCATCGCTGGACTCCAAGATATGAATTCTGATATTTAGATGATAAACTATGGCGATCTAACAGTATCTTTTGTTGCCATCGGAATTTATTATAGGCAATTTATAGTGAATTTCAAGATTTTATTTTAGGGATTATGTTGATGGCCTACCGATTCAATCTGGAATGATAGTGAAGGTATTAGTATAACGATCATAATGTAAGGTCGCAATGTTCGCATATATTTCGTTAGAGCAAAGTGGCCCAAGTTTCGTTAGTAAGTTGCAGCCTTGAGTAACGGATCGATTGCCGAGCTTGGAGTATATCAGACCCTAAAGTCTATGTGTATTCTTCACTCCTTCTAGGAGGTGGTTATGAATAAAGATACTCCTACACCGAGAGAATTAATACTCGGGATCATGGGGGGAGTTAGAGCTTGAAGCACAGCTGGACTTTATAGCATTGCCTCTCTCAGAAGTGTATCAAGGGTCGGATAGAATTCGTGATTGTTACGTTCTGTGATATATTATCTACGAGGGCTCTATAGGGCAACGCCGACTATAAAACGAAAACGTCTGGCGTAAAATTAAATTGAAAGGATGTCAGTACATCTGTGAAAATCGTCCTTACCAATTTTTATATCTTCTCGCGAACGCCATGTTCGGGCTGCGCGTCGGTCACGAGGGCCGGTACTGGCGGGCGATGAGGTGATCGCCAACCACGTCTTCTATGGGTGTGCGCGGGGACCCCTAAGTACACTCAAGTGTACATCATCAGGTCCCCCAGGACGTAAGCAGTACCAAACCGCCGAAGGGGACGAGATCGCTATGGAGCCACCCGCACGTGGAGGCGCACCCGGCTTCTCAGCGGCTCGCAATATCCTGGGCGTGTATGTTTCGGTTGCGAATGCTGCGCACCGCATACCTCGCCCTACCGGGCTGGAGGTACCCGGCACCGAGCAGGCGTTGTGGCGTCAGTTGGGTCCGGGGATCTTATCCTGGCGGCATTGTCAGCCATGCCTTCGTTTATACATGGCGCCTCGTCCTATGCGAAACATCTAACATAAGCGGTCGCAGTCCGGCCAACACACCGTGGCGCCGAACGAGGCGGTCGATGTTCAACCATCTTAACGACCGAAGGGCCTAACCGACTCGGGTTCGGCTGCGCGCGCAGCTTCTCGGAGGCCTATTCACGGTATTCATCGGAGGGAATAGGCAGGGCCGGGACTCATTCGTGTGCAGGGGATCTAAGGGATTCGTTCCTGATCACACGGCCTACCAAATATTTGGTAGCTCTACCGTTGCCGAGACTGATCTTGGTCTGCAACAATAGCGCGCACGCGGTCGGGGGAGATTTCCGAAAGCCCGTTGTACCGGCCCAGGCGCACGAGGTTATTTGATCCGAGCCACAGCCGGCCATGAGAGTTGAGAAGCGTCACCATTGAGTTAGTCCCCGACCGAATGCCCATACGCTCCTGAGAGATCAATCCAAGATGAGACCGCGGAACGGGGGCGCCAAACACCAGCAACACATAATCGTGGCCCACGAGATACGCGAAGTTGAGGACCACCGGACCCGGACGAAGGCACGGTCCGGCTCCTAACTTGTGCGTGGGAGCACCCTGACTCCGAGCCCCATCATACCACGCACCCCGGAGGCCAGCCTTGCGCGCGTTGCCTCACCCCGTAGGGGCTCGGGGCCGCCGGGGCCACGCGCCCGTGGGACTGCGGCGGGCGGAACCTCCGGGCGGGGGCGCATTCCCCCGTCGCCGGCAAGGCGCCCCCAGCCCCGCCGTTCTCTCCGCGGAGCCCGTCGGTCGCGCGCCGGCGGCCCCGCGCGGCGGCCTCCGAAGCCCCTTGCTGAACACCACAGCGCTCGACCGACGGAGCCCCTCGCGCCATCCCGACGCCGCGCATGCCCGCGTTGTGTCGCGCGGGCCCGCCATCTCGGCCATCGAGACGCTCGGAGGCGCGCGTCGGATGGCGGCGACCCGGCGGGCCAAGCTGGTGGCATCCCGGGGGATCGGGGGCCGCGCCCCCGCTCCCTCGCGTCAGTCCCAAAAGCCGTGGCGTCGGGGGCCGGACGCGCGTGGGGTGGACGCGCCCAGCCGATTCCCGCTCGGCGGCGCCCACGCTTCCGCTCCGCGGCCACCCTTACGACCACGGGGCATGGGTTCCCTCACGCCGACCCAGCGGCACGCGGGGGCCCGCCGGGACCGCGTGCACCCGCCGGCGGGCTAGGGGTCCGGCGGGCGCACCTTGTCGTGGGGCACTGGGCCTCGGCGTCGCGCGAGGACGTGTTCGGAGAGTCCCGAGCGGCCGACGGCCGGGACTTGGGCGTCGCCGACGCGCCCGCTGGTCCGCGCATCGCGCCCGGCGCTCGGCGGCCCAGCGGTCCGCGCCCCCCTAGCGCGCGGCCGCCGCGGCCCAAACGGAGGCCCGAGACTGCCGGGAGGGCTCGCGCCTCCTGGTCGCCACCCTGCCCTGTACGCCCCGCCCGTGCTCTCGGGCAGTGCGGGTCCGCGCGCACGGGCATGGCCACCGCTGCGGGTCCGGCGGGGGGACCCGCGACCACGTAAGCACTCCTTCCCTTCTGAGTCCCCCGTTGGGGGCGGTACAACCCCCATCGCCTAACGTCGGCTGGG     
L       TGAAATAAAATTAAAATTCTTAAATATTTATGATAAAATTTCCTTGAAAACAAATTACTATTAGTATTATACATAATATAATAGTTTATTATATACTTGGCATTCTACATTATAGAAATATATTAGAATAATTAACGAATAAACTTAATCAATCTATTTTAAACGAAGAATCAAGTGTTTTTAGCGCTTCTAAAGTATATCACTTAATAGTATAATCTCATTTAATAATGTATTATTAATTTTGAGTTATATAGATATTAATAATGTTATTTAGCATATCAAGGATGCAATATTGTAATTTAAAGTTAATATTAACTATTAATTGGAAATATATAGTGAGTTGCTTACGAACAATTAACAATTCACTGAATTTAAGAAACGAAAGCTATTAAATAATTATTACATATACAAAGTAAGTATTGATCATTTTTCAAGTGACAGACATATTGATATATTCTATTCTAATTTTCTAATAAAAATATTTAAATTTATCAAAGATTTATTTAGTCGAACCAAATACCCACAACTATTAATAATCATATCTTCTCTCATTAATATAATTTGAAATAAAAATTAGATATGGCTTTCCATATTCTGTTATTAATTATATGTGTTTTCCGTAATGATATTATTTAAAGTACTAAAAATAAAATGTGAGTAGAGTGATTCTTGAATCTATGCTATATTTAATTAACTTACTACGTACATTTCTGTATAATAATAATTTGTTACTACATTTAGTTAAATAATAAACTAAACTTACTTTACTTGAAAATAGAAGAGTTTATTTACATTTAAATCTAGTTTCTTTTCATAATAGTAATTAAAAAGCTCATTAAATTTAAAAGAATTCCAAGTAAAAAAAAAAAATCTAAGAATTTTTAACAAAAGAAATATATTAAGTACTAATTTTTTTTATTTTTTGACAAACATTTTTAAAACTTTATAAATAAAAGTATGATTAGAAGAAGAAATACTAAATGATCAATATGTCTTTTTGGGTATATCTGACTAAATCATTTCATTTAGAGCCCATGCTTAAAGTAGAGTACATGGTGCCTGCGTACATTAATGACTTAAGGGAAACTTCCGATTGGGAAGGATGTAACTAAGTTGGTAACTTTTATATTAACTGCAGTTTGAGTTTAATGGTTCTACCATGGACCTTGACTTCATATTCACCATATCAATATGCCTACAACATAGAATCGCTATTCCCTAGAGCGTGACGAAATCCTTCCTAGACGTAGGCTTGTACAATTCGCTCACTGCAGAAGTGCAAATTTCCAGGAATCGCCACCTCCTTTAAAGGGGCTTATTATTGAATGAATCAGCGAAACCCTCCACCATCACAACATATCCTGCCTCCTTGATTCATCATCATCACTGAATTTCAAGATATGAATTCTGGTATTTGGATGATAAACTATGGCGATCTAAAAGTATCTTTTGTTGCCACCGGAAGTTATTATAGACAATTTATCGTAATTTTCAAGATCTTATTCTAGGCATTATGTTGATGGCCTACCGATTCAATCTGGAATGATAATGAAGGTATTAGTATGACGATTATAATATAAGGTCGCTATGTTTGCATATATTTCGATATAGCAAAGTAGCCCAAGTTTCGTTAGTAAGTTGCAGCCTTGAGTAACGGATCGATTACTGAGCTCGGAGTATATCAGATCCTTAATTCTATGTGTATTCTTCACTCCTCCTATGAGGTGGTTATGAATAAGAATACTCCTACACCGAGAGAATTAATACTAGGGATCATGGGGTGAGTTAGAGCTTGAAGCACAGATGGACTTTATAGTATTGCCTCTTTCAGAGGTGTATCAAGGGTCGGATAGAATTCGTGATAGCTACGTTATGTAATACATTATCTACAAGGGCTCTATAGAGCAACGCCGCCCATACGACGAAAACGTGTGGCGTAAAATTAAATTGGAAGGATGTGTGTACATCCGTGAAAGTCATCCTTACCAACTTTTATATCTTCTCGCGAATGTCATGTCTGGGCCGCGCGGCGGTTACGAGGGCCGGTACCGACGAGCGATGCGGTGGTCGCCAACCACGTCTGCTATGTGTGTGCGCAGAGACCCCTAAGTATACTCTAGTGTACATCTTCGGGCCCCCCAGGCGGTAAGCAGTAGCAAACCGCCGAAGGGCACGAGACCGATGTAGAGCCTCCCGCACGTGTAGGCGTACCCGGCTTCTCAGCGGCTCGCGATATCCTGGGCGTGTATGTTTCGGCTGCAAATGCGGCGCAAGGGATACCTCGCCCTATCGGGCCAGAGGTACCCGGCACCGAGCAGTTGTTGTGGCATCAGTTGGGTTCGGGGATTATATTCTAGTGGCATTGTCATCCATGCCTTCGTTTATACACGGTGCCCCGTCCTATGCAAAATATCTAACATAAGCGGCCGCAGTCCCGCCGATACACCGTGACGCCGAACGTGGTGGTCGATGTCCAACCATCTTAACGACCGATGGGCCTGACGGACTCGGGTTCGGCTGCGCACGCATCATCTCGGAGACCTATTCACGGTGTCCATCAGAGGGAATGGGAGGGGCCGGATCTCATTCGTGTACAGGGGGCCTAAGGGATTGGTTCCGGATCATAAGGCCTACCAAATAGTGGGTAGCCCTGGCCTTGCCGAGACTGATCTCGGTCTGCAACAAGAACGCGCACGCGGTCGGGGGAGATTTCCGAGAGCCCGCTGTACCGGCCAAGGCGCACGAGGTTATCTGATCCGAGCCACGGCCGGCTATGAGAATTGAGCTGCGGCACCATTGAATTAGTCCCCGACCGAATGCCCCTATGCTCCCGTGAGATCAATCCGAGATGAGACCGCGGAACGGGGGCGCCAAACACCAGCAACACATAATCGGGGCCCACGGGATACCCGAAGTTGAGGACCAACGAACCCGGACGAAGGCACGGTCCGGCTCCTAGCTCATGCGGGGGAGCACCCTGACTCCGAGCCCCATCATACCACGCGGCCCGGCGGCGGGCCTTGCGCGCGTGGCCTCACGCCATAGGGGCTCGGGGCCGTCTGGGCCCCGCGCCCGTGGCACTGCGGCAGGCGGAACCTCCGGGCGGGGGCGCTGTTCCCCGTCCCCGGCAACGCGCCCCCGGCCCCGCCAGTCTCTCCGCGGAGGCCGTCGGGCGCGCGCCGACGGCCCCGCGCCGCGGCCGCAGAGGCCGCGTGCTGAACACCCCAGCGTTCGACCGAAGGAGCCGCTCGCGCCACCTTGAGGCAGCGCAGGCCCGCGTCTGGTCGCGCGGGCCCGCCAGCTCGGCCATCGAGACGCTCGCAGGCGCCCGTTGGATGGCAGCGACCCGGCCGGCCAGGGTGCTCGCATTCCTGAGGATCGGGCGCCGGGCCCCCGCTCCCTCGCGGCGGTCCCAAAGGCCGTGGCGTCGGGGGCGGGACGCGCGTGGGGTGGGCGCGCCTAGCCGATTTGCGCTCGGCGGCGCCCCCGCACCGGACCCGCGGCCTCCCTTGCGACCACAGGCGGTGGGTGCCGTCACGCCAACCCAGCCGGAGGCGGGGGCCCGCCGGGACCACGCGCAACCGCCGGCGGGCTAGGCGTCCGTCGGGGCCACCTGGTCGGGGGGCACTCGACCTCGGGGTCGCGCGACGACGTGTTCGGGGGGCCCCGAGCGGACGACGGCCGGGACTCGGGCGTCGTCGACGCGCCCGCTGGGCCGCGCATCGCGCCCGGCGCGCGGCGGCCCAGCGATCCGCGCCCCGGTTGAGTGCGGCCGCCGCGGCCCAAACGAAGGCCCTGGACCGCGGGGAGGCCGCGCGCCCGGTGGGCGCCACCCTCGCCTGTACGCCCCGCCCGTGCTCTCGAGCAGTGCAGGTCCGTGCGCACGGGCATGGCAGCCGACGCGCGTCCGGCGGGGGGACCCGCGACTACGTAAGCGCTCCGTCCCTGCTGAGTCCCCCGTTGGGTGCGGTACAACGCCCGCCGCCTAACGTCGGCCGGG     
M       TGAAATAAAATTAAAATTCTTAAATATTTATGATAAAATTTCCTTGAAAACAAATTACTATTAGTATTATACATAATATAATAGTTTATTATATACTTGGCATTCTACATTATAGAAATATATTAGAATAATTAACAGATAAACTTAATCAATCTATTTTAAATGAAGAATCAATTGTTTTTAGCACTTCTGAAGTATATCACTTAATAATATATTCTCATTTAATAATGTATTATTAATTTTGAGTTATATAGATATTAATAATGTTATTTAGCATATCTAGGATGCAATATTATAATTTAAAGTTAATATTAGCTATTAATTGGAAATATATAAAGAGTTTCTTACGAACAATTAACAATTCACTGAATTTAAGAAACGAAAGCTATTAAATAATTATTACATATACAAAGTAAGTATTGATCATTTTTCAAATGACAGACATATTGATATATTCTATTCTAATTTTATACTAAAAATATTTAAATTTATCAAAGATTTATTTAGTCGAACCAAATACCCACAACTATTAATAATCATATCTTCTCTCATTAATGTAATTTGAAATAAAAATTAGATATGGCTTTCCATATTCTGTTATTAATTATATGTGTATTCCGTGATAATATTATTTAAGGTACTAAAAATAAAATGTGAATAGAGTGATTCTTAAATCTATGCTATATTTAATTAACTTACTACGTACATTTCTGTATAATAATAATTTGTTACTACATTTAATTAAATAATAGTCTAAACTTACTTTACTTGAAAATAGAAGAGTTTATTTACATTTAAATCTAGTTTCTTTTCATAATAGTAATTAAAAAGCTCATTAAATTTAAAAGAAATCCAAGTAAAAAAAGAAAATCTAAGAATTTTTAACAAAAGAAATATATTAAATACTAATTTTTTTTATTTTTTGACAAACATTTTTAAAACTTTATAAATAAAAGTATGATTAGAAGAAGAAATACTAAATGATCGATATGTCTTTTTGAGTATATCTGACTGAATCATCTCATTTAGAGCCCATGCTCAAAGTAGAGTACGTGGTGCACGCGGACGTTAATCACTAAAGGAAAACTTCCGATTGGGAGGCATATAACTAAGTTAGCAACTTTTATATTGACTGCAGTGTGAGCTTAATGGTTCTACCATGGGCTTTGATTCCATGTTCACCATAACAATATGCCTACAACACAGAATGGCTATTCCCTAGAGCGCAACGAAAATCTTCCTAGACGTAGGCTTGTACAATTCGATCACCGCAGAAGTGCAAATTTCCAGGAATCGCCGCAACCTTTAAATGGGCCTAATATTGGATGAATCAGCGGAACCCTCCACCATCACAGCCAGTCCTGCCTCCTTGATTCATCATCATCGCTGAACTTCAAGATGTGAATTCTGATGTTTGGATGATAAACTATGGCAATCTAACAGTATCTTTTGTTACCACCGGAAGTTATTATAAACAATTTATAGTAACTTTCAAGGTTTTATTTTAGGTATTATGTTGATGGCCTACCGATTCAATCTGGAATGATAATGAAGGTATTAGTATGACGATTATAATATAAGGTCGCCATGTTTGCATATATTTCGATAAAACAAAGTAGCCCAAGTTTCGTTAGTAAGTTACAGCCTTGAGTAACGGATCAATTACAGAGGTTAGAGTATATCAGACCCTTAAGTCTATGTGTATTCTTCACTCCTTCTATGAGGTGGTTATGAGTAAACATACTCCTACACCGAGAGAATTAATACTAGGGATCATGGGGGGAATTAGAGCTTGAAGCACAGGTGGACTCTATAGTACTGCCTCTTTCAAAAGTGTTTCAAGGGTCGGATAGAATTCGTGATAGTTACATTATGTGATACATTATCTACGAGGGTTCTATAGAGCAACGCCGACTATAAAACGAAAATGTATGGCGTAAAATTAAATTGAAAGGATGTGCGTACATCTGCGAAAATCATACTTATTAAGTCTTTTATCTTCTCGCGAGCGGCATGTCCGGGCCGCGCGTCAGTCACGAGGGACGGTACTGACGGGCGATGCGGTGTTCGCCAACCACCTTTGCTATAGGTGTGCGCAGGGACCCGTAAGTACACTCAACTGTACATCTTCAGACCTCCCAGACAGTAAGCAGTACCAAACCGCCGAAGGGCACGAGACCGCTCTGGAGCCCCCCGCACGTGGAGGCGCACCCGGCTTCTCAGCGGCTCGCCGTATCCTGGGCGTATATGTTTCGGTTGCATATGCGGCGCACCGGATACCTCGTCCTATCGGGCGAGAGGTACTTGGCCCCGAGCAGGTGTTGTGGCTTCAGTTGGGTCCGGGGATTTTATCCTGTTGGCATTGTCATCCATGCCTACGTCTATACAGGGCACCTTGTCCTATGCAAAACATCCAACATAAGCGGCCGCAGTCCAGGCGATACGCCGAGGCGCCGAACGCGGTGGTCGATGTCCAACCATCTTAACGACCGATAGGCCTAACCGACTCCGGTGCGGCTGCGCACGCACCATCTCGGAGACCTATTCACGGTGTTCATTGGAGGGAATAGGCGGGGCCGGGACTCGTTCGTGTGCAGGGGGTCTAAGGGATTTGTTCCTGATCATACGGCCTACCAAATATTTGGTAGCGCTGGCGTTGCGGAGACTGATCTTAGTCTGTAATAAGAGCACGCACGCGGTCGGGAGAGATTTCCGGCAGGCCGCTGTACCGGTTTAGGCGCACGAGGTTATTTGATCCGAGCCACTGCCGGCTATGAGAATTGAGCCGCGGCACCATTGAATTAGTCCCCGACCGAATGTCCATACGCTCCGGGGAGATCAATCAGAGATGAGACCGTGGAACGGGGGCGTCCAACACCAGCAACGCATAATCGGGGCCCACGGGATACCCGAAGTTGAGAACCATCGAACCCGGACGAAGGCACGCTCCGGCTCCTAACTCATGCGGGGGAGCACCCTGACTCTGAACCCCATCATACCACGCGCCCCGGCGGCAGGCCTTGCGCGCGCGGCCTCACGCCGTAGGGGCTCGGGTCCCCCGGGACCCCGCGCGCGTGGCACGGCGGCCGTGGGAACCTCCGGGCGGGGGCGCATTCCCCCGTCCCCAGCAACGCGCCCCCGGCCCGGCCCCTCTCCCCGCGGAGGCCGTCGGGCGTGCGTCGACGGCCCCCCGACGCGGCCGCCGAAGCCCTGTGCTGAACACGACAGCCCTCGACCGAAGGAGCCCCTCGCGGCCCCCCGGCGCAGCGCAGGCCCGCGTCCGGGCGCGCGGGCCCGCCACCTCGGCCATCGAGACGCTCGGAGGCGCGCGTCGGACGGCCGCGACCGGGCCGGCCAAGATGGTTGCATCCCGGAGGATCGGGCGCCGGCCCCCCCCTCCCTCGCGGCAGTCCCAAAAGCCGTGGCGTCGGGGGCCGGACGCGCGTAAGGTGGACGCGCCCAGCCGGTGTCCGCTCGGCCGCGCCCGCGCTCCCGGCCAGCGGCCACCCTTCCGACCACAGGCCCTGGGTTCCTCCACGCTGACCCGGCCGCACGCGGGGGCCCGCCGGGGCCCCGCGCACCCGCCGGCAGGCTAGGGGTCCGGCGGGCGCGCCTGGTCGACGGGCACTGGGCCTCGGCGTCGCGCGACACCGCGCTCGGGGGGCCCCGAGCGGACGACGGCCGGGACTAGGGCTTCGGCGGCGCGCCCGCTGGACCGCGCATCGCGCCCGGCGCCCGGCGGCCCATCGATCCGCGCCCCGGTGGAGGGCGGCCGCCGCGGCCCAAACGAAGCCCCGAGACCGCCGGGAGGACGCGCGCCTCGTGGTCGCCACCCTGGCTTGTACGCCCCGCCCGTGCTCTCGCGGAGTGCGGGTCCGTGCGTACGCGCATGGCGGCCGGGGCGGGTCCGGCGGTGGGACCCGCGACCACGTAACCACCCCGCCCCGACTGAGTCCCCCGTTGGGGGCGGGACAATCCCCATCGCCTAGCGTCGGCTGGG     
N       TGAAATAAAATTAAAATTCTTAAATATTTATGATAAAATTTCCTTGAAAACAAATTACAATTAGTATTATACATAATATAATAGTTTATTATATACTTGGCATTCTACATTATAGAAATATATTAGAATAATTAGCGAATAAACTTAATCAATCTATTTTAAGTGAAGAATCAAATGTTTTTAGCAATTCTAAAGTATATCACTTAATAATATATTCTCATTTAATAATGTATTATTAATTTTGAGTTATATAGATATTAATAATGTTATTTAGCATATCAAGGATGCAATATTATAATTTAAAGTTAATATTAGCTATTAATTGGAAATATATAGTGAGTTTCTTACGAACAATTAACAATTCACTGAATTTAAGAAACGAAAGCTATTAAATAATTATTACATATACAAAGTAAGTATTGATCATTTTTCAGATGACAGACATATTGATATATTCTATTCTAATTTTCTAATAAAAATATTTAGATTTATCAAAGATTTATTTAGTCGAACCAAATACCCACAACTATTAATAATCATATCTTCTCTCATTAATGTAATTTGAAGTAAAAATTAGATATGGCTTTCCATATTCTGTTATTAATTATATGTGTTTTCCGTAATAATATTATTTAAAGTACTGAAAATAAAATGTGAGTAGAGTGATTCTTAAATCTATGCTATATTTAATTAACTTACTACGTACATTTCTGTATAATAATAATTTGTTACTACATTTAATTAAATAATAGTCTAAACTAACTTTACTTGGAAATAGAAGAGTTTATTTACATTTAAATCTAGTTTCTTTTCATAATAGTAATTAAAAAGCTCATTAAATTTAAAAGAAGTCCAAGTAAAAAAAAAAAATCTAAGAATTTTTAACAAAAGAAATATATTGAATACTAATTTTTTTTATTTTTTGACAAACATTTTTAAAACTTTATAAATAAAAATATGATTAGAAGAAGAAATACTAAATGATCAATATGTCTTTTTGAGTATATTTGACTAAATCATCTCATTTAGAGCTCATGCTTAAAGTAAAGTACGTGGTGCTCTCGTACATTAATGACTAAAGGGAAACTTCCGATTGGGAAGAATATAACTGAGTTGGTGACTTTTATATTGACTGCAGTGTGAGCTTAATGGTTCTACCATGGACTTTGATTCCATGTTGGCCATATCAATATGCCTACAACATAGAATGGCTATTCCCTAGAGCGAGGCGACAATCTTCCTAGACATAGGCTTGTACAATTCACTCACTGCAGAAGTGCAAATTTCCAGGAATCGCCACAACCTATAAATGGGTCTACTATTGAATGAGTCAGCGGAACCCCCCACCATCGCAACCAATCTTGCCTCCTTGATTCATCATCATCGCTGAACTCCAAGATATGAATTCTGATATTTAGATGATAAACTATGGCTATCTAATAGTATCTTTTGTTACCAACGGAAGTTATTATAGACAATTTATAGTGACTTTCAAGATCTTACTTTAGGCATTATGTTGATGGCCTACCGATTCAATCTGGAATGATAGTGAAGGTATTAATATAACGATTATAATATAAGGTCGCCATGTTTGCATATATTTCGATAGAGCAAAGTAGCCCAAGTTTCGTTAGTGAGTTGCAGCCTTGAGTAACGGATCAATTACCGGGCTGAGAGTATATCAGACCCTCAAATCTATGTGTATTCTTCACTCCTTCTACGAGGTGGTTACGAATAAAAATACTCCAACACCGAGAGAATTAATACTTGGGATCATGGGGAGAGTTAAAGCTTGAAGCACAGTTGGACTCTATAGAACTGCCTCTTTCAGAAGTGTTTCAAGGGTCGGATAGAATTCGTGATAGTTACTTTCTGTCATACATTATCTACGAGGGCTCTATAGGGCAACGCCGACTATAAAACGAAAATGTTTGGCGTAAAATTAAATTGAAAGGATGGTCGTACATCCGCGAAAGTCATGCTTACCAACTTTTATATCTTCTCGCGAGAGTCATGTCCGGGCAGCGCGACAGTCACGAGGGTCGGTACAAACGAGCGATGCGGTGGCCACCAACCACGTTTACTATAGGTGTGCGCGGGGACCCCTAAGTATGCTCGAATGTACATCCTCAGACCCCCCAGACGATAAGCAGTACCAGACCGTCGAAGGGCACGAGACCGCTGTCGAGCCTCTCGCACGTGTAGGCGCACCCGGTTTCTCAGGGGCTCACCGTATCCTGGGCGTATATGTTTCGGCTGCAAAAGCGGCGCATCGAATACCTCGCCCTCTCGGGCTTGAGGTACGCGGCGCAGAGCAGACGTTGTGGCATCAGGTGGGTCCGGGGATGTCATCCTGGTGGCATTGTCATCCATGCCTTCGTTTATACACGGCACCTCGTCCTACGCGAAACATCCGACATAAGCGGCCGCAGTCCGGTCGATACACCGTGGCGCCGAACGCTGCGGTCGATGTGCAACCATCCTAACGACCGAAGGACCTAACCGACTCAGGTCCGGCTGCGCACGCACCATATCGGAGACCTGTTCACGGTGTTCATCGGAGGGCGCGGGCAGGGCCGGGACTCATTCGTGTCCAGGGGGCCTAAGGGATTCGTTCCCGATCACACGACCTACCAAATAGTTGGTAGCGCTAACCTTGCTGAGACTGATCTCGGTCTGTAACCAGAGCACGTACGCGGTCCGGGGAGATTTCCGATAGCCCGGTGTACCGGCCCAGGCGCACGAGGTTATTTAATCCGAGCCACCGCTGACTATGAGAGTTGAGCTGGGGCACCATCGGATTAGTCCCCGACCGAATGCCCTTATGCTCCCGGGAGATCAATCCGAGATGAGACTGCGGAACGGGGGCGCCTAACATCAGCAACACATAATCCTGGCCCACGAGTTACCCGAAGCTGAGGACCATCGAACCCGGACGAAGGCACGGTCCGGCTCCTATCTTATGCGGGGGAGCACCGTGACTCCGAGCCCCATGATACCCGGCGCCCCGGCGGCAAGCCTCGCGCGCGCGGCCGCACGCCGTGGGCGCTCGGGGCCTCCGGGGCCCCGCGCTCGTGGCACGGCGCCAGGCGGAACCTCCCTGCGGGGGCTCACTCCCCCGTCCCCGGCAATGCGCCCCCGGCCCCGCCGGTCTCTCCGCGGAGGCCGTCGGGCGCGCGCCGACGGCCCCGCGCCGCGGCCGCGGAGGCCCCATGCTGAACACCACAGCGCTCGACCGAAGGAGCCCCTCGCGTCACCCCGATGCAGCGCGAGCCCGCGGCCGGGCGCGCGGGCCCGCCACCTCGGCCATCGAGACGCTCCGAGCCGGGCGTGGGATACCCGCGACCCGGCCGCCCAGGCTGGTGGCATCCCGGAGGATCGGGCTCCGGCCCCCCGCTCCCTCGCGGCGGTCCCAAAAGCCGCGGCGTCGGGGGCCGGTCGCGCCTGGGGAGGTCACGCCGAGCCGATTCCCGTTCGGCAGCGCCCCCGCTCCCGGCCCGCCGCCACCCTTACGACCGCGGGCCCTGGGCTCCTTCACGCCGACCCAGCCGCATGCGGGCGCGCGCCGGGACCCCGCGCAGCCCCCGGCGGGCTAGGCGTCCAGCGGGCGCACATGGTCGAGGGGCACTGGGCCTCGGCGTCGCGCGACGCCGTGGTCTGAGGGCCCCGAGCGGGCGACGGCCGGGGCTCGGGCGTCGCCGGCGCGCCCGCCGGGGCGCGCATCGCGCCCGGGGCCCGGCGGCCCATCGATCCGCGCCCCAATTGAGCGCGGCCGCCGCGGCCCAAACGGAGGCCCGAGACCGCCGGGAGGGCGCGCGCCCCCTGGCCCCCACCCTGGCCTGTACGCCCCGCCCGTGCTCTCGGGCAGTGCCGGTCCGCGTGGACGCGCATGGCGGCCGCCGCGGGTCCGGCGGGGGGACCCGCCACCACGTAACCACGCCACCCCTGTTGAGTCCCCCGTTGGGTGCGGTATAATCCCCATCGCCCAGCGTCGGCTGCG     
O       TGAAATAAAATTGAAATTCTTAAATATTTGTGATAAAATTTCCTTGAAAACAAATTACTATTAGTATTATACATAATATAATAGTTTATTATATACTTGGCATTCTACATTATAGAAATATATTAGAATAATTAACAAATAAACTTAATCAATCTATTTTAAATGAAGAATCAAATGTTTTTAGCACTTCTAAAGTATATCACTTAATAATATAATCTCATTTAATAGTGTATTATTAATTTTGAGTTATATAGATATTAATAATGTTATTTAGCATATCGAGGATGCAATATTATAAATTAAAGTTAATATTAGCTATTAATTGGAAATATATAATGAGTTTCTTACGAACAATTAACAATTCACTGAATTTAAGAAACGAAAGCTATTAAATAATTATTACATATACAAAGTAAGTATTGATCATTTTTCAGATGACAGACATATTGGTATATTCTATTCTAATTTTCTAATAAAGATATTTAAATTTATCAAAGATTTATTTAGTCGAACCAAATACCCGCAACTATTAATAATCATATCTTCTCTCATTAATATAATTTGAAATAAAAATTAGGTATGGCTTTCCATATTCTGTTATTAATTATATGTGTTTTCCGTAATAATATTATTTAAAGTACTAAAAATAAAATGTGAGTAGAGTGATGCTTAAATCTATGCTATATTTAATTAACTTACTACGTACATTTCTGTATAATAATAATTTGTTACTACGTTTAATTAAATAATATTCTAAACTTACTTTACTTGAAAATAGAAGAGTTTATTTACATTTAAATCTAGTTTCTTTTCATAATAGTAATTAAAAAGCTCATTAAATTTAAAAGAAGTCCAAGTAAAAAAAAAAAATCTAAGAATTTTTAACGAAAGAAATATATTAAGTACTAATTTTTTTTATTTTTTGACAAACATTTTTAAAACTTTATAAATAAAAATATGATTAGAAGAAGAAATACTAAATGATCAATATGTCTTTTTGAGTATATTTGAATAAATCATTTCATTTGGAGCTCATGCTCAAAGTAAAGTCCGTGGTGCGTGCGCACATTAATGACTAAAGGGAAATTTCCGATTGGGAAGGATATAACTTAGTTGGTAACTTTTATATTGACTGCAGTTTGAGTTTAATGGTTCTACCATGGGCTTTAACCTCATGTTCACCATATCAATATGCCTACAACACAGAATGGCTATTCCCTAGAGCGTGGCGAAAACCTTCCTAGACATAGGCTTGTACAATTCACTCACCGCAGAAATGTTAATTTCCAAGAATCGCCACGACCTTTAAATGGGGATATTATTGGATGAATCAGCGTAACCCTCCACCATCTCAACAAATCTCGCCTCCTTGATTCATCATCATCGCTGAACTCCCAGATATGAATTCTGATGTTTAGATGATAAACTATGGCAATCTAATAGTATCTTTTGTTACCATCGGAAGTTCTTATAGACAATTTATAGTAACTTTCAAGATCTTATTTTAGGCATTATGTTGATGGCCTACCGGTTCAATCTGGAATGATAGTGAAGGTATTAGTATAACGATTATAATATAAGGTCGCTATGTTTGCATATATTTCGTTATAGCGAAGTAGCCCAAGTTTCGTTAGTGAGTTGCAGCCTTGTGTAACGGTTCGATTACTGGGCTTAGAGTATATCAGACCCTTAAGTCTATGTGTATTCTTCACTCCTTCTATGAGGTGGTTATGTGTAAAGATACTCCTACACCGAGAGAATTAATACTTGGGATCACGGGGGGAGTTAGAGCTTGAAGCACAGTTGGACTTTATAGGACTGCCTCTTCTACAAGCGTTTCAAGGGTCGGATAGAATTCGTGATAGCTACCTTATGTAATATATTATCTACGAGGGATCTAAAGTGCAACGCCGCCTATAAGACGAATGTGTGTGGCGTAAAATTAAATTGGAAGGATGTACGTACATCTGCGAAAGTCATTCTTACCAATTTTTGTATCTTCTCGCGAGTATCATGTCTGGGCTGCGCGCCAGTCACGAGGGTCGGTACTGACGAGCGATGCGGTGATCGCCAACCACGTCTACTATGGGTGTGCGCAGGGACCCCTAAGTATGCTCGAGTGTACATCTTCAGACCCCCCAGACACTAAGCAGTACCAAACCGCCGAAGGGCACGAGACCGCTCTGGAGCCTCCCACACGTGGAGGTGGACCCGGCTTCTCAGCGGCTCGCGATATCCTGGGCGTGTATGTTTCGGCTGCAAAGCCGGTGCACCGGATACCTCGGCCTATCGGGCTGGAGGTACCCGGCCCCGAGCAGGCGTTGTGGCACCAGTTGGGTCCGGGGATTCTATTCTGGTGGCATTGTCTTCCATGCCTTCGGTTATACATGGCCCCTCGTCCTATGCAAAAGATCTTACATAAGCAGCCGCAGTCCGGCCGACACGACGAGGCGCGGAACGCAGCGGTCGATGTGCAACCATCTTAACGACCGACAGACCTAACCGACTCAGGTTCGGCTGCGCACGCAACATCTTGGAGGCCTATTCACGGTATTCATCTGAGGGAATAGGCTGGGCCGGGGCTCATTCGTGTGCAGGGGGCCTAAGGGATTTGTTCCTGATCACACGACCTACCAGATAGCTGGTAGCGCTGGCCTTGCCGAGACTGACCTCGGTCTGCAACAACACCGCGCGCGCGGTCGGAGGAGATTTCCGACAGTCCGCTGTACCGGGCCAGGCGCTCGAGGTTATTTGATCCGAGCCACAGCCGGCTATGAGAATTGAGCTGCAGCACCATGGAGTTAGTCTCCGACCGAATGCCCTTATGCTCCCGCGAGATCAATCCGAGATGCGACAGCGGAACCGGGGCGCCAAACACCAGCAACACATAATCGAGGCCCACGGGATACCCGAAGTTGAGGACTGGCGAACCCGGACGAAGGCACGGTCCGGCTCCTAGCTTATGCAGGGAAGCACCCTGACTCAGAGCCCCATTGTACCACGGCCCTCGGGGGCAGGCCTTGCACGCGCGGCCTCACGCCATAGGGGCTCGGGGCCCCCCGGGCCCCGCGCCCGTGGCACCGCGGCGGGCGGAACCTCCGGGCGGGGGCGCATACCCCCGTCCCCGGCAACGCGCCCCCGGCCCCGCCGCTCTCACCGCGGAGGCCGTCGGACGCGCACCGACGGCCCCCCGACGCGGCCACGGAAGCCCCGTGCTGAACACCACAGCGCTCGAGCGAAGGAGCCCCTCGCGTCAGCCCGAGGCAGCGCGGGCCCGCGTTCGGTCGCGCGGGCCCGCCATCTCGGCCATCGAGACGGTCAGAGCCGCGCGTCGGATTGCCGCGACCCGGCCGGCCAGGGTGGTGGCATACCGGAGGATCGGGCGCCGGGCCCCCTCCCCCTCTCGGCTGTCCCAAAAGCTGTGGCGTCGGGGGCCGGACGCGCGCGGGGTGGACGCGGCCAGCAGATTGCCGCTCGACGGCGCCCCCGCTCCCGACCGGCGGCCACCCTTCCGGCCACGGGCGATGGGTTCCTTCACGCCAACCCCGCAGTATGCGGGGGCCCGCCGGGACCGCGGGCACCCGCTGGCGGGCTGGGGGTCCGGCGGGCGCACCTGGTGGAGGGGCACTGGACCTCGGCGTCGCGCGACGCCGTGCTCGGGGCGTCCCGAGTGGGCGACCGCCGGGACTCGGTCGTCGCCGACGCGCCCGCGGGGCCGCGCATCGCGCCCGACGCCCGGCAGCCCACCAATCCGGGCCCCAGTCGAGAGCGGCCGCCGCGGCCCAAACGGAGGCCCGAGACGGCGGGGAGGGCACGCGCCGCCTGGTCGCGACCCTGGCCTGTACGCCCCGCCCGTGGTCTCGGGCAGTGCTGGTCAGCACCCACGGGCATGGCGGCCGGCGCGGGTGCGGCGGGGGGACCCGCGCCCACGTAACCGCCCCACCCCTGCTGAGTCCCCCGTTGGGTGCGGGGCAGTCCCCATCGCCTAGCGTCGGCTGGG     
P       TGAAATAAAATTAAAATTCTTAAATATTTATGATAAAATTTCCTTGAAAACAAATTACAATTAGTATTATATATAATATAATAGTTTATTATATACTTGGCATTCTACATTATAGAAATATATTAGAATAATTAACGGATAAACTTAATCAATCTATTTTAAATGAAGAATCAAATGTTTTTAGCACTTCTAAAGTATATCACTTAATAATATAATCTCATTTAATAATGTATTATTAATTTTGAGTTATATAGATATTAATAATGTTATTTAGCGTATCAAGGATGCAATATTATAAATTAAAGTTAATATTAACTATTAATTGGAAATATATAATGAGTTTCTTACGAACTATTAACAATTCACTGAATTTAAGAGACGAAAGCTATTAAATAATTATTACATATACAAAGTAAGTATTGATCATTTTTCAAATGACAGACATATTGATATATTCTATTCTAATTTTTTAATAAAGATATTTAAATTTATCAAAGATATATTTAGTCGAACCAAATACCCACAACTATTAATAATCATATCTTCTCTCATTAATATAATTTGAAATAAAAATTAGATATGGCTTTCCATATTCTGTTATTAATTATATGTGTTTTCCGTAATAATATTATTTAAAGTACTAAAAATAAAATGTGAATAGAGTGATTCTTAAATCTATGCTATATTTAATTAACTTACTACGTACATTTCTGTATAATAATAATTTGTTACTACATTTAATTAAATAATAACCTAAACTTACTTTACTTGGAAATAGAAGAGTTTGTTTACATTTAAATCTAGTTTCTTTTCATAATAGTAATTAAAAAGCTCATTAAATATAAAAGAAATCCAAGTAAAAAAAAAAAATCTAAGAATTTTTAACAAAAGAAATATATTAAATACTAATTTTTTTTATTTTTTGACAAACATTTTTAAAACTTTATAAATAAAAATATGATTAGAAGAAGAAATACTAAATGATCGATATGTCTTTTTGAGTATATATGACTAAATCATTTCATTTAGAGCCCATGCTCAGAGTAAAGCACGTGGTGCGTGCGCACATTAATGACTTAAGGGAAACTTCCGATTGGGAAGGATGTAACTAAGTTGGTAACTTTTATATTAACTGCAGTTTGAGCTTAATGGTTCTACCATGGACTTTGATTCCATGTTCACCATATCAATATGCCTACAACACAGAATTGCTCTTCCCTAGAGCGTGACGAAAATCTTCCTAGACATAGGCTTGTACAATTCGCTCACTGCAGGAATGCAAATTTCCAAGAATCGCCACAGCCTTCAAATGGGTCTACTATTGAATGAATCAGCGAAACCCTCCACCATCGCAATCAATCTTGCCTCCTTGATTCATCATCATCGCTGAACTCCAAGATATGAATTCTGATGTTTAGATGATAAACTATGGCGATCTAATAGTATCTTTTGTTGCCAATGGAAGTTATTATAGACAATTTATAGTAACTTTCAAGTTGTTATTTTAGGCATTATATTGATGGCCTACCGATTCAATCTGGAATGATATTGAAGGTATTAGTATCACGATTATAATATAAGGTCGCTATGTTCGCATATATTTCGATATAGCAAAGTAGCCCAAGTTTCGTTAGTAAGTTACAGCCTTGAGTAACGGATCAATTGCCGGGCTTGGAGTATATCAAACCCCCAAGTCTATGTGTATTCCTCACTCCTTCTACGAGGTGGTTATGAGTAAAAATACTCCTACACCGAGAGAATTAATACTTGGGATCATGGGGAGAGTTAGAGCATGAAGCACAGGTGGACTTTATAGAAATGCCTCTTTCAAAAGTGATTCAAGGGTCGGATAGAATTCGTGACGGTTACGTTATGTAATACATTATCTACGAGGGCTCTATAGTGCAACGCCGACTATAAAACGAAGATGTGTGGCGTAAAATTAAATTGGAAGGATGTATGTACATTCGCGTAAATCGTGCCTACCAACTTTTGTATCTTCTCGCGAGCGCCATGTGTAGGTCGCGTGTCGGTCACGAGGGACGGTACTGACGCGCGATGGGGTGATCGCCAACCACGTCTACTATGGGTGTGCGCAGGGACCCCTAAGTATGCTCAAGTGTACATCTTCAGGCCCCCCAGATGGTAAGCAGTACCAGACCGCCGAAGGGCACGAGACCGCTGTAGAGCCACCCGCACGTGAAGGCGCACCCGGCTTCTCAGCGGCTCGCGATATCCTGGGCGTGTATGTTTCGGCTGCAAACGCGGCGCACCGGATATCTCGTCCTATCGGGCTAGAGGTACCCGGCCCCGAGCAGGCGTTGTGGCATCAGTTGGGTCCGGGGATTTTATACTTGTGGCATTGTCGTCCATGCCTCCGATTATACATGGCGCCTCGTCCTAAGCAAAACATCGAACATAAGCAGGCGCAGTCCAGTCAACACAACGTGGCACCGAACGTAGCGGTCGATGTCCAACCATCTTAACGACCGATGGACCTAACCGACTTGGGTTCGGCTGCGCACGCGGCATCTCGGAGACCTATTCACGGTGTTCATCAGAGGGAATAGGCAGGGCCGGGACTCGTTCGTGTGCAGGGGGCCTAAGTGCTTGGTTCCAGATCACACGCCCTACCAGATAGTTGGTAGCGCTAGCGCTGCCGAGACTGAACTCGGTCTGAAACAAGAGCACGCACGCGGTCGGGGGAGATTTCCGAAAGCCCGTTGTACCGGCCGAGGCGCGCGAGGTTATGTGATCCGAGCCACGGCTGGCCATGAGAATTGAGATGCGGCACCATTGAGTTAGTCTCCGACCGAATGCCCCTACGCTCCCGGGAGATCAAGCAGAGATGGGACCGAGGAACGGGGGCGCCAAACAGCAGCAACCCATAATCGGGGCCCACGGGTTACACGAAGATGAGGACCATCGAACGCGGACGAAGGCACGGTCCGGCTCCTACCTCATGCAGGGGAGCACCCTGACTCCGAGCCCCGTCACACCACGCGCCTCGCCGGCAGGCCTTGCGCGCGTGGCCTCATACCGTAGGGGCTCGGAGCCGCCGGGGCCCCGCGCCCGTGCCACGGCGCCGGGCGGAACCCCCGGGCGGGGGCGCATTCCCCCGTCCCCCGCAACGCCCCCCCGGCCCTGCCGGTCTCTCCGCGGAGGCCGTCGGGCGCGCGCCGACGGCCCCGCGACGCGGCCGCCGTCACCCAGTGCTGAAGACCACAGCGCTCGACCGAAGGAGCCCCTCGCGACCCCCCGACGCAGCGCAGGCTCGCGTCGGGTCGCGCGGGTCCGCCAGCTCGGCCATCGAGACGCTCGGAGGCGCGCGTCGTATAGCCGCGGCCCGGCCGGCCAAGGTGGTCTCATTCCGGAGGATCGAGCCCCGGCCCCCCGCTCCCTCGCGGCAGTCCCAAAAGCTGCGGCGTCGGGGCCCGGCCGCGCATGGGGTGGATACGCCCAGCCGATTCCCGCTCGGCAGCGCCCTCGCGCCCGGCCCGCGGCCACCCTTGCGACCACGGGCGACGGGTCCCATCACGCCGACCCAGCAGTACGCGGGCATCCGACGAGACCCCGCGCAACCGCCGGCAGACTCGGTGTCCGGAGGGCGCACTTGGTCGCGGGGCACTGGGCCTCGGCGTCGCGCGCCACCGTGTTCGGCGGGTCCCGAGCGGACGACGGCCGGGGCTCGGGCTTCGCAGGCGCGCCCGCTGGACCGCGCATCGCGCCCGGCGCGCGGCGGCCCACCGATCCGAGCCCCTTTCGAGTGGGGCCGCCGCGGCCCAAACGGAGGCCCGAGACGGCCGCGAGGGCGCGCGCCCCTTGGTCGCCACCCTGGCCTGTACGCGCCGCCCGTGCTCTCGGGCAGTGCGGGTCCGCGCACACGAGCATGGCAGCCGCCGCGGGTCCGGCGGGGGAACCCGCGACCACGTAAGCACTCCGGCCCTGCTGAGTCCCCCGTTGGGTGCGGTACAAAGCCCACCGCCTAGCGTCGGCTGGG     
