# Supplementary material for: A simple method for data partitioning based on relative evolutionary rates
Source: PeerJ. 2018 Aug 28;6:e5498. doi: 10.7717/peerj.5498 (PMC6118207; doi:10.7717/peerj.5498)
Supplement: Data S1 — The datasets are provided in the PHYLIP format. [file peerj-06-5498-s002.zip › DataS2/SS10-5.phy]

17  4000
out     TAATTTTCAATTTTTAATCGGTTTGAATTAATTAGCCTTTAAAATTTAATTCGTTTATAAGTCCAATGAAGAAGAACAAAAACAGATAATGCTTTATTGACTACTTAAGATTTAAGAGATATAACAGTAAGTAGAGTATTGATTAAAATTAAAGAGAATATAACAATTTAAGTGTTTTTATGTAGGCTAATTTAGAAGAATCTTCAACCTCGTTTTTTATGTATATCGTTTTATATTTTTTATTCCAAGTAAATGAATATCCCTCATTAATAAGAATGGTTTAGGGTATTAGTTTCTACTCATTGATTGTTTCTGTAAATTGTAATTAAAAATATTATAAAATCTTACGTATTTCATTTAATTAGATATTAATGTTAAAATTATTTTATATGATAATAAATTTATAACTAAAAAGTTACTAACAAAATAAACTATAGCATGTTTATAAAGTTCAACATAATATATATATATATTTTCATTAATTGAGATATCTCATACGATTTTTCATTTTTTTTTACGTTTTATCATTTGTTCCACTTTCGAAATACTGCAATTGTATTAATATTAAAATTAATTGTAAAATGTCATAAATAAATTCTAACCGATTGATTTTCTGTCTTACAAGTATATTCTAAATCATCTATACATAATTAAAATTATATAAAAAAATCATACTAGGAATAATTAAATGATATAAGGTAGACTCTGAAATAAATAATATGATTACGACTTCCGAACATAGCTATACTAAATCAGATAACTAACGATGACATTCTGGATCTAAAATGTAATACATATCATATCTATTAAATCTATGAGTGAATAGCCCCTCGTTATTCGTAATTTTCATCTTTTACTTAATGTCTAAAAAAGATGAATATTTACTAAACTATCCTAGGCTTTTTAATTCACCGATGAAATTAAAAAGTCAAAAGTTTATACATATCAATAATACACTATAGAACATTATTATAGTTCGAATAACTCCAACATTGATATAAAGCCCGATAGAAGCGTGTGTCGCATAAATAATGATGGAACTTGGATTTCCTCGACCAGTGCAACATCCCCCCGTCAGCGAATCCTAGTTGCCCTTGCATATCGTGAGATATTATCTGTGTGGTGTGTGATTCCTATAACTTAGAGGCACGTTCTAATGCTTCGTATACTGTGGAACTGGATGTAATTCATCTAATAAGGAGATGAAGGCACTGACTCACAGCCCACTCTGTAGTAACCACTCAGACAAAACCAAGACGATGGACAAGATGAATATGCCATTCATCTTTATGTTCAAGAGGCTGTGAAAATGACGAATGTCGGATAAAGTCCAACTTATCATGGCAGAGCTTGCTATGCAAGTGTTCAATTTTTAACTCCCACTAATGGAATTCTCGACGCTACTTCGTCGATAGAGATCTAGAGACTGATATTCCCCACTATTACTACGTTAGATGGACCAAGATTAGACAATTGGTGTATTGGCAAATGATGTCATTATGAAATTTTAGCTTGAGACAGTAGGGAAAGTACCTTATGCACTATCTGTTTAAAAGGGTATCATGTGGCTGACCTTAGCGCCTGTACATTTGCCAAGTAAAGTAAGCAAGGTATTCATCACCTTATTCAGAGATTTTTTAAATCGAAAAGTTTCTGTCACAACGAATCAAGGAGGGGAACTCCATGGACTCATCAATGGTTGATAAGTAATCCCTGTCTGAAACCGATCTTAAACGTGTATTTATCATGTTCGTGGGAACCACGGAGGCGACATCTCATAATGTGTTACTGAGTTGAGATAGAATCTTGTGCCTTTCGATACATTATATGATCCTAATCGCTGGGGGTATCCACAATACATAGACTTTAGATTTTTTCTCATGTATTGTGAACGGAGAGGATCGCGCAGCTTATTATAACCCATATATGAATTCTAAGGCTGATCTGGTTGCGTTCGCAGGCCCAACCTTGAATACATTCGGTACTCACGTAAAGAATTGAGGTTGACCGGAACCCGGTCGGGGGTCGGCGGTGCAACCGCGTCTCGCATAATGGTCTTCAAGCTATCTACTACCTCAATCGCCTACCGGTTGAGCTTTATGTTTGCTCACGCATTGGAGTGGCCACTCGCGTAACAGTCTGATGGCAACATGGGGCGCGAACACAAGTGTGCGCAAGTCCCACTAGCCGCGGACGGTATCTGTCGGAAGCTCCGTTGCAAAGAGCAAGGTCCTCAGGATCGCTTTTAAGTGTTGATAGCCCCAAGGGGGCATGCCGGCCACAGGCAGGCCACGGCATAAGATGGGGTCCCGCGCACCAGTTGACAAATCCGTAAGGGCGGTTTTTTTAATTGACAGCGGTGGTTCCGTCACGTTACCTAAGGGCCTACGCAATCTCGAGGGACCGGCTATGGGTCTAGGCTCGCGTAGACTAAATATCCCGAGAACACGATCGGTGTCGAGCGTGGTCCTCCCAGCTGGAGTGGTAGATTCCGCAACCAGGCTCCCCCGAGGCCGGGTCACCTCTAACCCGTGGGCATGCTCATCATCCGTGCTCGACGCCCGGTAAGCGGCTCAGGTTAGGACTCATAGAGCATGGACCGACCATCTTCTGTATTCAGCCGGTCGGCTCCAACTTGCGCATCGCCAGAGTCTCCCCACGCGGGCACCGCCCGTGCGTGCGGTGAATTCCCAACGCAGAAACCTGATACATTTACCTTAATTTGTCCGATGTGGGTGGGTCGAAAGGGACGTCGGGAAGCCAGACTGGCAATTCAAAATTGTGCGGCATTGGGGTGCAGGGGATAGGCGCCCCGGGGCTGCGACGAACCCAAACCGGGGCTTACGTCGCAATAAAGTTTAGGGTCGTGGGGCGCGATATCCATTTCAGAGGTCGATGTCGTCCTACGTCGGATACCCATAGCGTTGCGAACGTCGAGCAGCGGTCCCTACAGCTCTAGCGCGACGACTGCCCCTTAACCGCTGCCAATATGGCGCTAACCGCGCGGGAAGTCAGGGCCCGAGGCCCCCGGAGACCCGCCCGCCATCGGGGCGGAGTCCCGCGCCCGGCAGGGGGCCCGGCTATGGCCCTCGGGATCCCCGCGCGCACCCGTCGGGGCGGCCTGCGGAAGGCGCACGACCGGAGCCAGAGCCAGGCTGGGTGTTGTCCAGACGCCCGAGAGGCGGGTAGGGCGGCAGGATCCGGCGAGCCCGGGCGGCCTGCCGGCCCGCATGCCCGCGCTGAATGCCTGCCGGCTGATCCGCCTGAGGGCCGCTCAAAGGGTCGCCCTGAGGGCGCCGGCGCGCCGCCAGGCCGGGCGACACGGCGAGTGGGGCAAGGCGGTCGCCCGGGGAGCCTCCGGCCGGCGCGCGGCGACGAGGGGGATGGGCGGCGGGCCGTCCGCACCAGCCCAGGCCCCATGGGGCAGAGGCACCGCTGACGCCAGCCGCTCCCGCCTGCGAGGCCCGAATCGACGGGAGTCCCCAGCGCCGCGGGGTCCGGACAGACCCCCGCGCGGTTCAGACAGCGCCCTAGCGCGGGGACGCCAGTGATCGCGGCTCGCGGCCTTCCGGCCCCGGGACCTTTCAACGGCCCGGTCGGAGGCGGACGCCGGGCCGGCGGCCGGGGCCCCCCCCGCCCCAGCCCTGCCGTCGCGTGCGGACACGGCGGTGCGAGGGGGGGTCCGGGGGTGGTCGCGGGGCCCCGCCGTCCAGCGCGCGCCACCCCCGTAGCGCGGGCGGCGTCGCGCGCCGCAGCCCTGCGGCGATGTCGTGGGGCCGCCCGCCGCCGGTTCCGGGGCACAGCCGGGGACCCGAGCAGCCAGGGCCTCCGCCCGGGCGGGGACTGCGCCTGGACCGCGGGCAGGTCCTCCGGGGCCCGGGCCGGAGGGTGCGCCGCGGCCCACCCGCGCTCAGCCGGGTGCGATCGGGGCCCCGCGGGCACCCGCACGACAGCGGGCGGCCCGGACGACGGGAGGCGGCGACGGGGCTCAGGTGCGGGC     
A       TAGTTTTCAATTTTTAATCGATTTGAATTAATTAGCCTTTAAAATTTTATTCATTTGTAAGTCCAATGAAAAAGAACAAAAACAGATAATGCTTTATTGGCTACTTAGGATTTAAGAGATATAACAGTAAATAAAGTATTGATTAAAATTAGAGAGAATATAACAATTTAAGTGTTTTTATGAAAGCTAATTTAGAAGAATCTTCAACCTCGTTTTTTATGTATATCGTTTTATATTTTTTATTCCAAGTAAATGAATATCCCTCATTAATAAGAATGGTTTAGGGTCTTAGTTTCTACTCATTGATTGTTTCTGTAAATTGTAATTAAAAATATTATAAAATCTTACATATATCATTTAATTAGATATTAATGTTAGAATTATTTTATATGATAATAAATTTATAACTAAAAAATTACTAACTAAATAAACTATGGCATGTTTATAAAGTTCAACATAATATATATATATATTTTCGTTAATTGTAATATCTCATACGATTTTTCATTTTTTTTTACGTTTTATCACTTGTTCAACTTTCGAAATACTGCAATTGTATTAGTATTAAAATTAATTGTAAAATGTCATAAATAAATTCTAACCGATTGATTTTCTGTCTTGCAAGTATATTCTAAATCATCTATACATAATTAAAATTATATAAAAAAATCATACTAGAAATAATTAAATAATATAAGGTAGACTCTGAAATAAATAATATGATTACGACTTCCGAACATAGCTATACTAAATCAGATAACTAACAATGACATTCTGGATCTAAAATGTAATACATATCATATCTATTAAATCTATGAGTGAATGGCCCCTCGTTATTCGTAATTTTCATCTTTTACTTAATGTCTAAAAAAGATGAATATTTACTAAACTATCCTAAGCTTATTAATTCACCGATGAAATTAAAAAGTCAAAAGTTTATACATATCAATAGTACACTATAGAACATTATTATAGTTCGAATAACTCCAACATTGATATAAGGCCCGATAGGAGCGTGTGTCGCATATATAATAACGGACCTTGGATTTCCTCGACCAGGACAACGTCCCTCCGTCGACGAATCCTAATTGCCCTTGCATATCGTGAGATATTACCTGTGTGGTGTGTGATTCCTATAACTTAGAGGAACGTTCTAATGCTTCGTATTCTGTGGAATTGAATGTAATTCCTCTAATAAGGAGATGAAAGCGACGACTCACAGCCTACTCTGTAGTAACCATTCAGACAAAACCAAGACGATGGACACGATGAATGTGCTAATCATCTTTATGTTCAAGAGACTGTGAATATGACGAATGTCGGACAAAGTCCAACTTATCATGGCAGATCTTGCTATGCAAGTGTTCAATTTTTAACTCCCACTAGCGGAATTCTCGACGCTACTTCGTCGATAGAGATCTCGAGATTGATACTACCTACTATTGCTACGTTATATGGACCCAGATTGGGCAATTGGCGTATCGATAAATGATGTCATTGTGAGATTTTAGCTTGAGACATTAGGGAAGGTACCTTATGCATTATCTGTTTAAAAGGGTATCATGTGGCTGGCTCTAGCACCTGTACACGTACCAAGTAGAGTAAGCAAGGTACGCATCACCTTCTTAAGAGATCTTTTAAATCGAAACGTTTATGTCATAACGAATCAGGGAGGGGAACTCTATGGGCTCATCAATGGTCGATAAGTAATCCCTGACTGTAACCGATCTTACACGTGTATTTTTCATATTCGCAGGAACCACAGAGGCGACATCTTAGAATATTTTACTAAGTTGACGTAGAATCTTGTGCTTTTTGATAGATTTTATAATCTTAACCGCTGGGGGTTTCTACAATACATTGACATTAAATTTTTTCTCATATACTGTGAACGGGAAGTGTCGCGCAGCCTATTATAACCCATATGTGAATTCTAAAGCTAACCTGGTTGCGTTCACACGCCCAACCTTGAATACATTCGGTGCTCACGTAAAGAATTGAGGTTAAAGGGAACCCGGTCGGGGGCCGGCGGTGCAAACGCGGATCGCGTAATGGTCTTCAAGCTATCTGCTACCTCAATCACCCGCCGGTCGAGCTTTATGTTTGCTCATGCATTGGAGTGGCCACTCGGGTAACAATCTGATGCCGACGACGGGCGCTGACACAAGTGTGCGCAAGTCCCACTAGCCGCGGACGGGATCTGTCGGAAGCTCCGCTGCAAAGTGCAGGGTCCTCAGGATCGCCTCTAAGTGCTGATAGCCGCAAGGGGCCATGCCGGCCATAGGCCGGCCGCAGCATAAGATGGGGTCCTGCGCACCTGCTGACACATCCGTAAGGGCAGTTTTTTTAATTGGCAACGGTGGTTCCGTCACGTAGCTTAAGGGCCTACGCAATCACGAGGGACCGTCTATGGGACTGAGCTCGCGTCAGCTAAATATCCGGAGAACGTGACCGGTGTCGAGCGTGGTCCTCCCAGGTGGAGTGGCAGATCCCGCAACCAGGCTCCCCAGAGGCCGGGTTGCCTCTACCCCGAAGACCTGCTCATCATCCGTGCTCGACGCCCGGTAAGCGGCTCTGGTTAGGACTTATTGAGCATGGAATGCCCATCTTCTGTATTCAGTCGGTCGGCTCCACCTTGCACATCGCCAGAGTCTCCCCACGCGGGCGCCGCCCGAGTAGGCGGTGAATTCCCAACGCAGGAACCTAATACGTATACCTGAAATTGTCCAGGGCGGGTCGGTCGAAAGAGACGCCGGAAAGCCGGCCTTGCAGTTCAGCATTGTGCGGCATAGGGGTGCAGGGGATAGCCGGCCCGGAGCTGCGGCGAACCCAAACCGATGCTAAGGTCGCAATAAAGCTTGGGGTCGTGGGGCGCGATATCCATTTCAAATAACAATGTCGTCCTACGCCGGATACCCGTAGCGTTGCGGACGTCGAGTGTCGGTCCCTACAGCTCTAGCGCGGCGACTGCCCCTGAACTGCTGCCAATATGGTGCTAACCGCGGGGGTGGTCAGGGCCCGAGGCCTCCGTAGCGCCGCCCTCCGTCGGGGCGGAATCCCGCGCCAGGCAGGTGGCCCAGCTAGGGCCCTCGTGATCCCCGCGCGAACCCGTCGGGGCGTTCTGCGGCGGGCGCCCGAACGAAGCCAGAGCCAGGTTGGTTGTTGGCCAGACTCCCGGTAGGCGGGTAGCGCGGCACGATCCAGCGAGCCCGGGCGGCCTGGCGCCCCGCATGCCCACGCTGCCTGCCTGGCAGCTGATCCGCGTCAGGGCCGGTCAAAGGGACGCCCTGAGGCCGCCGGGGCGCCGCCGAGCCGAGTGCCACGGGTAGTGGGGCAAGGCGGTTGCCCGGGGAGTCTCCCGCCGGCGCGTGGCGACGGGATCGATAGGCGGCGGGCCGCCCGCACCAGTCTAGGCCCCATGGTCCAGCGGCGCCGCTGACGCCAGCCGCTCCCGCCCGCGAGGCCCGGATCGACGGAAGTCCCCAGGGCCGCGGGGTCCGGACGGACCCCCGCGCGGTTCACAGAGCTCCCTGGCGCGGGGACGTCACACAGCGCGGCTCGCGGCCATCCGGCCGCGGGACCCTTCCACGGCCCGGTCGGGGGCGGACCCCAGGCCGGCGGCCGGGCCCCCTCCCGCCCCAGCCGTGCGGTCCCGTACGGACATGGCGACGCGAGGGGGGGTCCGGCGGTGGTCGCGGGGCCCCGCCGTCCCGGGCGCGCTACCCCCGGAGCGCGGGCCGCAGCGCGCGCCGCAGCCCTGCGGCAGTGTCGTGGGGCCGCCCGCCGCCGGTTCCGGGGCACAGCCCGGGACCCGAGCGGCCAGAGCGTCCGCCCGGACGGGCACTGCGCCTGGACGGCGGACAGGGCCTCCGTGACCGGTCCCCGAAGGTACGTCGCGGCCCACCCGCGCTCGGCGGCGCGCGATCGGGGCGCCGCGGGCGCCCGCGCGACAGCGGGCGGCCTGCATGACGGGAGGCGGCGACCGGGCTCAGTTGCCGGC     
B       TAATTTTCAATTTTTAATCGATTTGAATTAATTAGCCTTTAAAATTTTATTCATTTATAAGTCCAATGAAGAAGAACAAAAACAGATAATGCTTTATTGACTACTTAAGATTTAAGAGATATAACAGTAAGTAGAGTATTGATTAAAATTAAAGAGAATATAACAATTTAAGTATTTTTATGAAAGCTAATTTAGAAGAATCTTCAACCTCGTTTTTTATGTATATCGTTTTATATTTTTTATTCCAAGTAAATGAATGTCCCTCATTAATAAGAATGGTTTAGGGTCTTAGTTTCTACTCATTGATTGTTTCTGTAATTTGTAATTAAAAATATTATAAAATCTTACATATTTCATTTAATTAGATATTAATGTTAGAATTATTTTATATGATAATAAATTTCTAACTAAAAAATTACTAACAAAATAAATTATAGCATGTTTATAAAGTTCAACATAATATATATATATATTTTCATTAATTGAAATATCTCATACGATTTTTCATTTTTTTTTACGTTTTATCACTTGTTCAACTTTCGAAATACTGCAATTGTATTAATATTAAAATTAATTGTAAAATGTCATAAATAAATTCTAACCGATTGATTTTCTGTCTTACAAGTATATTCTAAATCATCTATACATAATTAAAATTATATAAAAAAATCATACCAGAAATAATTAAATAATATAAGGTAGACTCTGAAATAAATAATATGATTACGACTTCCGAACATAGCTATACTAAATCAGATAACTAACGATGACATTTTGGATCTAAAATGTAATATATATCATATCTATTAAATCTATGAGTGAATAGCCCCTCATTATTCGTAGTTTTCATCTTTTACTTAATGTCTAAAAAAGATGAATATTTACTAAACTATCCTAAGCTTTTTAATTCACCGATGAAATTGAAAAGTCAAAAGTTTATACATGTCAATAGTACACTATAGAACATTATTATAGTTCGAATAACTCCAACATTGATATAAGGCCCGATAGGAGCGTGTGTCGCATATATAATGATGGATCCCGGATTTCCTCGACTAGTGCAACGTCCCTCCGTCAGCGAATCCTAATTGCCCTTGCATATCGTGAGATATTATATGTGTGGTGTGTGATTCCTATAACTTAGAGGCACGTTCTAATGCTTCGTATATTGTGGAATTGGATGTAATTCTTCTAATAAGGAGATGAAAGCAATGGCTCACAGCCCACTCTGCGGAAACCGTTCAGACAAAACCAAGACGATGGACACGGTGAATGTGCTACTCATCTTTATGTTCAAGACGCTGTGAAGATGACGAATGTAGGATATAGTCCCTCTTATCATGGCAGACCTTGCTATGCAAGTGTTCAACTTTTAACTCCTCCTAATGGAATTCTCGACGCTACTTCGTCAATAGAGATGTTGAGGTTGATATTTCCCACTATTGCTACATTATATGGACCTAGATAAAGCAATTGGTGTATTGACAAGTGATGTTATTATGAGATTTTAACTTGAGACAATCGGAAAAGTACCTTATGCATCATCTGCTTAAAAGGGTATCATGTGGCTGACCTTAGCACCTGTACACGTGCCAAGTAGACTAAGCAAGGTACTCATCACCTTATTCAGAGATCTTTTAAATCGAAACGTTTATGTAATAACGAATCAGGGAGGGGAACTCTATGGACTCATCAATGGTCGATAAGCAATCCCTGACTGTAACCGATCTTAGACGTGTATTTGTCATCTTCGCGGGAACCACGGAGGCGACATCTAATAATGTCTTACTGAGTTGAATTAGAATCTTGTGCTTATAGATATATTTTATAATCCTAAGCGCTGGGGGTTTCTACAATACATTGACCTTAAATTTTTTCTCGTATAGTGTGAACGGGGGGTGTCTCGCAGCTTATTATAACCCATATGTGGATTCTAAGGCTGATCTGGTTACGTTCTCATGCCCAAATTTGAATACATTCGGTAATCACGTAAAGAATTGAGGTTGAAGGGAACCCGGTAGGGGGTCGGCGGTGCAAGCGCGCCTCGCATAATGGTCTTCAAGCTATCTGCTGCCTCAATCGCCTACCGGTCGAGCTTTATGTTTGCTCATGCAGGGGAGTGGCCACTCGAGTAACATTCTGTTGGCGACATGGGGCGCTGACACAAGTATGCGCAAGTCCCACTAGCCGCGGACGGCATCTGTCGGAAGCTCCGCTACCAAGGGCAAGGTTCTCAGCATTGCTTTTAAGTGGTGATAGCCCCAAGGGGCCAGGCCGGCCACAGGCTAGCCGCGGCCTAAGATGGGGACCCGCGCACCAGCTGACACATCCGTGAAGGCGGTCTTTTTGATTGACACCGGTGGTTCCGTCACGTTGCTGAAGGGCCTACGCAATCACGAGGGACCGCCTATGAGGCTAAGCGCGCGTAAACTAAATATCCAAAGAACGCGATCGGTGTCGGGCGTGGTCCACCCAGATGGAGTGGCGGATCCCGCAGCCAGGCTCCCCCAAGGCCGGGTTACCTCTAACCCGAGGGCCTGCTTATCATCCGTGCGCGACGCCCGGTAAGCGGCTCTGGTTAGGACTCATGGAGCGTGGATGGTCTATACTCTGTATTCAGACGGTCGGCTCCAGCTTGCCCATCGCCAGAGTCTCCCCGCGCGGGCAGCGCCCGAGTAAGCGGTGAATTCCCAACGCAGGAACCTGATACGTATACCTGAATTTGTCCCGTGCGGGTGGGTCGAAAGAGACGTCGGAAAGCCGGGCTTGCAATTCAAAATTGTGCGGCATGGGGGTGCAGGGGATAGACGCCCCGACGCTGCGACGAATCCAAGCCGCGGCTTATGTCGCAACAAACTTTCGGGTCGTGGGGCGCGATATCCATTTCAAATAACGATGTCGTTCTACGTCGGATACCCATAGCGTTGCAAACGCCGAGGACCGGTCTAAACAGCTCTAACGCGGCGACTGCCCCTGAACTGCTGCCAGTATGGTGGTAATCGCGGCGGTCGTCAGGGCCCAGGGCCTCCGGAGACCCACCCTCCATCGGGGCAGGGTCCCGCGCCGGGCAGGGCGCCCGGTTATGGCCCTCGTGATCCCCGCGCGAACCCGTCGGGGCGGTCGGCGGCATGCGCGCGAACGGAGCCAGAGCCAGGCTGGCTGTGGGCCAGACCCCCGACAGGCGGGTAGCGCGGCACGATCCAGCGAGCCCGGCCGGCCTGTCGCCCCGCATGCCCACGCTGACTGCCTGCCGGCTGATCCGCGTCAGAGCTGGTCAAAGGGTCGCGCTGAGTCCGCCGGGGCGCCGCCGGGCCGAGTGACACGGCTAGTGGGGCAAGGCGGCCGCCTGAGGGGCCTCCCGCCGGCGCGCGGCGACGAGAGGGATAGGCGGCGGGCCGTCCGCACCAGCCCAAGCCCCATGGGGCAGACACGCCTCTGGCGCCAGCAGCTCCCGCCCGCGAGGCCCGGATCGACGGAAGTCCCCAGGGCCGCGGAGTCCGGACGGACCCCCGCGCGGTTCACAGAGCACCCCAGCGCGGGGACGTGCCCCAGCGCGGCTCGGGGCCGTCCGGCCCCGGGACCGTTCTACGTCCCGGTCGGGGGCGGACCCCGGGCCGGCGGCCGGGCCCCCTGCCGCCCCAGCTATGCGGCCGCGTGCGGACACGGCGGTGCGACGGGGGGTGCGGCGATGGTCGCGGGGCCCCGCCGCTCCGTGTGCGCCACCCCCGGAGCGCGGGCGGCGGCGCGCGCCGGAGCCCTGCGGCAATGTCGTGGGTCCGCTCGCCGCCGGTTCCGGGGCGCACCCCGGGACCCGAGCGGCCAGAGCCTCCGCCCGAACGGGCACTGCGCCTGGACCGCGGCCAGGTCCTCGGCGGCCGGTCCCCGAGGGGACGCCGCGGCCCACCCGCGCTCGGCGGCGCGCGATCCGGGCCGCGCGGGCGCCCGGGCGACAGTGGGCGGCCTGAACGACGGGAGGGGGCGACGGGCTTCAGGTGCGGGC     
C       TAATTTTCAATTTTTAATCGGTTTGAATTAATTAGCCTTTAAAATTTTATTCATTTATAAGTCCAATGAAAAAGAGCAAAAACAGATAATGCTTTATTGACTACTTAAGATTTAAGAGATATAACAGTAAATAAAGTATTGATTAAAATTAAAGAGAATATAACAATTTAAGTATTTTTATGTAAGCTAATTTAGAAGAATCTTCAACCTCGTTTTATATGTATATCGTTTTATATTTTTTATTCCAAGTAAATGAATATCCCTCATTAATAAGAATGGTTTAGGGTTTTAGTTTCTACTCATTGATTGTTTCTGTAAGTTATAATTAAAAATATTATAAAATCTTACATATTTCATTTAATTAGATATTAATGTTATAATTATTTTATATGATAATAAATTTATAACTAAAAAATTACTAACTAAATAAACTATAGCATGTTTATAAAGTTCAACATAATATATATGTATATTTTCATTAATTGAAATATCTCATACGATTTTTCATTTTTTTTTACGTTTTATCACTTGTTCGACTTTCGAAATACTGCAATTGTATTAATATTAAAATTAATTGTAAAATGTCATAAATAAATTCTAACCGATTGATTTTCTGTCTTACAAGTGTATTCTAAATCATCTATACATGATTAAAATTATATAAAAAAATCATACTAGACATAATTAAATAATATAAGGTAGACTCTGAAATAAATAATATGATTACGACCTCCGAACATAGCTATACTAAATCAGATAACTAACAATGACATTCTGGATCTAAAATGTAATAAATATCATATCTATTAAATCTATGAGTGAATAACCCCTCGTTATTCGTAGTTTTCATCTTTTACTTAATGACTAAAAAAGATGAATATTTACTAAACTATCCTAGGCTTTTTAATTCACCGATGAAATTAAAAAGTCAAAAGTTTATACATATCGATAATACACTATAGAACATTATTATAGTTCGAATAACTCCAACATTGATATAAGGCCCGACAGGAGCGTGTGTCGCACATATAATCTTGGACCCCGGATTTCCTCGACTAGTACAACATCCCTCCGTCAGCGAATCCTAGTTGCCCTTGCATATCGTGAGACATTACCGGTGTGGTATGTGATTCCTACAACTTAGAGGCACGTTCTAATGCTTCGTATACTGTGGAATTGAATGTAATTCGTCTAATAAGGAGATGAAAGCGACGACTCACAGCCCACTCTGTAGTAACCACTCAGACAAAACCAAGACGATGGACACGATGAATATGCTATTCATCTTTATGTTCAAGAGGCTGTGCATATGACGAATATGAGATAAAGTCCAACTTATCATGGCAGATCTTGCGATGCAAGTGTTCAACTTTTAACTCCCACTAGCGGAATTCTCGACGCTACTTCGTCGATAGAGATCTAGAGATTGATATTACCTACTATTGCTACGTTATGTGGACCAAGATCAAGCAATTGGTGTATTGGCAAATGATGTCATTATGAGATTTTAGCTTGAGACAGTAGGAAACGTACCTTATGCATTATCTGCTTAAAAGGGTATCATGTGGCTGACCTTAGCCCCTGTACACGTGCCAAGTATAGTAAGCAAGATACACATCACCTTGTTCAGAGATCTTTTAAATCGAAACGTTTCTGTAATAACGAATCAAGGAGGGGAACTCTACGGACTCATCAATGGTCGATAAGTAATCCCTCTCTGCAACCAATCTTACACGTGTATTTCTTATTTTCGCAGGAACCACGGAGGCGACATCTTATAATGTTTTACTAAGTTGATGTAGAATCCTGTGCTCTTCGATACATTTTAAAATCTTAACCACTGGGGGTCTCTACAATACATCGACATTAAATTTTTTCTAATGTAATGTGAACGGGGGGAGTCCCGCAGCTTACTATAACCCATATGTGAATTCTAAGGCTGACCTGGTTACGTTCACAGGCCCAATCTTGAATACATTCGGTGCTCACGTAAAGAATTGAGGTTGAGGGGAACCCGGTCGGGGGTCGGCGGTGCAAATGCGACTCGGATAATGGTCTTCAAGCTATCTACTGCCTCAATCGCCTGCCGGTCGAGCTTTATGACTGCTCATGCAATGGAGTGCCCACTCGGGTAACATTTTGATTGCAATGTCGGGCGCTGACACAAGTGTACGCAAGTCTCAGTAGCCGCGGACGGTGTCTGTCAGAAGCACCGCTGCAAAGTGCAGGGTTCTCAGGATTGCCTATAAGTGGTGATAGCCTCAAGGGGCTATGCCGGCCACAGGCAGGCCGCGGCCTAAGATGGGGTCCCGCGCGCCAATTGACACATCCGTAAGGGCGGTTTTTTTAATTGACATCGGTGGTTCCGTCACGTTGCTTAAGGGCCTACGCAATCACGAGGGACCGTCTATGGGGCTAAGCCCGCGTAAGATAAATATCCTGAGAACGCGATCGGTGTAGACCGTGGTCCTCCCAGATGGAGTGGCGGATTCCGCAGCCGGGCTCCCCCGAGGCCGGGTTACCTCTAACCCGAGTACCTGCTCATCATCCGTGCCCGACGCCCGGTAAGCGGCTCTGGTTAGGACTCATTGAGCCTGGAACGTCTATCTTCTCTATTCAGACGGTCGGCTCCAGCTTGCGCATCGCCAGAGTCTCCCCGCGCGGGCACCGCCCGGGTCAGCGGTGAACTCCCAACGCAGGAACCTAATACGTATACCTGAATTTGTCCGGAGCGGGTCGGTGGAAAGAGACGTCGGAAAGCCGGTCTCGCATTTCAGAATTGTGCAGCATCGGGATGCAGGGAATAGGCGCCCCGGAGCCGCGGCGAGCCCAAACCGGGGCTTACCTCGCAACAAACTTCTGGGTCGTGGGGCGCGACATCCATTTCACATGACGATGTCGTCCTACGTCGGATATCCCTAGCGTTGCGAACGTCGAGCACCGATCCCAACTACTCTAGCGCGACGACCGCCCCTGAACGGCTGCCAAGATGGCGCTAAGCGCGAGGGCAGTCAGGGCCCCAGGCCGCCGGAGGCCCGCCCTCCATCGGGGCAGAATCTCGCGCCGGGGAGGGGGCCCGACTAGGGCCCTCGAGATCCCCGCGCGAACCCGTCGGGACGCTCCGCGGCAGGCGCGCGATCGGAGCCACAGCCAGGCTGGTTGTCGGCCAGACTCCCGACGGGCGTGGAGCGCGGCACGATCCGGCGGGCCCGGGCGGCCTGTCGCCCCGCATGCCCCCGCTGACTGCTTGCCGGCTGATCCGCATCGGGACCGGTCAGAGGGTGGCCCTTAGGCCGCCGGGGCGCCGCCGGGTCGAGTGGCACGGCTAGTGGGGCAAGGCGGTCGCCCGGGGGGACTCCCGCCGGCGCGCGGCGACGGGCTGGATAGGCGGCGGGCCGCCCGCACCACCCCAGGCCCCATGGTGCAGAGACGCCGCTGTCGCCAGCGGCTCCCGCCCGCGAGGCCCCGATCGACGGAAGTCCCCAGGGCCGCGGAGTCCGGACGGACCCCCGCCCGGTTCACGCAGCGCCCTAGCGCGGGGACGTCACGCAACGCGGCTCGCGGCCGTCCGGCCCCGGGACCTTCCCGCGGTCCGGTCGGGGGCGGACCTTGGGCCGGCGGCCGGGGCCCCCCCCGCTCCAGCCATGCCGTCGCGTACGGACACGGCGATGCGAGGGGGGGTACGGAGGTGGTCGCGGGGCCCCGCCGTCCCGCGCGCGCCACCCCCGGAGCGCGGGCAGCGGCGCGCGCCGCAGCCCTGCGGCGATGTCGTGGGGCCGCCCGCCGCCTTTTCCGGGGCGCAGCCCGGGACGCGAGCGTCCAGGGCCTCCGCCCGAACGAGCACTGCCCCTGGACCGCGGGCAGGTCCTCCGGGGCCGGTCCCCGAGGGTGCGCCGCGGCTCACCCGCGCTCGGCGGCGGGCGATCCGGGCTCCGCGGGCGCCCGCGCGACAGCGGGCGGCCTGCACGACGGGAGGCGGCGACGAGCTTCAGCTGCGGGC     
D       TAATTTTCAATTTTTAATCGGTTTGAATTAATTAGCCTTTAAAATTTTATTCGTTTATAAGTCCAATGAAAAAGAACAAAAACAGATAATGCTTTATTGGCTACTTAAGATTTAAGAGATATAACAGTAAATAAAGTATTGATTAAAATTAAAGAGAATATAACAATTTAAGTATTTTTATGTAAGCTAATTTAGAAGAATCTTCAACCTCGTATTTTATGTATATCGTTTTATATTTTTTATTCCAAGTAAATGAATATCCCTCATTAATAAGAATGGTTTAGGGTCTTAGTTTCTACTCATTGATTGTTTCTGTAAATTGTAATTAAAAATATTATAAAATCTTACATGTTTCATTTAATTAGATATTAATGTTAAAAATATTTTATATGATAGTAAATTTATAACTAAAAAATTACTAACTAAATAAACTATAGCATGTTTATAAAGTTCAACATAATATATATATATATTTTCATTAATTGAGATATCTCATACGATTTTTCATTTTTTTTTACGTTTTATCACTTGTTCAACTTTCGAAATACTGCAATTGTATTAGTATTAAAATTAATTGTAAAATGTCATAAATAAATTCTAACCGATTGATTTTCTGTCTTGCAAGTATATTCTAAATCATCTATACATGATTAAAATTATATAAAAAAATCATACTAGAAATAATTATATAATATAAGGTAGACTCTGAAATAAATAATATGATTACGACATCCGAACATAGCTATACTAAATCAGATAACTAACAATGACATTCTGGATCTAAAATGTAATACATATCATATCTATTGAATCTATGAGTGAATGGCCCCTCATTATTCGTAATTTTCATCTTTTACTTAATGTCTAAAAAAGATGAATATTTACTAAACTATCCTAAGCTTTTTAGTTCACCGATGAAATTAAAAAGTCAAAAGTTTATACATATCTATAATACACTATAGAACATTATTATAGTTCGAATAACTCCAACATTGATATAAGGCTCGATAGGAGCGTGTGTCGCATGTATAATGATGGATCTTGGATTTCCTCGACTAGCACAACATCCCTCCGTCAGCGAATCCTAGTTGCCCTTGCATATCGTGAGATATTAAAGGTGTGGTGTGTGATTCCTATAACTTAGAGGCACGTTCTAATGCTTCGTATACTGTGGAATTGAATGTAATTCTTCTAACAAGGAGATGAAAGCGTTGACTCACAGCCCACTCTGTCGTGACCATTCAGACAACACCAAGACGATGGACACGATGAATGTGCTACTCATCTTTATGTTCAAGAGGCTGTGAATATGACGAATGTAAGATAAAGTCCAACTTATCATGGCAGACCTTGCTATGCAAGTGTTCAATTTTTAACTCCCACTAGCGGAATTCTCGACGCTACTTCGTCGATAGAGATCTGGAGATTGATATTACCTACTATTGCTACGTTATATGGACCAAGATTAGGCAATTGGTGTATTGACAAATGATGTAATTATGCGATTTTAGCCTGAGACAATAGGGAACGTACCTTATGCATGATCTGTTTAAAAGGGTATCATGTGGCTGGCCTTAGCCCCTGTACACATGCCAAGTAGAGTAAGCAGGATACACATCACCTTATTCAGGGATCTTTTAAATCGAAATGTTTATGTTACAACGAATCATGGAGAGGAACTCTATGGACTCATCAATGGTCGATAAGTAGTCCCTGACTGTAACCGATCTTAAAAGTGTATTTTTCATTTTCGCTGGAACCACGGAGGCGACATCTAATAATGTCTTACTAAGTTGAGTTAGAATCCTGTGCTTCTCGATACATTTTATAATCGTAACCGCTGGGGGTTTCCACAATACATTGACATTAAATTTTTTCTTGTGTAATGTAAACGGGGCGTCTCGTGCAGCATATTATAACCCATAAATGAATTCTAAGGCTGACCCGGTTACATTCGCAGGCCCAACCTTGAATACATTCGGTGCTCACGTAAAGAATTGAGGTTCAAAGGAACCCGGTAGTGGGGCGACGGTGCAAGCGAGTCTCGCCCAATGGTCATCAAGCTATCTGCTACCTCAATCACCTGCCGGTCGAGCTTTATGTTTGCTCATGCATCGGAGTGGCCACTCGGGTAACAGTGTGGTGGCGACATAGGGCGCAGACACAAGTGTACGCAAGTCCCAATAGCCGCGGAAGGTATCTGTCGGAAGCTCCGCTGCAAAATGCAAGGTCCTCAGAATGGCCTCTAAGTGATGATAGCCTCAAGGGGACATGCCGGCCATAGGCAGGCCGCGGCTTAAGATGGGGCCCCGCGCACCAGCTGACACATCCGTTAGGGCAGTATTTTTAATTGACATCGGGGGTTCCGTCACGTCGCCTGAGAGCCTACGCAATCACGAGGGACCGTCTATGGGACTTAGCACGCGTAAACTAAATATCCGGAGAACCCGATCGGTGTCGAGCGTGGTCCCCCCAGGTGGAGTGGCAGATTCCGCAGCCAGCCTCTCCTGAGGCCGGGTTACCTCTAACACGAGGGCCTGCTCATCATCCGTGCACGACGCCCGGGAAGCGGCTCTGGTAAGGACTCATTGAGCGTGGATCGCTCATCTTCTGGATTCAGTCGGTCGGCTCCAGCTTGCGCATCGCCAGAGTCTCCCCGCGCGGGCACCGCCCGAGCAAGCGGTGAATTCCCAACGCAGGAACCTCATACGTGTATCTGAATTTGTCCAGTGCGGGTAGGTCGAGAGAGACGTCGGAAAGCCGGACTTGCACTTCAAAATTGTGCGGCATCGGGGTGCACGGGATAGCCGCCCCGGGTCCGCGTCGAACCCAAACCGAGACTTACGTCGCAATAAAGTTCAGGGTCGTGGGGCGCGATATCCATTTCAAATGACGATGTCGTCCTACGTCGGATACCCACAGCGTTGCATACGGCGAGTACGGGTCCCGACAGCTCTGGCGCGGCGACCGCCCCTGAACAGCTGCCAATGTGGCGCTAACCGCGGGGGTAGTCAGGGCCCGAGGCCGCCGGAGATCTGCCCGCCATCGGGGCGGAATCCCGCGCCGGGGAAGGGGCCCGGCTATGGCCCTGGTGATGCCCGCGCGAACCCGTCGGGGCGGCCTGCGGCAGGCGCGCGGTCGGAGCCATAGCCCGGCTGGGTGTTGGCCAGGCCCCCGGCAGGCGGGTAGCGCGGCATGATCCAGCGGGCCCGGGCGGCCTGTCGCCCCGCATGCCCACGCTGACCTCCTGCCGGCCGATCCGCATGAGCGCTAGTCACAGGGTCGCCCTCAGACCGCCGGGGCGCCGCCAGGCCGAGTGCCACGGCTAGTGAGGCAAGGCGGTCGCCCGGCGGGCCTCCCGCCGCCGCGCGGGGACGAGATCGATCGGCGACGGGCCGTCCGCACCACCCCCGGCCCCATGGAGCAGAGACGCCGCCGAAGCCAGCATCTCCCGCCCGCGAGGCCCGGATCGACGGCAGACCCCAGTGCCGCGGAGTCCGGACGGGCCCCCGCGCGGCTCACAGAGCGCCCCAGCGCGGGGACGTCACGCATCGCGGCTGGCGGCCGCCCGGCCGCGGGACCTTTCCACGGCCCGGCTGGGGGCGGACTCGGGGCCGGCGGCCGGGGCCCCGCCCGCCCCAGCCGTGCGGTCTCGTACGGACACGGCGATGTGAGGGGGGGTCCGGGGGTGGTCGCGGGGCCCCGCCGCCCCGCGCGCGCTACCGCCGGAGCGCGGGCGGCGGCGCGCGCCGCATCCCTGCGGCAATGTCGTGGGGCCGCACGCCGCCTGTTCCGGGGCACAGCCCGGGACCCGAGCGGCTAAGGCGTCCGCCCGGAAGCGCACTGCGCCTGGACCGCGGTCAGGCCCTCTGGGGCCGGTCCCCGAGGGGGCGCCGCGGCCCACCCGCCCTCGGCCGCGGGCGAGGCGGGCTCCGCGGGCGCCCGGGCGACAGCGGGCGACCGGCACGACGGGAGGCGGCGACGGGACTAAGGTGCGGGC     
E       TATTTTTCAATTTTTAATCGATTTGAATTAATTAGCCTTTAAAATTTTATTCATTTATAAGTCCAATGAAGAAGAACAAAAACAGATAATGCTTTATTGACTACTTAAGATTTAAGAGATATAACAGTAAATAAAGTATTGATTAAAATTAAAGAGAATATAACAATTTAAGTGTTTTTATGTAAGCTAATTTAGAAGAATCTTCAACCTCGTTTTTTATGTATATCGTTTTATATTTTTTATTCCAAGTAGATGAATATCCCTCATTAATAAGAATGGTTTAGGGTCTTAGTTTCTACTCATTGATTGTTTCTGTAAGTTGTAATTAAAAATATTATAAAATCTTACATATTTCATTTAATTAGATATTAATGTTAAAATTATTTTATATGATAATAAATTTATAACTAAGAAATTACTAACTAAATAAACTATGGCATGTTTATAAAGTTCAACATAATATATATGTATATTTTCATTAATTGAAATATCTCATACGATTTTTCATTTTTTTTTACGTTTTATCACTTGTTCAACTTTCGAAATACTGCAATTGTATTAATATTAAAATTAATTGTAAAATGTCATAAATAAATTCTAACCAATTGATTTTCTGTCTTACAAGTATATTCTAAATCATCTATACATAATCAAAATTATATAAAAAAATCATACTAGAAATAATTAAATAATATAAGGTAGACTCTGAAATAAATAATATGATTGTGACTTCCGAACATAGCTATACTAAATCAGATAACTAACGATGACATTCTGGATCTAAAATGTAATACATATCATATCTATTGAATCTATGAGTGAATAACCCCTCGGTATTCGTAATTTTCATCTTCTACTTAATGTCTAAAAAAGATGAATATTTACTAAACTATCCTAAGCTTTTTAATTCACCGATGAAATTAAAAAGTCAAAAGTTTATACATATCGATAATACACTATAGAATATTATTATAGTTCGAATAACTCCAACATTGATATAAGGCCCGATAGGAGCGTGTGTCGCATGTATAATAACGGACCCTGGATTTCCTCGACCAGCGCAACCTCCCTCCGTCAGCGAATCCTAGTTGCCCTTGCATACCGTGAGATATTATTTGTGTGGTGTGTGATTCCTATAGCTTAGAGGTACGTTCTAATGCTTCGTATACTGTGGAAGTGAATGTAATTCGTCTAATAAGGAGATGAAAGCGCCGACTCACAGCCCACTCTGTGGTGACCACTCAGACAACACCAAGACGATGGACACGATGAATGTGCTATTCATCTTTATGTTCAAGAGGCTGTGTACATGACGAATGTAGGATAAAGTCGAACTTATCATGGCAGAACTTGCTATGCAAGTGTTCAATTTTTAACTCCCACTAGCGGAATTCTCGACGCCACCTCGTCGATAGAGATCTCGAGACTGATACTACCTACTATTACTACGTTATATGGACCAAGATTAAACAATTGATGTATTGGCAAATGATGTTATTGTGAGATTTTAGCATGAGACAATCGGAAAAGTACCTTATGCACTATCTGTTTAAAAGGGTATCATGTGGCTGCCCTTAGCACCTGTACACCTGCCAAGTAGAGTAAGCAAGGTACGCATCACCTTGTTCAGGGATCTTTTAAATCGGAACGTTTGTGTTATAACGAATCAAGGAGGGGAACTCTATGGCCTCATCAATGGTCGATAAGTAATCCCTGGCTGTAACCGATCTTAAACGTGTATTTATCATTTTCGCAGGAACCACGGAGGCGACATCTTATAATGTTTTACTAAGTTGACGTAGAATCTTGTGCTTTTCGATACATTTTATAATCTTGACCACTGGGGGTATCAACAATACATTGACACTAAATTTTTTCTCGTATATTGTGAACGGGGAGTATCGTGCAGCTTATTATAGCCCACACGTGAATTCTAAGGCTGATCTGGTTACGTTCACAAGCCCAATCTTGAATACATTCGGTACTCACGTAAAGAGTTGAGGTTGAAAGGAACCCGGTTGGGGGCCGGCGATGCAAGCGAGCCTCGAATAATGGTCTTCAGGCTATCTTCTACCTCAATCGCCTACCGGTCGAGCTTTATGTTTGCTTAAGCAATGGAGTGCCCACTTGGATAACAATCTGGTGGCAATGTCGGGCGCCGACACAAGTGTACGCAAGTCTCACTAGCCACGGACGGGATCTGTCAGAAGCTCCGTCGCAAAGTGCAAGGTCCTCAGTATGACCTTTAAGTGGTGGTAGCCTCAAGGGGCCATGCCGGCCACAGGCGAGCCGCGGCCTAAGATGGGGTCCCGCGCACCAGCTGACACATCCGTAAAGGCGGTTTTTTTAATTGACACCGGTGGTTCCGTCACGTTGCTAAAGCGCCTACGCAATCGCGAGGGACCGGCTATGGGGCTAAGCTCACGTAAACTAAATATCCTGAGAACGCGATCGATGTCGAGCGTGGTCCGCCCAGGTGGAGTGGTAGATTCCGCACCCAGGCTCGCCCGAGGCGGGGTTACCTCTAGCCCGAGCCCCTGCTCATCATCCGTGCCCGACGCCCGGGAAGCGGTTCTGGTTAGGACTCATTGAGCATGGATCGACCATCCTCTGTATTCAGTCGGTCGGCTCCAGCTTGCGCATCGCCAGAGTCTCCCCCCGCGGGCACCGCCCGTCTGAGCGGTGAATACCCAACGCAGGAACATAATACGTGTACCTGAATTTGTCCGGTACGGGTAGGCCGAAAGAGACGTCGGAAAGCCGGGCTGGCAATTCAGAATTGTGCGGTATGGGGGTGCAAGGGATAGCCGCCCCGGGGCTGCGACGACCCCAAGCCGGGGCTAACGTCGCAATAAAGTTAAGGGTCATGGGGCGCGATATCCATTTCAAATGACCATGTCGACCTACGTCGGATACCCATAGCGTTGCCAACGCCTAGTACCGGTCCAAACAGCTCTAACGCGACGACTGCCCCTGAACCGCTGCCACTATGGTGCTAACCGCGAGGGCTGTCAGGGCCCTAGGCCCCCGGAGGCCCGACCTCCAACGGGGTGGAATCCCGCGCCGGGCAGGGGGCCCGGCTACGGCCCTCGCGATCCCCGCGGGGACCCGTCGGGGCGCTCTGCGGCAGGCGCGCGACCGGAGCCAAAGCCAGGCGGGGTGTTGGCCAGAGCCCCGGCGGGCGGGTAGCGCGGCACGATCCTGCGAGCCCGGGCGGCCTGCCACCCCGCATGCCCACGCGGGTTACCTACCAGCCGATCCGCATCAGGCCTCGTCAAAGGGTCGCCCTGAGGGCCCCGGGGCGCCGCTGGGCCGAGCGCCACGGCGAGTGGGGCAAGGCGGTCGCCTGAGGGGCCTCCCGCCGGCGCGGGGCGACGAGGCGGATGGGTGGCGGGCCGGCCGCACCAGCCCAGGCCCCATGGAGCAGAGACACCACTGGCGCCAGCGGCTCCCGCCCGCGAGGCCCTGATCGACGGAAGTCCCCAGCGCCGCGGAGTCCGAACGGACCCCCGCGCGGTTCACAGAGCGCCCTAGCGCGGGGACGTCATGCAACGCGGCTCGCGGCCGTCCGGCCCCGCGACCTTTCCACGGCCCGGTCGGGGGCGGACGCCAGGCCGGCGGCCGGGCCCCCTCCCGCCCCAGCCATGCGGTCTCGTACGGACACGCCGATGCGAGGGGGGGTCCCGGGGTGGTCGCGGGGCCCCGCCGGGCCGCGCGCGCCACCCCCGAGGCGCGGGCGGCAGCGCGCGCCGGAACCCTGCGGCAATGTCGTGGGGTCGCGCGCCGCCGGTTCCGGGGCACAGCCCGGGACCCGAGCCGCCAGAGCCTCCGCCCGAACGGGCACTGCGCCTGGACCGCGGTCAGTTCCTCGGGGGCCGGCCCCCGAAGGTCCGCCGCGGCGCACCCGCGCTCGGCGGCGAGCGATCGGGGCCCCGCGGGCACCCGCGCGACTGCGGGCGGCCCGGACGACGGGAGGCGGCGACGTGGCTCAGGTGCGGGC     
F       TAATTTTCAATTTTTAATCGTTTTGAATTAATTAGCCTTTAAAATTTTATTCTTTTATAAGTCCAATGAAAAAGAACAAAAACAGATAATGCTTTATTGACTACTTAAGATTTAAGAGATATAACAGTAAGTAGAGTATTGATTAAAATTAAAGAGAATATAACAATTTAAGTGTTTTTATGTAGGCTAATTTAGAAGAATCTTCAACCTCGTTTTTTATGTATATCGTTTTATATTTTTTATTCCAAGTAAATGAATATCCCTCATTAATAAGAATGGTTTAGGGTCTTAGTTTCTACTCATTGATTGTTTCTGTAAATTGTAATTAAAAATATTATAAAATCTTACATATTTCATTTAATTAGATATTAATGTTAAAATTATTTTATATGATAGTAAATTTATAACTAAAAAATTACTAACTAAATAAACTATAGCATGTTTATAAAGTTCAACATAATATATATATATATTTTCATTAATTGAGATATCTCATACGATTTTTCATTTTTTTTTACGTTTTATCACTTGTTCAACTTTCGAAATACTGCAATTGTATTAATATTGAAATTAATTGTAAAATGTCATAAATAAGTTCTAACCGATTGATTTTCTGTCTTACAAGTATATTCTAAATCATCTATACATAATTAAAATTATATAAAAAAATCATACTAGAAATAATTAGATAATATAAGGTAGACTCTGAAATAAGTAATATGATTACGACTTCCGAACATAGCTATACTGAATCAGATAACTAACAATGACATTCTGGATCTAAAATGTAATACATATCATATCTATTAAATCTATGAGTGAATAGCCCCTCATTATTCGTAGTTTTCATCTTTTACTTAATGTCTAAAAAAGATGAATATTTACTAAACTATCCTAAGCTTTTTAATTCACCGATGAAATTAGAAAGTCAAAAGTTTATACATATCGATAATACACTATAGAAGATTATTATAGTTCGAATAACTCCAACATTGATATAAGGCCCGACAGTAGCGTGTGTCGCATGTATAATGATGGACCCTGGATTTCCTCGACTAGTGCAACATCCCACCGTCAGCGAATCCTAGTCGCCCTTGCACATCGTGAGATATTAGTTGTGTGGTGTGTGATTTCTATAACTTAGAGGAACGTTCTAATGCTTCGTATATTGTGGAACTGAATGTAATTCATCTAATAAGGAAATGAAAGCGTGGACTCACAGCCCACTTTGTGGTGACCATTCAGACAAAACCAAGACGATGGACACGATGAATTTGCTAATCATCTTTATGTTCAAGAGGCTGTGCATATGACGAATGTTAGACACAGTCCAACTTATCATGGCAGATCTTGCTATGCAAGTGTTCAATTTTTAACTCCCACTAGCGGAATTCTCGACGCGACTTCGTCGATAGAGACTTTGAGACTGACATTACCCGCTATTGCTACGTTATATGGACCAAGGTTAGCCAATTGCCGTATTGACAAGTGATGTCATTATGAAATTTTAGCTTGAGACAATAGGAAAAGTACCTTATGCATTATCTGTTTAAAAGGGTATCATGTGGCTGGCCTTAGCACCTGTACACGTGCCAAGTAGAATAAGCAAGGTACACATCACCATCTTCGGAGATCTTTTAAATCGAAACGTTTCTGTTATAACGAATCAAGGAGGGGAATTCCATGGACTCATCAATGGTCGATAAGAAATCCCTAACTGCAACCTATCTTAAACGTGTATTTATTATTTTCGCGGGAACCACAGAGGCGACATCTCATAATGTATTACTGAGTTGATATAGAATCCTGTGCTTTTTGATAAATTTTATCATCTTAATCGCTGGGGGTGTCTACAATACATGGACATTAAATTTTTTCTCGTGTATTGTAAACGGGGAGTGTCGTGCAGCTTATTATAACCCATATATGAATTCTAAGGCTGATCCGGTTACGTTCGCAGGCCCAACCTTGAATACATTCGGTGCTTACGTAAAGAATTGAGGTTGAGTGGAACTCGGTGGGGGGTCGGCGGTGCAAGTGAGCCTCGCATAATGGTCTTCAGGATATCTGCTGCCTCAATCGTCTGTCGGTTGAGCTTTATGTTTGCTCATGCAGTGGAGTGGCCACTCGGGTAGCATTGTGATGACAAGATCGGGCGCAGACACAAGTATACGCAAGTCCCACTAGCCGCGGACGGGATCTGTCAGAAGCTCCGCTGCAAAGCGCAGGGTCCTCAGGATCGCCTATAAGTGGTGATAGCCTCAAGGGGCCACGCCGGCCACAGGCAGACCGCGGCTTAATATGGGGTCCTGCGCACCTGTTGACGCATCCGTAAAGGCGGTCTTTTTTATTGACATCGGTGGTTCCGTCACGTTACGTTAGGGCCTACGCAATCACGAGGGACCGGCTATGGGGCTGAGCTCACGTAAACTAAATATCCAGAGAACGCGATCGGTGTGGAGCGTTCTCCTCCCAGATGGAGCGGCAGATTCCGCAGCCAGGCTCCCCCGAGGCCGGGTAACCTCCAACCCGAGGACCTGCTAATCATCCGTGCGCGACGCCCGGTAAGCAGCTCTGGTTAGGACTCATCGAGCATGGATCGATCATCTTCTGGATTCAGTCGGTCGGCTCCAGCTTGCGCATCGCCAGAGTCTCCCCACGCGGACACCGCCAGTGTGACCGGTGAATTCCCAACGCAGGAACCTTATACATCTACCTGGATTTGTCTGGTGCGGGTGGGTCTGAAGAGACGTCGGTAAGCCGGCCTGGCAATTCAGAATTGTGCTGCATTGAGGTGCAGGGGATAGTCGCCCCGATGCTGCGACGAAGCCAAACCGGGGCTTACATCGCAAAAAAGTTCAGGGTCGTGGGGCGCGATATCCATTTCAGATGACAATGTCGTCCTATGTCGGATACCCATAGCGTTGCGCACGCCGAGTACGGGTCCTAACCGCTCTCACGCGACGACTGCCCCTGAACCGCTGCCAACATGGTGCTAACCGCGGGGGTAGTCAGGGCCCAAGGCCGCCGGAGGCCCGCCCTCCAACGGGGCGGCATCGCGCGCCGGGCAGGGGGCCCAGCTAGGGCCCTCGTGATCCCCGCGGGAACCCGTCGGGGCGGTCTGCGGCAGGCGCGCGACCGGAGCCAGAGCCAGGCTGGTTGTCGGCAAGACCCCCGGCTGGCGCATAGCGCGGCACGATCCAGCGAGCCCGGGCGGCCTGTCGCCCCGCATGCCCACGCCGGCTGCGTGCCGGCTGATCCGCATCAGGGCTGTTCAAAGGGTCGCACTGAGGCCGCGGGGGCGCCGCGGGGCCGAGTGCCACGGTGAGTTAGGCAAGGCGGTCGCTCGGGGAGCCTCCTGCCCGCGCGCGGGGACGAGAGCGATGGGCGGCGGGCCGCCCGCACCAGCCCAGGCCCGATGGAGCAGAGACACCGCTGACGCCAGCGGCTCCCGCCCGGGAGGCCCGGATCGCCGGGAGTCCCCAGCGCCGCGGAGTCCGCACGGACGCCCGCGAGGTTCATAGAGCGCCCTGGCGCGGGGACGTCACGGAACGCGGCTATCGGCCTTCCGGCCCCGGGACCTTTCGACGTCCCGGTGGGGGGCGGACCCCGGGCCGGCGGCCGGGCCCCCCCCCGCCCCAGCGATGCGGTCCCGTACGGACACGGCGATGCGAGGGGGGGTGCGGCGGTGGTCGCGGGGCCCCGCCGCCCCGCGCGCGCCGCCCCCGGGGCGCGGGCCGCAGCGCGCGCCGCAGCCTTGCGGCCATGTCGTGGGTCCGCCCGCCGCCGTTTCCGGGGCACAGCCCGGGACCCGAGCGGCCAGAGCCTCCGCCCGAATGAGCACTGCGCCTGGACCGCGGGCAGGTCCTCGGGGGCCCGTCCCCGAGGGTACGGCGCGGCTCACCCGCGCTCGGCGGCGAGCGGCCGGGGCCCCGCGGGCACCCGCGCGACTGCGCGCGGCCTGGACGACGGGCGGCGGCGACAAGACTCAGGTGCGGGC     
G       TAATTTTCAATTTTTAATCGATTTGAATTAATTAGCCTTTAAAATTTAATTCATTTATAAGTCCAATGAAAAAGAACAAAAACAGATAATGCTTTATTGACTACTTAAGATTTAAGAGATATAACAGTAAATAAAATATTGATTAAAATTAAAGAGAATATAACAATTTAAGTTTTTTTATGTAGGCTAATTTAGAAGAATCTTCAACCTCGTTTTTTATGTATATCGTTTTATATTTTTTATTCCAAGTAAATGAATATCCCTCATTAATAAGAATGGTTTAGGGTCTTAGTTTCTACTCATTGATTGTTTCTGTAAATTGTAATTAAAAATATTATAAAATCTTACATGTTTCATTTAATTAGATATTAATGTTAGAATTATTTTATATGATAGTAAATTTATAACTAAGAAGTTACTAACTAAATAAACTATAGCATGTTTATAAAGTTCAACATAATATATATATAAATTTTCATTAATTGAGATATCTCATACGATTTTTCATTTTTTTTTACGTTTTATCACTTGTACGACTTTCGAAATACTGCAATTGTATTAATATTAAAATTAATTGTAAAATGTCATAAATAAATTCTAACCGATTGATTTTCTGTCTTACAAGTATATTCTAAATCATCTATACATAATTAAAATTATATAAAAAAATCATACTAGAAATAATTAGATAATGTAAGGTAGACTCTGAAATAAATAATATGATTACGACTTCCGAACATAGCTATACTAAATCAGATAACTAACAATGACATTCTGGATCTAAAATGTAATATATATCATATCTATTAAATCTATGAGTGAATAGCCCCTCGTTATTCGTAGTTTTCATCTTTTACTTAATGTCTAAAAAAGATGAATATTTACTATACTATCCTAAGCTTTTTAATTCACCGATGAAATTAGAAAGTCAAAAGTTTATGCATGTCAATAGTACACTATAGAAAATTATTATAGTTCGAATAACTCCAACATTGATATAAGGCCCGATAGAAGCGTGTGTCGCATAAATAATGATGGCTCCTGGATTTCCTCGACTAGTGCAACATCCCTCCGTCAGCGAATCCTAGTCGCCCTTGCATATCGTGAGATATTATCTGTGTGGTGTGTGATTCCTATAACTTAGAGGCACGTTCTAATGCTTCGTATATTGTGGAAATGAATGTAATTCGTCTAATAAGGAGATGAAAGCATTGACTCACAGCCCACTCTGTAGTAACCACTCAGACAAGACCAAAACGATGGACGTGATGAATATGCTATTCATCTTTATGTTCAAGAAGCTGTGGAGATGACGAATATAGGATAAAGTCCAACTTATCATGGCAGACCTTGCTATGCAAGTGTTCAACTTTTAACTCCCACTAGCGGAATTCTCGACGCTACTTCGTCGATAGAGATTTCGAGGCTGATATTACCGACTATTGCTACGTTATATGAACCAAGATAAAGCAATTGATGTATGGACAAGTGATGTCATTGTGTGATTTTAGCTTGAGACAATAGGAAAAGTACCTTATGCACTATCTGCTTAAAAGGGTATCATGTGGCTGACCCTAGCGCCTGTACACATGCCAAGTAGAGTAAGCAAGGTATACATCACCTTATTCAGAGATCTTTTAAATCGTAATGTTTTTGTAATAACGAATCAAGGAGGGGAACTCTATGGACTCATCATTGATCGATAAGTAATCCCTGGCTGCAACCGATCTTAGACGTGTATTTGTCATGTTCGCAGGAACCACGGAGGCGACACCTTACAATGTTTTACTGAGTTGACCTAGGATCTTGTGCCTCTCGATAAATTTTACAATCGTGACTGCTGGGGGTGTCTACAATACATCGACGATAAATTTTTTCTTGTGTAGTGTGAACGGGGAGCATCGCGCAGCTTATTATAACCCATATATGAATTCTAAGGCTGATCTGGTTACGTTCACAGGCCCAGCCTTGAATACATTCGGTGCTTACGTAAAGAATTGAGGTTGAAGGGAACCCGGTCGGGGGTCGGCGGTGCAATGGCGTCTCGCGTAATGGTCTTCAAGCTATCTACTACCTCAATCGCCTGCCGGTCGAGCTTTATGTTTGCTCATGCAATGGAGTGGCCACTCGGGTAACAGTGTGATGGCGACGACGCGCGCTGACACAAGTATACGCAGGTCCCACTAGCCGCGGACAGGATCTGTCGGAAGCTCCGTTGCGAGGCACAAGGTGCTCAGGATCGCCTTTAAGTGGTGATAGCCTCAAGGGGCCAGGCCGGCCACAGGCAAGCGGCTGCCTAAGATGGGGTCTGGCGCACCAGATGACAAATCCGTCAGGGCGGTCTTTTTGATTGACACCGGTGGTTCCGTCACGTTGCTTAAGGGCCTACGCAATCGCGAGGGACCGACTATGGGACTAAGCTCGCGTAAAGTTAATGTCCAGAGAACGCGATCGGTGTCGGGCGTGGTCCCCCCAGGTGGAGTGGCAGATCCCGCATCCAGGCTCTCCCGAGGCCGGGTTGCCCCTAGCCCGAGGTCCTGCTCATCATCCGTGCACGACGCTCGGTAAGCGGGTCTGGTTAGGACTCATGGAGCATGGAGCGTCCATCTTCTGTATTCAGTCGGTCGGCTCCAGCTTGCACATCGCCAGAGTCTCCCCGCGCGGGCGCCGCCCGCATGAGCGGTGAATTCCCAACGCAGGAACCTGATACGTATACCTGAGTTTGTCCATAGCGGGTGGGTCCGAAGAGACGTCGGAAAGCCGGGCTGGCAGTTCAAAATTGTGCCGGATCGGGGTGCAGGGGATAGCCGCCCCGAAGCAGCGACGAACTCAAACCGAGGCTTACGTCGCAACAAAATTCAGGGTCGTGGGGCGCGATATCCATTTCAGATCACGATGTCGTTCGACGTCGGATACCCATAGCGTTGCGAACGTCGAGTACCGGTCCTAACCGCTCTTGCGCGGCGTCTGCCCCTGAACCGCTGCCAAGATGGCGTTAACCGCGAGGGTAGTCAGGGCCCAAGGCCTCCGTAGATCCGCCCTCCAACGGGGCGGAGTCGCGCGCCTGGCAGGGCGCCCGATTAGGGGACTCGTGATCCCCGTGTGAACCCGTCGGGGCGGTCTGCGGCAGGCGCGTGAGCGGAGCCAGAGCCAGGCTGGTTGTTGGCTAGACCCCCGTCAGGCGCGTAGCGCGGCAGGGTCCAGCGGGCCCGGGCGGCCTGCCGCCCCGCATGCCCGCGCTGACTGCCTGCCGGCTGATCCGCATTCGGGCTGGTCAAAGGGGCGCCCTGAGACCGCCGGGGCGCCGCCACGCCGAGTGCCACGGCGAGTGGGGCAAGGCGGTCGCCCGGGGAGCCTCCCGCCTGCGCGCGGCGGCGAGAAGGATAGGCGGCGGACCGTCCGCACCAGCCCAGGCCCCATGGGGCGGGAACACCGCTGCCGCCAGCGGCTCCCGCCCGCGATGCCCAGATCGACGGAAGTCCCCAGTGCCGCGGAGTCCGGACGGACCCCCGCGAGGTTCACAGAGCGCCCTTGCACTGGGACGTCGCGCAGCGCGGCTGGGGGCCGTCCGGCCCCGGGACCCTTCAACGGCCCGGTCGGGGGCGGACCGTGGGCCGGCGGCCGGGCCCCCTGCCGCCCCAGCTGTGCGGTCGCGTACGGACAGGGCGATGCGAGGGGGGGTCCGGGGGTGGTCGCGGGACCCCGCCGGCCCGGGCGCGCCACCGCCGGGGCGCGGGCCGCGGCGCGCGCCGCAACCCTGCGGCGATGTCGTGGTGCCGCCCGCCGCCCGTTCCGGGGCGCAGCCCGGGACCCGAGCGGTCAGAGCCTCCGCCCGAACGGGCACTGCGCCTGGACCGCGGGCAGGACTTCGGGGGCCGGTCCCCGAGGGTACGTCGCGGGGCACCCGCACTCGGCCGCGTGCGATCTGGGCCCCGCGGGCGCCCGTGCGACTGCGCGCGGCCCGGACGACGGGAGGCGGCGACGGGGCTCAGGTGCGGGC     
H       TAATTTTCAATTTTTAATCGATTTGAATTAATTAGCCTTTAAAATTTTATTCTTTTATAAGTCCAATGAAAAAGAACAAAAACAGATAATGCTTTATTGACTACTTAGGATTTAGGAGATATAGCAGTAAATAAAGTATTGATTAAAATTAAAGAGAATATAACAATTTAAGTGTTTTTATGTAAGCTAATTTAGAAGAATCTTCAACCTCGTTTTTTATGTATATCGTTTTATATTTTTTAATCCAAGTAAATGAATATCCCTCATTAATAAGAATGGTTTAGGGTATTAGTTTCTACTCATTGATTGTTTCTGTAAATTGTAATTAAAAATATTATAAAATCTTACGTATTTCATTTAATTAGATATTAATGTTAAAATTATTTTATATGAGAATAAATTTATAACTAAAAAGTTACTAACTAGATAAACTATAGCATGTTTATAAAGTTCAACATAATATATATATATATTTTCATTAATTGGGATATCTCATACGATTTTTCATTTTTTTTTACGTTTTATCACTTGTTCGACTTTCGAAATACTGCAATTGTATTATTATTAAAATTAATTGTAAAATGTCATAAATAAATTCTAACCGATTGATTTTCTGTCTTACAAGTTTATTCTAAATCATCTATACATAATTAAAATTGTATAAAAAAATCATACTAGAAATAATTAAATAATATAAGGTAGACTCTGAAATAAATAATATGATTGCGACTTCCGAACATAGCTATACTTAATCAGATAACTAACGATGACATTCTGGATCTAAAATGTAATACATATCATATCTATTAAATCTATGAGTGAATAGCCCCTCATTATTCGTAGTTTTCATCTTTTACTTAACGTCTAAAAAAGATGAATATTTACTAAACTATCCTAAGCTTTTTAATTCACCGATGAAATTAAAAAGTCAAAAGTTTATACATATCAATAATACACTATAGAACATTATTATAGTTCGAATAACTCCAACATTGATGTAAGGCCCGATAGAAGCGTGTGTCGCATATATAATGATGGGTCCTGGATTTCCTCGACTAGTACAACATCCCTCCGTCGGCGAATCCTAGTTGCCCTTGCATATCGTGAGATATTATGTGTGTGGTGTGTGATTCCTCTAACTTAGAGGCACGTTCTAATGCTTCGTATGCTGTGGAATTGCATGTAATTCGTCTAATAAGGAGATGAAAGCATTGACTCACAGCCCACTCTGTGGTGACCACTCAGACAAGACCAAGACGATTGACATGATGAATGTGCTAGTCATCTTTATGTTCAAGAGGCTGTGCAAATGACGAATATAAGATAAAGTCCGACTTATCATGGCAGACCTTGCTATGCAAGTGTTCAACTTTTATCTCCCACTGGCGGGATTCTCGACGCTACTTCGCCGATAGAGATTTCGAGACTGACATTACCGCCTATTGCTACGTTATATGGACCAAGATTAGGCAATTGATGTATCGCCAAATGATGTCATTATGAGATTTTAGCTTGAGACAGTGGGAAAAGTACCTTATGCACTATCTGTTTAAAAGGGTATCATGTGGCTGACCTTAGCACCTGTACACGTGCCAAGTAGAGTAAGCAAGGTACTCATCACCGTATTAAGAGATCTTTTAAATCGGAATGTTTGTGTCACAACGAATCAGGGAGGGGAACTCTATGGACTCATCAATGGTCGATAAGTAGTCCCTAACTGCAACCGATCTTATATGTGTATTTCCCATTTTCGCTGGAACCACGGAGGCGACATCTTAAAATGTTTTACTAAGTTGAAGTAGAATCCTGTGCTTCTCGATACCTTTTATAATCATAACCGCTGGGGGTATCTACAATACATCGACGTTAGATTTTTTCTCGTATAGTGTAAACGGGGTGCATCGCGCAGCTTATTGTAACCTATAGGTGAATTCTAAGGCTGAGCTGGTTACGTTCACAGGCCCAACCTTGAATACATTCGGTGCTTACGTAAAGAGTTGAGGTTGACGGGAACCCGGTTGGGGGTCGGCGGTGCAAGCGTGCCTCGCATAATGGTCTTCAAGCTATCTGCTACCTCAATCGCCTGCCGGTCGAGCTTTATACTTGCTCATGCAATGGAGTGGCCACTCGAGTAACATTGTGATGGCAACAGCGGGCGCAGACACAAGTGTACGCAAGTCCCACTAGCCGCGGACGGAATCTGTCGGAAGCTCCGCTGCAAGGTGCAAGGTTCTCAGAATCGCTTTTAAGTGTTGATAGCCACAAAGGGTCATGCCGGCCACAGGCAGGCCGCAGCTTAAGATGGAGTCCCGCGCACCAGGTGACACATCCGTGAGGGCGGTTTTTTTAATTGACATCGGCGGTTCCGTCACGTTCCTTAAGGGCCTACGCAATCCCGAGAGACCGGCTATCGGGCTAAGCTCGCGTAGGCTAAATATCCCAAGAACACGATCGGTGTCGAGCGTGGTCCTCCCAGGTGGAGTGGCAAATTCCGCAGCCAGGCTCCCCCGAGGCCGGGTTGCCTCTAGCCCGAGGGCCTGCTTATCATCCGTGCTCGACGCCCGGTAAACGGTTCTGGTTAGGTTTCATCGAGCGTGGATCGTCCATCTTCTGTATTCAGCCGGCCGGCTCCAGTTTGCGCATCGCCAGAGTCTCCCCGCGCGGGCGCCGCCGGTGTGAGCGGTGAATTCCCAACGCAGGAACCTTATACGTGTACCTGAATTTGTCCAGTGCGGGTGGGTCGAGAGGGACGTCGGTAAGCCGGACTGTCACTTCAGGATTGTGCGGCATGGTGGAGCAGGGCATAGGCGCCCCGGGGCCGCGGCGAACCCAAACCGAGTCTTAGGTCGCAATAAATTTGAGGGTCGTGGGGAGCGATATCCATTTCAAATTACGATGTCGTCCTACGCCGGATACCCATAGCGTTGCGAATGCCGGGCACCGGTCCCGACGGCTCTAGCGCGACGACCGCCCCTGAACGGCTGCCAATATGGCGCTAACCGCGGGGGCAGTCAGGGCCCCGGGCCCCCGGAGGCCCGCCCTCCAACGGGGCGGAATCCCGCGCCAGGCACGGGGCCCGGCTAGGGCACTCGTGATCCCCGCGCGAATCCGTCGGGGCGCTCTGCGAGAGGCGCGCGAGCGGAGCCAGAGCCGGGCTCGCTGTCGGCCAGGCTCCCGGCAGGCGGGTAGTGCGGCATGGTCCGGCGGGCCCGGGCAGCCTGCCGCCCCGCATGCCCACGCGGAACGCCTGCCGGGTGATCCGCATCAGGGCTGGTCAAAGGGTCGCCCTGAGGCCCCCGGGGCGCCGCCGGGTCGAGTGCCACGGCGAGTGGGGCAAGGCGGTCGCCCGGGGGGCCTCCCGCGGGCGCGCGGCGACGCGACGGATACGCGGCGGGCCGTCCGCACCAGCCCAGGCCCCATGGAGCAGCGACACCGCTGACGCCAGCGGCTCCCGCCCGCGAGGCCCGGATCGACGGGAGTCCCCAGGGCCACGGAGTCCGGACGGACCCCCGCGCGGTTCACAGAGCGCCCTAGCGCGGGGACGTCACGCAGCGCGGCTCGCGGCCGTCCGGCCCCGCGACCTTTCCACAGCCCGGTCGAGGGCGGACTCCGCCCCGGCGGCCGGGCCCCCCCCCGGCCCAGCCATGCGGTCGCGTCCGGACAGGGCGATGCGAGGGGGGGTTCGGGGGTGGTCGCGGGGCCTCGCCGCCCCGTGCGCGCCACCCCCGGGGCGCGGGCGGCGGCGCCCGCCGCAGCCCTGCGGCAATGTCGTGGGACCGCCCGCCGCTCGTTCCGGGGCACAGCCCGGGACCCGAGCGGCCAGCGCCTCCGCCCGAACCGGCACTGCCCCTGGACCGCGGGCGGCACCTCGGGGGCCGGTCCCCGAGGGCGCGCCGCGGCCCACCCGCGCTCGGCGGCGAGCGATCTGGGCCTCGCGGGCGCCCGCGCGAGCGCGTGCGGCCTGGACGACGGGAGGTGGCGACGGGACTCAGGTGCGGGC     
I       TAATTTTCAATTTTTAATCGATTTGAATTAATTAGCCTTTAAAATTTTATTCATTTATAAGTCCAATGAAGAAGAACAAAAACAGATAATGCTTTATTGACTACTTAAGATTTAAGAGATATAACAGTAAATAGAGTATTGATTAAAATTAAAGAGAATATAACAATTTAAGTGTTTTTATGTAGGCTAATTTAGAAGAATCTTCAACCTCGTTTTTTATGTATATCGTTTTATATTTTTTATTCCAAGTAAATGAATATCCCTCATTAATAAGAATGGTTTAGGGTCTTAGTTTCTACTCATTGATTGTTTCTGTAAATTGTAATTAAAAATATTATAAAATCTTACATGTTTCATTTAATTAGATATTAATGTTAGAATTATTTTATATGATAGTAAATTTATAACTAAAAAATTACTAACTAAATAAAGTATAGCATGTTTATAAAGTTCAACATAATATATATATATATTTTCATTAATTGGGATATCTCATACGATTTTTCATTTTTTTTTACGTTTTATCACTTGTTCCACTTTCGAAATACTGCAATTGTATTAATATTAAAATTAAATGTAAAATGTCATAAATAAATTCTAACCGATTGATTTTCTGTCTTACAAGTATATTCTAAATCATCTATACATAATTAAAATTGTATAAAAAAATCATACTAGAGATAATTAAATGATATAAGGTAGACTCTGAAATAAATAATATGATTACGACTTCCGAACATAGCTATACTAAATCAGATAACTAACAATGACATTCTGGATCTAAAATGTAATACATATCATATCTATTAAATCTATGAGTGAATAACCCCTCATTATTCGTAATTTTCATCTTTTACTTAATGTCTAAAAAAGATGAATATTTACTAAACTATCCTAAGCTTTTTAATTCACCGATGAAATTAGAAAGTCAAAAGTTTATACATATCAATAATACACTATAGAACATTATTATAGTTCGAATGACTCCAACATTGATATAAGGCCCGATAGGAGCGTGTGTCGCATGAATAATCATGGATCTAGGATTTCCTCGACTAGTGCAACATCCCTCCGTCAGCGAATCCTAATTGCCCTTGCATATCGTGAGATATTATCTGTGTGGTGTGTGATTCCTATAACCTAGAGGCACGTTCTAATGCTTCGTATATTGTGGAAATGAATGTAATTCATCTAACAAGGAGATGAAAGCGTCGACTCACAGCCTACTCTGCAGTAACTGTTCAGACAAAACCAAGACGATGGACACGATGAATGTGCTAGTCATCTTTATGTTCAAGAGGCTGTGAAAATGACGAATGTAAGATAGAGTCCAACTTATCATGGCAGATCTTGCCATGCAAGTGTTCAACTTTTAGCTCCCACTAGTGGAATTCTCGACGCCACTTCGTCGATAGAGATCTTGAGATTGATATTACCCACTATTTCTCCGTTATATGGACCAAGATTAGGCAATTGCTGTATTGGCAAGTGATGTCATTATGAAATTTTAGCTTGAGACAATGGGAAAAGTACCTTATGCAGGATCTGCTTAAAAGGGTATCATGTGGCTGACCTTAGCACCTGTACACTTGCCAAGTAGAGTAAGCGAGATACACATCACCTTATTCAGAGATCTTTTAAATCGAAACGTTTATGTCATAACGAATCACGGAGGGGAACTCTAAGGGCTCATCAATGATCGATAAGTAATCCCTGACTGCAACCGATCTTAGACGTGTATTTTTCATTTTCGCGGGAACCACGGAGGCGACACCTCATAATGTTTTACTGAGTTGATATAGAATCCTGTGCCTTTGGATATATTATACAATCTTAAACGCTGGGGGTATCCACAATACATCGACATTAAATTTTTTCTTGTGTAATGTGAACGGGGGGCGTCTCGCAGCCTATTATAACCCATAAGTGAATTCTAAGGCTAACCCGGTTACGTTCACATGCCCAATCTTGAATACATTCGGTGCTAACGTAAAGAATTGAGGTTAAGCGGAACCCGGTCGGGGGACGGCGGTGCAATGGCGCCCCGACTAATGGTCTTCAAGCTATCTGCTGACTCAATCGCCTGCCGGTGGAGCTTTATGTTTGCTCATGCATTGGAGTGGCCACTCGAGTAACAATCTGCTGGCAATGTGGGGCGCGGACACAAGTATGCGCAAGTCTCACTAGCCGCGGACGGTATGTGTCGGAAGCTTCGGTGCAAAGAACACGGTCCTCAGGATCGCATTTAAGTGTTGATAGCCCCAAGGGGCCACGCCGGCCATAGGCAGGCCGCGGCCTAAGATGGGGTCCCGCGCACCAGTTGACGTATCCGCAAGGGCGGTCTTTTTAATTGACACCGGTGGTTCCGTCACGTTTCTTAAGGGCCTACGCAATCGCGAGGGACCGTCTACGGGCCTGAGCTCGCGTAAACTAAATATCCAGAGAACGCGATCGGTGTCGAGCGTGGTCTCCCCAGATGGAGTGGCGGATCCCGCAGCCAGGCTCCCCGGAGGCCGGGTTACCTCTAGCCCGAGTGCCTGCTAATCATCCGTGCTCGACGCCCGGCAATCGGCTCTGGTTAGGACTCATAGAGCGTGGATCGCCCATCACCTGTATTCAGCCGGTCAGCTCCAGCTCTCGCATCGCCAGGGTCTCCCCGCGCGGGCACCGCCTGTGCGGGCGGTGAATTCCCAACGCGGAAACCTGATACGTTTACCTGAATTTGTCCGGCGCGGGTGGGTCGAAAGAGACGTCGGAAAGCCAGGCTGGCACTTCATGATTGTGCCGCATCGGGGTGCAGGGGATAGCCGCCCCGGGGCTGCGGCGAACCCAAACCGAGGCTTACTTCGCAATAAACTTGGGGGTCATGGGGCGCGATATCCATTTCAAATAACCATGTCGTCCTACGTCGGATACCCATAGCGTTGCGAACGCCGAGCGCCGGTCCCTACGTCTCTAGCGCGTCGACTGCCCCTGAACCGCTGCCAAGATGGCGTTAACCGCGGCGGGAGTCAGGGCCCCAGGCCTCCGCAGATCCGCCCTCCATCGGGGCGGAATCCCGCTCCAGGCAGGGAGCCCGGCTAGGGCCCTCGCGATCCCCGCGCGAACCCGTCGGGGCGCTCTGCGTCAGGCGCGCGATCGGAGCCACAGCCAGGCTGGTTGTCGGCAAGACCCCCGCCGGGCGGCTAGCGCGGCAGGATCCAGCGAGCCCGGGCGGCCTGCCGCCCCGCATGCCCACGCTGTCTGCATGCCCGCTGATCGGCGTCAGGGCCTGTCAGAGGGCAGCCCTGAGGCCGGCGGGGCGTCGCCGGGCTGACTGCCACGGCGAGTGGGGCAAGGCGGTCGCCCGACGTGCCTCCCGCCGGCGCGCGGCGGCGTGATGGATAGGCGCCGGTCCGTCCGCACCAGCGCAGGCCCCATGGGGCAGAGACACCGCGGTGGCCAGCCGCTCCCGCCCGCGAGGCCCCGATCGACGGGAGCCCCCAGGGCCGCGGAGTCCGGACAGACCCCCGCGCCGTTCATAGAGCGCCCTAGCGCGGGGACGTCACTTAACGCTGCTCAAGGCCGTCCCGCCCCGGGACCTTTCCACGGCCCGGCCGGGGGCGGACGCCGGGCCGGCGGCCGGGGCCCCCGCCGCCCCAGCCGTGCTGTCGCGTACGGACACGGCGTTGCGAGGGGGGGTCCGGGGGTGGTCTCGGGGCCCCGCCGTCCCGCGCGCGCTACCTCCAGAGCGCGGGCGGCGACGCGCGCCGTAGCCCTGCGGCGATGTCGTGGGGCCGCCCGCCGCCAGTTCCGGGGCGCAGCCCGGGACCCGGGCGACCAGAGTCTCCGCCCGAACGGTCACTGCGCCTGGACCGCGGGCAGGTCCTCGGGGGCCGGCCCCCGAGGGTGCGGCGCGGCCCACCCGCGCTCGGCGGCGAGCGATCTGGGCCCCGCGGGCGCCCGCGCGAGAGCGGGCGGCCTGGACGACGGGAGGCGGCGACGGGGATCAGGTGCGGGC     
J       TAATTTACAATTTTTAATCGGTTTGAATTAATTAGCCTTTAAAATTTTATTCATTTATAAGTCCAATGAAAAAGAACAAAAACAGATAATGCTTTATTGGCTACTTAGGATTTAAGAGATATAACAGTAAATAAAGTATTGATTAAAATTAAAGAGAATATAACAATTTAAGTATTTTTATGTAAGCTAATTTAGAAGAATCTTCAACCTCGTTTTTTATGTATATCGTTTTATATTTTTTACTCCAAGTAAATGAATATCCCTCATTAATAAGAATGGTTTAGGGTATTAGTTTCTACTCATTGATTGTTTCTGTAAATTGTAATTAAAAATATTATAAAATCTTACATATTTCATTTAATTAGATATTAATGTTAGAATTATTTTATATGATAATAAATTTATAACTAAAAGATTACTAACAAAATAAACTATAGCATGTTTATAAAGTTCAACATAATATATATATATATTTTCATTAATTGAGATATCTCATACGATTTTTCATTTTTTTTTACGTTTTATCACTTGTTCCACTTTCGAAATACTGCAATTGTATTAATATTAAAATTAATTGTAAAATGTCATAAATAAATTCTAACCGATTGATTTTCTGTCTTACAAGTGTATTCTAAATCATCTATACATAATTAAAATTATATAAAAAAATCATACTAGAAATAATTAAATGATATAAGGTAGACTCTGAAATAAATAATATGATTACGACTTCCGAACATAGCTATACTGAATCAGATAACTAACAATGACATTCTGGATCTAAAATGTAATATATATCATATCTATTGAATCTATGAGTGAATAACCCCTCTTTATTCGTAATTTTCATCTTTTACTTAATGTCTAAAAAAGATGAATATTTACTAGACTATCCTAAGCTTTTTAATTCACCGATGAAATTAGAAAGTCAAAAGTTTATACATATCAATAATACACTATAGAATATTATTATAGTTCGGATAACTCCAACATTGATATAAGGCCCGATAGGAGCGTGTGTCGCATAAATAATAATGGATCCTGGATTTCCTCGACAAGCGCAACATCCCTCCGTCAGCGAATCCTAATCGCCCTTGCATATCGTGAGATATTAACTGTGTGGTGTGCGATTCCTATAACTTAGAGGCACGTTCTAATGCTTCGTATACTGTGGAATTGGATGTAATTCGTCTAATAAGGAGATGAACGCATAGTCTCACAGCCGACTCTGTAGAAACCCTTCAGACAAGACCAAGACGATGGACACGATGAATTCGCTACTCATCTTTATGTTCAAGAGACTGTGTATATGACGAATGTAGGATATAGTCCAACTTATCTTGGCAGGCCTTGCTATGCAAGTGTTCAAATTTTAACTCCCACTAGCGGAATTCTCGACGCTACTTCGTCGATAGAGATATCGAGATTGATATTACCCACTATTGCTACGTTATATGGACCAAGATCAGGCAATTGATGTATCGACAATTGATGTCATTATGAAATTTTAGCTTGAGACCATAGGCAAGGTACCTTATGCATTATCTGTTTAAAAGGGTATCATGTGGCTGACCTTAGCACCTGTACACGTGCCAAGTAGAGTAAGCAAGCTACACATCACCATATTCAGAGATCTTTTAAATCGAAAAGTTTATGTTATAACGAATCACGGAGGGGAACTCTATGGACTCATCAATGGTCGATAAGAAATCCCTAGCTGCAACCGATCTTAGACGTGTATTTGTCATCTTCGCAGGAACCACAGAGGCGACATCTCATAATGTCTTACTAAGTTGACGTAGAATCCTGTGCCTCTCGACATATTATACGATCTTGAACGCTGGGGGTATCTACAATACATTGACGTTAAATTTTTTCTCGTGTAATGTAAACGGGGAGCATCACACAGCTTATTATACCCCATATATGAATTCTAAGGCTAACCAGGTTACGTTCACAGGCCCAATCTTGAATACATTCGGTTCTAACGTAAAGAATTGCGGTTGAAGGGAACCCGGTCGGGGGTCGGCGGTGCAACCGCGTCTCGCATAATGGTCTTCAAGCTATCTCCTACCTCAATCCCCTGCCGGTCGAGCTTTATGACTGCTCATGCATTGGAGTGGCCACTCGAGTAACAGTCTGGTGACAACATAGGGCGCAGACACAGGTATGCGCAAGTCCCACTAGCCGCAGACGGTATCTGTCGGAAGCTTCGATGCAAAGTGCACGGTTCTCAGAATCGCCTCTAAGTGTTGATAGCCCCAAGGGGCCATGCCGGCCACAGGCAGGCCACGGCGTAAGATGGGGTCCCGCGCGCCAGTTGACGAATCTGCTAAGGCGGTCTTTTTAATTGACACCGGGGGTTCCGTCACGTTGCTTAAGGGCCTACGCAATCGCGAGGGACCGTCTATGGGGCTGAGCTCGCGTAGACTAAATATCCGGAGAACGCGGCCGCTGTCGAGCGTAGTCCTCCCAGATGGAGAGGTAGATACCGCAGCCAGGCTCCCCCGAGGCCGGGTTGCCTCTAGCCCGAGAGCTTGCTCATCATCCGTGCACGACGCCCGGTAAGCGGCTCTGGTTAGGACTCATCGAGCGTGGATCGTACATCCTCTGTATTCAGCCGGACGGCTCCAGCTTTCGCATCGCCAGAGTCTCCCCTCGCGGGCACCGCCCGTGTGAGCGGTGAATTCCCAACGCGGAAACCTGATACTTATACCTGAATTTGTCCGATGCGGGTGGGTCGAAAGAGACGTCGGAAAGCCAGGCTGGCACTTCAAGATTGTGCTGCATCGGGGTGCAGGGAATAGCCGCCCCGGGGCTCCGACGAACCCAAACCGATGCTTACGTCGCAATAAAGTTCAGGGTCGTGGGGCGCGATATCCATTTCAAATGACGATGTCGTCCTACGTCGGATACCCATAGCGTTGCTAACGCCGAGAACTGGCCCCCACAGCTCTGCCGCGCCGACAGCCCCTGAACCGCTGCTAGTATGGCGTTAACCGCGCGGGTGGTCAGGGGCCAAGGCCCCGGGAGACCCGCCCTCCGTCGGGGCGGACTCCCGCGCCGTGCAGGGGGCCCTGTTAGGGCCCTCGTGATCCCCGCGCGAACCCGTCGGGGCGGTCTGCGGCAGGCGCCCGATCGGAGCCATAGCCAGGCTGGTTGTCGGCCAGACCCCCGCCAGGCGTGTAGCGCTTCATGATGCAGCGGGCCCGAGCGGCCTGCCGCCCCGCATGCTCACGCCGACTGCCTGGCAGCTGATCCGCATCAGGGCTGGTCAGAGGGTCTCCCTGAGGCCGCCGGGGCGCCGCCGGGCCGAGTGCCACGGCGAGTGGGGCAAGGCGGTCGCCGGCGGTGCCACCCGCCGGCGCGCGGAGGCGAGACGGATAGGCGGCGGGCCGTCCGCATCACCCCCGGCCCCATGGAGCAGAGACACCGCGGACGCCAGCGGCTCCCGCCTGCGAGGCCCCGATCGACGGGAGCCCCCAGTGCCGCGGAGTCCGGACAAGCCCCCGCGCCGGTCGCAGAGCGCCCTAGCACGGGGACGTCACCCAACGCGGCTCGCGACCGTCCGGCCGCGGGACCTTTCCACGGCCCGCGCGGGGGCGGACCCCGGGCCGGCGGCCGGGGCCCCCGCCGCCCCAGCCGTCCCGTCGCGTCAGGACACGGCGGCGCGATAGGGGGTGCAGGGGTGGTCGCGGGGCGCCGCCGCCCCGCGGGCGCAACCCCCGGAGCGCGGGCGGCCACGCGCGCCGCAGCCCTGCGGCAGTGTCGTGGGGCCGCCCGCCGCCGGTTCCGGGGCGCAGCCCGGGACCCGAGCGGCCAGAGTCTCCGCCCGAACGGGCACTGCGCCCGGACCGCGGGCAGGTCTTCGGAGGCCGGTCCCCGAAGGCGCGCCGCGGCCCACGCGCGCTCGGCAGCGTGCGATCTGGGCCCCGCGGGCGCCCGCGCGAGGGCGGGCGGCCGGGACGACGGGAGGCGGCGACGTGAATGAGGTGCGGGC     
K       TAATTTTCAATTTTTAATCGATTTGAATTAATTAGCCTTTAAAATTTTATTCATTTATAAGTCCAATGAAAAAGAACAAAAACAGATAATGCTTTATTGGCTACTTAAGATTTAAGAGATGTAACAGTAAATAAAGTATTGATTAAAATTAAAGAGAATATAACAATTTAAGTATTTTTATGTAAGCTAATTTAGAAGAATCTTCAACCTCGTTTTTTATGTATATCGTTTTATATTTTTTATTCCAAGTAAATGAATATCCCTCATTAATAAGAGTGGTTTAGGGTCTTAGTCTCTACTCATTGATTGTTTCTGTAAATTGTAATTAAAAATATTATAAAATCTTACGTATTTCATTTAATTAGATATTAATGTTAAAATTATTTTATATGAAAATAAATTTATAACTAAGAAATTACTAACGAGATAAACTATAGCATGTTTATAAAGTTCAACATAATATATATCTATATTTTCATTAATTGAAATATCTCATACGATTTTTCATTTTTTTTTACGTTTTATCACTTGTTCCACTTTCGAAATACTGCAATTGTATTAATATTAAAATTAATTGTAAAATGTCATAAATAAATTCTAACCGATTGATTTTCTGTCTTACAAGTATATTCTAAATCATCTATACATAATTAAAATTATATGAAAAAATCATACTAGAAATAATTAAATGATATAAGGTAGACTCTGAAATAAATAATATGATTACGACTTCCGAACATAGCTATACTAAATCAGATAACTAACAATGACATTCTGGATCTAAAATGTAATACATATCATATCTATTAAATCTATGAGTGAAAAACCCCTCATTATTCGTAATTTTCATCTTTTACTTAATGACTAAAAAAGATGAATATTTACTAAACTATCCTAAGCTTTTTAATTCACCGATGAAATTTGAAAGTCAAAAGTTTATACATGTCAATAATACACTATAGAACATTATTATAGTACGAATAACTCCAACATTGATATAAGGCCCGATAGAAGCGTGTGTCGCATAGATAATGACGGATCCTGGATTTCCTCGACCAGTGCAACATCCCTCCGTCAGCGAATCCTAGTCGCCCTTGCATATCGTGAGATATTAACTGTGTGGTGTGGGATTCCTATAACTTAGAGGTACGTTCTAATGCTTCGTATACTGTGGAACTGTATGTAATTCATCTAACAAGGAGATGAAAGCATCGACTCACAGCCCACTCTGTAGTAACCCCTCAGACAAAACCATGACGATGGACATGATGTATATGCTACTCATCTTTATGTTCAAGAGGCTGTGAATATGACGAATGTGAGATAGAGTCTAACTCATCATGGCAGATCTTGCTATGCAAGTGTTCAATTTTTAACTCCCACTGGCAGAATTCTCGACGCTACTTCGTCGATAGAGATTTCGAGATTGATATTGCCCACTATTGCTACGTTATATGGACCAAGATTAAGCAATTGGTGTATTGACAAATGATGTCATTATGAAATTTTAGCTTGAGACAATGGGAAAAGTACCTTATGCACCATCTGCTTAAAAGGGTATCATGTGGCTGACTTTAGCACCTGTACACATGCCAAGTAGAGTAAGCATGATACACATCACCTTATTCAGAGATCTTTTAAATCGGAATGTTTGTGTCACAACGAATCAAGGAGGGGAACTCCATGGACTCATCAATGGTCGATAAGTAATCCCTAACTGTAACCGGTCTTAAACGTGTATTTATCATTTTCGCAGGAACCACAGAGGCGACATCTCACAATGTCTTACTGAGTTGATTTAGAATCTTGTGCATCTCGATATGTTATATAATCATAAACGCTGGGGGTATCTACAATACATTGACATTAAATTTTTTCTCCTATAATGTTAACGGGAGGACTCGCGCAGCTTATTATAACCCATACATGAATTCTAAGGCTAACCTGGTTACGTTCACAGGCCCAAACTTGAATACATTCGGTACTTACGTAAAGAGTTGAGGTTGAGGGGAACCCGGTCGGGGGTCGACGGTGCAATCGAGCCTCGGGTAATGGTCTTCAAGCTATCTGCTGCCTCAATCGCCTGCCGGTCGAGCTTTATGCCTGCTCATGCAATGGAGTGGCCACTCGAGTAACACTCTGGTGACAACGAGGGGCGCAGACACAAGTCTGCGCAAGTCCCACTAGCCGCGGAGGGCATCTGTCCGAAGCTCCGTTGCAAAGTGCAGGGTTCTCAGAATCGCTTCTAAGTGGTGATGGCCGCAAGGGGACACGCCGGCCACAGGCAGGCCGCGGCCTAAGATGGGGTCCCGCGCACCAGTTGTCGCATCCGTAAGGGCGGTATTTTTAATTGACATCGGTGGTTCCGTCACGTCGCTTAAGGGCCTACGCAATCACGAGGGACCGTCTATGGGACTGAGCTCGCGTAAACTAAATATCCAGAGAACGCGTGCGGTGTGGAGCGTGGTCCTCCCAGCTGGAGTGGCTGATCCCGCAGCCAGGCTCTCCCAAGGCCGGGTCCCCTCTAGCCCGTGGGCATGATCATCATCCGTGCACGACGCCCGGTAAGCGGCCCTGGTTAGGATTCATCGAGCTTGGATCGGCCATTTTCTCTATTCAGTCGGTCGGCTCCAGCTCTCACATCGCCAGAGTCTCCCCACGCGGGAAACGCCCGTGAGCGCGGTGAATTCCCAACGCAGAAACCTGATACATCTACCTGAGTTTGTCCAATGAGGGTAGGTCGAAAGAGACGTCGGTAAGCCAGCCTGGCAATTCATAATTGTGCGGCGTCGTGGTGCAGGGGATAGCCGCCCCGAGGTTGCGGCTAAGCCAAACCGGGGTTTACGTCGCAATAAAATTTGGGGTCATGGGGCGCGATATCCATTGCAAATTACCATGTCGTCCTACGTCGGATACCCAAAGCGTTGCGAACGCCGAGGGCCGGTCCCAACGACTCTACCGCGCCGACCGCCCCTGAACCGCTGTCAACATGGCGCTAACCGCGAAGGCAGTCAGAGCCCAAGGCCTCCGGAGCGCCGTCCTCCATCGGGGCGGAGTCCCGCGCCAGGCAGGGGGCCCGGCTAGGGCCCTTGTCATCCCCGCGCGAACCCGTCGAGGCGGTCTGCGGCAGTCGCCTGACCGGAGCCAGAGCCAGGCTGGTTGTTGGCTGGACGCCCGCCAGGCGTGTAGCGCGGCCTGATCCAGCGAGCCCGGGCGGCCTGCCGCCCCGCGTGCCCAAGCTGTTTGCCTGCCAGTTGATCCGCATCAGAGCGGGTAAGAGGGTTGCCCTGAGGCCGCGGGGGCGCCGCCGGGCCGAGGGCCACGGTGAGTGGGGCAAGGCGGTCGCCGGGGGAGCCTCCCGCAGGCGCTCGGAGACGAGACAGATAGGCGGCGGGCCGTCCGCACCAGGCCAAGCCCCATGGAGCAGAGGCACCGCTGGCGCCAGCGGCTCCCGCCTGGGATGCCGCGATCGACGGTAGTCCCCAGTGCCGCGGAGTCCGGACAGGCCCCGGCGCGGTTCACAGAGCGCCCTGGCGCGGGGACGTCACGCAACGCGGCTCGCGGCCGTCCGGCCCCGGGACCCTTCAACGGCCCGGCCGGGGGCGGACCCGGGGCCGGCGGCCGGGCCCCCTGCCGCTCCAGCCGTGCAGTCGCGTATGGACACGGCGATGCGAGGGGTGGTCCGGGGGTGGTCGCGGGGCCTCGCCGCCCCGCGCGCGCGACCCCCGAAGCGCGGGCGGCAACGCGCGCCGCAGCCCTGCGGCAATGTGGTGGAGCCGCCCGCCGCCGCTTCCGCGGCACAGCCCGGGACCCGAGCGGCCAGTGTCTCCGCCCGAACGGGTACTGCGCCTGGACGGCGATCAGTGCCTCCGGGGCCGGTCCCTGAGGGTACGCCGCGGGCCACGCGCGCTCGGCGGCGTTCGATCCGGGCCCCGCGGGCGCCCGCGCGAGAGCCGGCGGCCCGGACGACGGGAGGGGGCGACGGGACTCAGGTGCGGGC     
L       TATTTTACAATTTTTAATCGATTTGAATTAATTAGCCTTTAAAATTTTATTCATTTATAAGTCCAATGAAAAAGAACAAAAACAGATAATGCTTTATTGACTACTTAGGATTTAAGAGATTTAGCAGTAAATAGAGTATTGATTAAAATTAAAGAGAATATAACAATTTAAGTGTTTTTATGTAAGCTAATTTAGAAGAATCTTCAACCTCGTTTTTTATGTATATCGTTTTATATTTTTTATTCCAAGTAAATGAATATCCCTCATTAATAAGAATGGTTTAGGGTCTTAGTATCTACTCATTGATTGTTTCTGTAAATTGTAATTAAAAATATTATAAAATCTTACATATCTCATTTAATTAGATATTAATGTTAGAATTATTTTATATGATAATAAATTTATAACTAAGAAATTACTAACTAAATAAACTATAGCATGTTTATAAAGTTCAACATAATATATATGTATATTTTCGTTAATTGAAATATCTCATACGATTTTTCATTTTTTTTTACGTTTTATCACTTGTTCCACTTTCGAAATACTGCAATTGTATTAATATTAAAATTAATTGTAAAATGTCATAAATAAATTCTAACCGATTGATTTTCTGTCTTACAAGTATATTCTAAATCATCTATACATAATTAAAATTATATAAAAAAATCATACTAGAAATAATTAAATAATATAAGGTAGACTCTGAAATAAATAATATGATTACGACTTCCGAACATAGCTATACTGAATCAGATAACTAACAATGACATTCTGGATCAAAAATGTAATAAATATCATATCTATTAAATCTATGAGTGAATAGCCCCTCAATATTCGTAGTTTTCATCTTTTACTTAATGTCTAAAAAAGATGAATATTTACTAGACTATCCTAGGCTTTTTAATTCACCGATGAAATTAAAAAGTCAAAAGTTTATACATTTCAATAATACACTATAGAACATTATTATAGTTCGAATAACTCCAACATTGATAAAAGGCCCGATAGAAGCGTGTGTCGCATACATAATAACGGACCTTGGATTTCCTCGACAAGTGCAACATCCCTCCGTCAGCGAATCCTAGTTGCCCTTGCATATCGTGAGACATTATCTGTGTGGTGTGTGATTCCTATAACTTAGAGGCACGTTCTAATGCTTCGTATATTGTGGAATTGAATGTAATTCATCCAATAAGGAGATGAACGCACGGACTCACAGCCCACTCTGTAGTGACTGCTCAGACAAAACCAAGACGATGGACATGATGAATGTGCTATTCATCTTTATGTTCAAGAGGCTGTGGATATGACGAATGTAGGATAGAGTCCAACTTATCATGGCAGATCTTGCTATGCAAGTGTTCAATTTTTAACTCCATCTGGCGGAATTCTCGACGCTGCTTCGTCGATAGAGATCTCGAGATTGATATTGCCCACTATTACTACGTTATATGGACCTAGATGAAGCAATTGATGTATCGGCAAGTGATGTTATTATGAAATTTTAGCTTGAGACAATAGGAAAAGTACCTTATGCAGTATCTGCTTAAAAGGGTATCATGTGGCTGACCTTAGCACCTGTACACCTGCCAAGTAGAGTAAGCAAGGTACACATCACCTTATTCTGAGATCTTTTAAATCGGAATGTTTATGTGACAACGAATCAAGGAGGGGAACTCCATGGACTCATCACTAATCGATAAGTAATCCCTGTCTGTAACCGATCTTATACGTGTATTTATCATTTTCGCTGGAACCACAGAGGCGACATCTAATAATGTTTTACTGAGTTGACGTAGAATCTTGTGCTTTTCGATATATTATATAATTTCAACCGCTGGGGGTATCTACAATACATTGACACTAAATTTTTTCTTGTATAGTGTAAACGGGAAGGATCGCGCAGCTTATTATAACCCATACGTGAATTCTAAGGCTAAGCTGGTTCCGTTCACAAGCCCAATCTTGAATACATTCGGTGCTCACGTAAAGAATTGAGGTTCAAAGGAACCCGGTTGGGGGGCGCCGGTGCAAGGGCGGCTCGCATAATGGTCTTCAAGCTATCTGCTACCTCAATCTCCTGCCGGTTGAGCTTTATGTGTGCTCATGCAACGGAGTGCCCACTCGAGTAACAATTTGATGACAACATGGGGCGCAAACACAAGTATGCGCAAGTCCCACTAGCCGCGGACGACATCTGTCGGAAGCTACGTTGCAAAGTGCAGGGTCCTCAGAATCGCTTGTAAGCGTTGATAGCCTCAAGGGGCAATGCCGGCCACAGGCCACCCGCGGCCTAAGATGGGGTCCCGCGCACCAAATGACGCATCCGTGAGGGCGGTTTTTTTAATTGACATCGGTGGTTCCGTCACGTTGCCCAACGGCCTACGCAATCGCGAGGGACCGTCTATGGGACTGAGCTCGCGTAAACTAAATATCCATAGAACTCGAACGGTGAGGAGCGTGGTCCTCCCAGATGGAGCGGCGGATTCCGCAACCAGGCTCGCCTGAGGCAGGGTAGCCTCTAACCCGAGTGCCTGCTCATCATCCGTGCACGACGCCCGGTAAGCAGCTCTGGTGAGGACTCATTGAGCATGGACCGTCCATCTTCTGAATTCAGTCGGTCAGCTCCAGCTCTCTCATCGCCAGAGTCTTCCCGCGCGGGCACCGCCCGTGCGAGCGGTGAATTCCCAACGCTGAAACCTGATACGTATACCTGAATTTGTCCGATACGGGTGGGTCGAAAGAGACGTCGGAAAGCCAGGCTGGTATTTCAAAATTGTGCAGCGTTGGGGTGCAGGGGATAGCCGCCCCGGGGCTGCGACGAACCCAAACCGGGGTTTACATCGCAATAAATTTTGGGGTCGTGTGGAGCGATATCCATTTCAAAGAACGATGTCGTCCTACGTCGGATACCCCTAGCGTTGCCGACGCCGAGCATGGGTCCCGACTGCTCTACCGCGACGGCGGCCCCTGAACCGCTGCCAATATGGTGTTAACCGCGGGGGCTGTCAGGGCCCCGGGCCCCCGCAGACCGGCCCTCCATCGGGGCGGAATCCCCCTCCAGGGAAGGCGCCCAGCTAGGGCCCTCGTGATCCCCGCGCGAACCCGTCGGGGCGGTGTGCGGCAGGCGCGTGACCGGAGCCAGAGCCAGGCTGGTTGTTGGCGAGGCCCCCGACTGGCGGGTAGGGCGGCAGGATCCCGCGGGCCCGGGCGGCCTGCCGCCCCGCATGCCCGCGCTGACTGCCTGCCGGCTGATCCGCATCGGGACTAGTCAGAGGGTGGTCCTGAGGCCGCCGGGGCGCCGCCCGGCCGATTGACACGGCGAGTGGGGCAAGGCGGTCGCCCGGTGAACCTGCCGCCAGCGCGCGGCGACGCGACGGATAGGCGGCGGGCCGTCCGCACCGGGCCAGGCCCCATGGAGCAGAGGCACCGCTGGCGCCAGCAGCTCCCGCCGGCGAGGCCCCGATCGACGGGAGCCCCCAGCGCCGCGGAGTCCGGACAGACCCCCGCGCGGTTCATACAGCGCCCGGGCGCAGGGACGGCACGCAACGCGGCTCGCGGCCGGCCGGCCCCGGGACCTTTCCACGCCCCGGTCGGGCGCGGACGCCGGGCCGGCGGCCGGGCCCCCCGCCGCCCCAGCCATGCGGTCACGTACGGACACGGCGATGCGAGGGGGGCTCCGGCGGTGGTCGCGGGGCCCCGCCGCCGCGTGCGCCCGACCACCGGAGCGCGGGCCGCGACGCGCGCCGCAGCCCTGCGGCGGTGTCGTGGGGCCGCCCGCCGCTGGTTCCGGGGCGCAGCCCGGGACCCGGGCGGCCAGGGTGTCCGCCCGAACGGGCACTACGCCTGGACCGCGGGCAGGTCCTCGGGGGCCGGTCCCCGAGGGTACGCCGCGGCCCACCCGCGCTCAGCGGCGCGCGATCCGGGCCCCGCGGGCGCCCGCGCGAGGGCGGGCGGCCGGGACGACGGGAGGCGGCGGCGGGACTTAGGTGCGGGC     
M       TAATTTTCAATTTTTAATTGATTTGAATTAATTAGCCTTTAAAATTTTATTCATTTATAAGTCCAATGAAAAAGAGCAAAAACAGATAATGCTTTATTGACTACTTAAGATTTATGAGATGTATCAGTAAATAGAATATTGATTAAAATTAAAGAGAATATAACAATTTAAGTGTTTTTATGAAAGCTAATTTAGAAGAATCTTCAACCTCGTTTTTTATGTATATCGTTTTATATTTTTTATTCCAAGTAAATGAATATCCCTCATTAATAAGAATGGTTTAGGGTCTTAGTTTCTACTCATTGATTGTTTCTGTAAATTGTAATTAAAAATATTATAAAATCGTACATATTTCATTTAATTAGATATTAATGTTAAAATTATTTTATATGATAGTAAATTTATAACTAAAAAATTACTAACTAAATAAACTATAGCATGTTTATAAAGTTCAACATAATATATATATATATTTTCATTAATTGAGATATCTCATACGATTTTTCATTTTTTTTTACGTTTTATCACTTGTTCCACTTTCGAAATACTGCAATTGTATTAATATTAAAATTAATTGTAAAATGTCATAAATAAATTCTAACCGATTGATTTTCTGTCTTGCAAGTATATTCTAAATCATCTATACATGATTAAAATTGTATAAAAAAATCATACTAGAAATAATTAAATAATATAAGGTAGACTCTGAAATAAATAATATGATTACGACTTCCGAACATAGCTATACTAAATCAGATAACTAACAATGACATTCTGGATCAAAAATGTAATACATATCATATCTATTGAATCTATGAGTGAATTACCCCTCATTATTCGTAGTTTTCATCTTTTACTTAATGACTAAAAAAGATGAATATTTACTAAACTATCCTAAGCTTTTTAATTCACCGATGAAATTAAAAAGTCAAAAGTTTATGCATTTCAATAATACACTATAGAACATTATTATAGTTCGAATAACTCCAACATTGATATAAGGCCCGATAGGAGCGCGTGTCGCATAGATAATGATGGATCTTGGATTTCCTCGACTAGTGCAACGTCCCTCCGTCAGCGAATCCTAGTCGCCCTTGCATATCGTGAGATATTACACGTGTGGTGTGTGATTCCTATAACTTAGAAGTACGTTCTAATGCTTCGTATACTGTGGAATTGGATGTAATTCGTCTAATAAGGAGATGAAAGCATTGACTCACAGCCCACTCTGTAGTGACCGATCAGACAAGACCAAGACGATGGACACGATGAATATGCTATTCATCTTTATGTTCAAGAGGTTGTGAATATGACGAATGTAAGATAGAGTCCAACTTATCATGGCAGATCTTGCTATGCAAGTGTTCAACTTTTAACTCCCACTAGCGGCATTCTCGACGCTACTTCGCCGATAGAGATCTAGAGGCTGATATTACCCGCTATTACTGCGTTATATGAACCAAGATTAGACAATTGGTGTATTGGAAATTGATGTCATTGTGAAATTTTAGCTTGAGACAATGGGAAACGTACCTTATGCACTATCTGTTTAAAAGGGTATCATGTGGCTGGCCTTAGCCCCTGTACACTTGCCAAGTAGAGTAAGCAAGATATACATCACCTTGTTTAGAGATCTTTTAAATCGAAATGTTTGTGTAAAAACGAATCAAGGAGGGGAACTCTATGGACTCATCAATGGTCGATAAGTAATCCCTACCTGTAACCAATCTTAAACGTGTATTTGCCATGTTCGCGGGAACCACGGAGGCGACATTTTATAATGTTTTACTGAGTTGACGTAGAATCCTGTGCCTTTCGACAGATTATAAAATCCTAATTGCTGGGGGTATCTACAATACATCGACGTTAGATTTTTTCTCATGTAATGTAAACGGGAAGTGTCACGCAGCTTATTATAACCCACAAATGAATTCTAACGCTGAGCCGGTTACGTTCGCAAGCCCAATCTTGAATACATTCGGTGCTTACGTAAAGAATTGGGGTTGAAGGGAACCCGGTGGAGGGTCGACGGTGCAAGCGCGTCTCGCATAATGGTCTTCAAGCTATCTACTTCCTCAATCACCTGCCAGGTGAGCTTTTTGTTTGCTCACGCAATGGAGTGGCCACTCGAATAACACTTTGATGGCAATAAAGGGCGCTGACACAAGTCTGCGCAAGTCCCACTAGCCGCGGACGGTATCTGTCGGAAGCTCCGATGCAAAGTGCAGGGTCCTCAGTATCGCTTTTAAGTGCTGATAGCCTCAAGGGGCCATGCCGGCCACAGGCGGGCTGCGGCCTAAGATGGGGTCCCGCGCACCGGATGACATATCCGTGTGGGCGGTCTTTTTTATTGACATCGGTGGTTCCGTCACGTTGCTGAAGCGCCTACGCAATCACGAGGGACCGTCTATGGGTCTGAGCTCACGTAAGCTAAATATCCGGAGAACGCGAGCGGTGTCGAGCGTGGTCCTCCCAGTTGGAGTGGCAGATCCCGCAGCCAGGCTCCCCAGAGGCTGAGTTACCTCTAGCCCGAGGGCTTGGTCATCATCCGTGCCCGACGCCCGGTAAGCAGCTCTGGTCAGGACTCATTGAGCATGGACCGCCCATCATCTGTATTCAGTCGGTCAGCTCCAGCTTGCACATCGCCAGAGTCTCCCCGCGCGGGCATCGCCCGTGTGAGCGGTGAATTCCCAACGCAGAAACCTAATACATGTACCTGAATTTGTCCGAAGCGGGTGGGTCAAAAGTGATGTCGGGAAGCCAGACTGGCATTTCATTATTGTGCGGGATCGGGGTGCAGGGAATAGCCGCCCCGAGGCTGCGACGACCGCAAACCGGGGTTTACGTCGCAACAAAGTTTAGGGTCGTGGGGCGCGAAATCCATTTCAAAGGACAATGTCGTCCTACGTCGGATACCCATAGCGTTGCGGACGCCAAGTACCGGTCTAGACGACTCTGACGCGGCGACTGCCCCTGAACCGCTGCCAACATGGCGCTAACCGCGGCGGTAGTCAGGGCCCAAGGCCTCCGGAGATCCGCCCCCCATCGGGGCGGAATCACGCCCCGAGCAGGGGGCCCGGCTAGGGCCGTCGTGATCCCCGCGCGAACCCGTCGGGGCGGTCGGCGGCAGGCGCGCGGTCGGAACCAGAGCCAGGTTGGTTGGGGGCTAGACCCCCGCCCGGCGGGTAGTGCGGCATGATCCGGCGAGCCCGGCCGGCCTGCCGCCCCGCATGCCCACGCTGCCTGCCTGCCGGGTGATCCGCTTCAGGGCTGGTCAGAGGGTGGCCCTGAGGCCGACGGCGCGACGCCGGGCCGACTGCCACGGAGAGTGGGGCAAGGCGGTCGCCTGGGGATCCTGCCGCCAGCGCGCGGCGACGAGAGAGATAGGCGGCGGGCCGCCCGCACCAGCCCAGGCCCCATGGGGCAGGGACACCACTGATGCCAGCGGCTCCCGCCCGCGAGGCCCGGATCGACGGAAGTCCCCAGCGCCGCGGAGTCCGAACAGACGCCCGCGCGGTTCACATAGCGCCCTAGCGCGGGGACGTCACTCACCGCGGCCCGCGGCCGTCCGGCCCCGAGACCTTTCTAGGGCCCGGTAGGGGGCGGACCCCGGGCCGGGGGCCGGAGCCCCTCCCGCCCCAGCCATGCTGTCACGTGCGGACACGGCGATGCGAGGGGGGGTCCAGGGGTGGTCGCGGGGCCCCGCCGTCCCGTGCGCGCTACCCCCGGTGCGCGGGCGGCGGCGCGCGCCGCAACCTTGCGGCGATGTCGTGGGGACGCCCGCCGCCGGTTCCGAGGCACAGCCCGGGACCCGAGCGGCCAGGGCCTCCGCCCGAACGGGCACTGCGCCTGGACCGCGGGCAGGTCCTCGGGGGCCGGTCCCCGAGGGCACGCAGCGGCCCACCCGCGCTCGGCTGCGTGCGATCTGGGCCCCGCGCGCGCCCGCGCGACAGTGTGCGGCCAGGACCACGGGGGGTGGCGACCGGGCTCAGGTGCGGGC     
N       TAATTTTCAATTTTTAATCGATTTGAATTAATTAGCCTTTAAAATTTGATTCATTTATAAGTCCAATGAAAAAGAACAAAAACAGATAATGCTTTATTGACTACTTAAGATTTAAGAGATGTAACAGTAAATAAAATATTGATTAAAATTAAAGAGAATATAACAATTTAAGTATTTTTATGTAAGCTAATTTAGAAGAATCTTCAACCTCGTTTTTTATGTATATCGTTTTATATTTTTTATTCCAAGTAAATGAATATCCCTCATTAATAAGATTGGTTTAGGGTCTTAGTTTCTACTCATTGATTGTTTCTGTAAATTGTAATTAAAAATATTATAAAATCTTACATGTTTCATTTAATTAGATATTAATGTTAAAATTATTTTATATGATAGTAAATTTATAACTAAAAAATTACTAACTAGATAAACTATTGCATGTTTATAAAGTTCAACATAATATATATTTATATTTTCATTAATTGAGATATCTCATACGATTTTTCATTTTTTTTTACGTTTTATCCCTTGTTCCACTTTCGAAATACTGCAATTGTATTAATATTAAAATTAATTGTAAAATGTCATAAATAAATTCTAACCGATTGATTTTCTGTCTTTCAAGTATATTCTAAATCATCTATACATAATTAAAATTATATAAAAAAATCATACTAGAAATAATTAGATAATATAAGGTAGACTCTGAAATAAATAATATGATTACGACTTCCGAACATAGCTATACTAAATCAGATAACTAACAATGACATTCTGGATCTAAAATGTAATAAATATCATATCTATTAAATCTATGAGTGAATAACCCCTCATTATTCGTAGTTTTCATCTTTTACTTAGTGTCTAAAAAAGATGAATATTTACTAAACTATCCTAAGCTTTTTAATTCACCGATGAAATTGAAAAGTCAAAAGTTTATACATATCGATAATACACTATAGAATATTATTATAGTTCGAATAACTCCAACATTGATATAAGGCCCGATAGGAGCGTGTGTCGCATATATAATGGAGGACCCTGGATTTCCTCGACTAGTACAACATCCCTCCGTCAGCGAATCCTAGTAGCCCTTGCATATCGTGAGATATTATTTGTGTGGTGTGTGATTCCTATAACTTAGAGGCACGTTCTAATGCTTCGTATACTGTGGAATTGGATGTAATTCCTCCAATAAGGAGATGAAAGCACTGACTCACAGCCCACTATGTGGTGACCACTCAGACAAAACCAAGACGATGGACACGATGAATATGCTATTCATCTTTATGTTCAAGAGGCTGTGAATATGACGAATGTAAGACAAAGTCCAACTTATCATGGCAGACCTTGCAATGCAAGTGTTCAACTTTTAACTCCCGCTGGTGGAATTCTCGACGCTACTTCGTCGATAGAGATGTCGAGATTGATACTGCCCACTATTGCTGCGCTACATGGACCAAGATCAACCAATTGATGTATTGGCAAATGATGTCATTATGAAATTTTAGCTTGAGACAATGGGAAAAGTACCTTATGCATGATCTGTTTAAAAGGGTATCATGTGGCTGGCCTTAGCACCTGTACACGTGCCAAGTAAAATAAGCAGGATAAACATCACCCTATTCAGAGATCTTTTAAATCGAAACGTTTGTGTGGTAACGAATCAGGGAGGGGAACTCTATGGACTCATCAATGGTAGATAAGTAATCCCTGACTGTAACCAATCTTAGACGTGTATTTATCATTTTCGCTGGAACCACAGAGGCGACATCTTATAATGTTTTACTGAGTTGACATAGAATCCTGTGCCTCTCGATATGTTATACAATGATAATCGCTGGGGGTGTCCACAATACATCGACATTAAATTTTTTCTTGTGTAGTGTGAACGGGACGTGTCGCGCAGCCTATTATAACCCATACTTGAATTCTAAAGCTGATCCGGTTACGTTCACAGGCCCAACTTTGAATACATTCGGTCCTTACGTAAAGAATTGAGGTTGAGGGGAACCCGGTCGGGGGACGGCGGTGCAAGCGCGTCTCGCGTGATGGTCTTCAGGTTATCTACTACCTCAATCACCTGTCGGTCGAGCTTTATGGTTGCTCATGCAATGGAGTGGCCACTTGACTAACAGTCTGATGCCGACGCGGGGCGCTGACACGAGTGTGCGCAAGTCCCATTAGCCGCGGACGGTATCTGTCCGAAGCTCCGATGCAAAGCGCACGGTCCTCAGGATCGCCTTTAAGTGTCGTTAACCACAAGGGGCCATGCCGGCCACAGGCAGGCCGCAGCTCAAGATGGGGTCCCGCGCACCAGGTGACACATCCGTAAGGGCGGTCTTTTTAATTGACATCGGTGGTTCCGTCACGTTGCTTAAGGGCCTACGCAATCTCGAGGGACCGACTATGGGACTGAGCTCGCGTACACTAAATATCCGGAGAACGCGACCGGTGTTGAGCGTGGTCCGCCCAGTTGGAGTGGCTGATCCCGCAGCCAGGCTCCCCAGAGGCTGGGTAACCTCTAACCCGAAGGCTTGTTCATCATCCGTGCCCGACGCCCGGTAAGCGGGTCTGGTTAGGGTTCATTGAGCGTGGAAGGCCTATCCTCTGAATTCAGTCGGACAGCTCCAGTTTGCGCATCGCCAGAGTCTCCCCGCGCGGGCACCGCCCGTACGAGCGGTGAATTCCCAACGCAGAAACCTAATACGTATACCTGAACTTGTCCGATGCGGGTCGGTCAGAAGAGACGTCGGATAGCCAGACTGGCACTTCAATATTGTGCGGCATCGGGGTGCAGGGTATAGCCGCCCCGGGGTTGCGGCGAGCCCAAGTCGGGGCTTAAGTCGCAATAAAGTTCAGGGTCGTGGGGGGCGATATCCATTCCATACAACGATGTCGTCCTACCCCGGATACCCAAAGCGTTGCGGACGCCGAGTCTTGGTCCCGACACCTCTAGCGCGCCGACAGCCCCTGAACGGCTGCCAGTATGGCACTAACCGCGGCGGCAGTCAGGGCCCGAGGCCTCCGGAGGCCCGCCCTCCATCGGGGCAGTCTCCCGCGCCGGTCAGGGGGCCCGCCTACGGCCCTCGTTATCCCCGCGCGAACCCGTCGGGGCGGGCTGCGGTAGGCGCGCGATCGGAGCCAGAGCCAGGCTGGGTGTCGGCTAGAACCCCGACAGGCGGATAGCGCGGCATGATCCGGCGGGCCCGGGCGTCCTGCCGCCCCGCATGCCCACGCTGTCTGCCTGCCGGGCGATCCGCATCGGGGCTGGTCACAGGGTCGCCCTGAGGCCGCCGGGGCGCCGCCGGGCCGAGAGCCACGGCGAGTGTGGCAAGGCGGTCGCCCGGGGAACCTCCCGCCCGCGCACGGCGACGGGACAGATAGGCGTCGGGCCGTCCGCACCAGCCCAGGCCCCATGGGGCAGGGGCACCTCTGGGGCCAGCGGCTCCCGCCTGCGAGGCCCGGATCGACGGGAGTCCCCAGCGCCGCGGAGTCCGCACAGACCCCCGCGCAGTTCACCGAGCGCCCTTGCGCGGGGACGTCACGCATCGCGGCTGGCGGCCGTCCGGCCCCGGGACCCTTCCGCGGCCCGGTCGGGGGCGGACCCCCGCCCGGCGACCGGGGCCCCCCCCGCCCCAGCCCTGCGGTCGCGTACGGACAGGGCGATGCGAGGGGGGGTCCGGAGCTGGTCGCGGGGCCCCGCCGTCCCGCGCGCGCTGCCCCCGGAGCGCGGGCGGCAGCGCGCGCCGTAGCCCTGCGGCCATGTCGTGGGGCCGTCCGCCGCCACTTCCGGGGCCCACCCCGGGACCCGAGCGCCCAGGGCCTCCGCCCGAACGTGCACTGCGCCTGCACCGCGGACAGATCGTCGGGGGCCGGTCCCCGAGGGTGCGCCGCGGCCCACCCGCGCTCGGCTGCGCGCGGTCCGGGCCCCGCGAGCGCCCGTGCGACAGTGCGCGGCCGGGACGACGAGAGGCGGCGACCGGACTCAGGTGCCGGC     
O       TAATTTTCAATTTTTAATCGGTTTGAATTAATTAGCCTTTAAAATTTTATTCATTTATAAGTCCAATGAAAAAGAACAAAAACAGATAATGCTTTATTGACTACTTAAGATTTAAGAGATATAACAGTAAGTAAAGTATTGATTAAAATTAAAGAGAATATAGCAATTTAAGTATTTTTATGTATGCTAATTTAGAAGAATCTTCAACCTCGTTTTTTATGTATATCGTTTTATATTTTTTATTCCAAGTAGATGAATATCCCTCATTAATAAGAATGGTTTAGGGTATTAGTTTCTACTCATTGATTGTTTCTGTAAATTGTAATTAAAAATATTATAAAATCTTACATATTTCATTTAATTAGATATTAATGTTAAAATTATTTTATATGATAATAAATTTATAACTAAAAGATTACTAACTAAATAAACTATAGCATGTTTATAAAGTTCAACATAATATATATATATATTTTCATTAATTGAAATGTCTCATACGATTTTTCATTTTTTTTTACGTTTTATCACTTGTTCCACTTTCGAAATACTGCAATTGTATTAATATTAAAATTAATTGTAAAATGTCATAAATAAGTTCTAACCGATTGATTTTCTGTCTTGCAAGTATATTCTAAATCATCTATACATAATTAAAATTATATAAAAAAATCATACTAGAAATAATTAAATAATATAAGGTAGACTCTGAAATAAATAATATGATTGCGACTTCCGAACATAGCTATACTGAATCAGATAACTAACAATGACATTCTGGATCGAAAATGTAATACATATCATATCTATTAAATCTATGAGTGAATGACCCCTCAGTATTCGTAGTTTTCATCTTTTACTTAATGTCTAAAAAAGATGAATATTTACTAGACTATCCTAAGCTTTTTAATTCACCGATGAAATTAAAAAGTCAAAAGTTTATACATATCGATAATACACTATAGAACATTATTATAGTTCGAATAACTCCAACATTGATATAAGGCACGATAGAAGCGTGTGTCGCATAAATAATGACGGGCCCTGGATTTCCTCGACTAGTGCAACCTCCCTCCGTCAGCGAATCCTAATCGCCCTTGCATATCGTGAGATATTACCCGTGTGGTGCGTGATTCCTATAACGTAGAGGCACGTTCTAATGCTTCGTATACTGTGGAATTGAATGTAATTCATCTAGTAAGGAGATGAAAGCATTGACTCACAGCCCACTCTGTAGTGACCGCTCAGACAAAACCAAGACGATGGACACGATGAATGTGCTATTCATCTTTATGTTCAAGAAGCTGTGAACATGACGAATGTGAGATAGAGTCCAACTTATCATGGCAGACCTTGCTATGCAAGTGTTCAAATTTTAACTCCTACTGACGGTATTCTCGACGCTGCTTCGTCGATAGAGATATAGAGAGTGATATTCCCTACTATTACTGCGCTATATGGACCGAGATCATCCAATTGATGTATAGTCAAGTGATGTCATTATGAAATTTTAGCTTGAGACAATAGGAAAAGTACCTTATGCACCATCTGTTTAAAAGGGTATCATGTGGCTGCCCTTAGCGCCTGTACACATGCCAAGTAGAGTAAGCAAGGTACACATCACCATATTTAGAGATCTTTTAAATCGTAACGTTTATGTCATAACGAATCAAGGAGGGGAACTCTATGGACTCATCAATGGTCGATAAGTAATCCCTGTCTGCAACCAATCTTAAACGTGTATTTATCATTTTCGCGGGAACCACGGAGGCGACATCTTATAATGTATTACTAAGTTGACATAGAATCGTGTGCCTTTTGACATATTATACAATCTTAACCGCTGGGGGTATCTACAATACATCGACATTAAATTTTTTCTCATGTAATGTGAACGGGGAGTGTCGCGCAGCCTATTATAGCCCATATATGAATTCTAAGGCTGACCCGGTTACGTTCACAGGCCCAATCTTGAATACATTCGGTGCTTACGTAAAGAATTGAGGTTGGAGGGAACCCGGTCGGGGGGCGGCGGTGCAAACGCGTCTCGCATAATGGTCTTCAAGCTATCTACTACCTCAATCTCCTGCCGGTCGAGCTTTATGTCTGCTCACGCAATGGAGTGGCCACTCGAGTAACAGTCTGATGCCGATATGGGGCGCCGACACAAGTATGCGCAAGTCTCACTAGCCGCGGACGGTATCTGTCGGAAGCTCCGTTGCAAAGTGCAGGGTCCTCAGGATCGCCTATAAGTGTTGATCGCCGCAAGGGGCCATGCCGGCCAGAGGCAAGCCGCAGCCTAAGATGGGGTCCTGCGCACCGGGTGACACATCCGTGAGGGCGGTATTTTTAATTGACATCGGTGGTTCCGTCACGTTGCTCAAGGGCCTACGCAATCGCGAGGGACCGTCTATGGGTCTGAGCTCGCGTAAACTAAATACCCGGAGAACGCGAACGGTGTCGAGCGTGGTCGGCCCAGGTGGAGTGGGCGATCCCGCGACCAGGCTCCCCCGAGGCCGGGTTACCTCTACCTCGAGGGCTTGCTGATCATCCGTGCTCGACGCTCGGTAAGCGGCTCTGGTCAGGACTCATTGAGCATGGATCGCGCATCCTCTGCATTCAACCGGTCGGCTCCAGCTTGCACATCGCCAGAGTCTCCCCGCGCGGGCACCGCCCGCGTGAGCGGTGAATTCCCAACGCAGAAACCTAATACGTGTACCTGAACTTGTCCCATATGGGTGGGTCCAAAGAGATGTCGGAAAGCCAGGCTGGCATTTCAAAATTGTGCGGCATCGGGGTGCAAGGGATAGCCGCCCCGAGGCTGCGGCGAACACAAACCGAGGCTTACTTCGCAATAAAGTTCAGGGTCGTGGGGCGCGATATCCATTTCAGATGACAATGTCGTCCTATGACGGATACCCGCAGCGTTACCTACGCCGAGCACCGATCCCTACACCTCTTACGCGGCGACTGCCCCTGAACCGCTGCCAATATGGCGCTGACCGCGCGGGGAGTCAGGGCCCAAGGCCGCCGAAGATCCGCCCCCCATCGGGGCGCGATCCCGCGCCGGGAATGGCGCCCGGGTAGGGCCTTTGTGATCCCCGCGCGAACCCGTCGGGGCGATCGGCGGCGTGCGCGCGACGGGAGCCAGAGCCAGGCTGGGTGTCGAGCAGACACCCGACAGGCGGGTAGCGCGGCACGATCCGGCGGGCCCGGGCGGCCTGCCGCCCCGCATCCCCACGCTGGCTGCCTGTCGGCTGATCCGCATTAGGGCTTTTCAGAGGGTCGTCCTGAGGGCCCTGGGGCGCCACCGGGCCGAAGGCCACGGCGAGCTGGGCAAGGCGGTCGCCTGTGGAGCCTCCCGCCGGCGCGCGGCGACGAGACAGATAAGCGCCGGACCGGCCGCACCAGCCCAGGCCCCATGGAGCAGAGGCACCGCTGACGCCAGCGGCTCCGGCCTGCGCTGCCCGGATCGACGGAAGTCGCCAGTGCCGCGGAGTCCGAACAGACCCCCGCGCGGTTCACAGAGCGCCCTAGCGCGGGGACGTGACGAAACGCCGCTAGCGGCCGTCCGGCCCCGAGACCCTTCTACCGCCCGGGCGGGGGCGGACCCCAGGCCGGCGGCCGGGCCCCGCCCCGCCCCAGCCGTGCGGTCGCGTCCGGACATGGCGGTGCGAAGGGGGCTGCGGGGGTGGTCACGGGGCCCCGCCGCCCCGGGAGCGCAACCCCCGGAGCGCGGCCGGCGGCGCGCGCCGCAACCCTGCGGCAGTGTCGTGGGGCCGCCCGCCGCCGGTTCCGGGGCACACCCCGGGACTCGAGCCGCCACAGCTTCCGCCCGAACAAGCAGTGCTCCGGGACCGCGGGCAGATCCTCGGCGGCCGGTCCCCGACGGCACGGCGCGGCCCACCCGCGCTCCGCGGCGCGCGATCCGGGCCCCGCGGGCGCCCGCGCGACAGCGGGCGGCCCGGAGGACGGGAGGGGGCGACAGGACTCAGGTGCTGGC     
P       TAATTTTCAATTTTTAATCGATTTGAATTAATTAGCCTTTAAAATTTTATTCGTTTATAAGTCCAATGAAGAAGAACAAAAACAGATAATGCTTTATTGACTACTTAAGATTTAAGAGATATAACAGTAAATAGAGTATTGATTAAAATTATAGAGAATATAACAATTTAAGTATTTTTATGAAAGCTAATTTAGAAGAATCTTCAACCTCGTTTTTTATGTATATCGTTTTATATTTTTTATTCCAAGTAAATGAATATCCCTCATTAATAAGAATGGTTTAGGGTCTTAGTTTCTACTCATCGATTGTTTCTGTAAATTGTAATTAAAAATATTATAAAATCATACGTGTTTCATTTAATTAGATATTAATGTTAAAATTATTTTATATGATAGTAAATTTATAACTAAAAAATTACTAACTAGATAAACTATTGCATGTTTATAAAGTTCAACATAATATATATATATATTTTCATTAATTGGGATATCTCATACGACTTTTCATTTTTTTTTACGTTTTATCATTTGTTCCACTTTCGAAATGCTGCAATTGTATTAGTATTAAAATTAATTGTAAAATGTCATAAATAAATTCTAACCGATTGATTTTCTGTCTTACAAGTATATTCTAAATCATCTATACATAATTAAAATTGTATGAAAAAATCATACTAGAGATAATTAAATGATATAAGGTAGACTCTGAAATAAATAATATGATTGCGACTTCCGAACATAGCTATACTAAATCAGATAACTAACAATGACATTCTGGATCTAAAATGTAATACATATCATATCTATTAAATCTATGAGTGAATAGCCCCTCATTATTCGTAATTTTCATCTTTTACTTAATGTCTAAAAAAGATGAATATTTACTAAACTATCCTAAGCTTTTTAATTCACCGATGAAATTAAAAAGTCAAAAGTTTATGCGTATCAATAATACACTATAGAACATTATTATAGTCCGAATAACTCCAACGTTGATATAAGGCACGACAGGAGCGTGTGTCGCATAGATAATGATGGATCCTGGATTTCCTCGACCAGTGCAACATCCCTCCGTCAGCGAATCCTAATGGCCCTTGCATATCGTGAGATATTAATTGTGTGGTGCGTGATTCCTATAACTTAGAGGTACGTTCTAATGCTTCGTATATTGTGGAATTGTATGTAATTCTTCTAATAAGGAGATGAAGGCATTGACTCACAGCCTACTCTGTAGTAACCGTTCAGACAATACCAAGACGATGGACACGATGAATATGCTACTCATCTTTATGTTCAAGAGACTGTGGAAATGACGAATGTAGGATAAAGTCCAACTTATCATGGCAGACCTTGCTATGCAAGTGTTCAACTTTTAACTCCTACTGGCGGAATTCTCGACGCCACTTCGTCGATAGAGAGTTTGAGAATGATATTACCTACTATTACTGCGTTATATGGACCAAGATTAGCCAATTGGTGTATAGGCAAATGATGTCATTGTGAAATTTTAGCTTGAGACAATAGGAAAAGTACCTTATGCAACATCTGTTTAAAAGGGTATCATGAGGCTGACCTTAGCGCCTGTACACATGCCAAGTAGAGTAAGCAAGGTACACATCACCTTATTCAGAGATCTTTTAAATCGAAATGTTTGTGTCATAACGAATCAGGGAGGGGAACTCTATGGGCTCATCAATGGTCGATAAGTAATCCCTAACTGTAACCGATCTTAGACGTGTATTTTTCATTTTCGCTGGAACCACAGAGGCGACATCTAATAATGTCTTACTGAGTTGATGTAGAATCTTGTGCCTCTTGATATATTTTACGATCTCAACCGCTGGGGGTATCTACAATACGTCGACGCTACATTTTTTCTCGTGTAGTGTGAACGGGGGGTTTCACGCAGCCTATTATAACCCAGACATGAATTCTAAAGCTGACCTGGTTACATTCGCAGGCCCAACCTTGAATACATTCGGTGCTCACGTAAAGAATTGAGGTTAGTGGGAACCCGGTCGAGGGACGGCGGTGCAAGCGTGTCTCGCGTAATGGTCTTCAAGCTATCTAGTACCTCAATCGCCTGCCGGTCGAGCTTTATGTGTGCTCGCGCATTGGAGTGACCACTCGAGTAACAGTTTGGTGGCCACGTGGGGCGCCGACACAAGTGTACGCAAGTCCCACTAGCCGCGGACGGGATCTGTCGGAAGCTCCGGCGCCAAGAGCAGGGTACTCAGGATCGCCTTTAAGTGTTGATAGCCTCAAGGGGCCATGCCGGCCACAGGCAAGCCACGGCGTAAGATGGGGTCCCGCGCACCAGGTGACAAATCCGTAAGGGCGGTATTTTTAGTTGACATCGGTGGTTCCGTCACGTTGCTAAAAGGCCTACGCAATCCCGAGGGACCGTCTATGGGACTGAGCTCGCGTAAATTAAATATCCAGAGAACGCGGCCGGTGTCGAGCGTGGTCTTCCCAGGTGGAGTGGCAGATCCCGCAGCCAGGCTCCCCGGAGGCAGGGTTACCTCTAGCCCGAGGGCCTGCTCATCATCCGTGCTCGACGCCCGGAAAGCGGCTCTGGTTAGGACTCATTGAGCGTGGATCGACTAGCCTCTTTATTCAGCCGGTCTGCTCCAGCTTGCGCATCGCCAGAGTCTCCCCGCGCGGGCAGCGCCCGTGGGAGCGGTGAATTCCCAACGCAGAAACCTAATACGTATACCTGAATTTGTCCCTTGCGGGTGGGCCAAAAGAGACGTCGGAAAGCCAGGCTGGCACTTCATAATTGTGCGGCATCGGGGTGCAGGGGATAGTCGCCCCGAGGCTGCGACGAACCCAAACCGTGGCTTACATCGCAACAAAGTTTGGGGTCGTGGGGTGCGATATCCATTTCAGACAGCGATGTCGTCCCATGTCGGATAGCCATAACGTTGCTAACACCGAGCACCGGTCCCAACTCCTCTAGCGCGACGACAGCCCCTGAACCGCTGCCAATATGGCGCTTACCGCGTGGGTAGTCAGAGCCGGAGGCCCCCGGAGACCCGCCCTCCGTCGGGGCGGGATCACGCCCCCAGCAGGGGGCCCGGCTACGGCCCTGGTGATCCCCGCGCGAACCCGTCGGGGCGGGCTGCGGAAGGCGCGCGAACGGAGCCAAAGCCAGGCTGTTTGTTGGCCAAACTCCCGAGGGGCGGGTAGCGCGGCATGATCCGGCGAGCCCGGGCGGCCTGCCGCCCCGCATGCCCACGCTGCCTACCTGCCGGCTGATCCGCATTAGGCCCCGTCAGAGGGTCACCCTGAGGCCCCCGGCGCGCCGCCGGGCCGACCGCCACGGGGAGTGGAGCAAGGCGGTCGCCCGCGGACCCTGCCGCCGGCGCGCGGCGACGAGGCCGATAAGCGGCGGGCCCTCCGCAGCAGTCCAGGCCCCATGGAGCAGATACACCGCTGGCCCCAGCGGCTCCCGCCTGCGGAGCCCGGATCGACGGGGGTCCCCAGGGCCGCGGTGTCCGGACAGACCCCCGCGCGGTTCACAGAGCGCCCTGGCGCGGGGACGTCACGCAACGCGGCTCGCGGCCGTCCGGCCTCGTGACCTTTCCACGGTCCGGTCGGGGGCGGACCTCCGGCCGGCGGGCTGCGCCCCCGCCGCCCCAGCAGTGCTGTCGCGTAAGGACACGGCGATGCGAGGGGGGGTCCGGGGATGGTCGCGGGGCCCCGCCGCGCCGCGCGCGCTACTCCCGGAGCGCGGGCGGCGGCGCGCGCCGCAACCCTGCGGCAATGTCGTGGGACCGACCGCCGCCCGTTCCGGGGCACAGCCCGGGACCCGAGCGGCCAGGGCCTCCGCCCGAACGAGCACTGCCCCTGGACCGCGGGCAGTTCGTCGGAGGCCGGTCCCCGAGGGTACGCCGCGGGCCACCCGCGCTCGGCGGCGCGCGATCTGGGCGCCGCGCGCCCCCGCGCGACAGCTCGCGTCCCGAACGACGCGAGGCGGCGACGGGCCTCAGGTGCGGGC     
