# Supplementary material for: A simple method for data partitioning based on relative evolutionary rates
Source: PeerJ. 2018 Aug 28;6:e5498. doi: 10.7717/peerj.5498 (PMC6118207; doi:10.7717/peerj.5498)
Supplement: Data S1 — The datasets are provided in the PHYLIP format. [file peerj-06-5498-s002.zip › DataS2/SS10-6.phy]

17  4000
out     ACTATTGTCGTTAAACTTTTTCATAATCATTATTAATTTATACTTTTTTTTTTACGGAGAAATACAACTTTAAATTAGATATATATTATGAAAACAGCATTAATATATGAAATTCTGTGTTCATCCAAAAGGATTTTAATTATAAATTCAGAATTATATAAATTTTAACTTTAAATATATATATTAAGATGGGATAAGGGTAATAGTTTAAATTATAAAAAAATATTTTATTTATGATATATATTTTCCTAAATAAGTTTATAATTTCTTTCTTTAATTTTCTTAAATTATTGAAATGTTAAATAATATTAAATGTTTTGTTTATAGTGTCTATATTAATTTTTTTGTTTCTGAAAATTTATGCTTTATAGCGTCCGATATTTTTAAGGATTTTTATAATAAAGCATAAATATTTCAAATAACATGTTAATCACTAAAATTTTTTATTCTTAGGTTATAACATATCAGTTAAAGGTTTACGTTGTCATTAATTATTATTATATTTTTTTGAAAATAAACTATTTAAAACTTAGATTATCTTTATACTCTTTAATCTGTATTTATCAATATTGCAGTTTAATTTTCTTTTATTGAAAGCAATCTTAAGATATTTTAATTCTCTTAAATTAAACAGATTAAGCTCTAATAATGAAATTTTATATAATAAATAGTTTAAATTACCATTTAGAGTTGTTGTTTCTAAAAACTTTGTTTACCATAACATAGAATATTTGATTTTAATTCTTCTCGCAAGAATAAAGATTTATAAAAGTATTATTCAATTATTTGATAATAAATCTTTTAAGCAATTAACATTTATGGATATTTAAATCTTATAATAAAAAATCAATCGTTAGACATAACCAATATTAATTCTAAAGATTGAACTATAATTAAATATTTTTTAATGTTATAAAAAACGTTATAATAGAAAATGTTAAACTCCATTAATTAAAGAAGCCTTGTAATTTGAGTTATTATAGAAGTTTTTAATTAATGTGATCAACTCTATAAATCGTCTACTTTAACAGTGCCAAATAGTGTCCGCGGGTCGAGAGAACGGTGAATTACCAAGATGTTGGATTCAAGTTATCGAAACAAGGGCAAACCAAAGTATGTACTATTTGGGCGAAAACTGCATGTACAGTGTTCATATTCCCACTCAATGTGACGATTAGAAATTATTATTTCACCAATGTACCCATAAAAGCTGGTGTAGTAACTAAAATGTTCTTCAACAGAATGACCGGGTAACGTGACCGTATTGTACAGAGCAGTTCACGGGTTTGTTAGCATATACCCGGCGGCTTCAATAAGACATGCTGCTTTCCTACGTATTACTGTCCAATTAATTATTGTTATTTTATCGCAGACCAGCTTGACCGCACTAACTAGGTAAGGTTTAGGCAGTTAACGAATGTAAACTCCGTGATCGCCGGCATGGTGCAAGTCGATCTACTGGCTTGATCAAAAAGCACATTTTAAGTCCGGGCGCCTGGTCCCCGAAGCCTATTGCGTTGCGTTAAACGATGCAGCTGTTCTTTCGGCGATAAGAGAGTGCCCAATATTCACCTTCGGATAATACCAGGGACTCTTAGACCCTTTGATTATATGGGTCAACCTAGTAATTCCATTATAGGGATAGTGGGAAGCTCATAAAAATGTATTATCCTTTTTTCAGGCATCACGGCTAAAAAAAGTGTACTATCTTTATAGCTATATATCATCCAGATAGGAACGAGCATCGTTTTTCCTGGAAAAAAGTATATGCTTGGTTTAGCAATTCCCGGGTACGAACTTCCTGGTCCAATATACTGTCTCTGGATGAATCGCGCAGCGAATATACGGATTGCTAGGTCTGTGAACTGACTGCGGTATTCACAAGATAGCGTCTCGATAGCCAGCGCCTATTTGAGATGGCGACTGGCACCTGTTTGCTAGTTCGCGGACTAGGATAAGCCGAGACTTAACATTCATAGATGATTTCTACCAAGCATTTAGCCCGAGTCCGCAGCCGGAGCCGCCCCATACCGCCGCTACACGACCGGGTCTGTAATTAGGGTTGGGCACCTCAAACCAAAACGCGGCGCGCGGCGCCCTATCCCCAGGAACTCACCGACCGACTCAATCCAGCGTTTCGTTGGGGGCTAGTGGGGACAGGCAGACACTACTAGCGCGGCCGCGTGGCGTCCCTGAAGGATGCGGCGGACCTCTAGGTAGCCGGCAGAATGACGTGCGATGCATGGGACGCCGGGACGACTTCTCTACGTCATCTGTGTGTGGGCCACACTCCCATGGCTTGTGCGATAGAGCGGACGCAATCGTACGGTGCTGTAAAAAGGCGTATAATAACGGCCCGTAACAATCCGCTGCCCCTTAAGCAAAGCAGTCAGTCCCAAGCGACGATGCGGCAGGGCTGTGTGGCACGATGGGCCTTCCTGCGCCGCGAGAACATATCCCAAAAGTGCGAACCACTCTAGCTCACCCGGAGCCTTACGCCCGCGATTCGATAGGCGACCGCCGGGCTGAGGACACGGTGGTAGATAACCACCGTACTGGTCTGCATGAACCTTCGTGAATGGGTGGGTTCGCGGATGACGGGCGGGACATCGCCGTCACAAATTTCCCGTGGCATGGGGCAGCGGCCGGTCTTACCGACATACGCGGCGGGTCCGGCCCAGCTGGCAGGGACGCCACGGTGGGAGGCTGGAGTCTTGGTGCTTCCATAAGGCTATAAAAGCCAGCCCGTCACATGGGAGGAGGACTCAGGTATGGCAATTGCGAATGCAACCAAACTATGCAATAAGGGTGAAGGTCCGTCCCGGTCCTGGGGAGTAGTACGTCGTCTCCCTAATCTACGTACTTGCATTTCTCTGTAGTGACCAGGCTGGGCGTTCAGGCGGTCCTCGTCCACCGTGAGTTATAGTCTCGTGGTCGGACGTGACAGCCGCGCGTCTCGCGCTCGCACGGCACCCTCCCATAGGTGGCAATAGGCGCGTCCCAGTGTGCGGGCAGGAATCGGCCAGCCCTCCGCACTGGAGCATCCCCGGCGGGCTCGCGACTGTGCTGGAGACGTCCGCTGCCTTACCCCTGGCGCGCTGCACCCGCCGCCGAAGCGATCATGCCCGCGGCCCGAGGAGCGGGAGCGCGGCTGGTAGTCCCGCGGGCGGTCGAGGACGGCGCGAGGCTCAGGTGCGCTCGAGCCGGCCAGACGTCACCCCGAGCCGGCACGGGCCTGGCGGTCGAGGTCGACTGGAACCGGATGGCCCCGGCGGGAAGGCGGCCGGGGACGGTCCCCCGACACGGTGGGGGGGTCGGCCACCCGTGATGGGGGCCCGGGGCGGCCTCAGCCACCCTCACGCCACCAAGTGGCCAAGGCTGGAACCTGCCGCACACAGGGGCAGACGCGCAAGTTCCCGGGCCGTGTGCGGGGGAGCCGAGGTGCGCAATCGCCCGCAGCACCCCGGGCGCCGGCCCGGTGCGGGAACCGGGTACGGGTCGACGCCGGGGACGGCGACAGGCCCGGGGTCTCCCGCCGGCTGGCGTGGAGCACCGCCGAGCCTGCGTGCATCGGACGGCCCCCAGACCCGCCGGAGCCGCGGCCCGGACGTCCCTTCGGGCGGCCGGCCCCACGCCACGGTTCGCTGCAGGTAGTCCCGGGATTCCGCGGCGACCGGTTGCGGCGCCGTTCGCATGGCCAGCCGCTGTAGGCTGCCACGCCCCCCTCCCCCGGAGGCTCCTAAGGACGCCCGGGGAGGGTGTCGTCGGGCGTTCGGAAGCGGCCACCGGGCTGACTCGCGCGCAGCGACCGCGCGCCCCTTCCAGCGGCGTTACCGGATGCCCGCCCCGGGCCGGGGGCGTGGTTGCGGCGCGGACTGGCGGCGGGCGCAGGACGCTCGTCCCACCGCCCTCAAGCGCGGCGGCCTGGCGGCGCTGCGAGTACAGCGACTCTACACGGGGTGCTCGGCCGCCCCGGGAGGGGAGGGCGCGTCGCGGCCCC     
A       ACTATTGTCGATAAACTTTTTCATAATCATTATTAATTTATTCTTTTTTTTTTACGAAGAAATACAACTTTAAATTAGATATATATTATGAAAACAGCATTAATATATGAAATTCTGTGTTCATCCAAAAGGATTTTAATTATAAATTCAGGGTTATATAAATTTTAAATTAAAATATATATATTAAGATGAGATAAGGGTAATAGTTTAAATTATAAAAAAATATTTTATTTATGATATATATTTTCCTAAATAGGTTTATAATTTCTTTCTTTAATTTTCTTAAATTATTGAAATGTTAAATAATATTAAATGTTTTGTTCATAGTGTCTATATTAATTTTTTTGTTTCTGAAAATTTATACTTTATAGCATCCGATATTTTTAAGAATTTTTATAATAAAGCATAAATATTTCAAATAACATGTTAATCACTAAAATTTGTTATTCTTCGGTTATAACATATCAGTTAAAGGTTTACGTTGTCATTAATTATTTTTTTATTTTTTTGAAAATAGACTATTTAAAACTTAGATCATTTTTATACTCTTTAATCTGTATTTATCAATATTGCAGTTTAATTTTCTTTTAATAAAAGCAATCTTAAGATATTTTAATTCTCTTAAATTAAACAGATTAAGCTCTAATAATAAAATTTTATATAATAGATAGTTTAAATTACCATTTAGAGTTGTTGTTTCTAAAAACTTTGATTACCATAACATAGAATATTTGATTTTAATTCTTCTCGCAAGAATAAAAATTTATAAAAATATTATTCAATTATTTAATAATAAATCTTTTAAGCAATTAAAATTTATGGATATTTAAATCTTATAATAAAAAAACAATCATTAGACATAACCAATATTAATTCTAAAGATTGAACTATAATTAAATTTTTTTTAATGTTATAAAAAACGTTATGATAGAAAATGTTAAACTCCATTAATTAGAGAAGCCTTGTAATTTGATTTATTAAAGAAGTTTTTAGTTAATGTGATCAACTCTATAAATCGTCTACTTCAACAGTGCCAAATAGTGTTCGCGGGTCGTGAGAACGGTGAGTTACCAAGATGTCGGACTCAAGTTATCGAAACAAAGGCAAACCAAGGTATGTGTTGCTTGGCCGAAATCTGCCTATACAATATTCATACCCCCACTAAATGTGGCGATTAGAAATTATTGATTCACCAATGTACCCATAAAAGCGGGTGTAGTCTCTATAATGGTCTTCAACAGAATGACTGGGTAACGTGACCGTGTTGTACAAAGCAGTTCACGTGTTTGTTAGCACATACTCGGCGGCTTCAATAAGTCATGCTGTTTTCCTACGTATTACTGTTCAATTAATCATTGTTATTTTATCGCAGAGCAGCTTGACCGCACTAACTAGGTAAGGTTTAGACAGTTAACGAACGTAGACCCCGTGATCGCCGGCATGGTGCAAGTCGATCTACTGGCATGATCAAAAAGCACATTTTAAGTCCGGGTGCCTGGTCCCCCAAGCCCATTGCGTTGCGTTTAACGCTGCGGCTGTTATTTCGGCGATCAGAGAATCGGCACTATTCACCTTCGGATAATACCAGGGACTCTTAGGCCCCTTGATTATATGGGTCAATCTAGTAATTCCATTATAGGGACTGTGGGAAGCTCATGAAAATGTATTATCCTTTTTTCAGGCATCACGGCTAAAACAAGTATACTATCTCTATAGCTATATATCACTCAGATAGAAACGGGGATCCTTTTTCCTGGAAAAAAGTATATGCTTGGTCTAGCAATTCCCGGGTACAAACTTCCTGGTCTAGCATATTGTGTCTGAACAAATCGCGCAGCGAATATAAGGATTGCTAAGTTTGTGAGCTGACTGCGGTATTCACAACATTGCGTCTAGACAGCCAGTACCTATTTGAGATGGGGACTGGCACCTGTCTACTACTTCACGGACTAGGATAAGCCGAGACTTAACATTCATATATGATTTCTACCAAGCAATTAACCCAAGTCCGCAGCCGGAGTCACACCATACCGCCGCTACACGACCGGGTCTGTAATTATGGTTGGGCACCTCAAACCAAAGCGCGGCGCGCGGCGCCCTATCCCCAGTGACTCACCGTCTGACTCAATCCAGCATTTCGTTGGGAGCAAGCGGGGACAGGCAGACACTACTAGGGCGGCCGAGTGGCGTCCCTAAAGGATGCGGCGGATCTCTAGGGAGTCGGCAAAATAACATGCGATGGATGGGACGCCGGGACGATTACTCTACGTCATCTGTGTGTGGGTCACACTCCAATGGCCCGTGCGATAGAGAGGACGCAATGGTACGTTGCTGTATAAAGGCGTATAACATCGGCCCGTAACAATCCGCTAGCCCTCAAGGAAAGCAAACAGACTCGAGCGACGATGCGGCAGAGCTGTATGGCTCGATGGGCCTTCCTGCGCCGCGAGCATATATCCCAAAAGTGCGAACGACTCTAGCTCAACCGTAGCCCTACGCTCGGGACTCGATAGCCGACCACCGGGCTGAGGGCAGGGCGGTAGATAACCGCTGTACTGGTCTGCATGAACCTTCGTCAATGGATGGGTTCGTGGTTGATGGGCGGGACATCGCCGTCACAAATTTCCCGTGCCGTGGCTCAGCGCTCGGTCTTACCGACATACGCGGCGGGTCCGGCCCAGCTGGCAGGGACGCCATGCTGGGAGGCGGGGGTCTTGCCGCTTCCATAAGGCTATAAAAGCCGGCCCGCCACATCGGAGGAGGACTCAGGTATGGGAATTGCGAATGCAGCCTGACTATGCAATAAGGCTAACGTAGTGTCCCGGTGCTGGGGAGTAGTACGTCGTCTACCTACTTTACATGCTTGCATTTCTCTGTAGTGACCAGTCTGGGCGTTTAGGCGATCCTTGTCCACCGTGTGTTATCGCCTCGTGGTCGGACTTGACAGCCGCGCGTCTAGCCCTCGCACGGCACCCTCCTACAGGTGGCAATAGGCGCGTCCAAGTGTCCGGGCGGGAATGGGCCAGCCCTTCGCGCTGCAGCATCCCCGGCGGGCTCGCGATTGTGCTGGAGGCGTCCGCTGCGTTACCCCTGACGTGCTTCGCCCGCCGCGGAGGCGATCATGTCCGCGGCCCGAGGAGCGGGAGCGCAGCTTGTGGTTCCGCTAGCGGTCCAGGACGGGGCCAGGCTCAGGTGCGCTCGAGCCGGCCACACGTCACCCCGAGCCGGCACGGGCCCGGCAGTCAGGGTTGACGGGAACCGGATGGCCCCGGCGGGAAGGCGAACCTGGGCGGTCCCCCGACACGGTGGGGGGGGCGACCGCCCGCGATGGGGGCCGGGGGCGTCCCCAGCCAGGCTCAGCCCTCCACGTGGCCAAGGCTGGAACCTGCCGCACCCAGGGGCAGACGCGCACCTTCCCGGGCCGTGGGCGCGGGAGCCGAGGGGCGCACTCGCCCGCAGTATCCGGGGCGCCGACCTGGCGCCCGAACCGGGTACGGGTCAGCGCCGGGTACGGCGACAGGCCCGGGGTCTCCCGCCGGCTGGCGTGGCGCACCCCGTAGGCCGCGCGCATCGGACGGCCCCCAGACCCGGCGGAGCCGCGGCCCGGACCTGCTCTCGGGCGGCCGGCCCCAGGCCCCGGTTCGCTGCTAGTAGTCCCGGGATTCGGCGGCGACCGCCTGCAGCACTGCTCGCATGGCCAGCCGCTGTAGGCTGCCACGCCCCCCTCCCCCGGAGGCTCCTGGGGGCGCGCGAGGAGGGCGCCCTCACGTGCTCGGAAGCGGGCACCGGGGTGGGTCCCGCACGGCTACCGCGCGCGCGTTCCAGCGGCGTGACCGGATGCCCGCCCCGGGCCCGGAGCGTGGCTGCCGCGCGGACTCCCGGCGGACGCACGAGACTCGCCCCACCGCCCCCAAACGCGCCGGCCTGGCGGCGCTGCGTGGACAGCGATTCTACACGGGTTACTCGGCCGCCCCGGGACGGGAGGGCGAGGCGCGGCCCC     
B       ACTATTGTCGATAAACTTTTTCATAATCATTATTAATTCATTCTTTTTTTTTTACGAAGAAATACAACTTTAAATTAGATATATCTTATGAAAACAGCATTAATATATGAAATTCTGTGTTCATCCAAAAGGATTTTAATTATAAATTCGGGATTATATAAATTTTAACTTTAAATATATATATTAAGATGGGATAAGGGTAATAGTTTAAATTATAAAAAAATATTTTATTTATGATATATATTTTCCTAAATAAGTTTATAATTTCTTTATTTAATTTTCTTAAATTATTGAAATGTTAAATAATATTAAATGTTTTGTTCATAGTGTCTATATTAATTTTTTTGTTTCTGAAAATTTATGCTTTATAGCATCCGATATTTTTAAGAATTTTTATAATAGAGCATAAATATTTCAAATAACATGTTAATCAATAAAATTTATTATTCTTGGGTTATAACATAACAGTTAAAGGTTTACGTTGTCATTAATTATTATTGTATTTTTTTGAAAATAAACTTTTTAAAACTTAGATCATCTTTATACTCTTTAGTCTGTATTTATCAATATTGCAGTTTAATTTTCTTTTATTAAAAGCAATCTTAAGATATTTTAATTCTCTTAAATTAAACAGATTAAGCTCTAATAATAAAATTTTATATAATAAATAGTTTAAATTACCATTTAGAGTTGTTGTTTCTAAAAACTTTGTTTACCATAACATAGAATATTTAATTTTAATTCTTCTCGCAAGAATAAAGATTTATAAAAGTATTATTCAATTGTTTAATAATAAATCTTTTAAGCAATTAAAATTTATGGATATTTAAATCTTATAATAAAAAAGCAATCATTAGACATAACCAATATTAATTCTAAAGATTGAACTATAATTAAATTTTTTTTAATGTTATAAAAAACGTTATAATAGAAAATGTAAAACTCCATTAATTAAAGAAGCCTTGTAATTTGATTTATTATAGAAGTTTTTAATTAATGTGATCAACTCTATAAATCGTTTACTTTAGCAGTGCCAAGTAGTGTCCGCGGGTCGTGAGAACGGTGAATTACCAGGATGTTGGATCCAAGTTATCGAAACAAGGGCAAACCAAAATATGTACTGTTTGGTCGAAATCTGCATGTACAGTCTTCACATTCCCACTCAATGTGACGATTAGAAATTATTGCTTTACCAATGTACCCATAAAAGCTGGTGTAGCATCTACAATGTTTTTCAACAGAATGATTGGGTAACGTAACCGTATTGTACAGAGCAGTTCACGGGTTTGTTACCATATACCCGGCGGCGTTAATAAGTCATGCTGTTTTCCTACGTATCACTGTCCAATTAATTATTGTTACTTTGTCGCAGAACAGCTTGACCGCACTAACTAAGTAAGGTTTAGACAGTTAACGAACGTAAACTTCGTGATCGCCGGCATGGCGCAAGTCGATTTTCTGGCGTGATCAAAAAGCACATTTTAAGTCCGGGTGCCTGGTCCCCTAAGCCTATTGCGTTGCGTTAATCGATACAGCTGTTACTTCGGCGATTAGAGAGTGGGCAATATTCACTTTCGGATAATACCAGGAACTCTTAGGCCGTTCGATTATATGGGTCAACCTAGTAATTCCATTATAGGGATAGTGGGAAGCGCATAAAAATGTATTATTCTTTTTTCAGGCATCACGGCTGAAATAAGTATACTATCTTTATAGCTATATATCATCCAGATAGGAACGGGGATCCTTTTTCCTGGAAAAAAGTATATGCTTGGTATAGCAATTCCCGGGTACAAACTCCCTGGTCTAGTATAATATATCTGAATAGATCGCGCAGCTAATATAGGGATTGTTAGGTTCGTGAGCTGACTGCAGTATTCACAACACGGCGTCTTAATAACCAAAATCTATTTGAAATGGAGACTGGCACCTGTTTGCTAATTCACGGACTAGGATAAGCCGAAACTTAATATTCATAGATGATTTCTACCAAGCAATTAGCCCAAGTCCGCAGCCGGAGTCACGCCATACCGCCGCGACACGACCGGGTCTGTAATTACGGTTGGGCACCTCAAACCAAAACGCGGCGCGTGGCGCCCTATCCCCAGGGACTCACCAGCTGACTCAATCCAGCATTTCGCTGGGGGCTAGCGGGGACAGGCAGACGCTACTAGTGGAGCCGCGTGGCGCCCCTAAAGGATGCGGCGGAGCTCTAGGAAGTCAGCAAAATGACATGCGATGCATGGGACGTCGGGACGACCGCTCTACGTCATCTGTGTGTGGGCCACACTCCAATGGCCCGTGCGATAGAGTGGACGCAATGGTATGCTGCAGTAGAAAGGCGTATAACAACGGCCCGTAACAATCCGCTTGCCCTTAAGCAAAGCAGACAGTCCCGAGCGACGATGCAGCAGTGCTATATGGCGCGATGGCCCTTCCTCCGCCGCGAGCGAATACCCCGAAAGTGCGAACGTCTCTAGCTCATCCGTAGCCGTACGCTCGGGACTCAATAGGCGACCGCCGAGTTGAGGGGACGGTGGCAGATACCCACCGTACTGGTCTGCATGAACCCTCGGCAATGGATGGGTTCGCGGATGACGGGCGGGACATCGCCGTCACAAATTTCCCGTGCCACGACTCGGCGCTCGGTCTTACCGACATACGCGGCGGGGCCGGCCCAGCTGCAAGGGACGCCACGGTGGGAGGCGGGCCTCTTGGTGCGTCCATAAAGCTACGAAAGCCGGCCCGTCACATCCGGGGAGTACTCAGGTAGGGCAATTGCGAATGCGGCCTGGCTATGCAATAAGGCTGACGGGGTGTCCCGGTGCTAGGGAGTAGCACGTCGTTTACCTACTCTACACGCTTGCATTTCTCTGTAGTGTCCAGACTGGGCGTTTAGGCGGTCCTTTTCCAGCGTGAGTTATAGCGTCGTGGTCGGACCTGACAGCCGCACGTCTCGCCCCCGCACGCCACCCTCCCAAAAGTGGCAATAGGCGCGTCCAAGTGTGCGGCCGGGAATGGGCCAGCCCTTCGCGCGGCAGCATCCCCGGCGGGCTCGCGACTGTGGTGGAGACGTCCGCTGCCTTACCCCTGCCGCGCCTCACCCGCCGCGGAGGCGTTCATGCCCGCGGCCCGAGGAGCGGGCGCGCGGCTGGTGGTTCCGCTAGCGGTCGAGGATGGCGCGAGGCTCAGCGGCGCACGAGCCGGGCACACGTCACCCCGTGCCGGCACGGACCCGCCGGTCGGGGTTTACGGGAACCGGATGGCCCCGGCGGGAAGGCGACCCGGGGCGGTCCCCCGAGACGGTGGGGGGGGCGGCCGCCCGCGATGGGGACCCGGGGCGACCCCAGCCACCCTCAGGCCGCCACGTGGCCGAGGCTAGAACCTGCCGCGCCCAGGGGCAGACGCGCACCTTCCGGGGTCGTGTGCCGGGGAGCCGAGGAGCGCACTCGATCGCAGTATCCTGGGTGCCGGCAGGGCGCCGGAACCGGCTACGGGTCGCCGCCGGGGACGGCGACAGACCCGGGGGGTCCCGCCGGCTGGCGTGGGGCACCCCGTAGCCTGCGCGCGTCGGACGACCCCGAGACCCGACGGAGCCGCGGCCCGGACCTGCTTTCGGGCGGCCGGCCCCATGCCGCGGTTCGCTGCAGGTAGTCCCGGGATTCACCGGCGACCGGCTGCAGCACGTCTCACATGGCCAGCCGCTGTAGGCTCCCACGCCCCCCGCCCCCGGAGGCTCCTGTGGTCCCCCGAGGAGGGTGCCTTCGGGTGGTCGGAAGCGGCCACCGGGACGGGTCGCGCACGGCGGCCGCGCGCCCGTTCCGGCGGGGTTACCGGACGCCCGCCCCGGGCCGGGGGCGTGTTGGCCGCGCGGACTCCCGGCGGGCGCAGGGCACTCACCCCACCGCCCCCGAGTTCGCCGGCCTGGCGGCGCTGCGGGAACAGCGAGTCTACACGGGTTACTCAGCCGCCCCGGGATGGGAGGGCGGGTCGCGGGCCC     
C       ACTATTGTCGATAAACTTTTTCATAATCATTATTAATTTATTCTTTTTTTTTTACGAAGAAATACAACTTTAAATTAGATATATGTTATGAAAACAGCATTAATATATGAAATTCTGTGTTCATCCAAAAGGATTTTAATTATAAATTCAGGATTATATAAATTTTAACTTTAAATATATATATTAAGATGAGATAAGGGTAATAGTTTAAATTATAAAAAAATATTTTATTTATGATATATATTTTCCTAAATAAGTTTATAATTTCTTTCTTTAATTTTCTTAAATTATTGAAATGTTAAATAATATTAGATGTTTTGTTCATAGTGTCTATATTAATTTTTTTGTTTCTGAAAATTTATGCTTTATAGCATCCGATATTTTTAAGGATTTTTATAATAAAGCATAAATATTTCAAATAACATGTTGATCACTAAAATTTTTTATTCTTGGGTTATAACATATCAGTTAAAGGTTTACGTTGTCATTAATTATTATTATATTTTTTTGAAAATAAACTATTTAAAACTTAGATCATCTTTATACTCTTTAATCTGTATTTATCAATATTGCAGTTTAATTTTCTTTTATTGTAAGCAATCTTAAGATATTTTAATTCTCTTAAATTAAACAGATTAAGCTCTAATAATAAAATTTTATATAATAGATAGTTTAAATTACCATTTAGAGTTGTTGTTTCTAAAAACTTTGTTTACCATAACATAGAATATTTTATTTTAATTCTTCTCGCAAGAATAAAGATTTATAGAAATATTATTCAATTATTTAATAATAAATCTTTTAAGCAAATAACATTTATGGATATTTAAATCTTATAATAAAAAATCAATCATTAGACATAACCAATATTAATTCTAAAGATTGAACTATAATTAAATATTTTTTAATGTTGTAAAAAACGTTATAATAGAAAATGTTAAACTCCATTAATTGAAGAAGCCTTGTAATTTGATTTATTATAGAAGTTTTTAGTTAATGTGATCAACTCTATAAATCGTGTACTTTATCAGTCCCAAGTAGCGTCCGCGGGTCGAGAGAACGGTGAGTTACCAAGATGTTGGATTCAAGTTATCGAAACAATGGCAAACCAAAGTATGTACTGCTGGGTCGAAACCTGCGCTAACAATATTCATATTCCCACTTAATGTGTCGATTAGAAATTATCGCTTCACCAATATACCCATAAAAGCTGGTGTAGCATCTATAATGTCCTTCAACAGAATGGCCGGGTAACGTGACCGTATTGTACAGAGCAGTTCACGAGTTTGTTACCATATACCCGGCGGCCTCAATAAGTCATGCTGCTTTCCTTCGCATCACTGTCCAATTAATGATTGTTATTTTGTCGCAGGCCAGCTTGACCGCACTAACTAGGAAAGGTTTAGACAGTTAACGAACGTAAACTCCGTGATCGCCGGCATGGTGCAAGTCGATATGCCGGCTTGATCAAAAAGCACATTTTAAGTCCGGGTGCCTGGTCCCCCAAGTCAATTGCGTTGCCTTAAGCGGTGCCGTTGTTAATTCGGCGATCAGAGAGTTGGCATTATTCACTTTCGGATAATACCAGGGACTCTTAGGCCCTTTGATTATATGGGTCAACCTAGTAATTCCATTATAGGGATAGTGGGAAGCTCATGAAAATGTATTATCCTTTTTTCAGGTATCACGGCACAAACAAGTATACTATCTGTATAGCTATATATCATCCAGATAGGAACGGGGATCCTTTTTCCTGGAAAAAAGTATATGCTTGGTCTAGCGATTCCCGGGTACAAACTCCCTGGTCTAGTATACTTTTTCTGTACAAATCGCGCAGCAAATATAAGGATTGTTACGTTTGTAAACTGACTGCAGTATTCACAATATAGCGTCTCGATAGCTAGTGTCGATTTGAGATGGTGACTAGCACCTGTTTACTAATTCACGGACTAGGATAAGCCGAGACTTAACATTCATAGATGATTTCTACCAAGCAGTTAGCCCGAGTCCGCAGCCGGAGTCACGCCGTACCGCCGCTACGCGACAGGGTCTGGAATTACGGTTGGGCACCTCGAACCAAGACGCGGCGCGCGGCGCCCTATCCCCAGGGACTCACCACCTGACTCAATCCAGCGTTTCGTTGGGAGCTAGCGGGGACAGGCAGACGCTACTAGCGTGGCCGCGTGGCATCTCTAAGGGATGCGGCGGATCTCTAGATAGACAGCAAAATAACATGCGATGCATGGGACGCCGGGACGATATCTCTACGTCATCTGTGTGTGGGCCACACTCCAATGGCCCGTGCGATAGAGCGGACGCAATGGTATGGTGCTGTAAAAAGGCGTATAGCAATGGCCCGTAACAATCCGCTGCCCATGAAGCAAAGCAGACAGTCCCGAGCGACAATATGGCATAGTAATGTGGCGCGATGGCCCTTCCTTCGCCGCGAGCGTATATCTCAAAAGTGCGGACGACTCTAGCTCATCCGTAGCCATACGCTCGGGATTCGATAAATGACCCATAGGCTGAGGGCACGGTGGCAGATAACCACTGTACTGGTCTGCATGAGCCTTCGTCAATGGATGGGTTCGCGGTTGATGAGCGGGACATCGCCGTCACAAATTTCCCGTGCCAGGGGTCAACGCAGGGTCTTACCGACATACTCGGCGGGGCCGGCCCATCTGGCAGAGACGCCACGGTGGGAGGCAGGAGTCTTGCCGCTTCCATAAGGCTATAAAAGCCGGCCCGTCACATCAGAGGGGGACTCAGGTATGGCAATTGCGAGTGCGGCCTGACTATGCGATAAGGCTGACGGAATGTCCCGGTTCTGGGGAGTAGTACGTCGTCTGCCTATTTTACATGCTTGCATTTCTCTGTAGTGACCGGGGTGGGGGTTTAGGCGCTCCTTGACGATCGTGAGTTATAGCCTCGTGGTCGGACCTGACAGCCACGCGTCTCGCTCTCGCACGGCACCCTCCTAGAGGTTGCAATAGGCGCGTCCAAGTGTGCGGGCGGGAATCGGCCAGCCCTTCGCCCTGCAGCATCTCCGGCGGCTTCGCGACTGTGCCGGAGGCGTCCGCTGCTTTACCCCTGGCGCGCGCCCCCCGCCGCCGAGACGATCATGTCCGCGGCCCGAGGAGCAGGTGCGCGGCTGGTGATCCCGCTTGCGGTCGAGGACGGCGCGAGGCTCAGGCGCGCCCGAGCCGGCCACACGTCACCCCGAGCCGGCACGTGCCCGGCGGTCGGGCTTTACCGGGACCGGATGGCCCCGGCGGGAAGGCGGCCCAGGGCGGTCCCCCGACACCGTGGGGGGGTCGGCCTCCCGCGATGGGGTCCGGGCGCGGCCCCAACCGCACTCAGGCCGCCACGTGGCCAAGGCTGGAACCTGCCGCACCCAGGGGCAGACGCGCACCTTCCGGGGCCGTGGGCGGGGGGGCCAAGGGGCCCAGTCGCCCGCAGTATCCCGGGCGCCGGCCGGGCGCCGGGACTGGGTACGGGTGGGCGCCGGGGACGGCGACAGACCCGGGGTCTCCCGCCGGCTGGCGTGGGGCACCCCGCAGCCGGCGCGCATCGGACGGCCCCCAGACCCCGCGGAGCCGCGGCCCGGACCTGCTTTCGGGTGGGCGGCCCCATGTCGCGGTCCGCTGCAGGTAGTCCCGGGATTCGGCGGCGACTGGGTGCAGCACGGCTCGAATGCCCAGCCGCTGTAGGCTGCCACGACCCCCTCCCCCGGAGGCTCCTGGGGGCGCCCGGGGAGGGTTCCGTCGAGCGTTCGGAAGCGGCCACCGGGGTGGCTCGCGCACGGCTACCGCGCGCCCGTTCCAGCGGTGTGACCGGATGCCCGCCCCGGGCCAGGCGCGGGTCTGCCGCGCGGACTCGCGGCGGGCGCAGGGGACTTGCCCCACCGCCCCCGAGCGCACCGGCCTGGCGGCGCCGCGTGAACAGCGAGTCTACACGGGATACTCGGCCGCCCCGGGATGGGAGGGCCGGTCGCGGTCCC     
D       ACTATTGTCGATAAACTTTTTCATAATCATTATTAATTTATTCTTTTTTTTTTACGGAGAAATACAACTTTAAATTAGATATATATTATGAAAACAGCATTAATATATGAAATTCTGTGTTCATCCAAAAGGATTTTAATCATAAATTCAGGTTTATATAAATTTTAACTTTAAATATATATATTAAGATGAGATAAGGGTAATAGTATAAATTATAAAAAAATATTTTATTTATGATATATATTTTCCTAAATAAGTTTATAAATTCTTTCTTTAATTTTCTTAAATTATTGAAATGTTAAATAATATTAAATGTTTTGTTCATAGTGTCTATATTAATTTTTTTGTTTCTGAAAATTTATACTTTATAGCATCCGATATTTTTAAGAATTTTTATAATAAAGCATAAATATTTCAAATAACATGTTGATCACTAAAATTTTTTATTCTTGGGTTATAACGTATCAGTTAAGGGTTTACGTTGTCATTAATTATTATTGTATTTTTTTGAAAATAAACTTTTTAAAACTTAGATCATTTTTATACTCTTTAATCTGTATTTATCAATATTGCAGTTTAATTTTCTTTTATTGAAAGCAATCTTAAGATATTTTAATTCTCTTAAATTAAACAGATTAAGCTCTAATAATAAAATTTTATGTAATAAATAGTTTAAATTACCATTTAGAGTTGTTGTTTCTAAAAACTTTGTTTACCATAACATAGAATATTTAATTTTAATTCTTCTCGCAAGAATAAAGATTTATAGAAGTATTATTCAATTATTTAATAATAAATCTTTTAAGCAATTAGCATTTATGGATATTTAAATCTTATAATAAAAAATCAATCGTTAGACATAACCAATATTAATTCTAGAGATTGGACTGTAATTAAATATTTTTTAATGTTATAAAAAACGTTATGATAGAAAATGTAAAACTCCATTAATTAAAGAAGCCTTGTAATTTGATTTATTATAGAAGTTTTTAATTAATGTGATCAACTCTATAAATCGTTTACTTCAACAGTACCAAATAGCGTCCGCGGGTCGAGAGAACGGTGAATTACCAAGATGTTGGACTCAAGTTATCGAAACAAGGGCAAACCAAGGTATGTACTGCTTGGTCGAAATCTGCGCTTACATTATTCATAATCCCACTCAATGTGACGAATAGAAATTATCACTTCACCAATATACCCATAAAAGCTGGCGTAGCACCTATAATGTTCTTCAACAGAATGGCAGGGTAACGTAACCGTATTGTGCAGAGCAGTTTACGAGTTTGTTAACATATACCCAGCGGCTTCAATAAGTCATGCTGCTTTCCTGCGAATTACTGTCCAATTAATAATTGTTATTTTATCGCAGATCAGCTTGACCGCACTAACTAGGCAAGGTTTAGACAGTTAACGAACGTAGACTTCGTGATCGGCGGCATGGTGCAAGTCGATTTCCTGGCCTGATCAAAAAGCACATTTTAAGTCCGGGTGCCTGGTCCCCCAAGCCTATTGCGTTGCGTTAAACGGTTCGGTTGTTATTTCGGCGATCAGAGAGTTGGCACTATTCGCCTTCGGATAATACCAGGGACTCTTAGGCCCTTTGATTATATGGGTCAACCTAGTAATTCCATTATAGGGATGGTGGGAAGCTCATAAAAATGTATTATTCTTTTTTCAGGTATCACGGCTCAAATAAGTGTACTATCTCTATAGCTATATATCATCCAGATAGGAACGGGGATCCTTTTTCCTGGAAAAAAGTATATGCTTGGTGTAGCAATTCCCGGGTACAAACTCCCTGGTCTAGTATATTGTCTCTGAATAAATCGCGCAGCGAATATAGGGATTGTTAAGTTTGTGAACTGACTGTAGTATTCACAATAGAGCGTCTTGATAGCCATAACCTATTTGAGATGGTAACTAGCACCTGTTTCCTAATTCACGGACTAGGATAAGCCGATACTTAACTTTCATAGATAATTTCTGCCAAGCAATTAGCCCGAGTCCGCAGCCGGAATCGCGCCGTACCGCCGCTACGCGACGGGGTCTGTAATAATGGTTGGGCACCTCAAACCAAAACACGGCGCGGGGCGCCCTATCCCCAGGGACTCACCAGCTTACTCAATCCAGCATTTCGTTGGGGGCTAGCGGGGGCAGGCTCACACTACTAGCGCGGCCGTGTGGCGTCCCTCAAGGATGCGGCGGATCTCTAGGCAGACGGCAAAATGACATGCGATGCGTGGGACGCCGGGACGGCTACTCTACGTCATCTGTGTGTGGGCCACACTCCAATGGCCCGTGCGATAGAGAGGACGTAATGGTTGGGTGCTGTATAAAGGCGTATAGCGATGGTCCCTAACAATCCGGTCTCCTTTAAGCAAAGTAGACAGTCCCAAGCGGCGGTGCCGCAGAGCTATTTGGCGCGAGCGTCCTTCCTACCCCGCGAGTACATAACCCGAAAGTGCGAACGACTCTAGCTCATCCGCAGCCTTACGCTCGGGATTCGATAAATGACCACCAGGTTGAGGGCACGGTGGACGATAACCACCGTACTGGTCTGCATGAGCCTCCGTGAATGGATGGGTTCGCGGTTGACGAGCGGGAGATCGCCGTCACAAATTTCCCATGCCATGGCTCAGCGCTCGGTCTTACCGACATACGCGGCGGGACCGGCCCAGCCGGCAGGGACGCCACGGTGGGAGGCTGGTGTCTTGACGCTTCCATAAGGCTATAAAAGCCGGCCCGTCACATCAGAGGGGAACTCAGGTCTAGTGATTGCGAGTGCAGCCAGACTGTGCAATAAGGTTTACGGGGTGTCCCGGTTGTGGGGAGTAGTACGTCGTCTACCTATTTTACATGCTTGCATTTGTCTGTAGTGTCCAGCCTGGGCGTTTAGGCGTTCCTTGTCCATCGTGAGTTATAGCCTCGTGGTCGGACCTGACAGCCCCGCGTCTGGCCCTCGCACGGCACCCTCCCATAGGTGGCAATAGGCGCGTCAAAGTGTGCGGGCGGGAATCGGCCAGCCCCTCGCCCCGCAGCGTCCCCGGCTGGCTCGCGACTGTGCTGGAGACGTCCGCTACCTTACCCCTGACGCGCTCCCCCCGCCGCCGAGGCAATGATGTCCGCGGCCCGAGGTTCGGGAGCGCGGCTGGTGGTGCCGCTCGCAGTCGAGCAGGGCGCGAGGCTCAGGTGCGCTTGAGCCGGCCACACGTCACCCCGACCCGGCACGGGCCCGGCGGTCGGGCTTTACGGGAACCGCATGGCCCCGGCGGGGATGCGACCCGGGGCGGTCCCCCGACACGGTGGGGGGGCCGGCCGCCCGCGATGGGGGCCGGGGGCGGCCCCAGCCACCGTCAGGCCTCCACGTGGGCGAGGCTGGAACCTGCCGCGCCCTGGGGCAGACGCGCACCTTCCCGGGCCGTGGGCGGGGGAGCCGAGGGGCGCATTCGCTCGCAGCATCCCGGGCGCCGGCCGGTCGCCAGAACCGGGTACGTGTCGGCGCCGGGGACGGCAACAGGCCCGGGGCCACCCGCCGGCTGGCGTGGAGCACCCCTTAGACTGCGCGCGTCGGACGGCCCCCAGACCCACCGGAACCGCGGCCCGGACCTTCTTTCGGGCGGCCGGCCCCACGCCACGGTTCGCTACAAGTAGTCCCAGGATTCGGCGGCGACCGGCTCCGCCACGGGTCGCATGGCCAGCCGCTGTAGGCTGACACGCTCCCCGCCCCCGGAGGCTCGTGAGGACGCCCAATGAGGGTGCCGTCGGGCGTTCGGAAGCGGCCACCGGACTGTCTCGCGCACGGCCACCGCGCGCCCGTTCCAGCGGCGTTACGGGGTTCCCGCCCCGGGCGCGGGGCGTGCCTGCTGCGCGAACTCCCGGCGGGCGCAGGACGCTCGCCCCACCGCCCCCAAGCGCGCCGGCCTGGCGGCGCTGCGTGGACAGCGGGTCTACACGGGCTGCTCGGCCGCCCCGGGATGGGAGGGCTGGTCGCGGACCC     
E       ACTATTGTCGATAAACTTTTTCATAATCATTATTAATTTATTCTTTTTTTTTTACGGAGAAATACAACTTTAAATTAGATATATATTATGAAAACAGCATTAATATATGAAATTCTGAGTTCATCCAGAAGGATTTTAATTATAAATTCGGGATTATATAAATTTTAACTTAAAATATATATATTAAGATGGGATAAGGGTAATAGTTTAAATTATAAAAAAATATTTTATTTATGATATATATTTTCCTAAATAAGTTTATAATTTCTTTCTTTAATTTTCTTAAATTATTGAAATGTTAAATAATATTAAATGTTTTGTTCATAGTGTCTATATTAATTTTTTTGTTTCTGAAAATTTATACTTTATAGCATCCGATATTTTTAAGAATTTTTATAATAAAGCATAAATATTTCAAATAACATGTTCATCACTAAAATTTATTATTCTTAGGTTATAACATATCAGTTAAAGGTTTACGTTGTCATTAATTATTATTCTATTTTTTTGAAAATAAACTGTTTAAAACTTAGATCATCTTTATACTCTTTAATCTGTATTTATCAATATTGCAGTTTAATTTTCTTTTATTAAAAGCAATCTAAAGATATTTTAATTCTCTTAAATTAAACAGATTAAGCTCTAATAATAAAATTTTATATAATAACTAGTTTAGATTACCATTTAGAGTTGTTGTTTGTAAAAACTTTGATTACCATAACATAGAATATTTAATTTTGATTCTTCTCGCAAGAATAAAAATTTATAGAAATATTATTCAATTATTTAATAATAAATCTTTTAAGCAATTAAAATTTATGGATATTTAAATCTTATAATAAAAAATCAATCATTAGACATAACCAATATTAATTCTAGAGATTGAACTATAATTAAATATTTTTTAATGTTATGAAAAACGTTATAATAGAAAGTGTTAAACTCCATTAATTAAAGAAGCCTTGTAATTTGATTTATTATAGAAGTTTTTAATTAATGTGATCAACTCTATAAATCGTCTACTTCAACAGTCCCAAATAGCGTTCGCGGGTCGAGAGAACGGTGATTTAGCAAGATGTTGGATCCAAGTTATCGAAACAAGGGCAAACCAAGGTATGTAATGTTTGGTCGAAACCTGCGTCTACAGTATTCATATCCCCACTCAATGTGACGATTAGAAATTATCACTTTACCAATATACCCATAAAAGCTGGTGTAGTACCTATAATGTTTTTCAACAGAATGACCGGGTAACGTTACCGTATTGTCCAGAACAGTTCACGGGTTTGTTAGCATATACCCGGCGGCCTTAATAAGTCATGCTGATTTCCTACGCATTACTGTCCAATTAATTATTGTTAATCTATCGCAGATCAGCTTGACCGCACTAACTAAGGAAGGTTTAGGCAGTTAACGAACGTAAACTCCGTGATCGCCGGCATGGTGCAAGTCGATCTGCCGGTTTGATCAAAAAGCACATTTTAAGTCCGGGTGCCTGGTCCCCTAAGCCTATTGCGTTGCGTTAAACGATGCAGTTGTTATTTCGGCGATCAGAGAATCGGCATCATTCATTTTCGGATAATACCAGGGACTCTTAGGCCCTTTGATTATATGGGTCAACCTAGTAATTCCATTATAGGGATGGTGGGAAGCTCATAAAAATGTATTATCCTTTTGTCAGGTATCACGGCTGAAAAAAGTATACTATCTTTATAGCTATATATCATTCAGATAGCAACGGGGATCCTTTTTCCTGGAAAAAAGTGTAAGCTTGGTTTAGCAATTCCCGGGTACAAACTCCCTGGTCTAGAATATTGTCTCTGGACAAATCGCGCAGCGAATATAAGGATTGTTAGGTTTGTGAACTGGCTATAGTATTCACAATATGGCGTCTCAATAGCCAGTGTCTATTTGAGATGGCGTCTGGCACCTGTCTACTAGTTCACGGACTAGGATAAGCCGAGACTTAACATTCATAAATGATTTCTACCAAGCAATTAGCCCAAGTCCGCAGCCGAAGTCTCGCCATACCGCCGCCACACGACCGGGTCTGTAATCACGGTTGGGCATCTCAAACCAATACGCGTCGCGCGGCGCCCTATCCCCAGAGACTCACCGACTAACTCAATCCAGCATTTCGTTGGGAGCTAGCGGGGACAGGCAGACCCTACTAGCGGGGCCGCGTGGCGTCCCTAAAGGATGCGGCGGACCTCTAGGTAGTCTGCAGAATGACTTGCGATGCATGGGACGCCGGGACGAGTGCTCTACGTCGTCTGTGTGTGGGCCACACTCCAATGGCCCGTGCGATAGAGCGGACGTAATGGTATGGTGCTGTATAGAGGCGTATAACACTGGCCCGTAACAATCCGCTAGCCCCTGAGCAAAGCAGTCAGCCCCGAGCGACGTTGCTGCAGCGCTCTGTGGCGCGACGGGCCTTCCTCCGCCGCGAGTATATATCCCCAAAGTGCGAGCAACTCTAGCTCATCCGTAGTCATACGTTCGGGATTCGATAAATGACCGCTGGGCTTAGGACACAGTGGCAGATAACCACGATACTGGTCTGCATGAAGCTTCGTGAATGGATGTGTTCGCGGCTGACGGGCGGGACATCGCCGTCATAAATTTCGCATGCCAGGGCTCAGCGCTTGGTCTAACCGACATACTCGGCGGGGCCGGCCCAGCTGGCAGGGACGCCACGGTGGGAGGCAGGCGTCTTGCTGTTTCCATAAGGCTATAAAAGCCAGCCCGTCACATCGGAGGGGCACCCAGGTACAGCAATTGCGATTGCACCCGGACTATGCAATAAGGCTGATGGAGTGTCCCGGTACTGGGGAGTAGTCCGTCGTCTCCCTATTTTACATGATTGCATTTCTTTGTAGTGTCCAGTATGGGCGTTTAGGCGATCCTTATCTAGCGTAGGTTATATCCTCGTGGTCGGACCTGACAGCCGCGCGTCTCGCCCTCGCACGGCACCCTCCAATAGGTAGCAATAGGCGCGTCCAAGTGTGCGGCCGGGAATCGGCCAGCTCTTCGCACTGCAGCGTCCCCGGCGGACTCGCGACTGTGCTGGAGTCGTCCGCTCCCTTACCCCTGGCGTGCTGCCCCCGCCGCCGAGGCGCTCATGTCCGCGGCCCGAGGAGCGGGAGCGCGGGTGGTGGTCCCGCTAGCGGTCGAGGATGGCGCGAGGCTCAGGCGCGCTCGAGCCGGCCACACGTCACCCCGAACCGGCACGGGCCCGGGGGTCGGGGTTCACGGGAACCGGGTGGCCCCGGCGGGGAGGCGGCCCGGGGCGGTCCCCCGACACGGTGGAGGGGTCGGTCGCCCGCGATGGGGGCCAGGGGCGCCCTCAGCCACCCTCACGCCGCCACGTGGCCAAGGCTGGAACCTGCCGCACCCTCGGGCAGACGCGCACGTTCCCGGGCCGTGGGCGGGGGAGCCGAGGAGCGCACTCGCCCACGGTAGCCCGGGCGCCGGCCGGGCTCCGGAACTGGGTACGGGTCGCCGCCGGGAACGGCGACAGGCCCGAGGTTCCCCGCCGGGTGGCGTGGAGCACCGCGTAGGTTGCGCGCGTCGGACGCCCCCCAGACCCAGCGGAGCCGCGGCCCGGGCCTGCTTTGCGGCGTCCGGCCCCACGCCGCGGTTCGCTGCAATGAGTCCCGGGACTCGACGGCGACCGGTTGCAGCACGGCTCGCATGGCCAGCCGCTGTAGGCTGCGACGCCCCCCTCCCCCGGAGGCTCCTGTGGTCGCCCGAGGAGGGTGCCGTCGGGGGCTCGGAAGCGGCTACCGGGCCGGCTCGCGCACGGCGACCGCGCGCCCGTTCCAGCGGCGTTACCGGAAGCCCGCCCCAGGCAGGGGGCGAATGCGCCGCGCGGACTCGCGGCGAGCGCAGGGGTCTCGGCCCACCGCCCCCGAGCGCGTCGGCCTGGCGGCGCTGCGTGGACAGCGGGTCTACACGGGTTACTCGGCCGCCCCGGGACGGGAGGGCACGTCGCGGGCCA     
F       ACTATTGTCGATAAACTTTTTCATAATCATTATTAATTAATTCTTTTTTTTTTACGTAGAAATACAACTTTAAATTAGATATATATTATGAAAACAGCATTAATATATGAAATTCTGAGTTCATCCAGAAGGATTTTAATTATAAATTCAGGATTATATAAATTTTAATTTTAAATATATATATTAAGATGAGATAAGGGTAATAGTTTAAATTATAAAAAAATATTTTATTTATGATATATATTTTCCTAAATAAGTTTATAATTTCTTTCTTTAATTTTCTTAAATTATTGAAATGTTAAATAATGTTAAATGTTTTGTTCATAGTGTCTATATTAATTTTTTTGTTTCTGAAAATTTATGCTTTATAGCATCCGATATTTTTAAGGATTTTTATAATAAAGCATAAATATTTCAAATAACATGTTAATCACTAAGATTTATTATTCTTGGGTTATAACGTAACAGTTAAAGGTTTACGTTGTCATTAATAATTATTATATTTTTTTGAAAATAAACTATTTAAAACTTAGATCATCTTTATACTCTTTAATCTGTATTTATCAATATTGCAGTTTAATTTTCTTTTAATAAAAGCAATCTTAAGATATTTTAATTCTCTTAAATTAAACAGATTAAGCTCTAATAATAAAATTTTATATAATAAATAGTTTAAATTACCATTTAGAGTTGTTGTTTCTAAAAACTTTGTTTACCATAACATAGAATATGTAATTTTAATTCTTCTCGCAAGAATAAAAATTTATAGAAATATTATTCAATTATTTAATAATAAATCTTTTAAGCAATTAACAATTATGGATATTTAAATCTTATAATAAAAAAACAATCATTAGACATAACCAATATTAATTCTAGAGATTGAACTATAATTAAATATTTTTTAATGTTGTGAAAAACGTTATAATAGAAAATGTTAAACTCCTTTAATTAAAGAAGCCTTGTAATTTGATTTATTATAGAAGTTTTTAGTTAATGTGATCAACTCTATAAATCGTTTACTTTAACAGTGCCAAATAGTGTCCGCGGGTCGGGAGAACGGTGAATTACCAAGATGTTGGATTCAAGTTATCGAAACAAAGGCAAACCAAGATATGTGTTAATTGGCCGAAACCTGCCTATACAATGTTCATATTCCCACTAAATGTGACGATTAGAAATTATTGGTTCACCAATCTACCCATAAAAGCTGGTGTAGTGCCTATAATGTTCTTCAACAGAATGCCGGGGTAACGTGACCGTATTGTACATAGCAGTTCACGAGTTTGTTACCATATACCCGGCGGCTTTAATAAGTCATGCTGCCTTCCTGCGTATCACTGTCCAATTAATTATTGTTATTTTATCGCAGATCAGCTTGACCGCACTAACTAAGTAAGGTTTAGGCAGTTAACGAATGTAAACTCCGTGATCGCCGGCATGGTGCAAGTCGATCTACCGGCTTGATCAAAAAGCACATTTTAAGTCCGGGTGCCTGGTCCCCCAAGCCCATTGCGTTGCGTTAAACGATGCAGTTGTTGCTTCGGCGATCAGAGAGTTGACACTACTCGCTTTCGGATAATACCAGGGACTCTTAGGCCCTTTGATTATATGGGTCAACCTAGTAATTCCATTATAGGGATAGTGGGAAACTTATAAAAATGTATTATACTTTTTTCAGGCATCACGGCGAAAACAAGTATACTATCTCTATAGCTATATATCATTCAGATAGAAACGGGGATCTTTTTTCCTGGAAAAAAGTATATGCTTGGTTTAGCAATTCCCGGGTACGAACTTCCTGGTCTAGCATACTGTTTCTGGATAAATCGCGAAGCAAATATAGGGATTGCTAGGTTTGTGAACTGACTGTAGTATTCACAATATAGCGTCTCGATAGCCAAGGCCGATTTGAGATGGGGACTTGCACCTGTCCACTAGTTCACGGACTAGGATAAGCCGAAACTTAACATTCATAGATGATTTCTGCCAAGCAATTACCCCGAGTCCGCAGCCGGAGTCACGCCATACCGCCGCAACACGACCGAGTCTGTAATGACGGTTGGGCACCTCAAGGCAATACGAGGCGCGTGGCGCCCTATCCCCAGGGGCTCACCGGCTGACTCAATCCCGCATTTCGTTGGGTGCTAGCGGGGACAGGCAGACACTACTAGCGCTGCCGTGTGGCGCCCCTAAAGGATGCGGCGGATCTCTAGGTAGTCGGCAAAATTACATGCGATGCATGGGACGCCGGGACGATTACTCTACGTCATCTGTGTGTGGACCACACTCCAATGGGCCGTGCGATAGAGGGGACGCAATGGTGCGGAGCTGTAGAGAGGCGTATAACTACGGGCCGTAACAATCCGCTGCCCCACCAGCAAAGAAATCAGTCCCGAGCGGCAGTGTGGCAGTATTATATGGCGCGATGGGCCTTCCTGCGCCGCGAGTGCATATCCCGAAAGTGCGCGCAACTCTAGCTCACCCGGAGCCATACGCGCGGGATTCGATAAAGGACCATCGAGCTGAGGGAACAGCGGTAGATAGCCACGATACTGTTCTGCATGAATCTCCGCGAATGGATGGGTTCGCGGTTGACGAGCGGGACATCGCCGTCACAAATTTCCCATGCCATGGCTCAGCGCTCGGTGTTATCGACATACGCGGCGGGGCCGGCCCAACGGGCAGGGACGCCACGGTGGGAGGCTGGGGTCTTGCTGCCTCCATAAGGCTATAAAAGCCAGCCCGTCACATCGGAGGGGGCCTCAGGTATAGCAATTGCGAATGCAGCCCGGCTATGCAATAAGGTTGACGGAGGGTCCCGGTGCTGGGGAGTAGTACGTCGTCTACCTATTTTACATGCTTGCATTTCTCTGTAGTGCCCAGGCTGGGCGTTTAGGCGATCCTTGTCTATCGTGAGATATAACCTCGTGGTCGGACATGACAGCCCCGCGTCTCGCGCTCGCACGGCACCCTCCTATAGGTGGCAATAGACACGTCCGAGTGTGCGGGCAGGAATCGGCCAGCCCTCCGCCCGGCAGCATCCCCGGCGGGCTCGCGGCTGTGCTGGAGTCGTGCGCTCCCTTACCCCTGGCGCGCTTCGCCCGCCGCCGAAGCGATCATGTCCGCGGCCCGAGGAGCGGGAGCGCGGCTGGTGGTGCCGCTGGCAGTCGAGGACGGCGCGAGGCTCAGGCGCGCTCGAGCCGGCCAGACGTCACCCCGAGCCGGCACGGCCCCGGCAGTCGGGCTTTGCGGGAACCGGATGGCCCCGGCGGGGAGGCGGGCCGGGGCGGTCCCCCGACACGGTGGGGGGGCCGGCCGCCCGTGATGGGGGCCGGGGGCGACCCCAGCGACCCTCAGGGCGCCACTTGGCGAAGGCTGGAGCCTGCCGCACCCATGGGCAGACGCGCACGTTCCCGGGCCGTGGGCGGGGGAGCCCAGGGACGCACTCGCCCGCAGTAGCCCGGGCGCCGGCCGGGCGCTGGAACCGGGTACGGATCACCGCCGGGGACGGCGACAGGCCCGGGGTCACCCGCCGGCTGGCGTGAAGCACCGCGGAGGATGCGGGCGTCGGACGGCCCCCAGACCCAGCGGATCCGCGGCCCGGACGTGCTTTGCGGCGGCTGGCCCCAGGCCACGGTGCGCTGCAGGTAGTCCCGGGACTCAGCGGCGACCGGTTACAGCACGGGTCGCATGGCCAGCCGCTGTAGGCTACCACCGCCCCCTCCCCCGGAGGCTTCTGGGGACGCCCGACGAGGGTGCCGTCGAGCGGTCGGAATCGACGACCGGGCCGGCTCGCGCACGGCCACCGCGCGCTCGTTCCAGCGGCGTTACCGGATGCCCGCCCCGGGCTGGGGGCACATCTGCCGCGCGGACTGCCGGCGGACGCAGGACACTAGCCCCGCCGGCCCCAAGCGCGTCGGCCTGGCGCCGCTCCGTGGACAGCGGATCTACACGGGGTACTCGGCCGCCCCGGGATGGGAGGGCGAGTCGCGGGCCC     
G       ACTATTGTCGATAAACTTTTTCATAATCATTATTAATTTATTCTTTTTTTTTTACGGAGAAATACAACTTTAAATTAGATATATGTTATGAAAACAGCATTAATATATGAAATTCTGAGTTCATCCAAAAGGATTTTAATTATAAATTCAGGATTATATAAATTTTAACTTTAAATATATATATTAAGATGAGATAAGGGTAATAGTTTAAATTATAAAAAAATATTTTATTTATGATATATATTTTCCTAAATAGGTTTATAATTTCTTTCTTTAATTTTCTCAAATTATTGAAATGTTAAATAATGTTAAATGTTTTGTTCATAGTGTCTATATTAATTTTTTTGTTTCTGAAAATTTATGCTTTATAGCATCCGATATTTTTAAGAATTTTTATAATAGAGCATAAATATTTCAAATAACATGTTAATCAATAAAATTTTTTATTCTTAGGTTATAACGTATCAGTTAAAGGTTTACGTTGTCATTAATTATTATTTTATTTTTTTGAAAATAAACTATTTAAAACTTAGATCATCTTAATACTCTTTAATCTGTATTTATCAATATTGCAGTTTAATTTTCTTTTATTAAAAGCAATCTAGAGATATTTTAATTCTCTTAAATTAAACAGATTGAGCTCTAATAATAAAATTTTATATAATAGATAGTTTAGATTACCATTTAGAGTTGTTGTTTCTAAAAACTTTGTTTACCATAACATAGAATATTTAATTTTAATTCTTCTCGCAAGAATAAAAATTTATAGAAATATTATTCAATTATTTAATAATAAATCTTTTAAGCAATTAGCATTTATGGATATTTAAAACTTATAATAAAAAATCAATCGTTAGACATAACGAATATTAATTCTAGAGATTGAACTATAATTAAATATTTTTTAATGTTATAAAAAACGTTATAATAGAAAATGTTAAACTCCATTAATTAAAGAAGCCTTGTAATTTGATTTATTATAGAAGTTTTTAATTAATGTGATCAACTCTATAGATCGTCTACTTCAACAGTACCAAATAGCGTCCGCGGGTCGAGAGAACGGTGATTTACCAAGATGTTGGATTCGAGTTATCGAAACAAAAGCAAACCAAGGTATGTACTGGTCGGACGAAATCTGCACATACAGTGTTCATATTCCCACTCAATGTGACGATTAGAAATTATTTATTCACCAATGTACCCATAAAAGCTGGTGTAGTTTCTATAATGTTTTTCAACAGAATGGCAGGGTAACGTAACCGTGTTGTACAGAGCAGTTCACGGGTTTGTTAGCATATACCCGGCGGCCTCAATAAGTCATGCTGTTTTCCTACGTATCACTGTCCAATTAATTATTGTTATTTTATCGCAGATCAGCTTGACCGCACTAACTAAGTAAGGTTTAGGCAGTTAACGAACGTACACTCCGTGATCGCCGGCATGGCGCAAGTCGATCCACTGGGTTGATCAAAAAGCATATTTTAAGTCCGGGTGCCTGGTCCCCTAAGCCAATTGCGTTGCGTTAAACGATGCGGTTGTTATTTCGGCGATCAGAGAATTGGCATTACTCACTTTCGGATAATACCAGGAACTCTTAGGCCCTTTGATTATATGGGTCAACCTAGTAATTCCATTATAGGGATGGTGAGAAGCTTATAAAAATGTATTATCCTTTTTTCAGACATCACGGCTAAAATAAGTTTACTATCTTTATAGCTATATATCAACCAGATAGGAACGGAGATCCTTTTTCCTGGAAAAAAGTATATGCTTGGTTTAGCAATTCCCGGGTACAAACTTCCTGGTCTAATATACTGTCTCTGGACAAATCGCGCAGCGAATATACGGATTGTTAAGTTTGTAAACTGACTGTGGTATTCACAACATAGCGTCTCAATAGCCAACTCCCATTTGAGATGGGGACTGGCACCTGTATACTAATTCGCAGACTAGGATAAGCCGAGACTTAACATTCATAGATGATTTCTACCAAGCAGTTAGCCCAAAGCCGCAGCCGGATTCGCATCATACCGCCGCGACACGACCGGGTCTGTAATTATGGTTGGGCGCCTCAAACCAAAACGCGGCGCGTGGCGCCCTATCCCCAGAGACTCACCGGCTGATTCAATCCAGCATTTCGTTGGGGGCTAGCGGGGACAGGCAGACGCTACTAGCGCGACCGGGTGGCGTCCCTTAAGGATGCGGCGGATCTCTAGGCAGTCCGCAAAATTACATGCGATGCATGGGACGCCGGGACGGTTACTCTACGTCATCTGTGTGTGGGCCACACTCCAATGGCGCGTGCGATAGAGAGGACGCAATGGTATGGTGCTGTAAATAGGCGTATAACAACGGCCCGTAACAATCCGCTGCCCTTCAAGCAAAGCAGGCAGGCCCGAGCGGCGATGCGGCAGCGCTATGTGGCGCGATGGGCCTTCCTGCGCCGCGAGCGCATATCCCGAAAGTGCGAACTACTCTAGCTCGTGCGTAGCCTTACGCTCGGGATTCGATATCCGACCGCTGAGATGAGGGCACGGTGGCAGATAACCACCATACTGGTCTGCATGAGCCTTAGTGAATGGATGGGTTCGCGGTTGGCGGGCGGGAGATCGCCGTCACAAATTTCCCCTGCCATGGCTCAGCGCCCGGTCTTACCGACATACGCGGTGGGGCCGGCACAGCCGGCAGGGACGCCACGGTGGGAGGCTGGAGTCTTGACGCATCCATAAGGCTATAAAAGCCAGCCCGTCACATCGGAGGGGGACTCAGGTATAGCAATTGCGAGTGCTACCCGACTATGCAATAAGATTGACGGGTTGTCCCGGTCATGAGGAGTAGTACGTCGTCTACCTATTGTACGTGCTTGCATTTCTCTGTAGTGTCCGGCCTGGGCGTTTAGGCTATCCTGATCTATCGTGTGTTATAGGCTCGTGGTCGGACCTGACAGCCTCGCGTCTCGCTCTCGCACGGCACCCTCCTAGAGGTGGCAATAGGCACGTCCAACTGTGCGGGCAGGAATCGGCCAGGCCTTCGCGCTGTAGCATCCCCGGCGGGCTCGCGACCGGGCTGGAGACGTTCGCTGCCTTACCCCTGGCGCGCCTCGCCCGCCGCTGAGTCGGTCATGTCCGCGGCCCGAGGCGCAGGAGCGCGGCTGGTGGCTCCGCCGACGGTCGAGGACGGCGCGAGGCTCAGGCGCGCGCGAGCCGGCCACACGTCACCCCGTCCCGGCACGGGCCCGACGGTCGGGTTTTGCGGGAACCGGGTGGGCCCCGCGGGAAGGCGACCCGCGTCGGTCCCCCGACACGGTGGAGGGGTCGGCCGCCCGCGATGGGGGCCGGGGGCGGCCCCAGCCAGCTCCAGGCCTCCACGTGGCGAAGGCTGGAACCTGCCGCACCCAGGGGCAGACTCGCGCGTTCCCGGGCCGTGGGCGGGGGAGCCGAGGGGCGCACTCGCCCGCAGTAGCCCGGGCGCCGGGCCGTCGCCGGGACCGGGTACGGGTCACCGTCGGGAACGGCGACAGGCCCGGGGCGTCCCGCCGGTTGGCGTGGAGCACCGCGTAGGCTGCGCGCATCGGACGACCCCCAGACCCGGCGGAGCCGCGGCCCGGACCTGCATTGGGGCGGCCGGCCCCAGGCCTCGGTTCGCTGCAGGTAGTCCCGGGATTCAGCGGCGACCGGTTGCAGCGCCGTTCACATGGCCAGCCCCTGTAGGCTGCCACGCCCCCCTCCCCCGGAGGCTCCTGAGTACGCCCGGGGAGGGGGCCATCGAGCCATTGGAAGCGGCCACCGGGCTGGCTCGCGCTCGGGGATCGCGCGCCCGTTCCAGCGGCGTTACCGGATGCCCGCCCCGGCCCCGGCGGGTTTCCGCTGCGCGGACTCCCGGCCGGCGCAGGACGCTCGCCCCACCGCCCCCTAGCGCGACGGCCTGGCGGCGCTGCGTGGGCAGCGGATCTACACGGGCTAATCGACCGCCCCGGGATGGGAGGGCGGGTCGCGGGCCC     
H       ACTATTGTCGATAAACTTTTTCATAATCATTATTAATTCATTCTTTTTTTTTTACGAAGAAATACAACTTTAAATTAGATATATATTATGAAAACAGCATTAATATATGAAATTCTGAGTTCATCCAGAAGGATTTTAATTATAAATTCAGGATTATATAAATTTTAACTTTAAATATATATATTGAGATGAGATAAGGGTAATAGTTTAAATTATAAAAAAATATTTTATTTATGATATATATTTTCCTAAATAAGTTTATAATTTCTTTCTTTAATTTTCTTAAATTATTGAAATGTTAAATAATGTTAAATGTTTTGTTCATAGTGTCTATATTAATTTTTTTGTTTCTGAAAATTTATACTTTATAGCATCCGATATTTTTAAGAATTTTTATAATAAAGCATAAATATTTCAAATAACATGTTAATCACTAAAATTTTTTATTCTTGGGTTATAACATATCAGTTAAAGGTTTACGTTGTCATTAATTATTGTTATATTTTTTTGAAAATAAACTATTTAAAACTTAGATCATCTTTATACTCTTTAATCTGTATTTATCAATATTGCAGTTTAATTTTCTTTTATTAAAAGCAATCTTAAGATATTTTAATTCTCTTAAATTAAACAGATTGAGCTCTAATAATAAAATTTTATATAATAAATAGTTTAAATTACCATTTAGAGTTGTTGTTTGTAAAAACTTTGTTTACCATAACATAGAATATTTAATTTTAATTCTTCTCGCGAGAATAAAAATTTATAGAAATATTATTCAATTGTTTAATAATAAATCTTTTAAGCAATTAACAGTTATGGATATTTAAATCTTATTATAAAAAATCAATCATTAGACATAACCAATATTAATTCTAAAGATTGGACTATAATTAAATATTTTTTAATGTTATAAAAAACGTTATAATAGAAAATGTTAAACTCCATTAATTAAAGAAGCCTTGTAATTTGATTTATTATAGAAGTTTTTAGTTAATGTGATCAACTCTATAAATCGTATACTTCATCAGTGCCAAATAGTGTCCGCTGGTCGAGAGAACGGTGAGTTACCAAGATGTTGGATCCAAGTTATCGAAACAATGGCAAACCAAAGTATGTCCTTCTCGGACGAAATCTGCGTGCACAATATTCATATTCCCACTTAATGTGACGATTAGAAATTATTGATTCACCAATTTACCCATAAAAGCTGGTGTAGCATCTATAATGGCGTTCAACAGAATGGCCGGGTAATGTGACCGTATTGTGCAAAGCAGTTTACGGGTTTGTTAACATATACCCGGCGGCTTCAATAAGTCATGCTGCTTTCCTACGTATTACTGTCCAATTAATTATTGTTATTCTTTCGCAGATCAGCTTGACCGCACTAACTAAGAAAGGTTTAGGCAGTTAACGAATGTAAACTGCGTGATCGCCGGCATGGTGCAAGTCGATTACCCGGTCTGATCAAAAAGCACATTTTAAGTCCGGGTGCCTGGTCCCCTAAGCCCATTGCGTTGCATTGAACGATGCTGTTGTTATTTCGGCGATCAGAGAATGGGCACTATTCACCTTCGGATAATACCAGGGACTCTTAGGCCCTTTGATTATATGGGTCAACCTAGTAATTCCATTATAGGGATGGTGGGAAGCTCATAAAAATGTATTATTCTTTTATCAGGCATCATGGCCGAAATAAGTGTACTATCTCTATAGCTATATATCATACAGATAGTAACGGGGATCGTTTTTCCTGGAAAAAAGTATATGCTTGGTCTAGCAATTCCCGGGTACAAACTCCCTGGTCTAGCATATTCTTTCTGGATAAATCGCGCGGCAAATATAGGGATTGCTAAGTTTGTGAACTGACTGCACTATTCACAATACGGCGTCTTAATAGCCATTATCTATTTGAGATGGAGACTGGCACCTGTCTGCTAATTCGCGGACTAGGATAAGCCGAGACTTAACATTCATAGATGATTTCTACCGAGCAGTTAGCCCTAGTCCGCAGCCGGAGTCGCGCCATACCGTCGCTACGCGACCGGGCCTGTAATCACGGTTGGGCACCTCAAACCAATACGTGCCGCGAGGCGCCCTATCCCTAGGCACTCACCGGCTGATTCAATCCAGCATTTCGTTGGGCGCTAGCGGGGACAGGCGCACGCTACTAGTGTGGCCGCGTGGCGTCCCTAAAGGATGCGGCGGATCTTTAGGCAGCCGGCAAAATGACATGCGATGCATGGGACGGCGGGACAACTACTCTACGTCATCTGTGTGTGGGTCACACTCCAATGGCCCGTGCGATAGAGAGGACGCAATGGTACGCCGCTGTAAACAGGCGTATAACGACGGCCCATAACAATCCGCTGCCCGTTAAGCAAAGCATTCAGTCCCGAGCGACGATGCCGCAGAGCTGTGTGGCGCGAAGGACCTTCCTGCGCCGCGAGCGCATAACCCAAAAGTGCGAACGACTCTAGCTCATCCGAAGCCGTACGCTCGGGATTCGATAAATGACCACCGGGCTAAGGGCACGGTGGTAGATAACCACCATACTGGTCTGCATGAGGCTTTGTGAATGGATGGGTTCGCGGTTGAAGAGCGGGAGACCGCCGTCACAAATTTCACGAGCCATGGCCCGGCGCTTGGTTTCACCGACATACGCGGTGGGCCCGGCCGAACTGACAGGGACGCCATGGTGGGAGGCTGGCGTCTTGCCGCTTCCATAAGGCTATAAAAGTCGGCCCGTCACATCGGAGGAGGACTCAGGTATAGCAATTGCGAGCGCAATCACACTATGCAATAAGGCTGACGGAGTGTCCCGGTCCTGGGGAGTAGTACGTCGTCTGCCTATTTTACATGGTTGCATTTCTCTGTAGTGCCCAGTCTGGGCGTTTAGGCAATCCTTGTCTATCGTGAGTTATAGTCTCGTGGTCGGACCCGACAGCCACGCGGCTCGCCCTCGCACGGCACCCTCCTAGAGGTGGCAATAGGCGCGTCCGAGTGTGCGGGCGGGAATCGGCCAGCGCTTCGCACCGCAGCGTCCCCGGCGGGCTCGCGACTGGGCTGGAGACGTTCGCTGCCTTACACCTGGCGCGCTTCGCCCGCCGCCGAGCCGATCATGTCCGCGGCCCGAGGAGCGGGAGCGCGGCTGGTGGTTCCGCTGGCGGTCGAGGACGGTGCGAGGCTCACGCGCGCCCGAGCCGGCCACACGTCACCCCGACCCGGCACGCGCCGGGGTGTCGGGGTTTGCAGGAACCGGATGGGCCCGGCGGGGAGGCGGCCCGGGCCGGTCCCCCGACACGGTGGGGGGGTCGGCCGCCCGCGATGGCGGCCGGGGGCGGCCCCAGCCACCCTTAGGCCACCATGTGGCCAAGGCTGGAATCTGCCGCACCCAGGGGCAGACGCGCGCGTTCCCGGGCTGTGGGCGGGGGAGCCGAGGAGCTCACTCGCCCGCAGTAGCCCGGGCGCCGGTGGTCCGCCGGAACGGGGTACGGGTCACCGCCGGGGACGGCGACAGGCCCGGGGTCCCCCGCCGGCTCGCGTGGAGCACCGCGTAGGCTTCGCGCATCGGACGACCCCCAGACCCGGCGGAGCCGCGGCCCGGACGCGCCTTCAGGCGGCCGGCCCCATGCCGCGGTTCGCTGCAAGTAGTCCCGGGATTCGGCGGCGACCGGTTGCATCACGACTCGCATGGCCAGCCGCTGTAGGCTGCCACGCCCCCCGCCCCCGGAGGCTCCTGAGGACTCGCGAGGAGGGTACCATCGGGCGCTCGGAAACGGCCACCGGGCTGTCTCTCGCACGGCCACCGCGCGCCCGTTCCAGCGGCGTTACCGGATGCCCGCCCCGGGCCCGGAGCGACTCTGCTGCGCGGACTCCCGGCTGACGCAAGTCACTCGCCCCACCGACCCCGAGCGCGTCGGCCTGGAGACGCTGCGTGGACAGCGGGTCTACAAGGGTTACTCTGCGGCCCCGGGATAGGAGGGCGGGTCGCGGGCCC     
I       ACTATTGTCGATAAACTTTTTCATAATCATTATTAATTTATTCTTTTTTTTTTACGAAGAAATACAACTTTAAATTAGATATATAATATGAAAACAGCATTAATATATGAAATTCTGTGTTCATCCAAAAGGATTTTAATTATAAATTCAGGATTATATAGATTTTAACTTTAAATATATATATTAAGATGAGATAAGGGTAATAGTTTAAATTATGAAAAAATATTTTATTTATGATATATATTTTCCTAAATAGGTTTATAATTTCTTTCTTTAATTTTCTTAAATTATTGAAATGTTAAATAATGTTAAATGTTTTGTTCATAGTGTCTATATTAATTTTTTTGTTTCTGAAAATTTATACTTTATAGCATCCGATATTTTTAAGAATTTTTATAATATAGCATAAATATTTCAAATAACATGTTAATCACTAAGATTTTTTATTCTTAGGTTATAACTTATCAGTTAAAGGTTTACGTTGTCATTGATTATTATTTTATTTTTTTGAAAATAAACTTTTTAAAACTTAGATCATCTTTATACTCTTTAGTCTGTATTTATCAATATTGCAGTTTAATTTTCTTTTATTAAAAGCAATCTAAAGATATTTTAATTCTCTTAAATTAAACAGATTAAGCTCTAATATTAAAATTTTATATAATAAATAGTTTAGATTACCATTTAGAGTTGTTGTTTCTAAAAACTTTGTTTACCATAACATAGAATATTTGATTTTAATTCTTCTCGCAAGAATAAAAATTTATAAAAATATTATTCAATTATTTAATAATAAATCTTTTAAGCAATTAACATTTATGGATATTTAAATCTTATAATAAAAAATCAATCATTAGACATAACCAATATTAATACTAGAGATTGAACTATAATTAAATATTTTTTAATGTTGTAAAAAACGTTATAATAGAAAATGTTAAACTCCGTTAATTGGAGAAGCCTTGTAATTTGATTTATTATAGAAGTTTTTAATTAATGTGATCAACTCTATAGATCGTGTACTTCAACAGTACCAACTAGCGTCCGCGGGTCGCGAGAACGGTGAATTATCAAGATGTTGGATTCAAGTTATCGAAACAAGGGCAAACCAAGGTATGTACTACTTGGATGAAATCTGCGCACACACTATTCATATTCCCACTCAATGTGACGACTAGAAATTATTGCTTCACCAATATACCCATAAAAGCCGGTGTAGTATCTATAATGTCTTTCAACAGAATGGCCGGGTAACGTGACTGTATTGTACAAAGCAGTTCACGGGTTTGTTAGCATATACACGGCGGCTTCAATAAGTCATGCTGTTTTCCTGCGTATTACTGTCCAATTAATTATTGTTATTTTGTCGCAGATCAGCTTGACCGCACTAACTAGGCAAGGTTTAGGCAGTTAACGAACGTAAACTTCGTGATCGCCGGCATGGTGCCAGTCGATCGTCTGGATTGATCAAAAAGCACATTTTAAGTCCGGGTGCCTGGTCCCCGAAGACGATTGCGTTGCCTTAACCGATGCGGCTGTTCTTTCGGCGATCAGGGAACACGCACTATTCACCTTCGGATAATACCAGGGACTCTTAGGCCCTTTGATTATATGGGTCAACCTAGTAATTCCATTATAGGGATGGTGGGAAGCTCATAAAAATGTATTATTCTTTTTTCAGGTATCACGGCTCAAACAAGTAAACTACCTTTATAGCTATACATCATCCAGATAGGAACGGGGATCCTTTTTCCTGGAAAAAAATATAAGCTTAGTTTAGCACTTCCCGGGTACAAACTACCTGGTCCAGCATATTGTTTCTGGATGAATCGCGCAGCGAATATAGGGATTGTTAAGTCTGTTAACTGGCTGTAGTATTCACAATATGGCATCTCAATAACCAGTATCCATTTGAGATGGGGACTAGCACCTGTTTGCTAGTTCGCGGACTAGGATAAGCCGAAACTTAACATTCATAGATGATTTCTTCCAAGCAGTTAGCCCGAGTCCGCAGCCGGAGTCGCATCATACCGCCGCTACACGACCGGGTCTGTAATTAGGGTTGGGCACCTCAAACCAAAACGCGTCGCGCGGCGCCCTATCCCCACTAACTCACCGGCTAACTCAATCCAGCATTTCGTTGGGGGCAAGCGGGGACGGGCATACACTACTAGCGCAGCCGGGTGGCGTCCCTAAAGGATGCGGCGGACCTCTAGGTAGCCTACAGAATGACATGCGATGTGTGGGAAGCCGGGACGACTGCTCTACGTCAACTGTGTGTGGGCCACACTCCCATGGCCCGTGCGATAGAGGGGACGCAATGGTACGGTGCTGTAAACAGGCGTATAATAACGGCCCATATCAATCCGTTACCCCCTAAGCAAAGCATTCAGTCCCGAGCGACAATGAAGCAGTGCGGTATGGCACGATGGGCCTTCCTGCACCACGAGTGCATATCCCTAAAGTGCGAACAACTCTAGCTCATCCGGAGCCATACGCTCGGGATTCGATAGACGACCAATGGGGTTAGGCCACGGTGGTAGATAACCACCGTACTGATCTGCATGAAGCTACGTGAATGGATGGGTTCGCGGATGACGGGCGGGATACCGCCGTCATAAATTTCACATGCCACGGCTCAGCCCTCGGTCTTACCGACATGCTCGGCGGGGCCGGCCCAGCTGGCAGGGACGCCATGGTGGGAGGCCGGGGTCTTGCTGCGTCCATAAGGCTATAAAAGCCTACCCGTCACATGGGAGGAGAACTCAGGTGTAGTAATTGCGATTGCGGTCTCCCTATGCAATAAGGCTGACGGAGTGTCCCGGTCCTGGGGAGTAGTACGTCGTCTACCTACTTTACATGCTTGCATTTCTATGTAGTGTCCAGCCTGGGCGTTTAGGCGGTCCTCATCAATCGTGAGCTATTGCATCGTGGTCGGACCTGACAGCCCCACGTCTCGCCCTCGCACGGCACTCTCCTACAGGTGGCAATAGGCGCGTCCGAGGGTGCGGCCTGGAATCGGCCAGCGCTTCGCGCCGCAGCATCCCCGGCGGGCTCGCTACTGGGCTGGAGCCGTCCGCTGCCTTACCCCTGGCGCGCGCCACCCGCCGCCGAGGCGACTATGTCCGCGGCCCGAGGAGCGGGAGCACGGCTGGTGGTCCCGCTACCGGTCGAGGACGGCGCGAGGTTCAGGTGCGCGGGAGCCGGCCACACGTCACCCCGAGCCGGCACGGCCCCGGCGGTCGGGCTTCACCGGAGCCGTATGGCCCCGGCGGGGAGGCGAACCGCGGCGGTCCCCCAACACGGTGGCGGGGGCGGCCGCCCGCGATAGGGGCCGGGGTCGGCCCCAGCCACCCTCAGGCCGCCACGTGGCCAAGGCTGGAACCTGCCGCGCCCAGGGGCAGACGCGCACCTTCCCGGGCCGTGGGCGGGGGAGCCGAGGCGCGCACTCGCGCGCAGTAGCCAGGGCGCCGTCCGGGCCCCGGGACCGGGTACGGGGCGGCCCCGGGGACGGCCACAGTCCCGGGGGCTGCCGCCGGCTGGCGTGGCGCACCGCGTAGGCTGCGCGCCTCGCACGACCCCCAGATCCGGCGGACCCGCGGCCCGGACCTCCTTTCGGGCGGTCGGCCCCATGGCGCGGTTCGCTGCGGGCAGTCCCGGGATTCAGCGGCGACCGGTTGCAGCACCGCTCGCATGTCCAGCCCCTGTAGGCTTCCACGGCTCCCCCCTGCGGAGGCTCCTGAGGCCGCCCGTGGAGGGCGCCGTCGGGCTCTCGGAAGCGGCCACCGGGCTGGGTCCCGCACGGCTACCGCGCGCCCATTCCAGGGGCGTGACTGGATGCCCGCCCCGGTCCCCGGGCGTCTCTACTGCGCGGACTCCCGGCGGGCGCAAGGCACTCGCCCCACCGGCTCCAAGCGCGTCGGCCTGGGGCCGCTGCGTGGACAGCGATTCTACACGGGTTAGTCGGCCGCCCCGGGATGGGAGGGCGGGTCGCGGCTCC     
J       ACTATTGTCGATAAACTTTTTCATAATCATTATTAATTTATTCTTTTTTTTTTACGAAGAAATACAACTTTAAATTAGATATATATTATGAAAACAGCATTAATATATGAAATTCTGTGTTCATCCAAAAGGATTTTAATTATAAATTCAGGATTATATAAATTTTAACTTTAAATATATATATTAAGATGAGATAAGGGTAATAGTTTAAATTATAAAAAAATATTTTATTTATGATATATATTTTCCTAAATAAGTTTATAATTTCTTTTTTTAATTTTCTTAAATTATTGAAATGTTAAATAATGTTAAATGTTTTGTTCATAGTGTCTATATTAATTTTTTTGTTTCTGAAAATTTATGCTTTATAGCGTCCAATATTTTTAAGAATTTTTATAATAAAGCATAAATATTTCAAATAACATGTTAATCACTAAAATTTTTTATTCTTAGGTTATAACATATCAGTTAAAGGTTTACGTTGTCATTGATTATTATTATATTTTTTTGAAAATAAACTTTTTAAAACTTAGATCATCTTTATACTCTTTAATCTGTATTTATCAATATTGCAGTTTAATTTTCTTTTATTAAAAGCAATCTAAAGATATTTTAATTCTCTTAAATTAAACAGATTAAGCTCTAATAATAAAATTTTATATAATAAATAGTTTAGATTACCATTTAGAGTTGTTGTTTCTAAAAACTTTGTTTACCATAACATAGAATATTTAATTTTAATTCTTCTCGCAAGAATAAACATTTATAAAAGTATTATTCAATTCTTTAATAATAAATCTTTTAAGCAATTAACATTTATGGATATTTAAATCTTATAATAAAAAATCAATCATTAGACATAACCAATATTAATGCTAAAGATTGAACTATAATTAAATATTTTTTAATGTTATAAAAAACGTTATAATAGAAAGTGTTAAACTCCGTTAATTATAGAAGCCTTGTAATTTGATTTATTATAGAAGTTTTTAATTAATGTGATCAACTCTATAAATTGTTTACTTCACCAGTGCCAAATAGTGTCCGCGGGTCGAGAGAACGGTGAATTATCAAGATGTTGGATTCAAGTTATCGAAACAAAGGCAAACCAACGTATGTGCTATTTAACCGAAATCTGCACATACTATGTTCATATACCCACTCAATGTGACGATTAGAAATTATTGTTTCGCCAATGTACCCATAAAAGCAGGTGTAGTAGCTATAATGTCCTTCAACAGAATGACCGGGTAACGTGACCGTATTGTACAAAACAGTTTACGGGTTTGTTATCATATACCCAGCGGCCTCAATAAGTCATGCTGCTTTCCTGCGAATCACTGTCCAATTAATTATTGTTATTATATCGCAGACCAGCTTGACCGCACTAACTAGGCAAGGTTTAGGCAGTTAACGAACGTAGACTCCGTAATCGCCGGCATGGTGCAAGTCGATCTACTGGACTGATCAAAAAGCACATTTTAAGTCCGGGCGCCTGGTCCCCTAAGCCAATTGCGTTGCTTTAAGCGATGCCGATGTTGGTTCGGCGATCAGAGAACTCGCACTACTCATTTTCGGATAATACCAGGGACTCTTAGGCCCTTTGATTATATAGGTCAACCTAGTAATTCCATTATAGGAATAGTGGGAAACCCATAAAAATGTATTATCCTTTTTTCAGACATCACGGCTCAAACAAGTATACTATCTCTATAGCTATAAATCATCCAGATAGGAACGGGGATCTTTTTTCCTGGAAAAAAATATATGCTTGGTATAGCAATTCCCGGGTACAAACTACCTGGTCCAGTATATTTTCTCTGAACGAATCGCGCAGCGAATATAGGGATTGCTAGGTTTGTGAACTGACTGCGGTATTCACAATATGGCGTCTTCACAGCCAGCTCCAATTTGAGATGGAGACTGGCACCTGTCTCCTAATTCACGGACTAGGATAAGCCGAAACTTAACGTTCATAGATGATTTCTACCAAGCAGTTAGCCCAAGTCCGCAGCCGGAGTCCCATCATACCGCCGCTACACGACCGCGTCTGTAATTACGGTTGGGCACCTCAAACCAAAACGTGCCGCGTGGCGCCCTATCCCCAGTGACTCACCAGCTAACTCAATCCAGCATTTCGTAGGGAGCTAGCGGGGATAGGCAAACGCTACTAGAGTGGCCGGGTGGCGTCCCTAACGGATGCGGCGGACCTCTAGGTAGCCAGCAGAATAACATGCGATGCATGGGACGCCGGGACGACTACTCTACGTCACCTGTGTGTGGGCCGCATTCCCATGGCTCGTGCGATAGAGGGGACATAATGGTCCACCGCTGTAAACAGGCGTATAACAACGGCCCATAACAATCCGCTGACCATTAAGCAAAGCAATCAGTCCCGAGCGACGGTGTAGCAGTGCTGTATGGCGCGAAGGACCTTCCTGCGCCGCGAGCGCATATCACGAAAGTGCGAACAACTCTAGCTCATCCGTAGCCATACGCTCGGGATTCGATAAACGACCCCCGTGCTGAGGGCACAGTGGCAGATAACCACCGTACTGGTCTGCATGAACCTCCGTGAATGGATGGGTTCGCGGTTGACGAGCGGGACATCGCCGTCACAAATTTCTCATGTCAAGGGTCGGCACTGGGTCTTACCGACATACGCGGCGGGGCCGGCCCAGCGGGTAGAGACGCCAGGGTGGGAGGCGGGGGTCTCGCCGCGTCCATAAGGCTATAAAAGCCAACCCGTCACATCGGAGGGGAACTCAGGTATAGCGATTGCGAATGCGGCCTCACTATGCAATAAGGCTGACGGAGCGTCCCGGTTTTGGGGAGTAGTACGTCGTCTACCTAATTTACATACTTGCATTTCTCTGTGGTGCCCAGACTGGGCGTTTAGGCGCTCCTAGTCCAACGTGCGTTATAGTTTCGTGGTCGGACCTGACAGCCGCGCGTCTCGCCCTAGCACGGCACCCTCCGACAGGTAGCAATAGGCGCGTCCAAGTGTGCGGACAGGAATCGGCCAGCGCTTCGCGCTGCAGCATCCCCGGCGGGCTCGCGACTGTGCTGGATACGTGCGCTGCCTTACCCCTGGCGCGCGTCACCGGCCGCCGAGGCGATCAGGTGCGCGGCCCGAGGAGTGGGAGCGCGGCTGGTGGTCCCGCTAGCGGTCGAGTACGGCGCGAGGCTCAGGTGCGCGGGAGCCGGCCAGACGTCACCCCGAGCCGGCACGGCCCCGGGGGTCGGGGTTTACCGGATCCGGATGGCCCCGGCGGGGAGGCGATCCGCGGCGGTCGCCCAACACGGTGGGGGGGTCGGCCGCCCGCGATACGGACCGGGGGCGACCCCAACCACCCTCACGCCACCACGTGGCCAAGGCTGGAACCTGCCGTGCCCAGGGGCAAACGAGCTCGCTCCCGGGCCGTGCGCGTGGGAGCCCAGGAGCGCACTCGCCCGCAGCATCCCGGGCGCCGGCCGGACGCCGGGAACGGGTACGGATCGGCCCCGGGGACGGCTACAGGCCCGGGGGGGCCCGCCGGCTGGCGTGGCGAACCGCGCAGTGTGCGCGCATCGGACGCCCCCCAGACTCAGCGGAGCCGCGGACCGGTCCTCGCTTTCGGCGGTCGGCCCCAGGCCGCGGTTCCCTGCAGGCAGTCCCGGGATCCGTCGGCGACCGGTTGCAACACGGCTCGCGTGGCCAGCCGCTGTAGGTTGCCATTCTCCCCCCCCGAGGAGGCTCCTGAGAGCTCCCGGGGAGGGTGCCGTCGGGCGCTCGGAAGCGGCGACCGGGCTGCCTCGCGCACGGCTACCGCGCGCCCGTTCGAGCGGCGTTACCGGATGCCCGCCCGGGCCCCGAGGGGTGTCTGCCGCGCGGACCCCCGGCGGGCGCAGGACACTGGCCCCACCGCCGCCAAGCGCGGCGGCCTGGCGGCGCCGCGTGGACAGCGGGTCTACACGGGTTAGTCGGCGGCCCCGGGAGGAGAGGGCGCGTCGCGGGCCC     
K       ACTATTGTCGATAAACTTTTTCATAATCATTATTAATTTATCCTTTTTTTTTTACGAAGAAATACAACTTTAAATTAGATATATATTATGAAAACAGCATTAATATATGAAATTCTGTGTTCATCCAGAAGGATTTTAATTATGAATTCAGGATTATATAAATTTTAACTTTAAATATATATATTTAGATGAGATAAGGGTAATAGTTTAAATTATAAAAAAATATATTATTTATGATATATATTTTCCTAAATAGGTTTATAATATCTTTCTTTAATTTTCTTAAATTATTGAAATGTTAAATAATGTTAAATGTTTTGTTCATAGTGTCTATATTAATTTTTTTGTTTCTGAAAATTTATGCTTTATAGCGTCCGATATTTTTAAGAATTTTTATAATAAAGCATAAATATTTCAAATAACATGTTAATCACTAAAATTTTTTATTCTTGGGTTATAACATATCAGTTAAAGGTTTACGTTGTCATTAATTATTATTATATTTTTTTGAAAATAAACTTTTTAAAACTTAGATCATCTTTATACTCTTTAATCTGTATTTATCAATATTGCAGTTTAATTTTCTTTTATTAGAAGCAATCTAGAGATATTTTAATTCTCTTAAATTAAACAGATTAAGCTCTAATAGTCAAATTTTATATAATAAATAGTTTAGATTACCATTTAGAGTTGTTGTTTCTAAAAACTTTGTTTACCATAACATAGAATATTTAATTTTAATTCTTCTCGCAAGAATAAAAATTTATAAAAGTATTATTGAATTATTTGATAATAAATCTTTTAAGCAATTAATATTTATGGATATTTAAATCTTATAATAAAAAATCAATCATTAGACATAACTAATATTAATTCTAGAGATTGAACTGTAATTAAATGTTTTTTAATGTTATAAAAAACGTTATAATAGAAAATATTAAACTCCATTAATTAAAGAAGCCTTGTAATTTGATTTATTATAGAAGTTTTTAATTAATGTGATCAACTCTATAAATCGTCTACTTCAACAGTCTCAAGTAGTGTCCGCGGGTCGAGAGAACGGTGAGTTACCAAGGTGTTGGATACCAGTTATCGAAACAAGGGCAAACCAAGATATGTACTATTTGGTCGAAAACTCCGCACACAGTGTTCATAATCCCACTTAATGTGACGATTAGAAATTATCGCTTCACCAATATACCCATAAAAGCTGGTGTAGTGTCTATAATGTTCTTCTACAGAATGGCCGGGTAAAGTGACTGTATTGTACAGAGCAGTTCACGAGTTTGTTAACATATACCCCGCGGCTTCAATAAGTCATGCTGCTTTCCTGCGTATTACTGTCCAATTAATTATTGTTATTCTGTCGCAGACCAGCTTGACCGCACTAACTAAGTAAGGTTTAGGCAGCCAACGAACGTAAACTTCGTGATCGCCGGCATGGTGCAAGTCGATTTACTGGTTTGATCAAAAAGCATATTTTAAGTCCGGGTGCCTGGTCCCCTAAGCCAATTGCGTTGCTTTAAACGATCCCGTTGTTACTTCGGCGATCAGAGATTTCACACCGTTCACATTCGGATAATACCAGGGACTCTTAGGCCCTTCGATTATATGGGTCAACCTAGTAATTCCATTATAGGGATAGTGGAAAGCTCATAAAAATGTATTATACTTTCTTCAGGGATCACGGCTAAAAAAAGTATACTATCTTTATAGCTATAAATCATCCAGATAGGAACGGGGATCCTTTTTCCTGGAAAAAAGTATATGCTTGGTTTAGCAATTCCCGGGTACAAACTGCCTGGTCCATCATATTGTTTCTGAATGAATCGCGCAGCGAATATAGGGATTGTTATGTTTGTGAACTGACTGGGGTATTCACAACACAGCGTCTCGATAGCCAGGACCTATTTGAGATGGAAACTCGCACCTGTTTACTAATTCACGGACTAGGATAAGCCGAGACTTAACATTCATAGATGATTTCTACCAAGCAATTAGCCCGAGCCCGCAGCCGGAGTCGCCCCATACCGCCGCCACGCGACCGCGTCTGTAATTACGGTTGGGCACCTCAAACCAAAACGCGTCGCGTGGCGCCCTATCCCCAGAAACTCCCCAGCTAATTCAATCCGGCATTTCGCTGGGGGCCAGCGGGGACAGGCAAACGCTACTAGAGCGGCCGGGTGGCGTCCCTCAAGGATGCGGCGGACCTCTAGGCAGCCGGCAGAATGACATGCAATGCATGGGACGCCGGGACGACTACTCTACGTCATCTGTGTGTGGGCTACACTCCCATGGCCCGTGCGATAGAGAGGACGCAATGGTATGGTGCTGTAAACAGGCGTATAAGAGCGGCCCGTAACAATCCGTTATCCCTCGAGCAAAGCATTCAGCCCCGAGCGACGATGCCGCAGCGCTCTATGGCGCGAGAGACCTTCCTGCGCTGCGAGATCATATCTCAAAAGTGCGAACCACCCTAGCTCATCCGCAGCCATACGCTCGGGAGACGATAGGTGACCCCCGGGTTGAGGACATGGTGGTGGATAGCCACTGTACTGGTCTGCATGAACCTCCGTGAATGGATGGGTTCGAGGCTGACGGGCGGGACATCGCCGTCACAAATTTCCCATGCCGAGGTTCCGCGCTCGGTCTTACCGACGTACGCGGCGGGCCCGGCCCAACTGGCAGAGACGCCACGGTGGGAGGCCGGGGTCTTGCCGCTTCCATAATGCTATAAAAGCCGACACGTCACATCGGAGGCGAGCCCAGGTATCGCAATTGCGAGTGGAGCCCCACTATGCAACAAGACTGACGGAGCGTCCCGGTGCTGGGGAGTAGTACGTCGTCTATCTATTCTAGATGTTTGCATTTCTCTGTAGTGTCCAGTCTGGGCGTTTAGGCGTTCCTTTCCCACCGTGAGTTATAACTTCGTGGTCGGACTTGACAGCCCCGCGTCTCGCTCTCGCACGGCACCCTCCTATAAGTAGCAATAGGCGCGTCCAAGTGTGCGGGCGGGAATCGGCCAGCCCTTCGCCCTGCAGCATCCCCGGCGGGCTCGCGACCGTGCTGGAGGCGTCCGCTGCCTTACCCCTGACGCGGTCCACCCGCCGCCGAGGCGGTCATGGCCGCGGCCCCAGGAACAGGAGCGCGGCTGGTGGTTCCGCCAGCGGTCGAGGAGGGCGCGAGGCTCAGGCGCGCCCGAGCCGGCCACACGTCATCCCGAGCCGGCACGGCCCCGGCGGTCAGGGTTTGCCGGAACCGGATGGCCCCGGCGGGGAGGCGATCCCGGGCGGACCCCCGACACAGTGGGGGGGGCGGCCGCCCGCGATGGGGCCCTGCTGCGCCCCCAACCACGGTCACGCCACCACGTGGCCAAGGCTGGAACCTGCCGTTCCCAGGGGTAGACCCGCACCTTCCCGGGCCGTGCGCGGGGGAGCCAAGGCGCGCACTCGCGCGCGGGATCCCGGGCGCCGGCCGGGCGCCCGAACCGGGTACGGGTCAGCCCCGGGGACAGCGACAGGCCCGGGGACGCCCGCCGGCTGGCGTGGTGCACCGCGCAGGCTGCGCGCATCGCACGGCCCCCAGACCCGGCGGAGGCGCGGCCCGGACCTGTCTTCGGGCGGCCGGCCCCACGTCGCGGTTCGCTGCAAGTAGTCCCAGGATTCCGCGGCGACCGGTTGCAACGCGGATCGCATGGCCAGCCCCTGTAGGCTGCCACGCCCCCCTCCCCCGGAGGCTCCTGGGGGGCCTCGGGGAGGGTGCCTCCGGGGGGTCGGAAGCGGCCACCGGACTGGCTCGCGCACGGCCACCGCGCGCCCGTTCCAGTGGCGTGACCGGATGCCCGCCCCGGGCCCGGTGAGCGTCTGCTGCGCGGACTCGCGGCGGGCGCAGGACACTCGCCCCACCGCCCCCTAGCGCCCCGGCCTGGCGGCGCTGCGTGGACAGCGAGTCTACACGCGCTACTCGGCCGCCCCGGGAGGGGAGGGCGAGTCGCGGGCCC     
L       ACTATTGTCGATAAACTTTTTCATAATCATTATTAATTTATTCTTTTTTTTTTACGAAGAAATACAACTTTAAATTAGATATATGTTATGAAAACAGCATTAATATATGAAATTCTGTGTTCATCCAAAAGGAATTTAATTATAAATTCAGGATTATATAGATTTTAACTTTAAATATATATATTAAGATGAGATAAGGGTAATAGTTTAAATTATAAAAAAATATTTTATTTATGATATATATTTTCCTAAATAAGTTTATAATTTCTTTCTTTAATTTTCTTAAATTATTGAAATGTTAAATAATATTAAATGTTTTGTTCATAGTGTCTATATTAATTTTTTTGTTTCTGAAAATTTATGCTTTATAGCATCCGATATTTTTAAGGATTTTTATAATAAAGCATAAATATTTCAAATAACATGTTAATCAATAAAATTTTTTATTCTTCGGTTATAACATATCAGTTAAAGGTTTACGTTGTCATTGATTATTGTTATATTTTTTTGAAAATAAACTTTTTAAAACTTAGATCATCTTTATACTCTTTAATCTGTATTTATCAATATTGCAGTTTAATTTTCTTTTATTAAAAGCAATCTAAAGATATTTTAATTCTCTTAAATTAAACAGATTAAGCTCTAATAATAAAATTTTATATAATAAATAGTTTAGATTACCATTTAGAGTTGTTGTTTCTAAAAACTTTGTTTACCATAACATAGAATATTTGATTTTAATTCTTCTCGCAAGAATAAAAATTTATAGAAGTATTATTCAATTATTTAATAATAAATCTTTTAAGCAATTACCATTTATGGATATTTAAATCTTATAATAAAAAATCAATCATTAGACATAACCAATATTAATTCTAGAGATTGAACTATAATTAAATATTTTTTAATGTTATAAAAAACGTTATAATAGAAAGTGTTAAACTCCATTAATTAAAGAAGCCTTGTAATTTGATTTATTATAGAAGTTTTTAATTAATGTGATCAACTCTATAAATCGTTTACTTCAACAGTGCCAAGTAGTGTCCGCGGGTCGAGAGAACGGTGAGTTACCAAGATGTTGGATCCAAGTTATCGAAACAATGGCAAACCAAGGTATGTATTACTCGGCCGAAAGCTGCACATACAGTATTCATATTCCCACTTAATGTGGCGATTAGAAATTATTACTTCACCAATGTACCCATAAAAGCTGGTGTAGTGTCTAGAATGCTCTTCAACAGAATGACCGGGTAACGTGACTGTATTGTACAGACCAGTTCACGGGTTTGTTAGCATATACCCTGCGGCCTCAATAAGTCATGCTGGTTTCCTGCGTATTACTGTCCAATTAATTATTGTTATTGTGTCGCAGATCAGCTTGACCGCACTAACTAAGTAAGGTTTAGGCAGTTAACGAACATAAACTCCGTGATCGCCGGCATGGTGCAAGTCGATCCACTGGTTCGATCAAAAAGCACATTTTAAGTCCGGGCGCCTGGTCCCCTAAGCCAATTGCGTTGCCTTAATCGTTTCAGTTGTTATTTTGGCGATTAGAGAGTTCGCACCATTCATTTTCGGATAATACCAGGGACTATTAGGCCCTTCGATTATATGGGTCAACCTAGTAATTCCATTATAGGGATGGTGGGAAGCCCATAAAAATGTATTATACTTTTTTCAGGTATCACGGCTGAAACAAGTATACTATCTCTATAGCTATAAATCATCCAGATAGAAACGGGGATCCTTTTTCCTGGAAAAAAGTATATGCTTGGTTTAGCAATTCCCGGGTATAAACTTCCTGGTCCAGTATACTGTCTCTGAATGAATCGCGCAGCGAATATAGGGATTGGTATGTTTGTGAACTGACTGAAGTATTCACAATATGGCGTCTCGATAGCCAGTATCTATTTGAAATGGGGACTGGCACCTGTTTACTAGTTCGCGGACTAGGATAAGCCGAGACTTAACATTCATAAATGATTTCTACCAAGCAATTAGCCCGAGTCCGCAGCCGGAGTCGCCCCATACTGCCGCTACCCGACCGAGTCTATAATTATGGTTGGGCACCTCAAGCCAAAACCCGTCGCGTGGCGCCCTATCCCCAGGAACTCGCCGGCTGACTCAATCCAGCATTTCGTTGGGAGCAAGCGGGGGCAGGCGCACGCTACTAGAGAAGTCGGGTGGCGACCCTAAACGATGCGGCGGATTTCTAGGTAGCCGGCAGAATTACATGCGATGCATGGGACGCCGGGACGAATGCTCTACGTCGCCTGTGTGTGGGCCACATTCCCATGGCCCGTGCGATAGAGAGGACGGAATGGTATGCTGCTGTAGACAGGCGTATAGCGACGGCGCATAACAATCCGCTACCCTCTAAGTAAAGCAGTCAGTCCCAAGCGACGATTCGGCCGTGCTATGTGGCGCGATAGGCCTTCCTGCGCCGCGAGTGCATACCCCAAAAGTGCGAACAGCTCTAGCTCGTGCGCAGTCATACGCTCGGGAGTCGATAGGCGACCACTGGGTTGAGGGTATGGTGGTAGATAGCCGCCGTACTGGTCTGCATGAACCTCCGTGAATGGGTGGGTTCGCGGTTGACGGGCGGGACACCGCCGTCACAAATTTCACACGCCATGGGTCAGCGCTCGGTCTTACCGACATCCGCGGCGGGACCGGCCCAGCAGGCAGAGACGCCACGGTGGGAGGCCGGTGTCTTGCCGCTTCCATAAGGCTATAAAAGCCAACCCGTCACATCGGGGGAGTGCTCAGGTGTAGAAATTGCGAGTCCAGCCTCACTGTGCAATAAGGCTGACGGGGTGTCCCGGTCCTGGGGAGTAGTACGTCGTCTACCTATTTTACATGTTTGCATTTCTCTGTAGTGTCCTGTCTGGGCGTTTAGGCGTTCCTTGCCCACCGTGGGTTATAGTTTCGTGGTCGGACCTGACAGCCGCGCGTCTGGCCCTCGCACGGCACTCTCCTATAGGTGGCAATAGGCGCGTCCGAGTGTTCGGGCGGGAATCGGCCAGCCCTTCGCGCCGCAGCCTCCCCGGCGGGCTCGCGACTGCGCTGGAGGCGTCCGCTGCCTTACGCCTGGCGCGCCTCCCCTGCCGCTGAGGCGCCCAGGTCCGCGGCCCGAGGAGCAGGAGCGCGGCTGGTGATTCCGCCAGCGGTCGAGGACGGCGCGAGGCTCAGGTGCGCCCGAGCCGGCCACACGTCACCCCGAGCCGGCACGGCCCCGGCGGTCGGGGTTGCCCGGAACCGGATGGCCCCGGCGGGGAGGCGATCCGGGGCGGTCCCCCGACACGGTGGCGGGGTCGGCCCCCCGCGATAGGGGCCGGGGGCGCCCCCACCCCCGCTCACACCTCCACGTGGCAAAGGCTGAAACCTGCCGCCCCCAGGGGCAGACGCGCACCGTCCAGGGCCGTGGGCGGGGGAGCCGATGGGCGCACTCGCCCGCAGTATCCCGGGCGCCGGGGGGACGCCGGAACCGGGCACGGGTCACCCCCGGGGACGGCGACAGTTCCGGGGGCTCCCGCCGGCTGGCGTGGAGCACCCCGGAGGCTACGCGCATCGGACGGCCCCCAGACGCATCGGAGCCGCGGCCCGGACGTGCCTTCGGGCGGCCGGCCCCATGCCCCGGTTCTCTGCGAGCAGTCCCGGGAATCCGCGGCGACCGGTTGCACCACGGCTGGGATGGCCAGCCCCTGTAGGCTGCCACGCCCCCCTCCCCCGGAGGCTCCTGAGGGCGCCCGCGGAGGGTGCCGCCGGGTGGTCGGAAGCGGCAACCGGATTGGCTCGCGCACGGCGACGTCGCGCCCGTTCCAGCGGCGTTACCGGATGCCCGCCCCGGACCTGGGGCGAGTCTGCTGCGCGGACTCACGGCGGGCGCAGAGCACTCGCCCTACCGCCCTCGATCGCGCCGGCCTGGCGGCGCTGCGCGGGCAGCGAATCTACACGGGGTCCTCGGCTGCCCCGGGATGGGAGCGCGTGTCGCGGGTCC     
M       ACTATTGTCGGTAAACTTTTTCATAATCATTATTAATTTATTCTTTTTTTTTTACGGAGAAATACAACTTTAAATTAGATATATATTATGAAAACAGCATTAATATATGAAATTCTGTGTTCATCCAAAAGGATTTTAATTATGAATTCAGGGTTATATAAATTTTAATTTTAAATATATATATTAAGGTGAGATAAGGGTAATAGTTTAAATTATGAAAAAATATTTTATTTATGATATATATTTTCCTAAATAAGTTTATAATTTCTTTCTTTAATTTTCTTAAATTATTGAAATGTTAAATAATATTAAATGTTTTGTTCATAGTGTCTATATTAATTTTTTTGTTTCTGAAAATTTATGCTTTATAGCATCCGATATTTTTAGGAATTTTTATAATAGAGCATAAATATTTCAAATAACATGTTAATCACTAAAATTTTTTATTCTTAGGTTATAACATATCAGTTAAAGGTTTACGTTGTCATTAATTATTGTTGTATTTTTTTGAAAATAAACTATTTAAAACTTAGATCATTTTTATACTCTTTAATCTGTATTTATCAATATTGCAGTTTAATTTTCTTTTATTAAAAGCAATCTAAAGATATTTTAATTCTCTTAAATTAAACAGATTAAGCTCTAATAATAAAATTTTATATAATAAATAGTTTAAATTACCATTTAGAGTTGTTGTTTCTAAAAACTTTGTTTACCATAACATAGAATATTTAATTTTAATTCTTCTCGCAAGAATAAAAATTTATAAAAGTATTATTCAATTATTTAATAATAAATCTTTTAAGCAATTAGCATTTATGGATATTTAAATCTTATGATAAAAAATCAATCGTTAGACATAACTAATATTAATTCTAAAGATTGGACTATAATTAAATATTTTTTAATGTTATAAAAAACGTTATAATAGAAAATGTAAAACTCCATTAATTAGAGAAGCCTTGTAATTTGATTTATTATAGAAGTTTTTAGTTAATGTGATCAACTCTATAAATCGTCTACTTCATCAGTACCAAGTAGAGTTCGCGGGTCGAGAGAACGGTGAATTACCAAGATGTCGGATCCCAGTTATCGAAACAAGGGCAAACCAAGGTATGTACTCCTTGGTCGAAATCTGCGTGTACAATTTTCATATCCCCACTTAATGTGACGATTAGAAATTATCGTTTCACCAATGTACCCATAAAAGCTGGTGTAGCATCTATAATGCTCTTCAACAGAATGATTGGGTAACGTGACCGTATTGTGCAGAGCAGTTCACGGGTTTGTTAGCATATACCCGGCGGCTTCAATAAGTCATGCTGTTTTCCTGCGTATCACTGTCCAATTAATTATTGTTATCTTATCGCAGACCAGCTTGACCGCACTAACTAGGCAAGGTTTAGGCAGTTAACGAACATATACTCCGTAATCGCCGGCATGGTGCAAGCCGATCAACTGGTTTGATCAAAAAGCACATTTTAAGTCCGGGTGCCTGGTCCCCTAAGTCGATTGCGTTGCGTTAAACGATGCAGTTGTTACTTCGGCGATTAGAGAATCCGCAGCACTCACCTTCGGATAATACCAGGAACTCCTAGGCCCTTTGATTATATAGGTCAACCTAGTAATTCCATTATAAGGATGGTGGGAAGCTCATAAAAATGTATTATTCTTTTTTCAGGTATCACGGCTAAAATAAGTATACTATCTTTATAGCTATATATCATTCAGATAGGAACGGGGATCATTTTTCCTGGAAAAAAGTATATGCTTGGTTTAGCAATTCCCGGGTACAAACTCCCTGGTCCAGCATATTATCTCTGAATGAATCGCGCAGCGAATATAGGGATTGTTAGGTTTGTGAATTGACTGGGGTATTCACAATATGGCGTCTCGACAGCCAGTATCTATTTGAGATGGAGGCTGGCACCTGTTTGCTAATTCACGGACTAGGATAAGCCGAGACTTAACATTCATAGATGATTTCTGCCAAGCAATTAGCCCGAGTCCGCAGCCGGAGTCGCAACATACCGCCGCGACGCGACCGGGTCTGTAGTGATGGTTGGGCAACTCAAGCCAAAGCGCGTCGCGTGGCGCCCTATCCCCAGGGGCTCGCCAGCCAACTCAATCCAGCATTTCGTTGGGGGCCAGCGGGGACAGGCAGACCCTACTAGAGGCGCCGTGTGGCGTCCTTCAAGGATGCGGCGGATCTCTAGGCAGCCGGCAGAATCACATGCGATGCATGGGACGCCGGGACGACTCCTCTACGTCATCTGTGTGTGGGCTACACTCCCATGGCCAGTGCGATAGAGAGGACGTAATGGTTCGGCGCTGTATAGAGGCGTATAACTACGGCCCATAGCAATCCGCTACCCCTGTAGCAAAGCAATCAGTCCCGAGCGACGATGCCGCAGTGCTGTCTGGCGCGATGGGCCTTCCTGCGCCGCGAGTAAATATCGCAAAAGTGCGAACTACTCTAGCTCGTTCGCAGCCATACGCTCGGGATTCGATAGACGACCGCCGGGCTGAGGGTACGGTGGTAGATAACCACTGTACGGGTCTGCATGAACCCCCGTAAATGGATGGGTTCGCGGTTGACGGGCGGGACATCGCCGTCAGAAATTTCCCGTGTCATGGCTCCACTCTTGGTCTTACCGACATACTCGGCGGGGCCGGCCCAGCAGCCAGAGACGCCACGGTGGGAGGCAGGAGTCTTGCTGCTTCCATAAGGCTATAAAAGCCGGCCCGTCACATCGGAGGAGGACTCAGGTATAGCAATTGCGAGTGTGGCCTAACTATGCAATAAGGCTGACGAAGCGTCCCGGTCCTGGGGAGTAGTACGTCGTCTACCTATTTTACGTGATTGCATTTCTCTGTAGTGTCCGGGCTGGGCGTTTAGGCGATTCTAGTCCATCATGGGTTATACTTTCGTGGTCGGACTTGACAGCCACGCGCCTCGCCCTCGCACGGCACCCTCCTATAGGTGGCTATAGCCGCGTCCGAGTGTGCGGGCGGGGATCGGCCAGGCCTTCGCACTGCAGCATCCCCGGCGGGCTCGCGACTGCTCTGGAGGCGTCCGCTGCCTTACCCCTGACGGGCTGCGCCCGCCGCCGATCCGAGGATGTCCGCGGCCCGAGGAGCGGGAGCGCGGCTGGTGGTTCCGCTGGCGGTCGAGGACGGCGCGAGGCTCAGGTGCGCTCGAGCCGGCCACACGTCACCCCGGGCCGGCACGCCCCCGGCCGTCGGGATTTACCGGAACCGGATGGCCCCGGCGGGCACGCGACCCGGGGCGCTCTCCCGACACCGTGGGGGGGTCGGCCTCCCGCAATAGGGGCCAGGAGCGGCCCCAACCCCCCTGACGTCGCCAAGTGGCCAAGGCTGGAACCTGCCGCTCCCGGGGGCAGACGCGCACGTTCCCGGGCCGTGTGCGGGGGAGCCGAAGGGCGCACTCGCCCGCAGTACCCGGGGCGCCGCCCGGGCGCCGGAACGGGGTAGGAGTGAGCACCGGGGACGGCCACAGGCCCGGGGTTTCCCGCCGGCTGGCGTGGAGCACCGCGTAGGCTGTGCGCGTCGGACGGCCCCCAGACCCCGCGGAGCCGCGGCCCGGGCCTGCGTTCGGGCGGCCGGCCCCACGCCACGGTACCCCGCAAGGAGTCCCTGGACTCAGCGGCGACCGGTTGCAGCACGGCTCGCATGGCCAGTCGCTGTAGGCTGTCACTCCCCCCTCCCCCGGAAGCTCCTGGGAGGGCCCGAGGACGGTGCCGTCGGGCGGTCGGAAGCGCCCACCGGCCTGACTCGCGCACGGCTACTGCGCGCTCGTTCCAGCGGCGTTACCGGATTCCCGCCCCGGGCGCGGGGCGTCTCTGCGGCGCGGACTCCCGGCGGCCGCAGGGTACTCGCCCCACCGCCCCCGAGCGCGCCGGCCTGGCGGCGCTGCGTGGACAGCGGGTCTACACGCGCTAGTCGGCCGCCCCGGGACCAGAGCGCGGGTCGCGGGGCC     
N       ACTATTGTCGATAAACTTTTTCATAATCATTATTAATTTATTCTTTTTTTTTTACGAAGAAATACAACTTTAAATTAGATATATTTTATGAAAACAGCATTAATATATGAAATTCTGTGTTCATCCAGAAGGATTTTAATTATAAATTCAGGATTATATAAATTTTAACTTTAAATATATATATTAAGATGAGATAAGGGTAATAGTTTAAATTATAAAAAAATATTTTATTTATGATATATATTTTCCTAAATAGGTTTATAATTTCTTTCTTTAATTTTCTTAAATTATTGAAATGTTAAATAATATTAAATGTTTTGTTCATAGTGTCTATATTAATTTTTTTGTTTCTGAAAATTTATGCTTTATAGCATCCGATATTTTTAAGAATTTTTATAATAAAGCATAAATATTTCAAATAACATGTTGATCACTAAAATTTTTTATTCTTAGGTTATAACATATCAGTTAAAGGTTTACGTTGTCATTAATTATTGTTGTATTTTTTTGAAAATAAACTTTTTAAAACTTAGATCATCTTTATACTCTTTAATCTGTATTTATCAATATTGCAGTTTAATTTTCTTTTATTAAAAGCAATCTAGAGATATTTTAATTCTCTTAAATTAAACAGATTAAGCTCTAATAATGAAATTTTATATAATAAGTAGTTTAGATTACCATTTAGAGTTGTTGTTTCTAAAAACTTTGTTTACCATAACATAGAATATTTAATTTTAATTCTTCTCGCAAGAATAAAAATTTATAAAAATATTATTCAATTGTTTAATAATAAATCTTTTAAGCAATTAACATTTATGGATAATTAAATCTTATAATAAAAAATCAATCATTAGACATAACCAATATTAATTCTAGAGATTGAACTATAATTAAATATTTTTTAATGTTATAAAAAACGTTATAATAGAAAGTGTTAAACTCCGTTAATTAAAGAAGCCTTGTAATTTGATTTATTATAGAAGTTTTTAATTAATGTGATCAACTCTATAAATCGTTTACTTCAACAGTGCCAATTAGTGTCCGCAGGTCGAGAGAACGGTGAATTACCAAGATGTTGGATTCAAGTTATCGAAACAAAGGCAAACCAAGGTATGTACTACTTGGCCGAAATCTGCCTATACACTATTCATATTCCCACTCAATGTGACGATTAGAAATTATCGTTTCACCAATGTACCCATAAAAGCGGGTGTAGCATCTATAATGTTTTTCAACAGAATGGCCGGGTAACGTGACCGTATTGTACAGAGCAGTTTACGAGTTTGTTAACATATACCCGGCGGCTTTAATAAGTCATGCTGCTTTCCTTCGTATTACTGTTCAATTAATTATTGTTATTTTATCGCAGACCAGCTTGACCGCACTAACTAGGTAAGGTTTAGGCAGTTAACGAACGTAAACTCCGTGATCGCCGGCATGGTGCAAGCCGATCCACCGGTCTGATCAAAAAGCACATTTTAAGTCCGGGTGCCTGGTCCCCTAAGCCAATTGCGTTGCGTTAAACGGTGCGGTTGTTGTTTCGGCGATCAGAGAATACGCAGAATTCACTTTCGGATAATACCAAGGACTCTTAGGCCCTTTGATTATATGGGTCAATCTAGTAATTCCATTATAAGGATGGTGGGAAGCTCATAAAAATGTATTATTCTTTTTTCAGGCATCACGGCTGAAATAAGTGTACTATCTCTATAGCTATATATCATTCAGATAGGAACGAGGATCTTTTTTCCTGGAAAAAAGTATATGCTTGGTTTAGCAATTCCCGGGTACGAACTGCCTGGTCCAGTATATTGTCTCTGAATGAATCGCGCAGCGAATATAGGGATTGCTAAGTTTGTGAACTGACTGGCGTATTCACAATATAGCGTCTGAATAGCCAGCACCTATTTGAGATGGCGGCTGGCACCTGTTTGCTAGTTCACGGACTAGGATAAGCCGAGACTTAACATTCATAGATGATTTCTACCAAGCATTTAGCCCGAGACCGCAGCCGGAGTCACACCATACCGCCGCCACACGACGGGGTCTGTAATGACGGTTGGGCACCTCAAACCAACACTCGTCGCGTGGCGCCCTATCACCAGGGACTCACCAGCTAACTCAATCCAGCATTTCGTTGGGGGCTAGCGGGGACAGGCAGACGCTACTAGAGCTGTCGTGTGGCGTCCCTAAAGGATGCGGCGGACCTCTAGGCAGCCAGCAGAATGACCTGCGATGCATGGGACGCCGGGACGACTACTCTACGTCAGCTGTGTGTGGGCCACACTCCCATGGTTCGTGCTATAGAGGGGACGCAATGGTACGACGCTGTAGAAAGGCGTATAGCCACGGTCCATAACAATCCGCTATCCCTTAAGCAAAGCAATCAGTCCCTAGCGACGATGCAGCAGTGCTATTTGGCTCGATGGGCCTTCCTACGCCGCGAGAGCATATCTCAAAAGTGCGACCGACTCTAGCACATCCGTAGCCATACGCTCGGGATTCGATAGGGGACCAGGGGGATAAGGGCATGGTGGTAGATAACCACCGTACTGGTCTGCATGAACCTCCGTGTATGGATGGGTTCGCGGCTGATGGGCGGGACATCGCCGTCACAAATTTCCCATGCCACGGCTCAGCACTTGGTCTTACCGACATACGCGGCGGGACCGGCTCAACCGCCAGAGACGCCATGGTGGGAGGCTGGAATCTTGCTGCTTCCATAAGGCTACAAAAGCCGGCCCGTCACATCGGAGGAGTACTCAGGTATAGCAATTGCGAGTGCTGCCCAACTATGCAATAAGGCTAACGGGGTGTCCCGGTCCTGGGGAGTAGTACGTCGTCTGCCTATTTTACATGCTTGCATTTCTCTGTAGTGTCCTGTCTGGGCGTTTAGGCGCTCCTGGTCCATCGTGGGCTATGGCATCGTGGTCGGACCTGACAGCCGCGCGTCTCGCTCTCGCACGGCACCCTCCGACAAGTGGCAATAGGCGCGTCCAAGTATGCGGGCAGGAATCGGCCAGCTCTTTGCACTTCAGCATCGCCGGCAGGCTCGCCACTGTGCTGGAGCCGTCCGCTGCCTTACCCCTGTCGCGGTCCCCCCGCCGCGGATGCGATCATGTCCGCGGCCAGAGGAGCGGGAGCGCGGCTGGTGGTTCCGCTGGCGGTCGAGGACGGTGCGAGGCTCAGGCGCGCTCGAGCCGGCCACACGTCACCCCGAGCCGGCACGGCCCCGGCGGTCGGGGTTTGCCGGAACCGGGTGGCCCCGGCGGGGAGGCGCTCCGGGGCGGTCCCCCGACACGGTGGCGGGGTCGGCCGCCCGCGATAGGGGCCGGGGGCGGCCCCAGCCACCCTCACGTCGCCACATGGCCAAGGCTGGAACCTGCCGCGCCCAGGGGCAGACGCGCACCTTCCCGGGCTGTGTGCGTGGGAGCCGAGGGGCGCACTCGCCCGCAGCATCCCGGGCGCCGGCCGGCCGCCGGAACTGGGTACGGGTGAACCCCGGGGACAGCGACAGGCCCGGGGTCGCCCGCCGGCTGGCGTGGAGCACCGCTCGGACTGCGCCCGTCGCACGGCCCCCAGACCCGACGGAGCCGCGGCCCGGACGTGCGTTCCGGCGGCCGGCCCCATGCCACGGTTCGCCGCAAGTACTCCCGGGATTCCACGGCGACCGGTTGCAGCACTGCTCGCATGGCCAGACGCTGTAGGCTGCCACGCCCCCCCCCCCCGGAGGCTCCTGGGGGGCCCCGATGAGGGTGCCGTCGGGCGTTCGGAAGCGGCCACAGGGTTGGCTCCCGCACGGCTACCGCGCGCGCGTTCCGGCGGCGTTACCGGACTCCCGCCCCGGGCGCGTCGCGGGTCTGCTGCGCGGACTCCCGGTCGGCGCAGGGCGCTTGGCCCGCCGCCCCCAAGCAGGTCGGCCTGGCGGCGCTGCGTGGACAGCGAGTCTACACGGGCTACTCGGCCGCCCCGGGATGGGAGGGCCGGTCGCGGGCCC     
O       ACTATTGTCGATTAACTTTTTCATAATCATTATTAATTTATTCTTTTTTTTTTACGGAGAAATACAACTTTAAATTAGATATATATTATGAAAACAGCATTAATATATGAAATTCTGTGTTCATCCATAAGGATTTTAGTTATAAATTCAGGGTTATATAAATTTTAACTTTAAATATATATATTGAGATGAGATAAGGGTAATAGTTTAAATTATAAAAAAATATTTTATTTATGATATATATTTTCCTAAATAAGTTTATAATTTCTTTCTTTAATTTTCTTAAATTATTGAAATGTTAAATAATATTAAATGTTTTGTTCATAGTGTCTATATTAATTTTTTTGTTTCTGAAAATTTATACTTTATTGCATCCGATATTTTTAAGAATTTTTATAATAAAGCATAAATATTTCAAATAACATGTTAATCACTAAAATTTATTATTCTTAGGTTATAACATATCAGTTAAAGGTTTACGTTGTCATTAATTATTATTATATTTTTTTGAAAATAGACTTTTTAAAACTTAGATCATCTTTATACTCTTTAATCTGTATTTATCAATATTGCAGTTTAATTTTCTTTTATTAAAAGCAATCTAAAGATATTTTAATTCTCTTAAATTAAACAGATTAAGCTCTAATAGTGAAATTTTATATAATAAATAGTTTAAATTACCATTTAGAGTTGTTGTTTCTAAAAACTTTGTTTACCATAACATAGAATATTTAATTTTAATTCTTCTCGCAAGAATAAAAATTTATAAAAGTATTATTCAATTATTTGATAATAAATCTTTTAAGCAATTAACATTTATGGATAATTAAATCTTATAATAAAAAATCAATCGTTAGACATAACCAATATTAATTCTAGAGATTGAACTATAATTAAATGTTTTTTAATGTTATAAAAAACGTTATAATAGAAAATATTAAACTCCATTAATTAGAGAAGCCTTGTAATTTGAATTATTATAGAAGTTTTTAATTAATGTGATCAACTCTATAAATGGTCTACTTTAGCAGTGCCAAATAGTGTCCGCGGGTCGAGAGAACGGTGAATTACCAAGATGTTGGAATCAAGTTATCGAAACAAAGGCAAACCAAGATATGTACTGCTTGGACGAAAGCTGCATACACGATGTTCACATTCCCACTCAATGTGGCGATTAGAAATTATTGTTTTACCAATTTACCCATAAAAGCGGGTGTAGTGTCTACAATGTTTTTCAACAGAATGGCCGGGTAACGTAACCGTGTTATACAAAGCAGTTAACGAGTTTGTTAGCATATACACGGCGGCCTCAATAAGTCATGCTGCTTTCCTACGTATCACTGTCCAATTAATTATTGTTATTTTATCGCAGAACAGCTTGACCGCACTAACTAGGTAAGGTTTAGGCAGTTAACGAAAGTAAACTCCGTGATCGCCGGCATAGAGCAAGTCGATCTACTGGTCTGATCAAAAAGCACATTTTAAGTCCGGGTGCCTGGTCCCCCAAGTCGATTGCGTTGCGTTAACCGGTACGGTTGTTAATTCGGCGATCAGAGAGTTCACACTATTCACTTTCGGATAATACCAGGGACTTTTAGGCCATTTGATCATATGGGTCAACCTAGTAATTCCATTATAAGGATAGTGAGAAACCCATAAAAATGTATTATACTTTTTTCAGGTATCACGGCTAAAAAAAGTTTACTATCTGTATAGCTATATATCATCCAGATAGAAACGGGGATCCTTTTTCCTGGAAAAAAGTGTATGCTTGGTCTAGCAATTCCCGGGTACAAACTTCCTGGTCCAGTATATTGTTTCTGCACGAATCGCGCAGTGAATATAGGGATTGTTATGTTCGTGAACTGACTGTAGTATTCACAACATAGCGTCTCAATAGCCAACTCCCATTTGAGATGGAGACTAGCACCTGTCTCCTAGTTCACGGACTAGGATAAGCCGAGACTTAACATTCATAGATGATTTCTGCCGAGCAGTTAGCCCGAGTCCGCAGCCGGAGTCCCAACGTACCGCCGCTACTCGACCGGGTCTGTAATTACGGTTGGGCACCTCAAACCAAAACGCGTCGCGTGGCGCCCTATCCCCAGAGACTCACCGGCTTAGTCAATCCAGCATTTCGTTGGGGGCGAGCGGGGACAGGCAAACGCTACTAGAGCAGCCGCGTGGCGTCCCTCAAGGATGCGGCGGACCTCTAGGTAGCCGGCAGACTGACATGCGATGCCTGGGACGGCGGGACAACTACTCTACGTCATCTGTGTGTGGGTCACACTCCCATGGCCTGTGCGATAGAGAGGACGTAATGGTACGTCGCTGTAAACAGGCGTATAACGGCGGCCCTTAACAATCTGCTATCCCCTAAGCAAAGCAGCCAGTCCCGAGCGACGATGCGGCAGCGTTATGTGGCGCGAAGGGCCTTCCTACGCTGCGAGTGCATATCCCAAAAGTGCGAATTACTCTAGCTCACCCGTAGCCCTACGCTCGGGATTCGATAAACGACCCCCGGGCTGAGGGCACGGTGGTAGATAACCACCGTACTGGTCTGCATGAACCTCCGTGAATGGATGGGTTCGCGGTTGACGGGCGGGACACCGCCGTCACAAATTTCACATGCCACGGCTCAGCGCTCGGTTTGACCGACATACGCGGCGGGGCCGGCCCAGCTGGCAGAGACGCCACGGTGGGAGGCTGGGATCTTGCGGCTTCCATAAGGCTAAAAAAGCCGGCCCGTCACATTGGAGGAGGACTCAGGTATAGTAATTGCGAGTGCAGGCCAACTATGCAATAAGGCTGACGGAAGGTCCCGGTGCTGGGGAGTAGTACGTCGTCTACCTATTCTACATGCTTGCATTTCTTTGTAGTGGCCTGTCTGGGTTTGTAGGCACTCCTGGTCCACCGTGAGTTATGGCCTCGTGGTCGGACCTGACAGCCGCGCGTCTCGCCCTCGCACGGCACCCTCCGATAGGTAGCAATAGGCGCGTCCGAGTGTGCGGGCTGGAATCGGCCAGCCCTACGCACTGCAGCATCCCCGGCGGGTTCGCGACTGCGCTGGAGGCGTGCGCTGCCTTACCCCTGGCGCGCTGCACCCGCCGCCGATGCGGACATGTCCACGGCCCGAGGAGCGGGAGCGCGGCTGGTAGTTCCGCATGCGGTCGAGGACGGCGCGAGGCTCAGGTGCGCCCGAGCCGGCCACACGTCACCCCGAGCCGGCACGACCCCGGCGGTCGGGGTTTGCAGGGGCCGGATGGGCCCGACGGGCAGGCGATCGGGGGCGGTCCCCCGACACGGTGGGAGGGTCGGCCGCCCGCGATAGGGGCCGGGAGCGGCCCCAGCCACGCTCACGCCACCACCTGGCCAGGGCTGAAACCCGCCGGTCCCAGGGGCAGACGCGCACCTTCCCGGGCCGTGCGCGGGGGAGCCAAGGGGCGCAGTCGCCCGCAGTATCCGGAGCGCCGTCCGGGTGCCGGAACCGGGTACGGGTCAACTCCGGGGACGGCTACAGCCCCGGGGTCTCCCGCCGGCTGGCGTGGTGCACCGCGTAGGCTCCGCGCCTCGGACGGCCGCCAGACCCACCGGAGCCGCGGCCCGGACCTGGGTTCGGGCGGCCGGCCCCACGCCACGGTTCGCCGCAAGTAGTCCAGGGATTCGACGGCGACCGGGTGCCGCACGGCTCGCATGGCCAGCCGCTGTAGCCTGCCACGCCCCCCGCCCCCGGAGGCTCCTGGGGACGCCCGAGGAGGGTGCCGTCGGGCGATCGGAAGCGGTCACCGGGCTGTCTCGCGCACGGCCACCGCGCGCCCGTTCCAGCGGAGTTACGGGATTCCCGCCCCGGGCCCGGGGCGTGTCTGCGGCGCGGACTCCCGGCGGGTGCAGGACACTCGCCCCACCGCCCTCAAGCCCGTCGGCCTGGCGGCGCTGCGTGGACAACGAGTCTACACGGGTTACCCCGCGGCCCCGGGGTGGGAGGGCGGGTCGCGCGCCC     
P       ACTATTGTCGATAAACTTTTTCATAATCATTATTAATTTATTCTTTTTTTTTTACGGAGAAATACAACTTTAAATTAGATATATGTTATGAAAACAGCATTAATATATGAAATTCTGTGTTCATCCAAAAGGATTTTAATTATAAATTCAGGATTATATAAATTTTAAATTTAAATATATATATTAAGATGAGATAAGGGTAATAGTTTAAATTATGAAAAAATATTTTATTTATGATATATATTTTCCTAAATAAGTTTATAATTTCTTTCTTTAATTTTCTTAAATTATTGAAATGTTAAATAATGTTAAATGTTTTGTTCATAGTGTCTATATTAATTTTTTTGTTTCTGAAAATTTATGCTTTATAGCATCCGATATTTTTAAGAATTTTTATAATAAAGCATAAATATTTCAAATAACATGTTAATCAATAAAATTTTTTATTCTTAGGTTATAACGTATCAGTTAAAGGTTTACGTTGTCATTAATAATTGTTATATTTTTTTGAAAATAAACTTTTTAAAACTTAGATCATCTTAATACTCTTTAATCTGTATTTATCAATATTGCAGTTTAATTTTCTTTTATTGAAAGCAATCTAGAGATATTTTAAATCTCTTAAATTAAACAGATTAAGCTCTAATAGTAAAATTTTATATAATAGATAGTTTAAATTACCATTTAGAGTTGTTGTTTCTAAAAACTTTGTTTACCATAACATAGAATATTTAATTTTAATTCTTCTCGCAAGAATAAAGATTTATAAAAATATTATTCAATTGTTTAATAATAAATCTTTTAAGCAATTAGCATTTATGGATATTTAAATCTTATAATAAAAAATCAATCATTAGACATAACCAATATTAATTCTAAAGATTGGACTATAATTAAATATTTTTTAATGTTATCAAAAACGTTATAATAGAAAATGTTAAACTCCATTAATTGAAGAAGCCTTGTAATTTGATTTATTATAGAAGTTTTTAATTAATGTGATCAACTCTATAAATCGTTTACTTGAGCAGTGCCAACTAGTGTACGCGGGTCGGGAGAACGGTGAATGACCAAGATGTTGGAATCGAGTTATCGAAACAAGGGCAAACCAAGGTATGTACTACTCAGCTGAAACCTGCACCTACAATATTCATATTCCCACTCAATGTGGCGATTAGAAATTATTGCTCTGCCAATGTACCCATAAAAGCCGGTGTAGTATCTAAAATGATCTTCAACAGAATGACCGGGTAACGTGACCGTATTGTACAGAGCAGTTAACGTGTTTGTTATCATATACCCGGCGGCCTCAATAAGTCATGCTGATTTCCTGCGCATCACTGTCCAATTAATCATTGTTATTCTATCGCAGATCAGCTTGACCGCACTAACTAGGTAAGGTTTAGGCAGTTAACGAACATAAACTCCGTAATCGCCGGCATGGTGCAAGTCGATCCGCTGGATTGATCAAAAAGCACATTTTAAGTCCGGGTGCCTGGTCCCCTAAGCCAATTGCGTTGCGTTAAGCGATGCGGGTGTTCTTTCGGCGATCAGAGAGTTCACATCACTCACCTTCGGATAATACCAGGGACTATTAGTCCGTTTGATTATATGGGTCAACCTAGTAATTCCATTATAAGGATAGTGGGAAACTCATAAAAATGTATTATCCTTTTCTCAGGTATCACGGCTGAAACAAGTGTCCTATCTCTATAGCTATGTATCATCCAGATAGGAACGGGGATCCTTTTTCCTGGAAAAAATTATATGCTTGGTTTAGCAATTCCCGGGTACAAACTCCCTGGTCCAGCATACTCTCTCTGAAGGAATCGCGCAGCGAATATAGGGATTGTTATGTCTGTGAACTGACTGCGGTATTCACAATACGGCGTCTTGATAGCTAGTACCTATTTGAAATGGAGACTGGCACCTGTTTGCTAATTCACGGACTAGGATAAGCCGAGACTTAACATTCATAGATGATTTCTTCCAAGCAATTAACCCGAGTCCGCAGCCGGAGTCCCGCCATACGGCCGCTACTCGACCGGGTCTGTAATGACGGTTGGGCACCTCAAAACAAGACCCGTCGCGTGGCGCCCTATTCCCAGGAACTCACCAGCTAACTCAATCCGGCATTTCGCTGGGGGCGAGCGGGGACAGGCAAACGCTACTAGAGTGGCCGCGTGGCGTCGCTAAAGGATGCGGCGGACCTCTAGGCAGCCGGCAAAATGACATGCGATGGATGGGACGCCGGGACAATTTCTCTACGTCATCTGTGTGTGGTCCTCACTCCCATGGCCCGTGCGGTGGAGTGGACGCAATGGTGTGGTGCTGTAAAAAGGCGTATAACAGCGGCCCGTGACAATCCGCTAACCCTAAAGCAAAGCAATCAGTCCCGAGCGACGGTGCGGCAGTGCTATTTGGCGCGACGGGCCTTCCTGCGCCGCGAGGTTATATCGCGAAAGTGCGGACAACTCTAGCCCATCCGCAGCCATACGCCCGGGACTCGATAGGCGACCGTCGGGCTGAGGGTACGGTGGTAGATAGCCACCGTACTGGTCTGCATGAACCCCCGCGAATGGATGGGTTCGTGGTTGACGCGCGGGACATCGCCGTCACAAATTTCTCTTGCCATGGCGCGGCGCTTGGTCTTACCGACATACGCGGCGGGGCCGGCCCATCCGGCAGAGACGCCACGATGGGAGGCCGGAATCTTGCCGCTTCCATAAGGCTATAAAAGCCAGCCCGTCACATTGGAGAGGGACTCAGGTATCGCAATTGCGAGTGCAACCCAGCTATGCAATAAGGTTGACGGAGTGTGCCGGTCCTGGGGAGTAGTACGTCGTCTACCTATTTTACATGCTTGCATTTCTCTGTAGTGTCCTGTCTGGGCGTTTAGGCGTTCCTAGTCCATCGTGGGTTATAGGTTCGTGGTCGGACTTGACAGCCGCGCGTCTCGCTCTCGCACGGCACCCTCCAATAGGTGGCGATAGGCGCGTCTAAGTGTGCGGGCCGGAATTGGCCAGCCCTACGCGCTGCAGCGTCCCTGGCGGGCTCGCGACTGTGCTGGAGATGTCCGCTGCCTTACCCCTGACGCGCTTCACCCGCCGCCGAGGCGATCATGGCCGCGGCCCGAGGAGTGGGAGCGCGGCTGGTGGTCCCGCTAGGGGTCGAGGACGGCGCGAGGCTCAGGGGCGCTCTAGCCGGCCACACGTCACCCCGAGCCGGCACGGCCCCGGCGGTCGGGGTTTACCGGAACCGGATGGCCCCGGCGGGAACGCGATCCGGGGCGGGCCCCCTACACGGTGGCGGGGTCGGCCGCCCGCGATAGGGACCGGAGGCGACGCCTCCCACTCTCACGCCACCACGTGGCCAAGGCTGGAACCTGCCGCTCCCAGGGGCAGACGCGCACCTTCCCGGGCCGTGTACGGGGGAGACGAGGAGCGCACTCGCCCGCAGGATCCGGGGCGCCGGCAGAGCGCCCAAACGGGGTACGGGTCAGCCCCGGGCACGGCCACAGGACCGGGGCCACCCGCCGGCTGGCGTGGAGCACCGCGTAGGCTTCGCGCATCGGACGGCCCCCAGACTCAGCGGAACCGCGGCCCGGACCTGGATCGGGGCGGCCGGCCCCATGCCACGGTGCGCCGCAGCTAGTCCCCGGATTCAGCGGCGACCGGCTGCAGCACGGCTCGCATGGCCAGCCGCTGTAGGCTGCCACCCCCCCCCCCCCCGGAGGCTCCTGGGGACGCCCGAAGAGGGTGCCGTCGGGCGGGCGGAAGCGGCGACCGGGCTGGCTCGCGCACGGCGACCGCGCGCCCGTTCCTGCGGCGTTACCGGATTCCCGCCCCGGCCCAGGGGCGTGTGTCCGGCGCGGACTCCCGGAGGGTGCAGGACACTCGCCCCACCGCCCCCAAGCGCGTCGGCCTGGCGGCGCTGCGTGGACAGCGAATCTACATGGGCTACTCGGCCGCCGCGGGACGGGAGGGCGAGTCGCGGGCCC     
