# Supplementary material for: A simple method for data partitioning based on relative evolutionary rates
Source: PeerJ. 2018 Aug 28;6:e5498. doi: 10.7717/peerj.5498 (PMC6118207; doi:10.7717/peerj.5498)
Supplement: Data S1 — The datasets are provided in the PHYLIP format. [file peerj-06-5498-s002.zip › DataS2/SS10-7.phy]

17  4000
out     GTATAATAGAAAATATAATATTTATAGTAACTTAGTTAATAGTTAATATTTTAAATATAAGAATCAATTTGAATTTATCTTTTAACTATTAACTTAATATATGAAGCAAATTAGTCTAAAAAATTTTATATAATAAAATATAACTTATAACATACTGTTTATTTGATTCCGATTAGGGTATATGGAATTATAAATTACTGATACGTTTAAAACTAGAAATTATTACTTTTAAACAAATCCTCTACTTTTAAATGAATATAGAAAGTATTTCTGAGGTTTTAATTAACACACTTAGGTACACTTAGAAATTAGAGTTACCACGTTAGTAAATTCTATTATTAAATAATATAGTTTAATTTTTAATTAATAGTTAGAATAAGTTGAGTAGTATCATAAAAAAAAGACTATATGAGTTATAATTAAAGGTGATTTATCATATAAAATCATTTGTCAATTAAAATATTAATTAATTGATAACCAACCTATTACATGCGTAAAGTTTTCATTTTGTAATTATCTCATTTATAGTATATTCCTGTTCTTTATTTACTTGCAGACATAAAATTACCTTTATCTACTACATAAAGTATAATTATTTAGAATAATTAACTTATTTCATGCTAATAACATTTAATATGAAGGGCTTTAAATTCAATAAAGATTATAATGAAGAATGTTATATTATTAAAAACATTTTGTATTGCGTGATGAAAAAATTATTTTTTAATAAACAATTATCATATGAATAATATTTATACAATTAAAAGAACTCAATTCATCATAATACACGTATATTTCATAGATTAATTTAGAATAATTGATAAATGAGCACAATATTCTCCTGTTTCGCTATTTAATTTTTACTTATTATTATAACCTATCCCACTATATTTTAATCTATCCTGTGAATTCTAATATTGAAATTTAGTATGCAAATTTGTATTAGTATTATAAAAAATAAACTGATTAATTTAAAATTATAATCCCTGTTATCGTACTTGCTCAAGATCGTTGTTATTAGATTAAGAATAGGAATTTGAGGTTAAACCCGGGCGAGTAAAAAAATAATAAAGTAAAAGACGGCCCTATAATATTAATTTTATGATGATACTGTTACAGATTACGGATTTTATCTGAGTTATCTCTAGGTTTAGGGTAATAACCTCATAGGCGGATCCTCTGGGAATTTAGAACCGACTTTGCAATGCTAAGAATCACCTACTAAATACACTGTATATTTCTATTCTGTGCAAGATTTGTTATAACAAATTCATGGTTTTATTCAAGTAGGTGCCGATCTAATACAGTGACATCGCTGATATCTGAGGCCTTTGCCAGAAAGCTAAGCCTAAGGAACTTGAAAAGAAACGTGTGTAATGGGGTGTTACCATCCCCACTACAAAACTTACTTACAACCTTTAGACGTAAAGCTCTTACGCACGTCTCCTCGATGAGACCGGAACTTGATTGAGACTTGTGTTTAGTCCCGACTACTTGAATGTTTACATTGATTGTACGTCACCCAAGAACATGCCGGTTAACACATTGTACCGTACATTATTTAATCATGAAGAATTGGTCTAGATAAACCTTAAGATGGGTCTATTACGGTCGGGCTGGTTCGACTACGCAGAATTAAGTCGATGGAAGTTATCTATGGTAAGAGAAGCAAAAGGATTTTGAGCAAAATTTCTGGGCTGTTGTAAACCTTACAGATCTATAAGTGCTATTTATTAACGCGGGTTTAATTTATCTGATTTGAGTATCGACGGTTTGAAATTTCGTGAAGTAGCTCCGGCGCCTATAACATTCTATCGACACAAGAACATGACCGTATTTCGCTAATAGGTTACCAGTTGATGCAGTTGAGCCTAAGGACGACCATATTTAACTGGTTGGTCTAATGAAAGGGGAATGGCTCGTTAATTTCAATCTAGGCTAAATTTAATCGAACGTTCTTGATTATTCTTTATTATGGGCAGATTCCAAAGGTACAGGTTGCGGCCACCCCCCTATGCTCGAATGCCCGTTGCCCTACTATCACCTAAGCAAAGTCGATAGCCTATAACTCTACCCAATAAGCTTGAAGATGGCTGACCGGTATCTGGGGGCCGTCACAAACGAAGGTTCCGGGCGGCCCTGCCCTTTTACTTTACCGTTTGGGACCCCAGGAAGATTCGGTCCAGACGGTCTGGACAGTTCCGGCCATAGAGGCGACGATGGGACCGTCGCTCATTTAACCGTGAGGCGGCCCTACGACCAGCACGGTTCTAGCTGGCCGGACGACACGCTCATATGAATCCAGTGTTGACTTCCTCGAGAGGTCAAACGGTACTTTACCGGTCCAGGGACCCTCATGATCACACATGGTGCTTTTGTCGCGGCCTGTGGGCGGTTGCGAAGCGGGGGTAGTCCAAAAAGCAACTAAAGCGACGGTCCCGGAGGCGGGTCATATTCGGCGTTGTACCGAACATGGTGCCCGGCGGTCGGAACCGCTAGCGAAGCTGGCCACGGCCCCAACCTTGTCGCGGCTAGGTTTTGGTCGCCCCCGCCCTCAATGGCACGGTGCGCTCCTGAGTCACTCTCGTATTCAGTAATTTTGTGCGCCATGCTTACGCAGCTATTGCTAAATACTTTCAACACAATTGCTGGTCCGCCTGGGAGGGTAAGCCCGTACTCTCCCAGCGCCCCCATAGCGGTCGGCGACCTCGCAGCGGAACACCTGTTCAGAAAGGGCGGACGGATGATCCAGGGGGGCATGTCGGGACGGCCCGCCAGTAAATAAGGCTCTGGCCCGACCGTGGGTCTTCGGCGCCTTGCCGGCGCATCGTCGACGGACGGTGTCTCAGCGTCCACTTCGTGGTAGGCATGGCGCCCCTTCCTCAGCCGGGACATCCTCCCCACCTGAACGTAATTGCTAGTTTTACTTAATAGGACTTCCCGTAGGCCTTCCCATAATGGCCACTTGTGCCCTTCAACATGGTTGTTAGCGTTATGGCGGGCGGGTGCGCGCTGCGCCGCGGCCCGCGCGCGTTGCTCCCCGCCGGCCTCCCGCCCGCCCGACGACCGCCCCTATGCGCCCGGGAGCACCGCGGCGGCGCGCCGTCGGGGGGTCGCGGGGACCGGGAGGCCCCGGGCGGCCACTAACGCGCACAGGGTCGGCCCGTCGCCCCTGCCGGAGAGCGGCCCGGGGCGCTGCTGCCGAGCCGCCTTTTCATGGCGGTGTGCGCCCGGCGCCCGGGAGGATGGGCTGCGCCCCGGGTCCAATGCGCGGCGGGGGTAGCGATCCGCGGGCCGCGGCTCGAACGGCCGGCCCGCAAGGGGAGGGGTGCGCCGGGGGGGCAGCCGCAGAGCCGCGCCACGCCCGTGGCCGCGGCGCCGGCCGGGGGGTGCCGCGAGGTGCCTCCGCGTGGGATTCCCCCCCACGCAGGGCCCTTGACGGCACGACGCGCCCGACAAGGCACGGCGGAAGCCGGGCCCCCAGCGCAGGTGGGCGTCGCAGGCGCCCTGGAAGCGCGCCGCCGTTAGCACCCGCGCCGCGTGCCGCTGCTGGGGCGCACGGCTGCTTGCTCGTCCCCACGGCCGCAGTCCTCCCCGGTGACCGCGCCGGGGCCCCAAGGGCCGAGGCGTGCGGCCGGGGAGCGCACGAGGGGCCACCGGGGGGGAGCGCAGGGCGCGGGGTATGGAGGGCTCGGGCGGGGCGCCCGGGGCCCCCGGAACCCTCCAGGCCATCCCCGGGGCGGGCTGGCCGGGGCCACGCCGCCAGCCAGCCCGCGGCCTCGCGCGTCGCGCCGACGGGCGGTGGCGCCTGCGCGCGAGTGGGGTCGGTGGGTACCGGGGCCTATAGGGCCCCGTGACCTGGCTCCCCCGTAAGTCCCGGCCCGCTGCCGGGGCCGGAGAGGGACCCGTCCACCCTGCTCGGGGGCCGGGGGGGGCCGGGGCCGTCCAACTGGCAAACCCGCACCGGGGCGTCCCGCTGGCCGCCGGGCACACCGCGGGC     
A       GTATAATAAAAAATTTACTATTTATAGTGACTTAATTAATAGTTAATATTTTAAATATAAGAATCAATTTGAATTTATCTTTTAACTATTAACTTAATATATGAAGCAAATTAGTCTAAAAAATTTTATATAATAAAATATAACTTATAACATACTGATTATTTGATTCCGATTAGGGTATATGGAATTATAAATTACTGATAAGTTTAAAACTAGAAATTATTACTTTTAAACAAATCCTATACTTTTAAATGAATATAGAAAGTATTTCTGAGGTTTTAATTAACACACTTAGGTACACTTAAAAATTAGAGTTACCACGTTAGTAAATTCTATTATTAAATAATATAGTTTAATTTTTAATTAATAGTTAGAATAAGTTGAATAGTATCAAAAAAAAAAGACTATATGAGTTATAATTAATGGTGATTTATCATATAAAATCATTTGTCAATTAAAATATTAATTAATTGATAGCCAGCCTATTACGTGCGTAAAGTTTTCATTTTGTAATTATCTCATTTATAGTATATTCCTGTTCTTTATTTACTTGCAGACATAAAATTACCTTTATCTACTACATAAAGTATAATTATTTAGAATGATTAACTTATTTCATGCTAATAACATTTAATATGAAAAGCTTTAAGTTCAATAAAGATTATAATGAAGAATGTTATATTATTAAAAACATTTTGTATTGCATGATTAAAAAATTATTTTTTAATAAACAATTATCATATAAATAATATTAATACAATAAAAAGTACTCAATTCATCATAATACACGTATATTTCATACATTAATTTAGAATAATTAATAAATAAGCACAATATTCTCCTGTTTCGCTATTTAATTTTTACTTATTATTATAACCTATCCCACTATATTTTAATCTATCCTGTGAATTCTAATATTAAAATTTAGTATGCAAATTTGTATTAGAATTATAAAAAATAAACTGATTAATTTAAAATTATAATCCCTGTTGTCGTACTTGCTCAAGATCGTCGTTGTTAGATTTAGAATAGGAATTTGAGGTTAAATCCGGGCAAGTAATAAGATAATGAAATAAAAGACGGCCCTACAATATTAATTCTATGATGATACTGCTCCAAGTTACTGATTTTATCTGAGTTATCTCTAGGTTGGGAGTAACAACCTCACGGGCGGATCCTTTAGGAATTTTAAACCGATTTTGCAATACTATGAATCACCCACTCAATGCACTGTATGTCTCTATTCGGTGCAAGATTTACTATAGCGAATTCGTGGTTTTATTCAAGTAGGTGCCGATCTAACACAGTGACATCGCTGATATCTGACGCCTTAGCCAAAAAGTTAAGCCTAAGGAACTTGAAAAGAAACGTGTGTCATGGGGTGTTATTATCCCCACTACAAAACTTACTTACAATCTTCCGACGTAAAGCTCTTACGCACGTCTCCTCGATGAGACGGGAGCCTGTTTGAGACTTGCGTTTAGTCCCGACTACTTAAATGTTTATATTGATTGTACGTCACCTAAGAACATGCCGATTAACACAATGTACCGTACATTATTTAATCATGAAGAATTGATATAGATAGGTATTAAGACCGGTCTATTACGGTCAGGCTGGTTTGGCTACGCAGAATTAAGTTGATGGAAGTTATCTATGGTAAGAAAAGCAAAAGGATTTCGAGCAAAATTTCTGGGCTGTTGTAAGCCTTACAGATCTATAAGCGCTATTTATTAAGGGGGGTTCAATTTGAATGACTTGGGTATCGACGGTTTAAAATTTCGTGAAGTAGCTCCGGTGCCTACAACATCTCATCGACACAGGGACATGACCGCGTTTCGCTAATAGGTTACCAGTTGATGCAGATGAGCCTAAGGATGACCACATTTAACTGGTTGGTCTAATGAAAGAGGAATGATTCGTTATTTTCAATCTAAGCCCAATTTAATCGAACGTTCTTGATTGTTCTTTATTACAGGGAGATTCCAAAGAGATAGGATGCGGCCGCTCCCCTGTGCTCGGATGCCCGTTGCCCTACAATCACCTAAGCAACGTCAATGGCCTAGGTCTCTATCCAATAAGCTTCAAGATGGCTGACCGGTATCTGGGGGCCGTCGCAGGCGAAAGATCCGGACGGCGCTGCCCTTTTACCTTACCGTTTGGGACCCCAGGAAGATTCGGTACAGGCGGGCTGGGCAGATCCGGCCACAGAGGCGACGATGGGGCCATCGCTCATTTAACCGTGAGGCCGCCCTACGACTAGCACGGGTCTGGCGGACCGGACGGGACGCTCATGTGAACCCAGTGTTAACTACCTCGAGAGGCCAAGCGGTATTTCACCGGTCCGGGGACCTCCATGATCAAACGTGGCGCTTTTGTCGCGGCCCGTGGGCGGTTGCGAATCGGGGGTAGTGTAAAAAGCAACTAGAGCGACAGTCCCGAAGGCGGATCATATTCGGCGTTGTACTGAACATGGTGCCTGGCGGCCGGAGGCGGTAGCGAAGCCGGCCACGGCCCCTACCTTGTCGCGGCTCGGTTTTGGTCGCCCCCGCCCTCAATGGCACGGTGCGCTCCTGAGTCACTCTCGTATTCAGTAATTTTGTGCACTATGCTTACGAAGCTATTGATAAATAGCTGGAACTCAACTGCTGGTCCGCCTGCGCGGGTAAGCCCGTACTCGTCCAGCGCCCTCATAGCGGGCGGCGGCCTCGTAGCGGAGCACCGGTTCAGAAAGCGCGGACGGATGATTCAGGGGGGCATGTTAGAACGGCCCACCAGTAAATAAATCTCTGGCCCGACCGTTGGTCTTCGGGGCGCTGCCGCCGCATCGGCGACGGACGGTGTTTCAGCGGCCACTTCGTGGTAGGCATGGTGCCCCTTCCTCAGCCGGGACATCCTCCCCACCCGATCGAAATTGCTACTTTTACTTAATAGGACGTCCGGTAGGCCTCCCCATAATGTCCACTTGTCCCCTTCAACATGGTTGTTAGCGTTATGGTCGGCGGGTGCGCGCCGCGCCGGGGCCCGCGCGGGTCGCCCCCCGCCGGCCTCCCGCCCGCCGGACGACCGCCCGTGTGCGCCGGGGAGCGGCGCGGCGGCGCGCCCTCGCGGGGTCGCGGCGACCGGGAGGACGCGGGCGGCCACGAACGCGCACAGGGTCGGCCCGTCGCCCCCGCCCTGGAGCGGCCCGGGGCGCTGCTGCCGAGCCGCCTCGTCATGGCGGTGTGCGCCCGGCGGCCGTGCGGATGGGCCACGGCCCGGGTCCAATGGACGGCGGGGCTAGCCATCCGCGGGCCCCAGCTCGAACGGCCCGACCGCACGGGGAGGGGTATGCCGGGGGGGCGGCTTCGGGGCCGCGCGACGCCCGCGACGGCCGCGCCGGCCGGGGGGCGATGCGGGGTGCCTCCCCGGGGGGTTCCCCCCCACGCAGGGCCCGCGATGGCGCAACCCGCCCGGCAGGGCACGGAGGACGCCGGGCCCCCAGCGCAGGTGGGCGCCGCAGCCGCCCTGGCAACGCGCCACCGTAAGCTCCCGCGCCGCATGCCGCTCCTGGGACGCAGGGCGGGTTGCTCGCCCCCACGCCCGCAGTCCACCCCGGCGACCGCTCCGGGGCCCCAAGGGCCGACCCGCGCAGCCGAGGAGCGCACGAGGGGCCACCGGCGGGGAGTGCAGGGCGCGGGGCCTGGAGTGCTCGGGCGGGGTGCTCCGGGCGCCTGGGACCCTCCAGGCCCTCCCCGAGGCTAGTTGGCCGGGGCCACGCCGCCATCCAGCCCGCGGCCTCGCGGGGCGCGCCGACGGGCGGTGGCGCCTGCGCGCGAGTGGGGTCGGAGGGTACCGGGGCCTCCGGGGCCCCGTGACCATGCTTCCCCGTGAGTCCCAGCCCGCTGCCGGGGCCGGAGATGGACCCGTGCACGCTCCTCGGGGGCCGGGGGGAGCCGGGGCCGTCGAACTGGCAAACCCGCACCGTTCCGTCCCTCTGGCCCCCGGGCCCACCGCGGGC     
B       GTATAATAAAAAATTTAATATTTATAGTAACTTAGTTAGTAGTTAATATTTTAAATATAAGAATCAATTTAAATTTATCTTTTAACTATTAACTTAATATATGAAGCAAATTAGTCTAAAAAATTTTATATAATAAAATATAACTTATAACATACTGATTATTTGATTCCGATTAGGGTATATGGAATTATAAATTACTGATACGTTTAAAACTAGAAATTATTACTTTTAAACAAATCCTCTACTTTTAAATGAATATAGAAAGTATTTCTGAGGTTTTAATTAACACACTTAGGTACACTTAGAAATTAGAGTTACCACGTTAGTAAATTCTATTATTAGATAATATGGTTTAATTTTTAATTAATAGTTAGAATAAGTTGAATAGTATCATAAAAAAAAGACTATATGAGTTATAATTAGAGGTGATTTATCATATAAAATCATTTGTCGATTAAAATATTAATTAATTGATAACCAGCCTATTACATGCGTAAAGTTTTCATTTTGTAATTATCTCATTTATAGTATATTCCTGTTCTTTATTTACTTGCAGACATAAAATTACCTTTATCTACTACATAAAGTATAATTATTTAGAATAATTAACTTGTTTCATGCTAATAACATTTAATATGAAAGGCTTTAAGTTCAATAAAGATTATAATGAAGAATGTTATATTATTAAAAACATTTTGTATTGCATGATAAAAAAATTATTTTTTAATAAACAATTATCATATAAATAATATTTATACAATAAAAAGTACTCAATTCATCATAATACACGTATATTTCATAGATTAATTTAGAATAATTAATAAATGAACACAGTATTCTCCTGGTTCGCTATTTAATTTTTGCTTATTATTATAACCTATCCCACTATATTTTAATCTATCCTGTGAATTCTAATATTAAAATTTAGTATGCAAATTTGTATTAGAATTATGAAAAATAAACTGATTAATTTAAAATTATAATCCCTGTTGTCGTACTTGCTCAAGATCGTTGTTGTTAGATTCAGAATAGGAATTTGAGGTTAAACCCGGGCAAGTGATAAGATATTGAAATAAAAGACGGCCCTACAATATCAATTCTATGATGATACTGATCCAGGTTACTGATTTTATCTGAGGTATCTCTAGGTTGGGGGTAACAACTTCATGGGCGGATCCTCTGGGGATTCTAAACCGACTTTGCAATGCTACGAATCACCTACTAAATGCGCTGTATATCTCTATTCAGTGCAAGATTTGTTATAGCGAGTTCATAGTTTTATTCAAGTAGGTGCCGATCTAATACAGTGACATCGCTGATATCTGAAGCCTTCGCCTAAAAGTTAAGCCTAAGGAACTTGTGAGGAAACGTGTGTCATGGGGTGTTACCACCCTCACTACAAAACTTACTTACAACCTTTCGACGTAAAGCTCTTACGCCCGTCTCCTCGATGAGACGGGAGCCTGTTTGAGACTTGCGTTTAGTCCCGACTACTTCAATGTTTACATTGATTGTACATCACCCAAGAACATGCCGATTAACACACTGTACCGGACATTATTTAATCATGAAGAATTGGTGTAGATAAATATTAAGACTGGTCTATTACGGTCGGGCTGGTTTGACTACGCGGAGTTAAGTCGATGGAAGTTATCTATAGTAAAAGAAGCAAGAGGATTTTGAGCAAAATTTCTGGGCTGTTGTAAGCTTTACAGATCTATAAGCGCTATTTATTAATGGGGGTTTAATCTAAATGACTTGCGTATCGACGGTTTAAAATTTCGCGAAGTAGCTCCGGTGCCTATAACATTTTATCTACACAGGAACATGACCGGATTTCGCTAATAGGTTTTCAGTTGTTACAGCTGAGCCTAGGGACGACTACATTTAACTGGTTGGTCTAATGAAAGAGGAATGGTTCGTTATTTTCAATCTACGCTGAATTTAATCAAACGTTCTTGATTGTTCTTTATTACAGGCAGATTCCAAAGAGACAGGCTGCGGCCTCTCCACTGTGCTCGGATGCCCATTGCCCTACAATCACCTAAACAAGGTCTATTGGCTAAGACTCCATCCAATAAGCGTCAAGATGGCTGACCGGTATCTGGGGGCCGTCCCGGACGAATGGTCCCGATGGCGCTGCCCATTTACCTTACCGTTTGGGACCCCAGGAAGATTCCTTCCAGGCGGGCTGGATAGTTCCGCCCATAGAGGCAACGATGGGACTATCGCTCATTTAACCGTAAGGCCGCCCTACGAGAAGTACGGACCTGGCGGACCGGACGGCACGTTCATATGAACCCAGTATTAACTCCCCCGAGAGGCGAGCCGGTAGTTCACCGGTACGGGGACCTCCAAGATCATGCGTGGCGCTTTTGTCGCGGCCGATGGGCGGTGGCGAATCGGGGGTGGTCCAAAAAGCATCTAGAGCGACGGTCCCGGAGGCGGAAGATATTCGGCGTTGTACAGAGCATGGTGCCTGGCGGCCGGAGCCGGTAGCGAAGCCAGCCGCTGCTCCAACATTGTCGCGGCTAGGGTTTGGTCGCCCCCGCCCTCAACGGCACGGTGCGCTCCTGAGTCACTTTCGTATTAAGTAATTTTGTGCACTATACTTTCGAAGCTATTGGTAGATAACTTTGACGCAATTGCTGGTCCGCCTGCGAGGGTATGCCCGCACACATCCAGCGCCCCCATAGCGGCCGGCGTCCTCGCAGCGGGCCACCGGTTCAGAAAGCGCGGACGGATGATTCGGGGGGGCAGGTCGGGACGGCCCGCCAGTAAATAAAGCTCTGGCCCGACCGGGGGTCTTCGGGGCGCTGCCGCCGCATCGCCGACGAATGGTGTTTCAGCGCCCACTTCGTGGTAGGCATGGTGCCCCTTCCCCAGCCGGGACATCCTCCCCACCGGAGCGTGATTGCTACTTTTACTTAATAGGACGTCCGGTAGGCCTTCCCATAACGTCCATTTGTCCCCTTCAACATGGTTGTTAACGTTATGGTCGGTGGGTGCGCGCCGCGCCGGGACCCGCGCGGGTCGCTGCCCGCCGGCATTCCGCCCGCGGGCCGACCGCCCATGTGCGCCCGGGAGTTCCGCACCGGCGCGCCCTCGCGGCATCGCGGGGAGCGAGAGGACCCGGGCGGCCACGAACGCGCACAGGGTCGGCCCGTCGCCCCGGCCTTGGAGCGGCCAGGGGCGCTGCTGCCGAGCCGCGTCTTCATGGCGGTGTGCGCCCGGCGACCGTGCGGATGGGCCGCACCCCGGGGCCCGCGTGCGGCGGGGCCAGCGATCCGCGGGCCGCAGCTCGAACGGTGGGCCCGCAAGGGGAGGGGTGGGCCGGGGGGGCGGCCGCGGGGCCGCGCCACTCCCGCGACGGCCGCGCCGGCCGGGGGGCGATGTGGGGTGCCTCCCCGGGGGATGCCCCCCCACGCAGGGCCCTCGATGGCGCGACGCGCACGGAACGGCACCGGGGACGCCGGGCCCCCAGCGCAGGTGGGCGCCGCAGACGCTCTGGAAACACTCCACCGTTACCACCCGCGCCGCTTGTCGCTGCTGGGACGCAGGGCGGCTTGCTCGGCCCCACGCCCGCAGTCCCCCCCGGCGACCGCTCCGGGGCCCCAAGCGCCGATCCGCGCCGCGGAGGAGCGCACGAGGGGCCACCGGGCGGGAGCGCAGGGGGCGGGGCCTGGAGGGCTCGGGCGGCGCGCTCCCGGCGCCTGGGACCCTCCAGGCCCTCCCCGGGGCGGGCTGGCCGGGGCCACGCCGCCAGCCAGCCCGCGGCCTCGCGCGTGGGCCCGACCGGCGGTGGCGCCTGCGCGCAAGCGGGACCGCTGGGTACCGGGGCGTCTGGGACCCTGTGACCAGGCTTGCCCGGGAGTCCCAGCCCGCTGCCGGGGCCGGAGAGGGACCCGTGCCCCCTCCTCGGGTGCCGGGGGGAGCCGGGGCCGTCCAACTGGCTATCCCGCACCGGACCGTCCCGCTGGCCGCCGGGCACACCGCGGGC     
C       GTATAATAGAAAATTTAATATTTATAGTAACTTAATTAATAGTTAATATTTTAAATATAGGAATCAATTTAAATTTATCTTTTAACTATTTACTTAATATATGAAGCAAATTAGTCTAAAAAATTTTATATAATAAAATATAACTTATAACATACTGATTATTTGATTCCGATTAGGATATATGGAATTATAAATTACTGATAAGTTTAAAACTAGAAATTATTACTTTTAGACAAATCCTCTACTTTTAAATGAATATAGAAAGTATTTCTGAGGTTTTAATTAACACACTTAGGTACACTTAAAAATTAGAGTTACCACGTTAGTAAATTCTATTATTAAATAATATGGTTTAATTTTTAATTAATAGTTAGAATAAGTTGAATAGTATCATAAAAAAAAGACTATATGAGTTATAATTAAAGGTGATTTATCATATAAAATCATTTGTCGATTAAAATATTAATTAATTGATAACCAACCTATTACATGCGTAAAGTATTCATTTTGTAATTATCTCATTTATAGTATATTCCTGTTCTTTATTTACTTGCAGACATAAAATTACCTTTATCTACTACATAAAGTATAATTATTTAGAATAATTAACTTATTTCATGCTAATAACATTTAATATGAAAAGCTTTAAATTCAATAAAGATTATAATGAAGAATGTTATATTGTTAAAAACATTTTGTATTGCATGATGAAAGAATTATTTTTTAATAAACAATTATCATATGAATAATATTTATACAATAAAAAGTACTCAATTCATCATAATACACGTATATTTCATAGATTAATTTAGAATAATTGATAAATGAACACAATATTCTCCTGTTTCGCTATTTAATTTTTGCTTATTATAATAGCCTATCCCACTATATTTTAATCTATCCTGTGAGTTCTAATATTAAAATTTAGTATGCAAATTTGTATTAGTATTATAAAAAATAAACTGATTAATTTAAAATTATAATCCCTGTTTTCGTACTTGCCCAAGATCGTCGTTGTTAGATTCAGAATAGGAATTTGAGGTAAAACCCGGGCGAGTAATAAAATAATGAAGTAAAAGACGGCCCTCTAATATTAATTCTATGATGATACTGTTGCAGGTTACTGATTTTTTCTGAGTTATCTCTAGGTTGGAAATAACAACTTCATGGGCAGATCCTTTGGGGATTTAAAACCGACTTTGCAATCCTATGAATCACTTACTAAATGCGCTGTATATATCTATTTCGTGCAAGATTTGTTATAGCGAGTTCGTGGTTTTATTCAAGTGGGTGCCGATCTAACACAGTGACATCGCTGATATCTGAAGCCTTCGCCAGAAAGTTTAGCCTAAGGAACTTGGAGAGAAACGTGTGTTATGGGGTGTTACTATCCGCACCACAAAACTTACTTACAACCTTCCGACGTAAAGCTCTTACGCTCGTCTCCTCGATGAGACAGGAGCTTGCTTGAGACTTGCGTTTAGTCCCGACTACTTAGATGTTTACATTGATTATACGTCACCAAAGAACATGCCAACTAACACAATGTACCGCACATTATTTAATCATGAAGAATTGGTATAGATAAATATTAAGACTGGTCTATTACGGTCGGGCCGGTTTGTCTACGCGGACTTAAGTCGATGGAAGTTATCTACAGTAAGAGAAGCAAAAGGATTTTGAGCAAAATTTCTGGGCTGTTGTAAGCGTTACAGATCTATAAGCGCTATTTATTAATGGGGATTTAATCTGAGTGATTTGAGTATCGACGGTTTAAAATTTCGCGAAGTAGCTCCGGTGCCTACAACATTATATCGACACGGCGACATGACCGCGTTTCGCTAATAGGTTGCCAGTTGTTGCAGCTGAGCCTAAGGACGACCACATTTAACTGGTTGGTCTAATGAAAGAGGAATGGTTTGTTATTTTCAATCTAAGCCAAATTTAGTCGACCGTTCTTGATTATTCTTTATTATCGGCAGATTCCAAAGAAGTAGGTTGCGGCCGCTCCTCTATGCTCGGATGCCCATTACCCTACAATTACCTAAACAACGACAATTGCCTAGGACTCTATCCAATAAGCTTAAAGGTGGCTGACCGATATCTGGGGGCCGTCGAAGATAAAGGATCCAGGTGGCGCTACCCTTTTACCTTACCGTTTGGGACCCCGGGAAGATTCAGTCCAGGCGGGCTGGGCAGCTCCGGCCAGAGAGGCGACGATGGGACGATCGCTCATTTAACCGTAAGGCCGCCCTACGGCCAGCACGGACCTGGCGGACCGGACGGCACGCTCATGTGAACCCAGTGTAAACTTCCTTGAGAGGCAAGACGGTATTTCACCGTTCCGGGGACCTTCAAGATCACAAGTAGAGCTTTTGTCGCGGCCTATAGGCGGTCGCGAATCGGGGGTAGTTCAAAAAGCAACTAAGGCGACGGTCCCGGAGGAGGATCATATCCGGCGTTGAACTGAGCATGGTGCCCGGCGGCCGGAGCCGGTAGCGAAGCCAGCCGCAGCACCGACCTTGTCACGGCTAGGCTTTCATCGCCCCCGCCCTAAACGGCACGGTACGCTCCTGAATCACTCTCGCATTCAGTAATTTTGTGCACTATGCTCGCGGAGCTATTGTTAGATATTTTGAACGCAATTGCTGGTGCGCCTGGGAGGGTAAGCCCGCACCCTTCCACCGCCCCCATAGCGGCCGGCGACCTCGTAGCGGGGCACCGGGTCAGAAAGCGCGGACGGATGATTCAGGGGGGCATGTGGGGACGGCCCACCGGTAAATAAGGCTCTGGCCCGACCGGGGGTCTTCGGGGCACTGCCGCCGCATCGTCGACGGACGGTGTTTCAGCGCCCACTTCGTGGTAGGCATGGGGTCCCTTCCCCAGCCGGGACATCCCCCCCACCCGAGCGGGATTGCTACTTTTACTTAATAAGACGTCCAGTAGGCCTTCCCATAACGTCCACTTATCCCCTTCAACATGGTTGTTAACGTTATGGCCGGGGGGTGCGCGCTGCGACGGGGCGCGCGCGCGTCGCTCCCCGCCGGCCTCCCGTCCGCTGGACGACCGCGCATGTGCGCCCGGGAGCTCCGCAGCGGCGCGCCTTTGCGGGGTCGCGGCGAGCGGGAGTCCTCGGGCGACCACGAACGCGCACAGGGTCGGCCCGTCGCCCCGGCCGAGGAGCGGCCCGGGGCGCTGTTACCGAGCCGCCTCTTCATGGCGGTGTGCGCCCGGCGGCGGCGCGGATGGGCCACGCCCCGGGTCCCAGGGGCGGCGGGGCTAGCAACCCGCGGGCCGCAGCTCGAACGGTCCGCCCGCAAGGGGAGGGGTGTGCCGGGGGGGCGGCCGCGGGGCCGCGCCACGCCCGTGGCAGCCGCGCCGGCCGGGGGGCGATGCGGGGTGCCTCCCCGTGGGTCGCCCCCCCACGCAGGGCCCCCGACGTCGCGACGCGCCCGGGAAGGCACGGAGTACGGCGGGCCCCCAGCGCAGGTGGGCGCCGCAGGCGCCCTGGAAACGCCCCACCGTTAGCACCCACGCCGCATGCCGCTGCTGGGACGCACGGCGGCTTGCTCGCCCCCACGCCCGCAGTTCGCCGCGGTGACCGCTCCGGGGCCCCGAGTGCCGATCCGTGCCGCGGAGGAGCGCACGGGGGGCGACCGGAGGGGATCGCGGGGCGCGGGGCCTGGAGGACTCGGGCGGGGCGCTCCGGGCGCCTTGGACCCTCCAGGCCTTCCCCGGGGCTGGCGGGCCGGGGCTACGCCGCCAGCCAGCCCGCGGCCTCGCGCGTCGCGCCGACGGGCGGTGGCGCCTGCGCGCGAGCGGGGCCGGCGGGTACCCGGGCCTCTGGGGCCCCGTGACCAGGCTGCCCCGGGAGTCCCGGCCCGCTGCCCGGGCGAGAGAGGGACCGGTGCACCCTGCTCGGGGGCCGGGGGGAGCCGGGGCCGTCAAACTGGCCAACCCGCACCGTGCCGTCCCGCTGACCGCCGGGCACACCGCGGGC     
D       GTATAATAAAAAATTTAGTATTTATAGTAACTTAATTAGTAGTTAATATTTTAAATATAGGAATCAATTTGAATTTATCTTTTAACTATTAACTTAATATATGAAGCAAATTAGTCTAAAAAATTTTATATAATAAAATATAACTTATAACATACTGATTACATGATTCCGATTAGGGTATATGGAATTATAAATTACTGATACGTTTAAAACTAGAAATTATTACTTTTAGACAAATCCTCTACTTTTAAATGAATATAGAAAGTATTTCTGAGGTTTTAATTAACACACTTAGGTACACTTAAAAATTAGAGTTACCACGTTAGTAAGTTCTATTATTAGATAATATAGTTTAATTTTTAATTAATAGTTAGAATAAGTTGATTAGTATCATAAAAAAAAGACTATATGGGTTATAATTAGAGGTGATTTATCATATAAAATCATTTGTCAATTAAAATATTAATTAATTGATAACCAACCTATTACATGCGTAAAGTCTTCATTTTGTAATTATCTCATTTATAGTATATTCCTGTTCTTTATTTACTTGCAGACATAAAATTACCTTTATCTACTACATAAAGTATAGTTATTTAGAATAATTAACTTATTTCATGCTAATAACATTTAATATGAAAAGATTTAAGTTCAATAAAGATTATAATGAAGAATGTTATATTATTAAAAACATTTTGTATTGCGTGATAAAAAAATTATTTTTTAATAAACAGTTATCATATGAATAATATTTATACAATAAAAAGTACTCAATTCATCATAATACACGTATATTTCATAAATTAATTTAGAATAATTAATAAATAAACACAATATTCTCCTGTTTCGCTATTTAATTTTTACTTATTATTATAACCTATCCCACTATATTTTAATCTATCCTGTGAATTCTAATATTAAAATTTAGTATGCAAATTTGTATTAGTATTATAAAAAATAAACTGATTAATTTAAAATTATAATCCCTGTTGTCGTACTTGCCCAAGATCGTCGTTATTAGATTTAGAATAGGAATTTGAGGTCAAACCCGGGCGGGTAAAAAAATAATAAAGTAAAAGACGGCCCTACAATATCAATTCTATGATGATACTGCTACATGTCACTGATTTTATCTGAGTTATCTCTAGATTCTGTGTAACAACCTCATGGGCGGATCCTCTGGGGATTTGAAACCGACTTTGCAATGCTACGAATCACCTACTTAATACGCTGTATATCTCTATTCGGTGCAAGATTTACTATTGCGATTTCATGGTTTTATTCAAGTAGGTGCCGATCTAACACAGCGACATCGCTGATATCTGAAGCCTTCGCCAAAAAGCTAAGCCTAAGGAACTTGGAAAGAAACGCGTGTTGTGGGGTGCTATTATCCCCACTACAAAACTTACTTACAACCTTCCGACGTAAAGCTCTTACGCCCGCCTCCTCGATGAGACTGGAGTCTGCTTGAGACTTGCGTTTAGTCCCGACTACTTTAATGTTTAAATTGATTGTACGTCACCTAAGAGCATCCCGCTTAATACATTGTACCGCACATTATTTAATCATGAAGAATTGGTGTAGATAAATATTAAGACGGGTTTATTACGATCGGGCTGGTTCGGCTACGCGGAATTAAGTTGATGGAAGTTATCTACGGTTAAAGAAGCAATAGGATTTTGAGCAAAATTTCTGGGCTGTTGTAAGCGCTACAGATCTATAAGCGCTATTTATTAACGTGGCTTTAATCTGAATGACTTGAGTATCGACGGTTTGAAATTTCGCGAAGTAGCTCCGGTGCCTACAACATCATATCGACACGGGTACATGACCGCATTTCGCTAATAGGTTACCAGTTGATACAGCTGAGCCTAAGGACGACTATATTTAACTGGTTGGTCTAATGAAAGAGGAATGGCTCGTTACTTTCAATCTAAGCAAAATTTAGTCAAACGTTCTTGATTTTTCTTTATTACTGGTAGATTCTAAAGGAGAAGGCTGCGGCCACTCCGCTTTGCTCGGATGCCCGTTGCCCTACAATCACCTAAGCAATGTCAATCGCCTAGGCCTCTATCCAATAAGCTTCAAGATGGCTGACCGGTATCTGGGGGCCGTCGCAGACGAGAGATTCAGATGCCACTGCCCTTTTACCTTACCGTTTGGGACCCCAGGAAGATTCAGTCCGGACGGCCTGGGCAGTTCCGGCCACAGAGGCGACGATGGGACCATCGCTCATTTAATCGTAAGTCCGCCCTACGACTAGCACGAACCTTGCGGACCGGACGGTACGCTCATGAGAACCCAGTGTTTACTCCCCCGAGAGGCAAGACGGGATTTCACCGGTTCGGGGACCCCCAAGATCACTAATGGTGCTTTTGTCGCGGCCTTCGGGTGGTTGCGAAACGGGGGTAGTACAAAAAGCACCTAGAGCGACGGTCCCGGAGGCGGGACATATTGGGTGCTGTACTGAGCATGGTGCCCGGCGGGCGGAGCCGGTAGTGAAGCAGGCCGCCGCCCCAACTTTGTCGCGGCTAGGCTTTGATCGCCCCCGCCCTCAATGGCACGGTGCGCTCCTGAGTCACTCTCGCATTTTGTAATTTTGTGCACTATGCTCATGAAGCTATTGTTAGATAGTTCTAACGCAATTGCTGGTCCGCCTGTGAGGGTAAGCCTGCACTCCTCCAGCGCCCCCATAGCGGCCGGCGGCCCCGTAGTGGGACACCGGTTCAAAAAGCGCGGACGGATGATCCGGGGGGGCATGTTGGGGCGGCCCGCGAGTTAATAAGGCTCTGGCCCGACCGAGGGTTTTCGGAGCGCTGCCGGCGCATCGCCGACGTACGGTGTATCAGCGTCCACTTCGTGGTAGGCAGGGCGCCCCTTCCACAGCCAGGACATCCGCCCCACCCGAACGCGGTTGCTAGTTTTACTTAATAGGACGTCCGGTCGGCCTTCCCATAATGGCCACTTGTCCCCTTCAACATGGTTGTTAACGTTATGGGCGGGGGGTGCGCGCTGCGCCGGGGCCCGCGCGGGTCGCTCCCCGCCGGCCTCCCGCCCGCGGGACGACCGCCCGTGTACGCCCGGGAGCTCCGCCGCGGCGCGCCCTCCCGGGGTCGCGGGGAGCGGGAGGCCCCGGGCGACCACGAACGCGCACAGGGTCGGCCCGTCGCCCCAGCCGGCGAGCGGCCCGGGGCGCTGCTGCCGAGCCGCCTCTTCATGGCGGTGTGCGCCCAGCGGCCGTGCGGATGGGCCACGGCCCGGGTCCAACGCTCGGCGGGGCAAGAAGTCCGCGGGCCGCAGCTCGAACGGCCCGCCCGCAAGGGGAGGGGTGTGCCGGGGGGGCAGCCGCCGCGCCGCGCCACGCCCGTGACGGCCGCGCAGGCCGGGGGGCGATGGGGGGTGTCTCCCCGTGGGGTACCCCCCCACGCAGGGCCCTCGAGGGCGCTACGTGCCCGGGAAGGCACGGAAGAGGCCGGGCCCCCAGCGCAGGTGGGCGCCGCAGGCGCCCTGGAAGCGCGCCACCGGTAGCCCCCGCGCCGCCTGCCGCTGCTGCGACGCACGGCGGCTTGCTCGTCCCCACGCCCGCAGTACACCCCGGCGACCGCTCCGGGGCCCCGAGTGCCGAGCCGCGCCGCCGAGGAGCGCACGCGGGGCCACCGGGGGGGGCCGCCGGGCGCGGGGCTTGGAGGGCTCGGGCGGGGCGCCCCGGGCGCCCGGGGCCCTCCAGGCCCTCCCCGGGGCGGGCTGGCCGGGGCCACGCCGCCAACCAGCCCCCGGCCCCGCGCGTCGCGCCGACGGGCGCTGGCGCCTGCGCGCGAGCGGGTTCGGCGGGTGCCGGGGCTTGCGGGACCCCGTGACCAGGCTCCCACGGCAGACCCAGCCCGCTGCCGGGGCCGGAGAGGGACTCGTGCACCCTCCCTGGGGGCCGGGGGGAGCCGGGGCCGTCTAACTGGCGAACCCGCGACGTGCCGTCCGACTGGCCGCCGGGCGCACCGGGGGC     
E       GTATAATAAAAAATTTAATATTTATAGTAACTTAATTAATAGTTAATATTTTAGATATAAGAATCAATTTAAATTTATCTTTTAACTATTGACTTAATATATGAAGCAAATTAGTCTAAAAAATTTCATATAATAAAATATAACTTATAACATACTGGTTATTTGATTCCAATTAGGATATATGGAATTATAAATTACTGATACGTTTAAAACTAGAAATTATTACTTTTAAACAAATCCTCTACTATTAAATGAATATAGAAAGTATTTCTGAGGTTTTAATTAAAACACTTAGGTACACTTAAAAATTAGAGTTACCACGTTAGTAATTTCTATTATTAAATAATATAGTTTAATTTTTAATAAATAGTTAGAATAAGTTGAGTAGTATCATAAAAAGAAGACTATATAAGTTATAATTAACGGTGATTTATCATATAAAATCATTTGTCGATTAAAATATTAATTAATTGATAACCAACCTATTACATGCGTAAAGTTTTCATTTTGTAATTATCTCATTTATAGTATATTCCTGATCTTTATTTACTTGCAGACATAAAATTACCTTTATCTACTACATAAAGTATAGTTATTTAGAATAATTAACTTATTTCATGCTAATAACATTTAATATGAAAAGCTTTAAGTTCAATAAAGATTATAATGAAGAATGTTATATTATTAGAAACATTTTGTATTGCATGATAAAAAAATTATTTTTTAATAAACAATTATCATATAAATAATATTTATACAGTAAAAAGTACTCAATTCATCATAATACACGTATATTTCATAAATTAATTTAGAATAATTAATAAAAAAACACAATATTCTCCTGTTTCGCTATTTAATTTTTACTTATTATTATAACCTATCCCACTATATTTTAATCTATCCTGTGAATTCTAATATTGAAATTTAGTATGCAAATTTGTATTAGTATTATAAAAAATAAACTGATTAATTTAAAATTATAATCCCTGTTGTCGTACTTGCTCAAGATCGTCGTTATTAGATTAAGAATAGGAATTTGAGGTCAAACCCGGGCAAGTAATAAAATAGTAAAGTAAAAGACGGCCCTCAAATATTAATTCTACGATGATACTACTACAGGTTACCGATTTTATCTGAGTTATCTCTAGGTTGGGAGTAACGACTTCATAGGCTGATCCTTTGGGGATTTCAAACCGACTTTGCAATACTATGAATCACAAACTAAATGCGCTGTATATTTCTATTCGGTGCAAGATTCATTATAGCGACTTCATAGTTTTATTCAAGTAGGTGCCGATCTAATACAGTGACATCGCTGATATCTGAAGCCTTCGCCAAAAAGGTAAACTTAAGGAACTTGTAAAGAAACGTGTGTTATGGGGTGTTAATATCCCCACTACAAAACTTACCTACAACCTTTCGACGTAAAGCTCTTACGCCCGTCCCCTCGATGAGACGGGAGCCTGCTTGAGACTTGCGTTTAGTCCCGACTACTTAAATGTTTACATTGATTGTACGTCACCTAAGAACATACCGACTAACACAATGTACCGTACATTATTTAATCATGAAGAATTGGTATAGATAAATATTAAGACTGGTCTATTACGGTCGGGCTGGTTAGACTACGCAGAGTTAAGTAGATGGAAGTTATCTACAGTAAGGGGAGCAGAAGGATTTTGAGCAAAATTTCTGGGCTGTTGTAATCCTTACAGATCTATAAGCGCTATTTATTAATGTGGATTCAATATGAGTGACTTGGGTATCGACGGTTTAAAATTTCGTGAAGTAGCTCCGGCGCCTACAACATTATATAGACACAGGCACACGACCGTTTTTCGCTAATAGGTCACCAGTTGTTACACTTGAGCCTAAGGACGACCACATTTAACTGGTTGGTCTAATGAAAAAGGAATGGCTCGTTATTTTCAATCTATGCAAAATTTAGTCGAGCGTTCTTGATTATTCTTTATTACTGGCAGATTCCAAAGAGTTAGGTTGCAGCCGCTCCCCTATGCTCGGATGGCCGTTGCCCTACTATCACCTAAACAACGTCGATTGCCTAGGACTCTATCCAATAAGCTTAAAGACGGCTGACCGGTATCTGGGGGTCGTCACGGACGATAGTTCCGGACGACACTGCCCTTTTACCTTACCGTTTGGGACCCCACGAAGATTCGGTACGGTCGGTCTGGCCAGTTCCGGCCACAGAGGCTACGATGGGACCATCGCTCATTTAACCGTAAGGCCGCCCTACGATGAGAACGGGACTGGCGGTCCGGACGGCACGCTCATACGAACCCAATGTTAACTCCCTCGAGAGGCGAGACGGTAGTCCACCGGTCCGGGGACCTTCAGGATCACATGTGGTGCTTTTGGCGCGGTCTATGGGCGGTTGCGAACCGGGGGTAGTCCAAAAAGCATCTAAAGCGACGGTCCCGGAGGCGGGTCATATCTGACGTTGCACCGAGCATGGTGCCGGGCGGCCGGAGCCGGTAGCGAAGCCTGCCGCAGCCCAAACTTTGTCGCGGCTAGGCTTTGCTCACCCCCGCCCTCAATGGCACGGTGCGCTCCTGAGTCGCTCTCGTTTTCAGTATTTTTGTGCACTATGCTTACGAAGCTATTGCTAAATTGCTTCAACGCAATTGCTGGTCCGCCTGCGAGGATAAGCCCGTACTCGTCCAGCGCCCCCATAGCGGCCGGCGACCTCGCAGCGGGACACCTGCTCACAAAGCGCGGACGGATGATGCGGGGGAGCATATCGGGGCGGCCCGCCAGTAAATAAACCTCTGGCCCGACGGTGGGTCTTCGGGGCGCTGCCGCCGCATCGCCGACGGACGGTGTGTCAGCGCCCACTTCGTGGTAGGCATGGTGCCCCTTCCACAGCCAGGACATCCCCCCCACCTGAGCGCAGTTGCTACTTTTACCTAATAGGACCTCCGGTAGGTCTACCCATAATGACCATTTATGCCCTTCAACATGGTTGTTAACGTTATGGTCGGCGGGTGCGCGCTGCGCCGGGGCCCGCGCGGGTCGCTCCCCGCCGGCCTCCCGCCCGCCGCACGACAGCCCGTGTACGCCCGGGAGCGCCGCGTCGGCGCGCCTTCGCGGGGTCGCGGCGAACGGGAGGCCGCGCGCGGCCACGAACGCCCACAGGGTCGGCCCGTCGCCCCCGCCGTAGAGCGGTCCGGGGCGCTGCTGCCGAGCCGCCTCTTCATGGCGGGGTGCGCCCCGCGGCCGGGCGGATGGGCCACTCCCCGGTTCCAGCGGACGGCGGGGCGAGCAATTCGCGGGCCGCAGCTCGAACGGCCTGCCCGCAAGGGGAGGGGTGTGCCGGGGGGGCGGCCGCGGTGCCGCGCCACGCCCGTGGCTGCGGCGCTGGCCGGGGGGCGATGTGGGGTGCCTCCCCGTGGGCTCCCCCCCCACGCAGGGCCCGCGGTGGCCCTACGCGCCCGGGAAGGCACGGAGGACGCCGGGCCCCCAGCGCAGGAGGGCGCCGCAGGCGCCCTGGAAGCGCCCCACCGTCAGCACCCGCGCCGCATGCCGCTTCTGGGGCGCACGGCCGCTTGCTCGCCCCCACGCCCGCAGTCCGCCCCGGTGGCCGATCCGGAGCCCCAAGTGCCCAGCCGCGCCGCCGGGGAGCGCACGAGGGGCCACCGGGGGGGACCGCGGGGCGCGGGGGCTGGAGGGCTCGGCCGGGGTGCTCCGGGCGCCCGGGACCCTCCAGTCCCTCCCCGAGGCGGGCTGGCCGGGGCTACGCCGCCACCTGGCCCGCGGCCTCGCGCGTCGTATCGACTGACGGTGGCGCCTGCGCGCAAGCGGGGGCGGAGGGTACCGGGGCCTGGGGGGCCCTGTGACCTGGCTTCCCCGGCAGTCCCCACCCGCTGCCGGGGCCGAAGAGGGACCCGTGCACCCTGCTCGGGAGCCGGGGGGAGCCGGGGCCGTCCAACTGGCGAAACCGCATCGCCCCGTCCCGCTGGCCGCCGGGCACACCGCGGGC     
F       GTATAATAAAAAGTTTAATATTTATAGTAACTTAATTAGTAGTTAATATTTTAAATATAAGAATCAATTTAAGTTTATCTTTTAACTATTAACTTAATATATGAAGCAAATTAGTCTAAAAAATTTCATATAATAAAATATAACTTATAACATACTGATTATTTGATTCCGATTAGGGTATATGGAATTATAAATTACTGATACGTTTAAAACTAGAAATTATTACTTTTAAACAAATCCTCTACTTTTAAATGAATATAGAAAGTATTTCTGAGGTTTTAATTAAAACACTTAGGTACACTTAAAAATTAGAGTTACCACGTTAGTAAATTCTATTATTAAATAATATAGTTTAATTTTTAATTAATAGTTAGAATAAGTTGAATAGTATCATAAAAAGAAGACTATATAAGTTATAATTAAAGGTGATTTATCATATAAAATCATTTGTCAATTAAAATATTAATTAATTGATAGCCAGCCTATTACATGCGTAAAGTTTTCATTTTGTAATTATCTCATTTATAGTATATTCCTGTTCTTTATTTACTTGCAGACATAAAATAACCTTTATCTACTACATAAAGTATAATTATTTAGAATAATTAACTTATTTCATGCTAATAACATTTAATATGAAAGGCTTTAAGTTCAATAAAGATTATAATGAAGAATGTTATATTATTAAAAGCATTTTGTATTGCGTGATAAAAAAATTAATTTTTAATAAACAATTATCATATAAATAATATTTATACAATAAAAAGAACTCAATTCATCATAATACACGTATATTTCATAAATTAATTTAGAATAATTAATAAAAAAACACAATATTCTCCTGTTTCGCTATTTAATTTTTACTTATTATTATAACCTATCCCACTATATTTTAATCTATCCTGTGAATTCTAATATTAAAATTTAGTATGCAAATTTGTATTAGCATTATAAAAAATAAACTGATTAATTTAAAATTATAATCCCTGTTATCGTACTAGCCCAAGATCGTCGTTATTAGATTTAGAATAGGAATTTGAGATCAAAACCGGGCGAGTAATAAGATAATGAAGTAAAAGACGGCCCTATAATATTAATTCTATGATGATACTGTCACAGGTTACTGATTTTATCTGAGTTATCTCTAGGTTAAGAGTAAATACATCATGGGCGGATCCTTTGGGGATTTTGAACCGATTATGCAATACTATGAATCACCCACTGAATGCGCTGTATATTTCTATTCGGTGCAAGATTTGTTATAGCGAGTTCGTAGTTTTATTCAAGTAGGTGCCGATCTAATACAGTGACATCGCTGATATCTGAAGCCTTCGCCGAAAAGTCAAGCTTAAGGAACTTGAAAAGAAACGTGTGTCATGGGGTGTTACTATCCTCACTACAAAACTTACTTACAGCCTTCAGACGTAAAGCTCTTACGCACGGCCCCTCGATGAGACAGGAGTCTGCTTGAGACTTGCGTTTAATCCCGACTACTTGAATGTTTACATTGATCGTACGTCACCGAAGAACATACCGGCTAACACACTGTACCGCACATTATTTAATCATGAAGAATTGGTGTAGACAAATATTAAGACTGGTTTATTACGGTCGGGCTGGTTTGGCTATGCCGAATTAAGTTGATGGAAGTTATCTAGCGTAAGAAAAGCAAAAGGATTTCGAGCAAAATTTCTGGGCTGTTGTAACCCTTACAGATCTATAAGCGCTATTTATTAACGTGGGTTTAATCTGAGTGACTTGGGTATCGACAGTTTAAAATTTCGTGAAGTAGCTCCGGTGCCTACAACATCTTATCGATACAGAAACATGACCGCGTTTCGCTAATAGGTTATCAGTTGATACACTTGAGCCTAAGGATGACTACATTTAACTGATTGGTCTAATGAAAGAGGAATGATTCGTTGTTTTCAATCTAAGCTGAATATAGTCGACCGTTCTTGATTATTCTTTATTACTGGCAGATTCCAAAGGGGCAGGCTGCGGCCACTCCGCTATGCTCGGATGTCCGTGGCCCTACCATCACCTAAGCAACGTCGATTGCCTAGGGCTCTATCCAATAAGCTTAAAGATGGATGACCGATATCTGGAGGCTGTCGCGGTCGAACGTTTCGGACGACGCTGCCCTTTTACCTTTCCGTTTGGGACCCCAGGAAGATTCAGTGCAGGCGGCCTGGGCAGATCCGGCCACAGAGGCGACGATGGGACCATCTCTCATCTAACCGTAAAGCCGCCCTACGACCAGCACGGATCTGGCGGACCGGACGGCACGCTCATATGAACCCAGTGTAAACTCCCTCGAGAGGCAATACGGTACCTCACCGGTCCGGGGACCTCCAAAATCAATAGTGGTGCTTTTGTTGCGGCCCATGGGCGGTTGCGAAGCGGGGGTAGTTCAAAAAGCATCTAGAGCGACGGTCCCGCAGGCGAGTCATACCGGACGTTGTACTGACCATGGTGCCGGGCGGCCGGAACCGGTAGCGAAGCCGGCCGCAGCCCCAACGTTGTCACGGCTAGGCTTTACTCACCCCCGCCCTCAATGGCACGGTGCGCTCCTGAGTCACTCTCGTTATCAGTATTTTTGTGCACTATGCTAACAAAGCTATTGCTACATAATTGTAGCGCAACTGCTTGTCCGCCTGCGGGGGTAAGCCCGAACTCATCCAGCGCCCCCATAGTGGCCGGCGACCTCGCAGTGGGACACCTGTTCAGAAAGCGCGGACGGATGATCCGGGGGGGCATGTCGGGACGGCCCGCCGGTAAATAAGACTCTGGCCCGACGGTCGGTCTTCGGTGCGCTCCCGTCGCATCGTCGACGGACGGTGTGTCAGCGGCCACTTCGTGGTAGGCATGGTGCCCCTTCCCCAGCCAGGACATCCCCCCCACCAGGACGCAATTGCTACTTTTACCTAATAGGACGTCCGGTAGGCCTACTCATAATCACCATTTGTACCCTTCAACATCGTTGTTAACGTTATGGCCGGGGGGTGCGCGCGGCGCCGGGGCCCGCGCGGGTCGCTCCCCGCCGGCCTCCCGCCCGCGGGACGACCGCCCGTGTCCGCCCGGGAGCGCCCCAGCGGCGCGCCCTCGCGGGGCCGCGGCGAGCGGGAGACCCCGAGCGGCCACGAACGCCCACAGGGTCGGCCCGTCACCCCGGCCAGGGAGCGGTCCGTGGCGCTGCTGCCGAGCCGCCTACTCATGGCGGTGTGCGCCCCGCGGCCGAGCGGATGGGCCACGCCCCGGGCCCGGCGGGCGGCGGGGTTAGCAATTCGCGCGCCGCAGCTCGAAGGGCCCGCCCGCAAGGGGAGCGGTGTGCGGGGGGGGCGGCCGCGGGGCCGCGCCACGCCCGTGGCGGCGGCGCCGGCCGGAGGGCGATGCGGGGTGCCTCCCCGTGGGGTGCCCCCCCACGCAGGGCCCTCGACGGCGCCACGCGCCCGTAAAAGCACGGAGGACGCCGGGCCCCCTGCGCACGTGGGCGCCGCAGGCGCCCTGGAAGCTCCCCACCGTTAGCACCCGCGCCGCATGCCGCTGCTGGGACGCACGGCCGTTTGCTCGCCCCCACGCCCGAAGTCCGCCCCGGGGACCGCTCCGGGACCCCAAGTGCCGAGCCGCGCCGCCGGGGAGCGCACGAGGGGCCACCGGGGGGGCGCGCCGGGCGCGGGGCCTGGAGGGCTCGGTCGGGGTGCTCCGGGCGCCCGGGACCCTCCAGGCCCTCCCCGAGGCGCGCTGGCCGGGACGACGCCGCCACCCAGCCCGCGGCCTCGCGCGCCGTGCCGACGGGCGGTGGCGCCTGCGCGCGAGCGGGGTCGGCGGGTACCGGGGCCTGTGGGGCCCCGTGACCAGGCTCCCGCGGGAGTCCCAGCCCGCTGCCGGGGCCGGAGAGGGACCCGTGTGCCCTCCTCGGGGGCCGGGGGGAGCCGGGGCCGTCCAACTGGCGAACCCGCACCGCGCCGTCCCCCTGGTCCCCGGGCCCACCGCGGGC     
G       GTATAATAAAAAATTTGATATTTATAGTAACTTAATTAATAGTTAATATTTTAAATATAGGAATCAATTTAAATTTATCTTTTAACTATTAACTTAATATATGAAGCAAGTTAGTCTAAAAAATTTCATATAATAAAATATAACTTATAACATACTGATTATATGATTCCAACTAGGATATATGGAATTATAAATTACTGATACGTTTAAAACTAGAAATTATTACTTTTAGACAAATCCTCTACTTTTAAATGAATATAGAAAGTATTTCTGAGGTTTTAATTAACACACTTAGGTACACTTAAAAATTAGAGTTACCACGTTAGTAAATTCTATTATTAAATAATATAGTTTAATTTTTAATTAATAGTTAGAATAAGTTGAATAGTATCATAAAAAAAAGACTATATGGGTTATAATTAGAGGTAATTTATCATATAAAATCATTTGTCAATTAAAATATTAATTAATTGATAACCAACCTATTACGTGCGTAAAGTTTTCATTTTGTAATTATCTCATTTATAGTATATTCCTGTTCTTTATTTACTTGCAGACATAAAATTACCTTTATCTACTACATAAAGTATAATTATTTAGAATAATTAACTCATTTCATGCTAATAACATTTAATATGAAAAGCTTTAAGTTCAATAAAGATTATAATGAAGAATGTTATATTATTAAAAACATTTTGTATTGCATGATTAAAAAATTATTTTTTAATAAACAATTATCATATAAATAATATTAATACAATAAAAAGTACTCAATTCATCATAATACACGTATATTTCATAAATTAATTTAGAATAATTAATAAATAAACACAGTATTCTCCTGTTTCGCTATTTAATTTTTACTTATTATTATAACCTATCCCACTATATTTTAATCTATCCTGTGAATTCTAATATTAGAATTTAGTATGCAAATTTGTATTAGTATTATAAAAAATAAACTGATTAATTTAAAATTATAATCCCTGTTATCGTACTTGCCCAAGATCGTTGTTATTAGATTTAGAATAGGAATTTGAGGTCAAACCCGGGCAAGTAACAAAATAATGAATTAAAAGACGGCCCTATAATATTAATTCTATGATGATACTGGTACAGGTTACGGATTTTATCTGAGTTATCTCTAGGTTAAAGGTAACTACCTCATAGGCGGATCCTTTGGGAATTTTAAACCGACTTTGCAATACTATGAATCACCTACTGAATGCGCTGTATATTTCTATTCAGTGCAAGATTTGATATAGCGAATTCGTGGTCTTATTCAAGTAGGTGCCGATCTAATACAGTGACCTCGCTGATATCTGAGGCCTTTGCCAAAAAGCTGAGCTTAAGGAACTTGAAAAGAAACGTGTGTTATGGGGTGGTACTATCCCCACTACAAAACTTACTTACAACCCTCCGACGTAAAGCTCTTACGCCCGCCCCCTCGATGAGACAGGAGATTGCTTGAGACTTGCGTTTAGTCCCGACTACTTAAACGTTTACATTGGTTGTACGTCACCTAAGAACATGCCGGTTAACACATTGTACCGCCCATTATCTAATCATGAAGAATTGATATAGACAAATATTAATAATGGTCTATTACGGTCGGGTTGGTTTGACTATGCAGAATTAAGTTGATGGAAGTTATCTATAGTGAAAGAAGCAAAAGAATTTTGAGCAAAATTTCTGGGCTGTTGTAACCCTTACAGGTCTGTAAGCGCTATTTATTAATGGGGGTTTAATTTAGATGACTTGCGTATCGACGGTTTGAAATTTCGCGAAGTAGCTCCGGCGCCTATAACATTCTATAGACACAGAGACATGACCGTGTTTCGCTAATAGGTTTCCAGTTGCTGCAGGTGAGCCTAAGGACGACCACATTTAACTGGTTGGTCTAATGAAAGAGGAATGGCTCGTTATTTTCAATCTAAGCCGAATTTAATCGAACGTTCTTGATTGTTCTTTATTACTGGCAGATTCCAAAGTGGCAGGTTGCAGCCGCTCCTCTCTGCTCGGATGCCCCTGGCCCTACTATTACCTAAGCGAAGTCGATCGCCTAGGACTCTATCCGATAAGCTTAAAGATGGCTGACCGGTATCTGGGGGCCGTCGCAGATGAAGGTTCCGGACGACGCTGCCCTTTTACTTTACCGTTCGGGGCCCCAGGAAGATTCGGTCCTGACGGCCTGGGCAGCTCCGGCCACAGAGGCGACGATAGGACTGTCGCTCATTTAACCGTGAGGCCACCCTACGATCAGCACGGACCTGGCGGACCGGACGGCACGCTCATAGGAACCCAGTGTCAACTCCCGCGAGAGGCGAGACGGTAATTCACCGATCCGGGGACCCTCAGGATCACTAGTGGTGCTTTTGTCGCGGCCCCTGGGCGGTTGCGAATCGGGGGTAGTTCAAAAAGCATCTACGGCGACGGTCCCGCAGGCGGATCATATCCCGTGTTGTACCGAACATGGTGCCTGGCGGCCGGAGCCGTTAGTGAAGCCAGCCGCAGCACCAACTTTGTCGCGGCTAGGATTTGCTCACCCCCGGCCTCAAAGGCACGGTGCGCTCCTTAGTCACTATCGTATTCGGTAATTTTGTGCACTATACTCACGAACCTATTGTTAGATAGTTTGATCGCAATTGCTGGTCCGCCTGGGAGGGTAAGCCCGTACCCCTCCAGCGCCCCCATAGCGGTCGGCGGCCTCGCAGCGGGGCACCCGTTCAGAAAGCGCGGACGGATGGTCCGGGGGGGCATGTTGGCACGGCCCGCCAGTAAATAAAGCTCTGGCTCGACGGCGGGTCTTCGGTGCGCTGCCGCCGCATCGTCGACGAACGGTGTTTCGGCGACCACTTCGTGGTAGGCAAGGTGCCCCTTCCGCAGCCGGGACATCCTCCCCACCAGAACGTAATTGCTACTTTTACTTAATAGGACGTCCGGTAGGCCTCCCCATAATGACCATTTGTGCCCTTCGACATGGTTGTTAACGTTATGGTCGGCGGGCGCGCGCAGCGTTGAGGCCCGCGCGGGTCGCTCCCGGCCGGCCTCCCGCCCGCCGAACGACTGCTCGTGTACGCCCGGGAGCTCCGCAACGGCGCGCCCTCGCGGGATTGCGGCGAGCGGGAGGCCTCGGGCGGCCACGAACGCCCAGAGGGTCGGCCCGTCGCCCCCGCCGGGGAGCGGCCCGAGGCGCTGCTGCCGAGCCGCCTCGTCATGGCGGGGTGCGCCCGGCGCCCGGGCGGATGGGCCACTCCCCGGGTCCGCCGAGCGGCAGGGCTAGCAATTCGCGGGCCGCAGCTCGAACGGCGCGCCCGCAAGGGGAGGGGTGTGCCGGGGGGGCGGCCGCGGGGCCGGGCTACGCCCGTGACTGCTGCGCTGGCCGGGGGGCGATGCGGGGTGCCTCCCCCTGGGGTGCCCCCCCACGCAGCGCCCCGGACGGCGCGACGCACGCGGCGAGGCACGGAGGACGGCGGGCCCCCGGCGCAGGTGGGCGCCGCAGGCGCCCTGCAAGCACGCCACCGTTAGCACCCGCGCCGCATGCCGCTGCTGGGGCGCACGGCGGCTTGCTCGCCCCCACGCCCGCAGTCCGCCCCGGCGACCGCTCCGGGGACCCAAGTGCCGAACCGCGCCGCCGAGGAGCGCACGAGGGGCCACCGAACGGGAGCGCAGGGTGCGGGGGCTGGAGGGCTCGGGCGGGGCCCTCCGGGCGCCCGGGACCCTCCAGGCCTTCCCCGTGGCGAGCTGGCCGGGGCCACGCCCCCGCACAGCCCGCGCCCTCACGCGCCGTGCCGACGGGCGGCGGCGCCTGCGCGCGAGCCGGGACGGCGGGTACCTGGGCCTTTGGGACCCCGTAACCAGGCTCCCCCGGGAGTCCCAGCCCGCTGCCGGGGCTGGAGAGGGACCGGTGCGCCCTCCTCGGGCGCGGGGGGGAGCCGGTGCGGTCCAAGTGGCAAACCCGCACCGTCCCGTCCCACTGGCCGCCGGGCACGCCGCGGGC     
H       GTATGATAAAAAATTTAGTATTTATAGTAACTTAATTAATAGTTAATATTTTAAATATAAGAATCAATTTGAATTTATCTTTTAACTATTAACTTAATATATGAAGCAAATTAGTCTAAAAAATTTCATATAATAAAATATAACTTATAACATACTGATTATTTGATTCCAACTAGGATATATGGAATTATAAATTACTGATACGTTTAAAACTAGAAATTATTACTTTTAAACAAATCCTCTACTTTTAAATGAATATAGAAAGTATTTCTGAGGTTTTAATTAACACACTTAGGTACACTTAAAAATTAGAGTTACCACGTTAGTAATTTCTATTATTAAATAATATAGTTTAATTTTTAATTAATAGTTAGAATAAGTTGAGTAGTATCATAAAAAGAAGACTATATAAGTTATAATTAAGGGTAATTTATCATATAAAATCATTTGTCGATTAAAATATTAATTAATTGATAACCAGCCTATTACATGCGTAAAGTTTTCATTTTGTAATTATCTCATTTATAGTATGTTCCTGTTCTTTATTTACTTGCAGACATAAAATTACCTTTATCTACTACATATAGTATAATTATTTAGAATGATTAACTAGTTTCATGCTAATAACATTTAATATGAAAAGCTTTAAGTTCAATAAAGATTATAATGAAGAATGTTATATTATTAAAAACATTTTGTATTGCATGATAAAAAAATTATTTTTTAATAAACAATTATCATATAAATAATATTTATACAATAAAAAGTACTCAATTCATCATAATACAAGTATATTTCATAAATTAATTTAGAATAATTAATAAATTAAGACAATATTCTCCTGGTTCGCTATTTAATTTTTACTTATTATCATAGCCTATCCCGCTATATTTTAATCTATCCTGTGAATTCTAATATTGAAATTTAGTATGCAAATTTGTATTAGTATTGTAAAAAATAAACTGATTAATTTAAAATTATAATCCCTGTTATCGTACTTGCTCAAGATCGTAGTTTTTAGATTCAGAATAGGAATTTGAGGTTAAACCCGGGCAAGTAACAAGATAGTGAAGTAAAAGACGGCCCTATAACATTAATTCTATGATGATACTGGGACATGTTACCGATTTTATCTGAGTTATCTCTAGGTTAAGAGTAATAACTTCATGGGCGGATCCTTTAGGAATTTTAAACCGACTATGCAATCCTATGAATCACCCACTTAATGCGCTGTATGTTTCTATCTGGTGCAAGATTTGCTATAGCGAATTCATAGTTTTATTCAAGTAGGTGCCGATCTAACACAGTGACGTCGCTGATATCTGAGGCCTTTGCCAATAAGTTAAGCTTAAGGAACTTGGAAAAAAACGTGTGTTATGGGGTACTATTATCCCCACTACAAAACTTACTTACAATCTTCTGACGTAAAGCTCTTACGCTCGTCCCCTCGATGCGACGGGAGAATGTTTGAGACTTGCGTTTAGTCCCGACTACTTTAATGTTTACATTGGTTGTACGTCACCTAAGAACATGCCGGTTAACACACTGTACCGAACATTATCTAATCATGAAGAATTGGTATAGATAAATATTAAGAGCGGTCTATTACGGTCGGGCTGGTTTGTCTAAGCAGAATTAAGTTGATGGAAGTTATCTATAGTAAGAGAAGCGGAAGGATTTTGAGCAAAATTTCTGGGTTGTTGTAACCTTTACAGATCTATAAGCGCTATTTATTAATGGGGGTTTAATTTGTATGACTTGAGTATCGACGGTTTAAAATTTCGCGAAGTAGCTCCGGCGCCTATAACATCTTATTGACACAGACACACGACCGCGTTTCGCTAATAGGTTAACAGTTGGTACAGCTGAGCCTAAGGATGACCACATTTAACCGGTTGGTCTAATGAAAGAGGGATGACTCGTTACTTTCAATCTACGCCAAATTTAGTCAAACGTTCTTGATTATTCCTTATTACTGGCAGATTCCAAAGATGCAGGTTGCGGTCGCTCCTCTGTGCTCGGATGGCCGTAGCCCTACCATCACCTAAGCAACGTCGATAGCCTAGGACTCTATCCGATAAGCTTAAAGGTGGCTGACCGGTATCTGGGGGCCGTCACAGATGAAAGTTCCGGCTGGGGCTGCCCTTTTACCTTACCGTTTGGGACCCCAGGAAGATTCGGTCCAGACGCTCTGGGCAGTTCCGGCCACAGAGGCGACGATAGGACCATCGCTCATTTAACCGTAAGGCCGCCCTACGACCAGCACGGACCTGGCAGACCGGAGGGCACGCTCATCCGAAGCCAGTGTTAACTCCCCCGAGAGGCTAGACGGTATTTCACCGGTCCAGGGACCTTCAAGATCATACATGGTGCTTTTGGCGCGGTCCATGGGCGGTTGCGAATCGGGGGTGATCCAAAAAGCATCTAGAGCGACGGTCCCGCAGGGGGCTCATAGCCCGCGTTGAACTGAACATGGTGCCTGGCGGCCGGAGCCGGTGGGGAAGCCGGCCGCAGCTCCAACTTTGTCACGGCTGGGCTTTGCTCGCCCCCGCCCTCAATGGCACGGTGCGCTCCTGAGTCGCTCTCGTGTTTAGTAATTTTGCGCACTATGCTTACGAAGCGATTGCTAGATAGCTTTAACGCAATTGCTGGTCCGCCTGCGTAGGTAAGCCGGTACGCTGCCAGCGCCCCCATAGCGGCCGGCGAATTCGCAGAGGGACACCTGTTCACAAAGCGCGGACGGATGATCCAGGGGGGCACGCTGGGACGGCCCGCCGGTAAATAAGACTCTGGCCCGACGGCAGGTCTTCGGGGCACTGCCGTTGCATCGTCGACGGACGGTGTACCAGCGTCCACTTCGTGGTAGGTACGGTGTCCCTTCCCCAGCCAGGACATCCCCCCCACCTGATCGGAATTGCTACTTTTACGTAATACGACGTCCAGTAGGCCTTCCCATAAGGCCCATTTTTCCCCTTCAACATGGTTGTTAACGTTATGGCGGGGGGGTCCGCGCTGTGCCGGGGCCCGCGCGGGTCGCTCCTCGCCGGCCTCCCGCCCGCCGGACGCCCGCCCTTGTGCGGCCGGGAGCTTCGCATCGGCGCGCCCTCGCGGGATCGCGGTGAGCGGGAGACCCCGGGCGGCCACAAACGCCCACAGGGTCGGCCCGTCGCCCCGGCCAGGGAGCGGCCCAGGGCGCTGCCGCCGAGCCGCTTTTTCATGGCGGTGTGCGCCCGGCGCCCGGGCGGATGGGCCACGCCCCGGGTCCAGCGGGCAGCGGGGCGAGCAATTCGCGGGCCCCAGCTCGAACGGCCCGTCCGCAGGGGGAGGGGTGTGCCGGGGGGGCGGCCGCAGCGCCGCGCCACGCCCGTGGCCGCTGCGCCGGCCGGGGGGCGGTGAGGGGTGGCTCCCCCTGGGCTGCCCCCCCACTCAGGGCCCGTGACGGCGCGACGCGCCCGCAGAGGCACGGGGGACGCCGGGCCCCCAGCGGAAGAGGGTGCCGCAGGCGCCCTGGAAGCGCGCTACCGTTAACACCCACGCCGCGTGTCGCTGCTGGGGCGCACGGCAGCTTGCTCGCCCGCACGTCCGCAGTCCGCCCCGGCGACTGCTCCGGGGCCCCAAGCGCCGAGCCTCGCGGCCGAGGAGCGCACGGGGGGCCACCGAGGGGGAGCGCGGGGCGCGGGGCCTGGATGGCTCGGGCGGGGCGCTCCGGGCGCCCGGGACCCTCCAGGCCCTCCCCGAGGCGAGCTGGCCGGGGCTACGCCGCCATCTTGCCCGCATCCTCGCGCGTCGCGCCGACCGGCGGGGACGCCTGCGCGTGAGGGGGGCCGTCGGGTACCGGGGCCTATCGGACCCCGTCACCAGGCTTCCCCGGTAGTCCCAGCCCGCTGCCCGGGCCGGAGAGGGACTCGTGGACCCTCCTCGGGGGCCGGGGGGAACCGGCGCCGTAGAAGTGGCGAACCCGCACCGTGCCGTCCCACTGGCCGCCGGGCACACCGCGAGC     
I       GTATAATAAAAAATTTATTATTTATAGTAACTTAATTAATAGTTAATATTTTAAATATAAGAATCAATTTAAATTTATCTTTTAACTATTAACTTAATATATGAAGCAAATTAGTCTAAAAAATTTTATATAATAAAATATAACTTATAACATACTGTTTATCTGATTCCAATTAGGGTATATGGAATTATAAATTACTGATACGTTTAAAACTAGAAATTATTACTTTTAAACAAATCCTCTACTTTTAAATGAATATAGAAAGTATTTCTGAGGTTTTAATTAACACACTTAGGTACACTTAAAAATTAGAGTTACCACGTTAGTAATTTCTATTATTAGATAATATAGTTTAATTTTTAATTAATAGTTAGAATAAGTTGAATAGTATCATAAAAAAAAGACTATATGAGTTAAAATTAAGGGTGATTTATCATATAAAATCATTTGTCAATTAAAATATTAATTAATTGATAGCCAACCTATTACATGCGTAAAGTTTTCATTTTGTAATTATCTCATTTATAGTATATTCCTGTTCTTTATTTACTTGCAGACGTAAAATTACCTTTATCTACTACATAAAGTATAATTATTTAGAATGATTAACTTATTTCATGCTAATAACATTTAATATGAAAAGCTTTAAGTTCAATAAAGATTATAATGAAGAATGTTATATTATTAAAAACATTTTGTATTGCATGATGAAAAAATTATTTTTTAATAAACAATTATCATATAAATAATATTTATACAATGAAAAGTACTCAATTCATCATAATACACGTATATTTCATAAATTAATTTAGAATAATTAATAAATAAACACAATATTCTCCTGTTTCGCTATTTAATTTTTACTTATTATTATAACCTATCCCACTATATTTTCATCTATCCTGTGAATTCTAATATTAAAATTTAGTATGCAAATTTGTATTAGTATTATAAAAAATAAGCTGATTAATTTAAAATTATAATCCCTGTTGTCGTACTTGCTCAAGATCGTCGTTATTAGATTTAGAATAGGAATTTGAGGTTAAACCCGAGCAAGTAACAAAATAATAAAGTAAAAGACGGCCCTATAATATCAATTCTATGATGATACTGGTACAGGTCACTGATTTTACCTGAGTTATCTCTAGGTTAGGTGTAATGACTTCATGGGCGGATCCTTTAGGGATTTCAAACCGACTTTGCAATACTACGAATCACCAACTCAATGCCCTGTATGTGTCTATTCAGTGCAAGATTTCCTATAGCGAATTCGTTGTTTTATTCAGGTAGGTGCCGATCTAATACAGTGACATCGCTGATATCTGAAGCCTTCGCCAAAAAGCCAAGCCTAAGGAACTTGGGAAAAAACGTGTGTTGTGGGGTGTTATTATCCCCACCACAAAACTTACTTACAACCTTCTGACGTAAAGCTCTTACGCGCGTCTCCTCGATGAGACAGGAGTTTGCTTGAGACTTGTGTTTAGTCCCGACTACTTAACTGTTTATATTGGTTGTACGTCACCCAAGAACATTCCAGATAACACATTGTACCGCACATTATTTAATCATGAAGAATTGGTATAGAGAAACATTAAGACTGGTCTATTACGGTCGGGCTGGTTTGACTAAGCAGAATTAAGTGGATGGAAGTTATCTATGGTAAAAGAAGCAAGAGAATTTTGAGCAAAATTTCTGGGCTGTTGTAAGTCTTACAGATCTATAAGCGCTATTTATTAAAGCGGGTTTAATTTAAATGACTTGAGTATCGACGGTTTAAAATTTCGTGAAGTAGCTCCGGTGCCTATAACATTTTATTGACACAAGAACATGACCGTGTTTCGCTAATAGGTTGCCAGTAGATGCAGCTGAGCCTAAGGATGACCATATTTAACTGGTTGGTCTAATGAAAAAGGAATGGTTCGTTATTTTCAATCTAGGCCAAATTTAATCGAACGTTCTTGACTGTTCTTTATTACCGGCAGATTCTAAAGAGGCAGGGTGCGGTCACTCCTCTGTGCTCGAATGCCCGTCGCCCTACGATCACCTAAGCAACGTCGATTGCCTAGGACTCTATCCAATAAGCTTAAAGATGGTTGACCGGTATCTGGGGGCCGTCGCAGGCGAAGGTTCCGGACGGCGCTGCCCTTTTACGTTACCGTTTGGGGCCCCAGGAAGATTCGGTCCAGGCGGTCTGGGCAGTTCCGGCCACAGAGGCGACGATGGGACTATCGCTCATTTAACCGTAAGGCTGCCCAACGGTCAGCACGGGTCTGGCGGGCCGGAGGGCACGCCCATTTGGACCCAATGTTAACTTCCCGGAGAGGGTATACGGCATTTCACCGGTTCGGGGACCACCAGGATCACAGATCGGGCTTTTGTCGCGGTCTGTGGGCGGTTGCGAATCGGGGGTAGTTCAAAAAGCATCTAAAGCGACGGTCCCGGAGGCGGATCATATTTGGCGGTGTACTGAACATGGTGCCTGGCGGCCGGAGCCGATAGCGAAGCTGGCCGCAGCCCTAACATTGTCGCGGCTAGGTTTTGATCGCCTCCGCCCTCAACGGCACGGTGCGCTCCTGAATCACTCTCGTATTTAGAAATTTTGCGCGCTATGCTTACAGAGCTATTGCTAGATAGCTTCAACGCAATTACTGGTCCGCCTGTGAGGGTAAGCCCGCACTCTTCCAGTGCCCCCATAGCGGGCGGCGGCCTCGTAGCGGGACACCTGTTCAAAAAGCGCGGACGGATGATCCGGGGGGGCACGTCGGGACGGCCCGCAAGTAAATAAAGCTCTGGCCCGACCGCGGGTCTTCGGTGCGCTGCCGCCGCATCGTCGACGGACGGTGTTTCAGCGCCCACTTCGTGGTAGGCATGGTGCCCCTTCCCCAGCCGGGACATCCCCCCCACCTGAACGAAATCGCTACTTTTACCTAATAGGACGTCCAGTAGGCCTTCTCATAATGACCACCTGTTCCCTTCAACATGGTTGTTAACGTTATGGTCGGCGGGTGCGCGCGGCGCCGCGGCCCGCGTGGGTCGCTCCCCGCCGGCCTCCCGCCCGCCGGACGACCGCCCGTGTTCGCCCGGGAGCTCCGCGGCGGCGCGCCCTCGTGGGGACGCGGCGAGCGGGAGGCCTCGGGCGCCCACAAACGCTCAAAGGGTCGGCCCGTCGCCCCTGCCTGGGAGCGGCCCGGGGCGCTGCTGCCGAGCCGCGTCTTCATGGCGGTGTGCGCCCGGCGGCCGCGCGGATGGGCCACGCCCCGGTTCCACCGGGCGGCGGGGGTAGCCATTCGCGGGCCGCTGCTCGAACGGCCGGGCCGCAAGGGGAGGGGTGTGCCGGGGGGGCCGCCGCTGAGCCGCGCCACGCCCGTGACTGCTGCGCCGGCCGGGGGGCGGTGCGGGGTGCCTCCCCGTGGGGAGCCCCCCCACGCAGGGCCCTCGAGGGCGCGACGCTCCCGGAGAGGCACGGGGGACGCCGGGCCCCCAGCGCAGGTGGGCGCCGCAGGCGCCCTGGAAGGAGCCCACCGTTATCACCCCCGCCGCGTCCCGCTGATGGGGCGCATGGCAGCTTGCTCGCCCCCACGCCCGCAGTGCGCCCCGGCGACCGCTCCGGGGGCCCTAGGGCCGATGCGCGCCGCCGGGGAGCGCACGAGGGGCCACCGGGGGGGGGCGCGGGGCGCGGGGCATGGAGAGCTCGGGCGGGGCGCTCCGGGCGCCCGGGACCCTCCAGGCCCTGTCCGAGGCGGGCTGGCCGGGGCCACGCCGCCAGCCAGCCCGCGGCCTCGCGCGTCGCTCCGAAGGACGCTGGCGCCTGCGCGGAAGCGGGCCCGACGGGTACCGGGGCTTAGGGGGCCCGGTGACCAGGCTCCCCCGGGAGTCCCGGCCCGCTGCCGGGGCCGGAGAGGGACCCGTGCACCCTCCTCGGGGGCCCGGGGGAGTCGGGGCCGTCCAACTGGCGAACCCGCACCGTGCCCTTCCGCTGCCCGCCGGGCACACCGCGGGC     
J       GTATAATAAAAAATTTAATATTTATAGTAACTTAATTAGTAGTTAATATTTTAAATATAGGAATCAATTTAATTTTATCTTTTAACTATTGACTTAATATATGAAGCAAATTAGTCTAAAAAATTTTATATAATAAAATATAACTTATAACATACTGTTTATTTGATTCCGATTAGGGTATATGGAATTATAAATTACTGATACGTTTAAAACTAGAAATTATTACTTTTAAACAAATCCTCTACTTTTAAATGAATATAGAAAGTATTTCTGAGGTTTTAATTAACACACTTAGGTACACTTAAAAATTGGAGTTACCACGTTAGTAAATTCTATTATTAAGTAATATAGTTTAATTTTTAATTAATAGTTAGAATAAGTTGAGTAGTATCATAAAAAAAAGACTATAAGAGTTATAATTAAAGGTAATTTATCATATAAAATCATTTGTCAATTAAAATATTAATTAATTGATAACCAGCCTATTACATGCGTAAAGTTTTCATTTTGTAATTATCTCATTTATAGTATATTCCTGTTCTTTATTTACTTGCAGACATAAAATTACCTTTATCTACTACATATAGTATAATTATTTAGAATAATTAACTTATTTCATGCTAATAACATTTAATATGAAAGGCTTTAAGTTCAATAAAGATTATAATGAAGAATGTTATATTATTAAAAACATTTTGTGTTGCATGATAAAAAAATTATTTTTTAATAAACAATTATCATATAAATAATATTTATACAATAAAAAGTACTCAATTCATCATAATACACGTATATTTCATAAATTAATTTAGAATAATTAATAAATAAACACAGTATTCTCCTGTTTCGCTATTTAATTTTTACTTATTATTATAACCTATCCCGCTATATTTTAATCTATCCTGTGAATTCTAATATTGAAATTTAGTATGCAAATTTGTATTAGTGTTATAAAAAATAAACTGATTAATTTAAAATTATAATCCCTGTTATCGTACTTGCTCAAGATCGTCGTTGTTAGATTTAGAATAGGAATTTGAGGTCAAACCCGAGCAAGTAATAAAATAATAAAGTAAAAGACGGCCCTATAATATTAATCCTGTGATGATACTACCACAGGTTACTGATTTTATCTGAGTTATCTCTAGGTTGAGTGTAATAACCTCATGGGCGGATCCTTTGGGGATTCTAAACCGACTTTGCAATACTATGAATCACCTATTGAATACACTGTATGTCTCTATTCGGTGCAAGATTCGTTATAGCGAGTTCATAGTCTTATTCAAGTAGGTGCCGATCTAATACAGTTACGTCACTGATATCTGATGCCTTAGCCAACAAGTTAAGCCTAAGGAACTTGAAAAGAAACGTGTGTTATGGGGTGTTATTATCCCCACTACAAAACTTACTTACAACCTTTCGACGTAAAGCTCTTACGCACGTTTCCTCGATGAGACAGGAGTCTTCTTGAGACTTGCGTTTAGTCCCGACTACTTAAATGTTTACATTGATTGTACATCACCTAAGAACATACCAATTAACACATTGTACCGTACATTATCTAATCATGAAGAATTGCTATAGATAAACATTAAGACTGGTTTATTACGGTCGGGCTGGTTGGACTACGCGGAATTAAGTAGATGGAAGTTATCTAAGGTAAGAGAAGCAAGAGAATTTTGAGCAAAATTTCTGGGCTGTTGTAAGCCTTACAGATCTATAAGCGCTATTTAATAATGCGGGTTTAATCTAAATGATTTGGGTAACGACGGTTTGAAATTTCGTGAAGTAGCTCCGGCGCCTATAACATTTTATCGACACAAGGACATGACCGTATTTCGCTAATAGGTTACCAGTGGATGCAAATGAGCCTAAGGAAGACTACATTTAACCGGTTGGTCTAATGAAAAAGGAATGGCTCGTTATTTTCAATCTAAGCCAAATTTATTCAAGCGTTCTTGAGTATTCTTTATTACCGGCAGATTCCAAAGGGACAGGTTGCGGCCACTCCCCTATGCTCGGATGTCCATTGCCCTACAATCAGCTAAACAAAGTCGATTGCCTAAGACTCTATCCAATAAGCTTAGAGATGGCTGACCGGTATCTGGGGACCGTCTCAGGTGAAGGCTCCAGAGGGCGCTGCCCTTTTACCTTACCGTTTGGGACCCCAGGAAGATTCAGTTCAGACGGTCTGGGCAGTTCCGACCACAGAGGCGACGTTTGGACAATCGCTCATTTAACCGTAATGCCGCCCTACGACGAGCACGTGTCTCGCAGGCCGGACGGCACGCTCATTTGAATCCAGTGTCAACTCCCTCGAGAGGCTAAGCGGTATTTCACCGGTTCGGGGACCTTCACAATCATAGATGGTGCTTTTGTCGCGGCCGGTGGGCGGTCGCGAATCGGGGGTAGTTCAAAAAGCATCTAAAGCGACGGTCTTGGAGGCGGACTATATTAGGCGTTGCACTGAACATGGTGCCTGGCGGCCGGAGCCGATAGTGAAGCCAGCCGCGGCCCCAACATTGTCGCGGCTCGGTTTTAGTCGCCCCCGCCCTCAACGGCACAGTGCGATCCTGAATCACTCTCGTATTGAGGAATTTTGTGCGATATGCTTACGAAACTATTGCTAGATAGCTCCAACGCAATTGCTGGTCCGCCTGCGAGGGTAGGCCCGCACGCTTCCAGTGCCCCCATAGCGGCCGACGGCCTCAAAGCGGCGCACCGGTTCAGAAAGCGCGGACGGATGATCCGGGGGAGCAGGTCGGGACGGCCCGCCCGTCAATAAAGCTCCGGCCCGACCGCAGGTCTTCGGAGCGCTGCCGGCGCATCGCCGACAGACGGTGTCTCAGCGTCGACTTCGTGGTAGGCATGGTGCCCCTTCCCCAGCCGGGACATCCTCCCCACCAGAACGTAATCGCTATTTTTACTTAATAGGACGTCCAGTAGGCCTTCCCATAACGGCCACCTATTCCCTTCAACATGGTTGGTAACGTTATGGTCGGCGGGTGCGCGCTGCGCCGGGGCCCGCGCGCGTCGCTCCCCGCCGGCCTCCCGCCCGCGGGACGACGGCCCGTGTGCGCCCGGGAGCTCCGAAGCGGCGCGCCCTCGCGGGATAGCGGCGAGCGGGAGGCCACGGGCGGCCACGAACGCGCACAGGGACGGCCCGTCGCCCCTGCCGGGAAGCGGACCGGGGCGCTGCTGCCGACCCGCCTCTTCATGGCCGTGTGCACCCGGCGGCCGCGCGGATGGGCCACGCCCCGGGTCCGACGGGCGGTGGGGCTAGCGAGTCGCGGGCCGCAGCTCGAACGGCGCGTCCGCAAGGGGAGCGGTGTGCCGGGGGGGCGGCCGCCGTGCCGCGCCACGCCCGTGACTGCTGCGCCGGCCGGGGGGCGGTGTGGGGTGCCTCCCCGTGGGGTGCCCCCCCACGCAGAGCCCGTGAAGGCGCAACGCGCTCGGCGAGGCACCGAGGACGCCGGGCCCCCAGCGCAGGAGGGCGCCGCAGGCGCCCTGGAAACTCCCCACCGTTAACACCCGCGCCGCGTGCCGCTGTTGGGGCGCGCGGCGGCTTGCTCGCCCCCACGCCCGCAGTCCGCCCCGGGGACCGCTCCGGGTCCCCAAGTGCCGAAGCCCGCCGCCGAGGAGCGCACGAGGAGCCGCCGGGGGGGAGGGCGGGGCGCGGGGCATGGAGTGCTCGGGCGGGGCGCTCCGGGCGCCCGGGACCCTCCAGGCCCTCCCCGGGGCGGGCTGGCCGGGGCCACGCCGCCAGCGAGCCCGCGGCCTCACGCGTCGTCCCGAACGGCGTTGGCGCCTGCGCGCTAGCGGGGTCGGCGGGTACCGGGGCCTGTGGGGCCCCGTTACCAGGCTGCCCCGGCAGCCCCAGCCCGCTGCCGGGGCCCGAGAGGGACACGTGCACCCTCCTCGGGGGCCGGGAGGAGCCGGGGCCGTCCAACTGGCCAACCCGCATCGTGCCGTCCCGCTGGCCGCCGGGCACACCGCGGGC     
K       GTATGATAAAAAGTTTAATATTTATAGTGACTTAATTAATAGTTAATATTTTAAATATAAGAATCAATTTGAATTTATCTTTTAACTATTAACTTAATATATGAAGCAAATTAGTCTAAAAAATTTTATATAATAAAATATAACTTATAACATACTGTTTATTTGATTCCAATTAGGATATATGGAATTATAAATTACTGATACGTTTAAAACTAGAAATTATTACTTTTAAACGAATCCTCTACTTTTAAATGAGTATAGAAAGTATTTCTGAGGTTTTAATTAATACACTTAGGTACACTTAAAAATTGGAGTTACCACGTTAGTAAATTCTATTATTAAATAATATAGTTTAATTTTTAATTAATAGTTAGAATAAGTTGAATAGTATCATAAAAAGAAGACTATATGAGTTATAATTAAAGGTGATTTATCATATAAAATCATTTGTCGATTAAAATATTAATTAATTGATAGCCAACCTATTACGTGCGTAAAGTTTTCATTTTGTAATTATCTCATTTATAGTATATTCCTGTTCTTTATTTACTTGCAGACATAAAATTACCTTTATCTACTACATAAAGTATAATTATTTAGAATAATTAACTTATTTCATGCTAATAACATTTAATATGAAAAGCTTTAAGTTCAATAAAGATTATAATGAAGAATGTTATATTATTAAAAACATTTTGTATTGCATGATGAAAGAATTATTTTTTAATAAACAATTATCATATAAATAATATTTATACAATAAAAAGTACTCAATTCATCATAATACACGTATATATCATAGATTAATTTAGAATAATTAATAAATTAACACAATATTCTCCTGCTTCGCTATTTAATTTTTACTTATTATTATAACCTATCCCGCTATATTTTTATCTATCCTGTGAATTCTAATATTAAAATTTAGTATGCAAATTTGTATTAGTATTATAAAAAATAAACTGATTAATTTAAAATTATAATCCCTGTTATCGTACTTGCCCAAGATCGTCGTTCTTAGATTTAGAATAGGAATTTGAGGTTAAATCCGAGCGAGTAACAATATAATGAATTAAAAGACGGCCCTCCAATATCAATTCTATGATGATACTGTTACAAGTTACTGATTTTATCTGAGCTATCTCTAGGTTCGGTATAATAACCTCACAGGCGGATCCTTTGGGGATTTGGAACCGACCCTGCAATGCTAAGAATCACCTACTAAATGCACTGTATGTTTCTATCCAGTGCAAGATTTATTATAGCGAATTCTTAGTGTTATTCAAGTAGGTGCCGATCTAATACAGTGACATCGCTGATATCTGAAGCCTTTGCCAGAAAGCTAAGCCTAAGGAGCTTGAAAAGAAACGTGTGTTATGGGGTGTTACTATCCTCACCACAAAACTTACTTACAATCTTCCGACGTAAAGCTCTTACGCACGTCTCCTCGATGCGACAGGAGATTGCTTGAGACTTGCGTTTAGTCCCGACTACTTCAATGTTTATATTGATTGTACGTCACCTAAGAGCATACCAGTTAACACACTGTACCGCACATTATTTAATCATGAAAAATTGGTATAGACAAGCATTAAGAACGGTTTATTACGGTCAGGCTGGTTTGTCTACGCAGAGTTAAGTAGATGGAAGTTATCTAAAGTAAAAGAAGCAAAAGGATTTCGAGCAAAATTTCTGGGCTGTTGTAAGCCTTACAGATCTATAAGCGCTATTTATTAATGTGGATTTAATCTTAATGACTTGAGTATCGACGGTTTCAAATTTCGTGAAGTAGCTCCGGCGCCTATAACATTATATCGACACAAGGACATGACCGAGTTTCGCTAATAGGTTGCCAGTTGTTTCAGCTGAGCCTAGGGACGACGATATTTAACTGGTTGGTCTAATGAAAGAGGAATGGCTCGTTGTTTTCAATCTAAGCAAAATTTATTCGAGCGTTCTTGACTGTTCTTTATTACTGGGAGATTCTAAAGACGTAGGCTGCGGCCACTCCCCTTTGCTCGGATGCCCGTGGCCCTGCCATCACCTAAGCAACGTCGATTGCCTAGGACTCCATCCAATAACCTTAGAGATGGGTGACCGGTATCTGGGGGCCGTCACGGACGTAGGTTCCGGCCGCGGCTGCCCTTTTACCTTACCGTTTGGGTCCCCAGGAAGATTCAGTTCAGACGGTCAGGGCAGTTCCGGCCACAGAGGCGACGATGGGACTATCGCTCATTTAACCGTAAGGCCGCCCTACGGCCAGCACGGGTCTGGCGGACCGGACGGTACGCTCATGTGAATCCAGTGTGAACTTCCTCGAGAGGTCAGACGGTAATTCACCGGTTCGGGGACCATCAAGATCACGAGTGGTGCCTTTGTCGCGGTATATGGGCGGTTGCGAATCGGGGGTCGTTCAAAAAGCACCTAGTGCGACGGTCCCGGAGGCGGGTCATATACAGCGTTGGACTGATCATGGTGCCCGGCGGCCGGAGCCGTCAGCGAAGCTAGCCGCCGCCCCAACCTTGTCGCGGCTAGGCTTTGATCGCCTCCGCCCTCAACGGCACCGTGCGCTCCTGAGTCACTCTCGTGTTGGGGAATTTTGTGCACTATGCTTATCAATCTATTGTTAAATAGTTTTAACGCAATTGCTGGTCCGCCTGCGAAGGTAAGCCCGAACACTTCCAGCGCCCCCATAGCGGCCGGCGGCCTCACAGCGGGGCATCGGATCAGAAAGCGCGGACGGATGATTCAGGGGAGCACGTCGGGACGGCCCGCGGGTAAATAAAGCTCTGGCCCGACCGCGGCTCTTCGGCGCGTTGCCGCCGCATCGCCGTCGGACGGTGTATCAGCGTCGACTTCGTGGTAGGCATGGTGCCCCTTCCTCAGCCGGGACATCCGCCCCACCTGAACGTAGTCGCTACTTTTACTTAATAGGACGTACAGTAGGCCTTCCCATAATGACCACCTGTCCCCTTCAACATGGTTGTTAATGTTATGGGGGGCGGGTCCGCGCTGCGCCGGGGCCCGCGCGGGTCGCTCCTCGCCGGCCTCCCGCCCGCCGGACGACCGCCCGTGTCCGCCGGGGAGCTCCGCGGCGGCGCGCCCTCGCGGGGTCGCGGCGAGCGGGAGGCCCCGGGCGGCCACGAACGCGCACAGGGTCGGCCCGTCGCCCCCGCCGCGGAGCGGCCCGGGGCGCTGCAGCCGAGCCGCCTCTTCATGGCGGTGTGCGCCCGGCGGCCGCGCGGATGGGCCACGCCCCGGGACCAACGGTCGGCGGGGCTAGGGATTCGCGGGCCACAGCTCGAACGGCCCGCCCGCAACGGGAGGGGTGTGCCGGGGGGGCGCCCGCCGAGCCGTGCCACGCCCGTGACTGCCGCGCCGGCCGGGGGGCGGTGCGGGGTGCCTCCCCGGGGGGTGCCCCCCCACGCAGCGCCCTCGATGGCGCCACGCGCCCGAAAAGGCACCGAGGATGCCGGGCCCCCAGCGCAGGTGGACGCCGCAGACGGCCCGGAATCGCCCCACCGTTAGCACCCGCGCCGCATGTCGCTGCTGGGGCGCACGGCGGCTCACTCGCCCCCATGCCCGCAGTTCGCCCCGGTGACCGCTCCGGGCCCCCAAGGGCCGATGCTAGCCGCCGGGGAGCGCACGAGGGGTCACCGGAGGGGGGCGCTGCGCGCGGGGCATGGAGGGCCCGGGCGGGGCGCTCCGGGCACCCGGGACCCTCCTGGCCATCCCCGCGGCGGGCTGGCCGGGGCCACGCCGCCAGTCAGCCAGCGCCCTCGCGCGTCGTGCCGAAGGGCGCTGGCGCCTGCGCGCTAGGGGGGACGCCGGGTACCGGGGCCTAGGGGCCCCCGTCACCCAGCTTCCCCGGGAGCCCCAGCCCGCTGCCCGGGCCGGAGAGGGACCCGTGCACCCTCCTGGGGGGCTGGGGGGAGCCGGGGCCGTCCAACTGGCGAACCCGCACCGCGCCGTCCCGCTGGCCGCCGGGCACACCGCGGGC     
L       GTATGTTAGAAAATATAATATTTATAGTAACTTAGTTAATAGTTAATATTTTAAATATAAGAATCAATTTGAATTTATCTTTTAACTATTAACTTAATATATGAAGCAAATTAGTCTAAAAAATTTTATATAATAAAATATAACTTATAACATACTGTTTATTTGATTCCAATTAGGGTATATGGAATTATAAATTACTGATATGTTTAAAACTAGAAATTATTACTTTTAAACGAATCCTCTACTTTTAAATGAATATAGAAAGTATTTCTGAGGTTTTAATTAACACACTTAGGTACACTTAAAAATTAGAGTTACCACGTTAGTAAATTCTATTATTAAATAATATAGTTTAATTTTTAATTAATAGTTAGAGTAAGTTGAATAGTATCATAAAAAAAAGACTATATGAGTTATAATTAAAGGTGATTTATCATATAAAATCATTTGTCGATTAAAATATTAATTAATTGATAGCCAGCCTATTACATGCGTAAAGTTTTCATTTTGTAATTATCTCATTTATAGTATGTTCCTGATCTTTATTTACTTGCAGACATAAAATTACCTTTATCTACTACATAAAGTATAATTATTTAGAATGATTAACTTATTTCATGCTAATAACATTTAATATGAAAAGCTTTAAGTTCAATAAAGATTATAATGAAGAATGTTATATTGTTAGAAACATTTTGTATTGCATGATAAAAAAATTATTTTTTAATAAACAGTTATCATATAAATAATATTTATACAGTAAAAAGTACTCAATTCATCATAATACACGTATATATCATAAATTAATTTAGAATAATTGATAAATGAACACATTATTCTCCTGTTTCGCTATTTAATTTTTGCTTATTATTATAACCTATCCCACTATATTTTGATCTATCCTGTGAATTCTAATATTAAAATTTAGTATGCAAATTTGTATTAGTATTATAAAAAATAAACTGATTAATTTAAAATTATAATCCCTGTTATCGTACTTGCTCAAGATCATCGTTATTAGATTTAGAATAGGAATTTGGGGTTAAATCCGAGCAAGTAATAAAATAGTGAAATAAAAGACGGCCCTATAATATTAATTCTATGATGATACTGCTGCAAGTCACTGATTTTATCTGAGTTATCTCTAGGTTAGGGGTAATAACTTCACGGGCGGATCCTTTGGGGATTTTTAACCGACTTTGCAATCCTATGAATCACCTATTAAATGCACTGTATATATCTATTCGGTGCAAGATTTATTATAGCGAATTCGTAGTCTTATTCAAGTAGGTGCCGATCTAATACAGTGACATCACTGATATCTGAAGCCTTTGCCAATAAGCTAAGCCTAAGGAACTTGAGAGGAAACGTGTGTTATGGGGTGTTATTATCCCCACCACAAAACTTACTTACAATCTTCCGACGTAAAGCTCTTACGCGCGTCCCCTCGATGGGACAGGAGTCTGCTTGAGACTTGTGTTTAGTCCCGACTACTTAAATGTTTATATTGATTATACGTCACCTAAGAACATGCCAGCTAACACATTGTACCGTACATTATTTAATCATGAAGAATTGGTATAGATAAACATTAAGACTGGTCTATTACGGTCAGGCTGGTTGGTCTACGCAGAATTAAGTAGATGGAAGTTATCTATAGTAAGAGAAGCAAAAGAATTTAGAGCAAAATTTCTGGGCTGTTGTAAGCTTTACAGATCTATAAGCGCTATTTATTAACGAGGGTTTAATTTAAGTGACTTGTGTATCGACGGTTTAAAATTTCGCGAAGTAGCTCCGGTGCCTATAACATCATATTGAAACAAAGACATGACCGCATTTCGCTAATAGGTTACCAGTTGATGCAGCTGAGCCTAAGGATGACCACATTTAACTGGTTGGTCTAATGAAAGAGGAATGGCTTGTTATTTTCAATCTAAGCTAAATATACTCAAACGTTCTTGATTATTCTTTATTACCGGCAGATTCTAAAGGAATAGGATGCGGCCACTCCTCTGTGCTCGGATGCCCATTGCCCTACGATCATCTAAGCAACGTCTATTGCCTAGATCTCTATCCAATAAGCTTAGAGATGGCTGACCGGTATCTGGGGGCCGTCCCAGATGAAGGGTCCGGACGACTTTGCCCTTTTACCTTACCGTTAGGGACCCCAGGAAGATTCAGTCCGGGCGGTCTGGGCAGTTCCGACCACAGAGGCGACGATGGGACTGTCGCTCATTTAACCGCAAAGCTGCCCTACGCCCAGGACGGGCCTGGCGGACCGGACGGCACGCTCATTTGAACCCAGTGTTAACTACCCCGAGAGGTTAGACGGTATTTGACCGGTTCGGGGACCTGCATGATCACTGGTGGAGCTTTTGGCGCGGTATCTGGGCGGTTGCGAACCGGGGGTGGTTTAAAAAGCACCTAAAGCGACGGTCCCGGAGGCGGGCCATATTCAGCGTTGTACTGAACATGGTGCCAGGCGGCCGGAGCCGGAGGCGAAGCCGGCCACAGCCCCAACTTTGTCGCGGCTAGGCGTTGATCGCCCCCGCCCTCAATGGCACGGTGCGCTCCTGAGTCACTCTCGTATTGAGGAGTTTTGTGCTCTATGCTTACGAAACTATTGCTAGATAACTCTAACGCAACTGCTGGTCCGCCTGCGAGGGTAAGCCCGAACTCTTCCAGCGCCCTCATAGCGGTCGGCGTCCTCGCAGCGGGGCACCTGTTCAGAAAGCGCGGACGGATGGTCCGGGGGCGCACGACGGCACAGCCCGCCAGTAAATAAGGTTCTGGCCCGGCCGCAGGTCTTCGGTGCACTGCCGGCGCATCGCCGACGGACGGTGTTTCAGCGGCTACTTCGTGGTAGGCATGGTGCCCCTTCCTCAGCCAGGACATCCCCCTCACCTGAACGTGGTCGCTACTTTTACGTAATACTACGTCCGGTAGGCCTTCCCATAATGGCCACCTGTTCCCTTCTACATGGTTGTGAACGTTATGGTCGGCGGGTGCGCGCTGCGGCGGGACCCGCGCGGGTGGCTCCCCGCCGGCCTCCCGCCCGCTGGACGACCGCCCGTGTGCGCCCGGGAGCTCCGGAGCGGCGCGCCCTCGCGGGATCGCGGCGAGCGTGAGACCCCAGGCGGCCACCAACGCGCACAGGGTCGGCCCGTCGCCCCGGCCCGAGAGCGGCCCGGGGCGCTGCTGCCGATCCGCGTCCTCATGGTGGTGTGCGCCCGGCGGCCGCGCGGATGGGCCACGCCCCGGGACCAACGGTGGGCGGGAGTAGCGACTCGCGAGCCGCGGCTCGAACAGCCTGCCCGCAAGGGGAGGGGTGTGCCGGGGGGGCCTCCGCGGGGCCGCGCCACGCCCGTGACCGCTGCGCCGGCCGGGGGGCGGTGCGGGGTGCCTCCCCGGGGGGTGCCCCCCCACGCAGGACCCTCGACGGCGCGACGCTCCCGCAGAGGCACGGAGGACGCCGGGCCCCCAGCGCAAGTGGGCGCCGCAGACGCCCTGGAACGGCCCCACCGTTAGCGACCACGCCGCATGCCGCTGCTGGGGCGCACGGCGGTTTGCTCGCCCCCAAGCCCGCAGTCTACCCCGGGGACCGCTCCGGGGGCCCAAGCGCCGACGCCCGCCGCCGTGGAGCGCACGAGCGGCCACCGAGGGGGAGCGCGCGGCGCGGGGAATGGAGGGCGCGGGCGGGGCGCTCCGGGCACCCGGGACCCTCCAGGCCCTCCCCCGGGGGGGCTGGCCGGGGCCACGCCGCCACCCAGCCCGCGGCCTCGCGCGTCCCGCCGAGGGGCGGTGGCGTCTGCGCGTCAGCGGGGTCGGCGGGTACCGGGGCCTACGGGGCCCCGTGAGCAAGCTTCCCCGGGAGTCCCTGCCTGCTGCCGGGGCCGGAGAGGGACCGGTGGACCCTCCTCGGGTGCCGGGGGGAGCCGGGGCCGTCCAACTGGCAAACCCGCATCGTGCCGTCCCGCTGATCGCCGGGCACACCGCGGGC     
M       GTATAGTAAAAAATATAATATTTATAGTAACTTAATTAATAGTTAATATTTTAAATATAAGAATCAATTTAAATTTATCTTTTAACTATTAACTTAATATATGAAGCAAATTAGTCTAAAAAATTTTATATAATAAAATATAACTTATAACATACTGATTATTTGATTCCAATTAGGGTATATGGAATTATAAATTACTGATACGTTTAAAACTAGAAATTATTGCTTTTAAACAAATCCTCTACTTTTAAATGAATATAGAAAGTATTTCTGAGGTTTTAATTAACACACTTAGGTACACTTAAAAATTAGAGTTACCACGTTAGTAAATTCTATTATTAAATAATATAGTTTAATTTTTAATTAATAGTTAGAATAAGTTGAATAGTATCATAAAAAGAAGACTATATGGGTTATAATTAAAGGTGATTTATCATATAAAATCATTTGTCGATTAAAATATTAATTAATTGATAACCAACCTATTACATGCGTAAAGTTTTCATTTTGTAATTATCTCATTTATAGTATATTCCTGTTCTTTATTTACTTGCAGACATAAAATAACCTTTATCTACTACATAAAGTATAATTATTTAGAATAATTAACTTATTTCATGCTAATAACATTTAATATGAAAAGCTTTAAGTTCAATAAAGATTATAATGAAGAATGTTATATTATTAGAAACATTTTGTATTGCATGATAAAATAATTATTTTTTAATAAACAATTATCATATAAATAATATTTATACAATAAAAAGTACTCAATTCATCATAATACACGTATATTTCATAAATTAATTTAGAATAATTAATAAATAAACACAATATTCTCCTGTTTCGCTATTTAATTTTTACTTATTATTATAACCTATCCCACTATATTTTAATCTATCCTGTGAATTCTAATATTAAAATTTAGTATGCAAATTTGTATTAGTATTATAAAAAATAAACTGATTAATTTAAAATTATAATCCCTGTTCTCGTACTTGCCCAAGATCGTCGTTATTAGATTTAGAATAGGAATTTGAGGTAAAACCCGGGCGAGTAATAAGATAATAAAGTAAAAGACGGCCCTGTAATATGAATTCTACGATGATACTGTTACAGGTTACTGATTTTATCTGAGTTATCTCTAGGTTGGGGGTAACGACCTCATGGGCGGATCCTTTGAGAATTTGGAACCGACTTTGCAATACTATGAATCACCCATTCAATGCCCTGTATATGTCTATCCTGTGCAAGATTTGTTATAGCGAGTTCTTGGTTCTATTCAAGTAGGTGCCGATCTAATACAGTGACATCGCTGATATCTGAGGCCTTTGCCGAAAAGTAGAGCCTAAGGAACTTGCAACGAAACGTGTGTTGTGGGGTGTTACTACCCCCACAACAAAACTTACTTACAACCTTCCGACGTAAAGCTCTTACGCTCGTCTCCTCGATGAGACAGGAGAATGCTTGAGACTTGTGTTTAATCCCGACTACTTAAGTGTTTACATTGCTTATACGTCACCTAAGATCATGCCAGTTAACACATTGTACCGCACATTATCTAATCATGAAGAATTGATATAGATAAACATTAAGACTGGTCTATTACGATCGGGCTGGTTTAACTATGCAGATTTAAGTGGATGGAAGTTATCTATGGTAACAGAAGCAAAAGGATTTAGAGCAAAATTTCTGGGCTGTTGTAAGCCTTACAGATCTATAAGCGCTATTTATTAACGCGGGTTTAATTTAAATGACTTGGGTATCGACGGTTTAAAATTTCGTGATGTAGCTCCGGTGCCTATAACATCTTATCGACACAAGGACATGACCGTATTTCGCTAATAGGTTGCCAGTTGATACAGTTGAGCCTAAGGACGACTATATTTAACTGGTTGGTCTAATGAAAGTGGAATGGTTCGTTATTTTTAATCTAAGCCAAATCTAGTCAACCGTTCTTGAATATTCTTTATTACTGGCAGATTCCAAAGAAGCAGGCTGCGGCCACTCCCCTATGCTGGGATGCCCGTTGCCCTACGATCACCTAAGCAACGTCGATTGCCTAGGACTCCATCCTATAAGCTTCGAGATGGCTTACCGGCATCTGGGGGCTGTCGCGGAAGGAAGCTCCAGACGTCGTTGCCCTTCTACCTTACCGTTTGGGACCCCAAGAAGATTCAGTGCTGACGGTCTGGGCAGCTCCGGCCACAGAGGCGACGATAGGACTATCGCTCATTTAACCGTAAGGCCGCTCTACGTCCAGCACGAATCTGGCAGCCCGGATGGCACGCTCAGTAGGACCCAGTGTCAACTTCCTCGAGAGGCCAGACGGTAATTCACCGGTTCGGGGACCTTCATGATCACAAGTGGTGCTTTTGTCGCGGCCTTTCGACGGTCGCGAATTGGGGGTAGTTCAAAAAGCAGCTAGAACGACGGTCCCGAAGGTGGGTCATATTCGGCGTTGTACTGAGCATGGTGCCTGGCGGCCGGAACCGATAGCGAAGCCGGCCGCAGCCCCAACGTTGTCGCGGCTAGGCTTTGCTCGCCTCCGCCCTCAAGGGCACGGTGCGCTCCTGAGTCACTCTCGAACTCAGTAGTTTTGTGCGATATACTCACGAAGCTATTGCTAGATACTTCCAACGCAACTGCTGGTTCGCCTGCGAGGGTAAGCCGGTACTCTTCCAGCGCCCCCATAGCGGCCGGCGGGCTCGCAGCGGTGCACCAGTTCAAAAAGCGCGGACGGATGATCCGGGGGGGCATGTTGGGACGGCCCGCCAGCAAATAAAAGTCTGGCCCGACCGACGGTCTTCGGAGCACTACCGCCGCATCGTCGACGGACGGTGTTTCGGCGTCCACTTCGTGGTAGGCATGGTGCCCCTTCCTCAGCCAGGACATCCTCCTCACCAGATCGGCGTTGCTACTTTTACTTAATATGACGTCCGGTGGGCCTCTTCATAATGACCACTTGTCCCCTTCAACATGGTCGTTAATGTTATGGGCGGCGGGTGCGCGCGGTGTCGGGCCCCGCGCGGGTCGCTCCCCGCCGGCCTCCCGCCCGCCGGACGACCCCCCGTGTGCGCCCGGGAGCTCCGCAGCGGCGCGCCATCGCGGGATCGCGGCGAGCGCGAGGCCCCGGGCGGCCACGAACTCGCAGAGGGTCGGCCCGTCGCCCCCGCCCGCGAGCGGGCGAGGGCGCTTCTGCCGAGCCGCCTCCTCAAGGCGGTGTGCGCCCGGCGGCCGTGCGGATGGGCCACGCCCCGGGCCCCCCGGCCGGCGGGGCTAGCGATCCACGAGCCGCAGCCCGAACGGCCCGCCCGCAAGGGGAGAGGTGTGCCGGGGGGGCGGCCGCGGAGCCGCGCCACGCCCGTGACTGCTGCGCGGGCCGGGGGGCGGTGCGGGGTGCCTCCACGTGGGATGCCCCCCCACGCAGGCCCCCGGAGGGCGCGACCCGCCCGGAAATGCAGGCAGTACGCCGGGCCCCCAGCGCAAGTGGGCGCCGCAGGCGCCCTGTAAGCACCCCACCGTTAGCACCCGCGCCGCGTGCCGCTGCTGGGGCGCTCGGCGGTTTGCTCGCCCCCACACCCGCAGTTCGCTCCGGGGACCGCTCCGGGTCCCCAAGTGCCCATGCGCGCCGCCGAGGAGCGCACGCGGGGCCGCCGGGCGGGGGCGCGCGGCGCGGGGCATGGTGGGCTCGGGCGGGGCGCTCAGGGCGCCCGGGACCCTCCAGGCCCTTCCCGGGGCAGGCTGGCCGGGGCCACGCCGCCAGACCGCCCGCGGCCTCACGCGTCGGGCCGACGGGCGTTGGCGGCTGCGCGCCAGCGGGGGCGGCGGGTACCGGGGCCTGCGGGGCCCCGTGACCAGGCTTCCCCGGGAGTCCCAGCCCGCTGCCAGGGGCGGAGAGGGACCCGTCCGCCCTTCTGGGGGGCCGGGGGGAGCCGGGGCCGTCCAACTGGCAAACCCGCACCGGGCCCTTCCGCTGGCCGCCGGGCACACCGCGGGC     
N       GTATGATAGAAAGTTTAATATTTATAGTAACTTAGTTAATAGTTAATATTTTAAATATAAGAATCAATTTAAATTTATCTTTTAACTATTAACTTAATATATGAAGCAAGTTAGTCTAAAAAATTTTATATAATAAAATATAACTTATAACATACTGTTTATTTGATTCCAATTAGGGTATATGGAATTATAAATTACTGATAGGTTTAAAACTAGAAATTATTGCTTTTAAACGAATCCTTTACTTTTAAATGAATATAGAAAGTATTTCTGAGGTTTTAATTAACACACTTAGGTACACTTAAAAATTCGAGTTACCACGTTAGTAAATTCTATTATTAAATAATATGGTTTAATTTTTAATGAATAGTTAGAATAAGTTGAATAGTATCATAAAAAGAAGACTATATGAGTTATAATTAGTGGTGATTTATCATATAAAATCATTTGTCGATTAAAATATTAATTAATTGATAGCCAACCTATTACATGCGTAAAGTTTTCATTTTGTAATTATCTCATTTATAGTATATTCCTGTTCTTTATTTACTTGCAGACATAAAATTACCTTTATCTACTACATATAGTATGGTTATTAAGAATAATTAACTTGTTTCATGCTAATAACATTTAATATGAAAAGCTTTAAGTTCAATAAAGATTATAATGAAGAATGTTATATTATTAAAAACATTTTGTATTGCATGATAAAAAAATTATTTTTTAATAAACAATTATCATATGAATAATATTTATACAATGAAAAGTACTCAATTCATCATAATACACGTATATTTCATAAATTAATTTAGAATAATTGATAAATGAACACAGTATTCTCCTGTTTCGCTATTTAATTTTTTCTTATTATTATAACCTATCCCGCTATATTTTGATCTATCCTGTGAATTCTAATATTAAAATTTAGTATGCAAATTTGTATTAGTATTATAAAAAATAAACTGATTAATTTAAAATTATAATCCCTGTTATCGTACTTGCCCAAGATCGTCGTTATTAGATTTAGAATAGGAATTTGAGGTTAAACCCGGGCAAGTAATAAAATAATCAAATAAAAGACGGCCCTATAATATCAATTCTATGATGATACTGGTACAGGTCACTGATTTTATCTGAGTCATCTCTAGGTTAGGCGTAATAACGTCATGGGCGGATCCTTTGGGGATTTGCAACCGATTTTGCAATGCTATGAATCACCTACTAAATGCACTGTATATATCTATTCTGTGCAAGATTTACTATAGCGAGTTCCTAGTTTTATTCACGTAGGTGCCGATCTAAGACAGTGACTTCACTGATATCTGAGGCCTTCGCCAAAAAGCTAAGCATAAGGAACTTGAAATGAAACGTGTGTCATGGGGAGTTACTACCCACACTACAAAACTTACTTACAACCTTACGACGTAAAGCTCTTACGCACGTCTCCTCGATGAGACAGGAGCATGCTTGAGACTTGCGTTTAGTCCCGACTACTTAAATGTTTACATTGATTATACGTCACCCAAGACCATACCAGCTAACACACTGTACCGTACATTATTTAATCATGAAAAATTGGTATAGATAAATATTAAGATTGGTTTATTACGATCGGGCTGGTTTAACTACGCCGAGTTAAGTAGATGGAAGTTATCTACAGTAAGAGAAGCAAAAGGATTTCGAGCAAAATTTCTGGGCTGTTGTAAGCCTTACAGATCTATAAGCGCTATTTACTAAGGCGGATTTAATCTAAATGACTTGGGTATCGACGGTTTAAAATTTCGCGAAGTAGCTCCGGTGCCTAGAACATTATATCGATACAAGTACAGGACCGACTTTCGCTAATAGGTTGTCAGTTGGTACAATTGAGCCTAAGGACGACCAAATTTAACTGGTTGGTCTAATGAAAGTGGAATGGATCGTTACTTTCAATCTAAGCTTAATTTATTCAAACGTTCTTGACTGTTCCTTATTACCGGTAGATTCCAAAGATACAGGTTGCGGCCGCTCCTCTATGCTCGGATGCCCCTTGCCCTACAATCACCTAAACAAAGTCGATCGCCTAGGGCTCTATCCTATAAGCTTGGGGACGGCTGACCGGTATCTGGGGGCGGTCGCGGAGGGAGGTTCCGGACGGCGCTGCCCTTCTACCTTACCGTTCGGGGCCCCAGGAAGATTCGGTTCTGACGGCCTGGGCAGGTCCGCCCACAGAGGCGACGATGGGACTATCGCTCATTTAACCGTAACGCAGCCCTACGGCCAGCACGGGCCTGGCGGACCGGAAGGCACGTTCATTTGAACCCAGTGTGAACTTCCTCGAGAGGCTAAATGGTAGTTCACCGGTTCGGGGACCTTCATGATCACGAGTTGCGCTTTTGTCGCGGCCAGTGGGCGGTAGCGAACCGGGGGTAGTACAAAAAGCATCTATACCGACAGTCCCGAAGGCGAGTCATATTTGGCGTTGTACTGAGCATGGTGCCTGGCGGGCGGAGTCGTAAGAGAAGCCGGCCGCTGCCCCAACTTTGTCACGGCTAGGCTTTGCTCGCCTCCGCCCTCAATGGCACAGTGCGCTCCTGAGTCGCTCTCGTATTCAGTAATTTTGTGCACTATGCTCACGAAGCTATTGCTAGATACATTCAACGCAAGTGCTGGTCCGCCTGCGAGGGTAAGCCCGTACCCTCCCAGCGCCCCCATAGCGGCCGGCGGCCTCGCAGCGGAGCACCTGCTCAGAAAGAGCGGACGGATGATCCAGGGGAGCACGTCGGGACGGCCCGCCAGTAAATAAGGCTCTGGCCCGACCTCGGCTCTTCGGAGCGTTGCCGCAACATCGTCGACGGACGGTGTTTCAGCGTCCACTTCGTGGTAGGCACGGTGACCCTTCCTCAGCCAGGACATCCTCCCCACCTGTTCGGTTTTGCTATTTTTACTTAATATGACGTCCGGTAGGCCTACCCATAATGACCACTTGTCCCTTTCAACATGGTTGTTAATGTTATGGGTGGCGGGTGCGCGCTGCGCCGGGGCCCGCGCGGGTCGCTCCGCGCCGGCCTCCCGCCCGCTGGACGACCGCCCGTGTGCGCCCGGGAGCTACGCAGGGGCGCGCCATTGCGGGGTGGCGGCGAGCGGGAGGCCCCGGGCGGCCACGAACGAGCACAGGGTCGGCCCGTCGCCCCGGCCCGCGAGCGGTCGGGGGCGCTGCTCCCGAGCCGCCTCCTCATGGCGGGGTGCGCCCGGCGGCCGTGCGGATGGGCCACGCCCCGGGTCCAGCGGACGGCGGGGCTAGCGACCCGCGGGCCGCCGCTCGAACGGGCCGCCCGCAGGGGGAGGGGTATGCCAGGGGGGCAGCCGCGGGGCCGCGCCACGCCCGTAACTGCTGCGCCGGCCGGGGGGCGGTGCGGGGTGCCTCCCCGTGGGATGCCCCCCCACGCAGGGCCCTGGATGGCGCGACGCGCCCGGGGAGGCAGGGAGGACGCCGGGCCCCCAGCGCAGATGGGCGCCGCAGGCGCCCTGGAAGCGCCCCACCGTTAGCACCCGCGCCGCATGCCGCTGTTGGGGCGCGCGGCCGCTTGCTCGTCCCCACGCCCGCAGTCCGCCCCGGTGACCGCTGCGGGCCCCCAAGTGCCGATGCGCGCCGCCGGGGAGCGCACGTGGGGCCACCGGCGGGGAGCGCGAGGCGCGGGGCATGGAGGGCTCGGGCGGGGCGCTCCGGGCGCCCGGGACCTTCCAGGCCCTCCCCGGGGCAAGCTGGCCGGGGCCACGGCGCCAGAAAGCCCGCAGCCCCGCGCGTCGTGCCGACGGGCGGTGGCGCCTGCGCGCTAGCGGGGGCGATGGGTACCGGGGCGTGGGGGGCCCCGTGACCAGGCTTCCCCGGGAGTCCCGGCCCGCTGCCGGGGGCGGAGAGGGACCCGTGCACCCTCCTCGGGCGCCGGGGGGAGCCGGGGCCGTCCAACTGGCAAACCCGCACCGTGCCCTCCGGCCGACCGCCGGGCACACCGCGGGC     
O       GTATAATAAAAAATTTATTATTTATAGTAACTTAGTTATTAGTTAATATTTTAAATATAAGAATCAATTTAAATTTATCTTTTAACTATTAACTTAATATATGAAGCAAATTAGTCTAAAAAATTTTATATAATAAAATATAACTTATAACATACTGTTTATATGATTCCAATTAGGATATATGGAATTATAAATTACTGATACGTTTAAAACTAGAAATTATTACTTTTAGACGAATCCTCTACTTTTAAATGAATATAGAAAGTATTTCTGAGGTTTTAATTAACACACTTAGGTACACTTAAAAATTAGAGTTACCACGTTAGTAAATTCTATTATTAAATAATATAGTTTAATTTTTAATTAATAGTTAGAATAAGTTGAATAGTATCATAAAAAGAAGACTATATGAGTTATAATTAAGGGTGATTTATCATATAAAATCATTTGTCGATTAAAATATTAATTAATTGATAACCAACCTATTACATGCGTAAAGTTTTCATTTTGTAATTATCTCATTTATAGTATTTTCCTGTTCTTTATTTACTTGCAGACATAAAATTACCTTTATCTACTACATAAAGTATAATTATTTAGAATGATTAACTTGTTTTATGCTAATAACATTTAATATGAAAAGCTTTAAATTCAATAAAGATTATAATGAAGAATGTTATATTGTTAAAAACATTTTGTATTGCATGATAAAAAAATTATTTTTTAATAAACAATTATCATATAAATAATATTTATACAATAAAAAGTACTCAATTCATCATAATACACGTATATTTCATAAATTAATTTAGAATAATTAATAAATAAACACAATATTCTCCTGTTTCGCTATTTAATTTTTACTTATTATAATAACCTATCCCACTATATTTTAATCTATCCTGTGAATTCTAATATTAAAATTTAGTATGCAAATTTGTATTAGTATTATGAAAAATAAACTGATTAATTTAAAATTATAATCCCTGTTGTCGTACTTGCCCAAGATCGTCGTTATTAGATTTAGAATAGGAATTTGAGGTCAAACCCGGGCCAGTAACAAGATAATAAAGTAAAAGACGGCCCTATAATATTAATTCTATGATGATACTGTTACAGGTTACCGATTTTATCTGAGTTATCTCTAGGTTGGGAGTAATAACCTCATGGGCGGATCCTTTGGGGATTTTAAACCGACTTTGCAATGCTATGAATCACCTATTAAATGCACTGTATATATCTATTCGGTGCAAGATTCGTTATAGCGACTTCGTAGTTTTATTCAAGTAGGTGCCGATCTAATACAGTGACATCGCTGATATCTGAGGCCTTTGCCAAGAAGTCAAGCCTAAGGAACTTGGAGTGAAACGTGTGTTATGGGGTGTTACTACCCCCACTACAAAACTTACCTACAACCTTCCGACGTAAAGCTCTTACGCGCGGCTCCTCGATGGGACAGGAACCTGCTTGAGACTTGCGTTTAGTCCCGACTACTTAAATGTTTACATTGATTGTACGTCACCTAAGACCATACCAGTTAATACACTGTACCGTACATTATTTAATCATGAAGAATTGGTATAGACAACCATTAAGACTGGTCTATTACGGTCGGGCTGGTTTAGCTACGCAGAGTTAAGTGGATGGAAGTTATCTACAGTAAGAGAAGCAAAAGGATTTTGAGCAAAATTTCTGGGCTGTTGTAAGCTTTACAGATCTATAAGCGCTATTTATTAAGGTGGCTTTAATCTGAATGACTTGAGTATCGACGGTTTGAAATTTCGTGAAGTAGCTCCGGTGCCTATAACATCTTATTGATACCAGAACATGACCGTGTTTCGCTAATAGGTTACCAGTCGATTCAATTGAGCCTAGGGACGACTACATTTAACTGGTTGGTCTAATGAAAGGGGAATGATTCGTTATTTTCAATCTAGGCCACATCTAATCGAGCGTTCTTGATTGTTCTTTATTAATGGCAGATTCCAAAGGGGGAGGTTGCGGCCGCTCCCCTATGCTCGGATGCCCGTTGCCCTACAATCACCTAAGCAACGTCGATGGTCTAGGACTCTATCCCATAAGCTTAGAGATGGCTGACCGGTATCTGGGGGCCGTCGCAGATGGTGGCTCCGGACGGCGGTGCCCTTTTAGCTTACCGTTTGGGACCCCAGGAAGATTCAGTCCGGACGGTCTGGGCAGTTCCGGCCACAGAGGCGACGATCGGACTATCGTTCATTTAACAGTAAGGCTGCCCTACGACCAGCACGGATCTGGCGGACCGGATGACACGCTCATCTGAATCCAGTATTAACTTCCGCGAGAGGCTAGACGGTATTTCACCGGTTCGGGGACCCACAGGATCACGAGTGGTGCTTTTGTCGCGGGCAATGGCCGGTCGCGAATCGGGGGTGGTACAAAAAGTACCTAGAGCGACAGTCCCGGAGGCGAAGGATATACGGCGCTGGACGGAACATGGTGCCTGGCGGCCGGAGCCGTCAGCGAAGCCGGCCGCAGCCCCTACTTTGTCACGGCTAGGCTTTTATCGCCCCCGCCCTCAAGGGCACGGTGCGCTCCTGAATCACTCTCGTATTCAGTAGTTTTGTGCATTATGCTGACGAAGCTATTGGTAGATAGCTTTAACGCAACTGCTAGTCCGCCTGCGAGGATAAACCTGCACCCCTCCCCCGCCCCCATAGCGGTCGGCGGTCTCCCAGCGGGTCACCCGTTCAAAAAGCGCGGACGGATGTTCCAGGGGAGCACGTGGGGACGGCCCGCCGGTAAATAAGGCTCGGGCCCGACCGCGGGTCTTCGGAGCGCTGCCGCCGCATCGTCGACGGACGGTGTTCCAGCGTCCACTTCATGGTAGGCATGGTGCCCCTTCCTCAGCCAGGACATCCTCCTCACCTGATCGCTATTGCTACTTTTACTTAATAAGACGTCCAGTGGGTCTTCCCATAATGGTCACTTGTCCCCTTCAACATGGTTGTTAACGTTATGGTCGGCGGGTGCGCGCCGCGCCGGGGCCCGCGCGTGTCGCTCCCCGCCGGCCTCCCGCCCGCCGGACGACCGCCCGTGTGCGCCCGGGAGCTCCGCTGCGGCGCGCCCTCGGGGGGTCGCGGCGAGGGGGAGGCCGCGAGCGGCCACGGACGCGCACAGGGTCGGCCCGTCGCCCCCGCCCGCGAGCGGCCGAGGGCGCTCCTGCCGACCCGCCTCCTCATGGCGGTGTGCGCCCGGCGGCCGGGCGGATGGGCCACGCCCCGGGTCCTTCGGGCGGCGGGACTAGCAAATCGCGGGCCTCAGCTCGAACGGCCCGCCCGCACGGGGAGGGGTGCGCCGGGGGGGCGGCCGCGGGGCCGGGCCACGCCCGCGACTGCGGCGCGCGCCGGGGGGCGGTGCGGGGTGGCTCCCCGCGGGGCGCCCCCCCACGCAGGGCCCTGGACGGCGCCACGCGCCCGATGGGGCGCGGGGGACGCCGGGCCCCCAGCGCAGGTGGGTGCCGCAGGCGCCCTGGAAGCGCACCACCGTTAGCTCCCGCGCCGCGTGCCGCTGCTGGGGCGCACGGCGGTTTGCTCGCCCCCACGCCCGCAGTCCACCCCAGTGACCGCTCCGGGCGCCCAAGTGCCGATGCGCGCAGCCGCGGAGCGCACCCGGGGCCACCGGGGGGGAGCGCCGGGTGCGGGGCATGGAGGGCTCGGGCGGGGCGCTCCGGGCGCCCGGGACCCTCCGGGCCCTCCCCGAGGCGGGCTGGCCGGGGCCACGCCGCCAGCCAGCCCGCGGCCTCCCGGGTCGTGCCGACGGGCGATGGCGCCTGCGCGCGAGCCGGGGCGCCGGGTACCGGGGCCTAGGGGGTCCCGTGACCGGGCTGCCCCGGGAGTCCCGGCCCGCTGCCGGGGGCGGAGAGGGACCCGTGCTCCCTCCTCGGGGGCCGGGTGGAGCCGGGGCCGTCCAACTGGCGAACCCGCGCCGTGCCGTCCCGCTGGCCGCCGGGCGCACCGCGGGC     
P       GTATAATAAAAAGTTTAATATTTATAGTAACTTAATTAATAGTTAATATTTTAAATATAGGAATCAATTTAAATTTATCTTTTAACTATTAACTTAATATATGAAGCAAATTAGTCTAAAAAATTTTATATAATAAAATATAACTTATAACATACTGTTTATTTGATTCCGATTAGGATATATGGAATTATAAATTACTGATACGTTTAAAACTAGAAATTATTACTTTTAAACGAATCCTCTACTTTTAAATGAATATAGAAAGTATTTCTGAGGTTTTAATTAAGACACTTAGGTACACTTAAAAATTAGAGTTACCACGTTAGTAAGTTCTATTATTAAATAATATAGTTTAATTTTTAATTAATAGTTAGAATAAGTTGAATAGTATCATAAAAAAAAGACTATATAAGTTATAATTAAGGGTGATTTATCATATAAAATCATTTGTCGATTAAAATATTAATTAATTGATAACCAACCTATTACATGCGTAAAGTTTTCATTTTGTAATTATCTCATTTATAATATTTTCCTGTTCTTTATTTACTTGCAGACATAAAATTACCTTTATCCACTACATAAAGTATATTTATTTAGAATAATTAACTTATTTCATGCTAATAACATTTAATATGAAAAGCTTTAAGTTCAATAAAGATTATAATGAAGAATGTTATATTATTAAAAACATTTTGTATTGCATGATAAAAAAATTATTTTTTAATAAACAATTATCATATAAATAATATTTATACAATTAAAAGTACTCAATTCATCATAATACACGTATATTTCATAAATTAATTTAGAATAATTAATAAATAAACACAATATTCTCCTGTTTCGCTATTTAATTTTTACTTATTATTATAACCTATCCCACTATATTTTAATCTATCCTGTGAATTCTAATATTAAAATTTAGTATGCAAATTTGTATTAGTATTATAAAAAATAAACTGATTAATTTAAAATTATAATCCCTGTTATCGTACTTGCACAAGATCGTTGTTGTTAGATTCAGAATAGGAATTTGAGGTTAAACCCGGGCAAGTAATAAGATAGTAAAGTAAAAGACGGCCCTATAATATCAATTCTATGATGATACTCCTACAAGTTACTGATTTTATCTGAGTTATCTCTAGGTTGGGGGTAATTACCTCATGGGCGGATCCTTTGGGGATTCCTAACCGACTTTGCAATACTATGAATCACCCACTGAATTCACTGTATGTATCTATTCTGTGCAAGATTTATTATAGCGAATTCTTAGTTTTATTCAAGTCGGTGCCGATCTAATACAGTGACATCGCTGATATCTGAAGCCTTAGCCTAAAAGTAAAGCCTAAGGAACTTGGAATGAAACGTGTGTTGTGGGGCGTTAGTACCCCCACTACAAAACTTACTTACAATCTTTTGATGTAAAGCTCTTACGCACGCCTCCTCGATGAGACGGGAGCTTGCTTGAGACTTGAGTTTAGTCCCGACTACTTACATGTTTACATTGATTATACGTCACCTAAGAACATACCAATTAACACATTGTACCGGACATTATCTAATCATGAAGAATTGGTATAGACAAACATTAAGACTGGTCTATTACGGTCGGGCTGGTTTAGCTACGCGGAATTAAGTAGATGGAAGTTATCTATAGTGACAGAAGCAAAAGGATTTCGAGCAAAATTTCTGGGCTGTTGTAAGCCCTACAGATCTATAAGCGCTATTTATTAATGTGGATTTAATCTGAATGATTTGAGTATCGACGGTTTAAAATTTCGCGAAGTAGCTCCGGCGCCTAAAACATCTTATCGACACAAGCACATGACCGCCTTTCGCTAATAGGTTATCAGTTGATGCAGCTGAGCCTAGGGATGACTATATTTAACTGGTTGGTCTAATGAAAGGGGAATGGTTCGTTATTTTCAATCTAAGCTAAATTTAATCGAACGTTCTTGACTATTCTTTATTATCGGTAGATTCTAAAGTAACAGGTTGCGGCCACTCCCCTATGCTCGGATGCCCGTCGCCCTACGATCACCTAAGCAACGTCGATGGCCTAGTACTCTATCCAATAAGCTTCGAGATGGTTGACCGGTATCTGGAGGCCGTCTCAGTTGGAGGGTCCGGACGGCAATGCCCTTTTACCTTACCGTTTGGGCCCCCAGAAAGATTCCGTCCAGACGGTCTGGGCAGGTCCGGCCACAGAGGCGACGATAGGACTGTCGCTCATTTAACCGCAAGGCCGCTCTACGCACAGCACGGGCCTGGCTGACCGGATGGCACGCTCATCTGAACCCAGTGTTAACTCCCGCGAGAGGCTAGACGGGATTTTACCGGTCCGGGGACCTCCATGATCATGGGTTTAGCTTTTGTCGCGGCCTATGGTCGGTTGCGAATCGGGGGTAATTCAAAAAGCATCCATAGCGACGGTCCCGGAGGTGGGTCATATTGGGCATTGCACAGAACATGGTGCCTGGCGGCCGGAGTCGGTAGCGAAGCCAGCCGCAGCTCCAACTTTGTCGCGGCTAGGCTTTGATCGCCCCCGCCCTCAATGGCACGGTGCGCTCCTGAGTCACTCTCGGATTCAGTAATTTTGTGCATTATGCTCACGCAGCTATTGTTACATAGCTGCAACGCAACTGCTAGTCCGCCTGTGAGGGTAAGCCCGTACCCCTCCACCGCCCCCATAGCGGCCGGCGGTCTCTCAGCGGGGCACCTGTTCAGAAAGCGCGGACGGATGATGCGGGGGAGCACGTCGGGACGGCCCGCCAGTAAATAAGGCTCTGGCCCGACCGCGGGTCTTGGGAGCGCTGCCGCCGCATCGCCGACGAACGGTGTTTCAGCGTCCACTTCGTGGTAGGCATGGTGTCCCTTCCTCAGCCGGGACATCCTCCCCACCTGATCGCTATTGCTACTTTTACTCAATAGGACGTCCGGTCGGCCTCTCCATAATGGCCACTTGTCCCCTTCAACATGGTCGTTAACGTTATGGTCGGCGGGTCCGCGCAGCGCCGGGGCCCGCGCGCGTCTCTCCCGGCCGGCCTCCCGCCCGCTGGACGACCGCCCGTGTGCGCCCGGGAGCTCCGCGGCGGCGCGCCGTCGCGGGGTCGCGGCGAGCGGGAGGCCTCGGGCGACCACGAACGCGCATAGGGTCGGCCCGTCGCCCCCGCCCGGGAGCGGCCGGGGGCGCTGCCGCCGAGCCGCCTCTTCATGGCGGTGTGCGCCCCGCGGCCGTGCGGATGGGCCACGCCCCGGGCCCGCCGGGCAGCCGGGCTAGCGATTCGCGGGCCGCTGCTCGAACGGACCGCCCGCAAGGGGAGGGGTATGCCGGGGGGGCGGCCGCGGAGCCGTGCCACCCCCGTGACTGCGGCGCTGGCCGGGGGGTGGTGCGGGGTGGCTCCACGTGGGGTTCCCCCCCACGCAGGGCCCTGGATGGCGCGACGCGCCCGAAAAGGCGCGGAGGACGCCGGGCCCCCAGCGCAGGTGGGCGCCGCAGGCGCCCTGCAAGCGCTCCACCGTTAACGCCCGCGCCGCCTGCCGCTGGTGGGGCGCACGGCGGCTTGCTCGCCCCCACTCCCACAATCCGCCCCGGTGAACGCTCCGGGGCCCCAAGCGCCGATGCGCGCCGCCGAGGAGCGCACGAGGGGTCACCGGGGGGGAGCGCGGGGCGCGGGGCGTGGAGGGCTCGGGCGGGGCGCCCCAGGCGCCCGGGACCCTCCAGGCCCTCCCCGAGGCGGGCTGGCCGGGGCCACGCCGCCAGCCAGCCCGCGCCCGCGCGCGTCGTGCCGACGGGCGGTGGCGCCTGCGCGCGAGCGGGCTCGGCGGGTACCGGGGCCTACGGGGCCCCGTGACCAGGCTTCCCAGGGAGTCCCAGCCCGCGGCCAGGGGCGGAGAGGGACCCGTGTGCCCTCCTTGGGGGCCGGGGGGAGCCGGGGCCGTCGAACTGGCAAACCCGCAACGTGCCCTCCCGCTGTCCACCGGGCACACCGCGGGC     
