# Supplementary material for: A simple method for data partitioning based on relative evolutionary rates
Source: PeerJ. 2018 Aug 28;6:e5498. doi: 10.7717/peerj.5498 (PMC6118207; doi:10.7717/peerj.5498)
Supplement: Data S1 — The datasets are provided in the PHYLIP format. [file peerj-06-5498-s002.zip › DataS2/SS10-8.phy]

17  4000
out     CAAAAGAGTAAGATAGGTAATGATTAAATATTGATTTTTTTCATTTAATGATATAAAAAATTTTTTAATTGTTCAAATGATTATCTACCCGAAACAATTTTAAGTTTATGTAAACTATAGTTAAATATCATGAATATTATAACATGTTCTGACTTTGTAAGATATTTGATTAAGTTACTTTGGAAATTTTAAATGAATCTACATAAAAATAGCAAAGTTAGAATCTCACTTATATAAACATTAATTATGATATTATTAAAAAATATTGTATATACGATTTGTAGTTTGTAAATTTCTAAGAAATTCTAATATGAGTATTCTTGATCACTTTATTATAATTAAATGTTTCCACCTTATGAAATGGATATTTTTAGCTAATTTTATGAAAGGGAATAAAGTGTTCCTATGTAAGATATAACTTAAAAAAATAATTTTAGCAACAATGCTCTATTATTGAAATGTAAATATTAATAATTGATACATATGAAACATAAATATGTTATTTTATACTTAATTAAACTCATCAACTATTTCATGTAATGGTATTCTATACTATTCAATACAAAGTTATGACATTTGAGTTTTGAGTCTAAGTATTATATAGATTAACATAGTATACTAATAAAATTAATAATACATAATTGGTATAGCCTAAATAAATATTAATTGTAATTCAATGCGATCTGTATATAAGTAATAGATGTTTAAAATACTATGTCATAAAAATGAAATTAAAGTTAATAATTAATATTGCATTTTGTATACTATTATAAACTATTTTCTTTGATACAAATTATCCTATATAAACATTTTCAAGATACTAGACAGAGCTCAGAAAACATCAGTATTCAATTTTTTTATTTGAATTAAAAATTTGTAATGATGTTAATTAAAATAGGTTTTCAAAAAATATAATTTATTACACAAAGATTTATAACTAAGCAACTTTTTATTACCATTTTTATAAGCTGTTCGAGATCAAACATTTGAATTTTACTCTACATTTTAATGAATATTTTGAAGGCTTGCAGCACTAACGAGCGGTTACCTAAAACGTGTCTCCAGATCACTGCATTTGTGTAATCTTGCAGCCCGATCCCTATACTCAGGGTAGAGGCAACAAGTCGTCTAGTGAATTAGAAACTCTCAATATTTTCTCGACATCCACACCAAGTCCATACTTCGATCGTGTGGTAGCCCCCTATGTAGGCTGTTTCTTGGCAATAATGACATCTTTTACGGTGGAGGCCCGACGTGGCTCTGATAGGGACAAGGCCTACTTTCCGTTCTCGTTAACCCGATTTACACGTGACCCATGAAGTAGAATATTTCTGTTGGCAATATTAGTAAGCTCGAAATTATTTGAAGAGGTAGGGCAGTGACCGGGTCCGGAAGGTAACAAATAGCGAGTAGGCGAAAAAAAAGCGTGTCCTGAATACGTGATTCCTAGGATATTATTGTATGAACTCTTTCAAGGTCCCCGGAGCATGAAACGAAATGTCGGATTCGCGCTATTGACAAACCATATGTAGTTTCCGCCGCCTATACAGAAAAACACTCAGTCAAAAATCTCTACTCTATGCTGTCAATGTCTTCGCCTATTTGCGCTCCTATTGGTTCTCATCTCGTATTGATTCTCCTTAGGGGCGTACTTTTGAATAACATCGGGATTCTAGAGAACGAATCGTCTGCAACCTGCATTATATACCATAGTACGAACAGCCGTTAATGTATAAGTATTAAAACTAACTGGAGAGCGTGTAAATTAACTTGTCGTTCAGTCATGTCACAGAGATAATACTTCAATCAGTTGATTTGCCCCCTGGACGATGGATCGGTGCAAGTTCGAAACCCATGATACGAGGTAACTCTTAGGCAGAACCGGGTACTGGCGATTATCCTTAGTGTAGCTTCTTCTAATTGCAGCTAACAGGAGGAATATAATCTCTTCCCATAGGCGTTTACATAAGACCTTACCCGAATAGGCATAAACTTGGTCTCTCTGGTGCTGCCCGTCACAGCCGGGTCTAGTGAAGTGACACACCTGCCTACTATGTCTCGTAATTTCTAGACTCCAGCGCCGTTTGCGGCAAAAATGGTCGCCCAGGGTCATGACTCCGGGGGGTAAGCGAGGACTCTGCAAGATGTAATGGCCCCCATCCGCTGTTCTAGGCATTAGTGGGTGGTTGTCTCGTATCCCGTTTGCCGGTCAGGGAACGCGGCTGCGTGAACGACGCCGCCTACAACATGTAATGATGACCCAACATGATAGGTTTTGTTGTAGTCGGCTAAGCCCTGCGGCACCACTGCTTCATGGGGAGCTAACGTGGAAGCTAGTAGTGCGGCAGAGGAAGGTTAGGCTAGCAGGGTGGAACGGTATCCGGACGCCAATGGCTTTCATAATCTCCCGCCTCTGCACCGTCTGACGCACCGTTTCAACAGAGCGGGCATTCCACCCTACACATCGTTAGAGTGTGGGTGGGACACCCAGTGGTGCACTCCCCCATGGGCAGCAGCTACCGATCCCGCTGCGCCAGGGGTGCGTGGATTCAGGGGGGATACGGGGCGGCCCGGGTCCGCTCGCGAGCTCTATATGTGCGTGATAGGTCCTGGAGGGTGCTCCTAGGCGTTCACTCTACACGAGACCGTTAACGGGTATAGACTCCATGTCTGTATGGACCCCTACTCTCTCGGGACTCCAACCACCTTTCCATTTTAAGGCTCTGTGCACCCTATCCCTTTATAATGTTAGTTCGTGGGTCTTTCAGGGGCTGGGTTGCTAAGGGGATTCGTTCAAGCTCACCGCCTCATCCAAAACGGGTTCTTCACATGGCTAGCGGCAGTAAGGGCGGCCTGTTGCGCCGCAGCCGTGGGCGATAATGTGTTGCGCGAGTTTGCGGGCCCCCCTCATGACCGGGAGCGTTGTCGCGCCCGCCACTGCGTTTACCCGACGAACACACCGCATCTACGGGCTGGGTGTTGCTCGGGTGAGCGTAGCGGAGCTTTGGCGGGCAGGCGGGCCCGGGCGCCGCGGTCCGGGCGCACCGGACGCGGAGCCCGCGGCGTGCCCGCGGGAGGGACGCTGCCCGGGGCGGCCCACTCCCGCTCCCTGCGGGGCGGCCAGGGCTGACGAGTGGGGAGTCCTGCACTACCGGGGGGGCCCCGGCCTCCGTCCGCCCGGGAAGTGGTGACCCCGGCTGGCCGGCGGTAGGCGCCTCCCAGCAAACGGGCACCGGGCCTCACCGGGTGAGGGGCGTCCTTACGGATCTCAAGGCGTCGGCGGCGCGCGGGGGGGTCACCCAGCGGCCCCAGGCTACGCGTTTGGGGCGCCCCAAGGGTAGCGCACGGCAGCGCGTCACGTTGCGCGGGCGGTGCGGGGTCGTCGCGGGGGGGGTGAGAGGGCGTTCGGGCCGAAGGAGCAACGCGCCGCGCGCCCGCCACCTGGCCCGGGCGCGCGCCCGGGCGGACCGCCTGGGCATCCGGCGGCAGCACTACTCGCCCGCTCGGCCAAGAGGGGGCGGAGCGCGGGGGTGCCGCAGCGTCGGCTCGGCCGCACGCCTCTAGGGGAGGGCGCGACGCGGGCACGGCACGGGGTTCGTGAGGGGCGCTCCCGGCCGGGTGTGAGCGGCGCCTGGCGCGGGAGACGACGCGGCCGCTCACGGCGTGCCGGTCAAATCGGACCCGCGGGCCGGGCCTGCCTGGCGCAACGGCCGGCGCATGCGCGCGCATCGCCGCTCGCGCCGGCGACCCAGTTGGGTCGTAGCCGCCTGCGACCAGGTGCGCGCCCCGCCCACACACGGGGCGGCAGACGCCGCCGCCTGGGGGAGCCTCAGCGCTCACCGCGTGACCGGGCCCCGGCCCGAGCGCGCCCGACCCCCCAGCCGCGCGCGGCTGAGCGACGGCCGGGCCGCCGGGCGTGTGGGACGAGCCTGAGGGGCATCTCGCTTCGGCCTCGCCCGCTGCGCGGGGGGCCCCTGCGTCGGCGCCTGCCGGTGGGTCA     
A       CAAGAGAGTAAGATAGGTAATGATTAAATATTGATTTTTTTCATTTAATAATGTAAAAAATTTTTTAATTGTTCAAATGATTATCTACCCAAAACAATTTTAAGTTTATGTAAACTATAGTTAAATATCATGAATATTGTAACATGTTCTGACTTTGTTAGATATTTGATTAAGTTACTTTGGAAATTTTAAATGAATCTACATAAAAATAGCAGAGTTAGAATCTCACTTATATAAACATTAATTATGATATTATTAAAAAATATTGTATATACGATTTGTATTTTATAAATTTCTAAGAAATTCTAATATGAGTATTCTTGATCACTTTATTATAATTAAATGTTTCCACCTTATGGAATGGATATTTTTGGCTAATTTTATGAAAGGGAATAAAATGTTCCTATGTAAGATATAACTTAAAAAGATAATTTTAGCAACAATGCTCTATTATTAAAATGTAAATATTAATAATTGATACATATTAAACATAAATATGTTATTTTATACTTAATTGAACTCATCAACTATTTCATGTAATGGTATTCTATACTATTCAATACAGAGTTATGACATTTGAGTTTTGAGTCTAGGTATTATATAGATTAACATAGTATACTAATAAAATTAATAATACATAATTGGTATAGCCTAAATAAATGTTAATTGTAATTCAATGCAATCTGTATATAAGTAATAGATGTTTAAAATACTATGTCATAAAAACGAAATTTAAATTAATAATTAATATTGCATTTTGTATACTATTATAAACTATTTACTTTAATACAAATTGTCCTATATAAACATTTTCAAGATACTAGGCAGAGCTCGGAAAACATCAATATTCAATTCTTTTATTTGAATTAAAAGTTTGTAATGATGTTAATTAAAATAGGTTTTCAAAAAATATAATTTATTACACAAAGATTTATAACTAAGCAAATTTTTATTACCATTTTTATAAGCTGTTCGAGATCAAACATTTGAATTTTACTCTACACTTTAATGAATATTTTGAAGGCCTGCAGCACTAACGAGCGGTTGCCCAAAACGTGTCTCCAGATCAGTGCATTTGCGTAATCTTGCAGCCCGATCCTTATACTCAAGGTAGAGTCAATAAGTCGTCCGGTGAATTGGAAATTCTCAATATTTTCTCGATATCTACACCACGTCTATACTTCAATCGGGTGGTAGTCCCCTATATAAGCTATTTCCTGGCAATAATGACATCTTTTACGGTGGAGGCTCGACGCGGCTCTGGTAGGAACAAAGTCTACTTTCCGTTCTCGTCAACCCAATTTACACGTTACCCATAAAGTAGAATATTTCTATTGGCAAAATTAGTAAACTCGAAAATATTTGAAGCGATAGCGCAGTGGTCGGGTCCGCAAAGTAACAAATAGCGAGTAGGCGAAAAAAAAGCGTGTCCTGAACACATGATTCCTGGGATATTACTGTGTGAACTCTCTCAAGGTCCCCGGAGCATGCAACGAAATGTCGGATTCGTGCAATTGAAAAACCATATGTAATTTCCGCCGCCTATACAGAAAAATACTCAGTCAAAAATCTCGACTCTATGATGTCAATGTCTTCGCCTATTTGCGCTCCCATTGGTTTTCATCTCGTATTGATCCTCCTTAGAGTCGTACTTTTGAATAACATCGGGATTCTAGATAACGAATAGTCTACAACTTGCATTATATACCCTAGTACGAACAGCCGTTAATGTAAAGGTTTTAAAACTAACTGGAGAGCGTGTAAATTAACTTGTCATTCAGTGATGTCACAGAGATAATACTTCAATCAGTAGATCTGCTCCCTGGACGATGGACCGGTGCAAGCTCGAAACCCATGATAAGAGGTAATTCTTAGGCAGACCCGGGCACTGGTGATTATCCCTAGTGTAGCTTCTTCTAATTGCAGCTAACAGGATGAACATAACCTCATCCCATAGGCGTTTACATCAGTCCACACCTGAATAGGCATGTACTTGATCTCTCGGGCGCAGCCCGTCACAGCCGGGTCCAGTGAGGTGACACACCTGCCTCCTATGTCTCGTAATATCGAGGCTCCAGCGCCGCTTGCGGCAAAAATAGTCGCCCAGGCTTATGCCTCCACGGGGTGTGCGAGGACTCTGCTAGATGTAATGGCCCCCATCCGCTGATCTAGGCACTAGCGCCTGGTTGTCTCGCATCCCGTGTGCCGGTCAGGCCAGGCGGCCGTGTGAACGACGCCACCTACAATCTGTAATGAAGGCCCAACATGGTAGGCCTTGTTGTAGTCGGCTGAGCCCAGCGACACCATTGCTTCATGGGGAGCTAACGTGAACGCTAGCAGTGCGGCAGAGGAAGGTTAGTCTGGCACGGTGGAACGGTATCCGGACGTGAGTGGCTTTAATACTCTCCAGTCTTGGCACCGTCTGACGCCCCGTTCCAGCAGATCGGGCATTCAACCGTTCAGATCGCCAGAGTGTGAGTGGGACACCCAGTGGTGCACTCGCCCATGGGCAGCAGTTACCGATTCTGCTGCGCCAGGGGTGCGAACAAACAGGGAGGACACGGGGCGGCCCGGGTACGGTAGCGAACTCTTTATGTGCGTCAGAGGTCCTGGAGGGAGCTCCTAGGCGTTTACTCCACAGGAGGCCGTAAACGGGTATTGTCTCCCGGTCTGTATGGGCCCCTATTCCCTTGGAACTCCAACCGCCTTTCCATTCTAGGGCTCTGGACACTCTATCTTTTTATAATGTTGGTTCGCGGGTCTTCCAGGGGCTGGGTTACTAATGGGATTCGTACAAGCTCACCGCCTGATCCAAAACGGGTTCTTCACATGACTAGCGGCAGTAAGGGCACCCTGGTGCGTCGCAGGCGGGGGCGAAAATGTGTTGCGCGAGTTTGCGGGCCCCCCTCATGAACGGGAGCGTTGTCGCGCCCGCCACTGCGTTTACCCGACGAACACGCCGCATCTACGGGCCGGGTGTTGTTCGGGTGAGCATAGCGGACCTTGGGCGGGCGGGCGGGCCCTGGCGCCGCGGGCCCGCCCCATCGGATGCGGGGCCCGCGGCGGGCCCGCGGGGGGGACGCTGCCCGGGGCTGTCGACTCCCGCTCCCTGCGGGGCGGCCAGGGCTGGCGAGTGGCAAGTCCCGCGCTACCGGGGCGACCCCGGCCTCCGCCCGCCCGGGCGGGCGTGCGCGCGCCTGGCCGGCGGTAGGCGCCTCGCAGCTAACGGGCGCCGAGCCTCACCGGCCGAGAGGCGACCATACGGGACCCGAGGCGTCGGCGGCGCGGGGAGGGGTCACCCGGCGTCCCCACGCTACGGGTTTGGGGCGCCCCAAGGGTAGCCCACGGCAGCGTGCCACGGTGCGCGGGCGGGGCGGGGTCGTCGCGGGGGGTGTGAGTGGGCGTTCGGGCCGGAGGCGCAACGCACCGCGGGCCCGCCAGCTGGCCCGGGCGCGCGCGCGGGCCGACCGCCTGGGTATCCGGCGGCAGCACTACTCGCCCGCTCGACCAAGAGGGGGCGGAGCGCTGGGAGGCCGCAGCGTCGGCTCGGCCGCACGCCTCTACGGGAGGGCGCGACGCGGACACGGCACGGGGTTCGTGAGGGGCGCTGACGGCCGGGTGTGAGTGGCACCTGGGGAGGGAGAGGACGGGACAGATCACGGGGCGCCCGTCGAATGGGTCCCGCGCGCGGGGGCTGCCTAGCGCAACGCCCGGGGCATGCGCGCGCACCGCCGCTCGCGCCGCCGACCCAGTTGGGTCGTAGTCGCCCGCAAGCAGGTGCGCGGCGCGCCCACGCACGGGGCGGCAGAGGCCGCCGCCTGGGGGAGCCTCAGGGCTCGCCTCGCGGCCGGGCCCCGGCCCGAGAGCGCCCGACCCTCCAGCCGCCCGCGGCTGATCGACGGGCGGACCGCCGGGCGTGGAGGACGGGCCTGAGGGGCGTCTCGCTTCGGCCCCGGCCGCTGCGCTGGGGGCCCCTGCGGCGGCGCCAGCCGGCGGGTCA     
B       CAAAGGAGTAAGATGGGTAATGATTAAATATTGATTTTTTTCATTTAATAATGTAAAAAATTTTTTAATTGTTCAAATGATTATCTACCCAAAACAATTTTAAGTTTATGTAAACTATAGTTAAATGTCATGAATATTGTAACATGTTCTGACTTTGTTAGATATTTGATTAAGTTACTTTGGAAATTTTAAATGAATCTACATAAAAATAGCAAAGTTAGAATCTCACTTATATAAACATTAATTATGATATTATTAAAAAATATTGTATATACGATTTGTAATTTATAAATTTCTAAGAAATTCTAATATGAGTATTCTTGATCACTTTATTATAATTAAATGTTTCCACCTTATGAAATGGATATTTTTAGCTAATTTTATGAAAGGGAATAAAATATTCCTATGTGAGATATAACTTAAAAAAATAATTTTAACAACAATGCTCTATTATTAAAATGTAAATATTAATAATTGATACATATAAAACATAAATATGTTATTTTATGCTTAATTAAACTCATCAACTATTTCATGTAATGGTATTTTATACTATTCAATACAAAGTTATGACATTTGAGTTTTGAGTCTAAGTATTATATAGATTAACATAGTATACTAATAAAATTAATAATACATAATTAGTATAGCCTAAATAAATGTTAATTGTAATTCAATGCAATCTGTATATAAGTAATAGATGTTTAAAATACTATGTCATAAAAACGAAATTAAAATTAATAATTAATATTACATTTTGTATACTATTATAAACTATTTTCTTTAATACAAATTATCATATATAAACATTTTCAAGATACTAGACAGAGCTCGGAAAACATCAATATTCAATTTTTTTATTTGAATTAAAAGTTTGTAATGATATTAATTAAAATAGGTTTTCGAAAAATATAATTTGTTACACAAAGATTTATAACTAAGCAACTTTTTAGTTCCATTTTTATAAGCTGTTCAAGATCAAACATTTGAATTTTACTCTACACTTTAATGAATATTTTGAAGGCATGCAGTACTATCGAACGGTTACCCAAAACGTGTCTCCAGATCAGTGCATTTGTGTAATCTTGCAGCCCGATCCTTATACTCAAGGTAGAGGCAACAAGTCGTCCGGTGAATTAGAAATTCTCAATATTTTCTCGATATCTACACCAAGTCTATATTTCAATCGAGTGGTAGCCCCCTATGTAAGCTATTTCTTGGTAATAATGACATCTTTTACAGTGGAGGCTCGACGCGGCTCTGCTAGGAATAAGGTCTACCTTCCGTTCTCGTCAACCTAATCTACACGTTACCCATAAAGTAGAATATTTCTTTTGGCAAGATTAGTAAGCTCGAAACTATTTGAGGAGCTAATGCAGTGATCGGGTCCGGAAGGTAACAAATAGCGAGTAGGCGAAAAAAAAGCGTGTCCTGAACACATGATTCTTTGGATATTAGTGTGTGAACTCTTTCAAGGTCCCTGGAGCATGCAACGAAATGTCGGATTCGCGCGATTGAGAAACCATATGTAGTTTCCGCCGCCTACACAGAAAAATACTCAGTTAAAAATCTCGACTCTATGTTGTCAACGTCTTCGCTTATTTGCGCTCCTATTGGTTTTCGTCTCGTATTGCTGCTCCTTAGAGACGTATTTTTAAATAACATCGGGATTCTAGATAACGAGTAGTCTGCAACTTGCATTATATACCCTAGCACGAACAGCCGTTAATGTATAGGCATTAAAACTAACTGGAGAGTGTGTAAATTAACTTGTCATTCAGTGATGTCTCAGAGGTAATACTTCAATCAGCTGATTTGCTTCCTGGACGATGGATCGGTGCAAGCCCGAAACCCATGATACGAGGTAATTCTTAGGCAGACCCGGGTGCCGGTGACTATCCTTAGTGTAGCTTCTTCTAATTGCGGCTAGCAGGATGAATAGAATCTCGTCCCATAGTCGTCTACATCAGTCATTACCCGAATAGGCATGAACTTGGTCTCTGAGGTGCAGCCCGTCACAGCCGGGTCCAGTGAGGTGACACACCTGCCTCCTATGTCTCGTAATTTCGAGGCTCCAGCGCCGCTTGCGGCAAAAATAGTCGCCCAGGCTTATGACTTCGCGGGGTGCGCGACGACTCTACTACATGTAATGGCCCCCAACTGCTGATCTAGGCACTAGGGCCTGGCGGTCTCGCATTCCGTTAACCGGTCAGGCCAGACGGCTGTGGGAACGACGCCACCGACAACTCGTAATGATGACCCAACATGGTAGGCTTTGTTGTAGTCGGCTAAGCCCTGCGGCACCACTGCTTCATGGGGAGCTAATGTGGAGACTGGCAGTGCGGCAGAAGACGGTTAGCCTGGTAGGGAGGAACGGTGTCCGGACGCAAATGGCTTTGATACTCTCCAGGCTCAGCACCGTCTGATGCGCCGTTGCAACAGAGCAGGCGTTCTACCTTTCAGATCGCCAGAGTGTGGGCGGGACACCAAGTGGTGCACTCGCCCATGGGCAGCAGCTAACGATTCCGCCGCGCCAGGGGTGCGAACAGGCAGGGAGGATACGGGGCGGCCCGGGTGCGCTAGCGAGCTCTGTATGTGCGTGAGAGGTCCTGGAGGGTGCTCCTAGGCGTTCACTTCACATGAGACCGTCTACGGGTATTGCCTCCAAGTCTGTATGGGCCCCTACTCCCTCGGGACTCCAACCACCTTTCCATTTTAGGGCCCTGGTCACACTGTCTCTTTATAATGTTGGATCGAGGGTCTTCCAGGGGCTGGGTTGCTAATGGGATTCGTTCAAGCTCACCGCCTGATACGAAACGATTCCTTCACATGCCTAGTGGCAGTAAGGGCATCCTGCTGCGTCGCAGCCGCGGGCGATAATGTGTTGCACAAGTTTGCGAGCCCTCCTCATGACCGCGAGCGTTGTCGCGCCCGCCACTGCGTTTACCCGACGAAAACACCGCATCTACGGGCCGGGTGTTGTTTGGGTGAGCATAGCGGAGGTTGGGCGGGGTGGCGGGCCCGGGCACTGCCGGCCCGGCCCACCGCACGCGGGGCCCGCGGCGCGCCCGCGGGAGGGACGCTGCCCGGGGCGGCCCACTCCCGTTCCCCGCGGGGCGGCCAGGGCCGGCGAGTGGTAAGTCCTGCGCTACCGGGGCGGCCCCGGCCTCGCCCCGCCCGCGCGGTGGTGACCCCGGCTGGCCGGCGGTAGGTGCCTCGCAGCCAACGGGCTCCGGGCCGCACCGGGCGAGGGGCGTCCTTACGTGTCTCGAGGCGTCGCCGGCGCGTGCTGGGGCCACCCGGCGGCCCCATGCTACGCGTATGGGGCGCCCCAAGGTTAGCGCACGGCAGCGGGCCACGCTGCGCGGGCGGTGCGGGGTGGTCGCGGGGGGCGTGAGGGGGCGTTCGGGCCGGAGGAGTAACCCGCCGCGTACCCGCCAAGTTGCCCGGGCGCGCACCCGGGCGCACCGCCTGGGTGTCCGGCGGCAGCACTACGCGCCCTCTCGGCCAAGAGGGGGCGGAGCGCGGGGGGGCCGCAGCGTCGGCTCGGCCGCACCCCTCTACGGGAGGGCGCGGCGCAGGGACGGCACGGGGCCCGCGAGGGGCGCTCCCGGCCGTGACGGAGCGGCACCTAGCGTGGGAGATGACGCGGCCGCTCACGGCACGCCAGTCCAATGGGGCCCGCGGGCCGGGGCTGCCTAGCGCAACGCCCGGCGCACTCGCGCGCACCGCCGCTCGCGCCGCCGACCCAGGTGGGGCGTAGCTGCCCGCCATCAGGTGCGCACCGTGCCCACGCACGCGGCAGCAGAGGCCGCCGCCTGGGGGAGCTTGAGGGCTCCCTGCGCGGCCGGGCCCCGGCCCGATCGCGCCCAGCCCCCCAGCCGCCCGCGGCTGAGCGACGGTCGGACCGCCGGGCGTGTAGGACGCGCCTGAGGGGCGTCTCGCTTAAGCCTCGCCCGCTGCGTCGGGGGCCCCTGCGGCGGCACCTGCCGGCGGGTCA     
C       CAAGTGAGTAAGATAGGTAATGATTAAATATTGATTTTTTTCATTTAATAATGTAAAAAATTTTTTAATTGTTCAAATGATTATCTACCCGAAACAATTTTAAGTTTATGTAAACTATAGTTAAATGTCATGAATATTATAACATGTTCTGACTTTGTTAGATATTTGATTAAGTTACTTTGGAAATTTTAAATGAATCTACATAAAAATAGCAAAGTTAGAATCTCACTTATATAAACATTAATTATGATATTATTAAAAAATATTGTATATACGATTTGTAATTTATAAGTTTCTAAGGAATTCTAATATGAGTATTCTTGATCACTTTATTATAATTAAATGTTTCCACCTTATGAAATGGATATTTTTAGCTAATTTTATGAAAGGGAGTAAAATGTTCCTATGTGAGATATAACTTAAAAAAATAATTATAACAACAATGCTCTATTATTGAAATGTATATATTAATAATTGATACATATGAAACATAAATATGTTATTTTATACTTAATTAAACTCATCAACTATTTCATGTAATGGTATTCTATACTATTCAATACAAAGTTATAACATTTGAGTTTTGAGTCTAAGTATTATATAGATTAACATAGTATACTAATAAAATTAATAATACATAATTGGTATAGCCTAAATAAATGTTAATTGTAATTCAATGCAATCTGTATATAAGTAATAGATGTTTAAAATACTATGTCATAAAAACGAAATTAAAATTAATAATTAATATTGCATTTTGTATACTATTATGAACTATTTACTTTAATACTAATTATCCTATATAAACATTTTCAAGATATTAGACAGAGCTCAGAAAACATCAATATTCAATTTTTTTATTTGAATTAAAAGTTTGTAATGATATTAATTAAAGTAGGTTTTCAAAAAATATAATTTATTACACAAAGATTTATAACTAAGCAACTTTTTATTACCATTTTTATAAGCTGTTCAAGATTAAACATTTGAATTTTACTCTACACTTTAATGAATATTTTGAAGGCCTGCAGTACTAACGAGCGGTTCCCTAAAACGTGTCTCCAGATCACTGCATTTGTATAATCTTGCAACCCGATCCTTATACTCAAGGTAGAGGCAATAAGTCGTCCGGTGAATTAGAGATTCTCAATATTTTCTCGATATCTATACCAGGTCTATATTTCAATCGAGTGGTAGTCCCCTATTTAAGCCCTTTCTTGGTAATAATGACATCTTTTACTGTGGAGGCTCGACGCGGTTCTAGTAGGAATAAAGTCTACCTTCCGTTCTCGTCAACTTAATTTACACGTTACCCATAAAGTAGAATATTTCTGTTGGCAAGATTAGTAAACTCGAAATTATTTGAAGCGGTAGTGCAGAGATCGGGTCCGAAAAGTAACAAATAGCGAGTAGGCGAAAAAAAAGCGTGTCCTGAACACTTGATTCCTTGGATATTACTGTATGTACTCTTTCAAGGGCCCCGGAGCATGAAACGAAATGTCGGATTCGAGCAATTGAGAAACCATATGTAGTTTCCGCCGCCTATACAGAAAAATACTCAGTCAAAAATCTCGACTCTATGGTGTCAATGTCTTCGCTTATTTGCGCTCCTATTGGTTTTCATCTCGTATTGATCCTCCTTAAGGGCGTACTTTTTAATAACATCGGGATTCCAGACAACGAATAGTCTGCAACTTGCATTATATACCCTAGCACGAACAACCGTTAATGTATATGCATTAAAACCAACTGGAGAGCGTGTAAATTAACTTGTCGTTCAGTGATTTCACAGAGGTAATACTTCAATCAGCCGATTTGCTTCCTGGACGATGGATCGGTGCAAGCCCGAAACCCATGATACGAGGTAATTCTTAGGCAGACCCGGGCGCTGGCGAATATCCCTAGTGTAGCTTCTTCTAATTGCAGCTAACAGGATGAACACAATCTCATCCCATAGGCGTCTACATCAGCCCTTACCGGAATAGGCATGAACTTGATCTCTTGGGTGCGGCCCGTCACAGCCGGATCCGGTGAGGTGACACACCTGCCTCCTGTGTCTGGTAATTTCGAGACTCCAGCGCCGATTGCGGGAAAAATCGTCGCCCAGGCATATGACTCCGCGGGGTGTGCGAGGACTCTCCTAGATGTAATGGCCCCCATCCGCTGGTCTAGGCACTAGTGCATGGTTGTCTCGAATTCCGTATGCCGGTCAGGATAAGCGGCCGCGTGAAAGACTCCACCAATAACCGGTAATGAAGACCCTACATGGTGGGTTTTGTTGTAGTCGGCTAAGCCCTGCAGCACCACTGCTTCATGGGGAGGTAACGTGGAGGCTGGTAGTGCGGCAGAGGTGGGTTAGCCTGGCAGGGTGGAAAGGTGTCCGGACGCCAGTGGCTTTCATACTCTCCAGTCTCAGCACCGTCTGACGCACCATTTCAGCAGACCAGGCGTTCGGCCGTTCAGATCGCCAGAGTGTGGGTGGGACACCCAGTGGTGCGCTCGCCCATGGGCGACAGCTACTGATTCCCCAGCGCCAGGGATGCGAGCAAACAGGGTGGATACGGGGCGGCTCGGGTACGCTAGCAAGCTCTATATGTGCGTGAGAGGTCCTGGAGGGTCCTCCTCGGCGTCTACTCTACACGAGACCGTTAACGGGTATTGTCTCCTGGTCTGTATGGGCCCCTATTCTCTGGGGACTCCAACGACTTTTCCATTGTATGGCTCTGTACACCCTATCCCTTTATAATGTTGGTTCGCGGGTCTTGCAGGGGCTGGGTAGCTAATGGGATTCGTACAAGCTCACCGCCTGATCCAAAACGTTTTCTTCACATGACTAGCAGCGGTGAGGGCGCCCTGCTGCGTCGTAGCCGTGGGAGAAAATGTGCTGCGCGAGTTTGCGGGCCCCGCTCATGACCGAGAGCGTTGTCGCGCCCGCCACTGCGTTTACCCGACGAACACACCGCATCTACGGGCCGGGTGTTGTTCGGGAGAGCTTAGCGGAGCTTGGGCGGGCGGGCGGGCCCGGGCGCTGCGCTCCCGGCGCGCGGGACGCGGGGCCCGCGGCGCGCCCGCGGGAGAGACGCTGCCCGGGGCGGCCCACTCCCGCCCCCTGCGGGACGGCCAGGGCGAGCGAGTGGGCAGTCGTGCGTTACCGGGGCGGCCCCGGCCGCCGCCCGCCCGGGCGGCGGTGACCCCGGCTGGCCGGCGGTAGGCGCCTCGCAGCTAACGGACGCCGGGCCTCACCGGGCGAGGGGCGCCCTTACGGGTCTCGAGGCGTCGGCGGCGAGGTCCGCGGTCACCCGGCGGCCCCATGCTACGGGTTTGGGGCGCCCCAAGGGCAGCGGACGGCAGCGGGTCACGCTGCGCGGACGGTGCGGGGTGGTCGCGGAGGGGGTGAGAGGGCGTTCGGGCCGGAGGAGGAACGCACCGCGCGCCCGCCAGCTGGCCCGGGCGCGCACGCGGGCGGACCGCCTGCGTATCCGGCGGCAGCACTACTTGCCCCCTCGCCCAAGAGGGGGCGGGGCGCGGGGGTGCCGCAGCCTCGGCTCGGCCGCACGCGTCTACGGGAGGGCGCCGCGCGGGCACGGCACTGGGTGCGTGAGGGGCGCTCCCGGCCGTGTGTGACCGGCACCTAGCGCGGGACACGACGCGGCTGCCCGCGGGGCGCCGGTCTAATGGGGCCCGCGGGCCGGGCCCGCCAGGCGCAACGGCCGCCGCATTCGCGCGCAGCGCCGCGCGCGCCGCCGACCCATCTGGGTCGTAGTCGCCTGCGAGCAGGTGCGCGCCGCGCCCACGCCCAGGGCGGCAGAGGCCGCCGCCTGGGGGAGCCTCAGGGCTCACTGCGCGACCGGGGCCCGGCCCGCCCGCGCCCGATCCCCCAGCCGCCCCCGGCTGAGCGACGGCCGGACCGTCGGGCGTATAGGACGGGCCTGAGGGGCGTCTCGCTTCGGCCCCGCCCGCTGCGCGGGGGGCCCCTGCGGCAGGGCCCGCCGGCGGGTCA     
D       CAAAAGAGTAAGATAGGTAATGATTAAATATTGATTTTTTTCATTTAATAATGTAAAAAATTTTTTAATTGTTCAAATGATTGTCTACCCAAAACAATTTTAAGTTTATGTAAACTATAGTTAAATATCATGAATATTATAACATGTTCTGACTTTATTAGATATTTGATTAAGTTACTTTGGAAATTTTAAATGAATCTACATAAAAATAGCAGAGTTAGAATCTCACTTATATAAACATTAATTATGATATTATTAAAAAATATTGTATATACGATTTGTAGTTTATAAATTTCTAAGAAATTCTAATATGAGTATTCTTGATCACTTTATTATAATTAAGTGTTTCCACCTTATGAAATGGATATTTTTAGCTAATTTTATGAAAGGGAATAAAATGTTCCTATGTAAGATATAACTTAAAAATATAATTTTAACAACAATGCTCTATTATTAAAATGTGAATATTAATAATTGATACATATGAAACATAAATATGTTATTTTATACTTAATTAAACTCATCAACTATTTCATGTAATGGTATTCTATACTATTCAATACAAAGTTATGACATTTGAGTTTTGAGTCTAAGTATTATATAGATTAACATAGTATACTAATAAAATTAATAATACATAATTGGTATAGCCTAAATAAATGTTAATTGTAATTCAATGCTATCTGTATATAAGTAATAGATGTTTAAAATACTATGTCATAAAAACGAAATTTAAGTTAATAATTAATATTACATTTTGTATACTATTATAAACTATTTTCTTTAATACGAATTATCCTATATAAACATTTTCAAGATACTAGACAGAGCTCAGAAAACATCAATATTCAATTTTTTTATTTGAATTAAAAATTTGTAATGATATTAATTAAAATAGGTTTTCAAAAAATATAATTTATTACACAAAGATTTATAACTAAGCAACTTTTTATTACCATTTTTATAAGCTGTTCAAGATCAAACATTTGAATTTTATTCTACACTTTAATGAATATTTTGAAGACCTGCAGTACTAACGAGCGGTTTCCAAAAACGTGTCTCCAGATCAGTGCATTTGTGTAATCTTGCAGCCCGTTCCATATACTCACGGTAGAGGCAATAAGTCGTCCGGTGAATTAGAAACTCTCAATATTTTCTCGACATCTATACCACGTCTATATTTCGATCGAGCGGTAGACCCCTATCTAAGCTATTCCTTGGTAATAATGACATCTTTTACGGTGGAAGCTCGACGTGGCTCTGATAGGAACAAGGTCTACTTTCCGTTCTCGTCAACCCAATTTACACGTAACCCATAAAGTAGAATATTTCTGTTGGCAAAACTAGTAAGCTCGGAACTATTTGAAGTGGTAGTGCAGTGACCGGGTCCGAAGAGTGACAAATAGCGAGTAGGCGAAAAAAGAGCGTGTCCTGAACACATGATTCCTTGGATATTACTGTGTGAACTCTTTCAAGGTCCCCGGAGCATGAAACGAAATGTCGGATCCGCGCGATTGAAAAACCATATGTAGTTTCCGCCGCCTGCACAGAAAAATACTCAGTCAAAAATCTCGACTCTATGATGTCAATGTCATCGCTTATTTGCGCTCTTATTGGTTTTCATCTCGTATTGATTCTCCTTAGGGACGTACTTTTGAATAACATCGGGATTCTAGAAAACGAATGGTCTGCAACTTGCATTATATACCCTAGTACGAACAGCCGTTAATGTATAAGTGTTAAAACTAACTGGAGAACGTGTAAATTAACTTGTCATTCAGTGATATCACAGAGATAATACTTCAATCAGTTGATTTGCTTCCTAGACGATGGATCGGTGCAAGCTCGAAACCCATGATATGAGGTAATTCTTAGGCAGAGCCGGGTGCTGGCGATTATCCCTAGTGTAGCTTCTTCTAATTGCAGCTAACAGGATGAATATAATCTCATCCCATAGGCGTCTACATCAGACCGCACCAGAATAGGCATGAACTTGGTCTCTCAGGTGCAGCCCGTCGCAGCCGGGTCTGGTGACGTGACACACCTGCCTCCTATGTCTTGTAATTTCGAGACTCCAGCGCCGTTTGCGGCAAAAATAGTCGCCCAGGCGAATGACTCCTCGGGGTGCGCGATGACTCTGCTAGATGTAATGGCCCCCATCTGCCGGTCTAGGCATTAATGCCTGGTTGTCTCGTATTCCGTGTGCCGGTCAGGAGAGGCGGCGGCGTGAACGACGCCACCAACAACTTGTAATGATGACCCAACATGGTAGGTTTTGTTGTAGTCGGCTAAGCCCTGCGGCCCCATTGCTTCATGGGGAGCTAACGTGGAGGCTAGTAGTGCGGCAGAAGAAGGTTACCCTGCAAGGGCGGAACGGTATCCGGACGCGAGTGGCTTTAATACTCTCCGGACTCCGCACCGTCTGACGCACCATTCCAACAGAACCGGCGTTCCACCCTCCAGATCGCTAGAGTGTGGGTGGGACACCCAGTGGTGGGCTCCCCCATGGGCGGCAGCTACCGATACAGCCGCGCCAGGGCTGCGAACAGACAGGGTGGATACGGGGCGGCCCGGGTACGCTAGCTACCTCTATATGTGCGTCAGAGGTCCTGGAGGGTGCTCCTAGGCGTTAACTCTACATGAGGCCGTTAACGGGTATTGCCTCCCCGTCTATATGGGCCCCTATTCCCTCGAGACTCCAACCGCCTTTCCATTCTAAGGCCCTAGACACCCTATCTTTTTTTAATGTTAGTTCGCGGGTCTTCCAGGGGCTGGGTTGCTAATGGTATTCGTTCAAACTCACCGCCTGATCCGAAACGATTTCTTCACATGACTAGCGGCAGTAAGGGGACCCTGCTGCGTCGTAGCCGAGGACGATAATGTGGTGCGCGAGTTTGCGAGCCCCCCTTACGAACGTGGGCGTTGTCGCGCCCGCCACTGCGATTACCCGACGAACACACCGCATCTACGGGCTGGGTATTGGTCGGGGGAGCATAGCGGAGCTTGGGCGGGCGGGCGGGCCCAGGCACAGCGAACCGGGCTCACCGGACGCGGGGCCCGCGGCGCGCCCGCGGGAGGGACGCCGCCCGGCGCGGGGCACCCCCGCTCCCGGCAGGGCGGCCAGCGCTGGCGAGTGGCAAGTCCTGCGCTACCGGGGAGGCCCCGGCCTCCGCCCGCTCGGGCGGTGGTGACCCCGGCTGGCCGGCGGTAGGCGCCTCGCAGCTAACGGGCGCCGGGCCTCACCGGGCGAGGGGCGGCCTTATGGGTCTCGAGGCGGCGGCGGCGCGGGCGGCGGCCACTCGGAGGCCCCATGCTACGCGTCTGGGGCGCCCCAAGGACAGCGGACGGCAGGGCGCCACGCTGTGCGGACGGTGCGGGGTGGTCGCGGATGGGGTGAGAGGGCGTTTGGGCCGGAGGAGCAACGCGCCGCGGGCCCGCCACCTGGCCCGGGCGCCCGCTCGGGCGGACCGCCTGGGTATCCGGCGGTAGCAGTACTCGCCCCCTCGCCCCAGAGGGGGCGGAGCGCGGGGGCGCTGCAGGGTCGGTTCGGCCGCACGCCTCTACGGGAGGGCGCGACGCGAGCACGGCACAGGGTACGTGAGGGGCGCTCCCGGCCGTGTGCGAGCGGCACCTAACGTGGGATATGACGCGGCCGCCCACGGCTGGCCGGTCGAATGGGGCCCCCGGGCCGGCCCCGCCTGGCGCAACGCCCGACGCATACGCGCGCACGGCCGCTCGCGCCGGCGACCCAGCTGGGTCGTAGGGGCCCGCGAGCAGGTCCGCGCCGCGCCCACGCACGGGCCGGCAGAGGCCGCCGCCCGGGGGAGCCTCAGGGCCCACTGTGCGGCCGGGCCCCGGCCCGACCGCGCCCGACCCCCCAGCCGCCCGCGGCTGAGCGACGGGCGGACCGCCGGGCGGGTGGGACGGGCCTGAGGGGCGTCTCGCTCCGGCCCCTCCCGCTGCGCGGGGGGCCCCTGCGGCGGGGCCTGCCGGCGGGTCA     
E       CAGGAGAGTAAGATAGGTAATGATTAAATATTGATTTTTTTCATTTAATAATGTAAAAAATTTTTTAATTGTTCAAATGATTATCTACCCAAAACAATTTTAAGTTTATGTAAACTATAGTTAAATATCATGGATATTGTAACATGTTCTGACTTTGTTAGATATTTGATTAAGTTACTTTGGAAATTTTAAATGAATCTACATAAAAATAGCAAAGTTAGAATATCACTTATATAAACAATAATTATGATATTATTAAAAAATATTGTAAATACGATTTGTAATTTATAAATTTCTAAGAAATTCTAATATGAGTATTCTTGATCACTTTATTATAATTAAATGTTTCCACCTTATGAAATGGATATTTTTGGCTAATTTTATGAAAGGGAATAAAATGTTCCTATGTAAGATATAACTTAAAAAAATAATTTTAACAACAATGCTCTATTATTAAAATGTAAATATTAATAATTGATACATATAAAACATAAATATGTTATTTTATACTTAATTGAACTCATCAACTATTTCATGTAATGGTATTCTATACTATTCAATACAAAGTTATGACATTTGAGTTTTGAGTCTAAGTATTATATAGATTAACATAGTATACTAATAAAATTAATAATACATAATTGGTATAGCCTAAATAGATGTTAATTGTAATTCTATGCAATCTGTATATAAGTAATAGATGTTTAAAATACTATGTCATAAAAACGAAATTTAAATTAGTAATTAATATTACATTTTGTATACTATTATAAACTATTTTCTTTAATACAAATTATCCTATATAAACATTTTCAAGATACTAGACAGAGCTCAGAAAACATCAATATTCAATTTTTTTATTTGGATTAAAAATTTGTAATGATATTAATTAAAATAGGTTTTCGAAAAATATAATTTATTACACAAAGATTTATAACTAAGCAACTTTTTATTACCATTTTTATAAGCTGTTCAAGATCAAACATTTGAATTTTACTCTACACTTTAATGAATATTTTGAAGGCTTACAGAACTAACGAACGGTTACTCAAAACGTGTCTCCAGATCAGTGCATTTGTGTAATCTTGCAACCCGATCCTTATACTCAAGGTAGAGGCAACAAGTCGTCCGGTGAATTGGAAATTCTCAATATTTTCTCGATATCAACACCAAGTCTATAATTCGATCGAGTGGTAGTCCCCTATATAAGCGATTTCCTGGTAATAATGACATCTTTTACGGTGGAAGCTCGACGCGGCTCTGGTAGGAAAAAAGCCTACTTTCCGTTCTCATCAACCCGATTTACACGTTGCCCATAAAGTAGAATGTTTCTGTTGGCAAGATTAGTAAGCTCGGAACTATTTGAAGCGATAGTGCAGTGACCGGGTCCGAAAGGTAACAAATAGCGAGTAGGCGAAAAAAAAGCGTGTCCTGAACACATGATTCCTAGGATATTATTGTATGAACCCTTTCAAGGTCCCCGGAGCATGGAACGAAATGTCGGATTCGCGCAATCGAAAAACCATATGTAGTTTCCGCCGCCTATACAGAAAAATACTCAGTCAAAAATCTCTACTCTATGATGTCAACGTCTTCGCCTATTTGCGCTCCTATTGATTTTCATCTCGTATTGATCCTCCTTAGGGACGTATTTTTGAATAACATCGGGATTTTAGAGAACGACTGGTCTGCAACTTGCATTATATACCTTAGTACGAATAACCGTTAATGTATAAGTGTTAAAACTAACTGGAGAACGTGTAAATTAACTTGTCGTTCAGTGATGTCACAGAGGTAATACTTCAATCAGCTGATTTGCTCCCTGGACGATGGATCGGTGCAAGCCCGAAACCCATGATACGAGGTAATTCTTAGGCAGATCCGGGCGCTGGCGAATATCCCTAGTGTAGCTTCTTCTAATTGCAACTGACAGGATGAACACAATCTCATCCCATAGACGTTTACATCAGCCCTTACCTGAATAGGCATGAACTTGGTCTCTCGGGCGCAGCGCGTCACAGCCGGGTCCAGTGATGTGACACACCTGCCTGCTATGTCTTGTAATTTCGAGGCTCCAGCGCCGCTTGCGGCAAAAATAGTCGCCCAGGCGCATGACTCCGTGGGGTATGCGAGGACTCTACTAAATGTAATGGCCCCCAGCCGCGCTTCTAGGCATTAGGGCCTGATCGTCTCGTATCCCGTATGCCGGTCAGGACATGCGGCTGTGCGAACGACGCGACCGACAACGTGTAATGATGACCCAACATGATGGGTTTTGTTGTAGCCGGCTAAGCCCTGCGGCGCCACCGCTTCATGGGGAGCTAGAGTGGAGGCTGGAAGTGCGGCAGAAGATGGTTAGCCTGGTTGGGTGGAACGGTATTCGGACGCGAGTGGCTTTCATATTCTCCAGTCTCTGCACCGTCTGACGCACCGTTCCATCAGAGCGGGCGTTCTCCCGTACAGATCGCCAGAGTGTGGGGGGGACACCTAGTGGTGAACTCACCCATGGGCAGCAGCTAGTGATCCCGCGGCGCCAGGGGTGCGAACAGTCAGGGAGGATACGGGGCGTCCCGGGTTCGCTAGCGAGCTCTATATGTGCGTGAGAGGTCCTGGAGGGTGCTCCTAGGCGTTTACTCTACATGAGGCCGTAAACGGGTATTGACTCTGTGTCTGTATGGGCCCCTATTCTCTAGGGACTCCAACCTTCTTTGCATTTTATGGCCCTGGACACCCTATCGCTATATAATGTTGGTTCGCGGGTCTCCCAGGGGCTGCGTTGCTAATGGGATTCGTGCAAGCTCACCGCCTAATCCAAAATGGTTTCTTCACATGACAAGGGGCAGTAAGGTTACCCTGTTGCGCCGCAGCCGTGGTCGATAATGTGTTGCGCGAGTTTGCGGGCCCCCCTCATAAACGGGAGCGTTGTCGCGCCCGCCACTGCGTTTACCCGATAAACACACCGCATCTACGGGCCGGGTATTGTTAGGGTGAGCATAGCGAAGCTTGGGCGGCCGGGCGGGCCCAGGCGCTGCGAGCCCGTCTCACCGGACGCGGGGCCCGCGGCGCGCCCGCGGGAGGGACGCGACCCGGGGCGGTGCACCCCCGCTCCCTGCGGGGCGGCCAGGGACGGCGAGTGGGGCGTCCTGCACTACCGGGGCGACCCCGGCCTCCGTCCGCCCGGGCGGGAGTGACCCCGGCTGGCCGGCGGTAGGCGCCTCGCAGCTAACGGCCGCCGGGCCTCACCGGGGGAGGGGCGCCCTTACGGGTCTCCAAGCTTCGGCGGCGCGGGCCGGGGTCACCCAGTGGCCCCAGGCTACGCTTTTGGGGCGCCCCAAGGCCAGCGCACGGCAGGGGGCCACGCTGCGCGGACGGTGCGGGGTGGTCGCGGGGGGAGTGAGAGGGCGGTCTGGCCGGAGGGGCAACGCGCCGCGGGCCCGCCAGGCGGCCCGGGCGCGCGCCCGGGCCGACCGCCTGGGTATCCGGCGCCAGCACTACTTGCCCCTTCGGCCAAGAGGGGGCGGGGTGCGGGGGCGCCGCAGCGTCGGCTCGGCCGCACGCCTCTACGGGAGGGCGCGACGCCGGCACGGCACGGAGTTCGCGAGGGGCGCTCGCGGCCGTGTGTGATCGGGGCCTGGCAGGGGAGACGACGCGGCCGCTCGCGGCGCGCCGGTCGAATAAGGCCCGCGGGCCGGGCCCGCCTGGCGCAACCCCCGGCGCATGCGCGCGCACCACCGCTCGCGCCGCCGACCCAGTTGGGTCGTGGCCGCCCGCGAGCAGGTGCGCGCCTCGCCCACGCACGCGGCGGCAGAGGCCGCCGCCTGGGTGAGCCTTAGGGCGCACCGTACGGCCGGGCCCCGGCCCGAGCGCGCCCGACCTCCCAGCCGCCCGCAGCTGAGCGACGGCCGGACCGCCGGGCGTGTAGGAAGGGCCTGAGGGGCGTCTCGCTTCCACCGCTCCCGCTGCGCGGAGTGCCCCTGGGCCGGCACCCGCCGGCGGGTTA     
F       CAAAAGAGTAAGATAGGTAATGATTAAATATTGATTTTTTTCATTTAATAGTATAAAAAATTTTTTAATTGTTCAAATGATTATCTACCCAAAACAATTTTAAGTTTATGTAAACTATAGTTAAGTATCATGAATATTATAACATGTTCTGACTTTGTTAGATATTTGATTAAGTTACTTTGGAAATTTTAAATGAATCTACATAAAAATAGCAAAGTTAGAATTTCACTTATATAAACAGTAATTATGATATTATTAAAAAATATTGTACATACGATTTGTAATTTATAAATTTCTAAGAAATTCTAATATGAGTATTCTTGATCACTTTATTATAATTAAATGTTTCCACCTTATGTAATGGATATTTTTAGCTAATTTTATAAAAGGGAATAAAATATTCCTATGTAAGATATAACTTAAAAAAATAATTTTAACAACAATGCTCTATTATTTAAATGTAGATATTAATAATTGATACATATTAAACATATATATGTTATTTTATACTTAATTAAACTCATCAACTATTTCATGTAATGGTATTCTATACTATTCAATACAGAGTTATGACACTTGAGTTTTGAGTCTAAGTATTATATAGATTAACATAGTATACTAATAAAATTAATAATACATAATTAGTATAGCCTGAATAAATGTTAATTGTAATTCAATGCAATCTGTATATAAATAATAGATGTTTAAAATACTATGTCATAAAAACGAATTTTAAATTAGTAATTAATATTGCATTTTGTATACTATTATAAACTATTTTCTTTAATACAAATTATCCTATATAAACATTTTCAAGATACTAGACAGAGCTCAGAAAACATCAGTATTCAATTTTTTTATTTGAATTAAAAGTTTGTAATGATGTTAATTAAAATAGGTTTTCAAAAAATATAATTTATTACACAAAGATTTATAACTAAGCAACTTTTTATTACCATTTTTATAAGCTGTTCGAGATCAAACATTTGAATTTTACTCTACACTTTAATGAATATTTTGAAGGCTTGCAGTACTAACGATCGGTTACCAAAAACGTGTCTCCAGATCAGTGCATTTGTGTAATCTTGCAGCCCGATCCTTATACTCAAGGTAGAGGCAACAAGTCGTCTGGTGAATTAGAGATTCTCAATATTTTCTCGATATCCACACCGAGTCTATAACTCGATCAAGTGGTAGTCCCCTATATAAGCTATTTCTCGGAAATAATGACATCTTTTACAGTGGAGGCTCGACGCGGCTCTAATAGGAACAACGTCTACTTTCCGTTCTCATCAACCCAATATACACGTTACCCATAAAGTAGAATATTTCTGTTGGCAAGATTAGTAAACTCGAAACTATTTGAAGTGGTAGCGCAGTGCTCGGGTCCGCAAAGTAACAAATAGCGAGTAGGCGAAAAAAAAGTGTGTCCTGAACACATGATTCCTAGGATATTACTGTATGAACTCTTTCAAGGTCCCTGGAGCATGGAACGAAATGTCGGATTCGCGCAATTGAGAAACCATATGTAGTTTCCGCCGCCTAAACAGAAAAATACTCAGTCAAAAATCTCTACTCTATGGTGTCAATGTCCTCGCGTATTTGCGCTCCTATTGGTTTTCATCTCGTATTGCTACTCCTTAGGGGCGTACTTTTAAGTAACATCGGGGTTCTAGATAACGAATAGTCTGCAACATGCATTATATACCCTAGCACGGACAGCCGTTAATGTATAAGTATTAAAACTAACTGGAGAACGTGTAAATTAACTTGTCGTTCAGTGATATCACAGAGATAATACTTCAGTCAGCCAATTTGCTTCCTGGACGATGGATCGGTGCAAGTTCGAAACCCATGATACGAGGTAATTCTTAGGCAGATCCGGGAACTGGCGACTATCCCTAGTGTAGCTTCTTCTAATTGCAGCTAACAGGATGAACATAATCTCGTCCCATAGACGTTTACATAAGTCCTCACCTGAATAGGCATGAACTTGATCTCTCGGGTGCAGCCTGTCACAGCCGGGTGCTGTGAGGTGACACACCTGCCTACTGTGTCTTGTAATATCAAGGCTCCAGCGCCGCTTGCGGCAAAAACAGTCGCCCAGGTTTATGACTCCATGGGGTACGCGAAGACTCTGCTAGATGTAATGGCCCCCACCCGCAGATCTAGGCACTAGTGTCTGGTTGTCTCGCATTCCGTGTGCCGGTCAGGGCAGGCGGCAGTGTGAATGACGCCACCGACAACCGGTAATGATGACCCAACATGGTAGGTGTTGGTGTGGTCGGCTAAGCCCCGCGGCACCACAGCTTCATGGGGAGCTAACGTAGAAGCTTGTAGTGCGGCAGGAGAGGGTTAGTCTGGCAGGGTGGAACGGTATCCGGACGTGACTGGCTTTAATATTCTCCAGACTCGGCACCGTCTGACGCACCGTTGCAACAGAACGGGCGTTCAACCCTACAGATCGCCAGAGTGTGGGTGGGACACCCAGTGGTGAACTCACCCATGGGCAGCAGCTATCGATTCCGCCGCGCCAGGGGTGCGAACAGGCCGGGAGGATACGGGGCGGCCCGGGTTCGCTAGCGAACTCTGTATGTGCGTGAGAAGTCCTGGAGGGCGTTCCTAGGCGTTCACTCTACATGAGACCGCTAACGGGTATTGTCTCCCTGTCTGTATGGGCCCCTATTCCCTCGGGACTCCAACCACCTTTCCATTTTACCGCCCTGGGCACTCTATCGCTTTATAATGTTGGTTCGGGGGTCTTCCAGGGGCTGGGTTACTAACGGGATTCGTTCAAGCTCACCGCCTGATCCTAAACGGCTCCTTCACATGTCTAGCAGCAGTAAGGGCACCCTGCTGCGTCGCAGCCGTGGGTGATAATGTGTTGTGTGAGTTTGCGGGCCCCCCTCATGAACGGGAGCGTTGTCGCGCCCGCCACTGCGTTTACCCGACGAACACACCGCATCTACGGGCCGGGGGTCGTCCGGGTGAGCGTAGCGGAGATTAGGCGGCCGGGCGGGCCCGGGCGCGGCGGGCCCGGCTCACCGGACGCGGGGCCCGCGGCGCGCCCGCGGGAGGGACGGTGCCCGGGGCCGGCCACCCCCGCTCCCTGCCGGGCGGCCAGCGCTGGCGAGTGGCGAGTCCTGCGCTACCGGGGGGGCCCCGGCCTCCGTTCGCCCGGGCGGGTGTGACCCCGGCCGGCTGGCGGTAGGGGCCTCGCGGCTAACGGCCGCCGGGCCTCACCGGGCGTGGGGTGTCCTTACGGGTCTCGAGGCTTCGGCGGCGAGAGCGGGGGTCACCCGGCGGCCCCATGCTACGCGTCTGGGGCGCCCCAAGGGTAGCGCACGGCAGGGGGCCACGCTGCGCGGACGGTGCGGGGTGGTCGCGGGGGGGGTGAGAGAGCGGTCGGGCCGGAGGAGCAACACGCCGCAGGCCCGCCAACTGGCCCGGGCGCGCGCCCGGGCGGACCGCATGAGTATCCGGCGGCAGCACTACTCCCCCCCTCGCCCAAGAGGGGGCAGGGCGCGGGGAGGCCGCAGCGTCGGCTCGGCCGCACGTTTCTACGGGAGGGCGCGGCGCGGGCGCGGCACGGAGTCCGTGAGGGGCGCTCCCGGCCGTGTGTGAGCGGGGCCTAGCGTGGGAGACGACGCGGCCGCTCGTGGCGCGCCTGTCGAATGGGACCCGCGAGCGGGGCCCGCCTGGCGCAACGTCCGGCGCATGCGCGCGCACCGCCGCTCGCGCCGCCGACCCAGTTGGGTCGTAGGCGCCCGCGAGCAGGTGCGCGCCGCGCCCACGCACGGGGCGGCAGAGGCCCCCGCCTGGGGGAGCCTGAGGGCGCCCCGCGAGGCCGGGCCCCGGCCCGAGCGCGCCCTACCCCCCAGCCGCCCCCGGCTGAGCGACGGCCGGAGCGCCGGGCGTACAGGAGGAGCCTGAGGGGCCTCTCGCTTCGGCCCCGCCTGCTGCGCGGGGGGCCCCTGCGGCGGGGCCCGCCGGCGGGTCA     
G       CATGAGAGTAAGATAGGTAATGATTAAATATTGATTTTTTTCATTTAATATTGTAAAAAATTTTTTAATTGTTCAAATGATTATCTACCCAAAACAATTTTAAGTTTATGTAAACTATAGTTAAGTATCATGAATATTATAACATGTTCTGACTTTGTTAGATATTTGATTAAGTTACTTTGGAAATTTTAAATGAATCTACATAAAAATAGCAAAGTTAGAATCTCACTTATATAAACATTAATTATGATATTATTAAAAAATATTGTATATACGATTTGTAGTTTATAAATTTCTAAGAAATTCTAATATGAGTCTTCTTGATCACTTTATTATAATTAAATGTTTCCACCTTATGAAATGGATATTTTTAGCTAATTTTATGAAAGGGAATAAAGTGTTCCTATGTAAGGTATAACTTAAAAAAATAATTTTAACAACAATGCTCTATTATTGAAATGTAAATATTAATAATTGATACATATAAAACATAAATATGTTATTTTATACTTAATTGAACTCATCAACTATTTCATGTAATGGTATTCTATACTATTCAATACAAAGTTATGACATTTAAGTTTTGAGTCTAGGTATTATATAGATTAACATAGTATACTAATAAAATTAATAATGCATAATTAGTATAGCCTAAATAAATGTTAATTGTAATTCAATGCAATCTGTATATAAGTAATAGATGTTTAAAATACTATGTCATAAAAACGAAATTTAAATTAATAATTAATATTACATTTTATATACTATTATAAACTATTTTCTTTAATACAAGTTATCCTATATAAACATTTTCAAGATACTAGACAGAGCTCGGAAAACATCAATATTCAATTATTTTATTTGGATTAAAAGTTTGTAATGATATTAATTGAAGTAGGTTTTCAAAAAATATAATTTGTTACACAAAGATTTATAACTAAGCAACTTTTTATTGCCGTTTTTATAAGCTGTTCAAGATCAAACATTTGAATTTTAATCTACACTTTAATGAATATTTTGAAGTCCTGCAGTACTAGCGAGCGGTTACCCAAAACGTGTCTCCAGATCACTGCATTTGTGTAATCTTGCAATCCGATCCTTATACTCAAGGTAGAGGCAATAAGTCGTTTGGTGAATTAGAAATTCTCAATATTTTCTCGATATCTACACCGAGTCCATACTTCTATCGAGTGGTAGTCCCCTATCTAAGCTATTTCTTGGTAATAATGACATCTTTTACTGTGGAGGCTCGACGTGGCTCTGTTAGGAACAAAGCCTACTATCCGTTCTCGTCAACCTAATTTACACGTTACCCATAAAGTAGAATGTTTCTGTTGGCAAGATTCGTAAGCTCGAAACTATTTGAGGCGATAGTGCAGTGGCCGGGTCCGTAAGGTAACAAATAGCGAGTAGGCGAAAAAAGAGCGTGTCCTGAACACATGAGTCCTAGGATATTACTGTGTGAACTCTTTCAAGGTCCCCGGAGCATGAAACGAAATGTCGGATTCGTGCAATCGAAAAACCATATGTAGTTTCCGCCGCCTATACAGAAAAACACTCAGTCAAAAATCTCTACTCTATGTTGTCAATGTCTTCGCTTATTTGCGCTCCTATTGGTTTTCATCTCGTATTGTTTCTCCTTAGGGACGTACTTTTGAATAACATCGGGATTCTAGACAACGAATAGTCTGCAACTTGCATTATATACCCTAGCACGGAAAGCCGTTAATGTATAAGTATTAAAACTAACTGGAGAACGTGCAAATTAACTTGTCGTTCAGTGATCTCGCAGAGATAATACTTCACTCAGACGATTTGCTACCTAGACGATGGATCGGTGTAAGTTCGAAACCCATGATATGAGGTAATTCTTAGGCAGATCCGGGCGCTGGCGACTATCCCTAGTGTAGCTTCTTCTAATTGCAGCTTACAGGATGAAAATAATCTCATCCCATAGGCGTCTACATTAGCCCTTACCTGAATAGGCATAGACTTGTTCTCTCGGGAGCAGCCCGTCGCAGCCGGGTTCAGTGAGGTGACACACCTGCCGCCTGTGTCTCGTAATTTCGAGACTCCAGCGCCGCTTGCGGTAAAAATAGTCGCCCAGGCGTATGACTCCGCGGGGTATGCGAGGACTCTGCCACATGTAATGGCCCCCATCCGCTGGTCTAGGCACTAGTGATTAGCTGACTCGCATTCCGTGTGCCGGTCAGGGCAGGCGGCCGTGTGAACGACGCTACCGACAACCTGTAATGATGACCCGAAATGGTAGGCTTTGCTGTAGTCGGCTAAGCCCTGGGGCGCCACTGCTTCAAGGGGAGCTAATGTGGAACCTAGTAGTGCGGCAGAGGAAGGTTAGACTGGCAAGGTGGAACGGTATCCGGACGGGAGCGGCTTTAATACTCACCAGTCTCCGCACCGTCTGACGCACCATTACACCACAACCGGCGTTCCACCGTTCAGATCGCCAGAGTGTGGGGGGGACACCCAGTGGTGCACTCACCCATGGGCATCAGCTACCGATTCCGCCGCGCCAGGGGTGCGAAAAGGCCGGGAGGACACGGGGCGGCCCGGGTGCGCTAGCGAGCTCTATATGTGCGTAAGAGGTCCTGGAGGGTGCTCCTAGGCGTTCACTCTACAGGAGACCGTTAACGGGTATTGCCTCCGGGTCTGTATGGGCCCCTATTCTCTCGGGACTCTAACCGCCTTTCCATTTTAAGGCTCCAGGTACTCTATCTCTTTATAATGTTGATTCGCGGGTCTTCCAGAGGCTGAGTCGCTAATGGGATTCGTACAAGCTCACCGCCTTATCCAAAATGGTTTTTTCACATGCCTACTGGCAGTAAGGGCTTCCTGCTGCGTCGCAGTCGTGGGCGACAATGTGGTGCGTGAGTTTGCGGGCCCCGCTCATGAACGGGAGCGTTGTCTCGCCCGCCACTGCGTTTACCCGACAAACACACCGCATCTACGGGCCGGGTGTTGCTCGGGTGAGCATAGCGGAGCTTGGGGGGCCGGGCGGGCCCAGGCGCAGGGAGCCCGGCGCCCCGGACGCGGGGCCCGCGGCGCGCCCCCGGGAGGGACGCTGCCCGGGGCGGTCCACTCCCCTTCGCGGCGGGGCGGCCAGGGCTGCCGAATGGCAAGTCCTGCACCACCGGGGGGACCCCGGCCTCCGTCCGCCCGTGCGGTGGTGACCCCGGCTGGCCAGCGGTAGGAGCCTCACAGCGAACGGCCGCCGGGCCTCACCGGGGGGGGGGCGGCCTTATGGCTCTCGAGGCGTCGGCGGCGCGGACAGAGGTTACCCAGCGGCCTCATGCTACGCGTGTGGAGCGCCCCAAGGGTAGCGTACGGCAGCGGGCCACGCTGGGCGGACGGTGCGGGGTGGTCGCGGGGGGGGTGAGCGGGCGTTCGGGCCGAAGGAGCAACGCGCCGGGGCCGCGCCAGCTGGCCCGGGCGCGCGCCCGGGGGGACCGCCTGGGTATCCGGCGGCAGCACTACTCGCGCCCTCGGCCAAGAGGGGGCGGAGCGCGGGGGGGCCGCAGCCTCGGCTCGGCCGCACGCCTCTACGGGAGGGCGCGACGCGGGCGCGACACGGGGTGCGTGAGGGGCGCTCCCGGCCGTGTGTGAACGGCGCCTAACGCTGGAGACGACGCGGCCGCTCACGGCGCGCCGGTCGAATCGGGCCCGCGGGCCGGGCCCGGCTACCGCAACGCCCGGCGCAGGCGCTCGCACGCCCGCGCGCGCCGCCGACTCAGGTGGGTCGTAGGAGCCCGCAAGCAGGTGCGCGCCGCGCCCACGCACGGGGCGGCAGCGGCCGCCGCCTGGGGGAGCGTCAGGGCTCACCTCGCGGCCGGGCCCCGGCCCCGGCGCGCCCGACCCCCCAGCCGCGCGCGGCTGAGCGACGGCCGGACCGCCGGGCGTGTAGGACGGGCCTGAGGGGCGTCTCGGTTTGGCCCCGCCCGCTGCGCGGGGGGCCCCTGCGGCGGCCCCGGCCGGCGGGTCA     
H       CAAGAGAGTAAGATAGGTAATGATTAAATATTGATTTTTTTCATTTAATAATGTAAAAAATTTTTTAATTGTTCAAGTGATTATCTACCCAAAACAATTTTAAGTTTATGTAAACTATAGTTAAATATCATGGATATTATAACATGTTCTGACTTTGTTAGATATTTGATTAAGTTACTTTGGAAATTTTAAATGAATCTACATAAAAATAGCAAAGTTAGAATCTCACTTATATAAACATTAATTATGATATTATTAAAAAATATTGTATATACGATTTGTAGTTTATAAGTTTCTAAGAAATTCTAATATGAGTATTCTTGATCACTTTATTATAATTAAATGTTTCCACCTTATGAAATGGATATTTTTAGCTAATTTTATGAAAGGGAGTAAAATGTTCCTATGTAAGATATAACTTAAAAAAATAATTTTAACAACAATGCTCTATTATTGAAATGTAGATATTAATAATTGATACATATAAAACATAAATATGTTATTTTATACTTAATTAAACTCATCAACTATTTCATGTAATGGTATTATATACTATTCAATACAAAGTTACGACATTTGAGTTTTGAGTCTAAGTATTATATAGATTAACATAGTATACTAATAAAATTAATAATACATAATTGGTATAGCCTAAATAAATGTTAATTGTAATTCAATGCAATCTGTATATAAGTAATAGATGTTTAAAATACTATGTCATAAAAACGAAGTTTAAATTAGTAATTAATATTACATTTTGTATACTATTATAAACTATTTTCTTTAATACAAATTATCCTATATAAACATTTTCAAGATACTAGACAGAGCTCGGAAAACATCAATATTCAATTTTTTTATTTGAATTAAAAGTTTGTAATGATGTTAATTAAAATAGGTTTTCAAAAAATATAATTTATTACACAAAGATTTATAACTAAGCAACTTTTTATTACCATTTTTATAAGCTGTTCAAGATCAAACATTTGAATTTTACTCTACACTTTAATGAATATTTCGAAGGCCTGCAGCACTACCGAGCGGTTACCGAAAACGTGTCTCCAGATCAATGCATTTGAGTAATCTTGCAACCCGGTCCTTATACTCAAGGTAGAGACAATAAGTCGTCCAGTGAATTTGATACTCTCAATATTTTCTCGATATCTATACCACGTCTATACTTCAATCGAGTGGTGGTCCCCTACCTAAACTATTCCTTGGCAATAATGACATCTTTTACAGTGGAGGCACGACGTGGCTCTAGTAGGAATAAAATCTACTTTCCGTTCTCGTCAACCTAATTTACACGTTGCCCATAAAGTAGAATATTTCTGTTGGCAATATTAGTGAGCTCGAAAATATTTGAAGTGATACGGCAGGGATCGGGTCCGAAAAGTAACAAATAGCGAGTAGGCGAAAAAAAAGCGTGTCCTGAACACATGATTCTTAGGATATTACTGTATGGACTCTTTCAAGGTCCCTGGAGCATGGAACGAAATGTCGGATTCGCGCAATTGAGTAACCATATGTAGTTTCCGCCGCCTATACAGAAAAACACTCAATTAAAAATCTCTACTCTACGGTGTCAACGTCTTCGCCTATTTGCGCTCCCATTGATCTTCATCTCGTATTGGTACTCCTTAGGGCCGTACTTTTGAATAACATCGGGATTCTAGAGAACGAATCGTCTGCAACATGCATTATATACCCTAGCACGGACAGCCGTTAATGTATAAGTGTTAAAACTAACTGGAGAACGTGTAAATTAACTTGTCGTTCAATGATTTCACAGAGATAATACTTCAATCAGGCGATTTGCTCCCTGGACGATGGATCGGTGTAAGACCGAAACCCATGATACGAGGTAATTCTTAGGCAGACCCGGGAACTGGCGATTATCCCTAGTGTAGCTTCTTCTAATTGCAGCTAGCAGGATGAATACAACCTCCTCCCATAGGCGTCTACATAAGGCCTCACCGGAATAGGCATGAACTTGATCTCTCTGGCGCAGCCCGTCGCAGCCGGGTGCAGTGAGGTGACACACCTGCCCCCTATGTCTTGTAATTTCGAGGCTCCAGCGCCGCTTGCGGCAAAAATAGTCGCCCAGGTATATGACTCCACGGGGTACGCGAGGACTCTGCTAGATGTGATGGCCCCCACCCGTTGGTCTAGGCAGTAGTGCCTGGTTGTCTCGCATTCCGTGTGCCGGTCAGGACACGCGGCCGTGAGGACGACGCTACCGATAACGCGTAATGATGGCCCAACATGGTAGGTCTTGCTGTAGCCGGCTAAGCCCTGCGGCACCACTGCTTCATGGGGAGCTAACGTGGACACTGGTAGTGCGGCAGAAGAAGGTTAGTCTGGCAGGGTGGGACGGTATCCGGACGCGAGTGGCTTTGATGCTCTCCAGTCTCAGCACCGTCTGACGCACCATTCCAACAGAGCTGGCATTCTACCCTTCACATCGCCAGAGTGTGTGTGGGATACACAGTGGTGCACTCACCCATGGGCAGCAGTTACGGATTCCGCAGCGCCAGGGGTGCGAACAGGCGGGGAGGAGACGGGGCGGCGCGGGTGCGCTTGCGCGCTCTATATGTGCGTGACAGGTGCTGGAGGGTGCTCCTTGACGTTCACTCTACATGAGACCGTTAACGGGTATTGTCTCTGTGTCTGTGTGCGCCCCTATTCTCTGGGGACTCCGACCGGCTTTCGATTTTTATGCCCCGGGCACCCTATCTCTTTCTAATATTGGTTCGCGGGTCTTCCAGGGGCTGAGTTTCTAACGGGATTCGTTCAAGCTCCCCGCCTGATCCAAGAAAGTTTCTTCACATGGCGAGTCGCAGTAAGGGCCTCCTGCTGCGTCGTAGCCGTGGGCGATAATGTGCTGCGCGAGCTTGCGGGCCCCTCTCATGAACGTGCGCGTTGTCGCGCCCGCCACTGCGCTTACCCGACAAACACACCGCATCTGCGGGCCGGGTGTTGTTAGGGTGAGCTTAGCGGAGGTTGGGCGGCCGGGCGGGCCCGGGCGCAGCGAACCCGGCACACCGGACGCGGGGCCCGCGGCGTGCCCGCGGGAGGGACGCCGCCCGGGGCGGCCCACGCCCGGTCCCTGCGGGGCGGCCAGGGCAGCCGAGTGGCAAGTGCTGCAGTACCGGGGGGACCCCAGCCTCCGTCCGCCCGGGGGGTGGTGACGGCGGCTGGCCGGCGGTAGGGGCCTCGGAGCTAGCGGGCGCCGGGCCCCACCGGGTGAGGGGCGTCCTTACGGCTCTCGAGGCGTCGGCGGCGCGGGCGGGGGTCACCCAGCGGCCCCACGCTAGGCGTTTGGGGCGCCCCAAGGCGAGCGCACGGCAGCGGGCCACGCTGCGCGGACGGTGCGGGGTGGTCGCGGGGGGGGTGAGAGGGCGTTCTCGCCGGAGGCGCAACGCGCCGCGCCCCCGCCAGCCGGGCCGGGCGCGCACGCGGGCGCACCGCCTGGGTATCTGGCGGCACCACTACACGCCCCCTCGGCCAAGAGGGGGCGGGGCGCGGGGGGGCCGCAGCGTCGGCTCGGCCGCACGCGTCTACGGGCGGGCGCGACGCGGGCACGGCACGGGGTCCGTGAGGGGCGCTCACGGCCGTGAGTGAACGGCGCCTGGCGGGGGAGACGACGCGGCGGCTCACGGCGTGCCGGTCGAAGGGGCCCCGCGGGCCTGGTCCGCCCAACGCAACGCCCGGCGCATGCGCTCGCATGGCCGCTCGCGCCGCCGACCCAGTTGGGTCGTAGCCGTCGGCGAGCAGGTGCGCGCCGCGCCCACTCACGGGTCGGCAGAGGCCGCGGCCTGGGGGAGCCTGAGGGCTCCCCCCGCGGCCGGGCCCCGGACCGGGCGCGCCCGACCCCCCAGCCGCGCGCGGCTGAGCTACGGCCGGACCGCCGGGCGTGTAGGACGGGCCTGAGGGGCGTCTCTCTCCGGCCCCGCCCGCTGCGCGGGGGCCCCCTGCGGCGGCGCCTGCCGGCGGGTCA     
I       CAAAAGAGTAAGATGGGTAATGATTAAATATTGATTTTTTTCATTTAATAATGTAAAAAATTTTTTAATTGTTCAAATGATTATCTACCCAAAACAATTTTAAGTTTATGTAAACTATAGTTAAATATCATGGATATTATAACATGTTCTGACTTTGTTAGATATTTGATTAAGTTACATTGGAAATTTTAAATGAATCTACATAAAAATAGCAAAGTTAGAATCTCACTTATATAAACATTAATTATGATATTATTAAAAAATATTGTATATACGATTTGTAATTTATAAATTTCGAAGAAATTCTAATATGAGTGTTCTTGATCACTTTATTATAATTAAATGTTTCCACCTTATGAAATGGATATTTTTAGCTAATTTTATGAAAGGGAATAAAGTGTTCCTATGTAAGATATAACTTAAAAAGATAATTATAACAACAATGCTCTATTATTAAAATGTAAATGTTAATAATTGATACATATGAAACATAAATATGTTATTTTATACTTAATTGAACTCATCAACTATTTCATGTAATGGTATTCTATACTATTCAATACAAAGTTATGACATTTGAGTTTTGAGTCTAAGTATTATATAGATTAACATAGTATACTAATAAAATTAATAATACATAATTGGTATAGCCTAAATAAATGTTAATTGTAATTCAATGCAATCTGTATATAAGTAATAGATGTTTAAAATACAATGTCATAAAAACGAAGTTTAAATTAATAATTAATATTACATTTTGTATACTATTATAAACTATTTTCTTTAATACAAATTATCCTATATAAACATTTTCAAGATACTAGACAGAGCTCTGAAAACATCAATATTCAATTTTTTTATTTGAATTAAAAATTTGTAATGATATTAATTAAAGTAGGTTTTCGAAAAATATAATTTATTACACAAAGATTTATAACTAAGCAACTTTTTATTACCGTTTTTATAAGCTGTTCAAGATCAAACATTTGAATTTTACTCTACACTTTAATGAATATTTTGAAGGCTTGCAGTACTAGCGAGCGGTTACCTAAAACGTGTCTCCAGATCAGTGCATTTGCGTAATCTTGCAGCCCGATCCTTATACTCAAGGTAGAGGCAATAAGTCGTCCGGTGAATTAGAAAGTCTCAATATTTTCTCGATATCCACACCGTGTCTATATTTCGATCCAGTGGTAGTCCCCTATATAAGCCATTTCCTGGTAATAATGACATCTTTTACGGTAGAGGCTCGACGTGGCTCTGATAGGAACAGAACCTACTTTCCGTTCTCGTCAACTCAATTTACACGTTCCCCATAAAGTAGAATATTTCTATTGGCAAGATTAGTAAGCTCGAAATTATTTGAAGCGATAGTGAAGTGACCGGGTCCGAAATGTAACAAATAGCGAGTAGGCGGAAAAAGAGCGTGTCCTGAATACATGACTCCTGGGATATTACTGTATGAACTCTTTCAAGGTCCCCGGAGCATGAAACGAAATGTCGGATTCGCGCGATAGAACAACCATATGTAGTTTCCGCCGCCTATACAGAAAAACACTCAATCAAAAATCTCGACTCTATGATGTCAACGTCCTCGCTTATTTGCGCTCCTATTGATTTTCATCTCGTATTGATTCTCCTTAGGGACGTACTTTTGAATAACATCGGGGTTCTAGATAACGAGTAGTCTCCAACCTGCATTATATACCATAGCACGAATAGCCGTTAATGCATAAGTATTAAAACCAACTGGAGAGCGTGTAAATTAACTTGTCGTTCAGTGATGTCTCAGAGGTAATACTTCAATCAGCTGATTTGCCTCCTGGACGATAGAGCGGTGCAAGCACGGAACCCATGATACGAGGTAATTCTTAGGCAGACCCGGGTGCTGGCGACTATCCCTAGTGTAGCTTCTTCTAATTGCAGCTAACAGGATGGATACAATCTCATCCCATAGACGTCTACATTAGTCCTTACCCGAATAGGCATGGACTTGGTCTCTCGGGTGCAGCCCGTCGCAGCCGGGTCCAGTGTTGTGACACACCTGCCTCCTGTGTCTCGTAATTTTGAGGCACCAGCGCCGGTTGCGGCAAAAATAGTCGCCCAGGTTTATGACTCCGTGGGGTACGCGAGGACTCTGCTAGATGTAATGGCCCTCATCCGCTGGTCTAGGCACTAGTGCTTGGTTGCCTCGCATTCCGTATGCCGGTCAGGTCAGGCGGCCGCGTGTACGACCCCACCAACAACATGTAATGATGGCCCAACATGGTAGGCTTTGATGTAGTCGGCTAAGCCCTGCGGCACCACTGCTTCATGGGGAGCTAACGTGAATGCTGGCAGTGCGGCAGACGAGGGTTAGTGTGGCATGGCGGAACGGTATTCGGACGTGAGTGGCTTTAATATTCCCCAGCCTCGGCACCGTCTGACGCACCGTTTCAGCAGAACAGGCCTTCTACCCTTCAGATCGCCAGAGTGTGTATGGGACACTCAGTGGTGCACTCTCCCATGGGCAGCAGCTACCGATTCCGCCGCGCCAGGGGTGCGAACAGTCAGGGAGGACACGGGGCGGCCCGGGTACGATAGCAAGCTCTATATGTGCGTGAGACGTCCTGGAGGGTGCTCCTTGACGTTCACTCTACATGAGACCGTCAACGGGTATCGCCTCAATGTCTATATGGGCCCCTGTTCTCTCGGGACTCCAACCACCTTTCCATTACATGGCCCTGGACACCCTTTCTCTTTATAATGTTGGTTCGCGGGTCTTCCAGCGGCTGGGTTGCTAATGGGATTCGTCCAAGCTCACCGCCTAATCCAAAACAAATCCTTCACATGACTAGCCGCAGTAAGGGCACCCTGTTGCGTTGCAGCCGTGGGCGATAATGTGCTGTTCGAGTTTGCGGGCCCCGCTCATGATCGAGAGCGTTGTCGCGCCCGCCACTGCGTTTACCCGATGAACACACCGCATCTACGGGCCGGGTGTTGCTGGGGTGAGCTTAGCGGAGCTTCGGCGGACGGGCGGGCCCGGGCGCCGAGAGCCCGGCCCACCGGACGCGGGGCCCGCGGCGCGCCCCCGGGAGGGACGTTGCCCGGGGCCGCCCACTCCCGCTCCCCGCCGGGCGGCCAGGGCCGGCGAGTGGCAAGTCCTGCATTACCGGGGGGACCCCGGCCTCCGTCCGCCCAGGCGGCGGTGACCCCGGCTGGCCGGCGGTAGGCGCTTCGCGGCTAACGGCCGCCGGGCCCCACCGGGTGAGGGGCGTCCTTAGGGGTCTCAACGCGTCGGCGGCGCGGGCCGGGGCCGCCCAGCGGCCACATGCTCTGTGTTTGGGGCGCCCCAAGGGTAGCCGACGGCAGTGAGCCACGCTGCGCGGGCGGTGCGGGGTGGTTGCGTGGGGGGTGAGGGGGCGTTCGAGCCGGAGGCGCAACGCGCCGCGGGCCCGCCAGGAGGCCCGGGCGCGCGCGCAGGGGAACCGCCTGGGTGTCCGGCGGGAGCACTACTCGGCCGCTCGGCCAAGAGGGGGCAGGGCACGGGGCGGCCGCAGCGGCGGCTCGGCCGCACGCCTCTACGGGGGGGCGCGACGCGGGCACGGCACGGGGTTCGTGAGGGGCGCTCCCGGCCGTGCGCGAGCGGCGCCTAGCGCGCGAGAGGACGCGGCCGCTCGCGGCCCGCCGGTCAAATGCGGCCCACGGGCCGGGCCCGCCTAGCGCAGCGCCCGGCGCATACGCGCGCACCGCCGCTCGCGCCGGCGACACATGTGGGTCGTAGCCCCCCGCGAACAGGTGCGCGCCGCGCCCACGCACGGGGCGGCAGAGGCCGCCGCCTGGGGGAGCCTCAGCGCCCACCGCGCGGCCGGACCCCGGCCCGAGCGCGCCCGGCCTCCCAGACGCCCGCGGCTGAGCAACGGCCGGACCGCCGGGCGGCAAGGACGCGCCTGAGGGGCATCTACCTTGGTCCCCGCCGGCTGCGGCGGGGGCCCCTGCGGCGGCGCCTGGCGGCGGGTCA     
J       CAAGAGAGTAAGATAGGTAATGATTAAATATTGATTTTTTTCATTTAATGTTGTAAAAAATTTTTTTATTGTTCAAGTGATTATCTACCCAAAACAATTTTAAGTTTATGTAGACTATAGTTAAGTATCATGAATATTATAACATGTTCTGACTTTGTTAGATATTTGATTAAGTTACTTTGGAAATTTTAAATGAATCTACATAAAAATAGCAAAGTTAGAATCTCACTTATATAAACATTAATTATGATATTATTAAAAAATATTGTATAAACGATTTGGAATTTGTAAATTTCTAAGAAATTCTAATATGAGTGTTCTTGATCACTTTATTATAATTAAATGTTTCCACCTTATGAAATGGATATTTTTAGCTAATTTTATGAAAGGGAATAAAGTGTTCCTATGTAAGATATAACTTAAAAAAATAATTTTAACAACAATGCTCTATTATTGAAATGTAAATATTAATAATTGATACATATAAAACATAAATATGTTATTTTATACTTAATTGAACTCATCAACTATTTCATGTAATGGTATTCTATACTGTTCAATACAAAGTTATGACATTTGAGTTTTGAGTCTAAGTATTATATAGATTAACATAGTATACTAATAAAATTAATAATACATAATTAGTATAGCCTAAATAAATGTTAATTGTAATTCACTGCAATCTGTATATAAGTAATAGATGTTTAAAATACTATGTCATAAAAACGAAATTTAAATTAGTAATTAATATTACATTTTGTATACTATTATGAACTGTTTTCTTTAATACGAATTATCATATATAAACATTTTCAAGATACTAGACAGAGCTCTGAAAACATCAGTATTCAATTTTTTTATTTGAATTAAAAATTTGTAATGATATTAATTAAAATAGGTTTTCGAAAAATATAATTTATTACACAAAGATTTATAACTAAGCAACTTTTTATTGCCATTTTTATAAGCTGTTCAAGATCAAACATTTGAATTTTACTCTACACTTTAATGAATATTTTGAAGGCATGCAGTACTATCGAGCGGTTACCAAAAACGTGTCTCCAGATCAGTGCATTTGTGTAATCTTGCAGCCCGTTCCTTATACTCAAGGTAGAGGCAATAAGTCGTTTGGTGAATTAGAGACTCTCAATATTTTCTCGATATCCACACCGAGTCTATGCTTCAATCGGGTGGTAGTCCCCTATATAAGCTGTTTCTTGGCAATAATGACATCTTTTACAGTAGATGCTCGACGTGGCTCTATTAGGAATAAGATCTACTTTCCGTTCTCGTCAACTCAATCTACACGTTACCCATAAAGTAGAATATTTCTGTTGGCAAGATTAGTAAGCTCGAAAGTATTTGAAGCGATAGTGCAGTGGTCGGGTCCGAATAGTAACAAATAGCGAGTAGGCGAAAAAATAGCGTGTCCTGAACACATGATTCCTAGGATGTTACTGTCTGAACTCTTTCAAGGTCCCCGGAGCATGGAACGAAATGTCGGATTCGCGCAATTGAACAACCATATGTAATTTCCGCCGCCTACACAGAAAAACACTCAGTTAAAAATCTCTACTCTACGATGTCAACGTCTTCGCTTATTTGCGCTCCTATTGATTTTCATCTCGTATTGTTTCTCCTTAGGGCCGTATTTTTGAATAACATCGGGATTCTAGAGAACGAATAGTCTCCAACTTGCATTATATACCCTAGCACGAATAGCCGTTAATGTATAAGTTTTAAAACTAACTGGAGAGCGTGTAAATTAACTTGTCTTTCATTGATGTCACAGAGGTAATACTTCAATCAGTTAATTTGCTTCCTGGACGATAGACCGGTGCAAACCCGTAACCCATGATACGAGGTAATTCTTAGGCAGATCCGGGCGCTGGCGATTATCCCTAGTGTAGCTTCTTCTAATTGCAGCTAACAGGATGAAAACAATCTCATCCCATAGACGTTTACATTAGTCCTTACCCGAATAGGCATAAACTTGATCTCTCTGGTGCAGCCCGTCACAGCCGGATCCGGTGAGGTGACACACCTCCCTCCTGTGTCTCGTAATTTCGAGGCTCCAGCGCCGCTTGCGGCAAAAATAGTCGCCCAGGCGTATGGCTCCGCGGGGTATGCGAGGACTCTGCTAGATGTGATGGCCCCCATCCGCCGATCTAGGCACTAAAGCCTGGTTGTCTCGCATCCCGTAAGCCGGTCAGAACAGGCGGCCGCGTGGACGACGCCACCAATAACGTGTAATGATGACCCTACATGGTAGGTGTTGATGTAGTCGGCTGAGCCCAGCGGCACCACAGCTTCACGGGGAGCTAACGTGAAGGCTGGAAGTGCGGCAGAAGATGGTTAGTCTGAAAGGGTGGGACGGTATCCGGACGCGAGTGGCTTTGGTAATCTCCAGTCTCGGCACCGTCTGACGCACCGTTACAACAGAACGGGCGTTCTGCCCTACAGATCGCTAGAGTATGAATGGGAAACCCAGTGGTGCACTCACCCGTGGGCGGCAGCTACCGATGCCGCCGCGCCAGGGGTGCGATCAGACAGGGCGGATACGGGGCGGCCCGGGTACGCTAGCGAGCTCTATATGTGCGTGAGAGGTCCTGGAGGGTGCTCCTTGGCCTTCACTCGACATGAGACCGTCAACGGGTATTGACTCCAGGTCTGTATGAGCCCCTAATCTCTCGGAACTCCAACCACCTTTCCATTATAAGACCCTGGGCACCCTGTCTCTTTATAATGTTGGTTCGTGAGTCTTCCAGGGGCTGGGTCGCTAATGGGATTCGTACAAGCTCACCGCCTTATCCAAAACGGATTCTTCACATGACCAGCGGCAGTAAGGGCACCCTGTTGCGTCGCAGCCGCGGGCGACAATGTGTTGCTCGAGTTTGCGGGCCCCTCTCATGATCGGGCGCGTTGTCGCGCCCGCCACTGCGTTTACCCGACAGACACACCGCATCTACGGGCCGGGTGTTGCTCGGGTGAGCATAGCGAAGCTTCGGCGGGCGGGCGGGCCCGGGCGCTGCGGGCCAGGCTCACCGGATGCGGGGCCCGGGGCGTGCCCCCGGGAGGGACGCTGCCCGGGGCGGTCCACTCCCGCACCCTGCTGGACGGCCAGGGCCGGCGAGTGGCGAGTCCGGCACTACCGGGGGGACCCCGGCCTCCGTCCGCCCGGGCGGTCGCGACCCCGGCTGGCCGGCGGTAGGCGCCTCACAGCTAACGGGCTCCGGGCCTCACCGGGTGAGGCGCGTCCCTACGGGTTTCGAGGCGTCGGCGGCGTGGGCGGGGGTCACCCGGTGGCCCCACGCTACACGTTTGGGGCGCCCCAAGGGTAGCGCACGGCAGCGCGCCACGCTGCGCGGGCGGTGCGGGGTGGTCGCGGGGGGCGTGAGAGGGCGTTCGCGCCGGAGGAGCAACGCGCCGCGAGCCCGCCAGCTGGCCCGGGCGCGCGCCCGGGGGGACCGCCTGGGTATCCGGCGGCAGCACTACTCGGCCGCTCGGCCAAGAGGGGGCGGGGGGCGGGGGGGCCGCAGCGGCGGCTCGGCCGCACGCCTCTACAGGGGGGCGCGACGCGGGCACGGCACGGGGTGCGTGAGGGGCGCTCCCGGCCGTGTGTGAGGGGCGCCTGGCGCGGGAAACGACGCGGCCGCTCACGGCGCGCCGGTCGAATGCGGCGCGCGGGCCGGCCCCGCCTGGCGCAACGCCCGGCGCATGCGCGCGCAGCGCCGCTCGCGCCGGCGACCCAGTTGGGTCGTAGCCGCCCGCGGGCAGGTGTGCGCCGCGCCCACGCACGCGGCGGCAGAGGCCGCCGCCTGGGGGAGCCTCAGGGCGCGCCGCGCGACCGGGCCCCGGTCCTGACGCGCCCGACCCCCCAGCCGCCCACGGCTGAGCGACGGCCGGACCGCCGGGCGTGCAGGACGTGCCTGAGGGGCGTCTCGCTTTGGCCCCCCCAGCTGCGGGGGGAGCCCCTGCGGCGGCGCCCGGCGGTGGGTCA     
K       CAAAAGAGTAAGATAGGTAATGATTAAATATTGATTTTTTTCATTTAATAGTATAAAAAATTTTTTAATTGTTCAAATGATTATCTACCCAAAATAATTTTAAGTTTATGTAAACTATAGTTAAATATCATGAATATTATAACATGTTCTGACTTTATTAGATATTTGATTAAGTTACTTTGGAAATTTTAAATGAATCTACATAAAAATAGCAAAGTTAGAATCTCACTTATATAAACATTAATTATGATATTATTAAAAAATATTGTATATACGATTTGTAATTTATAAATTTCTAAGAAATTCTAGTATGAGTATTCTTGATCACTTTATTATAATTAAATGTTTCCACCTTATGAAATGGATATTTTTGGCTAATTTTATGAAAGGGAGTAAAGTGTTCCTATGTGAGATATAACTTAAAAAAATAATTCTAACAACAATGCTCTATTATTAAAATGTAAATAATAATAATTGATACATATAAAACATAAATATGTTGTTTTATACTTAATTAAACTCATCAACTATTTCATGTAATGGTATTCTATACTGTTCAATACAAAGTTATGACATTTGAGTTTTGAGTCTAAGTATTATATAGATTAACATAGTATACTAATAAAATTAATAATACATAATTGGTATAGCCTAAATAAATATTAATTGTAATTCAATGCAATCTGTATATAAGTAATAGATGTTTAAAATACTATGTCATAAAAACGAAATATAAGTTAATAATTAATATTACATTTTGTATACTATTATAAACTATTTTCTTTAATACAAGTTATCCTATATAAACATTTTCAAGATACTAGACAGAGCTCTGAAAACATCAATATTCAATTTTTTTATTTGAATTAAAAATTTGTAATGATATTAATTAAAATAGGTTTTCAAAAAATATAATTTATTACACAAAGATTTATAACTAAGCAACTTTTTATTGCCATTTTTATAAGCTGTTCAAGATCAAACATATGAATTTTACTCTACACTTTAATGAATATTTTGAAGGCCTACAGTACTAGCGAGCGGTTACTCAAAACGTGTCTCCAGATCAGTGCATTTGTATAATCTTGCAGCCCGGTCCTTATACTCAAGGTAGAGGCAATAAGTCGTCAGGTGAATTCGAAAATCTCAATATTTTCTCGATATCTACACCCGGTCTATACTTCGATCGAGAGGTAGCCCCCTATATAAGCTATTTCTTGGTAATAATGACATCTTTTACGGTAGAGGCCCGACGTGGCTCTGGTAGGAAGAAGGTCTACTTTCCGTTCTCGTCAACCTAATCTACACGTTGCCCATGAAGTAGAATATTCCTGTTGGCAAGATTAGTAAACTCGAAACTATTTGAAGCGGTAGGGCAGTGAACGGGTCCGGAAGGTGACAAATAGCGAGTAGGCGAAAAAAAAGCGTGTCCTGAACACATGATTCGTAGGATATTATTGTATGAACTCTTTCAAGGTCCCTGGAGCATGCAACGAAATGTCGGATTCGCGCTATTGAGAAACCATATGTAATTTCCGCCGCCTATACAGAAAAATACTCAGTCAAAAATCTCTACTCTATGATGTCAATGTCTTCGCCTATTTGCGCTCCTATTGATTTTCATCTCGTATTGATTCTCCTTAGGGCCGTACTTTTGAGTAACATCGGAATTTTAGACAACGAATAGTCTGCGACTTGCATTATATACCATAGCACGAACAACCGTTAATGCATAAGTATTAAAACTAACTGGAGAGCGTGTAAATTAACTTGTCGTTCAGTGATATCGCAAAGGTAATACTTCAGTCAGCCAATTTGCTTCCTGGACGATGGACCGGTGCAAGCCCGGAACCCATGATACGAGGTAATTCTTAGGCAGATCCGGGTGCTGGCGATTATCCCTAGTGTAGCTTCTTCTAATTGCAGCTAACAGGATGAATATAATCTCATCCCATAGACGTGTACATTAGTCCTTACCCGAATAGGCATAGACTTGGTCTCTCAGGCGCACCCCGTCACAGCCGGGTTCAGTGGAGTGACACACCTGCCCCCTGTGTCTTGTAATTTCGAGGCTCCAGCGCCGCTTGCGGCAAAAATAGTCGCCCAGGCATATGACTCCGCGGGGTATGCGAGGACTCTGCGAGATGTAATGGCCCCCATCCGCTGATCTAGGCACTAGTGGTTGGTTGTCTCGCATCCCGTAGGCCGGTCAGGACAGGCGGCCGCGTGAACGACGCCACCAACAACTAGTAATGATGGCCCAACATGTTGGGTTTTGTTGTGGTCGGCTAAGTCCTGCGGCACCACTGCTTCATGGGGAGCTAATGTGGAGGCTGGCAGTGCGGCAGAAGAAGGTTAGTTTGCCAGGGGGGAATGGTATCCGGACGCGAATGGCTTTAGTGCTCCCCAGCCTCGGCACCGTCTGACGCACCCTTTCAACAGAGCGGGCATTCTACCCTGCAGATCGCCAGAGTGTGGATGGGACACCCAGTGGTGCTCTCACCCATGGGCGGCAGCTGCCGACTCCGCCGCGCCAGGGGTGCGAACAGGCTGGGGGGATACGGGGCGGCCCGGGTGCGCTAGCGAGCTCTCTATGTGCGTGAGAGGTCCTGGAGGGTGCTCCTGGGCGTTCACTTTACATGAGCCCGTAAACGGGTATTGTCTCAGTGTCTGTATGAGCCCCTAATCTCTCGGGGCTCCAACCTCCTTTCCATTATAGGGCCCTGACCACCCTATCTCTTTGTAATGTTTGTTCGCGGGTCTTCCAGGGGCTGGGTTGCTAATGGGATTCGTCCAAGCTCACCGCCTGATCCGAGACGGTTCCTTCACATGACAAGCTGCAGTAAGGGTACCCTGTTGCGTCGCAGGCGTGGGCGATAATGTGTTGCTCAAGTTTGCGGGCCCCCCTCAAGAACGGGCGCGTTGTCGCGCCCGCCACTGCGTTTACCCGACAGACACACCGCATCTATGGGCCGGGTGTTGCTTGGGTGAGCGTAGCGGAGCTTCGGCGGGCGGGCGGGCCCGGGCACTGCGGGCCCGGCTCACCCGACGCGGGACCCGCGGCGCGCCCGCGGGAGGGACGCCGCCCGGGGCGGACCACTCCCGCCCCCTGCGGGCCGGCCAGGGCCGGCGAGTGGCAAGTCCGGCGCTACCGGGGGGACCCCGGCCTCCGGCCGCCCGGGCGGTGGTGTCCTCGGCTGGCCGGCGGTAGGCACCTCGCAGCTAACGGACGCCGGGCCTTACCGAGTGAGGGGCGGCCTTACGGATCGCGAGGCGTCGGCGGCGGGGGCGGGGGTCGCGCAGCGTCCGCATGCTACGCCTTTGGGGCGCCCCAAGGGCAGCGCACGGCAGCGGGCCACGCTGCGCGGGCGGTGCGGGGTGGTCGCGGGAGGGGTGAGAGGGCGTTCAGGCCGGAGGAGGAACGCGCCGCCGGCATGCCAACTGGCCCGGGCGCGCACGCGGGCGGACCGCCTGTGTATTCGGCGGCAGCACTACTCGGCCCCTCGGCCAAGAGGGGACGGGGCGCGGGGGAGCCACAGCGTCGGCTCGGCCGCACGCTTCTAGGGGGGGGCGCAACGCGGGCACGGCACGGCGTTCGCGAGGGGCGCTCCCGGCCGTGTGTGAGCGGCTCCTGGCGCGGGAGATGACGCGGCCGCTCACGGCGCGCCGGTCAAAGGGGGCCCGCGGGCCGGGTCCGCCTCCCGCAACGTCCGCCGCATTCGCGCGCACCACCGCTCGCGCCGCCGACCCAGGTGGGTCGTAGCTCCCCGCGAGCAGGTGGGCGCCCCGCCCACCCACGGGGCGGCAGAGGCCGCCGCCTGGGGGAGCCTCAGGGCTCGCCGCGTGGCCGGGCCCCGGCCGCAGCGCGCCCGCCCCCCCAGCCGCGCGCGGCTGAGCGACGGCCGGACCGCCGGGCGTTCAGGACGAGCCTGAGGGGCATCTCGCTTAGGCCCCGCCCGCTGCGCGGGGGTCCCCTGCGGCGGCGCCTGCCGGGGGGTTA     
L       CAAAAGAGTAAGATAGGTAATGATTAAATATTGATTTTTTTCATTTAATGATATAAAAAATTTTTTGATTGTTCAAGTGATTGTCTACCCAAAACAATTTTAAGTTTATGTAAACTATAGTTAAATATCATGAATATTATAACATGTTCTGACTTTGTTAGATATTTGATTAAGTTACTTTGGAAATTTTAAATGAATCTACATAAAAATAGCAAAGTTAGAATCTCACTTATATAAACATTAATTATGATATTATTAAAAAATATTGTATATACGATTTGTAGTTTGTAAATTTCTAAGAAATTCTAATATGAGTATTCTTGATCACTTTATTATAATTAAATGTTTCCACCTTATGAAATGGATATTTTTAGCTAATTTTATGAAAGGGAATAAAGTGTTCCTATGTAAGATATAACTTAAAAAAATAATTTTAGCAACAATGCTCTATTATTAAAATGTAAATATTAATAATTGATACATATAAAACATAAATATGTTATTTTATACTTAATTAAACTCATCAACTATTTCATGTAATGGTATTCTATACTGTTCAATACAAAGTTATGACATTTGAGTTTTGAGTCTAGGTATTATATAGATTAACATAGTATACTAATAAAATTAATAATACATAATTAGTATAGCCTAAATAAATATTAATTGTAATTCAATGCAATCTGTATATAAATAATAGATGTTTAAAATACTATGTCATAAAAACGAAATTTAAATTAATAATTAATATTTCATTTTGTATACTATTATGAACTATTTTCTTTTATACGAATTATCCTATATAAACATTTTCAAGATACTAGACAGAGCTCTGAAAACATCAATATTCAGTTTTTTTATTTGAATTAAAAATTTGTAATGATGTTAATTAAAATAGGTTTTCAAAAAATATAATTTATTACACAAAGATTTATAACTAAGCAACTTTTTATTACCATTTTTATAAGCTGTTCGAGATCAAACATTTGAATTTTAATCTATACTTTAATGAATATTTTGAAGGCTTGCAGTACTAACGAGCGGTTACCCAAAACGTGTCTCCAGATCAGTGCATTTGGGTAATCTTGCAGCCCGATCCCTACACTCAGGGTAGAGACAATAAATCGTTCGGTGAATTGGAAACTCTCAATATTTTCTCGATATCAACACCAAGTCTATCTTTCCATCGAGTGGTAGTCCCCTATATAAGCTATTTCTTGGCAATAATGACATCTTTTACGGTAGAGGCCCGACGTGGCTCTGATAGGAATAAGGTCTACTTTCCGTTCTCGTCAACTCGATTTACACGTTACCCATAAAGTAGAATATTTCTATTGGCAAGATTAGTAAACTCGAAAATATTTGAAGAGATAGCTCAGTGACCGGGTCCGGAAGGTGACAAATAGCGAGTAGGCGAAAAAAAAGCGTGTCCTGAACACATGATTCCTAGGATATTACTGTGTGAACTTTTTCAAGGTCCCCGGAGCATGAAACGAAATGTCGGATTCGCGCGATCGAGAAACCATATGTAGTTTCCGCCGCCTATACAGAAAAACACTCAATCAAAAATCTCTACTCTATGGTGTCAATGTCTTCGCTTATTTGCGCTCCTATTGATTTTCATCTCGTATTGATCCTCCTTAGGGACGTATTTTTAAATAACATCGGGATTCCAGATAACGAATAGTCTGCAACTTGCATTATATACCTTAGCACGAAAAGCCGTTAATGCATAAGTATTAAAACTAACTGGAGAGCGTGTAAATTAACTTGTCGTTCAGTGATATCACAGAGATAATATTTCAATCAGTTAATTTGCTTCCTGGACGATAGACCGGTGTAAGCCCGAAACCCATGATACGAGGTAATTCTTAGGCAGACCCGGGTGCTGGCGACTATCCCTAGTGTAGCTTCTTCTAATTGCAGCTAGCAGGATGAACATAATCTCCTCCCATAGGCGTCTACATTAGTCTTTACCTGAATAGGCATGAACTTGATCTCTCGGGTGCAGCCTGTCACAGCCGGGTCCAGTGAGGTGACACACCTGCCCCCTGTGTCTTGTAATTTCGAGGCTCCAGCGCCGCTTGCGGTAAAAATAGCCGCCCAGGCATATGGCTCCACGGGGTATGCGACGACTCTGCAAGATGTAATGGCCCCCATCCGCTGGTCTAGGCACTAGAGCGTGGTTGTCTCGCATCCCGTATGCCGGTCAGGGCAGGCGGCCGCGTGAATGACGCCACCAACAACTTGTAATGATGGCCCGAGATGGTAGGTTTTGCTGTAGTCGGCTAAGACCTGTGGCACCACTGCTTCATGGAGAGCTAAAGTGGAAGCTGGCAGTGCGGCAGAGGAGGGTTAGCTTGGCAGGGCGGAACGGTGTCCGGACGCCAGTGGCTTTGATACTCTCCAGTCTCGGCACCGTCTGACGCACCACTTCATCAGAGCGGGCATTCTACCCTCCTGATCGCCAGAGTGTGCAAGGGACACCCAGTGGTGCACTCACCCATGGGCAGCAGCTACTGATACCGCCGCGCCAGGGGTGCGAACAGGCGGGGAGGACACGGGGCGGCTCGGGTTCGCTAGCGGGCTCTATATGTGCGTAAGAGGTCCTGGAGGGAGTTCCTGGGCGTTCACTTTACATGAGACCGTTAACGGGTATTGTCTCCATGTCAGTATGGGCCCCTAATCTCTGGGGACTCCAACCTCCTTTACATTTCAGCGCCCTGGGCACCCTATCTCTTTATAATGTTGGTTCGCGGGTCTTCCAGGGGCTGGGTTGCTAATGGGATTCGTTCAAGCTCACCGCCTTATCCAAGACGGCTTCTTCACATGACTAGCGGCAGTAAGGACGCCCTGTTGCGTCGCAGCCGTGGGCGATAATGTGTTGCTCGAGGTTGCGGGCCCCGCTCATGACCGTGCGCGTTGTCGCGCCCGCCACTGCGTTTACCCGACGAACACGCCGCATCTACGGGCTGGGTGTTGCTGGGGTGAGCATAGCGGAGCTTGGGCGGGCGGGCGGGCCCAGGCGCTGTGGGCCCGGCCCGCCGGACGCGGGGCCCGCGGCGCTCCCGCGGGAGGGACGCTGCCCGGGGCCGTCCCCTCCCGCTCCCTGCGGGGCGGCCAGGGCCGGCGAGTGGCAGGTCCTGCACTACCGGGGGGCCCCCGGCCTCCATCCGCCCGGGCGGGGCTGACCCCGGCTGGCCGGCGGTAGGCGCCTCGCAGCCAACGGGCGCCGGGCCGCACCGGGTGAGGCGCGGCCTTACGGGTCTCGAAGCGTCGGCGGCGCGGGGGGGGGACGCCCGGCGGCCGCATGCCGCGCGTTTGGGGCACCCCAAGGGGAGCGCACGGCAGCGTGCCACGCTGCGCAGGCGGTGCGGGGTGGTCGCGCGCGGGCTGAGAGGGCGCTCGGGCCGGAGGGGCAACCCGCCGCAGGCCCGCCAGGTGGTCCGGGCGCGCGCCCGGGCGGACCGCCTGCGTATCCGGCGGCAGCACTACTCGGCCCCTCGGCCAAGAGGGGGTGGGGCGCGGGGGGGCCGGAGCGTCGGCTCGGCCGCACGCCTCTACGGGGGGGCGCGACGCGGGCTCGGCACGGAGCACGTGAGGGGCGCTCTCGGCCGTGTGGGAGCGGCGCCTAGTGAGGGAGACGACGCGGCCGCTCACCGCGCGCCGGTCAAATGCGGCCCGCGGGCCGGGACCGCCCAGCGCAACGCCCGGCGCATGCGCGCGCACCTCCGCTCGCGCCGGCGACCCAGATGGGTCGTAGCCGCCCGCGAGCAGATGCGCGTCGCGCCCACGCATGGGGCGGCAGAGGCCGCCGCCTGGGGGAGCCCCAGGGCCCACCGCGCGGCCGGGCCCCGGCCCGGGCGCGCCCGACCCCCCAGCCGCCCCCGGCTGAGCGACGGCCGGACCGCCGGGCGTGGGGGACGCGCCTGAGTGGCGTCTCGCTTTGGCCCCGCCCGCTACGCGGGGGGCCCCTGCGCCGGCGCCTGCCGGCGGGTCA     
M       CAGAAGAGTAAGATAGGTAATGATTAAATATTGATTTTTTTCATTTAATAGTGTAAAAAATTTTTTGATTGTTCAAATAATTGTCTACCCAAAACAATTTTAAGTTTATGTAAACTATAGTTAAGTATCATGAATATTATAACATGTTCTGACTTTATTAGATATTTGATTAAGTTACTTTGGAAATTTTAAATGAATCTACATAAAAATAGCAAAGTTAGAATCTCACTTATATAAACATTAATTATGATATTATTAAAAAATATTGTATATACGATTTGTAGTTTATAATTTTCTAAGGAATTCTAATATGAGTATTCTTGATCACTTTATTATAATTAAATGTTTCCACCTTATGTAATGGATATTTTTAGCTAATTTTATGAAAGGGAATAAAATATTCCTATGTAAGATATAACTTAAAAAAATAATTTTAACAACAATGCTCTATTATTAAAATGTAAATATTAATAATTGATACATATGAAACATAAATATGTTATTTTATACTTAATTGAACTCATCAACTATTTCATGTAATGGTATTCTATACTATTCAATACAAAGTTATGACATTTGAGTTTTGAGTCTAAGTATTATATAGATTAACATAGTATACTAATAAAATTAATAATACATAATTAGTATAGCCTAAATAAATGTTAATTGTAATTCTATGCAATCTGTATATAAGTAATAGATGTTTAAAATACTATGTCATAAAAACGAAGTTTAAATTAGTAATTAATATTACATTTTGTATACTATTATAAACTATTTTCTTTAATACAAATTATCCTATATAAACATTTTCAAGATACTAGACAGAGCTCCGAAAACATCATTATTCAATTTTTTTATTTGAATTAAAAATTTGTAATGATATTAATTAAAATAGGTTTTCAAAAAATATAATTTATTACACAAAGATTTATAACTAAGCAACTTTTTATTTCCATTTTTATAAGCAGTTCAAGATCAAACATTTGAATTTTACTCTACACTTTAATGAATATTTCGAAGGCTTGCAGGACTAGCGAGCGGTTGCCTAAAACGTGTCTCCAGATCAGTGCATTTGTGTAATCTTGCAGCCCGGTCCTTATACTCAGGGTAGAGGCAATAAGTCGTCCGGTGAATTGGAAATTCTCAATATTTTCTCGATATCTATACCTAGTCTATATCTCGATCGAGTGGTAGTCCCCTACGTAAGCGATTTCTTGGCAATAATGACATCTTTTACGGTGGAGGCTCGACGTGGCTCTATTAGGAATAAGGCCTACTTTCCGTTCTCGTCAACCCGATTTACACGTTGCCCATAAAGTAGAATATTTCTGTTGGCAAAATTAGTAAGCTCGAAATTATTTGAAGCGGTAGTGCAGTGACCGGGTCCGAAAGGTAACAAATAGCGAGTAGGCGAAAAAAAAGGGTGTCCTGAACACATGATTCTTGGGATATTATTGTATGAACTCTTTCAAGGTCCCCGGAGCATGGAACGAAATGTCGGATTCGCGCAATTGAAAAACCATATGTAGTTTCCGCCGCCTATACAGAAAAACACTCAATCAAAAATCTCTGCTCTATGTTGTCAATGTCTTCGCTTATTTGCGCTCCCATTGATTTTCATCTCGTATTGATTCTCCTTAGGGACGTACTTTTGATTAACATCGGGATTTTAGACAACGAATCGTCTGCAACTTGCATTATATACCTTAGCACGAATAGCCGTTAATGTATAAGTATTAAAACTAACTGGAGAACGTGTAAATTAACTTGTCGTTCAGTGATGTCACAGAGATAATACTTCAATCAGCCGATTTGCTCCCTGGACGATAGACCGGTGTAAACCCGGAACCCATGATACGAGGTAATTCTTAGGCAGATCCGGGTGCTGGCGACTATCCCTAGTGTAGCTTCTTCTAATTGCAGCTAACAGGATGAAAATAAACTCGTCCCATAGGCGTCTACATGAGTCCTTACCGGAATAGGCATAGACTTGCTCTCTCCGGCGCAGCCCGTCACAGCCGGGTCCAGTGAGGTGACACACCTGCCTGCTAGGTCTTGTAATTTCGAGGCCCCAGCGCCGCTTGCGGCAAAAATAGTCGCCCAGGCATATGACTCCACGGGGTAAGCGAAGACTCTGCTAGATGTAATGGCCCCCATCCGCATCTCTAGGCACTAGCGCCTGGTTGTCTCGCATCCCGTCTGCCGGTCAGGGTAAGCGGCCGTGTGGACGACACCACCAACAAATTGTAATGACGACCCAACATGGTAGGATTTGTTGTAGTCGGCTGAGCCCTGCGGCACCAATGCTTCATGGGGAGCTACCGTGGAAGCTGGCAGTGCGGCAGAGGAGGGTGAGTCTGACAGGGCGGAACGGAATCCGGACGCGAGTGGCTTTGATATTCTCCTGTCTCCGCACCGTCTGACGCACCGTTTCAACAGAACCGGCGTTCTACCCTCCAGATCGACAGAGTGTGCGAGGGACACGCAGTGGTGCACTCACCCATGGGCCGCAGCTAGCGATTCCACTGCGCCAGGGGTGCGAAGAAGCAGAGAGGATACGGGGCGGCCCGGGTGCGCTAGCGAGCTCTGTATGTGCGTGAGAGGTCCTGGAGGGCGCTCCTCGGCGTTCACTCTACATGAGGCCGTGAACGGGTATTGTCTCCACGTCTATATGGGCCCCTAGTCGCTTGGCACTCCAACCACCTTTCCATTCTAAGGCCCTCGACGCCCTATCACTTTTTAATGTTAGTTCGCGGGTCTTCCAGGGGCTGAGTTGCTAAAGGGATTCGTTCAAGCTCACCGCCTTATCCAAAACGATTGCTTCACATGACCAGCAGCAGTAAGGGCGCCCTGTCGCGTCGCAGCCGCGGACGATAATGTGTTGCGCGAGTTTGCGGGCCCCCCTCATGATCGGGGGCGTTGTCGCGCCCGCCACTGCGTTTACCCGACTAACACCCCGCATCTATGGGCTGGGTGTTGTTCGGGTGAGCTTAGCGGAGCTTTGGCGGGCGGGCGGGCCCGGGCGCCGCGAACTCGGCCCTCTGGACGCGGGGCCCGCGGCGCGCGCGCGGGAGGGACGCTGCCCGGGGCGGTTCACTCCCGCTCCCGGCCGGTCGGCCAGGGCCGGCGAGTGGCAAGTCCTGCGCTACCGGGGAGAGCCCGGCCTCCGATAGCCCGGGCGGTGTTGACCCCGGCTGGCCGGCGGTAGGCGCCTCACAGCGAACGGGCGCCGGGCCTCACCGGGGGAGGGGCGCCCTTCCGGCTCTCGAGGGCGCGGCGGCGCGGGGGGGGGTCACTCGGCGGCCCCACGCTACGCGTTTGGGGCGCCCCAAGGGTAGCGCACGGCAGGGGGCCACGTTGTGCGGGCGGAGCGGGGTCGTCGCGGGGGGGGTGAGAGGGCGTTCGGGCCGGAGGGGCAACGCGCCGCGGTCCCGCCATGTGGCCCGGGCGCGCGCCCGGGCGGACCGCCTGGGTATCCGGCGGCAGCACTACTCGCCCCCTCGGCCAAGAGGGGGCGGGGTCCGGGGGCGCCACAGCTTCGGCTCGGCCGCACGCCTCTGCAGGAGCACGCGACGCGGGCACGGCACGGGGTGCGTGAGGGGCGCTCGCGGCCGTGTGTGAGAGGCGCCTGGCGTGGGAGGCGACGCGGCGGCTCGCGGGGCGCCGGTCGAATCGGGCCCACGGGCCGGAGCCGCCCCGCGCAACGCCCGGCGCATGCGCCCGCAGTCCCGCGCGCGCCGGCGACCCAGTTGGGTCGTAGCCGCCCGCGAGCAGGTGCACGCCGCGCCCACACACGGGGCGGCAGAAGCCGCCGCCTGGGGGAGCCTCAGGGCCCGCTGCCCGGCTGGGCGCCGGGCCCGGCGCGCCCGACCCCCCAGCCGCCCTCGGCTGAGCGACGGCCGGACCGCCGGGCGTTTAGGACGGGGCTGAGCGGCGTCTCGCTTCCGCCGCGCCCGCTGCGCAGCGGGCCCCTGCGGCGGCGCCTGCCGGCGGGTGA     
N       CAAAGGAGTAAGATAGGTAATGATTAAATATTGATTTTTTTCATTTAATAATGTAAAAAATTTTTTCATTGTTCAAATGATTATCTACCCGAAACAATTTTAAGTTTATGTAAACTATAGTTAAATATCATGAATATTATAACATGTTCTGACTTTGTTAGATATTTGATTAAGTTACTTTGGAAATTTTAAATGAATCTACATAAGAATAGCAAAGTTAGAATCTCACTTATATAAACATTAATTATGATATTATTAAAAAATATTGTATATACGATTTGTAATTTATAAATTTCTAAGGAATTCTAATATGAGTATTCTTGATCACTTTATTATAATTAAATGTTTCCACCTTATGAAATGGATATTTTTGGCTAATTTTATAAAAGGGAATAAAGTGTTCCTATGTAAGATATAACTTAAAAAAATAATTTTAACAACAATGCTCTATTATTAAAATGTAAATATTAATAATTGATACATATAAAACATAAATATGTTGTTTTATACTTAATTAAACTCATCAACTATTTCATGTAATGGTTTTATATACTATTAAATACAAAGTTATGACATTTGAGTTTTGAGTCTAGGTATTATATAGATTAACATAGTATACTAATAAAATTAATAATACATAATTAGTATAGCCTAAATAAATGTTAATTGTAATTCGATGCAATCTGTATATAAGTAATAGATGTTTAAAATACTATGTCATAAAAACGAAATTTAAATTAATAATTAATATTACATTTTATATACTATTATAAACTATTTTCTTTTATACAAATTAACCTATATAAACATTTTCTAGATACTAGGCAGAGCTCTGAAAACATCAATATTCAATTTTTTTATTTGAATTAAAAATTTGTAATGATATTAATTAAAATAGGTTTTCAAAAAATATAATTTATTACACAAAGATTTATAACTAAGCAACTTTTTATTACCATTTTTATAAGCTGTTCAAGATCAAACATTTGAATTTTATTCTACACTTTAATGAATATTTTGAAGGCTTGCAGCACTAGCGAGCGGTTACCCAAAACGTGTCTCCAGATCAATGCATTTGCGTAATCTTGCAGCCCGATCCCTATACTCAAGGTAGAGGCAATAAGTCGTCCGGTGAATTTGAGATTCTCAATATTTTCTCGATATCAACACCCAGTCTATATTTCGATCGAGTGGTAGTCCCCTAAGTAAGCTATTTCCTGGTAATAATGACATCTTTTACAGTGGAGGCTCGACGTGGGTCTGATAGGAAAAAGGCCTACTTTCCGTTCTTGTGAACCCGATTTACACGTCACCCGTAAAGTAGAATGTTTCTGTTGGCAAGATTAGTGAGCTCGAAACTATTTGAAGTGATAGTGCAGTGACCGGGTCCGAAAAGTTACAAATAGCGAGTAGGCGAAAAAAGAGCGTGTCCTGAATACATGATTCTTGGGATATTACTGTGTGAACTCTTTCAAGGTCCCCGGAGCATGAAACGAAATGTCGGATTCGCGCTATCGAAAGACCATATGTAGTTTCCGCCGCCTATACAGAAAAAAACTCAGTTAAAAATCTCTACTCTATGATGTCAATGTCATCGCATATTTGCGCTCCAATTGATTTTCATTTCGTATTGCTTCTCCTTAGTGACGTACTTTTGAATAACATCGGGATTCTAGACAACGAATAGTCTGCAACCTGCATTATATACCTTAGCACGAATAGCCGTTAATGTATAAGTATTAAAACTAACTGGAGAGTGTGTAAATTAACTTGTCGTTCAGTGATATCGCAGAGGTAATACTTCAATCAGTTGATTTGCTCCCTGGACGATCGACCGGTGCAAAGTCGGAACCCATGATACGAGGTAATTCTTAGACAGACCCGGGTGCTGGTGAGTATCCCTAGTGTAGCTTCTTCTAATTGCAGCTAACAGGATGAATACAATCTCATCCCATAGGCGTCTACATAAGCCCTCACCCGAATAGGCATGAACTTGGTCTCTCAGGTGCAGCCCGTCACAGCCGGGTTCGGTGAAGTGACACACCTGCCTCCTATGTCTCGTAATTTCAAGGCTCCAGCGCCGCTTGCGGTAAAAATAGTCGCCCAGGCACATGACTCCACGGGGTAAGCGAGGACTCTGCTAGATGTAATGGCCCCCATCCGCTAATCTAGGCATTAGCGCCTGGTGGTCTCGCATTCCGTATGCCGGTCAGGGAAGGCGGCCGTGTGAACGACACCACCGACAAACGGTAATGATGACCCAACATGGTAGGTTTTGTTGTAGTCAGCTAAGACCTGCGGCACCACTGCTTCATGGCGAGATAAGGTGGAGGCTGGCAGTGCGGCAGAGGAGGGTTAGTCTGCTAGGGTGGAACGGTTTGCGGACGCGAATGGCTTTAATATTCCCCGGTCTCAGCACCGTCAGACGCACCGTTTCAACAGACCGGGCGTTCCACCCTCCAGATCGCCAGAGTGTGGAGGGGACACCCAGTGGTGCACTCGCCCATGGGCGGCAGCTTCCGATTCCGTCGCGCCAGGGGTGCGAACAGGCGGGGAGGAAACGGGGCGGCTCGGGTCCGCTAGCGAACTCTATATGTGCGTGAGAAGTCCTGGAGGGAGCTCCTAGGCGTTCACTTGACATGAGACCGTTAACGGGTAGTGCCTCCGTGTCTGTATGGGGCCCTATTCTCTCGGGACTCCAACCACCTTTCCATTCTACGGCACTGAGCACCCTATCTCTTTATAATGCTGGTTCGCGGGTCTTCCAGGGGCTGTGTTGCTAATGGGATTCGTCCAAGCTTACCGCCTGATCCAACACGGGTTCTTCACATGACTAGCGGCAGTTAGGGCAGCCTGTCGCGTCGCAGTCGCGGGCGATAATGTGTTGCGCAAGTTTGCGGGCCCCACTCATGACCGCGGGCGTTGTCGCGCCCGCCACTGCGTTTACCCGACGAACACGCCGCATCTATGGGCCGGGCGTTGCTCGGGTGAGCATAGCGGAGCTTGGGCGGGCGGGCGGGCTCGGGCGCGGCGAGCCCGGCTCACCGGACGCGGGGCCCGAGGCGCGCCCGCGGGGGGGATGCTGCTCGGGGCGGCCCACCCCCGGCCCCTGCGGTACGGCCAGGGCCGACGAGTGGGCAGTCGTGCGCTACCGGGGGGTCCCCGGGCTCCGTCCGCCCAGGGAGTGGTGACCCCGGCTGGCCGGTGGTAGGCGCCTCGCAGGTAACGGGCTCCGGGCCTCACCGGGCCAGCGGCGTCCTTACGGCTCTCGAGGCGGCGGCGGCGCGGGCGGGGGGTGCTCGGCGGCCCCATGCTACGCGTTTGGGGCGCCCCAAGGGCAGCGCACGGCAGCGGGCCACGCTGCGCGGGCGGTGCGGGGTAGTCGCGGAGGGGGTGAGAGGGCGTTCGAGCCGGAGGCGCAACGCGCCGAGGGCCCGCCATCTGGCCCGGGCGCGCGCCCCGGCGGACCGCCTGGGTATCCCGCGGCACCACTACCCGCCCTCTCGACCAAGAGGGGGCGGGGCGCGGGGGCGCCGCAGCGTCGGCTCGGCCGCACGCCTCTGCGGGAGGGCGCGCCGCGGGCACGACACGGGGTGCGTGACGGGCGCTCCCGGCCGTGTGTGAGCGGCGCCTAGCGCGGGAGCCGACGCGGCCGCTCACGGCGCGTCGGTCGGATGGGACCCGCGGGCCGGACCCGCCCTCCGCAACGCCCGGCGCACGCGCGCGCACTGCCGCTCGCGCCGCCGACCCAGATGGGTCGTAGCCGCCCGGGAGCAGGTGCACGCCGTGCCCACAGACGGGGCGGCAGAGGCCGCCGCCCGGGGGAGCCTCAGGGCGCACTGCGCGGCCGGGCCCCGGGCCGAGCGCGCCCGACCCGCCAGCCGCCCGCGGCTGATCGACGGCCGGACCGTCGGGCGTGCAGGACGGGCCTGAGGGGCGTCTCGCTTCGGCCCCGCCCGCTGCGTGGGGCGCCCCTGCGGCGGCGCCTGCCGGCGGGTCA     
O       CAAGAGAGTAAGATGGGTAATGATTAAATATTGATTTTTTTCATTTAATAATGTAAAAAATTTTTTAATTGTTCAAATAATTATCTACCCGAAACAATTTTAAGTTTATGTAAACTATAGTTAAGTATCATGAATATTATAACATGTTCTGACTTAGTTAGATATTTGATTAAGTTACTTTGGAAATTTTAAATGAATCTACATAAAAATAGCAAAGTTAGAATCTCACTTATATAAACATTAATTATGATATTATTAAAAAATATTGTATATACGATTTGTAATTTATAAGTTTCTAAGAAATTCTAATATGAGTGTTCTTGATCACTTTATTATAATTAAATGTTTCCACCTTATGGAATGGATATTTTTAGCTAATTTTGTGAAAGGGAATAAAATATTCCTATGTAAGATATAACTTAAAAAAATAATTTTAACAACAATGCTCTATTATTGAAATGTAAATATTAATAATTGATACATATAAAACATAAATATGTTGTTTTATACTTAATTAAACTCATCAACTATTTCATGTAATGGTATTCTATACTGTTCAATACAAAGTTATGACATTTGAGTTTTGAGTCTAAGTATTATATAGATTAACATAGTATACTAATAAAATTAATAATACATAATTAGTATAGCCTAAATAAATGTTAATTGTAATTCAATGCAATCTGTATATAAGTAATAGATGTTTAAAATACTATGTCATAAAAACGAAATATAAATTAGTAATTAATATTACATTTTATATACTATTATAAACTATTTTCTTTAATACAAATTTTCCTATATAAACATTTTCAAGATACTAGACAGAGCTCTGAAAACATCAATATTCAATTTTTTTATTTGAATTAAAAATTTGTAATGATGTTAATTAAAATAGGTTTTCAAAAAATATAATTTATTACACAAAGATTTATAACTAAGCAACTTTTTATTACCATTTTTATAAGCTGTTCGAGATCAAACATTTGAATTTTACTCTACACTTTAATGAATATTTTGAAGGCCTGCAGTACTAGCGAGCGGTTTCCTGAAACGTGTCTCCAGATCAATGCATTTGTGTAATCTTGCAGTCCGATCCTTATACTCAAGGTAGAGACAATAAATCATCCAGTGAATTGGAAAATCTCAATATTTTCTCGATATCCACACCGAGTCTATACCTCAATCGAGTGGTAGTCCCCTATATAGGCCATTACTTGGTAATAATGTCATCTTTTACAGTGGAGGCACGACGCGGCTCTGGTAGGAACAAGATCTACTTTCCGTTCTCGTCAACCCAATTTACACGTTACCCATAAAGTAGAATATTTCTGTTGGCAAGATTAGTAAGCTCGAAAGTATTTGAGGCGGTAGTGCAGTGATCGGGTCCGTAAGGAAACAAATAGCGAGTAGGCGAAAAAAAAGCGTGTCCTGAACACATGATTCTTAGGATATTACTGTATGAACTCTTTCAAGGTCCCTGGAGCATGAAACGAAATGTCGGATTCGTGCGATCGAGAAACCATATGTAGTTTCCGCCGCCTATACAGAAAAACACTCAGTCAAAAATCTCTACTCTATGGTGTCAATGTCTTCGCCTATTTGCGCTCCAATTGATTTTCATCTCGTATTGGTTCTCCTTAGAGACGTATTTCTAAGTAACATCGGGATTCTAGACAACGAATAGTCTGCAACTTGCATTATATACCCTAGCACGAATAGCCGTTAATGTAGAGGTCTTAAAACTAACTGGAGAGCGTGTAAATTAACTTGTCATTCAGTGATGTCACAGAGATAATACTTCAGTCAGTTGATTTGCTCCCTGGACGATAGACCGGTGCAAGGCCGTAACCCATGATACGAGGTAATTCTTAGGCAGATCCGGGAACTGGCGACTATCCCTAGTGTAGCTTCTTCTAATTGCAGCTAACAGGATGAAAATAATCTCATCCCATAGACGTATACATGAGTCCTTACCCGAATAGGCATCAACTTGGTCTCTCGGGTGCAGCCCGTCACAGCCGGATCCAGTGAGGTGACACACCTGCCTCCTATGTCTCGTAATTTCGAGGCTCCAGCGCCGCTTGCGGGAAAAATGGTCGCCCAGGCGCATGACTCCACGGGGTAGGCGAGGACTCCGCGAAATGTAATGGCCCCCACCCGCAGCTCTAAGCATTAGTGCCTGGTTGCCTCGCATCCCGTCTGCCGGTCAGGACGGGCGGCAGTGTGAAGGACGCCACCGACAAATGGTAATGAAGGCCCAACATGATAGGCTTTGATGTAGTCGGCTAAGCCCTGCGGCACCACTGCTTCATGGGGAGCTACCGTGGAGACTGGTAGTGCGGCAGAAGAGGGTTAGTATGGTAAGGTGGTATGGTATCCGGACGCGACTGGCTTTAATAATCTCCAGCCTCAGCACCGTCTGACGCACCGCTACAACAGACCGGGCATTCTACCCTCCAGATCGCCAGAGTGTGGGTGGGATACCCAGTGGTGCACTCACCCATGGGCGGCAGCTACCGATCCCGCCGCGCCAGGGGTGCGAACAGGCGGGGAGGACACGGGGCGGCCCGGGTACGCTGGCGAGCTCTGTACGTGCGTGAGAGGTCCTGGAGGGCGCTCCTAGGCGTTCACTCTACATGAGACCGCGAACGGGTATTGGCTCAATGTCTGTATGGGTCCCTAGTCGCTCGGAACTCAAACCACCTTTCTATTTTAGGGCCCTTCTCACCCTATCTCTTTATAATGTTGGTTCGCGGGTCTTCCAGGGGCTGTGTTGCTAATGGGATTCGTCCAAGCTTACCGCCTGATACGAAACGGCTCCTTCACATGGTGAGCGGCAGTAAGGGCACCCTGTTGCGTCGCAGTCGAGGTCGATAATGTGTTGACCGAGTTTGCGGGCCCCCCTCATGAGCGGGAGCGTTGTCGCGCCCGCCACTGCGTCTACCCGACGAACACACCGCATCTATGGGCCGGGAGTTGCTCGGGTGAGCGTAGCGGAGCTTGGGCGGGCGGGCGGGGCTGGGCACGGCGGGCCCGGCGCTCGGGAGGCGGGGCCCGCGGCGAGCCCGCGGGAGGGACGCTGCACGGGGCGGCACACTCCCGCCCCCGGCCGGGCGGCCAGGGCCGGCGAGTGGCAAGTCCTGCGCTACCGGGGGGTCCCCGGCCTCCGTCCGCCCGGGCGGTTGTGACCCCGGCTGGCCGGCGGTAGGCGCCTCGCGGGTAACGGGCACCGGGCCGCACCGGGTGAGGGGAGTCCTTAGGGGTCTCGAGGCGTCGGCGGCGCGGGCAGGGGTCACCCGGCGACCGCATGCTTCGCGTTTGGGGCACCCCAAGGGGAGCTCACGGCAGCGGGCCACGCTGCGCGGGCGGTGCGGGGTGGTCGCGCGGGGGGTGAGAGGGCGTTCGGGCCGGAGGGGCAACGCCCCGGGGTAGCGCGAGCTGGCCCGGGCGCGCGCCCGGGCGGACCGCCTGGGTGTCCGGCGGGAGCACTACTCGCCGCCTCGGCCAAGAGGGGGCGGGGCGCGGGGTCGCCGCAGAGTCGGGTCGGCCGCACGGCTCTACGGGAGGGCGCGACGCAGGCACGCCACGAAGGCCGTGAAGGGCGCTCCCGGCCGTGTGGGAGCGGCGCCTAGCGCGGGAGATGACGCGGCCGATCACGGCGCGCCGGTCGAATGGGGCCCGCGGGCGGGACCCGCCTGGCGCAACGCCCGGCGCATGCGCGCGCAGTCCCGCTCGCGCCGACGACCCAGCTGGGTCGTAGCCGCCCGCTAGCAGGTGCCCGCCGCGCCCACTCGCGAGGCGGCAGAGGCCGCCGCCTGGGGGAGCCTCAGGGCCCACCGCGCGGCTGGTCCCCGGGCCGGGCGCGCCCGACCCCCCAGCCGCCCGCGAGTGACCGACGGCCGGACCGCCGGGCGTGTAGGACGGGCCTGAGAGGCGTCTCGCTTAGGCCCCGCCCGCTGCGCTGGGGGCCCCTGCGGCGGCGCCTGCCGGCGGGTCA     
P       CAATGGAGTAAGATAGGTAATGATTAAATATTGATTTTTTTCATTTAATAATGTAAAAAATTTTTTAATTGTTCAAATGATTATCTACCCAAAACAATTTTAAGTTTATGTAGACTATAGTTAAGTTTCATGAATATTGTAACATGTTCTGACTTTGTTAGATATTTGATTAAGTTACTTTGGAAATTTTAAATGAATCTACATAAAAATAGCAGAGTTAGAATCTCACTTATATAAACATTAATTATGATATTATTAAAAAATATTGTATATACGATTTGTAATTTATAAATTTCTAAGAAATTCTAATATGAGTATTCTTGATCACTTTATTATAATTAAATGTTTCCACCTTATGAAATGGATATTTTTAGCTAATTTTATGAAAGGGAATAAAATGTTCCTATGTGAGATATAACTTAAAAAAATAATTTTAACAACAATGCTCTATTATTAAAATGTAAATACTAATAATTGATACATATAAAACATAAATATGTTATTTTATACTTAATTAAACTCATCAACTATTTCATGTAATGGTATTCTATACTATTCAATACAAAGTTATGACATTTGAGTTTTGAGTCTAAGTATTATATAGATTAACATAGTATACTAATAAAATTAATAATACATAATTAGTATAGCCTAAATAAATATTAATTGTAATTCGATGCGATCTGTATATAAGTAATAGATGTTTAAAATACTATGTCATAAAAACGAAATTTAAATTAATAATTAATATTTCATTTTGTATACTATTATGAACTATTTTCTTTAATACAAATTGACCTATATAAACATTTTCGAGATACTAGACAGAGCTCTGAAAACATCAATATTCAATTTTTTTATTTGGATTAAAAGTTTGTAATGATGTTAATTTAAGTAGGTTTTCAAAAAATATAATTTATTACACAAAGATTTATAACTAAGCAACTTTTTATTTCCGTTTTTATAAGTTGTTCAAGATCAAACATATGAATTTTACTCTACACTTTAATGAATATTTTGAAGGCTTGCAGCACTAGCGAGCGGTTCCTTAAAACGTGTCTCCAGATCAGTGCATTTGCGTAATCTTGCAGCCCGATCCTTATACTCAGGGTAGAGGCAATAAGTCGTCCAGTGAATTAGATACTCTCAATATTTTCTCGATATCCACACCAAGTCTATATTTCGATCGAGTGGTAGGCCCCTATATAAGCTATTACATGGTAATAATGGCATCTTTTACGGTGGACGCTCGACGTGGTTCTGGTAGGAACAGGGCCTACTTTCCGTTCTCGTCAACTCAATTTACACGTTGCCCATGAAGTAGAATATTTCTGTTGGCGAGATTAGTAAGCTCGGAATTATTTGAAGCGTTAGTGCAGCGACCGGGTCCGGAAGGTAACAAATAGCGAGTAGGCGAAAAAAAAGCGTGTCCTGAATACATGATTCCTAGGATATTACTGTGTGGACTCTTTCAAGGTCCCCGGAGCATGAAACGAAATGTCGGATTCGCGCTATCGAAAAACCATATGTAATTTCCGCCGCCTATACAGAAAAATACTCAGTTAAAAATCTCTACTCTATGATGTCAATGTCTTCGCCTATTTGCGCTCCCATTGATTTTCATTTCGTATTGGTTCTCCTTAGGGGCGTATTTTTGAATAACATCGGGATTCTAGATAACGAATGGTCTGCAACATGCATTATATACCTTAGCACGAATAACCGTTAATGCATAAGTTTTAAAACTAACTGGAGACCGTGTAAATTAACTTGTCGTTCAGTGATATCACAGAGGTAATACTTCAATCAGTCGATTTGCTACCTGGACGATAGACCGGCGCAAGCTCGTAACCCATGATACGAGGTAACTCTTAGGCAGACCCGGGAACTGACGACTATCCCTAGTGTAGCTTCTTCTAATTGCAGCTAACAGGATGAATAGAATCTCATCCCATAGACGTTTACATGAGCCCTCACCGGAATAGGCATAAACTTGATCTCTCAGGCGCTGCCCGTCACAGCCGGGTCCAGTGAGGTGACACACCTGCCCCCTGTGTCTAGTAATTTCCAGGCTCCAGCGCCGCTTGCGGCAAAAATAGTCGCCCAGGTGTATGACTCCGTGGGGTAGGCGAGGACTCTACCAAATGTAATGGCCCCCATCCGCAGTTCTAGGCACTAGTGCCTGGTTGCCTCGCATCCCGTCTGCCGGTCAGGACAGACGGCCGCGTGAACGACGCCACCCACAAAGTGTAATGATGACCCAACATGGTGGGCCTTGCTGTAGTCGGCTAAGCCCCGCGGCTCCAGAGCTTCATGGGGAGCTAACGCGGAAGCTGGCAGTGCGGCAGAGGATGGTTAGCTTGGCATGGTGGAATGGTATCCGGACGGAACTGGCTTTAATATTCTCCAGACTCCGCACCGTCCGACGCCCCGTTTCAACAGAACAGGCATTCCACCCTCCAGATCGCTAGAGTGTGGGCGGGACACCCAGTGGTGCACTCTCCCATGGGCGACAGCTACCGATCCCCCTGCGCCAGGGGTGCGAAGAAACAGGGAGGATACGGGGCGGCCCGGGTACGCTAGCAAGCTCTCTATGTGCGTGAGATGTCCTGGAGGGTGCTCCTGGGCGTTCACTTCACATGAGACCGTTAACGGGTATTGTCTCCATGTCAGTATGGGCCCCTATTCTCTAGGGACTCCAACCGCCTTTCCATTCTAAAGCCCTGGGCACCCTATCTCTTTTTAATGTTGGTTCGCGGGTCTCCCAGGGGCTGAGTTGCTAATGGGATTCGTCCAAGCTCACCGCCTAATCCGATAGGATTTTTTCACATGACTAGCTGCAGTAAGGGTACCCTGTTGCGTCGCAGCCGCGGGCGACAATGTGTTGCGCGAGATTGCGGGCCCCCCTCATAATCGGGAGCGTTGTCGCGCCCGCCACTGCGTCTACCCGACCAACACACCGCATCTATGGGCTGGGTGTTGTTGGGGTGAGCCTAGCGGAGGTTTGGCGGGCTGGCGGGCCCGGGCCCGGCGGGCCCGGGTCACTGGACGCGGGGCCCGCGGCGGGCCCCCGGGAGGGACGCTGCCCGGGGCGGCCCACTTCCTCCCCCTGCGGGGCGGCCAGGGCCGGCGAGTGGCAAGTCCTGCGCCACCGGGGGGACCCCGGCCTCCGTCCGCCCGGGCGGTGTTGACCCCGGCTGGCCGGGGGTAGGCTCCTCCCAGCTAACGGTCTCCGGGCCTCACCGGGCGAGGGGCGTCCTTACGGGTCTCGAGGCGCCGGCGGCGCGGGCAGGGGTCACTCAGCGGCCGCATGCTACGCGTTTGGGGCGCCCCAAGGGTAGCGGACGGCAGCGGGCCACGCTGGGCGGGCGGTGCGGGGTAGTGGCGCTTGGGGTGAGAGGGCGTTCGGGCCGGAGGAGCAACTCGCCGCGGGCCAGCGAGCTGGCCCGGGCGCGCGCCCGGGCGGACCGCCTGGGTGTCCGGCGGCAGCACTACGCGTCCGCTCGGCCAAGAGGGGCCGGGGTGCGGGGACGCCGCAGCGTCGGCTCGGCCACACGCCTCTACGGGAGGGCGCGACGCGGGGACGGCACGGGGTGCGTGAGGGGCGCTCGCGGCCGTGTGTGACCGGGGCCTGGCGCGGGAGACGACGCGGCCGCTCACGGCGCGCCGGTCCAAATCGCCCCGCGAGCCAGGACCGCCTAGCGCAACGCCCGGCGCATGCGCGCGCACCGCCGCTCGCGCCGGCGACCCAGCTGGGTCGTAGTCGCCCGCGACCAGGTGCACGCCGGGCCCACGCGCGGCGCGGCAGAGGCCGCCGCCTGGGGGAGCCTCAGGGCGCGCCGCGCGGCCGGGGCCCGGGCCCAGCGCGCCCGATCCCCCAGCCGCCCGCGGCTGAGCCACGGTCGGACCGCCGGGCGTGCAGGATGCGGCTGAGGGGCATCTCGCTTCGGCCCCCCCCGCTGCGCGGGGGTCCCCTGCGACGGCCCCTGCCGGCGGGTGA     
