# Supplementary material for: A simple method for data partitioning based on relative evolutionary rates
Source: PeerJ. 2018 Aug 28;6:e5498. doi: 10.7717/peerj.5498 (PMC6118207; doi:10.7717/peerj.5498)
Supplement: Data S1 — The datasets are provided in the PHYLIP format. [file peerj-06-5498-s002.zip › DataS2/SS10-9.phy]

17  4000
out     TTAACGATTAAATTAAAAAATAAATCAATACCAATTTATTAACGAAGTTAGTTTCGTATTAATATCATAAAAGTAAGAGATTCATATATAAAAATTTAAGAAAATTAAACATTTTATATCCATTATATCTTCTCAAGATTTCATTACATAATATAAAAAGCTATCTTTTTAAAAATAATAATATGATTAGTATTCAATAGTTTCAATATTAGTTATAGTTTATTTTTAAGATTAATTTGTAAATTTAGAATAATATCTTGAGGAATTTTAATAATTCATTTTTAGTATTACTAATTGTGAAAATTTATCTAAATGTACATATTAGTGATATAACTTGGTTAAAGATTATTGAAATGTCCAAGGCGGAAATAGTGTCTTAGTTGCAAATATATTTGATCTAAAAGTCTTATCTTACTTTTTAGTTCTGTAGATCTAATTAAGAATCGCAAAACATCATAATTATGACTTGTATCAAGGTTAGAAAATTAGAAACATGTTTAGATTTATAAAAGATATTTTAACTATTATTTGTAATTATATTTAAGATGTTAATTTCGTATTATCTAAGCAAATTCCTAAAGTGGATTTTATCTAAATATAAATATTTGAGCCTACTAATTATTAGAATAAAATATCTATTCTTTTCTTAACTTTCATTTAAGAATTTACCATTTAATTTTTCGGACTTAGTTTTTGTAGTGTTTTAAAGTATACAACTATAAAAATGGTTTCAGTGTACCTTACAAATTTATACATTTCTTTAAAAAGATATTTGTTACAATGCTGTAGTATATATAGTTCTATTAAAGTTTTAATGTAATTACATTTCACTTACTCAAATTATTATTAAATATAATCAACTAGATTTATAAGCTGTCGATATATATTTTGATAAAAGACTTTATCATATACTAACTAAAACAATTATTGATAAAAAATTTACCATATATCTGAATATGCAATTAATGAGACTATCTTTTTTATGAACAAGATAAAATATCCTACTTTATGGTATACATTCTGCAAGATCGAAAGACATTACTCATTGTCGTACATACATTTATGATATTTTTTTACCCAACGGCATTAATTTAAGTTGAATACGCATTATAATACACATACGCAAGAGCCACGCATATCCAGAATTTTGACCGCTACTGTAATAAACCTAATCAGACGACTTCGGCCTGGGTGCAGACCCCGGCATGGCTGTAAGATGTCAGGATAGTGCACTAATGACCGAGACAGGATAAGGAGACAGAACAGTACCAGTCAATTAATATAAGCCATTTAATTCCAAAGTCACCTTAAACAGTATTACCCGATTAGATATCGTGCTCCCGTATCACAGCTGACAAGTATTTAAAATAGATTTGATAGTCACAGACACTGATGGATGTGGGGCATCGGTCTCAAAGTTCTGCGGTTGGGTTTATGTGCCTAGAGAATATCCCAGAGGTCCAGGGACTCAGATCATTAATAAACTTGTTTGATTGTCGGATAGAGATTATCGTATGAAGAGAATAGAGCTTACGGAAATCGTCAAAAATAGAAACTAAGACTGGTATTTAAGTTTATTGCACCTTAGATGGATAGTATGACGAAATTATACATCCATTCGACTTAACTACTGATTTTATAAGACGGCCATCTGTGTAATTCACAGCTTACGGACGGCGGCCTTGACGGACTAGCTGTCAATCGGCGGAAAATCAGCCACTATTGTTGACTGTTCGAACGGACTGTGATTATCTGCACCTAGCTGTAGAGGAGTACTGCATTGAACTTGTTTTTTGGTAAAGCATAGAAGCCTTTGCAACAAGCGGTAAAGTATTGGCTCTAGAAGTAGCGTTCGCTAGGTATGAAACGTTACAGGTTCAAAAATATAAACGTTAGGCTCTGCACGTTATACTACATATGAAAGTTCTACACATCACTAATACTACTCTCTATCTAGAGTGTCAACATGTTGTGTACAATAATTGCACAGATATATCCTACCCGTCCTCGCATGATAATGAATGAGCCCAAATCCCCCCCCTAGCGCTAGCGATGCGAAGCGGCGTTGCAGTGGTCCGGCTCTGGCCAATGTTCTTATCAGTGAGAGTCTATTCCACCAGGCCCGTCGCTGGATTTCTTGTCTGTGCTGGGTCCTCACCGGTATAGAGAACGAAGCCCCGGAGTTTAATTTCATGCGATCCCTAGCATCGCTGTCCTAACCAGTTCTGTAAGGTTGGGTTAGGGCAGGGAACCATGAGGTTGCTAGAGTCAATTTAATACGAACCCGAGTCCTTGTGGGCGATACTGTCCCCGCGTTAGGGCAATTTAGCGCGGCCTTGAAGGCAGTTGGCAGCGGGCAGCGTTTCACGGCAGTTTGAACCGTTCGCGCGCCATGACAGTGCATATGTCTGCTAACCTGGACCTTCGGGCTGCAGTATGGTGGCGCCCTTGACTCCGGGGTCGGAGTGTGAGGCCGATCATATTACCCGTGGCAGGAACAAGGGCAATTTAGAATGGCACCATATGCCGGCGACAGTCTCCACTCACCTATCGTGGTCCCGGCCGTGAGTCGCTGGAGTAGAAGCCTGTTACCGCGGCTGGTAGGGTGCTCCGTTGGGGCCCGACCCACTCAGACCGTAGGCCGCTAGGCACTGTCGGGTTCAATTCTGCTCGGGCCGACACGCCCTCAGTGAAGGTTTGATTCAGTTGTTCCCCAAAGAGCAGCGCTCCGCCTCGAGGGGTTCGGTCCGCTACCCAGTTCGATGGGATCGTCATGAACGCGGCGCGGCGTTAAGGCGTGTCCAGTATTGTCTAATACACAAGCCCGCACCGAAGAGGCGTCCACGGGAGCAGAACGTCTTGGCGCTCCATTGCTCCCCCGCCGGCGAACCAAGCTGGGGCACTCGGGGGGGGAGACCGACTGGGGAGGCCACCTTCTGCTGACAGGGATCTCCTTGCATTCAACCTCTCCGACTCACGGGCGCGTGGACGTAGACCGGTGGTGCCCCCCCGTCCACCCAGCGGGCCAGGGGTGCCACGCTCCGCGCACCGTTCCTCTGGCCGCCCGCCGGGCGCGGGCGGCTCGCTCATGGCAGGCCCTCCCCCCCCCGAGGGGGGGCCCGGGCACCCGCGGCTGCCCTCGCGTGGGCACGCAGGCCGCCACTGCGTGGCTGCCCGAGGGGCTTCATGGTCGGGCGGCATGCGACCCCTGTCTGGACCCCCCTGCCCGGCCCCGAAGGTTCGCACGCGGGGCTCGGCGAGCGGACCGGCGACGCGGCGGGCTGGTGTGCCTCGGCGCGCGGGTGGGCCACCCGCGCGCGCCACCCCGTCCCGCCCGCACCGGGAGCACCGGGCCCGGGGCGACGGCCGGCGAGGAGCCATCACCGGGACGCGGGCGGCCCCGCAGCTCGCGGGGCGCCAGGCCACTGGCCGGCGCCCGCGTACGCGCCGCCCCCCTGGGGTTGGGGGCGGTCCCAGCCCCGCAGCAGCCGGGAGGGCCGTCAGCCTCCCAGGAGGCGGGCCGGGGCCCTCTGCCAGGCCCTCGTCGCCCCTCGTGGGGCCCCGCCTGTGCAGGGGCTTTGCCCCGCCACGCGCACCGCCCCCCGGGCGTGCCGACCCTGCGGGTCGCGGGTTTCGCCGCGGCATATCTGGCGGGGCGGGCGGCGGTTCGGATCCTCTCGGCCCCCCAACGCGGGTCGCTGCGGGCCGCGGCTCCAGGGGTGCCCCCGACCCCGGTCCCTCGCAGCTCGGACGGGACCCTGCGGCGCTGCGTTCGCGGCCGGGGCGGGCAATCCATGAAGTCGGGCGCGCGGGCGGCCCCCGCGCGCGGCTCCGTCACGCGCACCATGCGGCACGCCGCCCTTCGCGGCGTCGGGGGCCAGGAGCAGCGGCCGCCTCCCGGGGGCAGCTCGGCCTGGGGTTTCTCGGCCGCTCCGCCCCGGCAGAACCGCCGATCGGCGGGCCCAACGGGGCCGGGCTCACAGGCGCGGCGCCGCGTGGG     
A       TTAACGATTAAATTAAAAAATAAATCAATACCAATTTATTAACGGAGTTAGTTTCGTATTAATATCATAAAAGTAAGAGATTCATATATAAAAATTTAAAAAAATTAAACATTTTATATCCATTATATCTTCTCAAGATTTCATTACATAATATAAAAAGCTATCTTTTTAAAAATAATAATATGATTAGTATTCAATAGTTTCAATATTAGTTATAGTTTATTTTTAAGATTAATTTGTAAATTTAGAATAATATCTTGAGGAATTTTAAAAATTCATTTTTAGTATTACTAATTGTGAAAATTTATCTAAATGTACATATTAGTGGTATAACTTGGTTATAGATTATTGAAATGTCCAAAGCGGAAATAGTGTCTTAGTTGCAAATATATTTGATCTAAAGGTCTTATCTTACTGTTTAGTTCTATAGATCTAATTAAAAATCGCAAAACATCATAATTATGACTTGTATCAAGGTTAAAGAATTAAAAGCGTGTTTAGATTTATAAAAGATATTTTAACTATTTTTTGTAATTATATTTAAGATGTTAATTTCATATTAACTAAGAAAATTACTAAAGTGGATTTTATCTAAATATAAATATTTGAGCCTACTAATTATTAAAATAAAATATCTATTCTTTTCTTAACTTTCATTTAAGAATTTACCGTTTAGTTTTTCGGACTTAGTTTTTGTAGTATTTTAAGGTATACAGCTATAAAGATAGTTTCAGTGTACCTTACAAATTTATACATTTCTTTAAAAAGATATTTGTTACAATGCAGTAGTGTATATAGTTCTATTAAAGTTTTAATATAATTACATTTCACTTTCTCAAATTATTATTAAATATAATCAACTAGATTTATAAGCTGTCGATATATATTTTGATAAAAGACTTTATCATATACTAACTAAAACAATTATTGATAAAAAATTTACCATATATCTGAATATGCAATTGATGAGACTATCTTTTTTATGAACAAGATAAAATATCCTACTCTATGGTATACATTCTGCGAGATCCAAAGACATTACTCGTTGTCGTACATACATTTATGATATTCTTTCAGCCAACGGCTTTAATCTAAGTTGAATACGCATTATAATCCACATAGGTAAGAGCAACTCATATCCAGAATTTTGACCGCTACTATAACCATCCTAATCAAACGACTTCGGCCTGAGTGCAGACCCGGGCATGGCTATAAGATACCGGGATAGTGTACTAACGACCGAGACAGAATAAGGAGACAGAACAGTACCAGTCAATTAGTATAAGCCCTCTAATTCCAAAGTCACCTTAAACAGTATTATCCGATTAGACATCGTGCTCCCTTATTAAAGCTGCCAAATATTTAAAATAGATTTGATAGTCACAGACATTGATAGATATGGGGCATCAGTCTCAAAGTTCTGCGGTTGGGTTTATGTGCCTAGAGCATATCTCAGAGGTCCAGGAACTCAGGTAATTAATAAACTTATTTGATTATCGGATAGAGATTATCGTATGAAGAGGATAGAGCTTACAGAAATCGTCATGAACAGAAACTAAGACAGGTATTTAAGTCTATTGCACCTTAGATGGATAGTCTGACGGAATTATACATTCATTCGACCTAACTACTGATTTTATAAGACGGTTATCTGTGTAATTCACAGCTTACGGACGGCGGCTTTGACGGACTAGCTGTCAATCAGCGGAAAATTAGCCACTATTGTTGACTGTTCGAACGGACTGTGATTATCTGCACCTAGCTGCAGAGGAGTACTGCTTAGAACTTGTTTTTTGGTAAAGCACAGAAGCCTTTGCAACAAACGGTAAAGTATTGGCACTAGAAGTGTCGTTCACTAGGTATAAAACGTTACAGGTTCAAAAATATAAACGTTAGGCTCTGCACGTTATACCACATATGAAAGTTCTTCACATCACTAATACTACTCTCCATCTAGAATGTCAACATGTTGTGTACAACAATTGGACAGATATATCCTACCTGCCCTCGCATGATAACGAATGGGCCAAAATTCGCCCCGCAGCGCAAGCGATGCGAAGCGGTGCAGAAGTGGTCCTGCTCTGACCAATGTTCTTATCATTTGGAGTCCGTTCTAGCGGGCCCGTCGCTGGAATTCTTATCTGTGCTTCGTCCCCACCGGTATAGAGAACGAGGCTCCGTAGCCTAATTTCATGCGATCCCTAGCATCGCTGTCCTTCCCAGTTCTGTAAGGTCGGGTAGGGGCGGGGAGTCATCAGGTTGCTAGAGGCAATTTGATACGAACCCAAGTCCTTGGGGGCGATACTATCCCCGGGTTGGGGCGATTTAGTGCGCGCCTGAAGGCAATTGGTAGCGGGCAGCGTTTTGGCGCAATTTGACTCGTTCGCGTGCCAAGACTATGCATTTGTCGACCAACCTGTACCTGCGGGCTGCAGTATGGTGGCGCTCTTGTCTCCGGGGTGGGAGTGTGCGGCCGATCATATTGCCCATCGAAGGAACAAGGGCAATTTTGATTGACACCATATGCCGGCGAGATTTTCCAGTCACCTATCGTGCTCCCGGCCGTGATTCGCTGGGGTACGGGCCTGTTACCGCGGCGGGTAGGGTGCTTCGATTGGACCCGACCAACTCAGACCGTTGGCCGCTAGGCACTGTCGGGTTGAATTCTGCTCGGACCGACACGCCCTCAATGACGGGTTGATTCAGTTGTTCCCCAAAGAGCAGCGCTCCGCCACGCGGGGTTCGGTATGCTACTCAGCTCGGTGGGGTCGTCGTGAACGCCGCACGGCGTTAAGGCGAGCCCGGTGTGGTCTGCTACACAAGCCCGCACCGAAGAGACGTCCACGAGGGCAGAACGCCTCGGCGCTCGATTGCTACCCCGCCGGCGGACCTAGCTGGGGCATTCGGGGGGGCAGAGCGGCTAGGGAGGCCACCTTCTGCCGACAGGGCAATCCGTGCATTCAGCCTCTCCGACTCACGGGCGCGTGGACGTAGACCGGTGGTGCCCCCCCGCCCACCCAGCTGGCCGAGGGTGTCACGCTCCGCGCACCGTTCCTCTGACCGCCCGCCGGGCGCCGACGGCCCGCCCACGGCAGGCCCTCCCCCCCCCGAGGGGGGGCGCGGGCACCCGCGGCCGCCCTCGCGTTGCCACCTAGCCCGCCAGCGCTTGTCTACGCGAGGGGCTTCATGTTCGGGCGGCATGCGCCTCCCGTCTGGACCCGCGTGTCCGGCCCCGAAGGTGCGCGCGCGGGGCTCGGCGAGCGGACCAGCGACCCGGCGGGCTAGTGTACCTCCGCGCGCGGGCGGCCAGCCTGGCCGCGCCACCCCGTCCCGCCCGCACCGGGAGCACGGGGCCCGGGGGGACGGCCGGCGAGGAGCCATCGCCGGGACGCGGGCCGGCCCGCAGCTCGCGTCCCGCCAGGCCACTGGTCGGCGCCCGCGTTCACGCCGCCTCGCTAGGGTTGGAGCCGGGCCCAGCCCCGCAGCAGCCGGGGGGGCCGTCAGCGTCCGAGGAGGCGGGCCGGGGCCCTCCGCCAGGCCCCCGTCGCCCCTCTTGGTGCCCCGCCTGTGCAGGGGCTTTCGCCCGCCACGCCCACCGCCCCCCGGGCGTGCCGGCTCTGCGCCCCGCGGGTTTCGCGGCGGCAGCTCTCGCGGGGCAGGCGGCTGTCCGGATCCTCTCGGCCCCCCAACGCGGGTCGCTGCGGGCCCCGCCTCCAGGGGCCCCCCCGTCCCCGCTCCCTAGCAGGCCCGACCGGACCCTGCGGCGCCGCAGGCGCGGGCGGGGCGGGCAGTCCATCGGAGCGGGCGCCGTGGCGGGCCCCGCGCGCAGCTCCGCCACGCGCCCCATGCGGCACGCCGCGCTTCACGGCGTCCGGGGCCAGCCGCTGCGGCCGCCTCCCGGGGGCAGCTGGGCCTGGGGTTTCTCGGCTGCGCAGCGCCAGTAGCACCGGCGATCGGCGCGCCCTCACGGGCCGGGCTCACGGGCGCGGCGCGGCTCGGG     
B       TTAACGATTAAATTAAAAAATAAATCAATACCAATTTATTAACGAAGTTAGTTTCGTATTAATATCATAAAAGTAAGAAATTCATATATAAAGATTTAAAAAAATTAAACATTGTATATCCATTATATCTTCTCAAGATTTCATTACATAATATAAAAAGCTATCTTTTTAAAGATAATAATATGATTAGTATTCAATAGTTTCAATATTAGTTATAGTTTATTTTTAAGATTAATTTGTAAATTTAGAATAATATCTTGGGGAATTTTAATAATTCATTTTTAGTATTACTAATTATGAAAATTTATCTAAATGTACATATTAATGGTATAACTTGGTTATAGATTATTGAAATGTCCAAAGCGAAAATAGTGTCTTAGTTGCAAATATATTTGATCTAAGGGTCTTATCTTACTGTTTAGTTCTATAGATCTAATTAAAAATCGCAAAACATCATAATTATGACTTGTATCAAGGTTAAAAAATTAAAAACATGTTTAGATTTATAAAAGATATTTTAACTATTTTTTGTAATTATATTTAAGATGTTAATTTCATCTTATCTAAGAAAATTACTAAAGTGGATTTTATCTAAATATAAATATTTGAGCCTACTAATTATTAAAATAAAATATCTATTCTTTTCTTAACTTTCATTTAAGAATTTACCGTTTAGTTTTTCGGACTTAGTTTTTGTAGTATTTTAAGGTATACAACTATAAAGATAGTTTCTGTGTACCTTACAAATTTATACATTTCTTTAAAAAGATATTTGTTACAATGCTGTAGTATATATAGTTCTATTAAAGTTTTAATATAATTACATTTCACTTTCTCAAATTATTATTAAATATAATCAACTAGATTTATAAGCTGTCGATATATATTTTGATAAAAGGCTTTATCATATACTAACTAAAACAATTATTGATAAAAAATTTACCATATATCTGAATATGCAATTAATGAGACTATCTTTTTTATGAACAAGATAAAATATCCTACTTTATGGTGTACATTCTGCAAGATCAAAAGACATTACTCATTGTCGTACATACATTTATGATATTCTTTCAACCAACGGCCTTAATGTGAGTCGAATACGCATTATAATTCACATAGGCAAGAGGGACACATATCCAGAATTTTGACCGCTACTATAACTAACCTAATCAAATGACTTCGGCCTGAGTGCAGCCCCCGGCATGGCTGTAAGATATCAGGATAGTGTACTAATGACCGAGACAGGATAAGGAGACAGAACAGTACCAGTCAATTAGTATAAGCCCTGTAATTCCAAAGTCACCTTAAACAACATTATCCGACTAGATATCGTGCTCCCATATTACAGCTGCCAAATATTCAAAATCAATTTGATAGTCACAGACAATGATGGATGTGGGGCATCGGTCTCAAAGTTTTGCGGTTGGGTTTATGTGCCTAGAGCATATCTCAGAGGTCCAGGGACGCAGGTTATTAATAAACTTGTTTGATTGTCGGATAGAGATTATCGTATGAAGAGAATAGAGCTTACGGAAATCGTCATGAACAGAAACTAAGATAGGTATTTAAGTTTATTGCACTTTAGATGGATAGTATGACGGAGTTATACATTCATTCGACCTAACTACTGTCTTTATAAGACGATTATCTGTGTAATTCACAGCTTACGGACAGCGGCCTTGACGGATTAGCTGTCAATCAGCGAATAATCAGCCACTATTGTTGACTGTTTGAACGGACTGTGATTATCTGCACCTAGCTGCAGAGGAATACTGCATTGAACTTGTTTTTTGGTAAAGCATAGAAGCCTTTGCAACAAAAGGTAAAGTATTGGCACTAGAAGTGACGTTCACTAGGTATAAAATGTTATAGGTTCAAAAATATAAACGTTAGGCTCTGCCCGTTATACTACATATGAAAGTTCTCCGCATCACTAATACTACTCTCCATCTAGAGTGTCAATATGTTGTGTACAAAAATTGGACAGATATATCCTATCTGCCCTCGTATCATTACGAATGAGCCCAAATCCGCCCCGTAGCGCAAGCGATGCGAAGCGGTGTAGTAGTGGTCCGGCTCTGGCCAATGTTCTTATCATTTGGAGTCCATTCTACCTGGCCTGTCGCTGGAGTTCTAGTCTGTGCTCCGTCCTCACCGGTTTAGAGAACGGGGCCTCGTAGCTTAATTGCATGCGATCCCTAGCATCGCTGTCCTTCCCAGTTCCGTAAGGTTGGGTAAGGGCGGGGAAACATTAGGTTGCTAGGGACAATTTAATACGAACCCGAGTCCTTGAGGGCGATACTTTCCCCGGGTTGGGGCGATTTAGCGTGCGCATGAAGGCACTTGGTCGCGGGCAGCGTTTAAAGGCAGTTTGAACCGTTCGGGCGCCATGACTGTTCATCTCTCATCGAACCTGGACCTCCGGGCTGCAGTATGGTGGCGCCCTTGTTTCCGGGGTTGGAGTGTGTAGCCGATCATATTACCCATGACAGGAGCAAGGGCTAGTTCGATTGCCACCATATGCCGGCGATTGTCTCCAGTCACCTATCGTGTTCCCGGCCGTGAGTCGCTGGAGTAGGGTCCTGTTACCGCGGCCGGTAGGGTGCTCCGTTAGGACCCGACCCACTCAGACCGTAGGCCCCCTGGCACTGTTGGGTTCAATTCTGCTCGGGACGACACGCCCTCAGTGAGGGGTTGGTTCAGCTGTTCCCCAGAGAGTAGCGCTCCGCCACGAGGGGTTCGGTACGCTACCCAAGCCGGTGGGGTCGTCGTGAACCCCGCGCGGCGTTAAGGCGCGCCCGGTGTAGTCCGATACACCATCCCGCACCGAAGAGACGTCCACGGGGGCAGACCGCCTTGGCGCTCCATTGCTCCCCCTCCGGCGGACCGAGTTGGGGCACTCGGGGGGGCAGAGCGTCTACGGAGGCCACCTTCTGCCGACAGAGCGTTCCGTGCTTTCACCCTCTCCGACCCACGGGCGCGTGGACGTAGACCGGTGGTGCCCCCCCGTCCACCCAGCTGGCCGAGGGTGGCACGCCTCACGCACCGTTTCTCTGGCCGCCCGCCGGCCGCGGACGGCCCGCCCACGGCAGGCCCTCCCCCCCCCGAGGGGGGGCGCGGGTACCCGCGGCAGCCCTCGCGCGGTCACGCAGGCCTCCACCGCGTGTCTACCCGAGGGGCTTCATGTGCGAGCGGCATGCGCCGCCCGTCGGGACCCTCCTGTCCGGCCCCGAAGGTGCGCACCCGGGACTCGGCGTGCGGACCAGCGACCCGGCGGGCTGGTGTTGCTCGGCGCGCGGGTGGTCCCCCCGGCGACGCCGCCCCGTCCCGCCCGCACCGGGAGCCCTGGGCCCGGGGTGACGGTCGGCGAGGAGCCATGGCCGGGACGTGAGCCGTCCCGCAGCTCGCGGGGCGCCAGGCCACTGGTCGGCGCCCGCGTGCGCGCCGCCCCGCTTGGGTTGGGGCCGGCCCCAGCCCCGCAGCCACCGGGGGGCCCGTCAGCACCCTAGGAGGCGGGCCGGGGCCCTCTGCCAGGCCCCCGTCGCCCCTCGTGGGGCCCCGCCTGTGCAGGGGCTTACCCCCGCCACGCGCACCGCCCCCCGGGCGTGCCCAATCTGCCGCCCCCGGGTTTCGCGGCGGCAGGTCTCTCGGGGCGGGCGGCTGTTCGGATCCTCTCGGCCCCCCAACGGGAGTCGCTGCGGTCCCCGGCTCCAGGGGGCCCCCCACCCCCGCTCCCTTGCAGCACGGGCGGGACCCTGGGGCGCCGCAGGCGCGCGCGGGGCGGGCGATCCATGAAAACGCGCGCGGGGGCGGCCCCCGCGCGCGGCTCCGCCACGCGCCCCATGCGGCACGCCGCCTTTCACGGCGTCCGGGCCCAGGAGCAGCGGTCGCTTCCCGGGGGCAGATCGGCCTGGGATATCTCGGCCGCACGGCGCCAGTAGAACCGCCGATCGCCGCGCCCGGAGGGGCCGGGCTCACAGGCGCGGCGCCGCTCGGG     
C       TTGACGATTAAATTAAAAAATAAATCAATACCAATTTATTAACGAAGTTAGTTTCGTATTAATATCATAAAAGTAAGAAATTCATATATAAAAATTTAAAAGAATTAAACATTTTATATCCATTATATCTTCACAAGATTTCATTACATAATATAAAAAGCTATATTTTTAAGAATAATAATATGATTAGTATCCAATAGTTTCAATATTAGTTATAGTTTATTTTTAAGATTAATTTGTAAATTTAGAATAATATCTTGAAGAATTTTAATAATTCATTTTTAGTATTACTAATTATGAAAATTTATCTAAATGTACATATTAATGAAATAACTTAGTTAAAGATTATTGAAATGTCCAAGGCGAAAATAGTGTCTTAGTTGCAAATATATTTGATCTAAAGGTCTTATCTTACTATTTAGTTCTGTAGATCTAATTAAAAATCGCAAAACATCATAATTATGACTTGTTTCAAGGTTAAAAAATTAAAAACATGTTTAGATTTTTAAAAGATATTTTAACTGTTTTTTGTAATTATATTTAAGATGTTAATTTCATTTTATCTAAGAAAATTACTAAAGTGGATTTTATCTAAATATAAATATTTGAGCCTACTAATTATTAAAATAAAATATCTATTCTTTTCTTAACTTTCATTTAAGAATTTACCATTTAATTTTTCGGACTTAGTTTTTGTAGTATTTTAAAGTATACAGCTATAAAAATAGTTTCAGTGTACCTTACAAATTTATACATTTCTTTAAAAAGATATTTGTTACAATGCTGTAGTATATATAGTTCTATTAAAGTTTTAATGTAATTACATTTCACTTTCTCAAATTATTATTAAATATAATCAACTAGATTTATAAGCTGTCGATATATATTTTGATAAAAGACTTTATCATATACTAACTAAAACAATTATTGATAAAAAATTTACCATATATCTAAATGTGCAATTAATGAGACTATCTTTTTTATGAACAAGATAAAATATCCTACCTTATGGTATACATTCTGCGAGATCGAAAGACATTATTCATTGTCGTACACACATCTATGATATTTTTTCGACCAACGGCCTTAATATAAGTTGAAGTCGCATTATAATCCACATAGGTAAGAGCAACATATATCCAGAATTTTGACCGCTACTGTAACCAACCTACTCAAATGACTTCGGCCTGAGTGCAGACCTCGGCGTGGCTGTAAGATACCAGGATAGTGCACTAATGACCGAGACAGGATAAGGAGACAGAACAGCACCAGTCAATTAATATAAGCCTCGTAATTCCAAGGTCACCTTAAACAATATTATCCGACTAGGTACCGTGCTCCCGTATTAAAGCTGCCAAGTATTTAAAACCTATTTGATAGTCACAGACATTGATTGATGTGGGGCATCAGTCTCAAAGTTCTGCGGTTGGGTTTATGTGCCTAGGGTATATCCCAGAGGTCCGGGAACTCAGGTTATTAATAAACTTGTTTGATTGTCGGATAGAGATTGTCGTATGAAGAGGATAGAGCTTACGGAAATCGTCACGAACAGAAACTAATACAGGTATCTAAGTTTATTGCACTTTAGATGGATAGTATGACGGAATTATATGTTCATTCGACCTAACTACTGACTTTATAAGACGTTTATCTGTGTAATTCACAGCTTACGGACGGCGGCCTTGACGGACTAGCTGTCAATCGGCGAAAAATCAGCCACTATTGTTGACTGTTTGAACGGACTGTGATCATCTGCACCTAGCTGCAGAGGAGTACTGCCTCGAACTTGTTTTTTGGTAAAGCATAGAAGCCTTTGCAACAAAAGGTAAAGTATTGGCACCAGAAGTCACGTTCACTAGGTATAAAACGTTACAGGTTCAAAAATATAAACGTTAGGCTCTGCGCGTTATACTACATATGAAAGTTCTTCGCATCACTAATACTACTCTCAATCTAGAGTGTCAATATGTTGTATACAATAATTGGACAGATATATCCTACCTGCCCTCGCATGATAACGAATGAGCCCAAATCCGCCCCAAAGCGCAAGCGATGCGAAGCGGTGTTGAAGTGGTCCGGCTCTGAACAATGTTCTTATCACTTCGTGTCGATTCCACCAGGCCCGTAGCTGGAGTTCTTATCTGTGCTTGGTCCCCACCGGTATAGAGAACGGGGCCCCGTAGCTTAATTTCATGCGATCCCTAGCATCGCTGTCCTATCCAGTTCTGTAAGGCTGGGTGAGGGCCGGGAAGCATGAGGTTGCTAGGGGCAATTTAATACGAACCCAAGGCCTTGAGGGCGATACTTTCCCCGGGTTAGGGCAATTTAGTGCGCGCCTGAAGGTAATTGCTGGCGGGCAGCGTTTTAAGGCATTTTGAATCGTTCGTGCGCCAAGACTGTGCATTTGTCACCCAACCTGGACCAGCGGGCTGGAGTATGGTGGCGCCCTTGGCTCCGGGGTCGGAGTGTGTGGCCGATCATATTACCCATGACGGGAGCAAGGGCGATTTTGACTGACACCATATGACGGCGATGGTTTCCAGTCCCCTAGCGGGCTCCCAGCCGTGAGTCGCTGGAGTAAGAGCCTGTTACCCCCGCCGGTAGGGTGCTCCGTTGGAACCCGACCCACTCAGACCGTAGGCCGCTGGACACTGTCGGGTTCAATTCTGCTCGGGCCGACACGCCCTCAGTGACGGGTTGATTCAGATGTTCCCCGAAGAGTAGCGCTCCGCCTCGCGGGGTTCGGTACGCTACTCAGCCCAATGGGGTCGTCGTGAACGCCGCGCGGCGTTAAGGCGTGCCCGTTATGGTCCGGTCCACCAGCCCGCACCGAAGAGGCGTGCACGGGGGCAGAACACCTTAGCGCTCCATTGCTCCCCCGCCAGCCAACCGAGCTGGGGCAATCGGGGGGGCAGAGCGACTGGGGAGGCCACCTTCTGGCGATAGGGCACTCCGTACCTTCAACCTCTCCGACCCACGAGCGCGTAGACGTAGACCGGTGGTGCCCCCCCGTCCACCCAGCTGGCCAAGGGTGTCACGCTCCGCGCACCGTTTCTCGGCCCACCCGCCGGGCGCGGACGGCCCGCGGACGGCAGGCCCTCCCCCCCCCGAGGGGGGGCTCAGCCAGCCGCGGCCGCCCTCGCCGGGCCACGCAGCCCCCCACCGCGTGTCTACGCGAGGGGCTTCATGTTCGGGCGGTATGCGCCCCCTGTCCGGACCCGCCTGTCCGCCCCCGAAGGTGCGCACGCGGGGCTCCGCGCGCGGGCCAGCGATTCGGCGGGCTGGTGTGTGTCAGCGCGCGGGTGGCCCCCCCGGCTGCGCCACCCCGTCCCGCCCGCACCAGGAGCACCGGGCCCGGGGGGACGGCCGGCGAGGAGCCATCACCGGGACGCGGGCCATCCCGCAGCTCGCGGGGCGCCAGGCCACTGGTCGGCGCCCGCGTACGCGCCGCCCCGCTCGGGTTGGGGCCGGCGCCAGCCCCGCAGCAGCCGGGGGGGCCGTCAGCGTCCGAGGAGGCGGGCCGGCGCCCTGGGCCAGGCGCCCCTCGCCCCTCGTGGGGCCCCGCCTGTGCAGGGGCTTTCCCCCGCCACCCGCACCGCCCCCCGGGTGTGCTGACTCTGCGCTCCGCGGGTTTCGCGGCGGCAACTCTCGCGGGGCGGGCGGCTGATCGGGTCCTCTCGGCCCCCCAACGCGTGTCGCTGCGGGCCCCGGCTCCAGGGACCCCCCCGTCCTCGCTCCCCGGCAGCCCCGACGGGACCCTCCGGCGCCGCGGGCGCAAGCGGTGCGTCCGATCCATGGAAGCGGGCGCACGGTCGGCCCCCGCTCGCGGCTTCGCCACGCGCCCCAAGCGGCACGCCGCTCTTCGCGGCGGCCGGGGCCAGGAACCGCGGCCGCCTCCCGGGGGCAGCTCGGCCTGGGGTTTCTCGGCTGCGCAGCGCCAGTAGAACCGCCGATCGGCGCGCCCGAAGGGGCCGGGCTCACACGCGCGGCGCCGCGCGGG     
D       TTAACGATTAAATTAAAAAATAAATCAATACCAATTTATTAACGAAGTTAGTTTCGTATTAATATCATGAAAGTAAGAAATTCATATATAAAAATTTAAGAAAATTAAACATTTTATATCCATTATATCTTCTCAAGATTTCATTACATGATATAAAAAGCTATCTTTTTAAAAATAATAATATGATTAGTATTCAATAGTTTCAATATTAGTTATAATTTATTTTTAAGATTAATTTGTAAATTTAGAATAATATCTTGGAGAATTTTAATAATTCATTTTTAGTATTACTAATTATGAAAATTTATCTAAATGTACATATTAGTGGTATAACTTGGTTAAAGATTATTGAAATGTCCAAAACGGGAATAGTGTCTTAGTTGCAAATATATTTGATCTAAAAGTCTTATCTTACTGTTTAGTTCTATAGATCTAATTAAAAATCGCAAAACATCATAATTATGACTTGTATCAAGGTTAAAAAATTAAAAACATGTTTGGATTTATAAAAGATATTTTAACTATTTTTTGTAATTATATTTAAGATATTAATTTCATTTTATCTAAGAAAATTACTAAAGTGGATTTTATCTAAATATAAATATTTGAGCCTACTAATTATTAAAATAAAATATCTATTCTTTTCTTAACTTTCATTTAAGAATTTAACATTTAATTTTTCGGACTTAGTTTTTGTAGTATTTTAAAGTATACAGCTATAAAAATAGTTTCAGTGTACCTTACAAATTTATACATTTCTTTAAAAGGATATTTGTTACAATGCTGTAGTATATATAGTTCTATTAAAGTTTTAATGTAATTACATTTCACTTTCTCAAATTATTATTAAATATAATCAACTAGATTTATAAGCTGTCGATATATATTTTGATAAAAGACTTTATCATATACTAACTAAAACAATTATTGATAAAAAATTTACCATATATCTGAATATGCAATTGATGAGACTATCTTTTTTATGAACAAGATAAAATATCCTACTTTATGGTGTACATTCTGCAAGATCAAAAGACATTACTCGTTGTCGTACATACATTTATGATATTTCTTCAGCCAACGGCATTAATCTGGGTTGAATACGCATTATAATCCACATAAGTAAGAGCCACGCATATCCAGAATTTTGACCGCTACTGTAACCACCCTAATCAAACGACTCCGGCCTGAGTGCGGACCCCGGCATGGCTGTAAGATGTCGGGATAGTGCACTAATGACCGAGACAGGATAAGGAGACAGGACAGTACCAATCAATTAGTATAAGCCTGTTAATTTCAGGATCACCTTAAACACTATTATCCGAGTAGTTATCGTGCTCCCATATTAGAGCTGCCAAGTATTTAGAATGGATTTGATAGTCACAGACATTGATTGATGTGGGGCATCGGTCTCAAAGTTTTGCGGCTGGGTTTATGTGCCTAGCGTATATCTCAGAGGTCCGGGTACCCAGGTTATTAATAAACTCATTTGATTGTCGGATAGAGATTGTCGTATGAAGAACATAGAGCTTACGGAAATCGTCATGAACAGAAACTAAGATAGGTATTTAGGTCTATTGCACTTTAGATGGATAGTATGACGGAATTATACATTCATTCGACCTGACTACTGATTTTATAAGACGCTTATCTGTGTAATTCACAGCTTACGGACGGCGGCCTTGACGGACTCGCTGTCAATCAGCGAAAAACCAGCCACTATTGTTGACTGTTCGAACGGACTGTGATTATCTGCACCTAGCTGCAGAGGAGTACTGCATTGGATTTGTTTTTTAGTAAAGCATAGAAGCCTTTGCAACAAACGGTAAAGTATTGGCACTAGAAGTAACGTTCACTAGGTATAAAACGTTATAGGTTCAAAAATATAAGCGTTAGGCTCTGCACGTTATACTACATATGAAAGTTCTTCGCATCACTAATACTACTCTCTATCTAGAGTGTCAATATATTGTATACAATAATTGGACAGATATATCCTACCTACCCTCGCATGATAACGAATGGGCCCAAGCTCGCCCCTTAGCGCACGCGATGGGAAGCGGTGTTGAAGTGGTCCGGCTCTGGCTAGTGCCCTTATCATTTGGAGTCCGTTCGATCAGGCCCGTCGCTGAAATTCTTGTCTGTGCTTCGTCCCCACCGGTATAGAGAACGGGGCCCCGAAGCTTAATTCCATGCGACCCCTAGCATCGCTGTCCTACCCAGTTCTGTAAGGTTGGGTGCGGGCAGGGAATCATTAGGTTGCTAGGGGCAATTTGATACGAACCCAAGTTCTTGGGGGCGATACTGTCCCCGTGTTGGGGCGATTTAGTGCGCGCCTGAAGGAAGTTGGTGGCGGGCAGCGTTTTTTGGCAGTTTGAACCGTTCGCGCGCCATGACTGTCTATTTGTCAGCAAACCTGGACCTTCGGGCTGAAGTATGGTGGCGCCCTTGGCTCCGGGGTCGGAGTGTGCGGCCGATCATATTTCCCTTGTTAGGAGCAAGGGCAATTTCGATTGACACCATATGCCGACGATAGTTTCCAGTCACCTGTCGCGATCCCAGCCGTGAGTCGCTGGAGTAGGAGCCTGTTACCGCGGCCGGCAGGGTGCTTCGTTAGATCCCGACCCACTCAGACCGTAGGCCGCTAGGCACTGTGGGGTTCAATGCTGCTCGGGCCGACACGCACTCACTGACGGGTTGATTCAGTTGTTCCCCAGAGAGCAGCGCTCCGGCACGAGGGGTTCGGTACGCTACTCAGTTCGATGGGGTCGTCGGGAACGCCGCGCGGCGTTAAGGCGTGCCCGGTGTAGTCCGTTACACCAACCCGCACCGAAGAGGCGCCCGCGGGGGCAGAACACCTTGGCGCTCCATTGCTCCCCCGCCGGCGAACCGAGCTGGGGCACTCGGGGGGGGAGAACAACTCGGGAGGCCACCTTCTGCCGACAGGGTTCTCCGTACGTTCAGCCTCTCCGACCCACGGGCGCGTTAACGTAGACCGGTGGTGCCCCCCCGTCCACCCAGCTGGCCAAGGGTGTCACGCCCCACGCACCGTTTCTCTGGCCACCCGCCGGGCGCGGACGGCGCGCTCACGGCAGGCCCCCCCCCCCCCGAGGGGGGGCCCGGGCAACCGCGGCTGCCCTCGCGCGGACACGTAGACCTCCACCGCGTGTCTACCCGCGGGGCTTCATGGTCGGCCGGCATGCGCCTCCTGCCCGGACCCGGCTGTCCGGCCCCGAAGGTCCGCACGCGGGAGTCGGCGAGCGGGCCAGCGACCCGGCGGGCTGGTGTGTATCGGCGCACGGGTAGCCCACCCGGCCGCGCCACCCCGTCCCGCCCGCGCCGTGAGCACGGGGCCGGGGGGGACGGCCGGCGAGGAGCCATCACCGGGACGCGAGGCGTCCCGGAGCTCGCGGGGCGCCAGGCCGCTGGTCGGCGCCCGCGTGCGCGCCGCCCCGCTGGGGTTGGGGCCGGTTCGAGTCCCGCAGGAGCCGGGGGGGCCGTCAGCGGCCCAGGAGGCGGGCCGGGGCCCTCCGCGAGGCGCCCGTAGCCCCCCGTGGGGCCCCGCCTGTGCAGGGGCTTTCCCCCGCCACGCGCACCGCCCCCCGGTCGTGCCGACGCTGCGGGCCCCGGGTTTCGCGGCGGCAGCTCTCGCGGGACTTACGCCTGTTCGGATCCTCTCGGCCCCCCAACGCGCGTCGTTGCAGGCCCCGGCTCCAGGGACCCCCCCGCCCCCGCTCCTTGGCAGCCCCGACGGGACCCTGTGGCGCAGCGGGCGCACGCGGGGCGAGCGACGCATGGAACCGGGCGCACGGGCGGCCCCCGCGCGCGACTCCGCCACGTGCCCCATGCGGCACGCGGGTCTTCGCGGCGTCCTGGGCCAGGGGCCGCGGCCGCCTCCCGGGGGCAGCTCGGCCCGGGATTTCTCGGCGGCGCAGCGCCAGTAGCACCGCCGATCGGGGCGCCCGGAGGGGCCGGGCTCACAGGCGCGGCGCCGCTCGGG     
E       TTAACGATTAAATTAAAAAATAAATCAATACCAATTTATTAACGAAGTTAGTTTCATATTAATATCATATAAGTAAGAAATTCATATATAAAAATTTAAGAAAATTAAACATTTTATATCCATTATATCTTCTCAAGATTTCATTACATAATATAAAAAGCTATCTTTTTAAAAATAATAATATGATTAGTATTCAATAGTTTCAATATTAGTTATAGTTTATTTTTAAGATTAATTTGTAAATTTAGAATAATATCTTGAAGAATTTTAATAATTCATTTTTAGTATTACTAATTGTGAAAATTTATCTAAATGTACATATTAATGATATAACTTGGTTAAAGATTATTGAAATGTCCGAAGCGAAAGTAGTGTCTTAGTTGCAAATATATTTGATCTAAAGATCTTATCTTACTGTTTAGTTCTATAGATCTAATTAAAAATCGCAAAACATCATAATTATGACTTGTGTCAAGGTTAAAAAATTAGAAACATGTTTGGATTTATAAAAGATATTTTAACTGTTTTTTGTAATTATATTTAAGATGTTAATTTCATTTTAACTAAGAAAATTTCTAAAGTGGATTTTATCTAAATATAAATATTTGAGCCTACTAATTATTAAGATAAAATATCTATTCTTTTCTTAACTTTCATTTAAGAATTTACCATTTAATTTTTCGGACTTAGTTTTTGTAGTGTTTTAAGGTATACAGCTATAAAAATAGTTTCTGTGTACCTTACAAATTTATACATTTCTTTAAAAAGATATTTGTTACAATGTTGTAGTATATATAGTTCTATTAAAGTTTTAATATAATTACATTTCACTTTCTCAAATTATTATTAAATATAATCAACTAGATTTATAAGCTGTCGATATATATTTTGATAAAAGACTTTATCATATACTAACTAAAACAATTATTGATAAAAAATTTACCATATATCTGAATATGCAATTGATGAGACTATCTTTTTTATGAACAAGATAAAATATCCTACTTTATGGTATACATTCTGCAAGATCGAAAGACATTACTCATTGTCGTACATACATTTATGATATTCTTTCAGCCAACGGCCTTAATTTAGGTAGAATGCGCATTATACTCCACATATGTAAGAGCAACACATATCCAGAATTTTGACCGCTACTACAGTCAGCCTAACCAGACGACTTCGGCCTGAGTGCAGACCACGGCATGGCTGTAAGATACCGGGATAGTGAATTAATGACCGAGACAGGATCAGGAGACAGAACAGTACCAGTCAATTAATATAAGCCATTTAATTACAAAATCACCTTAAACATTGTTACCCGATTAGGTATCGTGCTCCCATATTAAATCTGCCAAGTATTCAGAATTGATTTGATAGTCACAGACATTGATGGATATGGGGCATCAGTCTCAAAGTTTTGCGGTAGAATTTATGTGCCTAGGGGATATCACAGAGGTCCGGGAACTCAGGTCATTAATAAACTTATTTGATTGTCGGATAGAGATTCTCGTATGAAGAAGATAGAGCTTACGGAAATCGTCATGAACAGAAACTAGGATAGGTATTTAAGTCTATTGCACTTTAGATGGATAGTATGACGAAATTATACATTCATTCGACCTAACTACTGACTTTATAAGACGGTTATCTGTGTAATTCACAGCTTACGGACGGCGGCCTTGACGGACTAGCTGTCAATCGGCGAAAAACCAGCCACTATTGTTGACTGTTCGAACGGACTGTGATCATCTGCACCTAGCTGCCGAGGATTACTGCTTTGAACTTGTTTTTTAGTAAAGCATAGAAGCCTTTGCAACAACCGGTAAAGTATTGGCACTAGAAGTAACGTTCACTAGGTATAAAACGTTACAGGTTCAAAAATATAAACGTTAGGCTCTGCACGTTATACTACATATTAAAGTTCTTCACATCACTAATACTACTCTCCACCTAGAGTATCAATATGTTGTGTACAGCAATTGGACAGATATATCCTAGCTGCCCTCGCATGATAACTGATGGGCCTAAATCCGCCCCGTAGCGCAAGCGATGCGAAGCGGTGCTGAAGTGGTCCAGCTCTGGCCAATGTACTTATCATTTGGAGTCCATTCAACCAGGCCCGTGGCTGGAGTTCTACTCTGTGCTTCGTCCCCGCCGGTATAGAGAACGGGGCCCCGTAGCTTAATTGCATGCGATCCCTAGCATCGCTGTCCTATCCAGATCTGTAAGGTTGGGTGGGGGCGGGGTAACATTAGGTTGCTAGAGGCAATTTAATACGAACCCAAGTCCTTGAGGGCGATACTATCCCCGTGTTTGGGCAATTTGGTGCGCGCCTGAAGGCAGTTGGTAGCGGGCAGCGTTTTGGCGCACTTTGAACCTTTCGCGTGCCATGACTGTACACTTGTCGGCCAACCTGGACCTGCGGGCTGCAGTATGGTGGCGCCCTTGACTCCGGGGTCGGAGTGTGCGGCCGATCATGTTCCCCATTGCAGGAGAAAGGGCCATTTTGATTGACACCATATGCCGGCGACATTTTCTAGTCACCTATCGTGCTCCCAGCCGTGAGTCGCTGGGGTAGTAGCCTGTTACCGCAGCCGGTAGGGTGCTCCGTTAGGACCCGGCCCACTCAGACCGTAGGCCGCTAGGCACTGTCGGGTTTAATACTGCTCGGGCCGACACGCCCTCAGTGGAGGGTTGATTCAGTTGTTCTCCGGAGAGCAGCGCTCCGCCACGCGGGATTCGGTACGCTACGCAGACCTATGGGGTCGTCATGAACGCAGCGCGGCGTTAAGGCGTGCCCGGTGTAGTCTGCTACACCGGCCCGCACCGAAGAGGCGAACACGGGGGCAGAACGCCTGGGCGCTCCACTGCTCCCCCGCCGGCAGACGAAGCTGGGGCACTCGGGGGCGCAAAACGGCTGGGGAGGCCACCTTCTGACGACAGAGTACTCCGTACATTCAACCTCTCCGACTCGCGGGCGCGTGGACGTAGACCAGTGGTGCCCCCCCGGCCACCGAGCCCGCCAAGGGTGCCACGCTCCCCGCACCGTTGCTCCGGCCACCCGCCGGGCGCGGGCGGCCCGCCCACGGCAGGCCCTCCCCCCCCCGAGGGGGGGCGCGGGCTCCCGCGGCTGCCCTCGCGCGGCCACGCAGCCCTCCACCGCGTGCCTACCCGAGGGGCTTCATGTTCGGGCGGCATGCGCCCCCTGTCTGGACCCTCCTGTCCGGCCCCGAAGGTACGCACGCGGGGCTCGGCGGGCGGACCCAGGACTCGGCCGGCTTGTGTACCTCGGCGCTCGGGTGGCCCCCCCGGCCGCGCCACCCCGTCCCGCCCGCACCGTGAGCACGGGGCCCCGGGAGACTGCCGGCGAGGAGCCATCACCGGGACGCGCGTCGCCCCGCAGCTCGCGAGGCGCGAGGCCACCGGTCGGCGCCCGCGTGCGCGGCGCCCCGCTGGGGTTGGAGCCGGGGCGAACCCCGCAGCGGCTGGGAGGGCGGTCAGCGACCCAGGAGGCGGGCCGAGGCCCTCTGCCAGCCCCCCATCGCCCCTCCTGGGGCCCCGCCTGTGCAGGGGCTTTCCCCCGCCACCCCCACCGCCCCCCGGACGTGCCGACCCTGCCTACCGCGGGTTTGGCGGCGGCAGCTCTCGCTGGGCGGGCGGCTGTTCGGATCCTCTCGGCCCCCCAACGCGTGTCGCTGCGGGCGCAGTCTCCAGGGGCCCCCCCGGCCCCGCTCCCTCGCAGCCCCGAGGGGACCCTGCGGCGCGGCGGGCGGGGGCGGGGCGTGCCATCCATGGAAGCGGGCGCACGGGCGTCCCCCGCACGCGACTCCGCCACGGCCACCATGCGGCACGCCGCCCTTGGCGGCATCCCGAGCCAGGGGCTGCGGCCGCCTCCCGGGGGCAGCTCGGCCCGGGGTATCTCGGCGGCGCAGCGCCAGTGGAACCGCCGATCGGCGCGGCCGAAGGGGCCGGGCTCACGGGCGCGGCGCCGCGGGGG     
F       TTAACGATTAAATTAGAAAATAAATCAATACCAATTTATTAACGAAGTTAGTTTCGTATTAATATCATGAAAGTAAGAAATTCATATATAAAGATTTAAAAAAATTAAACATTATATATCCATTATATCTTCTCAAGATTTCATTACATAATATAAAAAGCTATCTTTTTAAAAATAATAATATGATTAGTATTCAATAGTTTCAATACTAGTTATAGTTTATTTTTAAGATTAATTTGTAAATTTAGAATAATATCTTGGAGAATTTTAACAATTCATTTTTAGTATTACTAATTATGAAAATTTATCTAAATGTACATATTAATGATATAACTTGGTTAGAGATTATTGAAATGTCCAAAGCGAGAATAGTGTCTTAGTTGCAAATATATTTGATCTAAAAATCTTATCTTACTGTTTAGTTCTATAGATCTAATTAAAAATCGCAAAACATCATAATTATGACTTGTATCAAGGTTAAAAAATTAAAAACATGTTTGGATTTGTAAAAGATATTTTAACTATTTTTTGTAATTATATTTAAGATGTTAATTTCATTTTATCTAAGAAAATTACTAAAGTGGATTTTATCTAAATATAAATATTTGAGCCTACTAATTATTAAAATAAAATATCTATTCTTTTCTTAACTTTCATTTAAGAATTTACCATTTAATTTTTCGGACTTAGTTTTTGTAGTATTTTAAAGTATACAGCTATAAAGATAGTTTCGGTGTACCTTACAAATTTATACATTTCTTTAAAAAGATATTTGTTACAATGCTGTAGTATATATAGTTCTATTAAAGTTTTAATGTAATTACATTTCACTTTCTCAAATTATTATTAAATATGATCAACTAGATTTATAAGCTGTCGATATATATTTTGATAAAAGGCTTTATCATATACTAACTAAAACAATTATTGATAAAAAATTTACCATATATCTGAATATGCAATTAATGAGACTATCTTTTTTATGAAAAAGATAAAATATCCTACTTTATGGTATACATTCTGCCAGATCGAAAGACATTACTCATTGTCGTACATACATTTATGATATTCCTTCAACCAACGGCCTTAATTTAAGTTGAACACGCATTATAATCCACATAAGTAAGAGCCACCCATGTCCAGAATTATGACCGCTACTGTAACTAGCCTAATCAGATGACTCCGGCCTGAGTGCAGACCCCGGCATGGCTATAAGATGTCAGGATAGTGGATTAATGACCGAGACAGGATCAGGAGACAGAACAGTACCAGTCAATTAGTATAAGCCCTCTAATTTCAAGGTCACCTTAAACAGTATTATCCGATTAGTTATCGTGCTCCCATATTAAACCTGCCAAATATTTAAAATCAATTTGATAGTCACAGACATTGATGGATGTGAGGCATCAGTCTCAAAGTTTTGCGGTTGGGTTTATGTGCCTAGTGTATATCTCAGAGGTCCGGGGACTCAGGTTATTAATAAACTTATTTAATTATCGGATAGAGATTGTCGTATGAAGAAAATAGAGCTTACGGAAATCGTCATAAACAGAAACTAAAACAGGTATTTAAGTCTATTGCACCTTAGATGGATAGTATGACGGAATTATACATCCATTCGACCTGACTACTGATTTTATAAGACGATTATCCGTGTAATTCACAGCTTACGGACGGCGGCCTTGACGGACTAGCTGTCAATCGGCGAGGAATTAGCCACTATTGTTGACTGTTCGAACGGACTGTGATTATCTGCACCTAGCTGCAGAGGAATACTGCATTGCATTTGTTTTTTGGTAAAGCATAGAAGCCTTTGCAACAAGTGGTAAAGTATTGGCACTAGAAGTAACGTTCGCCAGGTATAAAAAGTTACAGGTTCAAAAATATAAGCGTTAGGCTCTGCGCGTTATACTACATATGAAAGTTCTTCGCAACACTAATACTACTCTCCATCTAGAGTGTCAATATGTTGTGTACAGTAATTGGACAGATATATCCTACCTGCCCTTGCATGATTACTAATGAGCCCTAATCCGCCCCATAGCGCATGCGATGCGAAGCGGTGTAGGAGGGGTACGGCTCTGGTCAATGTACTTATCATTTGGAGTCCATTCGATCGGGCCCGTCGCTGGAGTTCTTGTCTGTGCTCTGTCCTCACCGGTATAGAGAACGTGGCCCCGTAGCTTGATTACATGCGATCCCTAGCATCGCTGTTCTATCCAGTTCTGTAAGGTTGGGTGAGGGCGGGGAGCCATCAGGTTGCTAGAGACAAATTAATACGAACCCGAGTCCTTGAGGGCGATGCTGTCCCCGTGTTAGGGCAATTTTGTGCGCGCCTGAAGGCAGTTGGTAGCGGGCAGCGTTTTGGGGCACTTTGAACCGTTCGCGCGCCACGAGTGTGCATTTATCAGCCAACCTGGACCTCCGGGCTGCAGTATGGTGGCGCCCTTGACTCCGGGGTCGGAGTGTGCCGCCGATCATATTACCCATGGGAGGAGTAAGGGCGATTTCGATTGACACCATATGCCGACAATAGTTTCCAATCTCCTATCGTGCTCCCAGCCGTGAGTCGCTGGAGTAGAGTCCTGTTACCGCGGCCGGGAGGGTGCTTCGGTGGGGCCCGACCCACTCAGACCGTAGGCCGCTGGGCACTGTCGGGTTTAATTCTGCTCGGGCCGACACGCTCTCAGTGAAGGGTTGATTCAGCTGTTCCCCAGAGAGAAGCGCTCTGCCACGAGGGGTTCGGCACGCTACTCAAATCGATGGGGTCGTCATGAACGCCGCACGTCGTTAAGGCGCGCCCGGTGTAGTCTGATACACGACCCCGCACCGAAGAGGCGCTCACGGGGGCAGAACACCTTGGCGCTCCATTGCTCCCCCGCCAGCGGACCGAGCTGGGGCACTCGGGGGGGCAGAACGCCTGGGGAGGCCACCTTCTGGTGACAGGGTGTTCCGTACATTCATCCTCTCCGACCCACGGGCGCGTGGACGTAGACCGGTGGTGCCCCCCCGTCCACCCAGCTGGCCAAGGGTGTCACGCCCGGCGCACCGTTTTTCCGGCCACCCGCCGGGCGCGGGCGGCCCGCCGACGGCAGGCCCTCCCCCCTCCCAGGGGGGGCGCAGACACCCGCGGTGGCCCTCGCGCGGCCACGCAGCCCTCCAGTGCCTCTCTACCCGCGGGGCCTCATGTTCGCGCGGCATGCGCCCCCTGCCGGGACCCCCCTGCCCGGCGCCGAAGGTACGCACGCGGGGTTCGGCGCGCGGACCAGCGACCCGGCGGCCTGGTGTGCCTCGGCGCGCGGGTGGCCCCCCCGGCCGCGCCACCCCGGCCCGCCCGCACCGGGAGCACCGGGCCCGGGGGCACGGCCGGCGAGGAGCCATCGCCGGGACGCGGGCCTGCCCGCAGCTCGCGGGGCGCCAGGCCACCGGTCGGCGCCCGCGTGCGCGCCGCCCCGCTCGGGTTGGGGCCGGGCCCAGTCCCGCAGCAGCCGGGAGGGTCGTCAGCATCCCAGGAGGCGGGCCGGGGCCCTCTGCCAGGCCCCCGTCGCCCCTCTTGGGGCCCCGCCTGTGCAGGGGCTTTCCCCCGCCACTCGCACCGCCCCCCGGGCGTGCCAACCCTGCCGCCCGCGGGTTTCGCGGCGGCAGCTCTGGCGAGGCGGGCGGCTCGTCGGATCCTCTCGGCCCCCCAACGCGCGTCGCTGCGGGCCCCCACTCCAGGGGCCGCCCCGTCCCCGGTCCCTCGCAGCCCCGACGATAGCCTGCGGCGCCGCGGGCCCGGGCGGGGCGGCCGGTCCATGAAATCGGGCGCGCGGGCGTCCCCCGCACGCGGCTCCACCAGGCGCCCCATGCGGCACGCGGCCCTTCGCGGCGTCCCGGGGCAGGGCCCGCGGCCGCCTCCCGGGGGCAGCTCGGCCTGGGGTTTCTCGGCTGCGCAGCGCCAGTAGAACCGCCGAACCGCGCGCCCGAAGGGGCCGGGCTCACAGGCGCGGCGCCGCTCGGG     
G       TTAACGATTAAATTAAAAAATAAATCAATACCAATTTATTAACGGAGTTAGTTTCGTATTAATATCATGAAAGTAAGAGATTCATATATAAAAATTTAAGAAGATTAAACATTTTATATCCATTATATCTTCTCAAGATTTCATTACATAATATAAAAAGCTATCTTTTTAAAAATAATAATATGATTAGTATTCAATAGTTTCAATATTAGTTATAGTTTATTTTTAAGATTAATTTGTAAATTTAGAATAATATCTTGAAGAATTTTAATAATTCATTTTTAGTATTACTAATTATGAAAATTTATCTAAATGTACATATTAGTGATATAACTTGGTTAAAGATTATTGAAATGTCCAAAGCGTAAATAGTGTCTTAGTTGCATATATATTTGATCTAAAGGTCTTATCTTACTATTTAGTTCTATAGATCTAATTAAGAATCGCAAAACATCATAATTATGACTTGTATCAAGGTTAGAAAATTAGAAACATGTTTAGATTTATAAAAGATATTTTAACTATTTTTTGTAATTATATTTAAGATGTTAATTTCATTTTTTCTAAGGAAATTTCTAAAGTGGATTTTATCTAAATATAAATATTTGAGCCTACTAATTATTAAAATAAAATATCTATTCTTTTCTTAACTTTCATTTATGAATTTACCATTTAATTTTTCGGACTTAGTTTTTGTAGTACTTTAAGGTATACAGCTATAAAAATAGTTTCAGTGTACCTTACAGATTTATACATTTCTTTAAAAAGATATTTGTTACAATGCTGTAGTATATATAGTTCTATTAAAGTTTTAATATAATTACATTTCACTTTCTCAAATTATTATTAAATATAATCAACTAGATTTATAAGCTGTCGATATATATTTTGATAAAAGGCTTTATCATATACTAACTAAAACAATTATTGATAAAAAATTTACCATATATCTGAATATGCAATTAATGAGACTATCTTTTTTATGAACAAGATAAAATATCCTACTCTATGGTATACATTCTGCAAGATCAAAAGACATTACTCATTGTCGTACATACATTTATGATATTGCTTCAACCAACGGCTTTGATTTAGGTTGAATGCGCATTATGATCCACATAAGTAAGAGCCACAAATATCCAGAATTTTGACCGCTACTGTAGCCAACCTAACCAAAGGACTTCGGCCTGAGTGCTGACCCCGGCATGGCTGTAAGATTCCAGGATAGTGCACTAATGACCGAGACAGGATAAGGAGACAGAACAGCACCAGTCAATTATTATAAGCCACCTAATTTCAAGATCACCTTAAACAATATTATCCGATTAGGTATCGTGCTCCCATATTAGAGCTGCCAAGTATTGAAAATCAATTTGATAGTCACAGACATTGATAGATATGGGGCATCAGTCTCAAAGTTTTGCGGTTGGGTTTATGTGCCTAGAGCATATCTCAGAGATCCGGGAACCCAGATCATTAATAATCTTATTTTATTATCGGATAGAGATTCTCGTATGAAGAGAATAGAGCTTACAGAAATCGTCATGAACAGAAACTAAGACAGGTATTTAAGTTTATTGCACTTTAGATGGATAGTATGACGGAATTATACATTCATTCGACGTAATTACTGATTTTATAAGACGATTATCTGTGTAATTCACAGCTTACGGACGGCGGCCTTGACGGATTAGCTGTCAATTGGCGGATAATCAGCCACTATTGTTGACTGTTCGAACGGACTGTGATTATCTGCACCTAGCTGCTGAGGAGTACTGCATTGAACTTGTTTTTTGGTAAAGCATAGAAGCCTTTGCAACAAACGGTAAAGTATTGGCACTAGAAGTGGCGTTCACTAGGTATGAAATGTTACAGGTTCAAAAATATAAGCGTTAGGCTCTGCACGCTATACGACATATGAAAGTTCTTCGCATCACTAATACTACTCTCCATCTAGAGTGTCAACATGTTGTGTACAATAATTGGACAGATATATCCTACCTGCCCTCGCATGATGACTAATGAGCTCAAATCCGCCCCAAAGCGCAAGCGATGCGAAGCGGTGTTGGAGTGGTCCGGCTCTGACCAGTGTTTTTATCATTTGGGGTCCATTCAACCAGGCCCGTCGCTGGAATTCTTGTCTGTGCTTGGTCCCCACCGGTATAGAGAACGGGGCCCCGTAGCTCAATTACATGCGATCCCTAGCATCGCTGTCCTATCCAGTTCTGTAAGGTCGGGTACGGGCTGGGATCCATTAGGTTGCGAGGGACAATTTGATACGAACCCGAATCCGTGAGGGCGATACTGTCCCCGAGTTGGGGCGATTTTGTGCGCGCCTGAAGGCACCTGGTCGCGGGCAGCGTTTCAGGGCAGTTTGAACCGTTCGCGTGCCAGGACGGTGCATTTGTCTGCTAACCTGGACCTGCGGGCTGCAGTATGGTGACGCCCTTGGCTCCGGGGTCGGAGTGTGCGGCCGATCATATTACCCATAGCAGGAGTAAGGGCAACTTCGATTGACACCATATGCCATCGATCATCTCTAGTCGCCTATCGTGGTCCCGGCCGAGAGTCACTGGAGTACGTGCCTGTTACCGCGGCCGGGAGGGTGCTCCGTTAGGACCCGCCCCACTCAGACCGTAGGCCGCTCGGCACTGTCGGGTTAAATCCTGCTCGGGACGACACGCCCTCAGTGATGGGTTGATTCAGATGTTCCCCTAAGAGCAGCGCTCCGCCGCGAGGGGTTCGGTACGCTACCCAGTTCGAGGGGGTCGTCAAGAACGTCGCGCGGCGTTAAGGCGTGCCCGATGTCGTCCGATACACAATCCCGCTCCGAAGAGGCGTCCACGGGGGCAGAACGCCATGGCGCTCCAGTGCTCCCCCGCCGGCGAACCAAGCTGGGGCACTCGGGGGGGGAGAGCGCCTGGGGAGGCCACCTTCTGCAGACAGGGATTTCCGTTCAATCAACCTCTCCGACACTCGGGCGCGTAGACGTAGACCGGTGGTGTCCCCCCGGCCACCCAGCAGGCCAAAGGTGTCACGCGCCACGCACCGTCGCTCTGGCCGCCCGCCGGGCGCGGGCGGCCCGCCGACGGCAGGCCCTCCCCCCCCCGAGGGGGGGCGCGGGGACCCTCGGCTGCCCGCGCGCGGCCACGCAGGCTTCCACCGCGTGTCTACACGAGGGGCTTCATGTTCGGGCGGCGTGCGCCCCCTGCCTGGACCCGCCTGTCCGGCCCCGAGGGTGCGCACGCGGGGCTCAGCGGGCGGGCCGGCGATCCGGCGGGCTGGTGTGCCTCGGCGCGCGGGTGGCCCCCCCGGCCGCGCCACCCCGTCCCGCCCGCACCGGGAGCACCGGGCCGGGGGCGACGGCCGGCGAGGACCCATCTCCGGGACGCGGGCCGTCGCGCAGCTCGCGGGGCGCCAGGCCACGGGTCGGCGCCCGCGTGCGCGCCGCCCCGCTGGGGTTGGGGCCGGTCCCAGCCCCGTAGGACCCGGGAGGGCCGTCAGCCTCCTAGGAGGCGGGCCGGGGCCCTCTGCCCGGCCCCCGTTGCCCCTCTTGCGGCCCCGCCTGTGCAGGGGCTTTCCCCCGCCACCCGCACCGCCCCCCGGGCGTGCCGACCCTGCTCGCCGCGGGATTCGCGGCGGCAACTCTCGCGGGGCGCGCGGCTGGTCGGATCCTCTCGGCCCCCCAACGGGCGTCGCTGCGGGCCCCGGCTCCAGGGGCTGCCCCGCCCCCGCTCCCTGGCAGCCCGGACGGGACCCTTCGGCGCCGCGGGCACGCGCGAGGCGGGCGGTCCATGAAAGGGGGCGCGCGGGCGGCCCCCGCGCGCCGCTCCGCCACGCACGCCAAGCGGCACGCAGCGCTTTGTGGCGCCCCGGGCCAGGGGCCGCGGCCGCCTCCCGGGGGCAGCTTGGCCTGGGGTTTCTCGGCGGCCCAGCACCAGTAGAACCGCCGATGGGCGCACCCGCAGGGGCCGGGCTCACAGGCGCGGCGACGCGCGGG     
H       TTAACGATTAAATTAAAAAATAAATCAATACCAATTTATTAACGAAGTTAGTTTCGTATTAATATCATAGAAGTAAGAGATTCATATATAAAGATTTAAAAGAATTAAACATTTTATATCCATTATATCTTCTCAAGATTTCATTACATGATATAAAAAGCTATCTTTTTAAAGATAATAATATGATTAGTATTCAATAGTTTCAATATTAGTTATAGTTTATTTTTAAGATTAATTTGTAAATTTAGAAAAATATCTTGAAGAATTTTAATAATTCATTTTTAGTATTACTAATTATGAAAATTTATCTAAATGTACATATTAATGATATAACTTGGTTAAAGATTATTGGAATGTCCAAGGCGAAAGTAGTGTCTTAGTTGCAAATATATTTGATCTAAAAGTCTTATCTTACTGTTTAGTTCTATAGATCTAATTAAAAATCGCAAAACATCATAATTATGACTTGTATCAAGGTTAAAAAATTAAAAACATGTTTGGATTTATAAAAGATATTTTAACTATTTTTTGTAATTATAATTAAGATATTAATTTCGTTTTATCTAAGGAAATTACTAAAGTGGATTTTATCTAAATATAAATATTTGAGCCTACTAATTATTAAAATAAAATATCTATTCTTTTCTTAACTTTCATTTAAGAATTTACCATTTAATTTTTCGGACTTAGTTTTTGTAGTATTTTAAAGTATACAGCTATAAAAATAGTTTCAGTGTACCTTACAAATTTATACATTTCTTTAAAAGGATATTTGTTACAATGCTGTAGTATATATAGTTCTATTAAAGTTTTAATATAATTACATTTCACTTTCTCAAATTATTATTAAATATAATCAACTAGATTTATAAGCTGTCGATATATATTTTGATAAAAGACTTTATCATATACTAACTAAAACAATTATTGATAAAAAATTTACCATATATCTGAATATGCAATTAATGAGACTATCTTTTTTATGAACAAGATAAAATATCCTACTTTATGGTATACATTCTGCGAGATCGAAAGACATTACTCATTGTCGTACATACATCTATAATATTATTTCATCCAACGGCATTAATTTCGGTTGAATGCGCATTATAATCCACATAAGTAAGAGAAACACATGTCCAGAATTTTGACCGCTACTGTACCTAACCTAATCAGACGACTTCGACCTGAGTGCGGACCCTGGCATGGCTGTAAGATATCAGGATAGTGTACTAATGACCGAGACAGAATAAGGAGACAGAACAGTACCAGTCAATTAATATAAGCCGTTTAACTTCAAAATCACCTTAGACAACATTATCCGACTAGGAATCGTGCTCCCCTATTAAAGCTGCCAAGTATTTAAAATAGATTTGATAGTCACAAACATTGATGGATGTGAGGCATCGGTCTCAAAGTTCTGCGGTTGGGTTTATGTGCCTAGGGCATATCTCAGAGGTCCGGGAACCCAGGTCATTAATAAACTTATTTGATTGTCGGATAGAGATTGTCGTATGAAGAACATAGAGCTTACGGAAATCGTCACGAACAGAAACTAAGACAGGTATATAAGTCTATTACACGTTAGATGGACAGTATTACGGAATTATACATCCATTCGACCTGACTACTGATTTTATAAGACGATTATCTGTGTAATTCACAGCTTACGGACGGCGGCCTTGACGGACTAGCTGTCAATCAGCGAAAAACCAGCCACTATTGTTGACTGTTCGAGCGGACTGTGATTATCTGCACCTAGCTGCAGAGGAATACTGCATTGAACTTATATTTTGGTAAAGCATAGAAGCCTTTGCAACAAATGGTAAAGTATTGGCACTAGAAGTAACGTTCACTAGGTATAAAACGTTACAGGTTCAAAAATATAAACGTTAGGCTCTGCACGTTATACGACATATGAAAGTTATCCGCATTACTAATACTACTCTCTATCTAGAGTGTCAAGATGTTGTGTACAACAATTGGACAGATATATCCTACCGGCCCTCGCATAATAAATAATGAGCCCAAATCCGCCCCGAAGCGCAAGCGATTCGAGGCAGTGATGAAGTGGTCCGGCTCTGACCAATATTCTTATCAATCAGGGTCCATTCGATCGGGCCCGTTACTGGAGTTCTTGTCTATGCTCCGTCCCCACCGGTATAGAGAACGGGCCCCCGTAGATTAATTTCATGCGATCCCTAGCATCGCTGTCCTAACCAGTTCTGTAAGGTTGGGAACGGGCGGGGAACCATTAGGTTGCTAGAGGCAATTTAATACGAACCCGAGTCCTTGGGGGCGATACTGTCCCCGTGTTTAGGCGATCTAGTGCGCGCCTGAAGGCAATTGCTAGCGGGCAGCGTTTCATAGCAGTTTGAACCGTTCGCGTGCCACGATCGTGCATGTGTCAGCCAACCTGAACCTGCGGGCTGCAGTATGGTGGCGCTCTTGGTTCCGGGGTTGGAGTGTGCGGCCGATCATATTTCCCATCCCAGGAGCAAGGGCGATTTAGATTAACACTATATGCCGTCGATGGTCTCCAGTCACCTATCGCGATCCCGGCCGTGAGTCGCTGGAGTACGGGCCTGAGACCGCGGCCGGTGGGGTGCTCCGTTAGGACCCGACCCACTCAGACCGTGGGCCGCTTGGCACTGTCGGGTTTAATGCTGCTCAGGTCGACACGCTCTCACTGAAGGGTTGATTCAGTTGTTCCCCAAAGAGTAGCGCTCCGCCGCGAGGGGTTCGGTACGCTACTCAGTTCGATGGGGTCGTCATGAACGCCGCCCGGAGTTAAGGCGTGCCCGGTGTTGTCAGCTACACCGGCCCGCACCGAAGAGACGGCCACGGGGGCAGAACGCCAAGGCGCTCCATTGCTTCCCCGCCAGCGGACCGAGCTGGGGCACTCGGGGGGGGAGAACGTCTAGGGAGGCCACCTTCTGCCGACAGGGAGCTCCATACATTCAACCTCTCCGACTCGCGGGCGCGTGGACGTAGACCGGTGGTGCCCCCCCGCCCACCCAGCCGGCCAGAGGTGTCACGCTCCGCGCACCGTTGCTCCGGCCGCCCACCCGGCGCAGGCGGCCCGCCAACGGCAGGCCCTCCCCCCCCCGAGGGGGGGCGCGGGCACGCGCGGCTGCCCTCGCCGGGGCACGCAGGCCTCCACCGCGTGTCTACCCGAGGGGCTTCATGCTCGGGCGGCATGCGCCCCCTGTCCGGACCCGCCTGTCCGGCCCCGAGGGTCCGCGCGCGGGGCTCGGCGAGCGGGCCAGCGACCCGGCGGCCTGGTGTGCCTCGGCGCGCGGGTGGCCCTCCCGGCCGCGCCACCCGGTCCCGCCCGCACCGTGAGCACCGGGCCGGGGGCGACGGCCGGCGAGGAGCCATCACCGGGACGCGGGACGCCCCGCAGCTCGCGCCGCGCCAGGCCGCTGGACGGCGCCCGCGTACGCGCCGTCCCGCTGGGGTTGGGCTCGGCCCCAGCCCCGCAGCAGCCGGGGGGGTCGTCAGCATCCTAGGAGGCGGGCCGGGGCCCTCCGCCAGGCCCACGTCGCCCCTCTTGGGGCCCCGCCCGTGCAGGGGCTTTCCCCCGCCACTCGCACCGCCCCCCGGGCGTGCCGACCCTGCTTCCCGCGGGTTTCGCGGCGGCAGTTCTCGCGGGGCGTGCGGCTGTTCGGATCCTCTCGGCCCCCCAACGCGGGTCGCTGCGGGCCCCGGCCCCAGGGGCCGCCCCGCCCTCGCTCCCTGGCAGCCCCGACGGAACCCTGTGGCGCCGCGGGCGCCGGCGGCGCGGGCGATCCATGGAAGCGGGCGCTCGGGCGGCCCGCGCGCGCGGGTCCGCCACGCGCTCCATGCGGCAGGCCGCTCGTCGCCGCGGCGCGGGCCAGGGCCCCCGGCCGCCTCCCGGGGGCAGCTTGGCGTGGGATGTCTCAGCAGCGCAGTGCCAGGAGAACGGCCGATCAGCGCGCCCGGAGGGGCCGGGCTCACAGGCGCGGCGCCGCGCGGG     
I       TTAACGATTAAATTAAGAAATAAATCAATACCAATTTATTAACGGAGTTAGTTTCGTATTAATATCATGAAAGTAAGAAATTCATATATAAAAATTTAAAAAAATTAAACATTTTATATCCATTATATCTTCTCAAGATTTCATTACATGATATAAAAAGCTATCTTTTTAAAAATAATAATATGGTTAGTATTCAATAGTTTCAATATTAGTTATAGTTTATTTTTAAGATTAATTTGTAAATTTAGAATAATATCTTGAAGAATTTTAATAATTCATTTTTAGTATTACTAATTATGAAAATTTATCTAAATGTACATATTAATGATATAACTTGGTTAGAGATTATTGAAATGTCCAAAGCGAAAATAGTGTCTTAGTTGCAAATATATTTGATCTAAAGGTCTTATCTTACTATTTAGTTCTATAGATCTAATTAAAAATCGCAAAACATCATAATTATGACTTGTATCAAGGTTAAAAAATTACAAACATGTTTAGATTTATAAAAGATATTTTAACTATTTTTTGTAATTATATTTAAGATATTAATTTCATTTTTTCTAAGAAAATTGCTAAAGTGGATTTTATCTAAATATAAATATTTGAGCCTACTAATTATTAAAATAAAATATCTATTCTTTTCTTAACTTTCATTTAAGAATTTACCATTTAATTTTTCGGACTTAGTTTTTGTAGTGTTTTAAAGTATACAGCTATAAAAATAGTTTCAGTGTACCATACAAATTTATACATTTCTTTAAAAGGATATTTGTTACAATGTCGTAGTGTATATAGTTCTATTAAAGTTTTAATGTAATTACATTTCACTTACTCAAATTATTATTAAATATAGTCAACTAGATTTATAAGCTGTCGATATATATTTTGATAAAAGACTTTATCATATACTAACTAAAACAATTATTGATAAAAAATTTACCATATATCTGGATATGCAATTAATGAGACTATCTTTTCTATGAACAAGATAAGATATCCTACTTTATGGTATACATTCTGCAAGATCAAAAGACATTACTCATTGTCGTACACACATATATGATATTTTTTCAGCCAACGGTATTAATCTCGGTTGAATACGCATTATGATTCACATAGGCAAGAGCCACACATATCCAGAATTTTGACCGCTACTATAGCTAACCTAATCAGACGACTTCGGCCTGAGTGCAGACCCTGGCATGGCCATGAGATGCCAGGATAGCACACTAATGACCGAGACAGGATAAGGAGACAGCACAGCACCAGTCAATTAATATAAGCCGTTTAATTCCAAGGTCACCCTAAACAATATTATCCGACTAGATATCGTACTCCCATATTAAGACTGCCAAATGTTTAAAATCAATTTGATAGTCACAGACATTGATAGATGTGGGGCATCTGTCTCAAAGTTTTGCGGTTGACTTTATGTGCCTAGAGAATGTCTCAGAGGTCCGGGGACTCAGGTAATTAATAAACTTGTCTGATTGTCGGATAGAGATTATCGTATGAAGAAAATAGAGCTTACGGAAATCGTCATGAACAGAAACTAAGACAGGTATTTAAGTTTATTGCACTTTAGATGGGTAGTTTGACGGAATTATACATCCATTCGACCTAATTACTGATTTTATAAGACGATTATCTGTGTAATTCACAGCTTACGGACGGCGGCCTTGACGGACTAGCTGTCAATCGGCGGAAAACTAGCCACTATTGTTGACTGTTCGAACGGACTGTGATTATCTGCACCTAGCTGCCGAGGAGTACTGCCTCGAACTTGTTTTTTGGTAAAGCATCGAAGCCTTTACAACAAACGGTAAAGTATTGGCACTAGAAGTAACGTTCACCAGGTATAAAACGTTACAGGTTCAAAAATATAAGCGTTAGGCTCTGCACGCTATACTGCATATGAAAGTTCTTCGCATCACTAATACTACCCTCCATCTAGAGTGTCAATATGTTGTGTACAACAATTGGACAGATATATCCTACCAGTCCTCGCATAATGACGAATGGGCGTAAATCCGCCCCGTAGCGCGGGCGATGCGAAGCGGTGCCGAAGTGGTCCCGCTCTGGTCACTGTTCTTATCAATGGGAGTCCATTCGACCAGGCCTGTCGCTGGAGTTCTTGTCTTTGCTTCGTCCCCACCGGTATAGAGAACGGGGCTTCGTAGCTTAATTTCATGCGATCCCTTGCCACGCTGTCCTAACCAGTTCTGTAAGGTTGGGTCAGGGCGGGGAAGCATAAGGTTGCTAGATGCAACTTAATACGAACCCGAGTCCTTGCGGGCGATACTCTCCCCGTGTCGGGGCGATTTAGCGCGAGCCCGAAGGCAGTTGTTGGCGGGCAGCGTTTTCGGGCAATCTGACCCGTTCGCGCGCCATGACCGTACATTTGTCGGCCAACCTGGACCTGCGGGCTGCAGTATGTTGGCGCCCTTGTCTCTGGGGTCGGAGTGTGCGGCCGATCGTCTTACCCCTGGCGGGAGTAAGGGCAACTTGGATTCTCACCATATGGCTGCGAGAGTTTCCAGTCACCTATCGCGATCCCGGTCGTGAGTCGCTGGAGTAAGGGCCCGTTACCGCGGCCGGTAGGGTGCTCCGTTGGGACCCGACCCACTCAGACCGTAGGCCGCTAGGCACTGTCGGGTTTAATGCTGCTCGGGCCGACACGCCCTCACTGAGGGGTTGATTCAGTTGTTCCCCGGAGAGCAGCGCTCCGCCGCGGCGGGTTCGGTACGCTACTCAGATCGATGGGGTCGTCATGAACGCCGCGCGGCGTTAAGGCGTGTCCGGTTTAGTCAGATACACAACCCCGCACCGAAGAGGCGACCGCGAGGGCAGAACGCCTAGGCGCTCCCTTGCTCCCCCGCCGGCGGACCTAGCTGGGGCACTCGGGGGGGGAGAACGACTCGGGACGCCACCTTCTGCCGACAGCGTGCTCCCTACATTCACCCTCTCCGACTCACGGGTGCGTGAACGTAGACCTGTGGTGCCCCCCCGCCCACCGAGCTGGCCGAGGGTGCCACGCTCCGCGCACCGTTTCTCCGACCACCCGCCGGGCGCAGCTGGCCCGCCAACGGCAGGCCCTCCCCGCCTCGAGGGGGGGCACGGGCACCCCCGGCCGCCCTCGCGCGGCCACGCAGGCCTCCACCGTGTGTCTACTCGAGGGGCTTCATGTTCGAGCGGCATGCGCCCCCTGCCCGGACCCTCCTGTCCGACCCCGAAAGTGCGCGCGCGGGGCTCGGCGAGCGGACCGGCGACCCGGCGGGCTCGTGTGCCTCGGCGCACGGGTCGCCCGCCTGGCCCCGCCGCCCCGTCCCGCCCGCACCGGGAGCACCGGGCCCCGGAGGACGGCCGGCGAGGAGCCATCGCCGGGACGCGGGCCGTCCCGCAGCTCGCGGGGCGCGAGGCCACTGGTCGGCGCCCGCGTTCGCGCCGCCGCGCTGGGGTTGGGGCCGGGGCCAGCCCCGCCGTAACCGGGAGGGTCGTCAGCGTCCCAGGACGGGGGTCGGGGCCCTCTGCGAGGCCCCCGTCGCCCCTCTTGGGGCCCCGTCTGTGCAGGGGCTTTCCCCCGCCACGCACACCGCCCCCCGAGCGTGCCGACTCTGCCGCTCGCGGGTTTCGCGGCGGTACCTCTGGCGGGGCGTGCGCCTATTCGGATCCTCTCGGCCCCCCAACGTGCGTCGATGCGGGTCCCAGCTCCAGGGGCCTCCCCGCCCCCGCTCCATGGCAGCCCCGGTGGAACCCTGCGGGGCCGCGGGCGGGAGCGGGGCGGGCAGTACATGGGAGGGGGCGCAGGGGCGGCCCCCGCGCGCGGCTCCGCCACGCGCACCTTGCGGCACGCCGTTCTTCGCGGCGTCCGGGGCCAGGTGCCGCGGCCGCCTCCCGGGGGCAGCTCGGCGTGGGCTGTCTCGGCCGCGCAGCCCCAGTAGAACCGCCGATCAGCGCGCCCGGGGGGGCCGGGCTCACAGGCGCGGCGCCGCGCGGG     
J       TTAACGATTAAATTAAAAAATAAATCAATACCAATTTATTAACGAAGTTAGTTTCGTATTAATATCATGAAAGTAAGAAATTCATATATAAAAATTTAAAAGAATTAAACATTTTATATCCATTATATCTTCTCAAGATTTCATTACATAATATAAAAAGCTATCTTTTTAAATATAATAATATGATTAGTATCCAATAGTTTCAATATTAGTTATAATTTATTTTTAAGATTAATTTGTAAATTCAGAATAATATCTTGAGGAATTTTAATAATTCATTTTTAGTATTACTAATTATGAAAATTTATCTAAATGTACATATTAATGATATAACTTGGTTACAGATTATTGGAATGTCCAAGGCGAAAATAGTGTCTTAGTTGCAAATATATTTGATCTAAAAGTCTTATCTTACTATTTAGTTCTATAGATCTAATTAAGAATCGCAAAACATCATAATTATGACTTGTATCAAGGTTAGAAAATTATAAACATGTTTGGATTTATAAAAGATATTTTAACTATTTTTTGTAATTATATTTAAGATATTAATTTCATTTTGTCTAAGGAAATTACTAAAGTGGATTTTATCTAAATATAAATATTTGAGCCTACTAATTATTAAAATAAAATATCTATTCTTTTCTTAACTTTCATTTAAGAATTTAACCTTTAATTTTTCGGACTTAGTTTTTGTAGTATTTTAAAGTATACAGCTATAAAAATAGTTTCTGTGTACCTTACAAATTTATACATTTCTTTAAAAAGATATTTGTTACAATGCTGTAGTATATATAGTTCTATTAAAGTTTTAATATAATTACATTTCACTTTCTCAAATTATTATTAAATATAATCAACTAGATTTATAAGCTGTCGATATATATTTTGATAAAAGGCTTTATCATATACTAACTAAAACAATTATTGGTAAAAAATTTACCATATATCTGAATATGCAATTAATGAGACTATCTTTTTTATGAACAAGATAAAATATCCTACTTTATGGTGTACATTCTGCGAGATCGAAAGACATTACTCTTTGTCGTACAAACATCTATGATATTATTTCAACCAACGGCATTAATATCGGTCGAATGCGCATTATAATCCACATAAGCAAGAGCAACTTATATCCAGAATTCTGACCGCTACTGTAGCTAGCCTAATCAAACGACTTCGGCCTGAGTGCAGACCCCGGCATGGCTATAAGATGCCAGGATAGTGCACTAATGACCGAGACAGTATAAGGAGACAGCACAGCACCAGTCAATTAGTATAAGCCACCTAACTGCAAGTTCACCTTAAACACTATTATCCGACTAGACATCGTGCTCCCGTATTAAAACTGCCAAGTGTTAAAAATTAATTTGATAGTCACAAACATTGGTGGATGTGGGGCATCAGTCTCAAAGTTCTGCGGTTGGATTTATGTGCCTAGAGTATATCTCAGAGGTCCGGGCACTCAGGTAATTAATAAACTTATTTGATTGTCGGATAGAGATTGTCGTATGAAGAAAATAGAGCTTACGGAAATCGTCATGAACAGAAACTAAGACGGGTATCTAAGTCTATTGCACTTTAGATGGGTAGTATGACGGAATTATACCTTCATTCGACCTAACTACTGATTTTATAAGACGGTTATCTGTGTAATTCACAGCTTACGGACGGCGGCCATGACGGACTAGCTGTCAATCAGCGGAAAACCAGCCACTATTGTTGACTGTTCGAACGGACTGTGATTATCTGCACCTAGCTGTTGAGGAGTACTGCGTCGTACTTGTTTTTTGGTAAAGCATAGAAGCCTTTGCAACAAGAGGTAAAGTATTGGCACTAGAAGTATCGTTCACTAGGTATAAAACGTTACAGGTTCAAAAATATAAACGTTAGGTTCTGCGCGCTATACTACATATGAAAGTTCTTCGCATCACTAATACTACTCTCCATCTAGAATGTCAATATGTTGTGTACAACAATTGAACAGATATATCCTACCAGCCCTCGCATGATGACCAATGGGCCCTAATCCGCCCCGTAGCGCAAGCGATTCGAAGCGGTGTTGTAGTGGCCCGGCTCTGGTTAGTGTTCTTATCATTAGGAGTCTATTCAACCAGGCCCGTAGCTGAAGTTCTTATCTGTGCTTTGTCCACACCGGTGTAGAGAACGGGGCCCCGCAGTTTAATTCCATGCGGTCCCTAGCATCGCTGTCCTACCCAGTTCTGTAAGGTTGGGTGAGGGCGGGGAACCATTAGGTTGCTAGGGACAATTTGATACGAACCCGAGTCCTTGTGGGCGATACTATCCCCGTGTAACGGCGATCTTGTGCGGTCATGAAGGCAACTGGTAGCGGGCAGCGTTTTTAGGCAGTGTGAGCCGTTCGCGCGCCATGACCGGGCATTTCTCGGCCAACCTGGACCTGCGGGCTGCAGTATGGTGGCGCGCTTGTCTCCGGGGTCGGAGTGTGCGGCCGATCATATTACCCATAGGAGGAGTAAGGGCGATTTGGATTAACACCATATGTCGACGATAGTCTCCAGTCCCCTAACGTGGTCCCGGCCGTGAGTGGCTGGGGTAGGAACCTGTTACCGCGGCCGGTAGGGTGCTTCGTTCGGACCCGACCCACTCAGACCGTAGGCCACTAGCCACTGTGGGGTTCAATTCTGCTCAGGCCGACACGCGCTCAGTGGAGGGTTGATTCAGCTGTTCCCCGAAGAGCAGCGCTCCGCCACGGGGGGTTCGGTACGTTACCCAGATCGATGGGGTTGCCATGAAAGCTGCGCGACGTTAAGGCGTGTCCGGTGTAGTCCGGTACACGAGCCCGCACCGACGAGGCGGCCACGGAGGCAGAACGCCTCGGCGTTCCTTTGCTCCCCCGCCAGCATACTGAGTTGGGGCACTCGGGGGGGCAGAACGACTGGGGACGCCTCCTTCTGCGGACAGGATCCTCCGTGCATTCAACCTCTCCGACGCGCGGGCGCGTGGACGTAGACCGGTGGTGCCCCCCCGCCCACCCAGCCGGCCGCGGGTGGCACGCGCTGCGCACCGTTGTTCTGGCCACCCGCCGGGCGCGGGTGGCCCGCTAACGGCAGGCCCGCCCCCCCCCGAGGGGGGGCGCGGGCACCCGCGGCGGCCCTCGCCAGGCCACGCAGGCCTCCACCGTGTGTCTACCCGAGGGGCTTCATGTTCGGGCGGCATGCGCCCCCTGCCTGGACCCCCCTGCCGGCCCCCGAAGGTGCGCTCGCGGGGCTCGGCGGGCGGACCAGCGACCCGGCGGGCTGGTGTGCTTCGGCGCACAGGTGGCCCCCCCGGCGGCGCCACCCCGTCCCGCCCGCACCCGGAGCAGCGGGCCCCGGTCGACGGCCGGCGAGGAGCCATCGCCGGGTCGCGGGCCGGCCCGCAGCTCGCGCGCCGCGAGGCCGCTGGTCGGCGCCCGCGTATGCGCCGCCCCGCTGGGGTTGGAGTCGGTCCCAGCCCCGCAGGGGCCGGGAGGGCCGTCAGCGTCCTAGGAGGCGGGCCGGGGCCCTCTGCCAGGCCCCCCTCGCCCCTCTTGGGGCCCCGCCTGTGCAGGGGCTTTCCCCCGCCACTCGCACCGCCCCCCGGGCGTGCCAACCCTGCCTTTCGCGGGTTTCGCGGCGGTAGCTATCGCGGGGCAGGCGGCCGTTCGGATCCTCTCGCCCCCCCAACGGGGGTCGCTGCGGGCCCCGCCTCCAGGGGTCTCCCCGTCCCCGCTCCCTGGCAGCTCCGACGGGATCCTGCGGGGCGGCGGACGTGGGCGGGGCGGCCGGTGCATGCAAGCGGGCGCACGGGCGGCCCCCGCGCGCGGATCCGGCACGCGCTCCTTGCGGCACGCCGCTTTTCGCGGCGTCGGGGGCCAGGAGCGGCGGCCGCCTCTCGGGGGCAGCTCGGCCTGGGCTTCCTCGACCGCACAGCGCCAGTGGAACCGCCGAGTGGCGCGCCCGAAGGGGCCGGGCTCACGGGCGCGGCGCCGCTCGGG     
K       TTAACGATTAAATTAGGATATAAATCAATACCAATTTATTAACGAAGTTAGTTTCATATTAATATCATAAAAGTAAGAAATTCATATATAAAAATTTAAAAAGATTAAACATTCTATATCCATTATATCTTCTCAAGATTTCATTACATGATATAAAAAGCTATCTTTTTAAAAATAATAATATGGTTAGTATTCAATAATTTCAATATTAGTTATAGTTTATTTTTAAGATTAATTTGTAAATTTAGAATAAGATCTTGAAGAATTTTGATAATTCATTTTTAGTATTACTAATTATGAAAATTTATCTAAATGTACATATTAATGATATAACTTGGTTAAAGATTATTGAAATGTCCGAAGCGAAAATAGTGTCTTAGTTGCAAATATATTTGATCTAAGAGTCTTATCTTACTATTTAGTTCTATAGATCTAATTAAAAATCGCAAAACATCATAATTATGACTTGTTTCAAGGTTAAAAAATTATAAACATGTTTGGATTTATAAAAGATATTTTAACTATTTTTTGTAATTATATTTAAGATGTTAATTTCATTTTATCTAAGAAAATTACTAAAGTGGATTTTATCTAAATATAAATATTTGAGCCTACTAATTATTAAAATAAAATATCTATTCTTTTCTTAACTTTCATTTAAGAATTTACCGTTTAATTTTTCGGACTTAGTTTTTGTAGTGTTTTAAGGTATACAGCTATAAAAATGGTTTCAGTGTACCTTACAAATTTATACATTTCTTTAAAAAGATATTTGTTACAATGCTGTAGTATATATAGTTCTATTAAAGTTTTAATATAATTACATTTCACTTTCTCAAATTATTATTAAATATAATCAACTAGATTTATAAGCTGTCGATATATATTTTGATAAAAGGCTTTATCATATACTAACTAAAACAATTATTGATAAAAAATTTACCATATATCTGAATGTGCAATTAATGAGACTATCTTTTTTATGAACAAGATAAAATATCCTACTTTATGGTGTACATTCTGCGAGATCAAAAGACATTACTCATTGTCGTACATACATTTATGATATTTTTTCACCCAACGGCGTTAATTTGAGTTGAATACGCATTATAATCCACATAAGTAAGAGCAACACATATCCAGAATTTTGACCGCTACTGTATCGAGCCTAACCAAACGACTTCGGCCTGAGTGCAGACCCCGGCATGGCTATAAGATACCAGGATAGTGCACTAATGACCGAGACAGGATAAGGAGACAGCACAGTACCAGTCAATTAATATAAGCCAGTTAATTTCAAAGTCACCTTAAACAATATTATCCAATTAGAAATCGTACTCCCATATTAAAACTGCCAAGTATTCAAAATCGATTTGATAGTCACAGACATTGATAGATGTGAGGCATCGGTCTCAAAGTTCTACGGTTGGCTTTATGTGCCTAGAGAATGTCTCAGAGGTCCGGGAACTCAGGTCATTAATAAACTTATTTGATTGTCGGATAGAGATTATCGTATGAAGAAAATAGAGCTTACGGAAATCGTCATGAACAGAAACTAAGACAGGTATTTAAGTCTATTGCACTTTAGATGGATAGTATGACGAAATTATACGTTCATTCGACCTAACTACTGATTTTATAAGACGATTATCTGTGTAATTCACAGCTTACGGACGGCGGCTTTGACGGACTAGCTGTCAATGGGCGAAGAATCAGCCACTATTGTTGACTGTTCGAACGGACTGTGATCATCTGCACCTAGCTGCGGAGGAATACTGCATTGAACTTGTTTTTTGGTAAAGCATAGAAGCCTTTGCAACAAACGGTAAAGTATTGGCACGAGAAGTCACGTTCACTAGGTATAAAACGTTACAGGTTCAAAAATATAAACGTTAGGCTCTGCGCGTTATACTACATATGAAAGTTCTTCGCATCACTAATACTACACTCCATCTAGAGTGTCAATGTGTTGTGTACAGTAATTGAACAGATATATCCTACCTGCCCTCGTATGATAACCAATGGGCCCAAGTCCGCCCCGTAGCGCAAGCGATACGAGGCGGTGCTGAAGTGGTCCGGCTCTGGTCAATGTTCTTATCAGTTGGAGTCCATTCAACCGGGCCCGTTGCTGGACTTCTTGTCTGTGCTTCGTCCTCGCCGGTATAGAGAACGGGGCCCCGCAGCTTAATTCCATGCGGTCCCTAGCGTCGCTGTCCTATCCAGTTCTGTAAGGTTGGGTAAGGGCGGGGAAACATCAGGGTGCTAGGGACAATTTAATACGAACCCGAGTCCTTGAGGGCGATACTGTCCCCGTGTCACGCCGATTTAGTGGGCGCCTGAAGGCAATTGGTAGCGGGCAGCGTTTCAGGGCAGTCTGAGCCGTTCGCGTGCCAGGACTGTGCATTTCTCAGCCAACCTGAACCTGCGGGCTGCAGTACGGTGGCGCGCTTGCCTCCGGGGTCGGAGTGTGCGGCCGATCATATTGCCCATGGCGGGAACAAGGGCGATTTTGATTGGCACCATATGCCGACGAATTTCTCCAGTCTCCTATCGCGATCCCAGCCGTGAGTCGCTGGCATACGGGCCTGTTACCGCGGCCGGTAGGGTGCTCCGTTGGGACCCGACCCACTCAGACCGTAGGCCGCTAGGCACTGTCGGGTTCAATTCTGCTCAGGTCGACACGCTGTCAGTGAAGGGTTGATTCAGTTGTTCCCCGGAGAGCAGCGCTCCGCCACGGAGGGTTCGGTACGCTACTCAGTCCGATGGGGTCGTCATGAAAGCCGCTCGGCGTTAAGGCATGTCCGGTGTGGTCTGGTACACAAGCCCGCACCGAAGAGGCGGCCACGGGAACAGAACGCCTTGGCGCTCCTTTGCTCCCCGACCGACGGACCGAGCTGGGGCACTCGGGGGGGCAGAGCGACTGGGGAGGCCACCTTCTGCCGACAGGGTGCTCCGTGCATTCAGCCTCTTCGACTCGCGGGCGCGTAGACGTAGACCGGTGGTGCCCCCCCGCCGACCCAGCTGGCCAAAGGTGTCACGCCCCGCGCACCGTTGCTCTGCCCACCCGCCGGGCGCGGGTGGCCCGCCGACGGCAGGCCCTCCCCTCCCCGAGTGGGGGCGCGGGCACCCGCGGCGGCCCTCGCGAGGTCACGCAGGCCTCCACCGCGTGTCTACCCGAGGGGCTTCATGTTCGTACGGCATGCGCCCCCTGGCGGGACCCCCCTGTACGTCCCCGAAAGTCCGCACGCGGGGCTCGACGGGCGGACCAGCGACCCGGCGGCCTCGTGTCCCTCGGCGCGCGGGTGGCCTCCCTGGCCTCGCCGCCCCGTCCCGCCCGCGCCGGGAGCACCGGGCCCGGGGGGACGGCCGGCGAGGAGCCATGACCGGGACGCAGGCCGGCCCGCAGCTCGCGAGGCGCCAGGCCACTGGTGGACGCCCGCGTACTGGCCGCCCCACTTGGGTTGGGGTCGGTCCCAGGCCCGCAGCAGCCGGGAGGGCCGTCAGCGTCCTAGGAGGCGGGCCGGGGCCCTCTGCCAGGCCCGCGTCGCCCCTCGTGGGGCCCCGCCTATGCAGGGGCTTTCCCCCGCCACACGCACCGCCCCCCGGGCGTGCTGACCCTGCTTTTCGCGGGTTTCGCGGCGGTAGCTCTCGCGGGGCGCGCGGCTCTTCGGATCCTCTCGGCCCCCCAACGTGGGTCGCTGCGGGCCCCGGCTCCAGGGGGCCCCCCCGCCCCGCTGCCTGGCAGCCCCGACGGGAGCCTGCGGGGCCGCTGGCGCGGGCGGGGCGGGCGATCCAGGGAAGCGGGCGCACGGGCGGCCCCCGCCCGCGGCTCCGCCACGTGCACCATGCGGCACGCGGCTCTTTGCGGCGTCCGGGGCCAGAGGCGGCGGCCGCCTCCCGGGGGCAGCACGGCGTGGGCTTTCTCGGCTGCGCAGCGCCGGTAGAACGGCCGATCCGCGCGCCCCGAGGGGCCGGGCTCACACGCGGGGCGCCGCTCGGG     
L       TTAACGATTAAATTAAGAGATAAATCAATACCAATTTATTAACGAAGTTAGTTTCGTATTAATATCATAAAAGTAAGAGATTCATATATAAAAATTTAAAAAAATTAAACATTTTATATCCATTATATCTTCTCAAGATTTCATTACATAATATAAAAAGCTATCTTTTTAAAAATAATAATATGTTTAGTATTCAATAGTTTCAATATTAGTTATAGTTTATTTTTAAGATTAATTTGTAAATTTAGAATAAGATCTTGGAGAATTTTAATAATTCATTTTTAGTATTACTAATTGTGAAAATTTATCTAAATGTACATATTAATGATATAACTTGGTTAAAGATTATTGAAATGTCCAAAGCGGGAATAGTGTCTTAGTTGCAGATATATTTGATCTAAAAGTCTTATCTTACTATTTAGTTCTATAGATCTAATTAAAAATCGCAAAACATCATAATTATGACTTGTGTCAAGGTTAAAAAATTATAAACATGTTTAGATTTATAAAAGATATTTTAACTGTTTTTTGTAATTATATTTAAGATATTAATTTCGTTTTGTCTAAGAAAATTGCTAAAGTGGATTTTATCTAAATATAAATATTTGAGCCTACTAACTATTAGAATAAAATATCTATTCTTTTCTTAACTTTCATTTAAGAATTTACCATTTAATTTTTCGGACTTAGTTTTTGTAGTATTTTAAAGTATACAGCTATAAAAATAGTTTCAGTGTACCTTACAAATTTATACATTTCTTTAAAAAGATATTTGTTACAATGCTGTAGTATATATAGTTCTATTAAAGTTTTAATATAATTACATTTCACTTTCTCAAATTATTATTAAATATAGTCAACTAGATTTATAAGCTGTCGATATATATTTTGATAAAGGACTTTATCATATACTAACTAAAACAATTATTGGTAAAAAATTGACCATATATCTGGATATGCAATTAATGAGACTATCTTTTTTATGAACAAGATAAAATATCCTACTTTATGGTATACATTCTGCGAGATCTAAAGACATTATTCATTGTCGTACATACATTTATGATATTCTTTCGACCAACGGCATTAATTTGGGTTGAATGCGCATTATAATTCACATATGTAAGAGCAACACATATCCAGAATTTTGACCGCTACTGTAATCATCCTATTCAAACGACTTCGGCCTGTGTGCAGACCTCGGCGTGGTTGTAAGATTCCGGGATAGTATACTAATGACCGAGACAGCATAAGGAGACAGTACAGTACCAGTCAATTATTATAAGCCGCTTAATTTCAGCGTCACCTTAAACATTATTATCCAATTAGACATCGTGCTCCCATATTAAAGCTGCCAAGTGTTCAAAATCAATTTGATAGTCACAGACACTGATAGATGTGGGGCATCGGTCTCAAAGTTTTGCGGTAGGATTTATGTGCCTAGGGTATATCTCAGAGGTCCGGGGACCCAGACTATTAATAAACTTATTTGATTGTCGGATAGAGATTATCGTATGAAGAAAATAGAGCTTGCAGAAATCGTCATGAACAGAAACTAAGACAGGTATTTAGGTCTATTACACTTTAGATGGATAGTATGACGAATTTATACATACATTCGACCTAACTACTGATTTTATAAGACGATTATCTGTGTAATTCACAGCTTACGGACGGCGGCCTTGACGGACTAGCTGTCAATCTGCGGGCAACCAGCCACTATTGTTGACTGTTCGAACGGACTGTGATTATCTGCACCTAGCTGCAGAGGAGTACTGCACCGGACTTGTTTTTTGGTAAAGCACAGAAGCCTTTGCAACAAACGGTAAAGTATTGGCACTAGAAGTGGCGTTCACTAGGTATAAAACGTTACAGGTTCAAAAATATAAACGTTAGGCTCTGCACGTTATACTACATATGAAAGTTCTTCGCATCACTAATACTACTCTCCACCTAGAGTGTCAATATGTTGTATACAATAATTGGACAGATATATCCTATCTGCCCTCGCATGATGACGAATGCGCCCAAATCCGCCCCTCAGCGCAAGCGATGTGAAGCGGTGCTGGAGTGGTCCGGCTCTGGCCAACGTTCTTATCATTTGGAGTCCATTCGACCCGGCCAGTCGCTGGAGTTCTTGTCTTTGCTTAGTCCCCACCGGTATAGAGAACGGGTCTCCGGAGCTTAATTCCATGCGCTCCCTAGCATCGCTGTTCTATCCAGTTCTGTAAGGTTGGGTTAGGGCGGGGAGTCATTAGGTTGCTAGGGACAAGTTAATACGAACCCGAGTCCTTGGGGGCGATTCTGTCCCCACCTCGGGCCGATTTGGCGCGTGCCTGAAGGCGATTGGTGCCGGGCAGCGTTTTAAGGCAGTCTGAGCCGTTCGCGTGCCATGACTGTCCATCTATCGACCAACCTGGACCTACGGGCTGCAGTATGGTGGCGCCCTTGTCTCCGGGGTTGGAGTGTGAAGCCGATCATATTACCCATCATAGGAGGAAGGGCGAATTAGATTAACACCATATGCCGACGAAAGTTTCCAGTCACCTATCGCGGTCCCGGCCGCGAGTCGCTGGAGTAGGGACCCGTTACCGCGGCCGGTGGGGTGCTCCGTTCGGACCCGACCCACTCAGACCGTAGGCTGCTCGGCACTGTCGGGTTCAATTGTGCTCGGGCCGACACGCTCTCAGTGATGGGTTGATTCAGCTGTTCCCCGGAGAGAAGCGCTCCGTCACGGGGGGTTCGGTAGGCTACTCAGTTCGATGGGGTCGTCATGAATACCGCGCGGCGTTAAGGCGTGTCCGGTGTGGTCGGATACACAAACCCGTACCGAAGAGGCGCCCACGGGGGCAGAACATCTTAGCGCTCCTTTGCTCCCCCGCCCGCGAACCGAGCTGGGGCACTCGGGGGGGTAGAGCGTCTGTGGAGGCCACCTTCTGCCGACAGGGCGCTCCCTACGTTCAACCTCTCCGACCCACGGGCGCGTGAACGTAGACCGGTGGTGCCCCCCCGTCCACCCGGCTGGCCGAGGGTGTCACGCTCTGCGCACCGTTTCTCTGACCGCCCGCCGGGCGCGGGTGGCTCGCCGACGGCAGTCCCTCCCCGCCCCGAGGGGGGGCGCGGTGACCCGCGGCCGCCCTCGCCTCGCCACGCAGGCCTCCACCGCCTGTCTACCCGAGGGGCCTCATGTTCGGACGGCATGCGCCCCCTGTCGGGACCCCCCTGCCCGGCCCCGAAAGTGCGCACGCGGGGCTCGACGGGCGGACCAGCGACCCGGCGGGCTCGTGTATCTCGGCGCGCCGGTGGCCCCGCCGGGCGCGCCACCCGGTCCCGCCCGCACCGGGAGCACCGGGCACGGGGGGACGGCCGGCGAGGAGCCATCGCCGGGACGCGGGGCGTCGCGCAGCTCGCGGGACGCGAGGCCACTGGTCGGCGCCCGCGTACGCACCGCCCCGCTGGGGTTGGCGCCGGTCCAAGGCCCGCAGGCGCCGGGGGGACCGTCAGCATCCTAGGAGGCGGGTCGGGACGCTCTGCCAGGCCCGCGTCGCCCCTCCTGGGGCCCCGCCTGTGCAGGGGCTTTCTCCCTCCACTTGCACCGCCCCCCGGGCGTGCCGACACTGCTTTTCGCGGGTTTTGCGGCGGCAGCTCTCGCGGGCCGGGCGGCCCTTCGGATCCTCTCGGCCCCCCAACGAGGGTCGCTGCGGGGCCCGGCTCCAGGGGCGCCCCCGACCCCGCTCCCTGGCAGACCCGACGGGACCCTGCGGGGCCGCGGGCGCGCGCGGGGCGGACGATCCATGGAACCGGGCGCGCGGGCGGCCCCCGCCCATGGCTCCGCCACGCGCCCCACGCGGCACGCCGCTCTTCGCGGCGTCCCGTGCCAGGAGCCGCGGCCGCCTCCCGGGGGCAGCTCGGCATGGGGTTACTCGGCTGCGCAGCTCCAGTAGAACCGCCGATAAGCGCGCCCGGAGGGGCCGGGCTCGCAGGCGCGGCGCCACTCGGG     
M       TTGACGATTAAATTAAGAGATAAATCAATACCAATTTATTAACGAAGTTAGTTTCGTATTAATATCATGAAAGTAAGAAATTCATATATAAAAATTTAAAAGAATTAAACATTTTATATCCATTATATCTTCTCAAGATTTCATTACATAATATAAAAAGCTATCTTTTTAAAAATAATAATATGATTAGTATTCAATAGTTTCAATATTAGTTATAGTTTATTTTTAAGATTAATTTGTAAATTTAGAATAATATCTTGGAGAATTTTGATAATTCATTTTTAGTATTACTAATTATGAAAATTTATCTAAATGTACATATTAATGATATAACTTGGTTAAAGATTATTGAAATGTCCAAAGCGAAAATAGTGTCTTAGTTGCAGATATATTTGATCTAAAAGTCTTATCTTACTATTTAGTTCTATAGATCTAATTAAGAATCGCAAAACATCATAATTATGACTTGTATCAAGGTTAAAAAATTAAAAACATGTTTGGATTTATGAAAGATATTTTAACTGTTTTTTGTAATTATGTTTAAGATATTAATTTCATTTTATCTAAGAAAATTACTAAAGTGGATTTTATCTAAATATAAATATTTGAGCCTACTAATTATTAAAATAAAATATCTATTCTTTTCTTAACTTTCATTTAAGAATTTACCATTTAATTTTTCGGACTTAGTTTTTGTAGTATTTTAAGGTATACAGCTATAAAAATAATTTCAGTGTACCTTACAAATTTATACATTTCTTTAAAAAGATATTTGTTACAATGATGTAGTGTATATAGTTCTATTAAAGTTTTAATATAATTACATTTCACTTTCTCAAATTATTATTAAATATAATCAACTAGATTTATAAGCTGTCGATATATATTTTGATAAAAGACTTTATCATATACTAACTAAAACAATTATTGGTAAAAAATTTACCATATATCTGAATATGCAATTAATGAGACTATCTTTTTTATGAACAAGATAAAATATCCTACTTTATGGTATACATTCTGCAAGATCGAAAGACATTACTCATTGTCGTACATACATCTATGATATTTCTTCAGCCAACGGCATTAATTTGGGTTGAAAACGCATTATAATTCACATAGGTAAGAGCAACGTATATCCAGAATTTTGACCGCTACTGTAACGACCCTAATCATAAGACTTCGGCCTGAGTGCAGACCCCGGCATGGCTGTAAGATACCCGGATAGTGAACTAATGACCGAGACAGGATAAGGAGACAGTACAGTACCAGTCAATTAGTATAAGCCATTTAAATCCAAAGTCACCCTAAACAATATTATCCGATTAGACATCGTGCTCCCGTATTAGAACTGCCAAGTATTTAAAATTAATTTGATAATCACAGACACTGATGGATGTGGGGCATCGGTCTCAAAGTTTTGCGGTCGGATTTATGTGCCTAGGGCGTATCCCAGAGGTCCGGGGACTCAGATTATTAATAAACTTATTTAATTGTCGGATAGAGATTTTCGTATGAAGAAAATAGAGCTTACGGAAATCGTCATGAACAGAAACTAAGACAGGTATTTAAGTTTATTGCACTTTAGATGAGCGGTATTACGGAGTTATACATACATTCGACCTAACTACTGATTTTATAAGACGTTTATCTGTGTAATTCACAGCTTACGGACAGCGGCCTTGACGGACTAGCTGTCAATCTGCGGGAAATCAGCCACTATTGTTGACTGTTCGAACGGACTGTGATTATCTGCACCTAGCTGCCGAGGAGTACTGCACTGGACTTGTTTTTTGGTAAAGCATAGAAGCCTTTGCAACAAATGGTAAGGTATTGGCGCTAGAAGTGGCGTTCACTAGGTATAAAACGTTACAGGTTCAAAAATATAAACGTTAGGTTCTGCACGTTATACTACATATGAAAGTTCTTCGCATCACTAATACTACTCTCCACCTAGAGTGTCAATATGTTGTGTACAATAATTGAACAGATATATCCTACCTGCCCTCGCGTAATTACGAATGTGCCCAAATCCGCCCCGTAGCGCAAGCGATGCGAAGCAGTGCTGGAGTGGTCCGGCTCTGATCAGTGTTCTTATCATTTCGAGTCCATTCCATCTGGCCCGTGGCTGGAATTCTTCTCTGTGCTTCGTCCTCACCGGTATAGAGAACGGGGCCCCGTAGATTGATTTCATGCGACCCCTAGCGTCGCTGTCCTATCCAGTTCTGTAAGGTTGGGTAAGGGCGGGGAATCATGAGGTTGCTAGGGGCAATTTGATACGAACCCGAGTCCTTGTGGGCGATACTATCCCCGGGTTAGGGCGATTTTGAGCGCGCCTGAAGGCAGTTGGTAGCGGGCAGCGTTTCATGGCAATTCGACCCAGTCGCGGGCCATGACTGTGCATGTTTCAGCCAACCTGGACCCACGGGCTGCAGTATGGTGGCGCCCTTGCCTCCGGGGTGGGAGTGTGCGGCAGATCATATTACCCTTCACAGGAACAAGGGCGAATTGGAATGTCACCATATGCCGTCGACAGTTTCGAATCACCTATTGCGATCCCGGCCGTGAGTCGCTGGGGTAGGGGCCCGATACCGCGGCCGGTAGGGTGCTCCGTTGGGGCCCGACCCACTCAGACCGTAGGCCGCTAGGCACTGTCGGGTTCAATTCTGCTCGGGTCGACACGCTCTCAGTGAAGGGTTGATTCAGATGTTCCCCAGAGAGCAGCGCTCCGCCTCGAGGGGTTCGGTACGCTACTCAGTCCGATGGGGTCGTCATGAACGCCGCACGGCGTTAAGGCGTGTCCGATGTAGTCGGGTACACCAGCCCGCACCGACAAGGCGACCACGGGGGCAGAACACCTTGGCGCTCCATTGCTCCCCCACCGGCATACAGAGCTGGGGCACTCGGGGGGGCAGATCGACTAGGGAGGCCACCTTCTGGCGACAGGGTACTCCGTACGTTCAACCTCTCCGACTCACGGGCGGGTGGACGTAGACCGGTGGTGCCCCCCCGTCCACCCGGCTGGCCAAGGGTGGCACGCTCCACGCACCGTTTGTCTGGCCACCCGCCGGGCGCGGATGGCCCGCCGACGGCAGCCCCTCCCCCCCGCGAGGGGGGGCGCGGGCACCCGCGGCCGCCCTCGCGGGGCCACGCGGGCCCCCACCGCGTGTCTACCCGGGGGGCTTCATGTTCGTGCGGCATCCGCCCCCTGCCTTGACCCTCCTGTCCGGCCCCGAGAGTGCACACGCGGGCCTCGGCGGGCGGACCGGCGACCCGGCGGGCTGGTGTGGCTCGGCGCGCGGGTAGCCCCCCCGGCCACGCCACCCCGTCCCGCCCGCACCGGGAGCACCGGGCCCGGGGGCACGGCCGGCGAGGAGCCATCACCGGGACGCGGGCGGTCCCGCAGCTCGCGGCGCGCCAGACCACTGGTCGGCGCCGGCGTACGGGCCGCCCCGCTGGGGTTGGGGCCGGTCCCAGCCCCGCAGCATCCGGGAGGCCCGTCAGCCTCCTAGGAGGCGGGCCGGGCCCCTCCGCCAGGCGCTCGCCGCCCCTCCTGGCGCCCCGCCTGTGCAGGGGCTTTCCCCCGCCACACGCACCGCCCCCCGGGCGTGCCGACCCTGCATGTCGCGGGTTTCGCGGCGGCAGCTCTCGCGCGGCGGGCCGCCGTTCGGATCCTCTCGGCCCCCCGACGTGCGTCGCTGGGGGCCCTGGCTCCAGGGGTCCCCCCGCCCCCGCTCCTTGGCAGCCCCGGCGGTACCCTGCGGCGCCGCTAGCGCAGGCGAGGCGGGCGGTCCATGCACGCGGGCGCACGGGCGGCCCCCGCGCGGGCCTCCGCCACGCGCCCCATGCGGCACGCCGCTTTTTGCGGCGTCCGGGGCCAGGAGCTGCGGCCGCCTCCCGGGGGCAGCTCGGCGTGGGGTGTCTCGGCCGCGCAGCCCCAGTAGCACCGGCGACCGATGCGCCCGGAGGGGCCGGGCTCACACGCGCGGCGCCGCCCGCG     
N       TTAACGATTAAATTAAAAAATAAATCAATACCAATTTATTAACGAAGTTAGTTTCATATTAATATCATAAAAGTAAGAGATTCATATATAAAAATTTAAAAGAATTAAACATTTTATATCCATTATATCTTCTCAAGATTTCATTACATAATATAAAAAGCTATCTTTTTAAAAATAATAATATGATTAGTATTCAATAGTTTCGATATTAGTTATAGTTTATTTTTAAGATTAATTTGTAAATTTAGAATAATATCTTGGGGAATTTTAAAATTTCATTTTTAGTATTACTAATTATGAAAATTTATCTAAATGTACATATTAATGATATAACTTGGTTAGAGATTATTGAAATGTCCAAAGCGAAAATAGTGTCTTAGTTGCAAATATATTTGATCTAAAGGTCTTATCTTACTATTTAGTTCTATAGATCTAATTAAAAATCGCAAAACATCATAATTATGACTTGTATCAAGGTTAAAAAATTAAAAACATGTTTAGATTTATAAAAGATATTTTAACTATTTTTTGTAATTATATTTAAGATATTAATTTCATTTTAACTAAGGAAATTACTAAAGTGGATTTTATCTAAATATAAATATTTGAGCCTACTAATTATTAAAATAAAATATCTATTCTTTTCTTAACTTTCATTTAAGAATTTATCATTTAATTTTTCGGACTTAGTTTTTGTAGTATTTTAAGGTATACAGCTATAAAAATAATTTCAGTGTACCTTACAAATTTATACATTTCTTTAAAAAGATATTTGTTACAATGCGGTAGTATATATAGTTCTATTAAAGTTTTAATGTAATTACATTTCACTTTCTCAAATTATTATTAAATATAATCAACTAGATTTATAAGCTGTCGATATATATTTTGATAAAGGACTTTATCATATACTAACTAAAACAATTATTGATAAAAAATTTACCATATATCTGAATATGCAATTAATGAGACTATCTTTTTTATGAACAAGATAAAATATCCTACTTTATGGTATACATTCTGCAAGATCGAAAGACATTACTCATTGTCGTACAAACATTTATGATATTTTTTCAGCCAACGGCATTAATTTAGGTTGAACGCGCATTATAATTCACATAGGTAAGAGTAACACATGTCCAGAATTTTGACCGCTACTGTAGCCAGCCTAATCAGATGACTACGGCCTGAGTGCGGACCCCGGCCTGGCTGTAAGATTCCAGGATAGCGCACTAATGACCGAGACAGGATAAGGAGACAGAACAGCACCAGTCAATTAATATAAGCCGTTTAATTTCAACCTCACCCTAAACAGCATTATCCGATTAGACATCGTGCTCCCATATTAGAGCTGCCAAGTATTCAAAATTAATTTGATAGTCACAGACATTGATGGATGTGAGGCGTCAGTCTCAAAGTTCTACGGTCGGATTTATGTGCCTAGGGTATGTCACAGAGGTCCGGGAACTCAGGTGATTAATAAACTTGTTTGATTATCGGATAGAGATTAACGTATGAAGAGAATAGAGCTTACGGAAATCGCCAAGAACAGAAACTAGGACAGGTATGTAAGTTTATTGCACTTTAGATGGATAGTATGACGGAGTTATACATCCATTCGACCTGACTACTGACTTTATAAGACGATTATCTGTGTAATTCACAGCTTACGGACAGCGGCATTGACGGATTAGCTGTCAATCGGCGAAGAACCAGCCACTATTGTTGACTGTTCGAATGGACTGTGATTATCTGCACCTAGCTGCAGAGGAGTACTGCGCTGGATTTGTTTTTTGGTAAAGCACAGAAGCCTTTGCAACAAAAGGTAAAGTATTGGCACTAGAAGTGACGTTCACTAGGTATAAAACGTTACAGGTTCAAAAATATAAACGTTAGGCTCTGCACGTTATACTACATATGAAAGTTCTTCGCATCACTAATACTACTCTCCATCTAGAGTGTCAATATGTTGTGTACAACAATTGGACAGATATATCCTACCTGCCCTCGCATAATAACGAATGGGCCTGAATCCCCCTCGTAGCGCAAGCGATGCGAAGCGGTGCTGAAGTGGTCCGGCTCTGTCGAATGATCTTATCACTTAGCGTCCATTCTACCAGGCCAGTCGCTGAAATTCTTATCTGTGCTTTGTCCGCACCGGTGTAGAGAACGCGGCCCCGTAGCTTGATTTCATGCGTTCCCTGGCATCGCTGTCCTATCCAGTTCTGAAAGGTTGGGCGCGGGCGGGGGAACATTATGTTGCTAGAGGCAATTTAATACGAACCCTAGTCCTTGTGGGCGATACTGTCCCCGCGTTAAGGCGATTTAGTGCGTGCCTGAGGGCAATTGGTAGCGGGCAGCGTTTTATAGCAGTTCGAGTCGTTCGCGGGCCACGACTGTACATTTGTCGGCCAACCTGGACCTGCGGGCTGCAGTATGGTGGCGCGCTTGCCTCCGGGGTCGGAGTGTGAGGCCGATCATATTACCCATATCAGGAGTAAGGGCAATTTGGAGTGGCACCATATGCCGGCGATAGTTTCCATTCACCTGTCGTGCTCCCGGCCGTGAGTCGCTGAAGTAGATGCCTGTTACCGCGGCCGGTAGGGTGCTCCGTTGGGTCCCGACCCACTCAGACCGTAGGCAACTAGGCACTGTCGGGTTCAATTCTGCTCCGGCCGACACGCCCTCATTGACGGGTTGATTCAGTTGTTCCCCGTAGAGCAGCGCTCTGCCCCGAGGGGTTCGGTGGGCTACCCAGTACGGTGGGGTCGTCACGAACGCTGCGCGGCGTTAAGGCGTGTCCAGTGTAGTCCGATACACCAGCCCGCACCGAAGAGACGTTCACGGGGACAGATCGCCTTGGCGCTCCACTGCTCCCCTGCCGGCGGACCGAGATGGGGCACTCGGGGGGGGAGAACGTCTAGGGAGGCCACCTTCTGTCGACAGGGCTCTCCGTACATTCAACCTCTCCGACTCACGGGCGGGTGAACGTAGACCGGTGGTGCCCCCCCGGCCACCCAGCCGGCCAGGGGTGGCACGCTCCCGGCACCGTTCCTCCGTCCGCCCGCCGGGCGCTGGTGGCCCGCCAACGGCAGGCCCTCCCCCCTCCGAGCGGGGGCGCGGGCACCCGCGGCGGCCGTCGCAAGGCCACGCAGGCCTCCACCGCGTCCCTACTCGGGGGGCTTCATGTTCTGGCGGCATCCGGTCCCTGACAGGCCCCTCCTGTCCGGCCCCGAAAGTGCGCGCGCGGGGCTCGGCGGGCGGACCGGCAACCCGGCGGGCTAGTGTGGCTCGGCGCGCGGGTGGCCCCCCCGGCAGCGCCACCCCGTCCCGCGCGCACCGGGAGCACTGGGCCCGGGGGGACGGCCGGCGACGAGCCACCACCGGGACGCGGGCCGTCCCGCAGCTCGCGCTGCCCCAGGCCACTGGTCGGCGCCCGCGTGCGCGCCGCCTCGCTGGGGTTGGGGGCGGGCCCAGGCCCGCAGTGGCCGGGAGGGCAGTCATCATCCTAGGAGGCGGGTCGGGACCCTCTGCCAGGCCCCCGTCGCCCCTCTTGGGGCCCCGCCTGCGCAGGGGCTTTCCCCCGCCACGCGCACCGCCCCCCGGGCGTGCCGACTCTGCGCTCCGCGGGTTTCGCGGCGGCAGCTGTCGCAGGGCGGGCGGCTATTCGGATCCTCTCGGCCCCCCGACGCGGGTCGCTGCGGGCCCCGACTCCAGGGGCCCCCCCGCCCCCGGTCCTTTGCAGCCCCGACGGGACCCTGCGGGGCCGCAGACGGGGGCGAGGCGGGCGGCCCATGGAAGCGGGCGCACGGGCGGCCCCCCCGCGCGGCTCCGCCACGCGCACCATGCGGCACGCCGCTCTTCGCGGCGTCCTGGGCCAGGAGCCGCGGCCGCCTCCCGGGGGCAGGTCGGCGTGGGGTTTCTCGGCTGCTCAGCGCCGGTAGGACCGTCGATCGACGCACCCCGAGGGGCCGGGCTCACGGGCGCGGCGCCGCGCGGG     
O       TTTACGATTAAATTAAAAAATAAATCAATACCAATTTATTAACGAAGTTAGTTTCGTATTAATATCATGAAAGTAAGAGGTTCATATATAAAGATTTAAAAAAATTAAACATTTTATATCCATTATATCTTCTCAAGATTTCATTACATAATATGAAAAGCTATCTTTTTAAGAATAATAATATGATTAGTATTCAATAGTTTCAATATTAGTTATAGTTTATTTTTAAGATTAATTTGTAAATTTAGAATAATATCTTGAAGAATTTTAATAATTCATTTTTAGTATTACTAATTATGAAAATTTATCTAAATGTACATATTAATGATATAACTTGGTTAGAGATTATTGAAATGTCCAAAGCGAGAATAGTGTCTTAGTTGCAAATATATTTGATCTAAAAGTCTTATCTTACTATTTAGTTCTATAGATCTAATTAAAAATCGCAAAACATCATAATTATGACTTGTATCAAGGTTAGAAAATTAAAAACATGTTTAGATTTATAAAAGATATTTTAACTATTTTTTGTAATTATATTTAAGATATTAATTTCATTTTATCTAAGAAAATTTCTAAAGTGGATTTTATCTAAATATAAATATTTGAGCCTACTAATTATTAAAATAAAATATCTATTCTTTTCTTAACTTTCATTTAGGAATTTACCATTTAATTTTTCGGACTTAGTTTTTGTAGTATTTTAAAGTATACAACTATAAAAATAGTTTCAGTGTACCTTACAAATTTATACATTTCTTTAAAAAGATATTTGTTACAATGCTGTAGTGTATATAGTTCTATTAAAGTTTTAATGTAATTACATTTCACTATCTCAAATTATTATTAAATATAATCAACTAGATTTATAAGCTGTCGATATATATTTTGATAAAAGGCTTTATCATATACTAACTAAAACAATTATTGATAAAAAATTTACCATATATCTGAATGTGCAATTAATGAGACTATCTTTTTTATGAACAAGATAAAATATCCTACTTTATGGTTTACATTCTGCGAGATCCAAAGACATTACTCATTGTCGTACACACATTTATGATATTATTTCAACCAACGGCATTAATCTGGGTAGAACGCGCATTATAATCCACATAAGTAAGAGCAACACATATCCAGAATTTTGACCGCTACTACACCTAGCCTAATCAAATGACTACGGCCTGAGTGCTGACCCCGGCATGGCTGTAAGATGCCAGGATAGTACACTAATGACCGAGACAGGATAAGGAGACAGCACAGTACCAGTCAATTAATATAAGCCGTTTAATTTCAAAATCACCTTAAACAATATTATCCGATTAGAAATCGTGCTCCCGTATTAAACCTGCCAAGTATTCAAAATTAATTTGATAGTCACAGACACTGATTGATATGGGGCATCGGTCTCAAAGTTCTGCGGCCGAGTTTATGTGCCTAGTGCATCTCCCAGAGGTCCGGGAACTCAGATCATTAATAAACCTATTTGATTGTCGGATAGAGATTCTCGTATGAAGACAATAGAGCTTACGGAAATCGTCATGAACAGACACTAGGACAGGTATCTAAGTGTATTGCACCTTAGATGGCAAGTATGACGGACTTATACATTCATTCGACCTAACTACTGTTTTTATAAGACGATTATCTGTGTAATTCACAGCTTACGGACAGCGGCCTTGACGGACTAGCTGTCAATCGGCGAAAAATCAGCCACTATTGTTGACTGTTCGAACGGACTGTGATCATCTGCACCTAGCTGCAGAGGATTACTGCATTGAAATTGTTTTTTGGTAAAGCAAAGAAGCCTTTGCAACAAACGGTAAAGTATTGGCACTAGAAGTAACGTTCACTAGGTATAAAACGTTACAGGTTCACAAATATAAACGTTAGGCTCTGCACGTTATACTACATATAAAAGTTCTTCACATCACTAATACTACTCTCCAGCTAGAGTATCAATATGTTGTGTACAATAATTGGACAGATATATCCTACCGGCCCTCGAATGATGACGGATGGGCCCAAATCCACCCCGTAGCGCAAGCGATGCGAAGCGGTGCTGGAGCGGTCCAGATCTGACTAGTGTCCTTATCATTCAGAGTCTATTCAACCAGGCCGGTGGCTGGAATTCTCGTCTGTGCTCCGTCCTCACCGGTGTAGAGAACGGGGCCCCGAAGCTTGATTTCATGCGATCCCTAGCGTCGCTGTCCTACCCAGTTCTGTAAGGTTGGGTGAGGGCGGGGAATCATTAGGTTGCTAGAGACAATTTAATACAAACCCGAGTCCTTGTGGGCGATACTGTCCCCGCGTTAGGGCGATTTAGCGCGAGCCTGATGGCAGTTGATGGCGGGCAGCGTTTTGGGGCAGTTTGAACCGTTCGCGTGCCACCACTGTACATTTATCTGCTAACCTGGACCTGCGGGCTGCAGTACGGTGGCGCCCTTGCCTCCGGGGTCGGAGTGTGCGGCCGATCATATTACCCTTGACAGGAGCAAGGGCGACTTCGAGTGCCACCATATGCCGACGACGGTTTCCAGTCACCTTACGGGGTCCCCGCCGTGAGTCGCTGGAGTAGGGCCCTGTTACCGCTGCCGGTAGGGTGCTGCGTTGGGACCCGACCTACTCAGACCGTAGGCTGCTAGGCACTGTCGGGTTTAATCCTGCTCGGGCCGACACCCCCTCAGTGTGGGGTTGATTCAGTTGTTCCCCGGAGAGGAGCGCTCCGCCGCGCGGGGTACGGTACGCTACTCAGTCCGATGGGGTCGTCACGAAGGCCGCGCGGCGTTAAGGCGTGTCCTGTGCAGTCTGATACACTAGCCCGCACCGAAGAGGCGTCCACGGGGGCAGAACTCCCTGGCACTCCATAGCTCCCCCGCCAGCGGACCGAGCTGGGGCACTCGGGGGGGCAGAGCGACTGGGGAGGCCACCTTCTGCCGACAGGGTAGTCCGTACATTCAACCTCTCCGACTCGCGGGCGGGTGTACGTAGACCGGTGGTGCCCCCCCGGCCACCCAGCAGGCCAAAGGTGTCACGCCCAGCGCACCGTTTCTCGGGCCACCCGCCGGGCGCCGGTGGCCCGCCAACGGCAGGCCCTCCCCGCCACGAGGGGGGGCGCGGTCACCCGCGGCTGCCCTCGCGCGGGCACGCAGGCCTTCACCGCATGTCTACCCGGGGGGCGTCATGCTCGGGCGGCATCCGCCCCCTGTCGCGACCCCCCTGCCCGGCCCCGAAAGTGCGCACGCGGGGCTCGGCGAGCGGACCAGCGACCCGGCGGGCTGGTGTGGCTCGGCGCGCGGGTGGCCCCACCCGCCGCGCCACCCCGTCCCGCCCGCACCGGGAGCACAGGGCCCGGGGGGACGACCGGCGAAGAGCCATCACCGGGACGCGGGTCGCCCCGCAGCTCGCGGTGCGCCAGTCCGCTGGTCGGCGCCCGCGTACGTGCCGCCCCGCTGGGGTTGGAGCCGGCCCCAGGCCCGCAGTAGCCGGGAGGGCCGTCAGCTTCCTAGGAGGCGGGGCGGGGCCCTCTGCCAGGCCCCCGTCGCCCCCCTTGGGGCCCCGCCTGTGCAGGGGCTTTCCCCCGCCACGCGCACCGCCCCCCGGGCGTGCCGAATCAGCCTCGCGCCGGTTTCGCAGCGGCAGCTCTGGCGGGGCGGGCAGCTGTTCGGAGCCTCTCGGCCGCCCGACGGGGGTCGCTGCGGAGCCCGACTCCAGGGGCCCCCCCGTCCCCGCTCCCTGGCAGCCCCGACGGGAGCCTGCGGCGCCGCCGGCGCGTGCGGGGCGAGCGATCCATGCAGGCGGGCGCCCAGGCGGCCCCCGCCCGCGGGTCCGCCACGCGCACCATGCGGAACGCTGCGTTTCGCGGCGTTCGGGGGCAGGGGCCGCGGCCGCCTCCCGGGGGCAGCTCGGCGCGGGGTTTCTCGGCTGCGCAGCCCCAGTAGAACCGGCGATCTACGCGCCCGAGGGGGCCGGGCTCACAAGCGGGGCGCCGCTCGGG     
P       TTTACGATTAAATTAAAAAATAAATCAATACCAATTTATTAACGAAGTTAGTTTCGTATTAATATCATAAAAGTAAGAAATTCATATATAAAAATTTAAGAGAATTAAACATTATATATCCATTATATCTTCTCAAGATTTCATTACATAATATAAAAAGCTATCTTTTTAAAAATAATAATATGATTAGTATTCAATAGTTTCAATATTAGTTATAGTTTATTTTTAAGATTAATTTGTAAATTTAGAATAATATCTTGAGGAATTTTAATAATTCATTTTTAGTATTACTAATTTTGAAAATTTATCTAAATGTACATATTAATGGTATAACTTGGTTAGAGATTATTGAAATGTCCTAGGCGGAAATAGTGTCTTAGTTGCAAATATATTTGATCTAAAGGTCTTATCTTACTATTTAGTTCTATAGATCTAATTAAAAATCGCAAAACATCATAATTATGACTTGTGTCAAGGTTAAAAAATTAAAAACATGTTTGGATTTTTAAAAGATATTTTAACTATTTTTTGTAATTATATTTAAGATATTAATTTCATTTTATCTAAGAAAATTACTAAAGTGGATTTTATCTAAATATAAATATTTGAGCCTACTAATTATTAAAATAAAATATCTATTCTTTTCTTAACTTTCATTTAAGAATTTACCATTTAATTTTTCGGACTTAGTTTTTGTAGTATTTTAAAGTATACAGCTATAAAAATAGTTTCAGTGTACCTTACAAATTTATACATTTCTTTAAAAAGATATTTGTTACAATGCTGTAGTATATATAGTTCTATTAAAGTTTTAATGTAATTACATTTCACTTTCTCAAATTATTATTAAATATAATCAACTAGATTTATAAGCTGTCGATATATATTTTGATAAAAGGCTTTATCATATACTAACTAAAACAATTATTGATAAAAAATTTACCATATATCTGAATATGCAATTAATGAGACTATCTTTTTTATGAACAAGATAAAATATCCTACTTTATGGTATACATTCTGCAAGATCGAAAGACATTACTCGTTGTCGTACATACATCTATGATATTCCTTCAACCAACGGCATTGATTTGGGTTGAATACGCATTATAATTCACATAGGTAAGAGCAACACATATCCAGAATTGTGACCGCTACTGTAGCAAGCCTCATCAGACGACTTCGACCTGAGTGCAGACCCCGGCATGGCTGTAAGATAACAGGATAGTGGAATAATGACCGAGACAGCATAAGGAGACAGTACAGTACCAGTCAATTAATATAAGCCATCTAATTGCAATATCACCCTAAACACCATTATCCGATTAGATATCGTGCTCCCGTACTATAGCTGCCAAATATTCAGAATTGATTTGATAGTCACAGACATTGATAGATGTGGGGCATCGGTCTCAAAGTTTTGCGGTTGGGTTTATGTGCCTAGAGTATATCTCAGAGATCCTGGAACTCAGGTTATTGATAAACTTGTTTGATTGTCGGATAGAGATTGTCGTATGAAGAAAATAGAGCTTACGGAAATCGTCATGAACAGAAACTAAGACAGGTATCTAGGTCTATTGCACTTTAGATGGATAGTATGACGGAGTTATACGTCCATTCGACCTGACTACTGATTTTATAAGACGATTATCTGTGTAATTCACAGCTTACGGACAGCGGCCTTGACGGACTCGCTGTCAATCGGCGCAAAACCAGCCACTATTGTTGACTGTTAGAACGGACTGTGATTATCTGCACCTAGCTGCGGAGGAATACTGCATCGTACTTGTTTTTTGGTAAAGCATAGAAGCCTTTGCAACAAACGGTAAAGTATTGGCACCAGAAGTACCGTTCACCAGGTATAAAATGTTAAAGGTTCAAAAATATAAACGTTAGGCTCTGCACGTTATACTACATATTAAAGTTCTTCGCATCACTAATACTACCCTCCATCTAGAGTATCAATTTGTTGTGTACAAAAATTGAACAGATATATCCTACCTGCCCTCGCATGATGACGAATGGGCCCAAATCCGGCCCTTAGCGCACGCGATGTGAAGCGGTGTTGGAGTGGTCCGGCTCTGACTAATGCTCTTATCATTTGGAGTCTATTCAACCGGGCCCGTTACTGGAATTCTTATCTGTGCTTCGTCCCCACCGGTCTAGAGAACGGGGCCCCGTAGCTTAATTTCATGCGATCCCTAGCGTCGCTGTCCTATCCAGTTCTGTAAGGCTGGGTGAGGGCGGGGAATCATCAGGCTGCCAGAGACAAATTGATACGAACCCGAGCCCTTGCGGGCGATACTGTCCCCGCGTTGGGGCGATTAGGCGTGAGCCTGGAGGCAATTGCTAGCGGGCAGCGTTTTGGGGCAGTTTGAACCGTTCGTGGGCCATGACTGTCCATCTGTCAACCAACCTGGACCTGCGGGCTGTAGTATGGTGGCGCCCTTGCCTTCGGGGTCGGAGTGTGCGGCTGATCATATTTCCCATGGAAGGAGCAAGGGCAATTTTGAGTGACACCATATGCCGGCGATAATTTCCAGTCACCTACCGTGATCCCGGCCGTGAGTCGCTGAAGTAGGAACCTGTTACCGCGGCCGGTAGGGTGCTTCGTTAGGACCCGACCCACTCAGACCGTAGGCCGCTAGGCACTGTCGGGTTCAATTCTGCTCGGGCCGACACGCCCTCAGTGAAGGGTTCATTCAGTTGTTCCCCTGAGAGCAGCGCTCCGTCACGGAGGGTTCGGTACGCTACTCAGTTCGATGGGGCCGTCACGAACGCCGCGCGGCGTTAAGGCGTGTCCGGTGTAGTCTGATACACTAACCCGCACCGAAGAGCCGTCCACGGAGGCAGAACACCGTGGCGCTCCATTGCTCCCCCACCGGCGGACTGAGCTGGGGCACTCGGGGGGGCAGAGCGTCTAGGGAAGCCACCTTCTGTCGACAGGGCCCTCCATACATTCAACCTTTACGACGCCCGGGCGTGTGTACGTAGACCGGTGGTGCCCCCCCGTCCACCCAGCGGGCCAACGGTGCCACGCTCAGCGCACCGTTTCTCAGGCCACCCGCCGGGCGCGGGTGGCCCGCCAACGGCAGGCCCTCCCATCCCCGGGGGGGGGCGCGGGCACCCGCGGCTGCCCTCGCGAGGCCACGCCGGCCTTCACCGCATGTCTACCCGGGGGGCTTCATGTTCGGGCGGCATCCGCCCCCTGTCTGCACCCTCCTGCCCGGCCCCGAAAGTGCGCACGCGGGCCTCGGCGGGCGGGCCAGCGACCCGGCGGGCTGATGTGCCTCGGCGCGCAGGTGGGCCCCCCGGCCCCGCCACTCCGTCCCGCCCGCGCCGGGAACACCTGGCCCGGGGGTACGGCCGGCGAAGAGCCATCACCGGGGCGCGCGCCGTCCCGCAGCTCGCGGTGCTCCAGGCCACTGGTCGGCGCCCGCGTGCGCGCCGCCCCGCTGGGGTTGGTGCCGGCCCCAGCCCCGCAGCAGCCGGGAGGGCCGTCAGCTTCCGAGGATGCGGGCCGGGGCCCTCTGCCAGGCTCTCGTCGCCCCTCTTGGCGCCCCGCCTGTGCAGGGGCTTTCCCCCGCCACGCGCACCGCCCCCCGGGCGTGCCAACCCTGCTCTGCGCTGGTTTCACGGCGGCAGCTCTCGCGGGACGCGCGGCTCTTCGGGGCCTCTCGGCCCCCCGACGTGGGTCGCTGCGGACCCCGGCTCCAGGGGTTCCCCCGCCCCCGTTCCGTGGCAGCCCCGACGGGACCCTGCGGAGCCGCGGGCGCGGACGGGGCGGGCGACCCATGGAGGGACGCGCACGGGCGGCCCGCGCCCGCGGCTCCGACATGCGCCCCACGCGGCACGCCGTTCTTCGCGGCGTCGCGCGCCAGGCGCCACGGCCGCCTCGCGGGGGCAGCTCGGCGTGGGGTTTCTCGCCCGCACTGCGCCAGTAGGACCGCCGATCTGCGGTCCCCAAGGGGCCGGGGTCACAGGCGCGGCGCGGCTCGGG     
