# Supplementary material for: A simple method for data partitioning based on relative evolutionary rates
Source: PeerJ. 2018 Aug 28;6:e5498. doi: 10.7717/peerj.5498 (PMC6118207; doi:10.7717/peerj.5498)
Supplement: Data S1 — The datasets are provided in the PHYLIP format. [file peerj-06-5498-s002.zip › DataS2/SS11-1.phy]

17  4000
out     ATATAGTAAAATGTCATATTTCAATTTTTATTTAATATCAAAGTATATATAATAAAAAAGATAATTGGCTAACTATAGATTAGAGAATATATACACTACATAAACATAAATATAATAGCTGCTAATTAATATTAAACATTATTTTATTAATAATCACAAATAGAAATTAGTGATAGTCCAAAAACAGCATAATAATAGTATATAACGTACTGTCATTTTAATGTTTACAATTTTAGTTTTATACTTGAATAAAAGTTGTTTTGGAAGTTTGTGCATCATAATAACAATTTTATACATATACTTTGCTTCTAATAGTCTCTTTTAGATCTCGATTAGTATTAAAACTTTGTTTAATAGACTTAAGAATAAATAATTATTTAGTATTTATCAAAATGCATTACTTAAATACAATATTGCATAATCGCTATTTAATAGAGGTCTTAAGTTTGAACGCATGTTACAATAATTTAAATATAGTAAAATATAATTTAAACAATTATAATATGCAATTATATCATTACTTTTTATTACACTCAAACACTTAATTATAATATACAATACCTTAATGAGGATTTTGAGATTGAATGCAATGAATAAAGGGGAGGAAATTGATTTAATTTAATGTCATATTATTTAAAAACCAAATTTGTTATATATTTGACCTTCGAGATTGAGATGTATTTTTAAGTAAAGTAATATTCACAAATAATAAATTAACTTATATTTTTTATGAATTAAAATTTTATATTAACTGGGATATTAATGAGATATTCTAGTTTAATCATTTAATTAATAAATACCGTTTAATGATTATATATTTAATTTTATTATTCATATTCACTTCAATTATAAATTATTTATCACATTTATACTGATACAAATTTTGAGAAAATCTAAAAATTAACTTAACTAATTGTTACTTTTTTTTTCACCACAAAATGAATAGGCTTAATTTGCAGTCAGGAAAATGTAATGGTCATAGGAACGACCCTTTAATTGCAAGTTGAGAAAATGATCAGAACCATTAAATATTCGAACTTACTGTATTTAATATTATTGCGAATTATCCGTGCAGGACAGACTGAGTGGGGAGATAAACGTTAAGTAAGTACAACCACTTTATTATTGCTCCGGGTTTAATAAAGTCTGCCTAGTCTATCTCAAGATAAGCGTACCAACGCATCCCAATTATGTACATCTGGAATTGAAGGTACTCCTGTGCACGCCTTGATCAGTAGAATAGATGTAAGGAAGCCTAAGTACTGTTAGAAGATAGAGGATGTGCAATCAATCAGTCTAAATTATTCGTTTTTCTCCTTCCATATTGAAATCATGGTATTACGACTATTATCAAGGTTCCATCTAACTTCTCTGGACTTCAGGGGGAGCATGACCTACGGGTATCTGCATATTTTACAAGGTGAGGAACAGGCTTGAGTTAATGTGAACCGTTGCGTGCAAATGTCAAGGCGCTCTATACTTCCGATGGAGTAAAGGTTACGCAGCATGAAAAGAACACGTTGCGTATAAAACGGGTTGCTGTTTATCTACGTTAATGACATCGATCTTCTCCTGATCACTACTTTCAATAAGTTGTGGGATTTGTTTCACGACGCTTGAGAATCTACATCTCTTCTTTTATGTCATCCTCAAGTCAGGAGTCACTGATACATTTGTATGTTTCGTTGTAATTGGCACACATCTTTAGGGTATTAGCTGAAGTGGTAGGATATTAAGACTAGCAGAATGGCCAAATCTTATGGGTGGCACGGCCCGATATAGGCTAGACAATGTCACCATAATTATAAGCGTGGTTGGTATATATGTTCGAGTAAAAATTCGACACTTGCGGAATGGGAGTTTTTGAACCGTCAATGAATACCACTTCGACTATCAGATCTCCCTGTAAAGGAAACTACTCTATAAGTTGATTTATTTTTAACATATTTGATTCTCTTATCCTATTATCCAACTGGGCCAGAGTACTTGTGTATTGTTCAGGGCCCGACTACCGAGTATGCCAGAGGCTGAGGTAGAGGAGCTACGGGGCGCACTGCGCAACAGCGAGCGGACCTCAACGGGGAGGGTCCGAGGGTCGTTACGCGTGATTGGGGACTAGCTTGACGCTTATAAGGCCAGGCTTTTGTAAGCATGAGGGTGGACGCACGGCGCACTACAGTTCCGTTTTTAACGACGCGAGGCGAATCTCTCCTAGCCAGGGGCATCGATGCCGGCGGGACTGCCTGGGAAAGGATCGAATCCCTCTGTCCTGTAAGCGAGCTTCGGTGAATGGGCACCCTGGCATGTTCCGGGTGTCTACCCGGTCACCCGCAGGATTTGCGGGCCCCCGCACGCGCGGATAGACCAATTAGCTCTAGTTGCTACCTCACGCCGCGACTACGCGCGATTAGAGGAGGCACATGGGCCCTACACACCGCTCACCTAGGCGACGAGCGCTGGATCTTGGCTCCGGACACCCCCGGCTCGCGGCGCCGACCGTGGTGGGTTAAGGGGCCGCCGTTTAGCAGGGTGACGCCGATAGCGCGACCGTATGCTACGCCCGGCCCTCGGGTGGTGCTTGCGCTGAATAGCAGCATTTTCCGAGTTAGGGCCCCATCACATCGTATCCTTGGAACGCCTAACATTCGCACGTCACCTAACCGTATGGACGATAGTTATAACTGCAGAACGGGAATTGCGGAAAAGTATTGACATACCGTCCGCATCTAGGTGGTGCTGATCCGTCACCTTCCGCGACACTATTATGCCTACGGGACCTTAGGTGAGGAACAAGCCCGTGTCGGGTAATGGCGTCGTCGGCCTGGTCTGAAGCCCGTGAGACTATGACGTGTACGGCGGGTAACCCGGTGCAACGCGGGCTAGACTGCGGCTATAGTTCGAAGAGGCACAAAGCCATCGGCAGCGGCTGCCGCCCCACCCGTGCGAACGTTCTGATTAGGCCGGGCTCCCCGTACGTAACCGAGCGCACAACCGGTCCAAGCGACGCCACGGCCGCAAAGAGATGCCCGGCGCAGCTCCGGGCCGCTGGGGGCGGGGACGGCAGCCTCCCGCGCCCGATCCCAGGGGGGCGCCTGGGATCAAGCGGTTGCCGCTGGCGCTCTGCGTTCCCGCGCCCCTCGCGAACCGGGCGCCCATCGCGCCGGCCGCCCCCGGGGCGGATCCCGGGGGCTCCCGGCGGCCCCTCAGGCCGCGGCCCCGCCTGCGGGTCCCCAGGCCTGCTGCGGCAGACGGACCGCGCGGGGGATCGGCCCGTGCAGCGGGTGCGGTAAGGGGCCGCCGCGCGAGTTGACCGCCTGCGCGCGCGCCGGGCCCGGGGGACCCCCGGGTCGGGGCGCGGGCGTTAGGCGGAGCGCCCAGGGCCGCTGCGGATACGGGGGCCCGGAGGGGGCCGGCCCCCGGACGTCCGTGAGGGAGGCTGTACGCCCCGCCGCGCGCCGCAGTCCGGGGACCGCCGAACGCCAGCCCGCACGGCCCGGGGCCCCCCGTTCGCCAAAGGCAGGCGGTACGGCAGACGGACCGCCAGGGAGCGAGCGTGCAGGCGGGGGGCCGTGGGCACGCGACGCCCTAGGCGGGCGGGGGCCGCGCGACCCCGGCCGTCGTGGCGCCTGGCCCCGGTAATGGCGGGGGCGCGCCCCGGAGGCGGTTGTACCGGCCGCGCCCCGTCCCAGACCCCAGCGGCGCGCGGCCGGGTTGCGAGCCCTCTCCCCCGGGGGGGGCGGCCCCGGGCGGCGCGAATCGCGCGAGGGCCAGCGCCGTCCCGCGCGGCGGGCCGGACTCCCGGCGCCCCAGGCGGCACCACGCGAAGTACGAGGCCGACCCCTGCCGCGCGCGTCGAGGAGCTCGAGCGCCCCGGGTGGAGCCCCACCTGCGACCAGCCAGCCTCTGCGGAGGGCTTAGGGCGGGCCACTGCGGCGCCGACCGGCGCCCCAGGGCAGGGCGCCATCATTGATCCGAACCGGGCGCGGCGGCATTCGCCGAC     
A       GTATAGTAAGGTATCGTATTTCGATTTTTATTTAATATCAAAATATATATAATGAAAGAGATAATTAACTAACTATAGATTAGAGAATATATACACTATATAAACATGAATATAGTAACTGCTAATTAATATTAAGCATTGTTTTATTAATAATCACAAATAAAAATTAGTAATAATCCAAAAGCAACATGATAATAATATATAACATACTATCATTTTAGTGTTTACAATTTTAGTTTTATACTTAAATAAAAGTTGTTTTAGAAGTTTATACATCATAATAACAATTTTATACATATACTTTGCTTCTAATAATCTCTTTTAAATCTCGATTAGTATTGAAACTTTATTTAATAGACTTGAGAATAAATAATTATTTAGTATTTATCAAAGTGCGTTACTTAAGTACAATATTGCAAAATCGCTATTTAATAGAGATCTTAAGTTTAAACGCATGTTACAATAATTTAAACATAATAAAATATAATTTAAACAATTATAATATGCAGTTATATCATTACTTTTTATTACACTCAAACACTTAATTATAATGTACAGTACCTTAATAAGAATTTTGAGATTAAATGCAATAAATAAAGGAGAGGAAATTGATTTGGTTTAATGTCATATTATTTGAAAACCAGATTTGTTATATATTTAACCTTCAAAAATGAGATATATTTATAAGTAAAATAATATTCACGAATAATAAGTTGGCTTATATTTTTTATGAATTAAAATTTTATGTTGACTGAAATATTAATAAAATATTCTAGTTTAATCGTTTAATTAATAATTACCATTTAATAATAATATATTTAATTTTATTATTCATATTCACTTAGATTATAAATTATTTATCACATTTATACTGATATAAATTTTAAAAAAATCTAAAAATTAGTTTAACTAATTATTACTTTTTTTTTCACCGCAAGATAGATAGACTTAATTTGCAGTCAGGAAAATGTAATGGTCATAGAATCGACCCTTTAATTGCAAGTCAAGAAAATGATCAGTATGATCAAATATTCGGACTTTATGTATTTGATATTATTGCGAACCCTGTGAGCAAGACAGACTGAGTGGGGAAATAGACGTTAGGTAGGTACAACCACTCCATCATTGCTCTGGGTTTAGTAAGGTCCTCCCATTCCATCTCAGGAGAAAAGTACCAACGCATCCTAATTATGTGCATCTGGAACCCAAGGTACTCCTGTACACGCCTTGATCAGTAAAACAGATGTAAAAAAACCTAAATACCGTTAAAAGATGGGGAATGTGCAATTAATCAGTCTAAATTATTCGTTTTTCGCCTTCCATATTGAGATTGTGACATTACGGCTATTGTCAAGGTTCCATCTACTTTCTCCAGACTTCAGGAGGAGCATGGCCTACGGGTATCTGCTTATTTTACAAGGTGAGGAACAGGCTTGAATTAATCTGAACCGTTGCGTGCAAATGTCAAGGCGCTCTATACTCTCGATGGAGTAAAGGTCACGCAACATGAAAAGGACACGTTTCGTATAAAATGGGTTGCTGTTTATCTACGTTAATGACATCGGTCTTCTCCAGATCACTACTTTCAATAAGTTATGGGATTTGTTTCACGGCGTTTGAGAACCTACATCTCTTCTTTTGTTTCACCCTTAAGTCAGGAGTTACTGGTATATTTGTGTTTTTCGTTGTAATTGGCTCACGTTTTTGGGGTACTAGCTGAAGTGGTAGAATATTAGGACTAGTAGAATGGCCGTATCTTATGGGTGGCACGACCCGATATAAACTAGACAATGTCACCATAATTATAAGCGTGTTTGGTATATATGTTCGAGTAACAATTCGACACTTGCGAAATGGAAATCTTTAAACCGTTAACGAATATCACGCCGACTGTCAGATCCCCCCGCAAAGGAAGCTACTCTATAAGTTGATCTATTTCTAATGTATTTGATTCTCTTATCCTATTATCCAACTGGGCTAGAGGACTTGTGTATTGATCAAGGCCCCGTTACCAACTATGCCAGAGGCTGAGGTAAGGGAGCTGCGGGGCCCACTGCACGGCGGCAGGCGGAACTCAACGGGGAGGGTCCGAGGCTCGTTACGCGTGATTGGAGATTAGTTTGACGCTTATGAGGCCGGGCTTTTGTAAGCATGAGGGTGGACGCACGGCACGCTACAGTTCCGTTTTTAACGACGCGAGGCGGATCTCTCCAAGCCAGGGGCATCGACGCCGGCGGAACTCACTGGAAAAGGGTCGTGTCCTTCTGTCCGGTAGGCGAGCTTCGGTGAATTGGCACCCTGGCATGTTCCGGGTGTCTACCCGGTTACCCGCAGGATTTGCGGGCCCCCTCTCGCGCTGATAGGCCAGTTTGCTCTAGTCGCTGCCTGACGCCATGACTACGCGTGATTAGTAGAGGAAAATGGGCTCTACACGCCACTCACTTAAGCGACGAGCGCTGGTCATTAGCACCGGGCACCCCCGGCTCGCGGCGCCGACCGTGGTGAATTGAGGGACAGCTGTTTGGCAGGGTGACGCCGGTAGCGCGACAGTGCGCAACGCCCAGCCCTCGGGCGCTGCTTGCGCCGGATAGCAGCATGTTCCGAGTGAGGGCCCCATCTCATCGCATCTTTGGAACACCGAAGATCCGCACTTCATTTAACGGTATGGACGATAGATTTAACTGCAGGACGGGAAGTGCGGTGAAGTATTGACATGCCGTCCGTTTCTAGGTGGTGCTGGTCCGTCACCTTCCGCGACGCTATTAGGCCTGTGGGACCTTAGGTGAGGAACCAGCCGATGTCGGGTAATAGCGTTGTCGGCATGCTTTGATGCCCGTGAGACTATCACCTGTACGGCGGGTAACTCGGTCCTACGGGCGCTAGACTGCGGCTATAGCTCGAGGAGGCACGAAGCGATCGGCAGCGGCTGCCGTCCCACCCGTGCGAACGTTCTGGTTAGGCCGGGCTCCCCGTACGTAACCGACCGTAAAACCGGCCCAAGCGACGCCACGGCCGCTAAGACATGCCCGGCGGAGCCCCCGGCCGCGGGGGGCGGGGACGGCAGCCTCCCGCGCCCGATCCCAGGGGGCCGCCTGGGATCAAGAGGTTGCCGCTAGCGCTCTGCGCCCCCGCGCCCCTCGCGAGCCGGGCGCCGATCGCGCGGGCGGCCCCCGGGGCGGGTCCCGGGGGCTCCCGGCGGCCCCTCAGGCCGCGGCCCCGGCTGGGGGTCCCAACGCGTGCGGCGGCAGACGGACCGCTCGGGGGATCGGCCCGTGCCGCGGGTGCGGTGAGGGCCCGCCGCGCGAGTTGCCCGCCTCCGCGCGCGCCGGGCCCGGGGGACCCTGGGGTCGGGGCGCGGGTGTTGGTCGGAGCGCCCAGTGCCGCTGCGGATACGGGGGCCCGGAGGGGGCCGGCCCCCGGAGCGCCGTGAGGGAGGCTCTACTCCCCGCGACGCACCGCAGGCCGGGGACTGCCAAACGCCAGCCCGCACGGCCCGGGGCCCCCTGTTCGGCAAAGGCAGGCGGGGCGACAGACGGACCGCCCGGGAGCGAGCGTGCAAGTGTGTCGCCGTGGGCACGCGACGCCCTAGGCGGGCGGGGACCGTTCGACCTGGGCCGTCGCGGCGCCTGGCCCCGGTAATGGCGGGGGCGCGCCCCGGGGGCGCTTGTACCAGCCGCGTTCCGGCCCAGACGCCAGCGGCGGGCGGCCGGGTCGCGAGCCCTCGCCCCCGGGGGCGGCGGCCCCCGCCGGCGCGAATCCCGCCAGGGCGAGCGCGGTCCCGCGCGGCGCGCCGGACTCCCGGCGCCCCAGGCGGGACGACGCGAAATACTGGGCCGACCCCTGCCGCGCGCGACGAGGAGCTCGAACGCCCCGTGTGGATCACCACCTGCGGCCAGGCAGCCTCTGCAGAGGCCTTGGGGGGGGCCAGTCCTGCGGCAAGCGCCGCCCCAGGCCAGGGCGCCATCCTTGTTCCGAACCCTGCTCGGCGGCATTCGCCGAC     
B       ATATAGTAAGATATCATATTTCAATTTTTATTTAATATCAAATTATATGTAATAAGAAAGATAGTTAACTAACTATGGATTAGAAAATGTATACACTATATAAACATGAATATAATAACTACTAATTAGTATTAAACATTGTTTTATTAATAATCACAAATAAAAATTAATAACAATCCAAAAACAACATGATAATGGTATATAACATACTATCATTTTAATGTTTACAATTTTAGTTTTATACTTAAATAGAAGTTATTTTAGAAGTTTATGCATCATAATAGCAATTTTATACATATACTTTGCTTCTAATAATCTCTTTTAGATCTCAATTAATATTAAAACTTTGTTTAATAGACTTGAGAATAGATAATTATTTAGTATTTATCAAAATACATTACTTAAATACAATATTGCATAATCGCTATTTAATGGAGATCTTAAGTTTAAACGCATGTTACAATAATTTAAACATAATAAAATATAATTTAGACAATTATAATATACAGTTATATCATTACTTTTTATTACACTCAAACACTTAATTATAATATACAGTACCTTAATAAGAATTTTGAGATTGAATGCAATAGATAAAGAAGAAGAAATTGATTTGGTTTAATGTCATATTATTTAAAAACCAAATTTGTTATGTATTTAACCTTCAAGAATGAGATATATTTTTAAGTGAAATAATATTCACAAATAATAGATTAGCTTATACTTTTTATGAATTAAAATTTTATATTGACTGAAATATTTATAAAATATTCTAGTTTAGTCGTTTAATTAATAATTACCATTTAATAATAATATATTTAATTTTATTATTCATATTCACTTCAATTATAAATTATTTATCACATTTATACTGATATAAAATTTAAGAAAATCTAAAAATTAGCTTAACTGATTATTACTTTTTTTTTCACAACAAAATAGATAGGCTTAATTTGCAGTCAAGAAAATGTAATGGTCATAGAATCGACCCTTTAATTACAAGACGAGAGAATAATCAAAACAATCGAATATTCGGACTTGCTGTATTTGATATTATTGCGAATCGTGCGAGCAGGACAGACTGAGTGGGGAAATGGACGTTAAGTAGGTACAACCACTTAATCATTGCTCTGGGTTTAATAAAGTCCTCCCATTCCATCTAAAGATAAAGGTACCAATGCATCCTAACTATGCATATCTGGAGTCGAAGATACTCCTGTACACGCCTTGATCAGTAAAAAAGATGTAAAAAAGCCTAAGCACCGTTAAAAGATAGAGGACGTGTATTTAGTCAGTCTAAACTATTCGTTTTTCTCTTTCCATATTTAAATTGCGATACTATGCTTATTGTAAAAGTTCCATCTAGCTACTCCAGATTTCAGGAGAAGCATGGTCAACGGGTATCTACTTATCTTACAAGATGAGGAACAGGCTTGAGTTAATTCGAACCGTTGCGTGCAAATGTCAAGGCACTCTACACTCCCGATGGAGTGAAGTTCACGCAACGCGAAAAGAACACGTTTCGTACAAAATGGGTTGCTGTCTATCTACGTTAATGACATCGGTCCCCTCCAGATCACTACTTTCAATAAGTTATGGGACTTGTTTCACGACGCCCGAGAATCTACATCTCTTCTTTTATGTCATCCTCAAGTAAGGAGTTACTGCTACATTTATATGTTTCGTTGTAGTTGGCACATGTCTTTAGGGTATTAGCTGAAGTGGTAGAATACTAGGCTTAGTAGAATAGCTGTATCTTGTGGGTGGCGCGGCCCGGTATAAGCTAGACAATATCACCATAATAATAAGCGTGCTTGGTATATATGTTCGAATAACAATTCGACACTTGCGGAATGGAAATTTTTAAACCGTCAACGAAGATCACGCCGACTGTCAGATCTCCCCCTAATGGAAGCTATTCTGTAAGTTGATCTATTCTTAATATATTTGATTCTCTTATCCTACTATCCAACTGGGCCAGAGTACTTGTGTATTGGTCAGGGCCCCGCTACCGACTATGCTAGGGGCTGAGGTACGGGAGCCACGGGGCGCACTGCGCGGCAGCGAGCAGATCTCAACGGGGAGGGCCCGAGAATCGTTACGCGTGATTGCGGATTATCTTGGCGATTATAAGGCCGGGCTTTTGTAAGCATGGCGGTGGACGCACGGCACGCTACAGTTCCGTTTTTAACGACGCGAGGTGGTTCTCTCCCAGCCAGGGGCATCGGTGCCGGCGGGACTGCCTGGGAAATGGTCGAATCCATCTGTCCTGTGAGCGAGCTTCGGTGAATTGGCACCCTGGCATGCTCCGGGTGTCTACCCGGTAACCCGCAGGATTTGCGGGTCCCCGCTTACGCGGATAGACCAGTTTGCTGTAGTTACTGCCTCACGCCGTGACTACGCGTGATCAGTAGAGGAAAATGGGCGCTACACGCCACTCATTTAAGCGGCGAGAGCTGGACATTGGCAGCGGGCACCCGCGGCTCGCGGCACCGACCGTGGTGAGTTAAGCGACTGCTGTTTAGCGGGGTGACGCCGATAGCGCGACGGTAGGTTACGCCCAGCCCCCAGGCGGTGCTTACGCGGGATAGCAGCATTTTCCGAGTTGGGGCCCCATCACATCGCATCGTTGACACGCCCAAGATGCGCACTTCACTTAACTGTATGGACGATAGATTTAAGTGCAGGATGGGAAGTGTGGAGAAGTATTGAAATACCGTCCGTATCTAGGTGGTGCTGATCCGTCACGTTCCGCGACTCTATTAGGCCTCTGGGACCTTAGGTGAGGAACCACCCCGTGTCGGGCAATGGCGTCGTCGGCTTGGTGTGAAGCCCGTGAGACTGTCACATATACGAAGGGCGACTCGGTTCTACAAGAGCTAGACTGCAGCAATAATTCGAGGAGACACGAAGCGATCGGCAGCGGCTGCCGTCCCACCCGTTCGAACGTTCTGACTAGGCCGGGCTCCCCGGACGTAACCGAGCGCAGAACCGGTCCACGCGACGCCACGGCCGCTAAGAGATGCCCGGCGTAGCGCCCGGCCGCTGGGGGCGGGGATGGCAGGCTCCCGCGCGCGATCCCAGGGGGGCGCCTGGGATCAAGCGGTTGCCGCTGGCGCTCCGCGTACCCGCGCCCCTCGCGAGCCGGGGGCCGATTGCGCGGGCGGCCCCCGGGGCGGATCCCGGGGGCTCCCGGCGGCCCCTCAGGCCGCGGCCCCGGCTGGGCGGCCCTAGGCTTGCTACGGCAGACGGACCGCCCGGGGGATCGGCCCGTGCCGCGGGTGCGGTGAGGGTCGGCCGCGCGAGTTGCCCGCCTCCGCGCGCGCCGGGCCCGGGGGACCCTCGGGTGGGGGCGCGGGGGTTTGGCGGAGCGCCCAGTGCCGCTGCGGATACGGGGGCCCGGAGGGGGCCGGCCCCCGGAGGGCCGTGAGGGATGCTCTACGCCCCGCGGCACCCCGCAGGCCGGGGAGGGCCGAACGACAGCCCGCACGCCCCGGGGCCCCCGGTTCGCCAAAGGCAGGCGGAGCGCCAGACGGACCGCCTGGGAGCGAGCGGGCGGGTGTGTCGCCGTGGTCACGCGACACCCTAGGCGGGCGGGGCCCCCCCGACCTTGGCCGTCGGGGCGCCTGGCCCCGGTAATGGCGGGGGCGCGCCCCGGGGGCGATTGTACCGGCCTCGGCCCGGCCCAGACTCCAGCGGCGCGCGGCCGGGTTGCGGGCCCTCGCCCCCGGGGAGGGCGGCCCCCGCCGGCGCGAATCCGGCCAGGGCTAGCGCGGTCCTGCGCGGCGGGCCGGACTCTCGGCGCCCCAGGCGGGACCACGCGAAGTACACGGCCGACCCCTGCCGCGCGCGAGGAGAAGCTGGAGCGCCCCGCGTGGAGCCCCACCTGCGGCCAGGCAGCCTCTGCGGACGGCTTCGGGCGGGCCACTCCGGCGACCACCGGGGCCCCAGGACAGCGCGCGATCTCTGGTCCGAACCTGGCGCGGCGGCATTCGCCGAC     
C       ATATAGTAAGATATCATGTTTCAATTTTTATTTAATATCGAAATATATATAATAAAAAAGATAATTAACTAACTATAGAGTAGAGAATGTATACATTTTATAAACATGAATATAATAACTACTAATTAGTATTAAGCATTGTTTTATTGATAATCACAAATAAGAATTAATGATAGTCCAAAAACAACATGATAATAATATATAACATGCTATCGTTTTAATATTTACAATTTTAGTTTTATACTTAAATAGAAGTTGTTTTAGGTGTTTATGCATCATAATAACAATTTTATACATATACTTTGCTTCTAATAATCTCTTTTAAATCTCGATTAGTATTAAAGCTTTGTTTAATAGACTTAAGAATAAATAATTATTTAATATTTATCAAAATGCATTACTTAAATACAATATTACAAGATCGCTATTTAGTGGAAGTCTTAAGTTTGAACGCATGTTACAATAGTTTAAACATAATAAAATATAATTTAGACAATTATAATATACAATTATATCATTACTTTTTATTACACTCAAACACTTAATTATAGTATACAATGCCTTAGTAAGGATTTTGAGATTGAATACAATAAATAAAGGAGAAAAAGTTGATTTAGTTTAATGTCATATTATTTAAAAGCCATATTTGTTATATATTTAACCTTCAAGAATGAGATGTATTTTTAAGTAAGATAATATTCACAAATAGTAAGTTAGCTTATGTTTTTTATGAATTAAAATTTTATGTTAACTGAAATGTTGATAAAATATTCTAATTTAATCATTTAATTAATGATTACCATTTAATAATAATATATTTAATTTTATTATTCATATTCGCTTCAATTGTAAATTATTTATCACATTTATACTGTTATAAATTTTAAGAAAATCTAAAAATTAGCTTAACTAATTATTACTTTTTTTTTCACCACAAAATAAATAGACTTAATTTGCAGTCAAAGAAATGTAATGGTCATAGGATCAACCCTTTAATTGCAAGTCAAGAGAATCGTCAGAATGATCAAATCTTCGAACTTGTTGTTTTCGATATTATTGCGGGTCGTGCGAGCACGATAGACTGAGTGGGGAGAAAGACGTTAAGTAAGTATAACCACTACATCATCGCTTTGGGCTTAATAAAGTCATCCCATTCCATCTCAAGATAAAGGTACCACTGCATCCAAGTTATGCACATCTGGAGTCAAAGGTACTCCTGTACACGCCTTGATTAGCAAAATAGATGTAAGAAAGTCTAAGTACCGCTGAAAGATAGGGGATGTGCAATTACTCAGTCTAAATTATTTGTTTTTCTCCTTCCATATTAAAATTGCGATACTACTGCTCTTGTAGAGGTTCCATCTAGCTCCTCTAGATTTCAGGAGGAGCATGACTTACGGGTGTCTGCTTATGTTACAAGGTGAGGAACAGGCTTGACTTAATTTGAACCGCTGCGCGTAAATGTCAAGGCATTCTACACTTACGATGGAGTAAAGGTTACGCAGTGTAAAAAGAACACGTTTCGTATAAAATGGGTTGCTGTTTATCTATGTTAATGACATCGGTCTGCTTCAAATCATTACTTTCAATAAGTTGTGGGATTTGTTTCATGACATTTGAGAACCTGCATCTCTTCTTTTATATCACCTTCAAGTTAGGAGTTACTGATACATTTGTGTGTTTCGTTGTAACTGGCACATGTCTTTAGGGTATTAGCTGAAGTGATAGGATATTAGGACTAGTAGAATAGCTGTATCTTATGGGTGGTACAGCCCAGTATAAACTAGTCAGTATCACCATAATTATAAGCGTGTTTGGTATATATATTCGAATAATAATTCGACACTTGCGGAATGGAAGTTTTTAAACCGTTAAAAGACATCACGCCGACTGTCAGATCTCCCCGTAAAGGAAGCTACTCTATAAGTTGATTTATTTTTAACGTACTTGATTCTCTCCTTCTATTATCCAACCGGGTCAGAGCACTTGTGTATTGATCAAGGCCCCGTTACCGACCATGCTAGAAGCTAAGGTAAGGGAGTTCCGGGGCGCGCTGCGCGGCAGCATGCGGATCTCAACGGGGAGCGCCCGAGGTTCGTTACGGGTGATTGAGGACTAGTTTGTCGCTTATAAGGCCAGGCTTTTGTAAGCATGAGGGTGAACGCACGGCGCGCTACAGTTCCGTTTTTAACGACGCGAGGCGAATCTCTCCTAGCCAGGGGCATCGAGGCCGGCGGGACTGGCTGGAAAAGGGCCGAATCCATCTGTCCTATAAGCGAGCTTCGGTGAATTGGCACCCTGGCATGGTCCGGGTGTCTACCCGGTGACCCGCAGGATTTGCGGGCCCCCGCTCACGCGGATAGACCAGTCTGCTCTAGTTGCTAACTCACGCCGTGACTACGCGTGATCGGTAGAGGAAAATGGGCCCTACACACCGCTCACCTAAGCGACGAGCGCTGGACCTTAGCTCCGAACACCCCCGGCTCGCGGCGCCGACCGTGGTGAGTTAAGGGACCGCTGGTTAGCTATGTGACGCCGGTAGCGCGATCGTGCGTTACGCCCAGCCCTCCGGTGGTGCTTGCGCTGGATAGCAGCATATTCCGAGTTATGGCCCCATCTCATGGCATCTTGGGAACGCCCAAGATCCGCGCGTCACTTACCCGTATGGACGATAGATTTAACTGCAGGACGGGAAATGAGGAGAAGTATTGACATACCGTCCGTATCTAGGTTGTGCTGTTTCGTCACCTTCGGCGACACTATTAGGCCTGTGGGACCTTAGGTGAGGAGCCACCCCGTGTCTTGTAATGGCGTAGTCGGCCTGGTCTGAAGCCCGTAAGATTGTCACGTGTACAGCGGGTAACTCGGTCCTACGGGAGCTAGACTGCGGCCATGGTTCAATGAGGCACGAAGCGATCGGCAGCGGCTGCCAGCCTACCCGTGCGAACGTTCTGATTAGGCCGGGCTCCCCGCACGTAACCGAGCGCAGAACCGGCCTAAGCGACGCCACGGCCGCAGAGAAATGCCCGGCGGAGCCCCCGGCCGCCGGGGGCGGGGAGGGCAGCCTCCCGCGCGCGATCCCAGGGGGCCGCCTGGGATCAAGGGGTTGCCGCTGGCGGTCCGCGTGCCCGCGCCCCTCGCGAGCCGGGCGCCCATGGCGCCGGCTGCCCCCGGGGGGGGTCCCGCGGGCTCCCGGCGGCCCCTCAGGCCGCGGCCCCGGCTCGGTGCCCCTAGGCGTGCTGCGGCAGACGGACCGCTCGGGGGATCGGCCCGTGCCGCGGGTGCGGTCAGGGCCCGCCGCGCGAGTTGGCCGCCTCCGCGCGCGCCGGGCCCGGGGGACCCTCGGGTTGGGGCGTAGGGGTTTGGCGAAGGGCCCAGGGCCGCTGCGGATACGGGGGCCCGGAGGGGGCCGGCCCCCGGAGGTCCGTGAGGGAGGCTCTGCGCCCCGCAGCTCGCCCCAGGCCGGGGACCGCTAAACGCCAGCCCGCACGGCCCGGGGCCCCCGGTTCGCCAAAGGCAGGCGGGGCGGCAGATGGACCGCCAGGGAGCGAGCGGGCGAGCGTGCCGCCGTGGGCACGCGACGCCCTAGGCGGGCGGTGCCCGGCCGACCTGGGCCGTCGTGGCGCCTGGCCCTGGTAATGGCGGGGGCGCGCCCCGGAGGCGGTTGTACCAGCCTCGTCCCGGCCCAGACGCCAGCGGCGGGCGGCCGGGTCGCGGGCCCTCGCCCCCGGGGCCGGCGGCCCCCGCCGGCGCGAATCCGGCCAGGGCCAGCGCGGTCCCGCGCGCCGGGCCGGACTCCCGGCGCCCCAGGCGGCGCCACGCGAACTACGGGGCCGACCCCTGCCGCGCGCGACGAGAAGCTCGACCGCCCCGCGTGGAGCCCCACCTGCGACCAGGCAGCCTCTGCCGAGGGCTTAGGGCGGGCCAGTCCGCCGACGATCTGCGCCCCAGGGCAGGGCGCCATCCCTGGTCCGAACCCCGCACGGCGGCATTCGCCGAC     
D       ATATAATAAAATATCATGTTTCAATTTTTATTTAATATCAAAATATATATAATGAAAAAGATAGTTAACTAACTATAGATTAGAGAATATATACACTATATAAGCATGAATATAGTAACTACTGATTAGTATTAGACATTGTTTTATTAGTAGTCACAAATAAAAATTAATAATAGTCCAAAAACAACGTAATAATAATATATAACATACTGTCATTTTAATATTTGCAATTTTAATTTTATACTTAAATAGAAGTTGTTTTAGAAATTTATGCATCATAGTAACAATTTTATGCATATGCTTTACTTCTAATAGTCTCTTTTAAATCTCAATTAATATTAAAACTTTATTTAATAGACTTAAGAATAAATAATTATTTAGTATTTATCAAAATACATTACTTAAATACAATGTTACATAATCGCTATTTAATAGAGGTCTTAAGTTTGAACGCATGTTACAATAATTTGGACATAATGAAATATAATTTAAACGATTATGATATGCAATTATATCATTACTTTTTATTACACTCAAACACTTAATTATAATATACAATACCTTAGTAAGAATTTTAAGATTAAATGCAATAAGTAAAGGAGAGGAAATTGGTTTGATTTAATGTCATATTATTTAAAAACCAAATTTGTTAAATATTTGACCTTCAAGAATGAGATATGTTTTTAAGTAAAGTAGTATTCACAAATAATAGATTAGCTTATATTTTTTATGTATTAAAATTTTATGTTGACTGAAATATTGATAAAATATTCTAGTTTAATCATTTAATTAATAATTACCATTTAATAATGATATATTTAATTTTATTATTCATGTTCACTTCAATTGTAAATTATTTATCACATTTATACTGTTATAGGTTTTAAGAAAATCTGAAAATTAGCATAACTAATTATTACTTTTTTTTTCACCACAAAGTGGATAGGCTTAATTTGCAGTCAGGAAAATGTAATGGTCATAGAATCGACCCTTTAATTGCAGGTCGAGAGAATGCTCAGAATAATCAAATATTCGAACTTGCTGTCTTTGATATTATTGCGAATTGTGCGAACAGGACAGACTGAGTGGGGAAATAAACGTTAGGTAAGTATCACCATTTTATCGTTGCTCTGGGTTTAATAAAGTCCTCCCATTCCATCTCAAGATAAATCTACCAATGCGTCCCAATTATGCACATCTGGAATCAGAGGTACTCCTGTACACGCCTTGATCAGTAAAATAGATATACAAAAGCCTAAGTACCGTTAAAAGATAGTCGACGTGCGATTAATCAGTCTAAATTATTCGTTTTTCCCCTTCCATACTAAAATTGTGACATTCCGGTTATTGTAAAGATTCCATCTAACTCCTCTAGATTTCAGGGGGAGCATGGCCTACGGGTATCTCCTTATTTTACAAGGAGAGGAACGGGCTTGGGTTAATTTGAACCGTTGCGTGTAAATGTCAAGGCGATCTAAACTCTTGATGGAGTATAAATTACGCAACGTGAAAAGAACACATTTCGTATAAGATGGGTTGCTGTTTGTCTATGTTAATGACATCGGTCCTCTCCAGCTCACAACTTTCAATAAGTTATGGGATTTGTTTCACGACACCTGAGAACCTACGTCTCTTCTTTTATATCATCCTCAAGTCAGGAGTTACTGATACATTTGTGTGTTTCGTTGTAATTGGCACATGTCTTTAGGGAACCAGCTGAAGTGGTAGAACACTAAGACTAGTAGAATAGCTGTATCATATGGGTGGCACGGCCCGATATAAGGTAAACAATATCATCATAATCATAAGCGTGCTTGGTATATATGTTCGAGTAATAATTCGACACTTGCGGAATGGAAGTTTTTAAACCATGAACGAATATCACGCCGACTGTCAGATCTCCCTGAAAAGGAAGCTACTCTGTAAGTTGGTTTATTTCTAACATATTTGATTCTCTCATACTATTATCCAACCAGGCCAAAGTACTTGTGTATTGATCAAGGCCCCGCTACCGACTATGCTAGAGGCTGAGGTAAGGGAGATGCGGGGCACACTGCGCGGCAGCTGGCGGATCTCAACGGGGAGGGCCCGAGGATCGTTACACGTGATTGGCGACTAGTTTGATGCTTATGAGGCCGGGCTTTTGTAAGCATGACGGTGGACGCACGGCGCGCTACAGTTCCGTTTTTAACGACGCCAGATGAGTCTCTCCTAGCCAGGGGCATCGAAGCCGGCGGGACTCCCTGGAAAAGGGACGGGTCCGTCTGTCCCGTAAGCGAGCTTCCGTGAATTGGTACCCTGACATGCTCCGGGTGCCTACCCAGTGACCCACAGGATTTGCGGGCCCCCACTGGCGCGGATAGACCAATTCGCCCTAGTTGCTACCTCACGCCGTGAGTACGCGTGATCAGTAGAGGAAGATGAGCCCTACACACCGCTCACCTAAGCGACGAGCGCTGGATCTTGGCTCCGGACACCCCCGGCTCGCGGCGCCGACCGCGGTGAGTTAAGGGGCCGCTGTTTAGCAGGGTGACGCCGGTAGCGCGACCGTACGTCACGCCCGGCCCTCTGGTGGTGCTTGCACTGAATAGCAGCTTCTTCCGAGTTCGGGCCCCATCACATTGCATCATTGGAACGCCTAAGATCCGCACGTCACTTATTTGTATGGACGATAGATTTGACTGCAGAACGGGAGGTGCGGAGAAGTGTTGACATTCCGTCCGTATCTAGGTGGTGGTGGTTCGTCACCTCCCGCGACGCTACTTGACCTGTGGAACCTTAGGTGAGGAGCCAGCCCGTGTTGGGTAATGGCGTGGACGGCATGGTCTGAAGCCCGTGAGACTGTCACGTGTACGACGGGTAACCCGGCTCTACGGGGGCTAGACTGCGGCTATGAGTCGAGGGAACACGAAGCGACCGGCAGCGGCTGCCTTCCCACCCGTTCGAACGTTCTGACTAGGCCGGACTCCCCGTACGTAACCGAGCGCAGAACCGGCCCGGGCGACGGCACGGGCGCTGAGAGATGCCCGGCGTAGCTGCCGGCCGCCGGGGGCGGGGAGGGCAGTCTCCCGCGCCCGATCCCAGGGGGGCGCCTGGGATCAAGGGGTTGCCGCGGGCGCTCCGCGCACCCGCGCCCCTCGCGAGCCGGGCGCCCATCGCGCCGGCGGCCCCGGGGGCGGGTCCCGCGGGCTCCCGGCGGCCCCTCAGGCCGCGGCCCCGGCTCCGCGTCCCGAAGCGTGCTGCGGCAGACGGACCGCGCGGGGGATCGGCCCGTGCCGCGGGTGCGGTCAGGGCCCGCCCCGCGAGTTGGCCGCCTCCGCGCGCGCCGGGCCCGGGGGACCCCCGGGTCGGGGCGGGGGGGTTGGGCGGAGCGCCCAGCGCCGCTGCGGATACCGGGGCCCGGAGGGGGCCGGGCCCCGGAGGCCCGTCAGGGAGGCTATACACCCCGCAGCGCCCCCCACCCCGGGGACCGCCGAACGTCAGCCCGCACGGCCCGGGGCCCCCCGTTCGCCAAAGGCAGGCGGGGCGCCAGACGGACCGCCAGGGAGCGAGCGGGCGGGCGCGTCGCCGTGGACACGCGACGCCCCAGGCGGGCGGGGAACCACCGACGTCGGCCGTCGCGGCGCGTGGTCACGGTAATGGCGGGGGCGCGCCCCGGAGGCGGTTGTACCGGCCGCGCGCCGGCCCAGACGCCAGCGGCGGGCGGCCGGGTCGCGGGCCCTCGCCCCCGGGGGCGGCGGCCCCTGCCGGCGCGAATCCGGCCAGGGCCAGCGCGGTCCCGCGCGACGGGCCGGACTCCCGGCGCCCCAGGCGGCACCACGCGAAGTACCGGGCCGACCCCTGCCGCGCGCGGTGAGAAGCTTGAGGGCCCCGCGTGGATCCCCACCTGCGGCCAGGCAGCCTCTGCGGACGGCTTAGGGCGGGCCAGTGCGGCGTCGACCGGCGCCCCAGGACAGGGCGCCATCCTTGGTCCGAACCCGGCACGGCGGCATTCGCCGAC     
E       ATATAGTAAGATATCATGTTTCAATTTTTATTTAATATCAAAATATATATAATAAAAAAGATAATTAGCTAGCTATAGATTAGAAAGTATATACACTATATAAACTTGAATATAATGACTACTAATTAATATTGAACATTGTTTTATTAGTAATCACAAATAATAATTAATAATAGTCCAAGAACAACATAATAATAATATATAACATACTATCATTTTGGTGTTTGCAGTTTTAGTTTTATACTTAAGTAAAAGTTGTTTTAGAAGTTTATGCATCATAATAACAATTTTATACATATACTTTACTTCTAATAATCTCTTTTGAATCTCGATTAGTATTAAAACTTTATTTAATAGACTTAAGAATAAATAATTATTTAGTATTTATCAAAATGCATTACTTAAATACAATATTACATAATCACTATTTAATGGAGGTCTTAAATTTGAACGCATGTTACAATAATTTAAGCATAATAAAATATAATTTAAACAATTATAATATACAATTATATCATTACTTTTTGTTACACTCAAACACTTGATTTTGATATACAGTACCTTAATGAGAGTTTTGAGGTTGAATACAATGAATAAAGGAAAAGAAATTGATTTAGTTTAATGTCATATTATTTAAAAACCAAATTTGTTATATATTTAACCTTCAAGGGTGAGATATATTTTTAAGTAAGATAATATTCACAAATAATGAATTAGCTTATATTTTTTGTGGTTTAAAATTTTATATTAACTGGAATATTAATAAAGTATTCTAGTTTGATCATTTGATTAATAATTACCATTTAGTAATAATATATTTAATTTTATTATTCATATTCGCTTCAATTGTAAATTATTTATCACATTTATACTGATACAAATTTTGAAAAGATCTAAAAATTAGCTTAACTAATTATTACTTTTTTTTTCACCGCAAAATAGATAAGCTTAATTTGCAGTCAAGGAAATATAATGGTCATAGAATCGACCCTTTAATTGCAGGTCGAGAAAATAGTCAGCAGAATTAGATATTCGAACTTATTGTATTTGATATTATTGCGAGTCGTGTGAGCAGGACAGACTGAGTGGGGAAATAGACGTTAAGTAGGTACCACCACTTCATTATTGCTCTGGGTTTAATAAAGTCTTCCCATTCCGTCTCGAAATAAAGGTACCAACGCGCCCCAATTATGTATATCTGGAATAGAAGGTACTCCTGTACGCGCCTTGATCGGCAGAACAGATATAAAAAAGCCTAAGGACCGTTAAAAGATAGAGGACGTGCAATTAATCAGTCTGAATTATTCGTTTTTCGCCTTCCATATTTAAATCATGGTATTACAGCTATGGTAAAGGTTCCATCTAACTGCTCCAGATTTCATGGGGAGCATGGCCTACGGGTATCTGCTTATTTAATAAGGTGAGGAACAGGCTTGGATTAATTTGAACCGTTGCGTGCAAATGTCAAGGCACTCTACACTTTCGATGTAATAAAGGTTACGCAACGTGAAAAGAACACATTTCGTATAAAACGGGTTGCTGTTTATCTATGTTAATGGCACCGGTCTCCTCCCGATCACTACCTTCAACAAGCTGTGGGATTTGTTTCACGACGCCCGAGAAGCTACATCTCTTCTTTTGTGTCATCCTCAAGTTAGGAGTTACTGATACATTTGTCTGTTTCGTTGTGATTGGCACATGTCTTTTGGGTACTAGTTGAAGTAGTAGGATATTATGCCTAGTAGAATAGTTGTATCTTTTGGGTGGCACTACCCGATATAAGCTAGACAATCTCACCATAACAATAAGCGTGCTTGGTATATATGTTCGAGTGACAATTCGACACTTGCGGAATGGAAGTTTTTAAACCCTTAACGAATATCACGTCGACCGTCAGATCTCCCCGCAAAGGAAGCTACTCTATAAGTTGATTTATTTTTAACTTATTTGATTCTCTTATCCTATTATCCAACTGGGCCAGAGTACTTGTGTATTGCTCAAGGCCCCGCTACCGACTATGCTAGAGGCTGAGGTAAGGGAGTTGCGGGGCACACAGCGCGGCTGCAGGCGGATCTCAACGGGGGGGGCCGGAGCATCGTTACACGTGATTGGGGATCAGCTTGACGCGTATAAGGCCGGGCTTTTGTATGCATGACGGTGGACGCACGACACGCAACAGTTCCGTTTTTAATGACGCGAGGCGAATCTCCACCAGCCAGGGGCATCGACGCCGGCGGGACTGGCTGGGAAAGTGTCGAGTCCATCTGTCCTGTAAGCGAGCTTCGGTGAATTGGCACCCTGGCATGTTCCGGGTGTCTACCCGGTGACCCGCAGGATTTGCGGGCCCCCGCATGCGCGGATAGGCCAGTTAGCTCTAGTAGCTGCCTAACGCCGCGACTACGCGTGATCGGTAGAGGCAGATGGGCCCCACACGCCACTCACGTAAGCGACGAGTGCTGGGCCTTCGCTCCGGACACCCCCGGCTCGCGGCGCCGACCGAGGTGAGTTAAGGGGCTGTTGTTTAGCAGGGTGACGCCGGTAGCGCGACTGTACGTCACGCCCAGCCCTCGGGTAGTGATTGCGCCGAATAACAGCCTCTTCCGAGTTTGGGCCCCATCACATAGCATCTTCGGAATGCCTAAGATCCGCATGTCACTTAACCGTATGGACGATAGATTTGACTGCAGTACGGGAAATGCGGAGAAGTATTGATATCCCGTCCGTATCTAGGTGGTGCTGATGCGTCACCTTCCGCGACGCTATTGAACCTGTGGTACCTTAGGTGAGGAGCGAGCCTGAGTCGGGTAATGGCGTAGTCGGCCTGGTCTGAAGCCCGTGAGACTGTTACGTGTACGGCGGGTCACTCGGTCCTACGCGGGCTAAACTGCGGCTATATGTCGAGGGGGCACTAAGAAATCGGCAGCGGCTGCCACCCCACCCGTGCGAACGTTCTGATTAGGCCGGGCTCCCCGTACGTAACCGAGCGCAGAACCGGTCCAAGCGACGCCCCGGCCCCGAAGAGATGCCCGGCGTAGCTCCGGGCCGCGGGGGGCGGGGATGGCAGCCTCTCGCGCCCGATCCCAGGGGGGCGCCTGGGATCAAGATGTTGCCGCTGGCGCTCCGCGTACCCGCGCCCCTCGCGAACCGGGAGCCTATCGCGCTGGCGGCCCCGGGGGCGGATCCCGGGGGCTCCCGGCGGCCCCTCAGGCCGCGGCCGCGGCTCGTGGGCCCTAAGCGTGCTGCGGCAGACGGACCGCTCGGGGGATCGGCCCGTGCCGCGGGTGCGGTCAGGGCCCGCCGCGGGAGTTGCCCGCCTCCGCGCGCGCCGGGCCCGCGGGACCCCCGGGTAGGGGCGCGGGAGTTGGGCGTAGAGCCCAGTCCCGCTGCGGATACGGGGGCCCGGAGGGGGCCGGCCCCCGGAGGGCCGTGAGGGACGCTGTACACCCCGCAGCGCCCCACAGGCCGGGGACCGCCCAACGCCAGCCCGCACGGCCCGGGGCCCCCGGTTCGCCAAACGCAGGCGGAGCGGCAGATGGACCGCCGGGGAGCGAGCGCCCGGGCGTGCGGCCGTGGCCACGCGACGCCCTAGGCGGGCGGGGGCCACCCGACCTGGGCCGTCGGGGCGCCTGGCCCCGGTAATGGCGGGGGCGCGCCCCGGGGGCGGTTGTACCAGCCGCGGCCCGCCCCAGACGCCAGCGGCGCGCGGCCGGGTCGCGCGCCCTCTCCCCCGGGGGCGGCGGCCCCGGCCGGCGCGAATCCGGCCACGGCCAACGCGGTCCCGCGCGACGGGCCGGACTCTCGGCGCCCCAGGCGGGGCCACGCGAAGTACTGGGCCGACCCCTGCCGCGCGCGGTGAGAAGCTCGAGCGCCCCGAGTGGAGCGCCACCTGCGCCCAGGCAGCCTCTGCAGAGCGCTTCGGGCGGGCCAGTGCTGCGACGACCGTCGCCCCAGGACAGAGCGCCATCCCTGGTCCGAACCTGGCGCGGCGGCATTCGCCGAC     
F       ATATAGTAAGATGTCATGTTTCAATTTTTATTTAATATCAAAATATATATAATAAAAGAGATAATTAATTAACTATGGATTAGAAAATATATACACTATATAAGCATAAATATAATGACTACTAATTAGTATTAAACATTGTTTTATTAATAATGACAAATAAGAATTAATAATAGTCCAAAAACAACGTAATAATAATATATAGCATACTATCATTTTAATATTTACAATTTTAGTTTTATACTTAAATAAAAGTTATTTTAGAAGTTTATGCTTCATAATAACGATTTTATACATATACTTTGATTCTGATAATCTCTTTTAAATCTCAATTAGTATTAAAACTTTGTTTAATAGACTTAGGGATAAAAAATTATTTAGTATTTATCAAAATACGTTACTTAAATACAATGTTGCATAATCGCTATTTGATGGAAGTCTTAAGTTTAAACGCATGTTACAATAGTTTAGACGTAATAAAATATAATTTAAACAATTGTAATATGCAGTTATATCATTACTTTTTATTACACTCAAACACTTGGTTATAATATACAATACCTTAGTGAGAATTTTGAGATTGAATGCAATGAATAAAGGAGAAGAAATTGATTTAATTTAATGTCATATTATTTAAAAGCCAAATTTGTTATATATTTGACCTTCAAGAATGAGATATATTTTTAAGTAAAATAATATTCACGAATGGTAAATTAGCTTATATTTTTTATGAATTAAAATTTTATATTGACTGAAATATTGATAAAATGTTCTAGTTTAATCATTTAATTAATAATTGCCATTTAATGATTATATATTTAATTTTATTATTCATATTCGCTTCAATTGTAAATTATTTATCACATTTATACTGATACAAATTTTGAAAAGATCTAAAAATTAGCTTGACTAATTATTACTTTTTTTTTCACCACAAAATAGATAAGCTTAGTTTGCAGTCAAGAAAATGTAATGGTCATAGAATCGACCCTTTAATTGCAAGTCGAGAGAATGGTCAGAATTATCAAATATTCGAACTTGCTGTATTTGATATTATTGCGAATCGTACGAGCAGAACAGACTGAGTGGGGAAATAAACGTTAAGTAAGTACAACCACTTTATTATTGCTCTGGGTTTGTTAAAGTCCTCCCATTCCACCTCAAGATAAAGGTACCAATGCATCCCAATTATACACATCTGGAATCGGAGGTACTCCCGTACACGCCTTGATCAGTAAAACAGATGTAACAAAGTTTAAGTACTGTTAAAAGATAGAGGATGTGCAGTTAATCAGTCTAAATTATTCGTTTTTCTCCTTCCAGAATAAAATTGTGATTTTACGGTTATTGTACAGGTTCCATCTATCTACTCCAGATTTCAGGGGGAGCATGACCTACGAGTGTCTGCTTATTTTACAAGGTGAGGAACAGGCTCGGGTTAATGTGAACCGTTGCGTGCAAATGTCAGGGCGCTCTACACTTTCGGTGGAGTAAAGGTTACGCAACGTGAAAAAAATACGTTTCGTATGAAATGGGTTGCTGTTTGTCTACGTTAATGACATCGATCTCCTCCCGATCACTACTTTCAATAAGTTACGGGATTTGTTACACGATGCTTGAGAATCTACATCTTCTCTTTTATGTCGCCTTCAAGTCAGGAGTTACTGATACATTTATCTGTTTCGTTGTAATTGGCACATGTCTTTAGGGTACCAGTTGAGGTGGTAGGATATTAAGACTAGTAGAGTAGCTGTATCTTATGGGTGGCACAACCCGATATAAGCTAGACAATATCACCATAATAATAAGCGTGCTTGGTATATATGTTCGAGTGACAATTAGACACTTGCGCAATGAAAATTTTTAAACCGTTAACGCATATCACAACGACTGACAAATCTCCTCGCAAAGGAAGCTACTCTATAAGTTGATTTATTTTTAATATATTTGAACCTCTTATCCTATTACCCAACTGGGCCAAAGCACTTGTGTATTGATCAAGGCCCCGTTACCGATTATGCGAGAGGCTGAGGTAAGGGAGCTACGGGGTGCACAGCGCGGCAGCAGGCGGATCTCAACGGGGAGGGCCCGAGGATCGTTACGCGTGATTGAGGAATAGTTTGATGTTTATAAGGCCGGGCTTTTGTAAGCATGACGGTGGACGCACGGTACGCTACATTTCCGTTTTTAACGACGCGAGGCGAGTCTCCCCTAGCCAGGGGCATCGTTACCGGCGGGACTGCCTGGTAAAGGGTCGGTTCCATCTGTCCTGTAGGCGAGCTTCGGTGAATTGGCGCCCTGGCATGTTCCGGGTGTCTATCCGGTGACCCGCAGGATTTGCGGGTCCCTGCACACGCGGATAGACAAATTAGCTCTAGTTGCTGCCTCACGCCGTGGATACGCGTGATCGGCAGAGGCAAATGGGCCCCACACACCACTCACTTATGCGGCGAGCGCTGGCCCTTTGCTGCGGACACCCCCGGCTCGCGGCGCCGACCGTGGTGGGTTAAGGGGCCGCTGTTTAGCAGGGTGACGCCGGTAGCGCGACCGTACGTTACGCCCAGCCCTCGGGTGCTGCTTACGCGGAATAGCAGCGTCTTCCGAGTTACGGCCCCATCACATCGCATCTTTGGAATACCCAAGATTCGCACGTCACGTAACCGTATGGACAATAAATTTAACTGCAGGACGGGAAGTGCGGAGAAGTATTGAGATACGGTCCGTATCTAGGTGGTGCTGATCCGTCACCTTCCGTGACGCTATTCGGCCTGGGGGATCTTAGGTGAGGAGCTAACCCTCGTCGGGTAATGGCGTGGTCGGCCTGGCCTGAACCCCGTGAGACTTTGACGTGTACGGCGGGTAACCCGGTCCTACGGGAGGTAGACTGCGGCTATAGTTCAAGGAGACACGAAGCGATGGACAACGGCTGCCGCCCCACCCGTACGAACGTTCTGATTAGGCCGGGCTCCCTGTACGTAACCGAGCGCAGAGCCGGCCCAAGCGACGCCACGGCCGCTCAGAGATGCCCGGCGTAGCTCCCGGCCGCTGGGGGCGGGGACGGCAGCGTCGCGCGCCCGATCCCAGGGGGGCGCCTGGGATCAAGCGGTTGCCGCTGGCTCTCCGCGAGCCCGCGCCCCTCGCGAGCCGGGCGCCCATCGCGCCGGCGGCCCCGGGGGCGGATCCCGCGGGCTCCCGGCGGCCCCTCAGGCCGCGGCCGCGGCTAGGAGCCCCGAGGCGTGCTGCGGCAGACGGACCGCCCGGGGGATCGGCCCGTGCCGCGGGTGCGGTGAGGGCCCGCCGCGCGAGTTGGCCGCCTCCGCGCGCGCCGGGCCCGGGGGACCCCCGGGTTGGTGCGCGGGGGTTGGTCGTAGCGCCCAGGCCCGCTGCGGATACGGGGGCCCGGAGGGGGCCGGCCCCCGGATCCCCGTGAGGGATGCTTTTCACCCCGCAGCACACCTCAGGCCGGGGACGGCCCAACGCCAGCCCGCACGCCCAGGGGCCCAGTGTTCGCCAAACGCAGGCGGAACGGCAGATGGAGGGCCGGGGAGCGAACGCGCGAGTGCGTCGCCGTGGGCACGCGACGCCGTAGGCGGGCGGCGACCCCCCGACCTTGGCCGTCGGGGCGCATGGCCCCGGTAATGGCGGGGGCGCGCCCCGGCGGCGGTTGCACCAGCCGCGCCCCGGCCTAGACGCCAGCGGCGCGCGGCCGGGTCGCGTGCCCTCTCCCCCGGGGGCGGCGCGCCCGGCCGGCGCGAATCCGGCCAGGGCCACCGCGGTCCCGCGCGACGGGCCGGACTCCCGGCGCCCCAGGCGGGACTACGCGAAGTACTGGGCCGACACCTGCCGCGAGCGACGAGAAGCTGGAGCGCCCCGAGTGGACCTCCACCTGCGCCCAGACAGCCTCTGCAGAGCGCTTGGGGCGGGCCAGTCCGGCGGCGACCTTCGCCCCAAGCCAGGGGGCCATCCTTAGTCCGAACCCGGCACGGCGGCATTCGCCGAC     
G       ATATAGTAAAATATCATATTTCAATTTTTATTTAATATCAAAATATATATGATAAAATAGATAATTAACTAACTATAGATTAGAAAATATATACACTATTTAAACATGAATATAATAACTACTAATTAATATTAAACATTATTTTATTAATAATCACAAATAAAAATTAGTAATAGTCCAAAAACAACGTAATAATAATATATAACATGCTATCATTTTAATGTTTACAATTTTAGTTCTATACTTGGATAGAAGTTGTTTTAGGAGTTTATGCGTCATAATAACAGTTTTATACATATACTTTGCTTCTAATAATCTCTTTTAAATCACGATTAGTATTAAAACTTTGTTTAATAGACTTAAGAGTAAGTAATTATTTAGTATTTATCAAAATGCATTACTTAAATACAATGTTGCATAATCGCTATTTAATAGAGGTCTTAAGTTTGAACGCATGTTACAATAATTTTAACGTAATAAAATATAATTTAAACAATTATAATATGCAGTTATATCATTACTTTTTATTACACTCGAACACTTAATTATAATATACAATACCTTAATAAAAATTTTGAGGTTGAATGCAGTAAATAAAGGAGAGATAATTGATTTAGTTTAATATCATATTATTTAAAAACCAAATTTGTTATGTATTTAACCTTCAAAAATGAGATATATTTTTAAATAAGATAATATTCACAAATAATAAGTTAGCTTATATTTTTTATAAATTAAAATTTTATATTAACTGAAATGTTAATGAAATATTCTAGTTTAATCGTATAATTAATAAATACCATTTAATGATGATATATTTAATTTTATTATTCATATTCGCTTCAATTGTAAATTATTTATCACGTTTATGCTGATACAAATTTTGAAAAGATCTAAAAATTAGCTTAACTAATTATTACTTTTTTTTTCACCACAAAGTAAATAGATTTAATTTGCAGTCAAGAAAATGTAATGGTCATAGAATCGACCCTTTAATTACAAGCCGAGAAAATGATCAGAAAAATCAAATATTCGAACCTGTTGTTTTTGGTATTATTGCGGATCATGCGAGCAGGACAGACTGAGTGGGGAGATAGATGTTAGGTAAGTATAACCACCTTATCACTGCTTTGGGCCTGATAAAGCCCTCCAATTCCATCTCAAAATAAAAGTACCAATGCTTCCTAATTATGTACATCTGGAATTAAAGGTACTCTTGTGCGCGCCTTGGTCGGTAGAACAGATCTAATAAAGCCTAAGTACTGTTAAAAGATAAGGGATGTGTAATTAATTAGTCTAAATTATTCGTTTTTCGCCTTCCATATTGAAATTGTGATATTACGGTTGTTGTAGAGGTTCCATCTAACTCCTCCAGATTTCAAGAGGAGCATGGCCTACGGGTATCTGCTTATTTTACAAGGTGAGGAACAGGCTCGGGTTAATCTGAACCGTTGCGAGCAAATGTCAAGGCGTTCTATACTTTCGATAGAGTAAAGGTTACGCAGCGTGAAAAGAACACGTTTCGTATAAAACGGGTTGCTGTTTGTCTACGTTAATGACATCGTTCTCCTCCCGACCGCTACTTTCCATAAGTTATGGGATTTGTTTCACGACGCCTGAGAATCTCCATCTCTTCTTTTGTGTCATCCTCAAGTCAGGAGTTACTGATACATTTGTATGTTTCGTTGTAATTGGCACACGTCTTTAGGATCATAACTGAAGTGTTAGGATATTAAGACTAGTCGAGTAGCTGTATCTTGTGGGTGGCACGGCCCGATATAAGCTAGACAATTTCACCATCATTATAAGCGTGTTTGGTATATATGTTCGAGTGACAACTCGACACTTGCGGGATAGAGATTTTTAAACCGTTAACGAATATCACGCCGACTGTCGGATCTTCTCGCAAAGGAAGATACGCTATAAGCTGATTTATTTTTAACACATTTGGTTCTCTTATCCTAATATCCAACGGGGCCAGAGCACTTGTGTATAGATCAAGGCCCCGATACCGACTATGCTAGAGGCTGAGGTAGGGGAGCTGCGGGGCGCACCGCGCCCCGGCAAGCGGATCTCAACGGGGAGGGCCCGAGGCTCGTTACGCGTGATTGGAGATTAGCTTGACGCTTATAAGGCCGGGCTTTTGTAAGCATGACGGTGGACGCACGGCACGCTACAGTTCCGTTTTTAACGACGCGAGCCGAATCTCCCCTAGCCAGGGGCATTAACGCCGACGGGACTGTCTGGAAAAGGTCCGCATCCATCTGTCCTGTAAGCGAGCTTCCGTGAATAGGCACCCTGGCATGGTCCGGGTGTCTACCCGGTGACCCGCAGGATTTGCGGGCCCCCGCGTGCGCGGATAGACTAATCAGCTCTAGTTGTTGCCTCACGCCGCGACTACGCGAGATGGGTAGAGGCAAATGGGCCCTACACGCCACTCACTTAAGCGACGAGCGCTGGACCTTGGCTGCGTACACCCCCGGCTCGCGGCGCCCACCGAGGTGAGTTAAGGGGCAGCTGTTTAGCTGGGTGACGCCGGTAGCGCGACTGTATGTTACGCCCAGCCCTCAGGTAGTGGTTGCGCCGGATGGCAGCTTGTTCCGAGTTAGGGCCCCATCACATCGCATCTCTGGAACGCCCAAGATCCGCACGTCCCTTAGCCGTATGGACGATAGATATAACTGCAGGACGGGAAGTGCGGAGAAGTATTGACATGCCGTCCGTATCTAGGTGGTGCCGGTCCGTCACCTTCCGCGACACTATTAAGCCTATGGGATCTTAGGTGAGGATCCAGCCCGCGTCGGGTAATGGCGTGGTCGGCCTGGCCTCAAGCCCGTCAGACTGTCACGTGTACGGCGGGTAACTCCGTTCTACGAGAGCTAGACTGCGGTTATTGTTCTAGGAGGCACGAAGCGATCGGCAACGGCTGCCCTCCCACCCGTGCGAACGTTCTGGCTAGGCCGGGCTCCCTGTACGTAACCGAGCGCAGAACCGGTCCGAGCGACGCCACGGCCGCCAAGACATGCCCGGCGCAGCTCCCGGCCGCCGGGGGCGGGGACGGCAGCCTCCCGCGCCCGATCCCAGGGGGGCGCCTGAGATCAAGGGGTTGCCGCTGGCGCTCTGCGCACCCGCGCCCCTCGCGACTCGGGGGCCCATCGCGCTGGCAGCCCCTGGGGCGGGTCCCGTGGGCTCCCGGCGGCCCCTCAGGCCGCGGCCCCGGCTCGGGGGCCCAATGCCTGCTGCGGCAGACGGACCGCCCGGGGGATCGGCCCGTGCCGCGGGTGCGGTGAGGGCCCGCCACGTGAGTTGGCCGCCTCCGCGCGCGCCGGGCCCGGGGGACCCTCGGGTGGGGGCGCGGGAGTTTGGCGGAGCGCCCAGTGCCGCTGCGGATACGGGGGCCCGGAGGGGACCGGGCCCCGGAGTACCGTGAGGGAGGCTCTACACCCGGCTGCCCACCACACCCCGGGGACCGCCAAACGCCAGCCCGCACGGCCCGGGGCCCCGCGTTCGGCAAAGGCAGGCGGGGCGGCAGACGGACCGCCCGGGAGCGAACGCGCAGGGGGGCCGCCGTGGGCACGCGACGCCCTAGGCGGGCGGAGCACGCCCGACGTGGGCCGTCGTGGCGCATGGCCCCGGTAATGGCGGGGGCGCGCCCCGGAGGCGGTTGTACCAGCCGCGCCCCGACCCAGACGCCAGCGGCGCGCGGCCGGGTCGCGGGCCCTCGCCCCCGGGGGCGGCGGCCCCGGGCGGCGCGAATCCGGCCATGGCCAACGCGGTCCCGCGCGACGGGCCGGACTCCCGGCGCCCCAGGCGGCCCCACGCGAACTACCGGGCCGACCCCTGCCGCGCGCGAGGAGAAGCTGGAGCGCCCCGGGTGGAGCCCCACCTGCGCCCAGGCAGCCTCTGCGGAGCGCTTGGGGCGGGCCAGTCCCGCGAGGAGGGGCGCCCCAGGACAGAGCGCCATCCATGGTCCGAACCGCGCTCGGCGGCATTCGCCGAC     
H       ATATAATAAGATATCATGTTTCAATTTTTATTTAGTATCAAAATATATATGATAAAAAAGGTAATTAGCTAACTATAGATTAGAGAATATATGCACTATATAAACATGAATATAGTAACTGCTAATTAGTATTAAACATTATTTTATTAATGATCACAAATAGAAATTAATAATGGTCCAAAAACAACATAATAATGGTATATAACATACTGTCATTTTAATATTTACAATTTTAGTTTTATACTTAAATAAAAGTTGTTTTGGAGGTTTATGCATCATAATAACAATTTTATACATATACTTTGCTTCTAGTAATCTCTTTTAAATCACAGTTAGTATTAAGACTTTATTTAATAGACTTAAGAATAAGTAATTATTTAGTATTTATCAAGATACATTACTTAAATACAATATTACATAATCGCTATTTAATAGAGGTCTTAAGTTTGAACGCATGTTACAATAATTTAGACATAATAAAATGTAGTTTAGACAATTGTAGTATACAGTTATATCATTACTTTTTATTACACTCAGACACTTAATTATAATATACAATACCTTAGTAAGAATTTTGAGATTGAATGCAATAAATAAAGGAGAGAAAGTTGGTTTAGTTTAATGTCATATTATTTAAAAGCCAAATTTGTTATATATTTAACCTTCAAGAATGAGATATATTTTTAAATGAGATAATATTCACAAATAATAAGTTAGCTTATATTTTTTATAAGTTAAAAATTTATATTGACTGAAATGTTAATAAAATATTCTAATTTAATCATTTAATTAATAATTACCATTTAGTAATAATATATTTAATTTTGTTATTCATATTCACTTCAATTATAAATTATATATCACATTTATACTGATACAAATTTTGAAAAAGTCTAAAAATTAGCTTAGCTAATTATTACTTTTTTTTTCACCACAAAGTAGATAGACTTAATTTGCAGTCAGGAAAATGTAATGGTCATAGAATCAACCCTTTAATTGCAAGTCAAGAGAATAATCAGAATAATCAGAATTTCGAACTTGCTGTGTTTAGTATTATTGCGGGTCGTGCGAACAGGACGGACTGAGTGGGGAAACAGACGTTAAGTAGATACAACCACCCTATCATTGCTCTGGGTTTAATAGAGTCCCCCTATTCCATCTCAAGATAAAAGTACCAATGCATCCTAATTATGCACATCTGGAGTTGGAAGTACTCCGGTACTCGCCTTGATCGGTAAAACAGATATAAAAAAGCCTAAGTACTGTTAAAAGATAGGGGACGTGCAATTAGTCAGTCCAAATTATTCGTTTTTCTCCTTCCATATTGAAATTGTGATATTACGGTTTTTGTAAAGGTTCCATCTAACTCCTCCAGATTTCAGGGGGAGCATGATTTACGGGTACCTGCTTATCTTACAAGATGAGGAACAGGCTTGGGTTAATTTGAACCATTGCGTGCAAATGTCAAGGCGCTCTATACTTTCGATGGAGTAAAGGTTACGCAGCGTGAAAAGGACACGTTTCGTATAAAATGGGTTGCTGCTTATTTATGTTAATGACACCGGTCTCTTCCAGATCACTACTTTCAATAAGTCATGGGATTTGTTTCATGACGCTTGAGAATCAACATCTCCTCTTTTATGTCACCCTCAAGTTAAGAGTTACTGATATATCTGTATGTTTCGTTGTAATTGACGCATGTCTTTAGGGTACTAACTGAAGTGATAGAATATTAGGGTTAGTAGAATAGCCGTATCTTATGGGTGGCAAGGCCCGATATAAGCTAGACAATATCACCATAATCATAAGCCTGCTTGGTATATATGTTTGAATGATAATTCGACACTTGCGGAATGGAAGTTTTTAAACCATTAACGCAGATCACGCCGACTATCAGATCTCCCCGTGAAGGAAGCTACTCTGTAAGTTGATTTATTTCTAACATGTTTGGTTCTCTTATCCTACGATCCAACTGGGCTAGAGTACTTGTGTATTGATCAAGGCCCAGCGACCAACTATGTTAGAGGCTAAGGTAAGGGAGTTACGGGGTGCACTGCACGACAGCAGGCGGACCTCAACGGGGAGGGCCCGAGGATCGTTACTCGTGATTAGAGATCAGTTTGACGCTTATGAGGCCGGGCTTTTGTAAGCATGGCGCTGGACGCACGGCGCGCTACAGTTCCGTTTTTAACGACGCGAGGCGAATCTCCCCCAGCCAGGGGCATCGATGACAGCGGGACTGCCTGGGAAAGGGTCGTGTCCGTCTGTCCTGTAAGCGAGCTTCGGTGAATTGGCACCCTGGCATGTTCCGGGCGTCTACCCGGTAACTCGCAGGATTTGCGGGCCCCCGCTAGCGCGGATAGGCCAATTAGCTCTAGTTGCTGCCTCACGCCGTGGGTACGCGTGATCGGTAGAGGCAAATGGGCCCTACACGCCACTCACGTAAGCGGCGAGCGCTGGGCCTTGGCTACGAACACCCCCGGCTCGCGGCGCCGACCGTGGTAAGTTAAGGGGCCGCTGTTTAGCGGGGTGACGCCGGTAGCGCGACCGTATGTTACGCCCAGCCCTCGGGTGCTGCTTGCGCTGGATAGCAGCGTTTTCCGAGTTAGGGCCCCATCACATCGCACCTTAGGAACGCCCAAGATCCGCACGTCACTTAACCGTATGGACGATAGATGTAACTGCAGGAGGGGAAGTGCGGAGAAGTGTTGACATGCCGTCCGTATCTAGGTGGTGCTGGTCCGTCACCTTCCGCGACACTATTGGGCCTGTGGGACCTTTGGTGAGGAACCAGCCCGCGTCGGGCAATGGCTTGGTCGGCCTGTTCTGAAGCCCGTGAGACTGTCACATGTACGGCGGGTAACTCCGTTCTACCGGAGCTAGACTGCGGCTATAGTTCGAGGGGGCACTAAGCGATCGGCAGCGGCTGCCATCCTACCCGTGCGAACGTTCGGATTAGGCCGGGCTCCCCGTACGTAACCGGGCGCAGAACCGGTCCAGGCGACGCCACGGCCGCGAAGACATGCCCGGCGTAGCAACGGGCCGCCGGGGGCGGGGACGGCAGCGTCGCGCGCTCGATCCCAGGGGGGCGCCTGGGATCAAGCTGTTGCCGCAGGCGCTCTGCGTGCCCGCGCCCCTCGCGAGCCGGGGGCCCATCGCGCCGGCGGCCCCTGGGGCGGGTCCCGGCGGCTCCCGGCGGCCCCTCAGGCCGCGGCCCCGGCTCGCGGTCCCGAAGCGTGCTACGGCAGACGGACCGCCCGGGGGATCGGCCCGTGCCGCGGATGCGGTGAGGGCCCGCCGCGGGAGTTGGCCGCCTCCGCGCGCGCCGGGCCCGGGGGACCCACGGGTTGGGGCGCGGGGGTTCGGCGCAGGGCCCAGCGCCGCTGCGGATACGGGGGCCCGGAGGGGGCCGGTCCCCGGAGCTCCGTCAGGGAGGCTCTCCGCCCCGCGGCCCCCCGCAGTCCGGGGACCGCCGAACGCCACCCCGCACGACCCGGGGCCCCCGGTTCGCCAAACGCAGGCGGAACGCCAGAGCGATCGCCAGGGAGCGAGCGCGCGAGCGTGCCGCCGTGGCCACGCGACGCCCTAGACGGGCGGAGCTCGGGCGACCTTGGCCGTCGTGGCGCCTGGCCCCGGTAATGGCGGGGACGCGCCCCGGGGGCGATCGTACCGGCCGCGGTCCGGCCCAGACGCCAGCGGCGCGCGGCCGGGTTGCGCGCCCTCGCCCCCGGGGGTGGCGTACCCTGTCGGCGCGAATCCGGCCAGGGCCAACGCGATCCTGCGCGACGGGCCGGACTCCCGGCGCCCCAGGCGGCACCACGCGAAGTACCGGGCCGACCCCTGCCGCGCGCGACGAGAAGCTGGAGCGCCCCGGGTGGAGCTCCACCTGCGGCCAGGCAGCCTCTGCGGAGCGCTTAGGGCGGGCCATTCCGGCGACGACCGCCGCCCCACGGCAGGGAGCCATCCGTGGTCCGAACCCGGCCCGGCGGCATTCGCCGAC     
I       ATATAGTAAAATGTCATGTTTCAATTTTTATTTAATATCGAGATATATATAATGAGAAAGATAGTTAACTAACTGTAGATTAGAGAATATATACACTATATAAACATAAATATGATAACTACTAATTAATGTTAAACATTGTTTTATTAATAACCACAAATAAGAATTAATAATAGTCCAAAAACAACATGATAATAGTATATAACATACTATCATTTTAATGTTTACAATTTTAGTTTTATGCTTAAGTAAAAGTTGTTTTAGGAGTTTATGCATCATGATAACAATTTTATACATATACTTTGCTTCTAATAATCTCTTTTAAATCTCGATTAGTATTAAAACTTTATTTGATAGACTTAAGAATAAATAATTATTTAGTTTTTATCGAAATGCATTACTTAAATACAATATTGCATAATCGCTATTTAATAGAGGTCTTAAGTTTGAACGCATATTACAATAATTTAAACATAATAAAATATAGTTTAAACAATTATAATATACAGTTATGTCATTACTTTTTGTTACACTCAAACACTTAATTATAATATACAATACCTTAATAAGAATTTTGAGATTGAATACAATGATTAAAGGAGAAGAAATTAGTTTAGTTTAATGTCATGTTATTTAAAAACCAAATTTGTTATGTATTTGACCTTCAAGAGTGGGATATATTTTTAGGTAAAATAATATTCACAAGTAATAAATTAGCTTATATTTTTTATGAATTAAAATTTTATATTAACTGAAATATTAATAAAATGTTCTAGTTTAATCATTTAATTAATAATTACCATTTAATAATAATATATTTAATTTTATTATTCATATTCACTTCAATTGTAAATTATTTATCACATTTATACTAATACAAATTTTGAGAAAATCTAAAAATTGACTTGACTAATTATTACTTTTTTTTTCACCGCAAAATAAATAGGCTTAGTTTGCAGTCAGGAAAATGTAATGATCATAGAATCGACCCTTTAATTACAAGTCAAGAAAATACTCAGAATAATCAAATATTCAAACTTGATGTATTTGGTATTATTGCGAGTTGTGCGGGTAGGACTGACTGAGTGGGGAAATAAACGTTAAGTAAGTACAACCACTTTATTATTGCACAAGGTCTAGTAAGGTCCGCCAACTCCATCTCAAGATAAAATTACCAGTGCGTCCTAGTTATGCACATCTGAAGTCGAAGATACTCCTGTACACGCCTTAATCAGTAGAACAGATATAAATAAGGTTAAGCACCGGTAAAAGATAGGGGACGTGCAATTAATCGGTCTAAATTATTCGTTTTTCTCCTTCCATATTAAAATTGTGATACTAAGGTTACTGTGAAGGTTCCATCTAACTTCTCCCGATTTCAGGGGTAGCATGACCTACGGGTATCTACTTATCTTACAAGATGAGGAACAAGCTTGAGTTAATCTGAGCCGTTGCGTGCGAATATCAAGGCGCTCTACACTTTCGATGGAGTAAAGGCGGCGCAACGCGAAAAGAACACGTATCGTATAAAATGGGTTGCTGCTTATCTACGTTAATGACATCGATCTTCTCCAGATCACTACTCTCGATAAGTTATGGGAATTGTTTCACGACGCCTGAGCATCTACATCTCTTCTTTTATGTCATCCTCAAGTTAGGAGTTACTGATACATTTGTTTGTTTCGTTGTAATTGGCACATGTCTCTAGGGTACTAGTTGAAGTAGTAGGAAGTTAGGACTGGTCGAATAGCTGTATCTTATGGGTGGCACGGCCCAATATAGGCTAGACAATATCACCATAATTATAAGCGTGCTCGGTATATATGTTCGAGTAACAATTTGACACCTGCGAAATAGAACTTTTTAAACCGTCAACGAACATCACGACGACTGTCCGATCTCCTCGGAAGGTAAGCTACTCTACGAGTTGATTTATTCTTAACAAATTTGATTCTCTTATCCTACTATCCAACCGGGCCAGAGTACTTGTGTATTGATCAGGGCCCCGTTACCGACAATGCCAGTGGCTGAGGCAGGGGAGCTGCGGAAAACACTGCGCGATGGCAGGCTGACCTCAACGGGGAGGGCCCGAGCATCGTTACGCGTGATTGGGGACTAGCTTGACGCTTATAAGGCCCGGCTTTTGTAAGCATGACGGTGGACACACGGCACGCTACATTTCCGTTTTTAACGACGCGAGACGAATCTCTCCTAGTCATGGGCATCGATGCCGGCGGGACTTCCTGGAAAACGGTCGAATCCGTCTGTCCAGTAAGCGAGCTGCGGCGAATTGGCACCCTGGCATGTTCCGGGTGTCTACCCGGCGACCCGCAGGATTTGCGGGCCCCCGCGCGCGCGGATAGACCAATTAGCTCTAGTTGCTGCCTCACGCCGTGGTTGCGCGTGATCGGAAGAGGCAAATGGGCGCTACACCCCACTCACCTAAGCGACGAGCGCCGGATCTTGGCCCCGGGCACCCCCGACTCGCGGCGCTGACCGTGGTGAGTTAAGCAGCCGCTGTTATCCCGGGTGACGCCGGTAGCGCGACCGTATGTTACGCCCAGCCCTCCGATCGTGTTTGCGCCGCATAGCAGCTTATTCCAAGTTAGGGCCCCGTCACATCGCATCTTTGAAACGCCCAAGATCCGCACGTCACCTAACCGTATGGACGATAGATCTAACTGCAGGACGGGAAGTGCGGACAAGTGTTGATATACCGTCCGTATCTAGGTGGGGGCGGTCCGTCACCTTCTGCGACACTATTAGGCCTGCGGGACCTTAGGTGAGGAACCAGCCCGCGCTGGGTAATGGCGTAGTCGGCCTGGCTTGAAGCCCGTAAGATTATCCCGTGTACGGCGGGTAACTCGGTTCTACCGGGGCTAGACTACGGCGATAGTTCGAGGAGGCACGAAGCGATCGGCAGCGGCTGCCGTCCCACCCGTGCGAACGTTCCGTTTAGGCCGGACTCTCCGCACGTAACCGAGTACAAAACCGGTCCAAGCGACGCCACGGCCCCTGAGAGATGCCCGGCGCAGCGCCGGGGCGCCGGGGGCGGGGACGGCAGCCTCCCGCGCCCGATCCCAGGGGGGCGCCTGGGATCAAGATGTTGCCGCCGGCGCTCCGCGCACCCGCGCCCCTCGCGAGCCGGGCGCCGATCGCGCCGGCCGCCCCCGGGGCGGATCCCGAGGGCTCCCGGCGGCCCCTCAGGCCGCGGCCGCGGCTGGGCGTCCCGAGGCGTGCTCCGGCAGACGGACCGCACGGGGGATCGGCCCGTGCAGCGGGTGCGGTCAGGGCCCGCCGCGCGAGTTGGCCGCCTCCGCGCGCGCCGGGCCCGGGGGACCCGCGGGTGGGGGCGCGGGGGTTGGTCGCAGGGCCCAGCCCCGCTGCGGATACGGGGGCCCGGAGGGGGCCGGCCCCCGGAGATCCGTTAGGGATGCTGTACACCCCGCGGCCCACCCCATGTCGGGGACCGCCGAACGCCAGCCCGCACGGTCTGGGGCCCCGGGTTCGGCAAAGGCAGGCGGGGCGGCAGATGGACCGCCAGGGAGCGAGCGGGCGGGCGTGCCGCCGTGGGCACGCGACACCCTAGGCGGGCGGGGACCGTCCGACCTCGGCCGTCGTGGCGCGTGGCCCCGGTAATGGCGGGGGCGCGCCCCGGAGGCGATTGTACCTGCCGCGATCCGGCCCAGACGCCAGCGGCGCGCGGCCGGGTAGCGGGCCCTCGCCCCCGGGGTCGGCGGCCCCTGGCGGCGCGAATCCGGCCAGGGCCATCGCGGTCCCGCGCGGCGGGCCGGACTCCCGGCGCCCGAGGCGGTACCACGCGAACTACTGGGCCGACCCCTGCCGCGCGCGATGAGCAGCTGGAGCGCCCCGTGTGGAACTCCTCCTGCGACCAGGGAGCCTCTGCCGAGGGCTTGGGGCGGGCCAGTTCTGCGCCGACCGTCGCCCCAGGGCAGAGCGCCATCCGTGCTCCGAACCCGGCACGGCGGCATTCGCCGAC     
J       ATATAATAAAATATCATATTTCAATTTTTATTTAATATCGAAATATATATGATAAAAGAGATAGTTAACTAACTGTAGATTAGAAAGTATATGCACTATATAAACATGAGTATGATGACTACTAATTAATGTTAAACATTGTTTTATTAATAGTCACAAATAAAAATTGATAATAGTCCAAAAGCAACATGATAATAATATATGACATACTATCATTTTAATGTTTACAATTTTAGTTTTATGCTTAGGTAGAAGTTGTTTTAGAAGTTTGTGCATCATAATAACAATTTTATACATATGCTTTGCTTCTAATAACCTCTTTTAAATCTCAGTTAGTATTAAAACTTTGTTTAATAGACTTAAGAGTAAATAATTATTTAGTATTTATCGAGATGCATTACTTAAATACAATATTGCATAATCGCTATTTAGTAGAAATCTTAAGTTTGGACGCATATTACAATAATTTAGGCATAATAAAATATGATTTAAACAATTATAATATACAATTATATCATTACTTTTTGTTACACTCAAACACTTAATTGTAATATACAATACCTTAGTGAGAATTTTGAGATTGAATGCAATGAATGAGGGGGAGGAAATTGATTTAGTTTAATGTCATATTATTTAAAAACCAGATTTGTTATATATTTAACCTTCAAGAGTGAGATATATTTTTAAGTAGGATAATATTCGCGAATAATAGATTGGCTTATATTTTTTATGAATTAGAATTTTATGTTGACTGGAATATTAATAAAGTATTCTAGTTTAATCATTTAATTAATAAATACCATTTAATAATAATATATTTAATTTTGTTATTCATGTTCACTTCAATTGTGAATTATTTATCACATTTATACTGATACAAATTTTAAAAAAATCTAAAAATTAACTTAACTAATTATTACTTTTTTTTTCACCACAAAATAAATAAACTTAATTTACAGTCAGGAAAGTGTAATGGTCATAGAATCGACCCTTTAATTGCAGGTCGAGAAAATGATCAGGATAATCAGATATTCAAACTTACTGTATTTGTTATTATTACGAATAGTGCGAGCAGGACAGACTGAGTGGGGAAATAAACGTCAGGTAGGTACGACCACTCTATCATTGCTCTAGGTTTAATAAGGTCCTCCGATTCCATCTTACGGTAAAGGTACTAAAGCATCCTATTTATGTTCATCTGGAGCCGAAGGTTCTCCGGTACGCGCTTTGATTAGTAAAACAGATACAAAAAAGGTTAAGTACCGGTAGAAGATGGAGGATGTGAAATTAATCAGTCTAAATTATTCGTTTTTCTCCTTCCATATTAAAATTGTGATATTAAGGCTATTGTAAAGGTTCCATCTAACTATTCCTAATTTCCGGAGTAGCATGACTTATGGGTATCTGCTTATTTCACAAGATTAGGAACAGGCCTGAGTTAATTTGGACCGTTGCGTACAAATGTCAAGGCGCTCTACACTTTCGATGGAGTAAAGGTGACGCAATGAGAAAAGGACACGTTCCGTATAAAATGGGTTGCTGTTTATATATGTTAATGACATCGGTTTCCTCCAGATCACTACTTTCAATAAGTTATGGGAGTTGTTTCATGACGCTTGAGCATCTACATCTCTTCTCTTATATCCCCCTCAAGTTAGGAGTTACTGATACATTTATGTGCTTCGTTGTAATTGGCACATGTCCATAGGGTATTAGCTGAAGTGGTAAAACATTAGGTCTAGTGGAGTAGCTGTATCTTATGGGCGGCACGGCCCGATATAAGCTAGACAATATCACCATAATTATAAGCGTGATTGGTATATATGTTCGAGTCACAATTCGACACTTGAGGAATGGAAGTTTTTAAACCGTAAATAAACATCACGTCGACTGTCGGATCTCCTCGGAAAGGAAGCTACCCTATGAGTTGACGTGTTTTTAACGGGATTGATTCTCTTATTCTATAATCCAACTGGGCGAGAGTACTCGTGTATTGGTCAAGGCCCCGTTAGCGACTATGCCAGGGGCTGAGGCAAGGGAGTTTCGGGGGGCACTGCGCGGCAGCGGGCGGACCTCAACGGGGAGGGCCCGAGCGTCGTTACGCGTTATTGAGGACTAGTTTGACGCTTATAAGGCCTGGCTTTTGTAAGCATGACGGTGGACGCACGGCTCACTACAGTTCCGTTTTTAACGACGCGAGGTGAATCTCTCCGAGCCAGGGGCATCGGTGCCGGCGGGACTGCCTGGGAAAGGGATGAGTCCGTCTGTCCAATAAGCGAGCTTCGGTGAATTGGCACCCTGGCATGTTCCGGGCGTCTACCCGGTGACCCGCAGGATTTGCGGGCCCCCGCTCGCGCGGATAGACCAATTAGCTCTAGTTGGTACCTGACGCCATGGCTACGCGAGATTAGTAGAGGCAAATGTGCCCCACACACCGCTCACTTAAGCGACGAGCGCTGGATCTTGGCAACGGTCACCCCCGGCTCGCGGCGCTGACCGCGGTGAGTTAAGGGGCTGCTGTTTAGCAGGGTGACGCCGATAGCGCGATCGTATGTCACGCCCAGCCCTCGGGGGGTGATTTCGCTGAATAGCAGCATATTCCGAGTTTGGGCCCCATCACATCGCATCTTTGGAAAGCCCAACATTCGCACGTCACTTAACCGTCTGGACGATATATTTAACTGCATAACGGGAAATGCGGAAAAGTGTTGACATACCGTCCGTATCTAGGTTGTGCTGGTCCGTCACGTTCCGCGACACTATTAGGCCTGGGAGACCTTAGGTAAGGACCCAGCCCGTGTTGGGTAATGGCATGGTCGGCCTGATCTGAAGCCTGTCAGACTATCACGTGTACGGCGGGTAGCTCGGTCCTACGGGGGCTAGACTGCGTTCATAGTTCGAGGTGACACGAAGCGAGCGGCAGCGGCTGCCGTCCGACCCGTGCGAACGTTCTGATTAGGCCGGACTCCCCGTATGTAACCGAGCTCAGAACCGGTCCAAGCGACGCCACGGTCGCCGAGAGATGCCCGGCCGAGCTACCGGTCGCCGGGGGCGGGGACGGCAGCCTCCCGCGCTCGATCCCAGGGGGACGCCTGGGATCAAGGGGTTGCCGCCCGCGCTCCGCGCGCCCGCGCCCCTCGCGAGCCGGGCGCCTATCGCGCCGGCGGCCCCCGGGGCGGGTCCCGGGGGCTCCCGGCGGCCCCTCAGGCCGCGGCCCCGGCTGGGGGTCCCGACGCGTGCTCCGGCAGACGGACCGCTCGGGGGATCGGCCCGTGCAGCGGCTGCGGTGAGGGCCCGCCGCGAGAGTTGGCCGCCTCCGCGCGCGCCGGGCCCGGGGGACCCTCGGGTTGGGGCGCTGGGGTTTGCCGGATGGCCCAGTCCCGCTGCGGATACGGGGGCCCGGAGGGGGCCGGCCCCCGGACAACCGTGAGGGAGGCTCTACACCCCGCGGCTCGCTCCAGGCCGGGGACCGCCGAACGCCAGCCCGCACGCCCCGGGGCCCCCCGTTCGCCAAAGGCAGGCGGGGCGGCAGACCGACCGCCAGGGAGCGAGCGGGCGCGCGCGTCGCCGTGGGCACGCGACGCCCTAGGCGGGCGGTGACCGCACGACCTCGGCCGTCGCGGCGCATGGCCCCGGTAATGGCGGGGGCGCGCCCCGGGGGCGGTTGTACCTGCCGCGGCCCGGCCCAGACGCAAGCGGCGCGCGGCCGGGTGGCGGGCCCTCGCCCCCGGGGGCGGCGGCCCCTGGCGGCGCGAATCCAGCGAGGGCGAGCGCGGTCCAGCGCGACGGGCCGGACTCCCGGCGCCCCAGGCGGTGCCACGCGAAATACCCGGCCGACCCCTGCCGCGGGCGGGGAGGAGCTGGAGCGCCCCGTGTGGAACTCCACCTGCGCCCAGGGAGCCTCTGCAGAGGGCTTGGGGCGGGCCATTCCGGCGCCGACCGGGGCCCCAGGCCAGGGGGCCATCCGTAGTCCGAACCCGGCGCGGCGGCATTCGCCGAC     
K       ATATAGTAAAATGTCGTGTTTCAATTTTTATTTAATATCAAAATATATATAATAAGAAAAATAATTAACTAACTATAGATTAAAAAATATGTACACTATGTAAATATAAGTATGATAACTACTAATTAATATTAAGCATTATTTTATTGATAGTCACAAATAGAAATTAATAATAGTCCAAAAACAACATAATAATAATATATAACGTACTATCATTTTAATGTTTACAATTTTAGTTTTATACTTGAATAGAAGTTGTTTTGGAAGTTTATACATCATAATAACAATTTTATACATATGTTTTGCTTCTAATAATCTCTTTTAAATCTCGATTAGTATTAAAACTTTGTTTAATGGACTTAGGAGTAAATAATTATTTAGTATTTATCAAAATACATTACTTAAGTACAATATTGCATAATCGATATTTAATAGAAGTCTTAAGTTTAAACGCATGTTACAATAATTTAAACATAATAAAATATAGTTTAAACAATTATAATATACAGTTATATCATTACTTTTTGTTACACTCAAACACTTAGTTATAATATACAGTACCTTAATAAGAATTTTGAGATTGAATGCAATGAATAAAGGAGAAGAAATTGATTTAGTTTAATGTCATCTAATTTAAAAACCAAATTTGTTATATATTTAACCTTCAAGAATGAGATATATTTTTAAGTAAAATAATATTCACAAATAATAAGTTAGCTTATATTTTTTATGAATTAAAATTTTATATTGACTGAAATATTAATAAAATATTCTAGTTTAATCATTTAATTAATAATTATCATTTAATAATAATGTATTTAATTTTATTATTCGTATTCACTTCAATTATAAATTATTTATCACATTTATACTGATACAAATTTTAAAAAAATCTAAAAATTAACTTAACTAATTATTACTTTTTTTTTCACCGCAAAGTGGATAAGCTTAGTTTGCAGTCAGGTAGATGTAATGGTCATAGGATCAACCCTTTAATTACAAGTCGAGAAAATGATCAGAATGATTAAATATTCAAACTTACTGTATTTGGCATTATTGCGAAGAGTGCGAGCAGGACAGACTGAGTGGGGACACAAACGTTAGATAGGTGGAACCACTATATTATTGCTCTAGGTTTAGTAAGGTACTCCAATTCCATCTCAAGATAAAGGTACTAATGCATCCTAATTATGCACATCTGAAGGCGAAGGTACTTCTGTACACGCCTTGAGCAGTAGAACAGGTGAAAAAAAGCCTAAGTACTGGTAAAAAATAGAGGATGTGCAATTAATCACACTAATTTATTCGTCTTTCTCCTTCCATATTAAAATTACGATATTAAGGTTATTGTCAAGGTTCCATCTAATTTCTCTAGATTTCAGGGGTAGCATGACCTGCGGGTATCTGCTTATTTTACAAGGTGAGGAACAGGCTCGAGTTAATTTGAACCGTTGCGTGCAAATGTCAAGGCGATCTACACTTTCGATGGAGTAAAGGTCACGCAACGCGAAAAGAACACGTTTCGTATAAAATGGGTTGCTGCTTATATATGTTAATGACACCGATCTCCTCCAGATCACTACTGTCAACAGGTTATGGGGATTGTTTTACGACGCTTGAGCATCTACATCTCTTCTTTTATATCATCCTCAAGTTGGGATTTACTGATACATTTGTGTGTTTCGTTGTGATTGGCACATGTCTTTAGGGTATCAGCTGAAGTGATAGAATATTAAGGCTAGTAGAGTAGCTGTATCCTATGGGTGGTACAGCCCGATATAGGCTAGACAATCTCACCATAAATATAAGCGTGTTTGGTATATATGTTCGAGTACTAATTCGACACTTGCGGAATAGAAATCTTTAAACCATTAACGAATATCACGTCGACTGTCAGATCTCCCCGGAAAGGAAACTACTCTATAAGTTGATTTATTTTTAATATATTTGGTTCTCTTATACTATTATCCAACTGGGACAGAGTACTTGTGTATTGATCAAGGCCCCGTTACCGAGTATGCCAGACGCTGAGGCATGGGAGCTGCGGGAAGCACTGCTCGGCAGCAAGCTGACCTCAACGGGGAGGACCCGAGGGTCGTTACGCGTAATTGGGGACCAGTTTAACGCTTATAAGGCCTGGCTTTTGTAAGCATGACGGTGAACGCACGGCACCCTACAATTCCGTTTTTAAAGACGCGAGGCGTATCTCGTCTAGACAGGGGCATCGTTACCGGCGGGACTGGCTGGAAAAGGTTCGGCTCCGTCTGTCCAGTAAGCAAGCTTCGGTGAATTGACACCCTGGCATGCTCCGGGTGCCTACCCGGTGACCCGCAGGATTTGCGGGTCCCCGCTCTCGCAGATAGTCCAATTAGCTCTAGTCGCTGTCTCACGCCGTGTCTACTCGCGATCCGCAGAGGCAAATGGGCCCTACACGCCACTCACTTACGCGACGAGCGCTGGACCTTGGCTCCGAACACCCCCGGCTCGCGGCGCTGACCGTGGTGAGTTAAGGGGCCGCTGTTTAGCGGGGTGACGCCGGTAGCGCGACCGTATGTTACGCCCAGCCGTCTAGTGGTGTTTGCGCAGTACAGCAGCATATTCCGAGTTGGGGCCCCATCGCATCGCATCGTTGGAACGCCCAAGATCGGCACGTCACCTAACCGTATGGACGATATGTGTAACTGCAGAAAGGGAATTGTGGAGAAGTATTGAAATTCCGTCCGTATCTAGGTGGTGCTGATCCGTCACCTTCCGCGACGCTATTAGGCCTGTGGGACCTTAGGTACGGAACCGGCCCGTGTTAGGTAATAGCGTGGTCGGCCTGATCTGAAGCCCGTGAGACTGTCACATGTACGACGGGTAACCCGGTTCTACGAGGGCTAGACTGCGACCATGATTCGAGAAGGCACGAAGCGATCGGCAGCGGCTGCCATCCCACCCGTGCGAACGTTCTGACTAGGCCGGGCTCCCCGAACGTAACCGGGTGCAGAACCGGCCCAAGCGACGCCACGGCCGCGGAAAGATGCCCGGCGAAGCCTCCGGCCGCGGGGGGCGGGGAGGGCAGCTTCTCGCGCCCGATCCCAGGGGGTCGCCTGGGATCAAGGAGTTGCCGCGGGCGCTCCGCGCACCCGCGCCCCTTGCGAACCGGGCGCCCATCGCGCCGGCGGCCCCGGGGGCGGGTCCCGGGGGCTCCCGGCGGCCCCTCAGGCCGCGGCCCCGGCTAGGGGTCCCGAAGCCTGCTGCGGCAGACGGACCGCCCGGGGGATCGGCCCGTGCAGCGGATGCGGTGAGGGGCCGCCGCGGGAGTTGCCCGCCTCCGCGCGCGCCGGGCCCGGGGGACCCTGGGGTTGGGGCGCGGGGCTTCGGCGGAGGGCCCAGCGCCGCTGCGGATACGGGGGCCCGGAGGGGGCCGCGCCCCGGAGTTCCGTGAGGGAGGCTGCACACCCCGCTGCACCCCGCAGGCCGGGGACCGCCGAACGCCAGCCCGCACGTCCCGGGGCCCGCGGTTCGCCAAAGGCAGGCGGATCGGCAGATTGACCGCCAGGGAGCGAGCGGGCGGGGGGGTCGCCGTGGGCACGCGACGCCCTAGGCGGGCGGCGACCGCCCGACCTCGGCCGTCGTGGCGCATGGCCCCGGTAATGGCGGGGGCGCGCCCCGGGGGCAATTGTACCTGCCGCGGCCCGGCCCAGACGCAAGCGGCGCGCGGCCGGGTTGCGGGCCCTCGCCCCCGGGGCCGGCGACCCCTGCCGGCGCGAATCCAGCGAAGGCCAGCGCGGTCCCGCGCGCCGGGCCGGACTCCCGGCGCCCCAGGCGGCGCCACGCGAAGTACTGGGCCGACGCCTGCCGCGCGCGGAGAGCAGCTGGAACGCCCCGCGTGGAACCCCACCTGCGACCAGCGAGCCTCTGCCGAGGGCTTGGGGCGGGCCAGTACTGCGCCGACCGGCGCCCCAGGACAGGGCGCCATCGATAGTCCGAACCCGGCGCGGCGGCATTCGCCGAC     
L       GTATAATAAAATATCATGTTTCAATTTTTATTTAATATCAAAATATATATGATAAGAAAGATAATTAGCTAACTGTAGATTAAAAAATATGTACACTATATAAGCGTGGGTTTGATAACTACTAATTAGTGTTGAACATTATATTATTAATAATCACAAATAAGAATTAATAATAATCCAAGAACAACATAATAATAATATATAGCATACTATCATTTTTATGTTTACAATTTTAGTTTTATACTTAAATAGAAGTTGTTTTAGAAATTTATGCATCATAATAACAATTTTGTACATATACTTTGCTTCTAATAATCTCTTTTAAATCGCGATTAGTATTAAAACTTTGTTTAATAGACTTAAGAATAAATAATTATCTAGTGTTTATCAAAATACATTACTTAGATACAATATTACATAATCACTATTTAATAGAAGTCTTAAGTTTGGACGCATGTTACAATAATTTAAACGTAATAAAATATAATTTAGACAATTATAGTATACAGTTGTATCATTACTTTTTGTTACACTCAAACACTTTATTAAAATATGCAATACCTTAATGAGAGTTTTGAGATTGGATGCAATGAATAAAGGAGAAGAAATTGATTTAGTTTAATGTCGTATTATTTAAAAACCAAATTTGTTATATATTTGACCTTCAAGGGTGAGATATATTTTTGAGTAAAATAATATTCACAAATAATAAATTAGCTTATATTTTTTATGAATTAAAATTTTATATTGGCTGAAATATTGATAAAATATTCTAGTTTAATCATTTAATTAATAATTACCATTTAATAATAATGTATTTAATTTTATTATTCATATTCGCTTCAATTGTAAATTATTTATCACATTTATACTGATACAAATTTTGAAAAAATCTAAAAATTAACTTGACTAATTATTACTTTTTTTTTCACCGCAAAATAGATAAGCTTAATTTGCAGTCGGGAAAATGTAATGGTCATAGAATCAACCCTTTAATTACAAGTCAAGAAAATAATCAGAATAATCAAATATTCGAACTTACTGTGTCTGAGATTATTACGAATCTTGCGAGCAGGACAGACTGAGTGGGGAAATAAACGTTAAGTAAGTAAAACCACTCTATCATTGCTCTAGGTTTGATAAGGTTCTCCAATTCCGTCTCGAGACAAAAGTACTAATGCATCCTCGTTATGCACATCTGGAATTGGAGGTACTCCTGTACACGCCTTGAACAGTAGAACAGATATAAAAAAGCCTAAGTACCGGTAAAAGATAGAGAATGTGCAATTAAGCAGTCTAAATTATTCGTCTTTCTCCTTCCATATTTAGATTATCATATTAAGGTTATTGTAAAGGTTCCATCTAACTTCTCTAGATTTCAGGGGTAGCATGGTCTACGGGTATCTGCTTATTTTACAAGGTGAAGAACAGGCTTGAATTAATTTGGACCACTGCGTACAAATGTCAAGGCGCTCTACACTTTCGATAGAGTAAAAGCCACGCAACGCGAAAAGGACACGTTTCGTATAAAATGGGTTGCTGTTTATCTAAGTTAATGACATCGGCCCCCTCCGGATCACTACTTTCAATAAGCTATGGGTGTTGTTTTACGACGCTTGAGCATCTACATCTCTTCTTTTGTCTCACCCTCAAGTTAGGAGTTACTGATACATTTGTATGTTTCGCTGTAATTGGCACATGTCCTTAGGGTAATAGCTGAAGGGGTAAGATATTAGGACTAGTGGAATAGCTGTATCTTATGGGTGGCACAGCCCAATATAGGCTAGACCGTATCACCATAAATATAAGCGTGCTTGGTATATATATTCGAGTAACGACTCGAAACTTGCGAAATGGAAGTATTTAAACCGTTAACGAACATCACGCCGACTGTCAGATCTCCCCGGAAAAGGACCTACTCTATAAGTTGCTTTATTTTTAACATATTTGATTCTCTTATCCTATTATCCAACTGGGGTAGAGCACTTGTGTATTGATCAAGGCCCCGCTACCGATTATGCCAGACACTAAGACAAGGGAGCTGCGGGGAGCACTGCACGGCGGCAGGCGGATCTCAACGGGGAGGGCCCGAGGGTCGTTACGCGTGATTAGGGACTAGTTTGACGCTTATAAGGCCAGGCTCTTGTAAGCATGGCGGTGGACGCACGGCACGCCACAGTTCCGTTTTTAACGACGCGAGGCGAATCTCTTCTAGCCAGGGGCATCGATGCCGGCGGGACTACCTGGAAAAGGGTCGAATCCGTCTGTCCAGTAAGCGAGCTTCGGTGAATTGGCACCCTGGCACGTTCCGGGTGACTACCCGGTGACCCGCAGGATTTGCGGGCCCCCGCGCGCGCGGATAGGCCAATTAGCTCTAGTTGTTGCCTCACGCCGTGGCTGCGCGTAATCCGTAGAGGCAGATGGACCCAACACGCCACTCATGTAAGCGACGAGCGCTGGACCTTGGCTTCGGACACCCCCGGCTCGCGGCGCAGACCATGGTAGGTTAAGTGGCCGCTGTTTAGCAGAGTGACGCCGATAGCGCGATCGTATGTTACGCCCAGCCGCCGGGTGGTGTTTGCGCTGGACAGCAGCATATTCCGAGTTAGGGCCCCATCACATCGCATCCTTGGAACGCCAAAAATCCGCAGGTCACTTAACCGTATGTACGATAGATTTAACTGCAGAACGGGAAGTGCGGAGAAGTGTTGACATACCGTCCGTATCTAGGTGGTGATGATTCGTCACGTTCCGCGACGCTATTAGGCCTGTGGGATCTTAGGTGAGGACCCTGCCCGGGTCGGGTAATGGCGTGGTCGGCGTGTTCGGAAGCCCGTGAGATTGTCACGTGTACGGCGGGTAACCCGGTAATACGGGGGCTAGACTGCGGCTATAGTTCGAGAAGAGACGAAGCGATCGGCAGCGGCTGCCGCCCTACCCGTGCGAACGTTCTGATTAGGGCGGGCTCCCCGTACGTAACCGAGCGCAGAACCGGACCAGGCGACGCCACGGCCACAGAGAGATGCCCGGCGTAGCTCCCGGCCGCTGGGGGCGGGGATGGCAGCCTCCCGCGCCCGATCCCAGGGGGGCGCCTAGGATCAACGGGTTGCCGCAGGCGCTCGGCGCGCCCGCGCCCCTCGCGAGCCGGGCGCCCATCGCGCCGGCGGCCCCCGGGGCGGATCCCGGGGGCTCCCGGCGGCCCCTCAGGCCGCGGCCACGGCTAGTGGTCCCGAGGCGTGCTCCGGCAGATGGACCGCTCGGGGGATCGGCCCGTGCTGCGGGTGCGGTGAGGGCCCGCCGCGCGAGTTGGCCGCCTCCGCGCGCGCCGGGCCCGGGGGACCCTGGGGTCGGGGCGCAGGGGTTCGACGGAGAGCCCAGGGCCGCTGCGGATACGGGGGCCCGGAGGGGACCGGCCCCCGGAGCTCCGTCAGAGAGGCTCCACACCCTGCCCCGCCCCGCACGCCGGGGACAGCCGAACGCCAGCCCGCACGCCCCGGGGCCCCCGGTTCGGCAAAGGCAGGCGGAACGGCAGAGGGACCGCCAGGGAGCGAGCGGGCAGGGGTGTCGCCGTGGGCACGCGACTCCCTAGGCGGGCGGAGGCCGCTCGACCTCGGCCGTCGCGGCGCTTGGCCCCGGTAATGGCGGGGACGCGCCCCGGAGGCGATTGTACCAGCCCCGAGCCGGCCTAGACGCCAGCGGCGCGCGGCCGGGTGGCGGGCCCTCGCCCCCGGGGCCGGCGGCCCCAGCCGGCGCGAATCCAGCCAGGGCCAGCGCGGTCCGGCGCGACGGGCCGGACTCCCGGCGCCCCAGGCGGTACCACGCGAAATACTCGGCCGACGCCTGCCGCGCGCGCCGAGGAGCTGGAGCGCCCCGGGTGGAGCGCCACCTGCGACCAGCTAGCCTCTGCAGAGGGCTTGGGGCGGGCCAGTGCCGCGCCGACTGGCGCCCCAAGGCAGGGGGCCATCCGTCGTCCGAACCCGGCACGGCGGCATTCGCCGAC     
M       ATATAGTAAAATATCATGTTTCGATTTTTATTTAATATCAAAATATATGTAATAAAAAAGATAATTAGCTAACTATAGATTAGAAAGTATATACGCTATATGAGCATGAATGTAATAACTGCTAATTAGTGTTGAACATTGTTTTATTAATGATCACAAATAAGAATTAATAATAGTCCAAAAACAACATGATAATGGTATATAACATACTATCATTTTAATGTTTACAATTTTAGATTTATACTTAGATAGAAGTTGTTTTAGAAGTTTGTGCATCATGATAACAGTTTTATACATATACTTTGCTTCTAATAATCTCTTTTAAATCTCAATTAGTATTAAAACTTTGTTTAATAGACTTAAGAATAAATAATTATTTAATATTTATCAAGATACATTACTTAAATACAATATTGCATAATCGCTATTTAATAGAAGTCTTAAGTTTAAACGAATGTTACAATAATTTAAACATAATGAAATATAGTTTAAACAATTATAGTATACAGTTATATCATTACTTTTTATTAAACTCAAACACTTAATTATAATATACAATACCTTAATGAGAATTTTGAGATTGAATGCAATAAGTAAAGGAGAGGAAATTGATTTAGTTTAATGTCATATTATTTAAAAACCAAATTTGTTATATATTTAACTTTCAAGATTGAGATATATTTTTAAGTAAGATAATATTCACAAATAATATATTAGCTTATATTTTTTATGAATTAAGATTTTGTGTTGACTGAAGTATTAATGAAATATTCTAATTTAATCATTTAATTAATAATTACCATTTAATAATAATATATTTAATTTTGTTATTCATATTCGCTTTAATTGTAAATTATTTATCACATTTATACTAATACAAATTTTGGAAAAATCTAAAAATTAACTTAACTAATTATTACTTTTTTTTTCACCACAAAATAGATAGACTTAATTTGCAGTCAGGAAAATGTAATAGTCATAGAATCGACCCTTTAGTTACAAGTCGAGACAATGATCAGAATAATCAAATATTCAAACTTGATGTATTTGGGATTATTGTGAAACGTGCGAGCAGGACCGACTGAGTGGGGAAATAAACGTTAAGTAGGTATAGCCACTCTATCATTGCTCCAGGTTTATTAAGGTTCTCCAACTCCCTCTCAAAATAAAGGTACCAATGCATCCTACTTATGCACATCTGGAATCGGAGGTACTCCGGTACACGCCTTGATCAGTAGAACAGATGTAAAAAAGCCTAAGTACCGGTAAAAGATAAAGGACGTGCGATTAATTAGTCTGAATTATTCGTCTTTCTCCTTCCATATTGAAATTGTAATATTACGGTTAATGTAGAGGTTCCATCTAGTTTCTCCAGACTTCGAGGGGAGCATGACGTACGGGTATCTTCTTAGCTTACAAGATGAGGAACAGGCTTGAGTTAATATGAACCGATGCGTGTAAATGTCAAGGCGCTCTACACTTTCGATGGAGTAAAGGTTACGCAACGCGAAAAGAACACGTTTCATATAAAATGGGTTGCTGTTTATTTAGGTTAATGGCATCGGTCTCCTCCAGATCACTACTTTCAATAAGTTGTGGGGATTGTTTCACGACGCCTGAGCACCTACATCTCTTTTTTTTTGTTATCTTCAAGTCAGGAGTTACTGATATATTTGTGTACTTCGTTGTAATTGGCACATGTTTTTAGGGTACTAGCTGAAGTAGTAAGATATTAAGACTAGTTGAATAGCGGTATCTTGTGGGTGGCACAGCCCGATATAAGCTAGACAATATCATCATAACTATAAGCGTGTTTGGTATATATGTTCGAGTAACAATTGGACACTTGCGGAATGGAAGATTTTAAACCGTCAACGGACGTCACGCCGACTGTCGAATCTTCCCGCAAAAGTAGTTACTCTATAAGTTGATTTATTTTTAACTTATTTGGTTCTCTTATCCTGCTATCCAACTGGGTCAGAGCACTTGTGTATTGATCATGGCCCCGTTACCGACTATACAAGGGGCTGAGGAAAGGGAGTTGCGGGGAACACTGCGCGGCGGCAGGCGGATCTCGACGGGGAGGGCCCGAGGTTCGTTACTCGTGATTGGAGACTATTTTGACGCTTATAAGGCCGGGCTTTTGTAAGCATGACGGTGGACGCACGGCGCACTACAGGTCCGTTTTTAACGACGCGAGACGAATCTCTCCTAGCCAGGGGCATCGATGCCGGCGGGACTGCCTGGCAAAAGTTCGGATCCATCTGTCCAGTAAGCGAGGTTCGGTGAATTGGCACCCTGGTATGTTCCGGGCGTCTACCCGGTAACTCGCAGGATTTGCGGGCCCCCGCTCGCGCGGATAGTCTAATTAGCTCTAGTCGCTGCCTCACGCCCTGACTGCACGGGATCAGCAGAGGCAAATGGGCCCTACACCCCACTCAATTAAGCGACGAGCGCTGGGCTTTGGCTCCGGGCACCCCCGGCTCGCGGCGCCGACCGTGGTGGGTTAAGACGCTGCTGTTTAGCAGGGTGACGCCGCTAGCGTGACCGTATGTTACGCCCAGCCCTCGGGTGGTGTTTGCGCTGAATAGCAGCATATTCCGAGTTAGGGCCCTATCACATCGCATCTTTGAAACTCCCAAAATCCGCACGTCACTTAACCGTATGGACGATAGATTTGACTGCAGTACGGGAAGTGCGGAGAAGTATTGATATACCGTCCGTATCTAGGTGGTGCTGATCCGTCACCTTCCGCGACACTATTAGGCCTGTGGGATATTAGGTGAGGATCCAGCCCGCGTCGGGTAATGGCGTAGTCGGCTTGCTCTGAAGCCCGTAAGACGGTTACGTGTACGGCGGGTGACTCGGTTCTACAGGGGCTAGACTGCGACCATGGTTCGAGGCGGCACGAAGCAGCCGGCAACGGCTGCCGCCCCACCCGTGCGAATGTTCCGATTAGACCGGGCTCTCCGTACGCAACCGGGCGTAGAACCGGGCCAAGCGACGCCACGGCCGCCTAAATATGCCCGGCGAAGCGCCTGGCCGCTGGGGGCGGGGATGGCAGGCTCCCGCGCCCGATCCCAGGGGGGCGCCTGGGATCAATCGGTTGCCGCTGGCGATCCGCGCGCCCGCGCCCCTCGCGAACCGGGTGCCCATCGCGCCGGCGGCCCCGGGGGTGGATCCCGGGGGCTCCCGGCGGCCCCTCAGGCTGCGGCCCCGACTGGGGGGCCCAAGGCTTGCTGCGGCAGAGGGACCGCTCGGGGGATCGGCCCGTGCAGCGGGTGCGGTCAGGGCCCGCCGCGTGAGTTGGCCGCCCCCGCGCGCGCCGGGCCCGGGGGACCCTCGGGTGGGGGCGGCGGGCTTGTGCGGAACGCCCAGTTCCGCTGCGGATACGGGGGCCCGGAGGGGGCCGGCCCCCGGAGGCCCGTGAGGGAGGCTTTACTCCCCGCAGCGCCCCCCAGCCCGGGGACCGCCCAACGCCAGCCCGCACGGCCCGGGGCCCCCGGTTCGCCAAACGCAGGCGGAGCGGCAGAGGGACCGCCAGGGAGCGAGCGGGCGGGCGTGCTGCCGTGGACACGCGACGCCCTAGGCGGGCGGGGCCCTCTCGACCTCGGCCGTCGTGGCGCATGGCCCCGGTAATGGCGGGGGCGCGCCCCGGGGGCGGTTGTACCTGCCGCGGTCCGGCCCAGACCCCAGCGGCGCGCGGCCGGGTGGCGGGCCCTCACCCCCGGGGTCGGCGACCCCCGGCGGCGCGAATCCGGCGACGGCCAACGCGGTCCCGCGCGACGGGCCGGACTCCCGGCGCCCCAGGCGGCGCCACGCGAACTACCAGGCCGACCCCTGCCGCGCGCGAGGAGAAGCTGGAGCGACCCGCGTGGAGCTCCACCTGCGACCAGGCAGCCTCTGCAGAGAGTTTGGGGCGGGCCAATCCGGCGTGTAGGGGCGCCCCAGGCCAGGGCGCCATCCGTGTTCCGAACCGGGCACGGCGGCATTCGCCGAC     
N       ATATAATAAAATATCATGTTTCGATTTTTATTTAATATCGAAATATATATGGTAAAAAAGATGATTAGCTAGCTATAAATTAGAGAATATATACGCTATATAAACATGAATATAATGACTACTAATTAGTGTTAAGCATTATTTTATTAATAATCACAAATGAAAATTAATGATGGTCCAAAAACAACATGATAATAATATATGACATACTATCATTTTAATGTTTACAATTTTAGTTTTATACTTAAATAGAAGTTATTTTAGAAGTTTATGCATCGTAATAACAATTTTATACATATACTTTGCTTCTAATAATCTCTTTTAGATCTCAATTAGTATTAAAACTTTATTTAATAGACTTGAGAATAAATAATTATTTAGTATTTATCAAAATGCATTACTTAAATACAATGTTACGTAATCGCTGTTTAATAGAAATCTTAAGTTTATACGCATATTACAATAATTTAAACATAATAAAATATGATTTAAACAATTATAATATGCAGTTATATCTTTACTTTTTATTACACTCAAACACTTAATTATAATATACAGTACCTTAATGAGAATTTTGAGATTGAATGCAATAAATAAAAGAGAGGAAGTTGATTTAGTTTAATGTCATATTATTTAAGAACCAAATTTGTTATATATTTAACCTTCAAGAATGGGATATATTTTTAAATAAGGTAATATTCACGAATAATAGATTAGCTTATATTTTTTGTGAATTAAAATTTTATATTGACTGAAATATTAATAAAATATTCTAGTTTAATCATTTAATTAATAATTACCATTTAATAATAGTATATTTAATTTTATTATTCATATTCGCTTCAATTGTAAATTATTTATCACATTTATACTGATACAAATTTTGAAAAAATCTAAAAATTAACTTAACTAATTATTACTTTTTTTTTCACCACAAAATGAATAAGCTTAATTTGCAATCAGGAAAATGTAATGGTCATAGGATCGACCCTTTAATTACAGGTCAAGATAATGACCAGAATAATCAAATATCCGAGCTTGCTGTATTTGGTATTATTGCGGATCATGCGAGCAGGACAGACTGAGTGGGAAAATGAACATTAAGTGAGTACAACCACTTTATCGTTGCTCTGGGTTTGATAAGGTTCCCCAACTCCATCTCAAAATAAAGATACCAATGCATCCTAATTATGCACATCTGGACCCAAAGGTACTCCTGTACACGCCTTGATCAGTAAAAGAGATATAGACAATCCTAAGTACCGGTAAAAGATAGGGGATGTGCGATTAATCAGCCTAAATTATTCGTTTTTCTTCTCCCATATTAAAATTGCGATGTTACAGTTATTGTAAAGGTTCCATCTAATTTCTCCAGAGTTCAGGGGGAGCATGACCTACGGGTATCTGCTTATTTTACAAGGTGAGGAACAGGCTTGAGTTAATTTGAACCGTTGCGTGCAAATGCCAAGGCGCTCTACACTTTCGATGGAGTAAAGGTTACGCAACGCGAAAAGGACACGCTCCGTATAAAAAGGGCTGCTGTTTATCTATGTTAATGACATCGGTCTACTCCAGATCACTACTCTCAATAAGTTATGGGAATTGTTTCACGACGCCTGAGCACCTACATCTCTTTTTTTATGTCATCCTTAAGTCGGGAGTTACTGATACATTTGTGTGTTTCGTTGTAATTCGCACATGTCTATAGGGTACTAGCTGAAGTGGTAAAACATTAAGACTAGGAGAATCGATGTACCTTGTGGGTAGCACCGCCCAATATAAACTACACAATATCACCATAACTATAAGCGTGCCTGGTATATATGTTCGAGTTACAATTTGACACTTGCGGAATGGAAGTTTTTAAACCGTCAACGAATATCACGCCGACTGTCGGATCTTCCCGGAAAGGAAGCTACTCTTTAAGTTGATTTATTTTTAGCCTATTTGCTTCTCTTATCCTATCATCCAACTGGGCCAAAGTACTTGTGAATTGATCAAGGCCCCGATACCGACTATGCTAGAGGCTGAGGCAAGGGAGCCGCGGGGAACACTGCGCGGTAGCACGCGGACCTCGACGGGGAGGGCCCGAGAATCGTTACGCGTGATTGAGGACTTGTTTGACGCTTATAAGGCCCGGCTTTTGTAAGCGTGACGGTGGACGCACGGCACGCTACAGTTCCGTTTTTAACGACGCGAGACGAATCCCTCCTAGACAGGGGCTTCGATGCCGGCGGGACTGCCTGGGAAAGGGTCGACTCCATCTGTCCAGTAAGCGAGCTTCGGTGAATTGGCACCCTGGCATGCTCCGGGTGTCTGCCCAGTGACCCGCAGGATTTGCGGGCCCCCGCTCGCGCGGATAGTCCAGTTAGCTCTAGTTGCTGCCTCACGCCGTGATTGCGCGTCATCAGAAGAGGCAAATGAGCCCGACACGCCCCTCACTTAAGCGACGAGCGCTGGGGCTTCGCTCCGGACACCCCCGGCTCGCGGCGCCGACCGCGGTGAGTTAAAGGACGGCTGTTTAGCAGGGTGACGCCGATAGCGCGACCGTATGTTACGCCCAGCCCTCGGGTGGTGCTTTCGCTGAACATCAGCATGTTCCGAGTTAGGGCCCCATCACGTTGCATCCTTGAAAAGCCCAAGATCCGCACGTCACTTAACCGTATGGACGGTAGATGTAACAGCAGAACGGGAAGTGCGGAGAAGTGTTGACATACCGTCCGTATCTAGGTGGTGCTGATCCGTCACTTTCCGCGACTTTATTAGGCCTATGGGACCCCAGGTGAGGAGCTAGCCCGCATCTGGTAATGGCGTAGTCGGCCTGGTCTGAAGCCCGTGAAACTATCACGTGTACGACGGGTAACCCGGTTCTACGGGCGCTAGACTACGGCTATAATTCAAGGAGGCACGAAGCGATCGGCAGCGGCTGCCATCCCACCCGTGCGAACGTTCCGATTAGGTCGGGCTCCCCGTACGTAACTAAGCGCAGAACCGGCCCAAGCGACGCCACGGCCGCTGATATATGCCCGGTGCAGCCCCCGGCCGCTGGGGGCGGGGAAGGCAGGCTCGCGCGCGCGATCCCAGGGGGTCGCCTGGGATCAAGCGGTTGCCGCGGGCGATCCGCGCGCCCGCGCGCCTCGCGAGTCGGGCGCCCATCGCGCCGGCGGCCCCTGGGGCGGGTCCCGCGGGCTCCCGGCGGCCCCTCAGGCCGCGGCCCCGACTGGGCGCCCCGAGGCGTGCTGCGGCAGACGGACAGCGCGGGGGATCGGCCCGTGCGGCGGGTGCGGTGAGGGCCCGCCGCGCGAGTTGGCCGCCTCCGCGCGCGCCGGGCCCGGGGGACCCGCGGGTGGGGGCGCGGGGGTTCGGCGGAGCGCCCAGTACCGCTGCGGATACGGGGGCCCGGAGGGGACCGGCCCCCGGAGGTCCGTGAGGGAGGCTCTACCCCCCGCCACGCGCAACACGCCGGGGACCGCCTAACGGCAGCCCGCACGACCCGGGGCCCCCGGTTCGGCAAACGCAGGCGGAACGCCAGAGGGACCGCCAGGGAGCGAGCGGGCAAGCGCGCCCCCGTGGGCACGCGACACCGTAGGCGGGCGGAGGGCACCCGACCTCGGCCGTCGGGGCGCGTGGCCGCGGTAATGGCGGGGACGCGCCCCGGGGGCGGTTGTACCTGCCGCGGCCCGGCCCAGACCCGAGCGGCGCGCGGCCGGGTGGCGCGCCCTCACCCCCGGGGTGGGCGTTCCCGGCCGGCGCGAATCCGGCGAGGGCCACCGCTGTCCCGCGCGACGGGCCGGACTCCCGGCGCCCCAGGCGGCTCTACGCGAACTACTGGGCCGACACCTGCCGCGCGCGAAGAGGAGCTGGAGCGCCCCGGGTGGAACACCACCTGCGGCCAGGCAGCCTCTGCGGAGGGCTTGGGGCGGGCCAGTCCGGCGCCGAGGGGCGCCCCAGGGCAGGGGGCCATCATTGTTCCGAACCCTGCACGGCGGCATTCGCCGAC     
O       ATATAGTAAAATGTCATATTTCAATTTTTTTTTAATATCAAAATATATAAAATAGAAAAGATAATTAACTAACTATAGATTAGAGAATATATGCACTATATAAACATGAATATAATAACTGCAAATTGATATTAAACGTTGTTTTATTAATGATCACAAATAAGAATTAATAATAGTCCAAAAACAACATGATAATAATATATAACATACTATCATTTTAATGTTTACAATTTTAGTTTTATACTTAAGTAGAGGTTGTTTTAGGAGTTTATGCATCATGATAACAATTTTATACATATACTTTGCTTCTAATAATCTCTTTTAAATCTCAGTTAGTATTAAAACTTTGTTTAATAGACTTAAGAGTAAATAATTATTTAGTATTTATCAAAATGCATTACTTAAGTACGATATTACATAGTCGCTATTTAATAGAAGTCTTAAGTTTAGACGCATGTTACAATAATTTGGACATAATAAAATATAATTTGGACAATTATAATATACAATTATGTCATTACTTTTTATTACACTCAAACACTTAATTATAATATACAGTACCTAAGTAAGAATTTTGAGATAGAATGCAATGAATAAAGGAGAGGAAATTGATCTAGTTTAATATCGTATTATTTAAAAACCAAATTTGTTATATATTTGACCTTCAAGAATGAGATATATTTTTAAGTAAGATAATATTCACAAATAATAAATTGGCTTATATTTTTTATGAATTAAAGTTTTATATTGGCTGGAATATTAATGGAATATTCTAGTTTAGTCATTTAATTAATAATTACCATTTAATAATAATATATTTAATTTTATTATTCGTATTCACTTCGATTGTAAATTATTTATCACGTTTATACTGATACAAATTTTGAAAAAATCTAAAAATTAACTTAACTAATTATTGCTTTTTTTTTCACCGCAAAATAGATAGGCTTAATTTGCAGTCAAGAAAATGTAATGGTCATAGAATCGACCCTTTAATTGCAGGCCGAGAACATATTCAGAACAATTAAATATCCGAACTTGTTGTATTTGGTATTATTGCGAATCGTGGGAGCAGGACAGACTGAGTGGGGAAACAAACGTTAAGTAGGTACAACCACTTTATCATTGCTCAGGGTTTAATAAGGTTCTCCAATTCCCTCTCAGAATAAAGGTACCAATGCATCCCAATTATGCACATCTGGAATCGAAGGTGCTCCTGTACACGGCTTGATCAGCAGAATAGATATAACAAAACCTAAGCACTGATAAAAGATGAATGATGTGCAATTAATCAATCTAAATTATTTGTTTTTCCCCTTCTATATTAAAATCGTGATACTACGGTTATTGTAAAGATTTCATCTAATTTCTCCAGACTTCAGGGGGAGCATGACCTACGGGTATCTACTTATTTTACAAAATGAGGAACAGGCTTGAGTTAATTTGGACCAATGCGTGCAAATGCCAAGGCGCTCTACACTTTCGATGGAGTAAAGGTTGCGCAACGTGAAAAGAACACGCTTCGTATAAAATGGATTGCTGTTTATCTAAGTTAATGAGATCGATCTCCTCCAGATCACTACTCTCAATAAGTTATGGGCATTGTTTCACGGCGCTCGAGCATCTTCATCTCTTTTTTTATGTCATCCTCAAGTCAGCAGTTACTGATACATTTGTGAGCTTCATTGTAATTGGCACACGTCTTTAGGGTACTAGCTGAAGTGGTAGGATATTAAGATTAGTAGAATAGCTGTATCTTGTGGGTGGCACAGCCCGCTATAAGCTAGATAATATCACCATGATCATAAGCGTGCTTGGTATATATGTTCGAGTAACAATTCGACACTTGCGGAATAGAGGTCTTTAAACCATTAATGAATATCACGTCGACTGTCGGATCTTCCTGGAAAGGAAGCTACTCTATAAGTTGATTTGTTTTTAACATGTTTGATTCTCTTATTCTATTGTCCAACTAGGCCAGAGTACTTGTGGATTGATCAAGGCCCCGTTACCGACTATGCAAGGGGCTGAGGCAAGGGAGCTGCGGGGAGCACTGCGCGACGGCAGGCGGAACTCGACGGGGAGGGTCCGAGGGTCGTTACGCGTGATTGGGGACTAGTTTTACGCTTATGAGGCCCGGCTTTTGTAAGCGTGACGGTGAACGCACGGCTCGCTACACTTCCGTTTTCAACGACGCGAGGTGGATCTCTCCAAGCCAGGGGCATCGATGCCGGCGGGACTGCCTGGAAAAAGGTCGAATCCATCTGTCCAGTAACCGAGCTTCGGTGAATTGGCACCCTGACACGTTCCGGGTGTCTACCCGGTGACCCGCAGGATTTGCGGGCCCCCGCTCGCGCGGATAGGCCAACTAGCTCTAGTTGCTGACTCACGCCGTGGCTACGCGTGATCGGAAGAGGCAAATGGGCCCTACACACCGCTCACTTAAGCGGCGAGCGCTGGGCCTTGGCTCCGGACACCCCCGACTCGCGGCGCCTACCTTGGTGAGTTAAGTGGCCGCTGTTTAGCAGTGTGACGCCGGTAGCGTGACGGTACGTTACGCCCAGCCCTCAGGGGGTGCTTGCGCTGGAAAACAGCATATTCCGAGTTGGGGCCCCATCACATCGCATCTTTGAAATGCCCAATATCCGCACGTCACTTAGCCGTATGAACGATAGACATGACTGCATTAAGGGAAGTGCGGAGAAGTATTGACATACCGTCCGAATCTAGGTGGTGCTGATCCGCCACCTTCCGCGACACTATTAGGCCTGCGGGACACTGGGTGAGGAGCCACCCCATGACGGGCAATGGCGTAGTCGGCGTGGGCTGAAGCCCGTGATACTATTACGTGTACGGCGGGCAACCCGGTTCTACCGGAGCTAGACTGCGGCTATAGTTCGAGGGGGGACAAAGCGATCGGCAGCGGCTGCCGACCCACCCGTACGAACGTTCTGACTAGGCCGGGCTCCCCGCACGTAACCGGGCGCAGAACCGGTCCAAGCGACGCCACGGCCACCTAGAGATGCCCGGCGCAGCTCCGGGCCGCTGGGGGCGGGGATGGCAGGCTCGCGCGCCCGGTCCCAGGGGGGCGCCTGGGATCAAGCGGTTGCCGCGGGCACTCCGCGCACCCGCGCCCCTGGCGAGCCGGGCGCCCATCGCGCCGGCGGCCCCCGGGGCGGATCCCGGGGGCTCCCGGCGGCCCCTCAGGCCGCGGCCCCGGCTGGGGGGCCCGAGGCGTGCTGCGGCAGACGGACCGCTCGGGGGATCGGCCCGTGCAGCGGGTGCCGTGAGGGGCCGCCGCGCGAGCTGGCCGCCTCCGCGCGCGCCGGGCCCGAGGGACCCGCGGGTGGGGGCGCGGGGATTTGGCGGATTGCCCAGGTCCGCTGCGGATACGGGGGCCCGGAGGGGCCCGGACCCCGGAAGACCGTGAGGGAGGCTGTGCACCCCGCGACGCGCCGCAGGCCGGGAAGCGCCGAACGCCAGCCCGCACGGCCTGGGGCCCCCAGTTCGCCAACGGCAGGCGGAGTGGCAGAGTGACCGCCGGGGAGCGAGCGGGCGGGCGTGACCCCGTGGGCACGCGACGCCGTAGGCGGGCGGGGCCCGCCCGACCTCGGCCGTCGTGGCGCATGGCCTCGGTAATGGCGGGGCCGCGCCCCGGTGGCGGTTGTACCTGCTCCGGCCCGGCCCAGACTCCAGCGGCGCGCGGCCGGGTCGCGGGCCCTCGCCCCCGGGGTCGGCGGCCCCGGCCGGCGCGAATCCGGCGAGGGCCAGCGCGGTCCCGCGCGACGGGCCGGACTCGCGGCGCCCCAGGCGGCGCCACGCGAAGTACTCGGCCGACCCCTGCCGCGCGCGCCGAGGAGCTGGAGCGCCCCGCGTGGAGCTCCACCTGCGACCAGGCAGCCTCTGCCCAGGGCTTGGGGCGGGCCAGTGCCGCGCCGACAGGCGCCCCAGGGCAGGGCGCCATCCCTCGTCGGAACCCAGCACGGCGGCATTCGCCGAC     
P       ATATAATAAAATATCATATTTCAATTTTTATTTAATATCAAAATATATATAGTAAAAGAGATAATTAGCTGACTATAGATTAGAAAATATATACACTATATAAGCATGAGTATAATAACTACTAATTAATGTTAAACATTATTTTATTAATAATCACAAATAAGAATTATTAATAGTCCAAAAACAACATGATAATAATATATAGCATACTATCATTATAATGTTTGCAATTTTAGTTTTATACTTAGATAAAAGTTGTTTTAGAAATTTATGCATCATAATAACAATTTTATACATATACTTTGCTTCTAATAATCTCTTTTAAATCTCAATTAGTATTAAAACTTTGTTTAATAGACTTAAGAATAAGTAATTATTTAGTATTTATCAAAATACATTACTTAAATACAATATTGCGTAATCGCTGTTTAATAGAAGTCTTAAGTTTAAACGCATGTTACAATAATTTAAACATAATAAAATATAGTTTAAACAATTATAATATACAATTATATCATTACTTTTTATTACACTCAAACACTTAATTATAATATGCAATACCTTAGTAAGAATTTTGAGATTGAATGCAATAAATAAAGGAGGGGAAGTTAGTTTAGTTTAATGTCATATTATTTAAAAACCAAATTTGTTATATATTTAACCTTCAAAATTGAGATATATTTTTAAGTAAAATAATATTCACAAATGATAAATTGGCTTATATTTTTTATGAATTAAAATTTTATATTGACTGAAATGTTCATGAAATATTCTAGTTTAATCATTTAATTAATAATTACCATTTAATAATGATATATTTAATTTTATTATTCATGTTCGCTTCAATTATAAATTATTTATCACATTTATACTGATACAAATTTTGAGAAGTTCTAAAAATTGACTTAACTGATTATTACTTTTTTTTTCACCGCAAAATAGATAAACTTAATTTGCAATCAAGAAAATGTAATAGTCATAGAATCGACCCTTTAATTACAGGTCGAGAGAATGGTCAGAGTAATTATATATTCGAACTTGTTGTATTTGGTATTATTGCGAATCGTGAGAGCAGGACAGACTGAGTGGAGAAATAGACGTTAGGTAGGTGCAGCCACTTTATTATTGCTCCGGGTTTAATAAGATTCTCCAATTCCATCTCAAAACGAATATACTAATGCATCCTAATTATGTACATCTGGAATTAAAGATACTCCTGTACACGCCTTGATCAGTAAAACAGGTGCAAGAAAGCCTAAGTACCGGTAAAAGATGGATAACGTGCGATTACTCAATCTAAGTTATTCGTTTTTCCCCTTCCGTATTAAAATTGCGATATTACGGTTAATGTAAAGGTTCCATCTATATTCTCTAAACTTCCAGGAGAGCATGACCTACGGGTATCTGCTTATTTTACAAGGTGAAGAACAGGCTCGAGTTAATTTGAACCGATGCGTGCAAATGCCAAGGCACTCTATACTTTCGATAGAGTAAAGGTTACGCCACGCGAAAAGAACACGTTTCCTATAAAAAGGATTGCTGTTTTCCTAGGTTAATGAGATCGGTCCACTCCAAATCACTACTTTCAATAAGTTATGGGAATTGTTTCACGACGCCTGAGCATCTACATCTCTTCTTTTATGTCATCCTCAAGTCAGGAGTTACCGGTACATTTGTATGCTTCGTTGTAATTGGCACACGTCTCTAGGGTACTAGCTGAAGTGGTAAACCATTAAGATTAGTAAACTAGCTGTATCTTGTGGGTGGTACAGCCCGACATCAACTAGACAATATCACCATAATTATAAGCGTGCTTGGTATATATGTTCGAGTAACAATTCAACACTTGCGAAATGGAAGTTTTTAAACCATGAATGAATATCACGCCGACTGTCAAATCTTCCTGGAAAATAAGCTACTCTATAAGTTGATTTATTTTTAACATATTTGATTCTCCAATCCTATTATCCAACTGGGGCAGAGTCCTTGTGTATTGATCAAGGCCCCGCTACCGACTATGCAAGAGGCTAAGAGAAAGGAGTTGCGGGACGCACAGCGCGGCAGCGGGCGGATCTCGACGGGGAGGGCCCGAGAGTCGTTACGCGTGATTCGGGACTAGTTTGACGCTTATAAGGCCCGGCTTTTGTAAGTATGACGGTGGACGCACGGCACGCTACAGTTCCGTTTTTAACGACGCGAGGCGAGTCTCCCCTAGCCAGGGGCATCGATGCCGGCGGAACTGCCTGGCAAAGGAACGAATCCATCTGTCCGGTATGCGAGCTTCGGTGAATTGGCACCCTGACATGTTCCGGGTGTCTACCCGGTTACCCGCAGGATTTGCGGGCCCCCGCTCACGCGGATAGACCAATTAGCTCTAGTGGCTGCCTTACGCCGTGGTTACGCGTGATCAGGAGAGGCAAATGTACCCTACACACGGCTCACTTAGGCGACGAGCGCTGGTCCTTCGCCGCGGACACCCTCGGCTCGCGGCGCCGACCGTGGTGAGTTGAGCGGCCGCTGTTTAGCAGAGTGACGCCGGGAGCGCGACCGGATGTAACGCCCAGCCCTCGGGTCGTGCTTCCGCTGAACTCCAGCATATTCCGAGTTAGGGCCCCATCACATCGCATCTTCGGAAAGCCCAACATCAGCGTGTCAAATAACCGTATGGACGATAGATTTAACTGCAGAAGGGGACATGCGGAGAAGTATTGACATACCGTCCGAATCTTGGTGGTGCTGATTCGCCACCTTCCGAGACACTGTTTGCCCTCTGGGACCTTAGGTGAGGAGCCAGCCCGTGTCGGGTAATGGCGCGGTCGGCCTGATCTGAAGCCCGTGAGACTATCACGTGTACGGCGGGTAACTCGGTCCCACGGGTGCTAGACTGCGGCTATAGTGCGAAGAGCCACGAAGCGGTCGGCAGCGGCTGCCGGCCAACCCGTGCGAACGTTCCGACTAGGCCGGGCTCCCCTAATGTAACCGGGCCCAGAACCGGTCCAAGCGACGCCACGGGCACTGAGAGATGCCCGGCGCAGCCCCGGGCCGCGGGGGGCGGGGACGGCAGGCTCCCGCGCCCGATCCCAGGGGGACGCCTGGGATCAAAGGGTTGCCGCTTGCGCTCCGCGCCCCCGCGCCCCTCGCGAGCCGGGCGCCCATCGCGCCGGCGGCCCCGGGGGCGGATCCCGGGGGCTCCCGGCGGCCCCTCAGGCCGCGGCCCCGACTGGCAGTCCCGACGCGTGCTGCGGCAGATGGACCGCTCGGGGGATCGGCCCGTGCCGCGGATGCCGTGAGGGCCCGCCTCGCGAGTTGGCCGCCTCCGCCCGCGCCGGGCCCGGGGGACCCCCGGGTCGGGGCGGGGGGGTTTGGCGAAGCGCCCAGTGCCGCTGCGGATACGGGGGCCCGGAGGGGGCCGGCCCCCGGAGGGCCGTGAGGGAGGCTCTGCGCCCCGCGGCGCGCCCCAGGCCGGGGATTGCCGAACGCCAGCCCGCACGACCCGGGGCCCCGTGTTCGCCAAACGCAGGCGGGCCGGCAGATGGACCGCCGGGGAGCGAGCGGGCGAGGGGGTCGCCGTGGGCACGCGGCGCCCTAGGCGGGCGGCGCCCGCTCGACCTCGGCCGTCGTGGCGCATGGCCTCGGTAATGGCGGGGGCGCGCCCCGGGGGCGGTTGTACCTGCCGCGGCCCGGCCCAGACTCGAGCGGCGTGCGGCCGGGTTGCGAGCCCTCACCCCCGGGGTCGGCGGCCCCTGCCGGCGCGAATCCGGCAAGGGCTAGCGCGGTCCCGCGCGACGGGCCGGACTCCCGGCGCCCGAGGCGGCCCCACGCGAAATACTCGGCCGACGCCTGCCGCGGGCGGCGAGGAGCTGGAGCGCCCCGCGTGGAGCTCCACCTGCGGCCAGGCAGCCTCTGCAGATTGCTTGGGGCGGGCCAGTCCGGCGCCGACGGGTGCCCCAGGCCAGAGGGCCATCCTTGGTCCGAACCGGGCACGGCGGCATTCGCCGCC     
