# Supplementary material for: A simple method for data partitioning based on relative evolutionary rates
Source: PeerJ. 2018 Aug 28;6:e5498. doi: 10.7717/peerj.5498 (PMC6118207; doi:10.7717/peerj.5498)
Supplement: Data S1 — The datasets are provided in the PHYLIP format. [file peerj-06-5498-s002.zip › DataS2/SS11-10.phy]

17  4000
out     TAATTTAAAATTTATGAAATGAATTAACTAATTAATTAAATACTATGAGAAAAATATAAAATATGGGTAAATATTTCTTCTATATATCAATTAATTATGAAAGATTGCGATATCTTTTAATATGTATAAAGCTACAATTGGTAACTAAATCTAGTGTATTTACTGGGGATAAACTTAATGTCTAATATATAAAACTGCAAACATAATGATAACAATGTTTACATTTATTCTTAAAAGATTGAGTAGTTAATAATAATTTCTTTTTCTAAATATCTTAAATTTGACTAATTTATAGCTACATATAAAAACGTAATATATTAATTTTATAGAATCCCATGTTAAGTAAATAATAATTTTAAATTACTCACAAAAAAATATAATATTGATTGGTCAGTTGCTCACTATAATTCGATTAAAATATTAATTTATAAATTTTAATTAATAACATAGAGGTTTTTTATTAGCATCTTACTAATAATTTGGCATTTTGGGTTTATTTTATAATTAAACTACTTCTCGAAAAATGAGGATCTGAGATATTGATAATGAATTAGAAATAACAATACTAATTGTCTATTGTTTTATACTAATTAATGTTCAGTTAGTCTGATACACTAATCGAACAACTAGATAGACTTTTCACTAGACCGTAATCTATATTTTACAGTCTCTCTCTTTGTAATTACATCAGTTACAATAAACATTGAGATAATATATTATTAAAAATAAATTTAATTATTATAGGAGTCTAACTATTATATTCATAATACAAATTACAGGAAACACAATAATACATTTTGAATGTAGATATATACTAAAAGTTACAAACGTTTACATCTTAATTTAAAACTTTATTCATTTTTTCAACTAATAATATTTCATTCAATGAAAAATAGTATACACTATACCATAAAAGAATGACATAATATTATATTAGAAAAAAAAAACGTTTATGCCAGAAAAAATTTCCTTTTGTGCATTCTCATTTTGTTGTCTAGCAAGTAGGGGGAGGTCTCTTACCGTGGGGCTGGTACTATGAGAGGCTCGAATTACTTATCAGACAAGTTTCGGTGATTCAAATATTAGGCCGACTCTTTATGCAGTTCCAAGCAATCGATCATAGACAAATAAGTTCTGTCTTTCGGGACGTTATTTCTTATTGACTACGTAACAACTGCCTTTGAGCGACAGAAAAGTCTAACCTTGGGATTTAAGGGGTTCCTTCTATGCCTAGAAGGTCCATTATGGCATTTTCGTGAAGCAAGAGGGATGCTAAAGAACTTAGCAGTTCATAATTAGACATGCCATAGATGAATTAATATAGGTACTCAATCCGTGCATGACTCGAGTCGGAAGACCAATTCAAGAGAATATGTAAACATTCTTGTTCACCTGGAAACGATGTTTCTTAAAAATTGAACATTTTAGTCAAGATATTTTAGGAAACGAGATGTCAAGGTGAAAAGTGGTAATGGCACTGGGAAATAGGTTTCAGAAATAGAAAACTAGATCCTGTAGCTAACTGGCAAGATAAGGACTTTTTCAGGCTACTACGAATTTGCTCGTACTTTAAAGTGTATTAAGTCTAGATATCCGAATCTCTGGCTTTTAATTTCTCGATAACAAGTCGGGTGAATTAGTCATACCGTGATATTAGACCCACAGGCTCTTATTCATTGAGCGTGAGCCAACTATTCTAGCTTTTTACATATCGTCATTCCAACATTCTTTTCCTGATCACCTCAGTTAATTGGGCATCTTACTAACCTTGCCTAACACATTAATTAAACTAATGCCTAAGTAAAGATACTAGCGATGAATATGCATAACTTAAGGCGTGAAAGAAGTAGGTAACTTTGTGGTTCGATGGTTTTTACTTATTACAGGTTCCATCCATACTTCTATAACACAAGTAAGGTCATTTTATTAACATTTCCCTATGAGGCTGGAGCAAACTTTTGACCAGTCCACGCTAATTTAATTTTAATGTACATCAAAATAATGCCCAGGAAGGCGCACCCCGTACAAGATTGAGTCAACCCCGGCTGGGGGGGCCGAACCAGCAAATGATTGCACAGGCTACTTGACCTTGATGGAGCACCGACAGCACAAAGGGAGCCACGCCACACCGCGCTGGGCAACTAATCACTTCCTGAGCTGTCTCGTGTGTCACGCACCTAGCCCGACCACCTTAACGCCCGTACAGACGAGGCCGATTTAGTGGCCCTACTGCCGGAAGCTCCGGGTGGTTGCAGAGGTCGCTTCACCGGACGCATGCAGGGGCTAGAGCCGAGACCCGGAGGTGTGTACGTCCGTACGTGATCCCCCCCCGGCGGTGGCCCTCGGATTACGGACTTCGTGGGGCTGTATGGCACTACTAACTGGTTACTGATCGGAGTGCTCCACTGCCTCGGTTTCGGACCCGTTCGGAAAGCTCCTCTGTCTTTGACTGGCAATGGGCGACCCCTGTGCCTAACCCGAACTAGTGCGAATGTTATCGCTGGGCTGGGTCCGGAACGCCGCCGCAGGCCATGGTCGCCCTTGACGCCCATTGTCGCCGCATTGAATACAGCTGCGGGTCTAGTATAATGGAAGCCGCGTAGAGTGGCCTCTAGAGCGGTTCTGGTGCCGAAGAAACAGAGGTACAGCCATGACTGTTCTGGACACCTACTAAGTAAGGGTTTGATCTCGTACCTCTAGGCCAGCTCCTCTTGTGCCGAGGCCATCGTTGGTTGCCCTGGCCTATCGTCACCCCGTGGGTCCCTAACTTTTCACTATTACTAGTTGTGAGCCACTCGCGTACGGGCGTTAGCGCCGTCGCAGAACGGATGGTCCATACTCGCCGACGACGCGAGTGACCGTCATAGCGCGAGGATGCCCCTAGCGGGCGTGTGCGGCATCTTTCAGGCTTGGTAGCGTGTTACGTCTTACCGGAGGCGGTACGTCTTATTGAAGGCGCCTTTCCCCGCTTCCCCCCCGCGCTAGGCCCGTGTCGCGTTCGCCACGGGGTGAGTTCCGCGCCGGGCGGTCTCCGGCGCGAGACCCGCCCTGTGCCCGGCTGGCAACCGTGTGGCGTGGGCGCCCCGGCACCGCTTCCCCTCCCGGGGGGGCCGCGCGCACGGTGCGTCCACGGGTGCCAGGGCGAGCCGGGTCGTCCGCACGGCTGCCGCCGCGCAGGCCGGGGGCCGGTGGCTCGGACGCCCCGGTCCGGCTGCGCTGAGACCCCCCGGCGTCCATGCGGCGCCGACATCCGGGGGCCCGGGCTTCCGCTCGGTCCAAGCTCGGGGGGGGCACGCCGGCGGTCTCCGGGGTGCTTGGTGGCCCTGACTCCCCCGATCCGCCGCAGTTCGCCGCCCGACGCGGGCGCCGCGCCTTCGGCGGTGAGTCCGCCTCGGCGGCTGTTGCCCGGACTGGCCTGGGGCCTGTCCGAGTATGGCGGGGTCGCCCGTCCCCGGGCCCGCGCCGAAGGCGGGGGGTGTGCCGCCCGGGGCGGTCCAGGGCGGTCCGGCAACAGTGGTCCGGCCGTCGGACCCGTGAGCCCGCGGCAGACCTCCCGCGTGAGCGAGCCTGCGCCCTCGCTCCGCCGCCGCCTCCGCCTGCCGGCCGGCGGGCGGGCCGCGCTTCGCCGCGATAACCGGTGGGGGGGCCGCGCGCTGCGGACCCGCGCGGGTCGCCGGCGCAGCGAGCGATGGCGCGCCCGGCGCGCCTTGAGTCGACGGCGGAAACCGGCGGGGGGGCGACCCGACGGGGGGCGCACCGGCCCCCAGCGCCCTAGGTACGGTCCAGCCGGGGGGGGCGCCCTGCCGCACGCCGCCGGCTCGCGGCACCGCGGGCCGCGGAGTTCCGGGGCCCGTTGCGCGCCCGCCCTCTCTCGTTCCCCCGTGGGGCCCCTCCCCCCGGAACCCCCGGCGCCAGGTACCCCCGGCCGCGCCGCGGGCGTTGCCCCCCGCGGCCGGCGGCCCACGCCGCACGCCCGGCTTTCACCGGGGCCGAGTCGTCA     
A       TAATTTGAAATTTATGAAATAAATTAACTAATTAATTAAATACTATAAAAAAGATATAAAATATGGATAAATATTTCTTCTATATATCAGTTAATTATAAAAGATTACAATATATTTTAATATGTATGAAGCTACAATTAGTAACTGAATCTAGTATATTTACTAAAAATGAACTTGATGTCTAATGTATAAAGCTACAAACATGATAATAACAATATTTACATTTATTTTTAAAAAATTGAGTAATTAATAATAATTTCTTTTTCTAAATATCTTAGATTTGACTAATTTTTACCTGCATATAAAAACATAATATATTAATTTTATAAAATCCCATATTAAGTAAATAATAATTTTAAATTACTCACAAAAAAATATAATATTAATTGGTCAATTGCTCACTATAATTCAGCTAATATATTGATTTATAAATTATAATTATTAACATAAAAATTTTTTATTAGCATCTTACTAATAATTTGGCATTTTGAGTTTATTTTATAATTAAACTACTTCTCAAGAAATAAAGATCTGAAGTATTAATAATAGGTTAAAAGTAACAGTACTAATTATCTATTATTTTATACTAATTAATATTCAGTTAGTCTAATGCGCTGATCAAACATCTAAATAGACTTTTCACTAGACCATAAACTATATTTTACAATCTCTCTCTTTGTAGTTACATCAGTTGCAATAAACATTGGAATGATATATTGTTAAAAATAAGTTTAATTATTATAAGAATCTAACTATTATATTCATAATACAAATTACAGAAAACACAATAATATATTTTAGATATAAGTATATACTAAAAATTGCAAACGTTTACATCTTAATTTAAGACTTTATTCATTTTTTCGACTAGTAATATTTCGTTCAATGAAAAATAATATACACTATACCATGAAAGAATAACGTAATATTATATTAAAAAAAAAAAACATTTATGTCGAAAAAAATTTCCTTTTGTGCATTCTCATTTTGTTATCTAGCAGCGAAGGGGAGGTCTTCTACCGTGGGATTGGCAATATGAGAGGCTCGATTTACTCACGAGATGAGTTTCGATGATTCAAATATTAAGCTGACTTTTTATGCAGTTCCAAACATTCTATCATAGACGAATAAGTTCTGTTTTTCGGGACGTCACTTCTTATTGGCTATGTAACAACTACCTTGGCGCGACATAAAAGTCTAACCTTGGGATTTAAGGGATTCCTTCTATGCTTAGCAGGTCCCTTATGGCATTTTCGAGAAACAAGAGGGATGCTGACGAACTTAGCAGTTCATAATTAGACATGCCATAGATGAATTAATATAAGTACTCAATCTGTACATAACTCGAGTAAGAAGACCAATTCAAGAGCATACGCAGACGCTCTTGTTCGCCCGGAAGTGATGCTTCCTAAAAATTGAACATTTTTGTGAAGATATTTTAGGAAACGAGACGTCAAGGTGAAAAGCTATAATAGCACTGGGGATTAGGTTTCAGACATAGAAAACTTGATTCAGTAGCTAATTGGCGAGATAAGTAATTTTTCAGGCTACTATGAATTTGCTCGTACTTTAAAGTGTATTAAGGCCAAATATTCGAGTTTCTGGCTTTTAATTTCTAGATAACAAGTCGGGTGAATTAATCATACCATGATATTAGACCCATACGCTCTTATACGTTGAGCGTGAGCCAACTGTTCTAAGCTTTTACATATCGCCATTCTAACATCCTTTTTTTGATCACCTCAGTCAATTGGACATCTTACTTACATTACCCAACACGTTAATTAAACTAATGCCTAAGTAAAGGTACCAGCACTGAATATACATAACTTAAGGCGTAACGGAAGTAGGTCACTTTGTGCTTCGTTGATTTTTACTCATCGCAGGTTCCATCCAAACTTCCATAATACAAGTAAGGCCATTTTATTACCATTTCCCTATGAAGCTGGAGCAAACTTTTGACCAATCCATACTAGTTTGATTTGTATATATATCAAAATGATGCCAAGCAAGGCGCACACCGTACGAGATTGAGTCAACCCCGGCTGGGGGGGCCGAAGCAGCAAATGATTGCTCGCGCTAATTGACCTTACTGGTGTACCTACAGCATAAAGGGAGCCACGCCACACCCCGCGGTGCACCCAATGACTTCCTGAGCTGTCTCGTCTGTCATCCACCTAGTCCGAATGTCTTACCGCCCGTACCGACGAGGCCGATTTAGTGGTCCTGCTGCCGGAAGCTCCGGGTGGTTGCAGAGACCGCTTTGCCGGACGCATGCAGGGGCTGGGACCGAGACCCGGGGGTGTGGTCGTCCGTACGTGATCTCCCGCCGGCTGTGGGCCTCGAATTACGGACTTCGTAGGGCTTCAGGGCACTACTAACTGGTTACTGATCGGAGTGCTCCACTGCCTCGGTCTCGGACCCGTTCGGAAGGTCCCTCTATCTTAGACTGGGAATGGGTGACCCCTATGCCTAACCTGAACAATTGCGATTGCTATCGCTGGGCTGGGTCCGAAACTCCGCCGCAGGCCATGGTCCCCCTTGACGCACTTTGTCACCCCATTGAATGCAGCTGCGGATCTAATATAATGGAAGCCGCATTGAGCGGTCTCTAGAGCGCTTCTGGTGCCGAAGAAAGGGAGGTACTGCCATCACTGTACCGGACGCCCACTAAGTAAGGGTTCGATCTCGTACCTCCAGGATAGCTCCGCTTGTCCCGATGCTATCGTTGGATGCCCCTGGCTATCGCCACCCTGTGGATCCCTAACTTTTCACTATTACCATTTGTGAGCCACTCGCGTCCAAACATTAGCACCGTGGCAGAACGGGTGGTCCATACTCGCCAGCGACGTTAGCGGCCGTCATCACGCGACGATGCCCTTAGCGGGCGTGTGCGAATTCTCTCGGACGTGGTAGCGTGTTACGGTTTACCGGAGGCGGTACGTCTTATGGAAGGCGCCATTCCCCGCTTACCCCCCGCGCTAGGCCCGTGGCGCGTTGGCCACGGGGTTACTTCGGGCCCGTGCGGTCTCCGGCGCGAGACCCCCCCGGTGGCCGGCGGCGCGCCGTGTGGCGTGGGCGGCCCTGCACCGCCTCCCCTCCCGGGGGTCCCGCGCGTACGGTGCGTCCACGGGTGCCAGGGCGCGGCGGGTCGTCCGAACGGCTGCCGCCACGCAGGGCAGGCGCCGGTGACCCGGACGCCCCGGTCCGGCGGCACCGAGAGCCCCCGGCGTCCATGCGGCGCCGATATCCGGGGACCCTGCCTTCCGCTGGGGCCGAGCGCGGGTGGGGCCCGCCGGCGCTCTCCGGGGGCCTTGGTCGCCCCAACTCCCCCTATCCGACGCGGTTCGCCGCCCGACGCAGGCGCGGCGGCTTCGGCGGTGAGTCCGCCTCGGCGGCCGTTGCCCGGAGTGGCCTGGGGCCTGCCCCGGTATGGCGGGGGCGCCCGTCCCCGGGCCCGCGCCGAAGGCGGGGGGTGTGCCGCCCGCTGCGCTCCCGGACGGTCCTGCAACAGTGGTCAGGCCGTCGGACCCGTGAGCCCCCGGCAGGCGGCCCGCGTGAGCGGGCCGGCGCCCCCGTTCCGCCGCCGCCTCCGCCTGCCTCCTGGCGGGCGGGGCGCGCTTTGCCGCGATAACCGGTGCAGGGGCCGCGCGCTGCGGACGCGCGCGGGTCGCCGGCGCAGCGGACGATGGCACCCCCGGCGCGCCATGGGTCGACGGCTGAAACCGGCGCGGGGGCGCCCCGAGGGAGGGCGCCCCGGGCCCTCGGGCCCTAGGTACGGTCCAGCCGGGGGCGAGGCCCTGCCGCACGCCGGCGGCTCGCGGCGCCGCGGGCCGCGGGGTTCCGGGGCCCGTTGCGCGCCCGCCCTCTCTCGTTCCCCGGTGGGGCCCCTCCCCGCAGAACCCCGGGCGCCAGGTGCCCCCGGCCGCGCCGCGGGCGTTGCCCTCCCGGGCGGGCTGCCCACGCCGCACGCCCGCCTTTCTCCCGTGCGGAGGCGGCA     
B       TAGTTTAAAATTTATGAAATAAATTAACTAATTAATTGAATACTATAAAAAAAATATAAAATATGGGTGAATATTTCTTCTATATATCAGTTAATTATAAAAGGTTACAATATATTTTAATATGTATGGAGCTGCAATTAGTAACTAAGTCTAGTATATTTACTAGGAATAAACTTAATGTCTAATATATAAAACTACAAACATGATAATAACAATATTTACATTTATTTTTAAAAGATTGAGTAATTAATGATAATTTCTTTTTCTGAATATCTTAAATTTGACTGATTTATAACTACATGTAAAAACATAATATATTAATTTTGTAAAATCCCATATTAAGTAAATAATAATTTTAAATTACTCACAAAAAAATATAGTGTTAATTAGTCAGTTGCTCACTATAATTCGATTAAAGTATTAATTTATGAATTTTAATTAATAACAAAAAAATTTTTTGTTAGCATCTTACTAGTAATTTGGCAATTTGGGTTTATTTTATAATTAAGCTACTTCTCAAAAGATAAGGATCTGAAATATTGATAATAGATTAAGGGTAACAATACTAATTATCTATTGTTTTATACTAATTGATGTTCGTTTAGTCTAATACGCTAATCAAACATCTAAATGGACTTTTCACTAGACCATAAACTATATTTTACAATCTCTCTCTTTGTAATTACATCAGTTACGATAAACATTGAGATAATATATTGTTAAAAATAAATTTAATTATTATAAGAATCTAACTATTATATTCATGATACAAATTACAGAAAACACAATAATACATTTTAAATATAAATATATACTAAAAGTTACAAGCGTTTACATCTTAATTTAAAACTTTATTCATTTTTTCAACTAATAATATTTCATTCGATGAAAAATAGTATACATTATACCATGAAAGAATAACGTAATATTATATTAAAAAAGAAAAACATTTATGTCAAAAAAAATTTCCTTTTATGCATTCTCATTTTGTTATCTGGCAAGGAAGGGGACGGCTTCCACCATGGGACCGGTAATATGAGAGGCTCGAATTACTCATCAGACAAGTTTCGCTAGTTCAAATATTACGCTGATTTTTTATACAGTTCCAAGCAATCAATCACAGATGAATAAGTTCTGTTTTTCGGGACGTTACTTCTTATTGGCTATGTAACAACTACCTTCGCGCGATAAAAAAGTCTAACCTTGGGATCTAAGGGATCCCTTTTATGCTTAACAGATTCTTTATGATATTTTCGAGTAGCAAGAGGGATGCTACAGAACTTAGCAATTCATAATTAGACATGCCATAGAAGCATTAACATAGGTACTCAATCTGTGCATAACTCGAGTAGGAAGACCAATTCGAGAGAAGATATAAACGTTCTTGTTCACCTGGAAGTGATGCTTCGTGAAACTTGAACATTTTCGTGAGGATATTCTAAGAAACGAGACGTCAAGGTGAAAAACTATAATAACACTGGGGATCAGGTTTCAGAAATAGAAAACTGGATTCTATAACTAACTGGCAAGATAAGCAATTTTTCAGGCTATTAGGAATTTGCTCGTACTTTAGAGTGTGTTAAGGCAAGATATTCGAATCTCTGGCTTTTAATTTCTAGATAACAAGTCAGGTGAACTAACCATACCGTGATATTAGACCCACACGCTCTTATTCGTTGAATGTGGGCCAACTATTCTAGGCTTTTACATGTCGCCATTCTAACATTCTTTTTTTGATCACCTCAGTCAATTGGTCTTCTCACTAATATTGCCTTACACGCTACTTAAACTAATGCCTAAGTAAAGGTACTGGCGATGAATATGCCTAACTTAAGGCGTAAGAGAAGTAGGTCACTTTGTGATTCGTTGATTTTTGCTCATCGCAAGTTCCATCCATACTTCTATAATACAAGCAAGGTCATTTTATTAACATTTCCCTATGAGGCTGAAGCAAACTTTTAACCAATCCACGCTAGTTTAATTTTAATGTATATTAAAATAATGCCCAGGAAGGCGCACGCCGCACAAGATTGAGTCAACCCCGGCTGGGGGGGCCGAACTAGCGCATGATTGCTCGAGCTACTTGACCTTCCTAGAGTACCTACAGCACAAAGGGAGCCACGCCATACCCTGCTGTGCACCTAATGACTTCCTGAGCTGCCTCGTCTGTCACTCACCGAGGCAGACCACCTTACCGCCCGTGCAGACGAGCCCGATTTAGTGGCCTTACTGCCGGAACCTCCGGGTGGTTGCAGAAGTCGCTTTGTCGGACGGATGCAGGGGCTGGAACCGAGACCCGGCGGCGTGGTCGTCCGTACGTGATCCCCCCCCGGTTTTGACCCTCGAATTGCGGACTTCGTCGGGCTTCGTGGCACTATTATTTGGTTACTGATCGGGGTGCCCCACTGCCTCGGTCTCGGACCCGTTAGGAAAGCCCCGCAATCTTCGACTGGCAATGGGCGACCCCTGTGCCTAACCTGATCAAATGCGAGTGTTACCGCTGGGCTGGGCCCGGAACTCCGCCGAAGGCCGAGGTCCCGCTTGACGCACGTTGTCACCCCATTGAATGCAGCTGCGGGTCTAGTATAGCGGAAACCACGTCGAGTGACCTCTAGAGCGCTTCTGGTCCCGAAGGAATAGAGGTACGGCCATAACTGTTCCGGGCAGCCACTAGGTAAGGGTTCGATCTCGTACTTCCAGGTTAACTCCACTTGTACCGATGCTATCGTTGGACGGCCCAGGCTATCGCCAACCAGTGGATCCCTAACTTTTCACTATTACCAATTGTGGGCCACTCGCGTGCAATCATTAGCGCCATCGCAGAACGGGTGGTCTATACTCGCCACCAACGCCAGCGGCCGTCATCACGCGAGGATGCCCTTAGCGGGCGTCTGCGGATTCTTTCGGGCGTGGTGGCGTGCTACGCTTTACCGGAGGCGGCACGTCTTGTAGAAGACGCCTTTCCCCGCTTTCCGCCCGCGGTAGACCCGTGACGCGTTCGCCACGGGGTGACTTCGGGCCCGGGCGGTCTCCGGCGCGAGACCCGCCCGGTGCCCGGCGGCAGACCGTGTGCCGTGGGCGGCCCCGCACCGCGTCCGCTCCCTGGGGGCCCGCGCGGACGGTGCGTCCACGGGTGCCAGGGCGGGGCGGGTCGTCCGGACTGCGGCCGCCGCGCAGGCCAGGGGGCGATGGCCCGGACGCCCCGGTCCGGCCGCACGGAGAGCCCCCGGCGTCCATGCGGCGCCGACATCCGGGGACCCGGGCCTCCGCTCGGGCCGAGCCCGGGGGGGGCGCGCCGTCGCTCTCCGGGGGGCTTGGTGGCCCGGACTCCCCCTATCCGCTGCAGGTCGCCGCCTGACGCGGGCGCCGCGCCTTCGGCGGTGAGTCCGCCTCGGCGGCCGTTGCCCGGCGTGGCCTGGGGCCTGCCCCAGTATGGCGGGACCGCACGTCCTCGGGCCCGCGCCGAAGGCGGGGGGTGTACCGGCCGGGGAGATCCGGGTCGGTCCTACAACAGTGGTCCGGCCGTCGGACCCGAGAGCCCCCGGCAGGCGTCCCGCCTGAGCGGGCCGGCGCCCGCGGTCCGCCGGCGCCTCCGCCTCCCGCCCGGCTGGCGGGGCGCGCTTTGCCGCGATAACCGGTGGAGGGGCCGCGCGTTGCGGACCCGCGCAGGTCGCCGGCGCAGCGCGCCAGTGCGCCCCCGGCGCGCCATGGGTCGACGGCGGAAACCGGCGAGGGGGCGACCCGACCGAGGGCGCCCCGGTACCCCGGGCCCTAGGTACGGTCCAGCCGGGGGCGAGGCCCTGCCGCACGCCGCTGGCTCGCGGCCCCGCGGGCCGCGGGGTTCCGGGGCCGGTTGCACGCCCGCCCTCACGCGTTCCCCCGTGGGGCCCCTCCCCTCCGAACCCCCGGCGCCAGGTGCCCCCGGCCGCGCCGCGGGCGTTGCCAGCCGTGGCCGGCCGCCCACGCCGCACGCCGGGCTTTCACCCGGGGCGAGGCGGCA     
C       TAGTTTAAAATTTATAAAATGAATTAACTAATTAGTTAAATACTATAAAAAAGATATAAAATATGGATAAATATTTCTTCTATATATCGGTTAATTATGAAAGTTTACAATATGTTTTAATATGTATGAAGCTACGATTAGTAACTAGATCTAGTATATTTACTAAGAATAAACTTAATGTCTAATATATAAAACTACAAACATGATAATAACAATATTTACATTTATTTTTAAAGGATTGAATGATTAATAATAATTTCTTTTTCTAAATGTCTTAGATTTGACTAATTTATAACTACATATAAAAACATAGTATATTAATTTTATAAAATCCCATGTTAAGTAGATAATAATTTTAAATTACTCACAAAAAAATATAATATTAATTGGTCAGTCGCTCACTGTAATTCAATTAAAATATTAATTTATAAATTTTAATTAATAACATAGAAATTTTTTATTAGCATCTTACTAATAATTTGGCATTTTGGGTTTATTTTATAATTAAACTACTTCTCGAAAAATAAAAATCTGAAGTATTGATAATAAATTAAAAATAACAATACTAATTATCTATTGTTTTATACTAATTAATATTCGGTTAGTCTAATACGCTAATCGAACATCTAAATAAACTTTTCACTAGACCATAAACTATATTTTGCAATCTCTCTCTTTGTAATTGCATCAGTTACAATGAACATTGAAATAGTATATTATTAAAGATAAGTTTAATTATTATATGAGTCTAACTATTATATTCATAATACAAGTTACAAAAAACACAATAATACATTTTAAATATAAATATATACTAAAAGTTACAAACGTTTACATCTTGATTTAAAACTTTATTCATTTTTTCAACTGATAATATTTCATTCAGTAAAAAATAATATACACTATACCATGGAAGAATAACATAATATTATATTAAAAAAAAAAAACATTTACGTCGGAAAAAATTTCCTTTTATGCGTTCTCATTTTATTATCTGGCAAGGGAGGGGAGGTCTTTCACCGTGGGACTGGCAATATGAGAGGCTCGAATTACTCATCAGACGAGTTTCGATGGTTCAAGTATTGAACCGACTCTTTATGCAGTTTCAAGCAATCGATCACAGACGAATAAGTTCTGTCTTTCGGAACGTTACTTCTTTTTGGCTACGTAACAACTGCCCTTGCGCGACAGAAAAGTCTAACCTTGGGATTTAAGGGATTCCTTCTATGCTTAGCAGGTTCTTTATGGCATTTTCGAGGAACAAGAGGGATGCTAAGGAGCTTAGCAGTTCATAATTAGATATGCCATAGATGAATTAATATAGGTACTCAATCCATTTATAACTCGAGTAAGAAGACCAATTCAAGAGAGCATGTAAACGTTCTTGTTCACCTGGAAATGATGCTTCCTGAAAATTGAACATTTTTGTGAAGATATTTTAGGAAACGAGACGTCAAGGCGAGAAGCTATAATAGCACTGGGAAACAGGCTCCAGAGGTAGAAAACTAGATCCTGTGGCCAACTGGCAAGATAAGCAACTTTTCAGGCTACTACGACTTTACTTGTACTCTAAAGTGTGTTAAGGCCAGATATTCGAATCTCTGGCTTTTAATTTCTGGATAACAAGTCCGGTGAATTAGCCATACTGTGACACCTGACTCACACGCTCTTATTCGTTGAGTGTGAGCCAATTATTCTAGGTTTTTACATATCGCTATTCTAACATCCTTTTCTTGACCACCTCAGTCCCTTGGGCATCTTACTAACAGTATCTAATACGTCAATTAAACTAATACCTAAGAAAAGATACTAGCGATGAATATGCCTAACTCAAGGCGTAAAAGAAGTAGGTCACTTTGTGCATCGCTGATTTTTACTCATTGCAAGTTTCATCCACATTTATATAATACAAGTAAGGCCATTTCGTTAACATTTCCCTATGAAGCTGGAGCAAACTTTTGACCAGTCCACGCTAGTTTAATTTTAATGTATATCAGAATTATGCCCAGGAAGTCGCACACCATACAAGATTGAGTCAACCCCGGCTGGGGGGACTGAACCAGCGAAGGATTGCTCGTGTTATTTGACCTTGCTGGGGCACCCACAGCACAAAGGGAGCCACGTCAGACCCCGCTACGCACCAAATGACTTCCTGAGCTCTCTTGTTTGTCACCCACCTAGGCCGACCATCTTATCGCCCGTACGAACGAGGCCGATTTAGTGGCCCTAGTGCCGGAAGTTCCGGGTGGTTGCAGAAGTCGCTTTGCCGGACGCATGCAGGGGCTGGGACCGAGACCCGGGGGTGTGTACGTCCGTGCGTGATCCCCCCCTGGCTGTGGTCCTCGGTTTACGGACTTCGTGGGGCTACATGGCACTACTAACTGGTTACTAATCGGGGTGTTCCACTGCCTCGGTTTCTGACCCGTTCGGAAGGCCCCTCTGTCTTCGACTGGCAATGGGCGACCCCTGTGCCTAACCCGAACTAATGCTAGTGCTACCGCTGGGCTGGGTCCGGAACTCCGCCGCAGGCCATGATCCCCCTTGACGCGCTTTGTTACCCCATTGAATACAGCTGCGGGTTTAGTATAATGGAAGCCGCATGGAGTGGCCTCTAGAGCGCTTCTGGCGCCGAAGAAATAGAGGTACAGCTATAACTGTTCCGGACGCCCACTAAGGAAGGGTTCGATCTCGTACCACCAGGCTAGCTCCGCTTATGCCGATGCTATCGTTGGGTGACCTTGGCTGTCGTCACCCAGTAGATCCCTAACTTTTCACTATTACCAGCTGTCAGCCACTCGCGTCCAAGCGTTAGCGCCGTCGCAGAACGGATGGTCCATACTCGCTACCGACGCCAGCGGCCGTCATCACGCGAAGATGCCCGTAGCGGGCGTGTGCGGAGTCTTTCGGGCGTGGTGGCGTGTTACGGTTTACCGGAGGCGCTACGTCTTATAGAAGTCGCCTTTGCCCGCTTCCCTCCCGCGCTAGACCCGTGACGCGTTCGCCACGGGGTGACTTCGGAACCGGGCGGTCTCCGGCGCGAGACCCACCCGGTGCGCGGCAGGAAGCCGTGTAGCGTGGGCGGCCCTGCACCGTGTCCCCTCCCTGGGGGGCCGCGCGGATGGTGCGTCCACGTGTGCCAGGGCGGGGCGTGCCGTCCGAACGGCTGCCGCCCCGCAGGCCGGGGGCCGGTGGCCCGTACGCCCCGGTCCGGCGGCACGGAGAACCCCCGGCGTCCATGCGGCGCCGAGATCCGGGGGCACCGCCTTCCGCTCGGGCCGAGCTCGGGGGGGGCACGGCGGCGTTCTCCGGGGGGCTTGGTGGCCCTTACTCCCCCTATCCGCCGCAGCTCGCCGCCGGACGCGGGCACCGCGATTTCGACGGTGAGTCCGCCTCGGCGGCCGCTGCCCGGAGTGGCCTGGGGCCTGACCCAGTATGGCGGGACCGCCCGTCCCCGGGCCCGCGCCGAAGGCGGGGGGTGCTCCGGCCGATGCGGTCCCGGACGGTCCTGCAACAGTGGTCGGGCCGTCGGACCCGGCAGCCCCCGGCAGGCGGCCCGGGTGAGCGGGCCCGCGCCCCCGCTCCGCCGCCGCGTCCGCCTGCCGCCCGGCAGGCGGGGCGCGCTTGGCCGCGATAACCGGTGCGGGGGCCGCGCGCTGCGGACTCGCGCGGTTCGCCGGCGCAGCGAGCGATGGCGCGCCCGGCGCGCCATGCGTCGCCGGCCGACACCGGCGGGGGGGCGGCCCGACGGAGGGCGCGCCGGGCCCTCGCGCCCTAGGTACGGTCCAGCCGGGGGCGGGGCCCTGCTGCACGCCGCTGGCTCGCGGCACCGCGGGCCGCGTGGTGCCGGGGCCGGTTTCGCGCCCGCCCTCGCGCGTTCCCCCGTAGGGCCCCTCCCCTCCGAACCCCCGGCGCCAGGTTCCCCCGGCCGCGCCGCGGGCGTTGCCCGCCCGGGCGGGCCGCCCACGCCGCACGCCCGGCTTTCCCCGGGGCGGAGGCGGCA     
D       TATTTTATAATTTATGGAATGAATTAACTAATTAATTAAATACTATAAAAAAAATATAAAATATGGGTAAATATTTCTTCTATATATCGATTAATTATGAAAGATTACAATATGTTTTAGTATGTATAAAGCTACAATTAATAACTAAATCTAGTGTATTTACTAAGAATAAACTTAATGTCTAATATATAAAACTACAAACATAATAATAACAATATTTACATTTATTTTTAAAAGATTGAGTAATTAATAGTAATTTCTTTTTCTGAATGTCTTAGATTTGACTAATTTATAACTACATATAAAAACATAGTATATTAATTTTATAAAATCCCATATTAAGTAAATAATAATTTTAAATTACTCACAAAAAAATATAATATTAGTTGGTCAGTTGCTCACTATAATTCGATTAAAATATTAGTTTATAAATTTTAATTAATAACATAGAAATTTTTTATTAGCGTCTTACTAATAATTTGGCATTTTGGGTTTATTTTATAATTAAACTACTTCTCAAAAAATAAAGATCTGAAATATTAATAATGAATTAAGAATAACAATACTAATTATCTATTGTTTTATACTAATTAATATTCAGTTAGTCTAATACACTAATCGAACATCTAAATAAGCTTTTCACTAGACCATAAACTATATTTTACAATCTCTATCTTTGTAATTACATCAGTTGCGATAAACATTGAGGTAATATATTGTTAAAAATGAATTTAATTATTTTGAAAATCTAACTATTATATTCATAATACAAATTACAGGAAACACAATAATACATTTTAAATATAAGTATATACTAAAAGTTACAAACGTTTACATCTTAATTTAAAACTTTATTCATTTTTTCAACTAATAATATTTCATTCAGTGAAAAATAGTATACACTATACCATAAAAGAATAACATAATATTATATTAAAAAAAAAAAACATTTATGTCAGAAAAAATTTCCTTTTGTGCATTCTCATTTTATTATCTAGCACGGAAGGGGAGGGCTCTTACCGTGGGACTGGTAATATGAGAGGCCCGAATTACTCATTAGACGAGTATCGGTAATTTAAACATTAAACCAACTATTTATGCAGTTCCAAACACTCGATCAAGGACGGATAAATTCTGTCTTTCGGGACGTTACTTCTTGTTGGCTACGTAATAACTTCCTATACGCGACAGAAAAGTCTAACCTTGGGAGTTAAGGGATTCCTTCTATACTTAGCAGGTCCCCTATGGCATTTTCGAGTAGCAAGAGGGATGCTAGAGAACTTAGCAATTTATAATTAGACATGCCATAGATGAGTTAATATAGGTACTCAATCTGTAGGTAACTCGGGTAAGAATACCAATTCAAAAGAATATGTAAACGTTCTTGTTCACCTGGAAGTGATGCTTCTTAAAAGTTGAACATTTTTGTCAAGATATTTTAAGAAACGAGACATAAAGGTGAAAAGCTATGATATCACTGGGACATAAGTTTAAGAGATAGAAAACTAGGTCCTGTAGCCAACTGGCAAGATAAGCAATTTTTCAGGCTACTACGAATTTGCTCGTACTTTAAAGTATGTTAAGTCCAGATATTCGAATCTCTGGCTTTTAATTTCTAGATAACAAGTCCGATAAATCAATCATACCGTGATATTTAACACACACGCTCTCATTCGTTGAGCGTGAGCCAACTATTTTAGGCTTTTACATATCGCCATTCTAACATTGTTTTTTTGATCACCTCAGTCCATTGGGCATCTTACTAACGTTGCCTAACACGTTAATTAAATTAATGCCTAAGTAAAGTTACTAGCAATGAATATGCCTAACTTAAGGCGTAAAGGAAGTTGTCCACTTCGTGCTTCGTTGATTTTTACTAATCGCAAGTTCCATCCATACTTCTATAATACAAATAAGGCCATTTTAATAACATTTCCCTATGAGGCTGGAGCAAACTTTTGGCCAGTCCACACTAGTTTAATTTTAATGTATATCAAAATAATGCCCAGGAAGGCGCACGCCGTACAAGATTGAGTCAACCCCGGCTGGGGGGACCGAACTAGCAAAAGATTGTCCGTGTTACTTGACCTTATCTGAGTACCTTCAGAATAAAGGGAGCCACGCCACGCCCCCCTGCGCACCTAATGACTTCCTGAGCTGTGTCGTATGTCACCCACCTAGTCCTACCATTTTATTGCCCGTACAGACGAGGCCGATTTAGTGGACCTGCTGCCGGAAGTTCCGTGTGGTTGCAGAGGTCGCTTAACCGGACGCATGCAGGGGCTAGAACCGAGACCCGGGGGGGTGTACCTCCGTGCGTGATCCCCCCCAGGCTGTGGCCCTCGGATTGCGGACTTCGTGGGGCTTCATGGCACTACTAGATGGTTACTGATCGGGGGGTTCGACTGCCTCGGCATCGGACCCGTTCGGAAGGCCCCTCTATCTTCGACTGGCAGTGGGAGACCCCTATGCCTAGCCTGAACAAATGCGAGTGCTATCGCTGGGCTGGGTCCGAAACTCCGCCGCAGGCCATGGTCCCCCTTGACGCGCTCTGTCGCCCCATTTAATACAGCTGCGGGTGTAGTATAATGGAGGCCGCATTGAGTGACCTCTAGAGCGCTTCTGGGGCCGAAGAGATAGAGGTACGGCCATAACTGTTCCGGACGCCCACTAAGTAAGGGTTTGATCTCGTACCACCAGGCTAGCCCTGCCTGTACCGACGCCATCGTTGGTTGACCCTGGCTGTCGCCACCCCGTGGGTCCCTAACTTTTCACTATTACCAGTTGTCCGCCACTCGCGTCCAGACGTTAGCGCCGTCGCAGAACGGGTGGCCCATTCTCGCGACCGACACCAGCGGCCGTCATCACGCGAGGATGCCCCTAGCGGGCGCGTGCGGATTCTTCCTAACGTGGTGGCGTGTTAGGGTTTACCGGAGGCGGGACGTCTTATGGAAGGCGCCTTTCCCCGCTTACCCCCCGCGCTAGCCCCGTGGCGTGTTCGCCACGGGGATACTTCGGAACCGGGCGGTCTCCGGCGCGAGACCCTCCCGGTGGCCGGCGGGCGGCCGTGTGGCGTGGGCGGCCCCGCACCGCATCCCCTCCCTGGGGGCCCGCGCGGACGGTGCGTCCACGGGTGCCAGGGCGGGGCGGGTCGTCCGGACGGCCGCCGCCACGCAGGGCGGGCGCCGGTGGCCCGGACGCCCCGGTCCGGCGGCAGGTAGAACCCCCAGCGTCCATGCGGCGCCGAGGTCCGGGGCACCGGTCTTCCGCTCGGTCCGAGCCCGGGCGGGGCGCGCCGTCGCTCTCCGGGGGCCTTGGTGTCCCTCACTCCCCCTATCCGCCGCCGCTCGCCGCCGGACGCGGGCGCCGCGGCTTCGGCGGTGAGTCCGCCTCGGCGGCCGTTGCCCGGAATGGCCTGGGGCCTGCCCGGGTATGGCGGGACCGCTCGTCCCCGCGCCCGGGCCGAAGGCGGGGGGTGTGCCGGCCGGTGCGATCCCGGGCGGTCCTGCAACAGTGGTCCGGCCGTCGGACCCGTCAGCCCCCGGCAGGCAACCCGCGTGAGCGGGCCGGCGCCCCCGATCCGCGGCCACCTCCGCCTGCCGCCCGGCGGGCGGGGGGCGCTTTGCCGCGATAACGGGTGTAGGGTCCGCGCGCTTCAGACCCGCGCGGTTCGCCGGCGCAGCGGGCCATGGCACGGCCGGCGCGCCGTGGGTCGGCGGCGGAAAACGGCGAGGGGGCGACCCGACGGGGGGCGCACCGGACCCTCGCGCCCTAGGTACGGTCTAGCCGGGGGCGGGGTCCTGCCGCACGCCGATGGCTCGCGGCACCGCGGGCCGCGTGGTGCCGGGGCCGGTTGCGCGCCCGCCCTCCCTCGTTCCCCCGTGGGGCCCCTCCCCGCCGAACCCCGGGCGCCAGGTGCCCCCGGCCGCGTCGCGGGCGTTGCCTGCCAGGGCCGGCAGCCCACGCCGCACGTCCGGCTTTCGCCGGGGCCGAGGCGGCA     
E       TAATTTAAAATTTATCGAATAAATTAACTAATTAATTAAATACTATAAAAAAGATATAAAATATGGATAAATATTTCTTCTATATATCAGTTAATTATAAAAGATTACAATATATTTTAATATGTATAGAGCTACAATTAATAACTAAATCTAGTATATTTACTGGGAATAAACTTAATGTCTAATATATAAAACTACAGACATAATAATAACAATATTTACATTTATTTTTAAAAGATTGAATACTTAATAATAATTTCTTTTTCTAAATATCTTAGATTTAACTAATTTATAACTACATATGAGAACATAATATATTAATTTTATAGAATCCCGTATTAAGTAAATAATAATTTTAAATTACTCACAAAAAGATATAATATTAATTGGTCGGTTACTCACTATAATTCGATTAAACTGTTAATTTATAAGTTTTAATTAATAACATAGAGATTTTTTATTGACATCTTACTAATAATTTGGCATTTTGGGTTTATTTTATAATTAAACTACTTCTCAAAAAATAAAGATCTAAAGTATTGATAATGAGTTAAAAATAACAATACTAATTATCTATTGTTTTATACTAATTAATGATCAGTTAGTCTAATACACTAATCGAACATCTAAATAGACTTTTCACTAGACCATAAACTATATTTTACAATCTCTCTCTTTGTAATTGCATCAGTTACGATGAACATTGAAATTATATATTGTTAAAAATAAATTTAATTATTATGAGAATCTAACTATTATATTCGTAATACAGATTGCAGAAAACACAATAATACGTTTTAAATATAAATATATACTGAAAGTTGCAAACGTTTACATCTTAATTTAAAACTTTATTCATTTTTTCAACTAATAATATTTCATTCGATGAAAAATAGTATACACTATACCATAAAAGAGTAACATAATGTTATATTAAGAAAAAAAAACATTTATGTCAAAAAAAATTTCCTTTTGTGCATTCTCATTTTATTATCTAGCAAGGAGGGGGAGGTCTTTCACCGTGGGACTGGCAATATGAGAGGATCGACTTACTCATCAGACGAGTTTCGATGATTTAAATATTAGACCGACTTTTTATGCAGTTCCAAGCAATCGATCACAGACGGGTAAGTTCTGTCTTTCGGGACGTGACTTCTTATTGACTACGTAACAACAACCTTTACGCGATAGAAAAGTCTAACCTTGGGATTTAAGGGATCCCTCCTATGCCTAGCAGGTCCCTTTTGGCATATATGAGGAGCAAGAGGGATGCTAAAGAACTTAACAATTCATAATTAGACATGCTATAGATAAATTAATATAGGTATTCAATCTGTATATAACTCGAGTAAGAAGACTAATTCAAGAGAATATGTAAACGCTCTTGTTCATCTGGTAGTGATGCTTCTTAAAAATTGAACATTTTTGTGAAGATATTTTAAGAAACGAGACGTAAAGGTGAAAAGTTATAACAACACTGGGAGATAGGTCTCAGAGATAGAAAATTAGGTCCTATAGCCAACTGGCATGATAAGTAATTTTTCAGGCTACTACGAATTTGCTCGTACTTTAAGGTGCATAAAGGCCAGATATTCGAATCTCTGGCTTTTAATTTCTAGATAACAAGTCAGGTGAATTAAACATACCATGATATCAAACCCACTCGCTCTTATTCCTTGAGCGTGAGCCAAGTATTCTATGCTTTTACATATCGTCATTCTAACATTCTTTTTTTGATCATCTCAGTCCATTGGGCCTCTTACTAACATTGCCTGACACACTAATTAAACTAATCCCTAAGCAAAGATACTAGCGATGAATATGCTTAACTTAAGGCGTAAAGGAAGTAGGTCACTTAGTGCTTCGTTGATTTTTACTCATCGCGAGTTCTGTCCATACTTCTATAATACAGGTAAGACCATTTTATTAACATTTCCCTATGAGGCTGGAGCAAACTTTTGACCAATCCACGCTAGTTTAATTTTAATGTATATCAAAATAATGCCCAGGAAGGCGCACGCCGTACAAGATTGAGTCAACCCCGGCTGGGGAGCCCGAGCAAGCAAATGATTGTTCGTGCTACTTGACCTTCCTGGAGTACCAACAGCAGAAAGGGAGCCACGCCACACCCCGCTAGGCACCTAATGACTTCCTGAGCTGTCTCGTATGTCACCCACCTAGCCCGATTACCTTATCGCCCGTACCGACGAGGCCGATTTAGTGGCCCTGCCGCCGGAAGCTCCGGGTGGTTGCAGAGATCGCTTTACCGGACGCATGCAGGGGCTAGTACCGAGACTCGGGGGTGTGTCCGTCCGGACGTGATCCCCCCTCGGCTGTGGCCCTCGGATTACGGACTTCGTGGGGCTCCATGGCACTACTACCTGGTTACTGATCGGGGTGCTCCACTGTCGCGGATTCGGACTCGTTCGGAAGGTCCCCCTATCTTCGACTGGTAATGGGCGACCCCTATGCCTAACCCGAACAAGTGCGAGTGCTATCGCTGGGCTGGGTCCGAAACACCACCGCAGGCCACGGTCCCCCTTGACGCGCCTTGTCACCCCATTGAATACAGCTGCGGATGTAGTATAATGGAAGCCCCATTGAGTGGCCTCTAGAGCGCCTCTGGTGCCAAAGAAATCGAGGTACAGCTATGACTGTTCCGGACACCCACTAAGTAAGGGTCCGATCTCGTACCTCCAGGCCAGCTCCTCTTGTGCCGATGCGATCGTTGGATGCCCACGGCTATCGCCACCCAGTGGATCCCTAATTTTTCACTATTTCTAGTTGTGAGCTGCTCGCGTCCAATCGTTAGCACCGTCGCAGAACGGGTGGCCCATACTCGCTACCGACGCCAGCGGCCGTCATCGCGTGAGGGTGCCCTTAGCGAGCGTGTACAGTCTCTTTCTGACGTGGTAGCGTGTTACGGCTTACCGGAGACGGCACGTCTTATTGAAGGCGCCTTTCCTCGCTTCCCCCCCGCTCTAAACCCGTGATGCGTTCGCCACGGGGCGACTTCGGCCCCGGGCGGTCTCCGGCGCGAGACCCACCCGGTGCCCGGCGGGCATCCGTGTGGCGTGGGCGGCCCCGCACCGGGTCCCCTCCCCGGGGTCCCGCGCGGACGGTGCGTCCACGGGTGCCAGGGCGGGGCGGGTCGTCCGCACGGCGGCCGCCGCGCAGGTCGGGGGCCGGTGGCCCGGACGCCCCGGTCCGGCTGCGCGGAGAACCCCCGGCGTCCATGCGGCGCCTATCTCCGGGGACCGGGCCTTCCGCTCGGGCCGAGCACGGGAGGCGCTCGTCGGCCGTCTCCGGGGGGCTTGGTGGCCCGGACTCCCCCGATCCGCAGCGGTTCGCGGCCTGACGCGGGCACCGCGCCTTCGGCGGTGAGTCCGTCTCGGCGGCCGTTGCCCGGAGTGGCCTGGGGCCTGCCCCCGTATGGCGGGGGCGCCCGTCCCCGGGCCCGCGCCGAAGGGGGGGGGTGTGCCGGGCGGTGGGGTCCTGGACGGTCCCGCAACAGTGGTCCGGCCGTCGGACCCGCGAGCCCCCGGCAGGCGGCCCGCCCGAGCGGGCCGGCGCCCCCGTTCCGCCGCCGCCTCCGCGTGCCGCCCGGCGGTCGGGGCGGGCTTTGCCGCGATAACGGGTGAGGGGGCCGCGCGTTGCGGAGCCGCGCAGGTCGCCGGCGCAGCGACCGATGGCACTCCCGGCGCGCCATGAGTCGACGGCAGATACCGGCGGGGGGGCGACCCGACCGGGGGCGCCCCGGCCCCCAGGACCCTAGGTACGGTCCAGCCGGGGGCGCGGCCCTGCCGCACGCCGCTGGCTCGCGGCGCCGCGGGCCGCGGCGTCCCGGGGCCGGTTCCACGCCCGCCCTCCCGCGTTCCCCTGTTGGGCCCCTCCCCCCCGAACCCCGGGCGCCAGGTGCCCCCGGCCGCGCCGCGGGCGTTGCCCCCCCGGGCCGGCTGCCCACGCCGCACGTCCAGCTTTCCCCGGGGCCGAGTCGGCA     
F       TAATTTGAAATTTATGAAATAGATTAACTAATTAGTTAAGTACTATAAAAAAAATATAAAATATGGGTAGATATTTCTTCTATATGTCAGTTAATTATGAAAGATTACAATATATTTTGATATGTATGAAGCTACAGTTAATAACTAAATCTAGTATATTTACTGAGAATAAACTTAATGTCTAATATATAAAACTACAAACATGATAATAACGATATTTACGTTTATTTTTAAAAGATTGAGTAATTAATAATAATTTCTTTTTCTAGATATCTTAAATTTAACTAATTTATAACTACATATAAAAACATAATATATTAATTTTATAAAATCCCGTATTAAGTAAATAATTATTTTAAATTACTCACAAAAAAATATAATATTAGTTGGTCGGTTGCTCACTGTAATTCGATTAAAGTATTAATTTATAAATTTTAATTGATAACATAAAGATTTTTTGTTAACATCTTACTAATAATTTGGCATTTTGGGTTTATTTTATGATTGAACTACTTCTCAAAAAATAAAGATCTAGAGTATTGATAATAGGTTAAAAGTAACAATACTAATTATCTATTGTTTTATACTAATTAATATTCAGTTAGTCTGATACACTAATCGAACATCTGAGTGAACTTTTCACTAGACCATAAACTATATTTTACAATCTCTCTCTTTGTAATTACATCAGTTACAATGAACATTGAGATAATATATTGTTAAAAATAAATTTAATTATTATAAAAATCTAACTATTATATTCGTAATACAGGTTACAGAAAACACAATAATACATTTTAAGTATAGATATACACTAAAAGTTACAAACGTTTACATCTTAATTTAAAACTTTATTCATTTTTTCAACTAATAATATTTCATTCAATGAAAAGTAATATACACTAAACCATAAAAGAATAACATAATATTATATTAAGAAAAAAAAACCTTTATGTCAAAAAAAATTTCCTTTTGTGCATTCTCATTTTATTATCTAGCAAGGAGGGGGAGGTCTTTCACCGTGGGACTGGCAATATGAGAGGCTCGATTTACTCATCAGACGCATTTCGGTGTTTTAAATGTTAAGCCGACTCTTTATGCAGTTCCAAGCAGCCAATCATAGAAGAATCAGTTCCGTCTTTCGGGACGTTACTTCTTATTGACTATGTAACAACTCCCTATTCGCGATGAAAAAGTCTAATCTTGGGATTTAAGGGATTCCTTCTATGCTTAGCAAGTCCTTTATGGCATCTTAGAGAAGCAAGAGGGATGCTGCAGAACTTAGCAATTCATAATTACACATGCCATAGATGAATTAATATAAGTACTCAATCTATGCATAACTTGAGTAAGAAAACCAATTCAAGAGAATATGTAGACGTTCGTGTTCACCCGGGAGTGATGCTTCGTAAACATTGAACATTTTTGTGAAGATATTTTATGAATCGAGACGTCAAGGTGAGAAGTTATAACAGCACTGGGAAATAGGTTTCAGAGATAGAAAATTAGATCCCGTAGCTAACTGGCCAGATAAGCAATTTCTTAGGCTACTATGAACTTGCTCGTACTATAGAGTGTGTTAAGGCCAGATATTCGAATCTCTAGCCTTTAATTTCTAGATAACAAGTCGGATGAATTAACCATACCGTGACATTAGACCCACACGCTCTCAATCATTGAGCGTGAGCCAAATATTCTAGGCTTTTACATACCGCCATTCTAACATTTTTTTTTTGATCGTCTCAGTTTGTTGGACATCTTACTAACATTACCTAACACGCTAATTCAGCTAATGCCTAAGCGAAGATACCAGCGATGAATATACCTAACTCAAGGCGTAAAGGAAGTAAGGCACTTTGTGCTTAGTTGATTTTTACTTATCGCAAGTTCCAGCCACACTTCTATAATACAAGTAAGGCCATTTTACTAACATTTCCCTATAAGGCTGGAGCGAACTCTTGACCAATCCACGCTACTTTAATTTTAGTGTATATCAAAATAATGCCCAGGAAGGCGCACACCCTACAAGATTGATTCAATCCCGGCTGGGGGGGCCGAGCCAGCAAATGATTGCTCGTGTTAATTGGCCTTACTGGAGTACCGGCAGCACAAATGGAGCCACGCCACACCCTGCTAGGCATCTAATAACTTCCTGAGCTGTCTCGTTTGTCACCCACTTAGCCTAACCACTTTATCGCCCGTACCGACGAGGCCAATTTAGTGGCCCCGCCGCCGGAAGCTCCGGGTGGTTGCAGATGTCGCTTTTCCGGACGCATGCATGGGCTAGAACCGGGACCCGGGGGTGTATACGTCCGTACGTGATCCCCCCCTGGGTGTGGCCCTCGGATTACGGACATCGTGGGGCATCATGGCACTACTAGCTGGTTACTGGTCGGGGTGTTCCACTGTCACGGTTTCGGACCCGTTCGGAAGGTCCCTCTATCTTCCACTGGTAATGGACGACCCTTGTGCCTAACCCGAACGAGTACGAGTGCTATCGCTGGGCTGGGCCCGAAACTCCACCGCAGGCCATGATCCCCCCTGACGCGCTTTGTCGCCCCATTGAATACAGCTGCGGATCTAGTATAATGGGAGCCAGATCGAGTGGCCTCTAGAGCGTTTCTGGCGCCAAAGAAATAGAGGTACAGCTAAAACTGTTCCGGACGCCTACTAAGCAAGGATTCGATCTCGTACCTCCAGGCTAACTCCGCTTGTGCCGACGCTAACGTTGGAGGGCCGTGACTATCGCCTCCCCGTGGATCCCTAAATTTTCACTATTACCAGTTGTGAGCCGCTCGCGTCCAAACGTTAGCACCGTCGCAGAACGGGTGGACCATACTCGCTTTCAACGCCAGCGGCCGTCATCGCGCGAGGATGCCCGTAGCGGGCGCGTGCGCCTTCTCTCGGGCGTGGTGGCGTGTTACGGTTTACCGGAGGCGTGACGTCTTATAGAAAGCGCCTTTCCCCGCTCTCCCCCCACGCTAGGCCCATGACGCGTTCGCCACGGGGTGACTTCGGGGCCGGGCGGTCTCCTGCGCGAGACCCGCCCGGTGCCCGGCGGGACGCCGTGTGGCGTGGGCGGCCCCGCACCGCGTCCCCTCCCCGGCGGCCCGCGCGGAGGGTGCGTCCACGGGTGCCAGGGCGGGACGCGTCGTCCGCACCGCTGCCGCCCCGCAGGCCGGGAGTCGGTGGCCCGGACGCCCCGGTCCGGCCGCGCGGAGACCCCCCTGCGTCCATGCGGCGCCGACATCCGGGGACCAGGCCTTCCGCTCGGCCCGAGCCCGGGGGGGGCGCGCCGACTGTCTCCGGGGGACTTGGTGCCCCGGACTCCCCCAATCCGCACCGGTTCGCCGCCTGACGCGGGCACGGCGTCTTCGGCGGTGAGTCCGCCTCGGCGGTCGTTGCCCGGAGTGGCCTGGGGCCTGCCCCGGTATGGCGGGTGCGCGGGTCCCCGGGCCCGTGCCGAAGGCGGGGGGTGTGCCGCGCGGTGCGTTCCCGGACGGTCCCGCAACAGTGGTCTGGCCGTCGGATCCGCGAGCCCCCGGCGGGCTCCCCGCGTGAGCGGGCCGGCGCCCCCGCTCCGCCGCCGCCTCCGCCTGCCGCCCGGCGGGCGGGGCGCGCTTCACCACGATAACCGGTGCAGGGGCCGGGCGCTGCGGACCCGCGCGGGTCGCCGGCGCAGCGAGCGGTCGCACGCCCGGCGCGCCCTGGGCCGACGGCGGAAATCGGCGAGGGGGCGACCCGACAGAGGGCTTTCCGGCCCCTCGGGCCCTAGGTACGGTCCAGCCGGGGGGGAGGCCCTGCCGCACGCCGCAGGCTCGCGGCACCGCGGGCCGCGGGGTGCCGGGGCCCGTTGCACGCCCGCCCTCCCCCGTTCCCCCGTGGGGCCCCTCCCCTCCGAACCCCCGGCGCCAGGTACCCCCGGCCGCGCCGCAGGCGTTGCCGACCGGGGCCGGCGGCCCACGCCGCACGCCCGGCTTTCCCCGGGGCCGAGTCGTCA     
G       TAATTTGAAATTTATGAAATAAATTAACTAATTAATTAAATACTATAAAAAAGATATAGGATATGGATAAATATTTCTTCTATATGTCAGTTAATTATGAAAGATTACAATGTATTTTAATATATATAGAGCTGCAATTAATAACTAAATCTAGTATATTTACTAAGAGTAAACTTAATGTCTTATATGTAAAACTACAAACATGATAATAACAATATTTACATTTATTTTTAAAGGATTGAGTAGTTAATAATAATTTCTTTTTCTAAATATCTTAAATTTGACTAATTTATAACTACATATAAAAACATAATATATTAGTTTTATAAAATCCCATATTAAGTAGTTAATAATTTTAAATTACTCGCAAGAGGATATAATATTAGTTGGTCAGTTGCTCACTATAATTCAATTAGAGTATTAATTTATAAATTTTAATTAATAACATAGGGATTTTTTGTTAGCATCTTACTAATAATTTGACGTTTTGGGTTTATTTTATAATTAAACTACTTCTCAAAAAATAAAGATCTGGGGTATTGATAATGAATTAGGAATAACAATACTAATTATCTATTATTTTATACTAATTGATATTCAGTTAGTCTAATACACTAATCAAACGTCTAAATAAACTTTTCACTAGACCCTAAACTATATTTTACGATCTCTCTCTTTGTAATTACATCAGTTGCAATAAACATTAAAATAGTATATTATTAAAAATAAATTTAATTATTATGAGAGTCTAACTATTATCTTCATAATACAAATTACAGAAAACACAATAATACATTTTAAATGTAAATATATACTAAAGGTTACAGACGTTTACATCTTAATTTAGGACTTTATTCATTTTTTCAACTAATAATATTTCATTCAATAAAAAATAATATACACTATACCATAAAAGAATAACATAGTGTTATATTAAGAAAAAAAGACATTTATGTCAAAAAAAATTTCCTTTTGTGCATTCTCATTTTATTATCTAACAAGGAAGGGAAGGTCTCTCACCGTGGGACTGGCAATATGAGAGGCTCGAATTACTGATCAGACGAGTTGCGATGATTCAAATATTGAATCGACTTCTTATGCAGTTCTAAGCAATCGATCGTAGACGAATAAATTCTGTCTTTCGGAACGTTACTTCTTATTGACTAAGTAATAACTCCCTTTGCGCGACAGAAAAGTCTAATCTTGGGGTCCAAGGGATTCCTTCTATGTCTAGCAGGTTCTTTATGGCGTCTTCGAGGAGCAAGAGGGATGCTAAAGCACTTAGCAGTTCATAATTAAACATGCCATAGATGAATTAATATAGGTGCTCAATCTGTACATAACTTGAGAAAGAAGACCAATTCAAAAGAACATGTAGCCATCCTTGTTCGCCTGGAAGTGATGCTTCTTAAAAGTTGAACATTTTTGTGAGGATATTTTGAGAAACGAGACACGAAGGTGAAAGGCTATAATAGCACTGGGAAATAGGTCTCAAACATAGTAAATTAGATTCTACAACTAACTGGCAAGATAAGCAATTTTTCAGGCTACTACGAATTTGCTAGTACTTTAAGGTGTGTTAAGACCAGATATTCGAATTTCTGGCTTTTAATTTCTGGATAACAAGTCGGGTGAACTAACCGTACCTTGACACTGGACCCACACACTCTTATTCATTGAGCGTGAACCACCTATTTTATGATTTTACATGTCGCTGTTCCAACATTCTTTTTTTGATCACCCCAGTCAATTGGGCATCTTACTGACGTTACCTAACACGTTACTTAAGCTAATACCTAAGTGAAGGTACTAGCGATGAATATGCATAACTTAAGGCGTAGAAGAAGTAGGTCACTTCGGGCTTCGCTGGTTTTTACTCATCGCAAGTTCTGTCCATACTTCTATAATACAAATAAGGCCATTTTACTAACATTTCCCTATGGGGCTGGAGTGAACTTTTGACCAATCCACGCTAGCTTGATTTTAACGTATATTAAAATAATGCCCAGGAAGGCGCACACCGTACAAGATTGAATCAACCCCGGCTGGAGGGACCGAACCAGCAAATGATTGTTCGGGATACTTGACCTTCGCAGAGTACCTGCAGCACAAAGCGAGCCACGCCAGGGCCCGCTGCGCACCTAATAACTTCCTGAGCTGTCTCGTCTGTCACCCACCTAGCCTGACCATCTTGTCGCCCGTACCGACGAGGCCGATTTAGTGGCCCTGCTGCCGGAAGTTCCGGGTGGTTGCAGAGGCCGCCTTGCCGGACGCATGCAGGGGCTGAAACCGGGACCCGGAGGTGTGTACGTCCGTGCGTGATCCCCCCTCGGCTGTGGCCCTCGGATTACGGACTTCGTGGGGCTTCATGGCACTACCACCTGGTTACTGCTCGGGGAGCTCCACTGTCCCGGCCTCGGACCCGTTCAGAAAGTCCCTCTATCTTCGACTGGTAATGGGCGGCCCTTATGCGTAACCCGAACTAATGCGAGTGTTATCGCTGGGCTGGGTCCGGTACTCCGCAGCAGGCCCTGCTCCCCCTTGACGCGCGTTGTCACCCCATTGAATACGGCTGCGGGTCTAGCATAATGGAAACCGCATTGAGCGGCCTCTAGAGCGCTTCTGGCGCCGAAGGGATAGAGGTACGGCGACGACTGTCCCGGACACTCACTAAGGAAGGGTTCGATCTCGTACCTCCAGGCTAGCTCCGCTTATGCCGATGCTATCGTTGGGTGACCCCGGCTATCGCCACCCAGTGGATCCCTAACTTTACACTATTGCCAATTGTGAGCCGCTCGCGTCCAACCATTAGCTCCGTCGCAGAACGGCTGGTCCATGCTCGCTACCGACGTAAGCGGCCGTCATCACGTGAGGATGCCCTTAGCGGGCGTGTGCAGCTTCTTTCGGGCGTGGTGGCGTGTTGCGATTTACCGATGGCGGTACGTCTTGTAGAAGGCGCCTTTCCTCGCTTCCCCCCCGCGCTAGGCCCGTGACGCGTTCGCCGCGGGGTGATTTCAGGACCGGGCGGTCTCCGGCGCGAGACCCACCCGTTGCCCGGCGGGAGGCCGTGTGGCGTGGGCGGCCCTGCACCGCGTCCTCTCCCCGGAGGCCCGCGCGGATGGTGCGTCCACGGGTGCCAGGGCGGGGCGCGTCGTCCGGACTGCGGCCGCCGCGGAGGCCGGGGGGCGGTGTCTCGGACGCCCCGGTCCGGCCGCGTGGAGAGCCCCCGGCGTCCATTCGGCGCCTACTTCCGGGGACTCGGGCTTCCGCTCGGACCGAGCGCGGGGGGGGCCCGCCGGCGGTCTCCGGGGGGCTTGGTGGCCCTGACTCCCCCAATCCGCAGCGGCTCGCCGCCAGACGCGGGCGCCGCGGCTTCGGCGGTGAGCCCGCCTCGGCGGTCGGTGCCCGGGGTGGCCTGGGGCCTGCCCCGGTATGGCGGGGCCGCTCGTTCCCGGGCTCGCGCCGAAGGCGGGGGGTGTGCCGCCCGCCGCGTTCCCGGACGGTCCTGCAACAGTGGTCCGGCCGTCGGACCCGTGAGCCCCCGGCAGGCAGCCCGCAGGAGCGGGCCCGCGCCCCCGTTCCGCCGCCGCCTCCGCCTGCCGCCTGGCCGACGGGGCGCGCTTTCCCGCGATAACCGGTGTGGGGGCCGCGCGCTGCGGACCCGCGCAGGTCGCCGGCGCAGCGAGCAATCGCTCCCCCGGCGCGCCGTGGGGCGACGGCAGAGACCGGCGGGGGGGCGACCCGACGGGGGGCCCGCCGGCCCCCCGGGCACTAGGTACGGTCCAGCCGGGGGCGAGGCCCTGCCGCACGCCGCCGGCTCGCGGCACCGCGGGCCGCGGCGTCCCGGGGCCCGTTGCGCGCCCGCCCTCCCCCGTTCCCCCGTAGGGCCCCTCCCCCCCGAACCCCCGGCGCCAGGTCCCCCTGGCCGCGCCGCGGGCGTTGCCCGCCGGGGCGGGCCGCCCACGCCGCACGCCCGGCTTTCTCCGGGGCCGAGTCGGCA     
H       TAATTTAAAATTTATAAAATAGATTAACTAATTAATTAAATACTATAAAAAAAATATAAAATATGGAAAAATATTTCTTCTATATATCAGTTAATTATGAAAGGTTACAATGTATTTTAATATATATGAAACTACAATAAATGACTAGATCTAGTGTATTTACTAGGAGTAAACTTAATGTCTAATGTATAAAACTGCAAACATAATAATAACAATATTTACATTTATTTTTAAAAGATTGAGTAATTAATAATGATTTCTTTTTCTGGATATCTTAAATTTGACTAGTTTATAACTACATATAAAAACATAATATATAAATTTTATAAAATCCCATATTAAGTAAATAATGATTTTAAATTACTCGCAAAAAAATATAATATTAATTGGTCAGTTGCTCACTATAATTCGATTAAAATATTGATTTATAAATTTTAATTAATAACATAGAGATTTTTTATTAACGTCTTACTAGTAATTTGACATTTTGGGTTTATTTTATAGTTAAACTACTTCTCAAAGAATAAGGATCTAAAATATTAATAATGAATTAAAAATGACAATGCTAATTATCTATTGTTTTATACTAATTAATGTTCAGTTAATCTGATGCACTAATCAAACATCTAAATAAACTTTTCACTAGACCATAAACTATATTTTACAATCTCTCTCTTTGTAATTACATCAGTTACGATAAACATTGAAATAGTATATTGTTAAAAATAGATTTAATTATTATAAAAATCTAACTATTATATTCATAATACAAATTACAGGAAACGCAATAATACATTTTAAATGTAAATATATGCTAATAGTTACAAACGTTTACGTCTTAATTTAGAACTTTATTCATTTTTTCGACTAGTAATATTTCGTTCGGTAAGAAATAATATACACTATACCATAAAAGAATAACATAATATTGTATTAAGAAAGAAAAACGTTTATGTCAAAAAAAATTTCCTTTTGTGCATTCTCATTTTATTATCTGACAGGGAAGGGGAGGTCTTGCACCGTGGGACTGGGAATATGAGAGGCCCGAATTACTCATCAGACGAGTTGCGATAATTCAAGGATTAAGCAGACTTTTTATGCAGTTCCATGCAATCAATCATAGATGAATAAATTCTGTCTTTCGGGACGTTACTTCTTATTGACTACGTAACAACTGCCTGTTCGCGATAGAAAAGTCTAAAATTGGGGTTTAAGGGATTTCTTTTATGTTTAGCAGATCCCTTATGACCTTTTCGAGTAGCAAGAGGGATGCTAAAGAACTTAGCAGTTTATAATTAGACACGCCATAGATATATTAATAGAGGTACTCAGTCTGTACATAGCTCAAGTAAGAAAACCAATTCAAGAGAATACGTACACATTCTTGTTCACCAGGCAGTGATGCTTCTTAAAAGTTGAACATTTTTGTGAAGATATTTTAGGAACCGAGACGCCAAGGTGAAAAGCTATAATAGCACTGGGGAATAGGTTTCAGAGATAGAAAATTAGATTCTGTAGCTAACTGGCAAGATAAGCAATTTTTTAGGTTACTATGAATTTGCTCGTACCTCAAAGTGTGTTAAGACCAGATATTCGAATCTCTTGCGTTTAATTTCTCGATACCAAGTCGGGTGAATTAATCAAACCGTGATAATAGACCCACATGCTCTTATTCTTTGACCGTGAGCCAACTATTCTAGGCTTTTACATATCGCCGTTCTAACATTCTTTTTGTGGTCACCTCAGTCGATTGGGCATCTTACTAACATTGCCTAACACGTCAATTAAACTAATACCTAAGCGAAAATACTAGCGGTGAATATGCTTAAGTCAAGGCGTAATAGAAGTAGGTCACTTTGTGCTTCGTTGATTCTTACTCATTACGAGTTCCATCCATACTTCTATAATACAAGTAAGGCCATTTTATTGACATTTCCCTATGAGGCTAGAGCAAACTTTTTATCTATCCATGCTAGTTTAATTTTAATGTACATCAAAACAATGCCCAGGAAGGCGCACACCGTATAAGATTGAGTCAACCCCGGCTGGGGGGGCCGAACCAGCAAATGATTGCCCGTGCTACTTGACCTTAATGGAGTACCAGCCACACAAAGGGAGCCACGCCTCACCCCTCTGCGCACCTGATGACTTCCTGAGCTGCCTCGTCTGTCACCCACCTAGCCCGACCCCCTTATCGCCCGTACGGACGAGGCCGATTTAGTGGCCCTGCTGCCGGAAGCTCCGGGTGGTTGCAGAAGCCGCTTTACCGGACGCATGCAGGGGCTAGTACCGAGACCCGGGGGTGTGTACGTCCGTACGTGACCCCCCCCCGGCTGTGACTCTCGGATTACGGACTTCGTGGGGCTACATGGCACTACTACCTCGTTACTCATCGGGGTGCTCCACTGGCTCGGCTTCGGACCCGTTCGGAAGGCCCCTCTGTCTTCGACTGGTAATGGGCGACCCCTATGCCTAACCCGAACAAATGCGAGTATTAGCGCTGGGCTGGGTCCGTAACTCCGCCGCAGACCATGATCCCCCTTGACGCGCTCTGTCACCCCATTGAATACAGCTGCGGGTCTAGCATAGTGGAAGCCACATTGAGTGACCTCTAGAGCGGTTCTGGTGCCGAAGAAATGGAGGTACAGCTATTACTGTTCCGGACGCCCACTAAGTAAGGATTTGATCTCGTACCTCCAGGCTAGCTCCACTTGTACCGATGCTATCGTTGGATGGCCCCGGCTATCGCCACTCAGTGGATCCCTAACTTTTCACTATTACGAGTTGTGAGCCACTCGCGTCCAATCATTAGCACCGTCGCAGAGCAGGTGGACCATGCTCGCTGCCGACGGCAGCGACCGTCATCACGCGATGATGCCCTTAGCGTTCGTCTGCGGCTTCTGTCGGGCGTGGTGGCGTGTTACGGTTTACCGTAGGCGGCACGTCTTGTTGAAGGCGCCTTTCCCCGCTTCCCCCCCGCGCTATATCCGTGACGCGTTCGCCACGGGGGGACTTCGGAACCGGGCGGTCTCCAGCGCGAGACCCGCCCAGTGTCCGGCGGCAGGCCGTGTGGCGTGGGCGGCCCCGCACCGCCTCCCCTCCCAGGCGGTCCGCGCGAACGGTGCGTCCACGGGTGCCAGGGCGGGGGGGGTCGTCCGAACGGCTGCCGCCGCGCAGGCCGGGTGTCGTTGGCCCGCACGCCCCGGTCCGGCGGCGCAGAGAACCCCCGGCGTCCATGCGGCGCCTACGTCCGGGGTTCCGGGCTTCCGCTCGGGCCCAGCGCGGGAGGGGCCCGCCGGCGGTCTCCGGGGAGCGTGGTGGCCCTTACTCCCCCAATCCGCAGCGGGTCGCCGCCTGACGCGGGCGCCGCGCCTTCGGCGGTGAGCCCGCCTCGGCGACTGGTGCCCGGAATGGCCTGGGGCCTGCCCCCGTATGGCGGGGCTGCTCGTCCCCGGGCCCGCGCCGAAGGCGGGGGGTGTGCCGGCCGGTGCGGTCCCGGACGGTCCTGCAACAGTGGTCCGGCCGTCGGACCCGCTAGCCCCCGGCCGGCGGCCCGCGTGAGCGGGCCGGCGCCCCCGCTCCGCGGCCGCCTCCGCCTGCCGGCCGGGGGGCGGGGGGCGCTTCGCCGCGATAACGGGTGTGGGGGCCGCGCGGTGCAGATCCGCGCAGGTCGCCGGCGCAGCGCGCGATGGCACGGCCGGCGCGCCATGGGTCGACGGCAGAAACCGGCGGGGGGGCGCCCCGAGCGTGGGCCCTCCGGCTCCCCGGGCCCTAGGTACGCTCCAGCCGGGGGCGGAGCCCTGCTGCACGCCGCTGGCTCGCGGCACCGCGGGCCGCGGGGTGCCGGGGCCGGTTGCGCGCCCGCCCTCGCTCGTTCCCCCGTGGGGCCCCTCCCCTCCGAACCCCTGGCGCGAGGTTCTCCCGGCCGCGCCGCGGGCGTTGCCGCCCGCGGCGGGCCGCTCACGCCGCACGGCCAGCTTTCACCGGGGGCGAGTCGACA     
I       TAATTTGAAATTTATAAAATAAATTAGCTAATTAATTAAATACTATAAAAAAAATATAGTATGTGGGTAAATATTTCTTCTATATATCAGTTGATTATGAAAGATTGCAATATGTTTTAATATGTATGGAGCTACAATTAGTAACTAAATCTAGTATATTTACTGGGAGTGAACTTAATGTCTAATATATAAAGTTGCAAACATAATAATAACAATATTTACATTTATTTTTAAAAGATTGAGTAATTAATAGTAATTTCTTTTTCTAAATATCTTAAATTTGACTAATTTATAACTACATATAAAAGCATAATATATTAATTTTATAAAATCCCATGTTAAGTAAATAATAATTTTGAATTACTCACAAAGAAATATAATATTAATTGGTCAATTGCTCACTATAATTCGATTAAAATATTAGTTTATAAATTTTAATTAATAACATAGAAATTTTTTATTAACATCTTACTAATAATTTGGCATTTTGGGTTTATTTTATAATTAAACTGCTTCTCAAAAAATAGAGATCTGAAGTATTGATAATAGATTAAGAATAACAATACTAATTATCTATTATTTTATACTAATTAATATTCGGTTAGTCTAATACACTAATCGAACATCTAAATAGACTTTTCACTAGACCATAAACTATATTTTACAATCTCTCTCTTTGTAATTACGTCAGTTACAATAAACATTAAAATAATATGTTGTTGAAAATGAATTTAATTATTATAAGAATCTAACTATTATATTCATAATACAAATTACAGAAAACACAATAATACATTTTAAATATAAATATATACTAAAAGTTACAAACGTTTACATCTTAATTTAAAACTTTGTTCATTTTTTCAACTGATAATATTTCATTCAGTGAAAAATAATATACACTATACCATAGAAGATTAACATAATATTATGTTAAGAAAAAAAAACATTTATATCAAAGAAAGTTACCTTTTATGCATTCTCATTTTGTTATCTAGCAAGAGAGGGGAAGTCTTTCAACGTGGGACTGCCAATATGAAAGACCCGAATTACTCATCAGACGAGTTTCGATGATTCAAATATTAGACCGATTTTTTATGCAGTTCCAAACAGTCGATCATAGACGAATAAGTTCTGTCTTTCGGGACATTACTTTTTATTGACTATGTAACAACTGCCTTTGCGCGATAGAAAAGTCTAACCTTGGGTTATAAGGGATTCCTTCTATACCTAGCAGGTCCTTTGTGACACCTTCGTGGAGCAAGAGGGATGCTAAAGTACTTAGCTGTTCATAATTAGACATGTCATAGATGAGTTAATATAGGTACTCAATCTGTACATAACTCGAGTCGGAAGACCAATTCAAGAGAATATGCAAACGTTCTTGTTCACCTGGACGAGATGTTTCTTAAGAGTTGAGCATTTTTGTGATGATATTCTAGGAAACGAGACGTTAAGGCGAAAAGCGATAATAGCACTGGGATATAGGTTCCAGAGATAGAAAACTAGATCCTATTGCAAACTGGCAAGATAAGCAATTTTTCAGGCTACTAAGAATTTGCGCGTACTTTATAGTGTATTAAGGCAAGATATTCGAACCTCTGGCTTTTAATTTCTCGATAACAAGTCAGGCAAATTAATCATACCGTGATATTAGACCCACACGCTCTCACTCATTGAGCGTGAGCCAACTACTCTAGGCTTTTACATATCGCCATTCTAACATTTTTTCTTTGATCACCTCAGTTAATTGGGCATCTTACTAAAACCGCCTAACGCGTTAATTAAACTAATGCCTAAGAAAAGATACTAGCGGTGACTCTGCCTAGCCAAGGGCGTAAAAGAGGTAAGTCACTTTGTGCTTCGTTGATTTTCACTCATCGCAGGTTCTATCCACATTTCTATAATACAAATAAGTTTATTTTACTAATATTTCCCTATGAAGCTGGAGCAAACTTTTAACTAGTTCACGCTAGTTTAATTTTAACGTACATCAAAATAATGCCCAGGAAGGCGCACGCCGTACAAGATTGAGTCAACCCCGGCTGGGGGGGCCGATCTAGCGAATGGTTGTCCGCGCTATTCGACCTCACCGGAGTATCCACAGCACAAAGGGAGCCACGCTACACCCCGCTAGGCACCTAATGACTCCCTGAGCTGTCTCGTGTGTCACGCACCTAGCCCAATTACCTTATCCCCCGCACAGACGCGGCCGATTTAGTGGCCCTGTTGCCGGAAGCTCCGGGTGGTTGCGGAGTCCGCTTCACCGGACGCATGCAGGGGCTAGAACCGAGACCCGGAGGTGTGCACGTCCGAACGTGATCCCCCCCCGGTTGTGTCCCTCGGATTACGGACTTCGTGGGGCTTCACGGCACTACTAATTGGTTACTGATCGGGGTGCTCCACTGTCTCGGGCTCGGACCCGTTCGGAAAGACCCTCTGTCTTCGACTGGCAATGGGCGACCCCTATGCATAACCTCAGCTAATGCGAATGTTATCGCTGGGCTGGGTCCGGAACTCCGCCGCAAGCCAGGATCGCCCCTGACGCAATCTGTCACCCCATTGAATACAGCTGCGGATTTAGTATAATGGAAACCACGTTGAGTGGCCTCTAGAGCGGTTCTGGTGCCGAATAAATTGAGGTACGGCCATGACTGTTCCGGACGCCCACTAAGTAAGGGTTCGATCTCGTACCTCCAGGCTAGCTCCACTTCTGCCGATGCCATCGTTGGGTGACCTTGCCTATCGCCGCCCAGTGGGTCCCTAACTTTTCACTATTACCACTTGTGAGCCACTCGCGTCCAAACGTTAGCGCCGTCGCAGAACGGGTGGGCCATACTCGCTACCGACGCCAGCGGCCGTCATCGCGCGAGAATGCCCTTAGAGGGCGTATGCGGCATCTTTCAGGCGTGGTAGCGTCATACGAATTACCGGAGGCGGCACGTCTTATAGAAGGCGCCTTTCCCCGCTTTTCCCCCGCGCTAGACCCGTGACGCGTTCGCCACGGGGTCACTTCAGGGCCGGGCGGTCTCCGGCGCGAGACCCGCCCTGTGCCCGGCGGCGTGCCGTGTGTCGTGGGCGGCCCAGCACCGCGTCCTCTCCCCGGCGCTCCGCGCGGACGGTGCGTCCACGGGTGCCAGGGCGGGGCGGGTCGTCCGTACGGCTGCCGCCGCGTAGGCCGGGGGCCGGCGCCCCGGGCGCCCCGGTCCGGCTGCGCGCAGAACCCCCCGCGTGCATGCGGCGCCGACGTCCGGGGCCCCGGCCTTCCGCTCGGTCCGAGCGCGGGGGGCCCCCGACGGCTGTCGCCGGGGGGCTTGGTGGCCCGGACTCCCCCAATCCGCCGCAGTTCGCTGCCGGACGCCGGCGCCGCGCGTTCGGCGGTGAGTCCGCCTCGGCGGCTGCTGCCCGGCATGGCCTGGGGCCTGCCCCCGTATGGCGGGGGCGCTCGTTCCCGGGCGCGCGCCGAAGGCGGGGGGTGTGCCGGCCGGGGCGATCCGGGGCGGTCCGGCAACAGTGGTCCGGCCGTCGGACCCGCGAGCCCGCGGCAGGCCGTCCGCGCGAGCGCGCCGGCGCCCCCGATCCGCGGCCGCCTCCGCCTGTCGGCCGGCTGGCGGGGCGCGCTTTGCCGCGATAACGGGTGTGGGGGCCGCGCGCTGCGAACCCGCGCGGCTCGCCGGCGCAGCGAGCGATGGCGCGCCCGGCGCGCCATGGGTCGTCGGCAGATACCGGCGAGGGGGCGGCCCGAACGGGGGCGTGCCGGTCCCACGGGCCCTAGGTACGGTCCAGCCGGGGGGGGGGCCCTGCCGCACGCCGCCGGCTCGCGGCACCGCGGGCCGCGGGGTTCCGGGGCCCGTTCCGCGCCCGCCCTCTCCCGTTCCCCTGTGGGGCCCCTCCCCGCCGAACCCCCGGCGCCAGGTCCCCCGGGCCGCGCCGCGGGCGTTGCCTCCCGGGGCGGGCCGCCCACGCCGCACGCCCGTCTTTCGCCCGGGCCGAGTCGCCA     
J       TAGTTTAAAATTTATAAAATGAATTAACTAATTAATTAGATACTATAAAAAAAATATAGAATGTGGGTAAATATTTCTTCTATATATCAATTAATTATGAAAGATTGCAATATGTTTTAATATGTATGAGGCTACAATTAATAACTAAATCTGGTATATTTACTAAGAATAAACTTAATGTCTAATATATGAAACTGCAAACATAATAATAACAATATTTACATTTATTTTTAAAAGATTGAGTGGTTAATAATAATTTCTTTTTCTGAATATCTTAAATATAACTAATTTATAGCTACATATAAAAACATAATATATTAATTTTATAAAATCCCATATTAAGTAGGTAATAATTTTGAATTACTCACAAAAAAATATAATATTAATTGGTCGATTGCTCACTATAATTCGATTAAGGTATTAATTTATAAATTTTAATTAATAACATAAAAATTTTTTATTAACATCTTACTAATAATTTGGCATTTTGGGTTTATTTTATAATTAAACTACTTCTCAAAGAATAAAGATCTGAAGTGTTGATAAGAATTTAAAAATAACGATACTAATTATCTATTGTTTTATACTAATTTATGTTCAGTTAGTCTGATACACTAATCAAACATCTAAATGGACTTTTCACTAGACCATAAGCTATATTTTACGATCTCTCTCTTTGTAGTTACATCAGTTACAATGAACATTAGGATAGTATATTGTTAAAAATAAATTTAATTATTATAAGAATCTAACTATTATATTCATAATACAAATTACAGAAAACACAATAATACATTTTAAATATAAATGTATGCTAAAAGTTACAAGCGTTTATATCTTAATTTAAAACTTTATTCATATTTTCAACTAGTAATATTTCATTCAATAAGAAATAGTATACACTATACCATAGAAGAATAACATAATATTATGTTAAGAAAAAAAAACATTTATATCAAAAAAAATTTCCTTTTGTGCATTCTCATTTTATTATCTGGCAAGGAAGGGGAAGTCTCTCACCGTGGGACTGCTAATATGGGAGGCTCGAATTACTTATCAGACGAGTTTCGATGATTCAAATATTAAGCCGATTCTTTATGCAGTTCTAAGCATTCGATCATAGATGAATAACTTCTGTATCTCGGGACGTTACTTCTTATTGACTATGTAGAAACTACCTTTGCGCGATAGAAAAGCCTAATCTTGGGATTTAAGGGATTCCTTCTATGCCTAGCAGGTCCTTTGTGACATTTCTGAGAAGCAAGAGGGATGCTAAAGTACTTAGCAGTTCATAATTAGACATGCCATAGATGAATTAATATAGGTGCTCAATCTGTATATAACTCGAGTCAGAAGACCAATTCAAGAGAATATGTAAACATTCTTGCTTACCTGGAAGTAATGCTTCTTAAAATTTGAACACTTTTGTAAAGATATTTTAGGAAACGAGACGTCAAGGTGAAAAGTAATAATAGCACTGGGAAATAGGTTTCCGAGATAGAAAATTAGATCCTGTTGCTAATTGGCAAGATAAGTAATTTTTCATGCTACTATGAATTTACGCATACTTGAAAGTGTCTTAAGGCCAGATATTCAAATCTCTGGCCTTGAATTTCTTGATAACAAGTCGGGTGAATTAATCATACTATGATATTAGACCCACACGCTCTTATTCCTTGAGCGTGGACTAGTTATTCTAGGCTTTTACATATCGCCATCCTAACATTCTTTTTCTGATCGCCTCAGTCGATTGGGCATCTTACTAACATTACCTCACGCATTAATTAAATTAATGCCTAAGCTAAGATACTAGCGGTGAATATACCTAGCTTAAGGCGTAAAAGAAGTAAGTCACTTTGTGTTTCGCTGATTTTGGCTCATGGCAGGTTCTATCCATACTTCTATAATACAAATAAGCTCATTTTATTAGCATTTCCCTATGAGGCTGGAGCAAACTTTTGACCAATTCACACTCGTTTAATTTTAATGTATATCAAAATAATGTCCAGGAAGGCGCACGCCGTACAAGATTGAATCAACCCCGGCCGGGGGGGCCGAACGACCTAATGATTGCCCGTGCCACTTGACCTGACTGGAGTATCTACAGCACAAAGGGAGCCACGCAACACCCCGCTGCGCATCTAATGACTTCCTGAGCTATCTCGTGTGTCACCCACCTAGCCCGACGGCCTTAGCGCCCGTACAGACGCGGCCTATATAGTGGCCCTACCGGCGGAAGCTCCGGGTGGTTGCAGAGGACGCCTTGCCGGACGCATGCAGGGGCTAGCACCGTGACGCGGGGATGTGTACGTCCGTACGTGATCCCCCCCCGGCTGTGGCCCTCCGATTACGGACCTCGTGGGGCTTCATGGCACTACTAGCTGGTTACTGATCGGTGTGCTCCACTGTCTCGGTTTCGGACCCGTTTGGAAGGCCCCTCTATCTTCGACTGGCAATAGGCGATCCCTTTGCCTAACCCGAACAAATGCGAGTGTTATCGCTGGGCTGGGTCCGAAACGCCGCCGGAGGCCATGATCCCCCCTGACGCGCTTTGTCGCCCCATTGAATTCAGCTGCGGTTCTAGTATAATGGAAACCGCATAGAGTGGCCTCTAGAGCGCTTCTGGTGCCAAGGACATGGAGGTACGGCTATAACTGTTCCGGACGCCCACTAGGCAAGGGTTCGATCTCGTACCTCCAGGCTAGCTCCTCTTGTGCCGGTGCAAGCGTTGGGTGGCCCTGCCTATCGCCACCCAGTGGATCCCTAACTATTCACTATTGCCAGTTGTGGGCCGTTCGCGTCCAAACGTTAGCCCCGTCGCAGAGCGGTAGGTCCATGCTCGCTACCGACGCCAGTGGCCGTTATCACGCGACGATGCCCATTGCAGGCGTATGCGGCATCTCTCGGGCGTGGTAGCGTGTTACGGTTTACCGGAGGCGGAACGTCTTATAGAAGGCGCCTTTCCGCGCATTCCCCCCGCGCTAAACCCGTGACGCGTTCGCCACGGGGGTACTTCGGCGCCGCGCGGTCTCCCGCGCGAGACCCGCCCCCTGCCCGGCGGTCAGCCGTGTTGCGTGGGCGGCCCAGCACCGCGTCCCCTCCCGGGGGCCCCGCGCGGACGGTGCGTCCACGGGTGCCAGGGCGTGGCGGGTCGTCCGGACGCCCGCCGCCGCGCAGGTCTGGGGCCGGTGCCCCGGACGCCCCGGTCCGGCGGCGCAGAGAACCCCCGGCGTCCATACGGCGCCCACATCCGGGGGCCCCGCCTTCCGCTAGGGCCGAGCCCGGGGGGGGCCCGCCGGCGGTCTCCGGGGGGCTTGGTGACCCCGACTCCCCCTATCCGCCGCAGTTCGCCGCCTGACGCCGGCGCCGCGTCTTCGGCGGTGAGTCCGCCTCGGCGACTGCTGCCCGGGGTGGCCTGGGGCCTGCCCCAGTATGGCGGGACCGCTCGTCCCCGGGCCCGCGCCGAAGGTGGGGGGTGTACCGGCCGTTGCGCTCCCGGCCGGTCCGGCAACAGTGCTCCGGCCGTCGGACCCGCTAGCCCCCGGCCGGCTGCCCGCCCGAGCGGGCCAGCGCCCCCGATCCGCCGCCGCCCCCGCCTGCCGCCGGGCTGGCGGGGGGAGCTTCGCCGCGATAACCGGTGTAGGCGCCGCGCGCTGCAGACCCGCGCCGGTCGCCGGCGCAGCGAGCCATGGCGCGGCCGGCGCGCCATGTGTCGACGGCGGAAACCGGCGCGGGGGCGGCCCGACCGGGGGCGCGCCGGCCCCTGGCGCCCTAGGTACGGTCCAGCCGGGGGCGCGGGCCTGCCGCACGCCGCTGTCTCGCGGCGCCGCGGGCCGCGGGGTTCCGGGGCCCGTTGCGCGCCCGCCCTCGCGCGTTCCCCCGTGGGGCCCCTCCCCTCGGAACCCCCGGCGCCAGGTGCCCCAGGCCGCGTCGCGGGCGTTGCCCCCCAGGGCCGGCCGCCCACGCCGCACGCCCGTCTTTCGCCGGCGTCGAGTCGTCA     
K       TAATTTAAAATTTATAAAATAGATTAACTGATTAATTAAATACTATAAAAAAGATATAAAATGTGGATAAATATTTCTTCTATAAATCATTTGATTATAAAAGATTACAATATGTTTTAATATGTATGGGGCTACAATTAGTAACTAAATCTAGTATATTTACTAGAAATAAACTTAATGTCTAATATATAAAACTACAAACGTGATGATAACGATATTTACATTTATTTTTAAAAGATTGAATAGTTAGTAATAATTTCTTTTTCTAAGTATCTTAAATTTAACTAATTTATAACTACATATAAAAGCATAATATATTAATTTTATAAAATCCCATATTAAGTAAATAATAATTTTAAATTACTAACAAAAAAATATAATATTAGTTAGTCAGTTGCTCACTATAATTCGATTAAAATATTAGTTTATAAATTTTAATTAATAATATAGAAATTTTTTATTAGCATCTTACTAATAATTTGGCATTTTGGGTTTATTTTATAATTAAACTACTTCTCAAAAAATAAAGATCTGAAATATTGATAATGAATTAAGAATAACGATACTAATTATCTATTATTTTATACTAATTAATGTTCAGTTGGTCTAATACGCTAATCGAACGTCTAAATAGACTTTTCACTAGACCATAAACTATATTTTACAATCTCTCTCTTTGTAATTACATCAGTTGCAATGAACATTAGGATAATATATTATTAAAAATAAATTTAATTATTATAAGAATCTAACTATTATATTCGTAATACAAATTGCAGAAAACACAATAATACATTTTAAATATAGATATATACTAAGGGTTACAAACGTTTACATCTTAATTTGAAACTTTGTTCATTTTTTCAACTAATAATTTTTCATTCAGTGAAAAATAATATACACTATACCATGGAAGGGTAACATAATATTATATTAAAAAAAAAAGATATTTATATCAAAAAAGATTTCCTTTTGTGCATTCTCATTTTGTTATCTAGCAAGGAAGGGGAGGTCTTCCACCGTGGGACTGGCAATATGAGAGGCTCGAATTACTCATCAGACGAGTTTTGATAATTCAAATGTTGGGCAGACTCTTTATGCAGTTCTAAGCAGCCGATCATAGACAAATACATTCTGTTTTTCGGGACGTTACTTCTTATTGACTACGTAATAACTGCCTCCGCGTGCTAGAAAAGTCTAACCTTGGGATTTAAGGGATTCCTTTTGTGCTTAGCAGGTTCCTTATGACATTTTTGAGGAGCAAGAGGGATGCTAAAGAACTTAGCAGTTCATAATTAGACACGCCATAGATGAATTAATATAGGTACTCAGTCTGTACATAACTCGAGTTAGAAGACCAGTTCAACAGAATATGTAAACATTCTTGTTCACCTGGTAGTGCTGCTTCTTAAAAATTGAACCTTTTTGTAAAGATATTTTAGGAATCGCGACGTCAAGGTAAAAGGTGATAATGGCAATGGGGGATAGGTTTCAGAAATAGAAAACTAGATCCTGTCGCTAACTGGCAAGATATGCAATTTTTCAGGCTACTACGAATTTACACGTACTTTAAAGTGCGTTAAGGCCAAATATTCGAACCTCTGGCATTTAATTTCTTGATAACAAGTCGGTTGAATTAATCATGCCGTGATATTAGACTCACATGCTATCATTCGTTGAGCGTGAGCCAACTATCCCAAGCTTTTACATAGCGCCATTCTAACATCCTTTTTTTGATCACCTCAGTCAATTGGACGTCTTACTGACGTTTCCTAACACGGTAATTAAACTAATGCCTAAGAAAAGATACTAGCGCTGAATATACTTAATTTAAGGCGTAAAAGAAGTAGGTTACTTTGTGCTTCGTTGATTTTTACTTATCGCAGGTTCTATCCCTACTTCTATAATACAAGTAAGCCCATTTTATTAGCATTTTCCTACGAGGCTGGAGCAAACTTCTGACCAATTCACGCTAGTTTAATTTTAATGTATGTCAAAATAATACCCAGGAAGACGCACGCCGTACTAGATTGAGTCAACCCCGGCTGGGGGGGCCGAACCAGCAAATGATTGCTCGCGCTACTTGACCTCACTAGCGTACCTCCAGCATAAAGAGAGTTACGCCACTCCCCGCTGCGCACCTAACGATTTCCTGAACTGTTTCGTATGTCACCCACCTAGCCCCACAACCTTACCGCCCGTACTGACGCGGCCGATTTAGTGGCCCCGCTGCCGGAAGCTCCGGGTGGTTGCAGAGGTCACTTGATCGGACGCATGCAAGGGCTAGGACCGAGATTCGGCGGCGTGTACGTCCGTGCGTGATCCCCCCGCGGCTGTGGCCCTCGAATTACGGACTTCGTGGGGCTCCATGACACTACTAGCTGGTTACTGATCGGGGTGCTCCACTGTCTCGGCCTCGGAACCGTTCGGAAAGTCCCTCTATCTTCGACTGGCAATGGGCGACCCGTATGCTTAACCCCAGCGAGTGCGAGTGTTATCGCTGGGCTGGGTCCGTAACTCCGCCGTAGGCCATGATCCCCCCTGACGCGCCTTGTCACCCAATTAAATACAGCTGCGGGTCTAGTATAATGGAAGCCACATCGAGTGGCCTCTAGAGCGTTTCTGGTTCCGAGGAAACAGAGGTACAGCTATGACTGTTCCGGACGCCCACTAAGCAAGGGTTAGATCTCGTACCTCCAGGGTAGCTCCGCTTATCCCGATGCGATCGTTGGATGGCCCTGCCTGTCGCCACTCAGTGGATCCCTAATTTTTCACTATTGCCAGTTGTGAGCCACTCGCGTCCAGACATTAGCGCCGTCGCAGATCAGATGGTCCATACTCGCTCCCGACGTCAGAGCCCGTCATCACGCGAGGATGCCCTTAGTGAGCGTATGCGGCATCTCTCGGACGTGGTGGCGTGCTACGATTTACCGGAGGCGGTACGTCTTATGGAGGGCGCCTTTCCTCCCTTCCCCCCCGCGCTAGGCCCGTGTCGCGTTCGCCACGGGGTGACTTCGGGACCGGGCGGTCTCCGGTGCGAGACCCGCCCGTTGCCCGGGGGCGAACCGTGTAGCGTGGGCGGCCCGGCACCGCATCCCCTCCCTGGGGGCCCGCGCGAACGGTGCGTCCACGGGTGCCAGGGCGGGGGGTGTCGTCCGCACGACTGCCGCCTCGCAGGCCCGGCGGCGGTGCCCCGCACGCCCCGGTCCGGCTGCGCTGAGAGCCCCCGGCGTGCATTCGGCGCCGACTTCCGGGGGCGCTGGCTTCCGCTCGGGCCAAGCTCGGGGGGGGCCCGCCGGCGGTCTCCGGGGACCTTGGTGCCCCCCACTCCCCCTATCCGCCGCGGTTCGCCGCCCGACGCCGGCGCCGCGGCTTCGTCGGTGAGTCCGCCTCGGCGGCTGCTGCCCGGAGTGGCCTGGGGCCTGCCCCAGTATGGCGGGAGCGCTAGTCCCCGGGCGCGCGCCGAAGGCGGGGGGTGTCCCGGCCGGTGCGGTCCCGGACGGTCCGGCAACAGTGCTCCGGCCGTCGGACCCGCAAGCCCCCGGCAGGCCGCCCGCGCGAGCGGGCCGGCGCGCCCGATCCGCCGCCGCCTCCGCCTGCCGCCCGGCGGACGGGGCGCGCTTCGCCGCGATAACGGGTGAGGGGGCCGCGCGCTGCGGACCCGCGCGGGTCGCCGGCGCAGCGTGCGATGGCCCGCCCGGCGCGCCATGGGTCGACGGCTGAGACCGGCGAGGGGGCGGCCCGAACGGGGGCACCCCGGCGCCCTGCGCCCTAGGTACGGTCCAGCCGGGGGCGAGGCCCTGCTGCACGCCGCCGGCTCGCGGCCCCGCGGGCCGCGAAGTCCCGGGGCCTGTTGCACGGCCGCCCTCTCCCGTTCCCCTGTGGGGCCCCTCCCCTCCGAACCCCCGGCGCCAGGTACCCCGGGCCGCGCCGCGGGCGTTGCCCCCCGGGGCCGGCCGCCCACGCCGCACGCCCGGCTTTCGCCGGCGTCGAGTCGGCA     
L       TAATTTGGAATTTATAAAATGAATTAACTAATTAATTAAATACTATAAAAGAGATATAGAATATGGACAAATATTTCTTCTATATGTCAGTTAATTATAAAAGATTGCAATATATTTTAGTATGTATGAAGCTACAATTGATAACTAAATCTAGTGTATTTGCTAAGAATAAACTTAATGTCTAATGTATAAAACTACAAACATAATAATAACAATATTTACATTTATTTTTAAAAGATTGAGTGGTTAATAGTAATTTCTTTTTCTAAATATCTTAAATTTAACTAATTTATAACTGCATGTAAAAACATAATATATTGATTTTATAAAATCCCATATTAAGTAAATAATAATTTTAAATTACTCACAAAAAAATGTAATATTAATTAGTCAGTTGCTCACTATAATTCGATTAGAGTATTGGTTTATAAATTATAATTAATAACATAGAAATTTTTTATTAACATCTTACTAGTAATTTGACATTTTGGGTTTTTTTTATAGTTAAACTACTTCTCAAAAAATAAAAATCTGAAATGTAAATAAGAAATTAAAGATAACAATACTAATTATCTATTGTTTTATACTAATTAATATTCAGTTAATCTAATGCACTAATCAAGCATCTAAATGGACTTTTCACTAGACCATAAACTATATTTTACAATCTCTCTCTTTGTAATTACATCAGTTACAATGAACATTGAAATAATATATTGTTAAAAATAAATTTAATTATTATAAGAATCTAACTATTATATTCATAATACAGATTACAGAAAACGCAATAATACATTTTAAATATAAATATGTACTAAAAGTTACAAGCGTTTACATCTTAATTTGAAACTTTGTTCATTTTTTCAACTAATAATATTTCATTCGATGGAAAATAATATACACTATACCATGGAAGAATAACATAATATTATATTAAGAAAAGAAAACGTTTATATCAAAAAAAATTTCCTTTTGTACATTCTCATTTTAATATCTAGCAAGGAGGGGGAGGTCTTTCGCCGTGGGACTGATAATATGAGAGGCCCGAATTACCCATGAGACGAGTTTCGATAATTCAAATATTAAGCCGACTTTTTATGCAGTTCTAAGCAGCCGATCATAGACGAGTAAGTTCTGTCTTTCAGGACGTTACTTCTTATTGACTACGTACCAACTGCCTCCGCGCGATAAAAAGGTCTAACCTTGGGATTTAAGGGATTCCTTCTATGCTTAGCAGGTCCCTTATGACATTTTCGAGGAGCAAGGGGGATGCTAAGGAACTTAGCAATTCATAATTAAACATGCCATAAAGGGATTAATCTAGGTACTCAGTCTGTGCATAACTCGAGGCAGAAGACCAATTCAATAGAATAGGTAGACGTTCTTGTTCACCTGGAAGTGATGCTTCTTAAAAATTGAACCTTTTTGTGAAGATATTCTAGGAAACGAGACGTCAAGGTAAAAAGTGATAATGGCACTGGGAAATAGGTCTCAGAGATAGAAAACTGGATCCTGTGGCTAAGTGGCAAGATAAGTAGCTTTTCAGGTTACTACGAATTTGCGCGTACTTTGAAGTGTGTTAAGACCAGATATTCGAATCTCTGGCTTTGAATTTCTTGATAACAAGTCGGATGAATTGGTCATACCGTGATATTAAACTCACACGCTCTTATTCGTTGAGCGTGGGCCAACTATTCTAGGATTTTACATATCGCCATTCTAAAATTCTTTTTTTGATCACCTCAGTCAATTGGGCATCTCACTAACATTACCTAACTCGTTAATTAAACTAATGCCTAAGAAAAGATGCTAGCGATGAATATGCCTAATTTAAGGCGTGAAAGAAGTAGGTTACTTCGAGCTTCGTTGATTTTTACTTATTGCAGGTTCCATCCATACTTCTATAACACAAGCAAGTCCATTTTATTAGCGTTTCCCTATGAGGCTGGAGCAAACTTTTGACCAATTCACGCTAATTTAATTTTAATGTACATCAAAATGATGCCCAGGAAGGCGCACGCCGTACAAGATTGAATCAACCCCGGCTGGGGGGGCCGAACAAGCAAATGGTTGCCCGTGCTATTTGACCTCGCTAGAGTACCTTCAGCACAAAGAGAGCTACGCCAGGCCCCGCTGCGCACCTAATAACTTCCTGAGCTGTCTTGTGTGTCACCCACCTAGCCCGACCACCTTATCGCCCGTACAGACGCGGCCCATTCAGTGGCCCTGCTACCGGAAGCTCCGGGTAGTTGCAGAGGACGCCTTATCGGACGCATGCAAGGGCTAGGACCGAAGCCCGGAGGTGTGTACGTCCGCTCGTGATCCCCCCCCGGGGAGGACCCTCGGATTTCGGACTTCGTGGCGCTTCACGGCACTACTAGCTGGTTACTGATCGGGGTGGTCCACTGTCACGGTTTCGGACCCGTTGGGAAAGTCCCTCTATCTTCGACTGGCTATAGGCTACCCCTATGCCTAACCCGAATAAATGCGAGTGTTATCGCTGGGCTGGGTCCGAAACCCCGCCGTAGGCCGAGATCGCCCATGATGCGTTCTGTCTCCCCATTGAATACAGCTGCGGTTCTAGTATAATGGAAGCCACATCGAGTGGCCTCTAGAGCGCTTCTGGCGCCGATGATACGGAGGTACAGCTATAACTGTACCGGACGCTGACTAAGTAAGGCTTCGAACTCGTACCCCCAGGCCAGCTCCGCTTGTGCCGATGCTAGCGTTGGATGGCCCTGCCTATCGCCACCCGGTGGATCCCTAACTTTTCACTATTGTCAGTTGTGGGCCACTCCCGTCCATACATTAGCCCCGTCGCAGAACTGGTGGTCCATACTCGTTGCCCACGCCAGCGGCCGTCATCACGCGAGGATGCCCTTAGCGAACGTCTGCGGCATCTTTCGGGCGTGGTGGCGTGCTACGGGTTACCGGAGACGGTACGTCTTACAGAAGGTGCCTTTCCTCACTTTCCCCCCGCGCTAGGCCCGTGACGAGTTCGCCACGGGGGGACTTCGGGGCCGGGCGGTCTCCGGCGCGAGACCCGCCCGTTGGTCGGCGGGGGTCCGTGTGGCGTGGGCGGCCCTGCACCGCGTCCCCTCCCTGGGGGCCCGCGCGGGCGGTGCGTCCACGCGTGCCAGGGCGGGGGGGGTCGTCCGTACCGCGGCCGCCGTGTAGGCCGGGGGCCGGTGCCCCGGACGCCCCGGTCCGGCTGCGCCTAGAACCCCCGGCGTCCATGCGGCGCCGACGTCCGGGGGCCCGGGCTTCCGCTGGGACCGAGCTCGGGGGACGCCCGCCGGCGTTCTCCGGGGGGCTTGGTGGCCCTGACTCCCTCGATCCGCCACGGTTCGCCGCCACACGCGGGCGCCGCGCGTTCGGCGGTGAGTCCGCCTCGGCGACGGCTGCCCGGTGTGGCCTGGGGCCTGCCCCGGTATGGCGGGGCCGCGTGTCCCCGGGCGCGCGCCGAAGGTGGGGGGTGTGCCGCCCGCCGCGATCCCGGACGGTCCTGCAACAGTGGTCGGGCCGTCGGACCCGCGAGCCCACGGCAGACCGTCCGGGTGAGCGGGCCGGCGCCCACGATCCGCGGCCCCCTCCGCTTCCCTCCTGGCCGGCGGGGCGCGCTTCTCCGCGATAACCGGTGGAGGACCCACGCGCTGCTGACCCGCGCCGGTCGCCGGCGCAGCGGGCTATGGCGCGCCCGGCGCGCCGTGGGTCGGCGGCAGAGACCGGCGGGGGGGCGACCCGAGCGGGGGCGCCCCGGACCCTCGGGCCCTAGGTACGGTCCAGCCGGGGGCGAGGCCCTGCCGCACGCCGCTGGCTCGCGGCAGCGCGGGCCGCGCGGTCCCGGGGCCCGTTCCGCGCCCGCCCTCTCGCGTTCCCCCGTGGGGCCCCTCCCCTCCGAACCCCCGGCGCCAGGTCCCCCGGGCCGCGCCGCGGGCGTTGCCCGCCGGGGCCGGCCGCCCACGCCGCACGCCCGGCTTTCACCGGTGCCGAGTCGGCA     
M       TAATTTAAAATTTATAAAATAAATTAACTAATTAATTAAATACTATAAAAAAAATATAAAATATGGGGTAATATTTCTTCTATATATCAGTTAATTATAAGAAATTGCAATATATTTTAATGTGTATGAAGCTACAATTAGTAACTAAATCTAGTATATTTACTAGGGATGAACTTAATGTCTAATGTATGAAACTACAAACATAATAATAACAATATTTACATTTATTTTTAAAAGATTGAGTAGTTAATAATAATTTCTTTTTCTAAATATCTTAAATTTGACTAATTTATAACTACATGTAAAAACATAATATATTAATTTTATAAAATCCCATATTAAGTAAATAATAATTTTAAATCACTCACAAAAAAATATAATATTAATTGGTCGGTTGCTCACTATAATTCAATTAAAGTATTGATTTATAAATTTTAATTAATAGCATAGAAATTTTTTATTAGCATCTTACTGATAATTTGGCATTTTGGGTTTGTTTTATAATTCAACTACTTCTCAAAAAATAAAGATCTGAAATATTGTTAATGGATTAAAAATAACGATACTAATTATCTATTGTTTTATACTAATTAATGTTCAGTTAATCAGATACACTAATCGAACGTCTAAATAGACTTTTCACTAGACCATAAACTATATTTTACAGTCTCTCTCTTTGTAATTACATCAGTTACAATGAACATTGAGATAATATATTATTAAAAATAAATTTAATTATTATAAAAATCCAACTATTATATTCGTAATACAAATTACAGAAAACACAATAATACTTTTTGAATATAGATATATACTAAGAGTTACAAACGTTTACATCTTAATTTAAGACTTTATTCATTTTTTCAACTAATAAAATTTCATTCAATGAAAAATAGTATACACTATACCATAGAAGAATAACATAATATTGTATTAAGAAAAAAAAGCGTTTATATCAGAAAAAATTTCCTTTTGTGCATTCTCATTTTGTTATCTAACAGGGAAGGGGAGGGCTTTCACCGTGGGACTGGCAGTATGAGAGGCTCGAGTTACCCACTAGACAAGTTTCGATAATTCAAGCATTAAACTGACTTTTTATGCAGTTCCAGGCAATCGATCATAGACGAGTAAGTTCTACATTTCGGGACGTTACTTCTTATTGACTAAGTAACAACTACCTTTGCGCGATAGAAAAGTTTAATCTTGGGGTCTAAGGCATCTCTTCTATGCTTAGCAGGTCCCTTATGGCATTTTTGAGCAGCAAGAGGGATGCTCAAGAATTTAGCAGTTCATAATTAGACATGCAATGGATGAATTAATACAGATACTCAATCTGTACATAACTTGGGTCAGAAGACCAATTCAAGAGAATATGTAAACGTTCTTGTTCACCGGGAAGTGATGCTTCTTAGAAATTGGACATTTTTGTGAAGGTATTTTAGGAACCGAGACGTCAAGGTGACATGTGATCATATCACTGGGAGATAGGTATTAGAGATAGAAAACTGGATCCTATAGCTAACTGGCAAGATAAGCAATTTTTAAGGCTGCTACGAATTTGCGCGTACTTTAAAGTATGTTAAGGCCAGATATTCGAAACTCTGGCTTTTAATTTCTTGGTAGCAAGTCAGGTAAATTAATCATACCGTGATACTAGACTCACACGCTCTTATTCGTTGAATGTGAACCAACTATTTTAGGCTTTTACATGTCGCCGTTCTAACATCTTTTTTCTGATCATCTCAGTCAATTGAACATCTCACTAACATTGCCTAACCCGCTAATTAAACTAATGCCTAAGCGAAAATCCTAGCGATGAATATGCCTAATTTAAGGCGTGAAAGAAATAAGTTACTTCGTGTTTTGTTGATTTTCGCTTATCGCAGGTTCTATCCATACTTTTATTATACAAGCGAAGTCATTTCATTAATATTCCCCTATGAGGCTGGAGCAAACTTTTGATCAATTCACGCTAGTTTAATTTTAATGTATATCAAAATAATGACCAGGAAGGCGCACGCCGTACAAGATTGAGTCAACCCCGGCTGGGGGGGCCGAGCCAGCGTACGATTGTCCATGGAAGTTCACCTTGCGGGAACATCCACAGCACAAGGGGAGGCGCGCAACACCCCGCTGCGCACCGAATGACTTCCTGAGCTGGCTCGTGTGTCACACACCTAGCCCGACCGTCTTATCGCCCGTACAGACGCGACCGATTTAGTGGCCCTGCCGCCGGAAGATCCGGGTGGTTGCAGAGGTCGCGTTCCCGGACGCATGCAGGGGCTAGAACCGAGACCCGGAGGTGTGTACATCCGTACGTGATCCCCCCCCGGCTGTGACCCTCGGATTACGGACTTCGTGGGGCTTCCTGGCACTACTAGGTGGTTACTGATCGGGGTGCTCCTCTGTCACGGAATCGGACCCGTTCGGAAGGTCCCTCTATCTTCGACTAGCAATGGGCGACCCCTATGCTTAACCCGAAGGAGTGCGAGTGTTATCGCTGGGTTGGGTCCGGAACTCCACCGTAGGCCATGATCCCCCTTGACGCGCCTTGTCACCCCATTAAATACAGCTTCGAGTCTAGCATAATGGAAACCACATTGAGCGCCCTCTAGAGCGCTTCTGGTACCGAAGAAATAGAGGTACTGCCATAACTGTTCTGGACTACCACTATGTAAGGGTTCGATCTCGTACCTCCAGGCTAACTCCACTTATGCCGACGCGATCGTTGGATGACCCTGCCTATCGCCGCCCCGTGGATCCCTAACTTTTCACTATTATCAGTTGTGAGCCACTCGCGTCCAATCGTTAGCACCGTCGCAGACCGGCTGGTCCATACTCGGCACCGACGTCAGTGGCCGTCATCACGCGAGGATGCCCTTAGCGGGCGTACGCGGGATCTTTCGGACGCGGTGGCGTGATACGTTTTACGGGAGGCGGAACGTCTTATAGAAGGCCCCTTTACCCGCTTCCCCCCCGCGTTAGACCCGTGACGCGTTCGCCACGGGGCGACTTCGGCACCGGGCGGTCTCCGGCGCGAGACCCGCCCGGTGCACGGCAGGAGACCGTGTGCCGTGGGCGCCCCCGCACCGAGTCGCCTCCCTGGGGGCCCGCGCGGATGGTGCGTCCACGGGTGCCAGGGCGGGGGGGGTCGTCCGTACGCCTGCCGCCGCGGAGGCCAGGGGGCGCTGCCGCGTACGCCCCGGTCCGGCTGCGTGGAGAACCCCCGGCGTCCATGCGGCGCCTACATCCGGGGGCCCGGGCTTCCGCTCGTGCCTAGCTCGGGCGGCGCACGCCGCCGCTCTCCGGGGGGCTTGGTAGCCCTGACTCCCCCCATCCGCCGCAGTTCGCCGCCCGACGCGGGCGCCGCGGCTTCGGCGGTGAGTCCGCCTCGGCGGCTGTTGCCCGGCGTGGCCTGGGGCCTGCCCCAGTATGGCGGGGACGCCCGTCCCCGGGCCCGCGCCGAAGGCGGGGGGTGTGCCGGCCGGCGCGATCCTGGCCGGTCCGGCAACAGTGATCCGGCCGTCGGAGCCGCAAGCCCTCGGCGGGCGGCCCGAGTGAGCGGGCCGGCGCACTCGGTCCGCTGGCGCCTCCGCATGCCACCCGGGGGGCGGGACGCGCTTCGCCGCGATAACGGGTGGAGGGGCCCCGCGCTGCAAAGCCGCGCCGGTCGCCGGCGCAGCGGTCGATAGCGCACCCGGCGCGCCATGGGTCGACGGCAGAAAGCGGCGAGGGGGCGACCCGACCGGGGGCACTCCGGTCCCTCGGGCGCTAGGTACGGTCTAGCCGGGGGCGACGCCCTGCCGCACGCCGCTGGCTCGCGGCGCCGCGGGCCGCGGGGTACCGGGGCCTGTTGCACGCCCGCCCTCCCCCGTTCCCCCGTGGGGCCCCTCCCCGCCGAACCCCCGGCGCCAGGTGCCCCCGGCCGCGCCGCGGGCGTTGCCCCCCGGGGCCGGCTGCCCACGCCGCACGCCCGGCTTTCACCGGGGCTGAGTCGGCA     
N       TAATTTAAAATTTATAAGATAAATTAACTAATTAATTAAATACTATAAAAAAAATATAGAATGTGGATAAATATTTCTTCTATATATCAGTTAATTATAAAAAATTGCAATATATTTTAATATATATAAAGCTACAATTAGTAACTAAATCTAGTATATTTGCTAAGGATAAACTTAATGTCTAATATATGAAACAACAAACATAATAATAGCAATATTTACATTTATTTTTAAAAAATTGGATAATTAATAATAATTTCTTTTTCTAAATATCTTAAATTTGACTAATTTATATCTACGTATAAAAACATAATATATTAATTTTATAAAATCCCATATTAAGTAAATAATAATTTTGAATTACTCACAAAAAACTATAATATTAATTAGTCAATTGCTCACTATAATTCGATTACAATATTGATTTATAAATTTTAATAAATAGCATAGAAATTTTTTGTTAGCATCTTACTAATAATTTGGCATTTTGGGTTTGTTTTGTAATTAAACTACTTCTCAAAAAATAAAGATCTGAAATATTGATAATAGATTAAAAATGACAATACTAATTATCTATTGTTTTATACTAGTTAATATTCGGTTAATCTAATACACTAATCGAACATCTAAATGGACTTTTCACTAGGCCTTAAACTATATTTTACAATCTCTCTCTTTGTAATTACATCAGTTACAATAAACATTAAAATTATATATTGTTAAAAGTAAATTTAATTATTATAAGAGTCTAACTATTATATTCGTAATACAAATTGCAGAAAAGACAATAATACATTTTAAATATAAATATATACTAAAAGTTACAAACGTTTACATCTTAATTTAAAGCTTTATTCGTTTTTTCAACTAATAAAATTTCATTCAATGAAGAATAATATACACTATACCATAAAAGAATAACATAATATTATATTAAGAAAAAGAAACATTTATATCAAAAAAGATTTCCTTTTGTGCATTCTCATTTTATTATCTAGCAAGGAAGGGGAGGTCTACCATCGTGGGACTGGAAATATGAGAGGCTCGAATTACCCATTAGACAAGTTTCGATCATTCAAATATTAAGCCGAATTTTTATACAGTTCCAAGCAGTCGATCATAGCCGAGCAAGTTCTGTCTTTCAGGACGTTACTTCTTTTTGACTATGTAACAACTACCTTTCCGCGATAGAAAAGTCTAATCTTGGGATTTAAGGGATTCCTTCTATGCCTAGCAGGTCCCTTATGGCAGTTCTGCGGAGCAAGAGGGATGCTAAAGAACTTAGCAGTTCATAATTAAACATGCCATAGATACATTAATATAGGTACTCAATCTGTACATAACTCGAGTTAGAAGACCAATTCAACAGAATATGCAGACGTTCCTGTTCACCAGGAAGTGATGCTTCTTAAAAATTGAACCTTTTTGTGAAGATATTTTAGGAAGCGAGATGTCAAGGTGAAAAGGGATAATAGCACTGGGAAATAGGTTTTAGAGATAGAAAACTAGATCCTATAGCTAACTGGCGAGATAAGCACTTTTTTAGGCTACTACGAATTTGCGCGTACTTTATAGTGTGTTAAGGCCAGATATTCGAATATCTGGCTTTCAATTTTTCGGTAACAAGTCGGATGAATTAGTCATACCGTGATACTAACCCCACACGCTCTTATTCATTGAGTATGGGCCAATTATTCTAGGTTTTTACATTTCGCCATTCTAACATTCTTTTCTTGATCACCTTAGTCAATTGGGCATCTTACTAACGTTGCCTGACACGTTAATTAACCTAATGCCTAAGCAAAGATCCTAGCGATGACTTTGCCTAACTTAAGGCGTAAAAGAAGTATATTACTTTGAGATTCGTTGTTTTTTACTCATCGCAAGTTCTATCCATACTTCTATAACACAAATAAGACCATTTTATTACAATTCCCCTATCAGGCTGGAGCGAACTTTTGACCAATTCCCGCTAATTTAATTTTAGTGTATATCAAAATAATGCCCAGGAAGACGCACGCCCTACAAGATTGAGTCAACCCCGACTGGGGGGGCCGAATCAGCGAATGATTGCCCTTGCTACTTGACCTTGCAGGAATACCCACAGCACAAAGGGAGCCACGCCATACCCCACGGCGCACCCAATTACTTCCTGAGCTGTCTCGTGTGTCACCCGCCTAGCCCGACGCCCTTACCGCCCGTACCGACGCGGCCGATTTAGTGGCCCTATTGCCGGAAGCTCCGGGTGGTTGCAGCGGTCGCTTTGCCGGACGCATGCAAGGGCCAAGACCGAGAGCCGGGGGTGTCTCCGTCCGCACGTGAACCCCCCCCAGCTGTGGCCTTCGGATTGCGGACTTCGTGGGGCTGCATGGCACTATTAACTGGTTACTCATCGGAGTGCGCCACTGTCTCGGTCTCGGACCCGTTCGGAAGGTGCCTCTATCTTCGACTGGCAATGGGCGACCCCTATACCTAACCCGAACGAATGCAAGTGTTATCGCTGGGCTGGGTCCGAAACTCCACCGCAGGCCGTGATCCCCCTTGACGCGCTCTGTCACCCCATTGAATTCAGCTGCGGGTCTAGTATTATGGAATCCGCATTGAGCGGCCTCTAGAGCGCTTCTGGTCCCGAAGAAATAGAGGTACTGCTATAACTGTTCCGGACGTCCACTAAGCAAGGGTTCGATCTCGTACCACCAGGCTAGCTCCACTTGTGCCGACGCTATCGTTGGAGGACCCCGCCTTTCGCCAGCTGGTGGGTCCCCAACTTTTCACTATTATCAATTGTGAGCTACTCGCGTTCAAACGTTAGCACCGTCGCAGAACGGGTGGTCCATACTCGGTATCGACGCCAGTGGCCGACATCACGCGAGGGTGCCCCTAGCGGGCGTGTGCGGCATCTTTCAGACGTGGTGGCGTGCTACGTTTTACCGGAGGCGGAACGTCTTATAGAAGGCTCCTTTCCCCCCTTTCCCCCCGCGCTAAACCCGTGACGCGTTCGCCACGGGGTGACTTCGGGACCGCCCGGTCTCCGGCGCGAGACCCACCCGGTGCGCGGCGGAAGTCCGTGTAGCGTGGGCGCCCCGGCACCGCTTCCCCTCCCGGGCGGCCCGCGCGGACGGTGCGTCCACGCGTGCCAGGGCGGGGCGGGTCGTCCGAACGGCTGCCGCCGCGCAGGCCGGGAGCCGGTGCCCCGGACGCCCCGGTCCGGCCGCGCAGAGAGCCCCCGGCGTCCATGCGGCGCCGACTTCCGGGGGCCGGGGCTTCCGCTCGGCCCAAGCCCGGGGGGCGCCCGCCGGCGCTCTCCGGGGGGCTTGGTGGCCCTAACTCCCCCTATCCGCCGCGGCTCGCCGCCTGACGCGGGCGCCGCGCCTTCGGCGGTGAGTCCGCCTCGGGGGGTGTTGCCCGGAGTGGCCTGGGGCCTGCCCCGGTATGGCGGGGTCGCGCGTCCCCGGGCCCGCGCCGAAGGCGGGGGGTGTGCCGGTCAATGCGATCCCGGACGGTCCCGCAACAGTGGTCCGGCCGTCGGACCCGCCAGCCCCCGGCTGGCGGCCCGCGTGAGCGGGCCGGCGCCCCCGCTCCGCCGCCGCCTCCGCTTGCCGCCCGGCAGCCGGGGGGCGCTTTGCCGCGATAACTGGTGTGGGGGCCGCGCGTTGCGGATCCGCGCGGGTCGCCGGCGCAGCGGGCGATGGCGCGTCCGGCGCGCCATGGGTCGGCGGCAGAAAGCGGCGAGGGGGCGACCCGACCGGGGGCGCTCCGGGCCCGCGGGCCCTAGGTACGGTCTAGCCGGGGGCGTGGCCCTGCCGCACGCCGCCGGCTCGCGGCGCCGCGGGCCGCGGGGTCCCGGGGCCGGTTGCGCGTCCGCCCTCACGCGTTCCCCCGTGGGGCCCCTCCCCTCCGAACCCCCGGCGCCAGGTGCCCCCGGCCGCGTCGCGGGCGTTGCCTCCCGGGGCCGGCCGCCCACGCCGCACGTCAAGCTTTCGCCCGGGCCGAGTCGCCA     
O       TAATTTAGAATTTATGAAATGGATTAACTAATTAATTAGATGCTATAAAAAAAATATAGAATATGGATAAATATTTCTTCTATATATCAGTTGATTATGAAAAATTGCAATATATTTTAATATGTATGGAGCTACAATTAGTAACTAGATCTAGTATATTTGCTAAGGATGGACTTAATGTCTAATATATAAAACTACAAACATAATAATAACAATATTTACATTTATTTTTAAAAGATTGAATAGTTAATAATAATTTCTTTTTCTGAATGTCTTAAATTTGACTAGTTCATAGCTACATGTAAAAACATAATATATTAATTTTAAAAAATCCCATTTTAAGTATATAATAATTTTAAATTACTCACAAAAAAATATAATATTAATTAGTCAGTTGCTCACTATAATTCGATTAAAGTATTAATTTATAAATTTTAATTAATAGCATAAAAATTTTTTATTGACATCTTACTAATAATTTGAAATTTTGGGTTTGTTTTATAATTAGACTACTTCTCTAAAAATAAAGATCTAAAATTTTGATAATAGATTAAAAATAACAATACTAATTATCTATTGTTTTATACTAGTTAATGTTCAGTTAATCTAATACACTAATCAAACATCTAAGTAGACTTTTCACTGGACCATAAACTATATTTTACAGTCTCTTTCTTTGTAATTACATCAATTACAATGAACATTAAGATAGTATATTGTTAAAAATAAATTTAATTATTATAAGAATCTAACTATTATGTTCGTAATACAAATTACAGGAAACACAATAATACATTTTAAATATAAATATATACTAAAAGTTACAAACGTTTACATCTTAATTTAAAACTTTATTCATTTTTTCAACTAATAAAGTTTCATTCAATGAAAAATAGTATACACTATACCATAAAAGAATAACATAATATTGTGTTAAGAAATAAAAACATTTGTATCAAAAAAAATTTCCTTTTATGCATTCTCATTTTATTATCTAGCAAGGAAAGGGAGGCCTTTCACCGTGGGATTGACAATATGAGAGGCTCGAATTACTCAACAGACGAGTTTCGATAATTCAAATATTAAGCCGATTTTTTATGCAGTTTCAGGCAATCGACCGTAGACGAATAAATTCTGTCTTTCAGGATGTTACTTCTTATTGACTACGTAAAAACTGCCTTTGCGCGACAGAAAAGTCTAACCTTGGGATTCAAGGGATTCCTTCTATGCCTAGCAGGTGTCTTATGACATTTTTGAGGAGCAAGAGGGATGCTAAAGAACTTAGCAGTTCATAATTAGACATGCCATAAATGGATTAATATAAGTACTCAGTCTGTTCATAACTCGAGTCAGAAGACCAATTCAAAAGAATATGTAAACGTTCTTGTTCGCCTGGAAGCGATGCTTCTTAAAAATTGAACCTTTTTGTGAAGATATTTTAGGAAGCGAGGCGTCAAGACGACAAGTGATGATAACACTGGGAAATAGGTTTCAGAGATAGAACACTGGACCCTGTAACCGACTGGCAAGATAAGCAATTTTTCAAGCTATTAAGATTTTGCATGTACTTTAAGGTGTATTAAGGCCAGATATTCGAATCTCTGGCCTTCAATTTATTGATAACAAGTCGGGTGAATTAATCATACCGCGATATTAGACCCACGCGCTCTAATTCGTTGAGCGTGAGCCAACTATTCTAGGCTTTTACATGTCGCCATTCCCACATTTTTTTTTTGATCACCTTAGTTAATTGGGCATCTTACTAAAATTGCCTAACACGATAATTAAGCTAATACCTAAGCGAAGATTCTAGCGATGAGCATACCCAACCTAAGGCGTAAAAGAAGTAGGTTACTTTGTGTTTCGTTGATTTTCACTTATCGCAAGTTCTATCCACACTTCTATAATACGAATGAGGTCATTTTACTAACGTTTCCCTATGAGGCTGGAGCTAACTTTTGATCAATTCACGCTAATTTAATTTTAATGTATATCAGAATAATACCCAGGAAGGCGCACGCCGCAGAAGATTGAGTCACCCCCGGCTGGGGGGGCCGAACCAGCGAATGATTGCCCATGCTACTTGACCTTAATAGAATACCTGCAGCATAAAGGGAGCCACGCCACACCGCGCTGCGCACCTAACGACTTCCTGAGCTGGATCGTGTGTCACCCACATCGCCCGACCACCTTATCGCCCGTACAGACGCGGCCAATTTAGTGGCCCTGATGACGGGAGTTCCGGGTGGTTGCAGAGGTCGCTTTAACGGACGCATGCAAGGGCTAGGACCGAGACCCGGGGGGGTACACGTCCGTACGTGATCCCCCCCCGGGTGTGGCCCTCGGATTACGGACGTCGTGGGGCTCCATAGCACTACTAACTGGTTACTGATCGGGGTGCTCCACTGTCCCGGTCTCGGACCCGTTCGGAAGGCCCCGCTGTCTTCGACTGGCAATGGTCGACCCCTATGCCTAACCCGATTGAGTGCGAATATTAACGCTGGGCTGGCCCCGGGACTCCGCCGTAGTCCATGATCCCCCCTGACGCGCTTTGTCACCTCATTGAATGCAGCTGCGGGTCTAGTATAATGGAAGCCGCATTGAGCGGCCTCTAGAGCGCTTCTGGGGCCGAAGAGAGCGAGGTACAGCGATGACTGTTCCGGACGCCCACTAAGGAAGGGTTCGATCTCGGACCTCCAGGCTAGCTCCGCATGTACCGACGCAATCGTTGGGTGACCTTGTCTATCGCCACCTCGTGGGTCCCTAACTTTTCATTATTACCAGTTGTGAGCCACTCGCGTGCAAACGTTAGCTCCGTCGCAGAACGGATGGTCCATACTCAGTCCCTACGCCAGTGGCCGTCATCACGCGAGGATGCCCTTAGCGGGCGTGTGCAGCATCTTTCGGGCGTGGTAGCATGTTACGGCTTACCGGAGGCGGCACGTCTTATAGAAGGCGCTTTTCCTCGCTTTCCCCCCGCGCTAGACCCGTGGCGCGTTCGCCACGGGGCGACTTCCGAACCGGGCGGTCTCCGGCGCGAGACCCGCCCGGTGCCCGGCGGAATGCCGTGTGGCGTGGGCGCCCCTGCACCGCGTCTCCTCCCGGGGGGCCCGCGCGGACGGTGCGTCCACGAGTGCCAGGGCGGGGCGGGTCGTCCGCACGGCTGCCGCCTCGCAGGCCCGGCGCCGTTGGCCCGGACGCCCCGGTCCGGCTGCGGTGAGAGCCCCCGGCGTCCATGCGGCGCCCACGTCCGGGGGCGCGGGCTTCCGCTGGGGCCGAGCGCGGGGGGCGCCCGCCGGCGCTCTCCGGGGGGCTTGGTGACCCCGACTCCCCCTATCCGCCGCGGGTCGCGGCCTGACGCGGGCGCCGCGGGTTCGCCGGTGAGTCCGCCTCGGCGACGGTTGCCCGGGGTGGCCTGGGGCCTGCCCCAGTATGGCGGGGCCGCACGTTCCCGAGCCCGCGCCGAAGGCGGGGGGTGTACCGCCCGGTGAGATCCCGGCCGGTCCCCCAACAGTGGTCCGGCCGTCGGATCCGCCAGCCCCCGGCAGGCGCTCCGGGTGAGCGGGCCGGTGCGCCCGTTCCGCCGCCGCCTCCGCCTAGCGCCCGGCGGGCGGGGCGCGCTTCCCCGCGATAACCGGTGGCGGGGCCCCGCGCTGCGGACCCGCGCGGGTCGCCGGCGCAGCGGGCGATGGCACGCCCGGCGCGCCGTGGGTCGACGGCGGAAACCGGCGTGGGGGCGACCCGACCGCGGGCGCTCCGGCACCACGGGCCCTAGGTACGGTCGAGCCGGGGGAGAGGCCCTGCCGCACGCCGGTGGCTCGCGGCACCGCGGGCCGCGGGGTTCCGGGGCCTGTTGCCCGCCCGCCCTCGCCCGTTCCCCCGTGGGGCCCCTCCCCGCCGAACCCCCGGCGCCAGGTGCCCCGGGCCGCGCCGCGGGCGTTGCCCCCCGGGGCCGGCCGCCCACGCCGCACGGCCAGCTTTCCCCGGGGCCGAGTCGGCA     
P       TAGTTTAAAATTTATGAAATGAATTAACTAATTAATTAAATACTATAAAAAAGATATAGAATGTAAATAAATATCTCTTCTATATATCAATTAATTATAAAAAATTGCAATATATTTTGATATGTATAAGGCTACAATTAGTAGCTAAATCTAGTATATTTACTATGAATGAACTTAATATCTAATATATAAAACTGCAAACATGATAATAACAATATTTACATTTATTTTTAAAAGATTGAGTGGTTAATAATAATTTCTTTTTCTAAATATCTTAAGTTTGACTAATTTGTAACTACATGTAAAAACATAATATATTAATTTTATAAAATCCCATGTTAAGTAAATAATAATTTTGAATTACTCACAGAAAGATATAATATTAATTGGTCGGTTACTCACTATAATTCAATTAAAATATTAATTTATAAATTTTAATTAATAACATAAGAATTTTTTATTAGCATCTTACTAATAATATGGCATTTTGGGTTTATTTTATAATTAAACTACTTCTCAAAAAATAAAGATTTGGAGTATTAATAATAGATTGAAAATAACAATACTAATTATCTGTTGTTTTATACTAATTAATGTTCGGTTAGTCTAATACGCTAATCAAACATCTAAATAGACTTTTCACTAGGCCATAAACTATATTTTACGATCTCTCTCTTTGTAATTACATCAGTTGCAATAAACATTGAGATGATATATTGTTAATGATAAATTTGATTATTATAGGAATCTAACTATTATATTCGTAATACAAATTACAGAAAACACAATAATACATTTTAAATATAAATATATACTAAGAGTTACAAACGTTTACGTCTTAATTTAAAACTTTATTCATTTTTTCAACTAATAAAGTTTCATTCAATGAAAAGTAATATACACTATACCATAAAAGAATAACGTAGTATTATATTAAAAAAAAAAAACATTTATATCAGAAAAAATTTCCTTTTGTGCATTCTCATTTTATTAACTAGCAAGAAAGGGGAGGCCTCTTACCGTGGGACTGGGAATATGAGAGGCTCGAATTACTCATTAGACGATTTTCGATAATTCAGATGTTAAGCCAACTCTTTATGCAGTTCCAAACACTCGATCATAGACGAATAAATTCTGACTTTCAGGACGTTACTTCTTATTGACTATGTAGTAACTGCCTTCGCGCGACAAAAAAGTCTAACCTTGGGATCCAAGGGCTTCCTTCTATGCTTAGCAGGTCCCTTGTGGCATTTTTGAGGAGCAAAAGGGATGCTAAAGAACTTAGCCGTCTATAATTAGACATGCCATAAACGAATTAATATAGGTACCCGATCTGTACATAACTCGTGTCAAAAGACCAATTCAAGAGAATATGTAAACGTTCTTGTTCACCGGGAAGAGATGCTTCTTGAAAGTTGGACATTTTTGTGAAGGTATTCTAAGAAACGAGACATCAGGATGAAAGGTAATAATAACACTGGGAAATAGGTTTCAGAGATAGAAGACTTGGCCCTGTTTCTAACTGGCAAGATAAGCAATTTTCTAGGCTACTACGAATTCGCACGTACCTTAAAGTGTGTTAAGGCCAGATATCCGAATCTCTGGCTTTTAATTTCCTGGTAACGAGTCGGGTGAAATAATCATACCGTGATATTGGACTCACATGCTCTAATTCGTTGAGCGTGGGCCAACTATTCTAGGCTTTTACATATCGTCATTCGAACATTCTTTTTTTGATCACCTCAGTTAATTGGCCATCTTACTGACATTGCCTAACACGATAGTTAAGCTAATGCCTAAGCAAAGATCCTAGCGATGAATACGCTTAACCCAAGACGTAAAAGAAGTAGGTCACTTTGCGCTTCGTTGTTTTTTACTCATTGCAGGTTCCTTCCATACTTCTATAATACAAGTAAGGTCATTTTATTAACATTTCCCTATAAGGCTGGAGCGAACTTTTGGCCACTTCACGTCAATTTACTTTTAACGTATATCAAAATCATACCCAGGAAGGCGCACACCGTACTAGATTGAGTCACCCCCGGCTGGGGTGACCGAACCAACCAATGATTGTTCGTGCTACTTGACCTTTCCGGAATACCGACAGCACAAAGACCGCCACGCCACACCCCACCGCGCACCTAATGACTTCCTGAGCTGTTTGGTGTGTCACGCACCTAGCCCGACCACTTTATCGCCCGTAGAGACGCGGGCGATTTAGTGGCCCTGCTGCCGGAAGCTCCGGGTGGTTGCAGAAGCCGCTTTGTCGGACGCATGCACGGGCTGGAACCGAGACTCGGAGGTGTGTGCGTCCGAGCGTGATCCCCCCCAGGCTGTGGCCCTCGGATTACGGACTTCGTGGGGCTTGATGGCACTACTAGGTGATTACTGATCGGAGTGCTCCACTGTCTCGGTTTCGGACCCGTTCGGAAGGTCCCTCTCTCTTCGACTGGCAATGGGTGACCCCTATGCCTAACCCCAGCGAATGCGAGTGTTACCGCTAGGCTGGGTCCGGAACTCCGCCGGAGGCCATGATCCCGCTTGACGCGCTCTGTCACCTCATTGAATTCAGCTGCGGGCCTAGTATAATGGGATCCTCATTGAGCGCCCTCTAAGGCGTTTCTGGTTCCGAAGCTAAAGAGGTACTGCCATAACTGTTCCGGACACCCACTAGGTAAGGGTTCGATCTCGTACCTCCAGGCTAGCTCCACATATTCCGACGCGACCGTTGGATGACCCTGTCTATCGCCGCTCCGTGGATCCCTAACTTTTCACTATTGCCAATTGTGAGCCTCTCGCGTGCAAGCGTTAGCACCGTCGCAGACCGGGTGGCCCATGCTCGGTACCGACGGCAGAGGCCGTCATCACGCGAAGATGCCCGTAGCGGTCGTGTGCGGCATCTTTCGACCGTGGTAGCGTGATACGGTTTACCGGAGGCGGTATGTCTTATAGAAGGCGCCTTTTCCCGCTTTTCCCCCGCGCTAGACCCGTGGCGCGTTCGCCACGGGGTGACTTCGGGTCCGGGCGGTCTCCGGCGCGAGACCCGCCCGTTGCCCGGCGGGCAGCCGTGTGGCGTGGGCGCCCCTGCACCGCGTCCCCTCCCTGGGGGCCCGCGCGCACGGTGCGTCCACGAGTGCCAGGGCGGGAGGGGTCGTCCGCACGGCGGCCGCCCTGCAGGGCGGGGGCCGGTGCCCCGGACGCCCCGGTCCGGCCGCGCAGAGAACCCCCGGCGTGCATGCGGCGCCTACATCCGGGGACCCCGGCTTCCGCTGGTCCCGAGCTCGGGGGGCTCCCGCCGGCGCTCTCCGGGGGCCTTGGTGACCCTGACTCCCCCGATCCGCCACAGCTCGCTGCCCGACGCGGGCGCGGCGCGTTCGGCGGTGAGTCCGCCTCGGCGGCTGGTGCCCGGAGTGGCCTGGGGCCTGGCCGAGTATGGCGGGTCCGCCCGTCCCCTGGCCCGCGCCGAAGGCGGGGGGTGTACCGGCCGCTGTGGTCCCGGGCGGTCCTGCAACAGTGGTCCGGCCGTCGGACCCGGGAGCCCCCGGCGGGCGGGCCGTGTGAGCGGGCCTGCGCCCCCGTTCCGCTGCCGCCTCCGCATGCCGTCCGGGGGGCGGGGGGGGCTTCCCCGCCATAACCGGTGTCGGGCCCGCGCGCTGCAGACCCGCGCGGGTCGCCGGCGCAGCGGACGATGGCGCGCCCGGCGGGCCGTGAGTCGGCGGCAGAAACCGGCGAGGGGGCGACCCGACCGGGGGCGCCCCGGTCCCTCGAGCCCTAGGTACGGTCTAGCCGGGGGCGAGGCCCTGCCGCACGCCGCGGGCTCGCGGCCCCGCGGGCCGCGGGGTCCCGGGGCCGGTTGCGCGCCCGCCCTCTCCCGTTCCCCCGTGGGGCCCCTCCCCGCCGAACCCCGGGCGCCAGGTGCCCCCGGCCGCGCCGCCGGCGTTGCCTCCCGAGGCCGGCCGCCCACGCCGCACGTCCCGCTTTCACCAGGGCCGAGTCGGCA     
