# Supplementary material for: A simple method for data partitioning based on relative evolutionary rates
Source: PeerJ. 2018 Aug 28;6:e5498. doi: 10.7717/peerj.5498 (PMC6118207; doi:10.7717/peerj.5498)
Supplement: Data S1 — The datasets are provided in the PHYLIP format. [file peerj-06-5498-s002.zip › DataS2/SS11-2.phy]

17  4000
out     CACTCATTAATTATTGTACATTTTCATAAGATCATTATACGTTATTTATTTGAAAAATATACCTCTTACATATAGATGTATTTCCAAAAAATAATAAGAAGGGATCATTATCCGCTTCTTAACGGATGTTTTAACCATTATATTATGAAAAAAATAATTTACTGATATAGATCTTAATTCTTTTTCTGATTTAAAATAAATCCTAAATTTTGACCATTATCTTTAAACTTTAATAATCTTATATACAGTGGACTAAATTTATGACAAATTTTTATATAACATTAATTATAGTAAGTTCTTTTTAAAATTTATTTCACTGAGTGTAAATAGTGAAGTAATTTCTAGCATGTAATTAACTTGATGAGGTTTTATTAAGATGTTATCTTTTAATAATATTACATATATCAATATTAATTGTAAACTTAATAAATTTCAAAGCATATTATTACAAGAGTATTTAATAAGAAGTTTGATCATATTATAATAATATTTAAATCCTATTTTATCAAGAATCACTAATCAATGTATGTTAAAGTAGGTTAACTGTATTGGTGAAGTTTAAGATAATTTTTAAAATTTATTAAATTAGAATTACTTATCAATCATTTTAATTAAAATCATTATAAATTTTCACATATATGACTATTAGTTATTTATTCATAATTAATTCTTCATATAATGTTTCTCATATTCAGTTTACAAAAACTTTGTACTTTGAAATTACTTTCTCCAATAAAATCTTTGACTTTGATACATATTGAAAAACATTTAATAAGTACATAAATATAAAAAACTTTTTTTACTAAGCAATATAATATTTAGTTATCAATACAGTAATTAAGATAGCAGGTGATTAATATGTTTTACCTATATAGAAATATATTATTATATTCTACACTTTGTGATTTGTATATTAAATTCTGTTACAATTCAAATATCAGTATTACTAGTTATGTTAATCTTCTTATTTCTAGTTTATTACTTAAAATGTTTCTAGAAAGCTCATGTTTAGGCAAACAAACAAGCACCACCTAATGTCGCTTCTAAACTTCGATTAAGTCTGGTCTGACTACTTCCAGAAGGTAGGAGTAGATCAATAAACATTGAAAGTCAGCGTTACAACGTATGTACGTCCAACTTCCCTTTCATCTTTCTCCGAGATATTAGCTGTCGTATCTCACACTATAAAAGTTGGCCCTGATAAGCACCCGGATCTTTAGCAGCCCTTACAAATCGCGTTCTCCACGGCTATTTATCGCAACGGTCAAGCCTCCCATAGCCGTACCCACGTTATCGTGGTAGAGTCTCCTTCATCGGTCATAATTTGCACAAAAATGGCAATATAACACCACCATCAACAGATCAGTGTATGTGCGTACATCTAATTTAATTCTGGCACTTTCTCCGACTCGTGGGAGGAAAGTCAAGTTCGGCGGCAATCTGTGATAATGAGTTCAACAAGAGGGTGCACGAATAAGATTAAATAGTTTCCGGATAAATAATATCAGTAATCAAGTTAGCGTATGATGCCTATACCGTTCTAGCAGCGTTGATTCGAAGTCGAAATATGAGAAACAGTCTGTGATGGAGGGTTCAACTGGTTTTAACATATTTTGCTACGAGTGCATGAATACACAAATGATGAATCGTTAGGCATGAACATAGTGCCCCACCTGAACTCAAGAGTGTTGATCAATCAAGTATACTCAATTTGCCATGATGTGTATTATATGCTATTTAAAACACATGTCTGATGCGTACATTTAAATCTGCCTAACGAAACAACCTAGGGAAGCTTCCTTTGAGAACCCGATATCGTCTAATGATGTCCCGGATAAATAGGACAGTAACGTCTCAGTTTCGTACATGACGGCAAATATCTATGTGTAATGATGTTCACCACCGTTGATGCCACAGAATGTCTCGCGACTTGGCGGGCAGCTATCACGGTAATCATTCTGCATCTAGAGTCAAACGAAGATTGGATACAGCTCTGTCTCTAGCAAGGTCCGGCGTGCGCGCCAAAAGGGGCCTATCAGGCGACCGCGGCCCTAACGGCGCCAGGTCACCCAGCGGAGGTCCAACTCGGTCTGGGGTGAACGCCGCCCCTTGGGGGTCCAGCATATCCCACCGCCGTAGTGCTTGTCCTTGCGCATGGGACCATAATATCGCGGGGACGAGTATGGGAACGCGCCATTGTCATCCCGGTTGACCCCAGGGATAGTGGTTACGTACAGAATAAGGGAAAGCATGGCATCGTGGTTCGATCCTTACCTCGTGGGCAGGCAAGCTTCGGCTCCTTAGGAGGTAGTCCGGAACGACCACACCAAAGGGCAGGCCACGGAGATTATGCCCCGGCCTCTCCAAAACGTGGGGGCGGTCTCCTCGCATTCTAGAAGGCCCTAGTTAATCGAGAAGCGTTGACAGGGGGATTCCGCCAGGACGCCACAGACTAAAGGATCGGATGCTAGGTCGTGGGAGACTACTTCTCATCGACTTTTGGGCTAGTGCTCTGTATAAAGGGACAATCTCGTAATGCTACTGGTGCGCCCGGATTCGTGCTCCGGCGATGTGCCCGTAGAGTAATACGGAGCCGCCAGCCGGAATAGCGGGGCTCAAACCGTGCTCGTTGCGACTAGACTCGTTGCTTATGGGATAATGTCGTAGCATACGGTTACATTCTGTCCTGTGTACCCCGGCGAGACGGCCCAAGGCGGGGGCGTAATTACGATTTCGGCGTCCGGTCATGGCGCCGGCACACAGATTGGACAGGGATGTCTTTACGAGGCCGACGGATATTAGCGGTCATTGGGAACGGCCGTCTGTCATAAAGCGGCCGTAGCCGGCACGGGGTCCAGACTGTACGCTGGATATCGACCAGAAGTGTGGTTGGGCGGCCTCGGTGTACCACGGGGTGTCGTGTGGGATCATCCCAAGTCCAAACCGCGTCAGTGGTACTCCAACCCTCGTGGCTAGACCGTTTCAGCTTATCAGGACGGCACCTGGCCGCCGCGCCCGGGGGCCGGCCAGATCTAGGCTGGGCTGCGCCGCACGGTGCCGACCCCCACCGGCACGAGCCGTTTGCCCCGGGGCGACTCCGGCGGCGGCGACCTCCCAGCCCCGCGCTACCACCCGCGCCCAGCCTGCGCCGAGCCGACGCCAACGGCTGTCGCGAGGGGCACATACGCGATACGGCGGTGCACTGGGTAGGCACCCGGCCCGCGGCCGCGCCGGGACGGCCGCCCCTAACCCCGGGCGGGACGGCTGCCGCTATCGCCCGCCACGGGCGCCATCGCGGCGGGCGGGGATCCGTGGCGGGTCGCCGCTCGCTCGGCGGCTCGCCGCGCGCCGGCATCCGGCCCTACGGGGCCCTGCATGTCGCCCGGGCCGGCGGGGGTGCGCCCCCAGGCCGAGGGGGTCCCACGAGGAGCCACCCGCGGGCTGCCCACGGCTGTGAACATAGTCAGCCGCCGGGGGCACGGCACGGGGTCGCCGGGGCCCTGCCACTTTTCCGCGCCTCATCCACGGGGACCGAGCGGGCCTCTCGACCCCCGCCGGGTTCCGCCGATTCGGGCCCGCCCTCTCCGGGGCCCGCGGCCGCGCCCCGACGGCCCCGCGAGCCGGGTACCAGTGAGCGCCGCCGCCCCGCGTTGCCAGCGAGTCGGGGGTCCGCCCTTGGGCCAGACGAGCGACCGCGCCCCGTGCCGCAGCGGCGCTGACCCGGCGGCACTTCGGAGGGACTCCCCCGTGCGCGGGGGGGCGCCGGGCCCGCCGGCTCGCAACCCCGGGGCGGCCCCGGGGCAGGCACGACCGCGAGAGGACCGGCGCGTGAGGTGCCGGGGGACGACAGCCACGGGTGGTCCCCGGCGGTACCGTGCGGTCCCATCCCCGGGGTCAACCCCCCCCACAGGCGGCCCGCGGGCTTGGCTGCGGAGGCCCGGACCCGCTGCCGCCTCCCGCTCCGGCCGGATCCAGCCGCACCGGCGCGGGCGGCCCACCG     
A       CACTCGTTAATTATTATACATTTTCATAAGATCATTATACATTATTTATTTGAAAAGTATACCTCTTGCATATAAATATATTTCCAAAGAATAATAAGAAAGGATCATTATCCACTTCTTAACGGATGTTTTAACCATTATATTGTAAAAAAGATAATTTACTAATATAGATCTTAATTCTTTTTCTAATTTGAAATAGATCCTAAATTTTAACCATTATCTTTAAACTTTAATAATCTTATATACAGTAAACTAAATTTGTAACAAATTTTTATATGACATTAATTATGATAAATTCTTTTTAAAATTTATTTCACTAAGTGTAAGTAGTGAAATAGTTTCTAGCATATTATTAACTTGGTGAAGTTTTATTAAGATGTTATCTTTTAATAATGTTGCATATATCAATATTAATTATAAGCTTAATAAATTTCAATGCATATTATTACAAGAGTATTTAATTAAAAGTTTGATCATATTGTGATAGTATTTAAATCCTATTTTATCAAAAATCACTAGTCAATGTATATTAGAGTAAATTAACTGTATTGGTAAAATTTGAGATAGTTTTTAAGATTTATTGAATTAAAATTACTAACCAATCATTTTGATTAAGATCATTGTAAATTTTCACATAGATGACTATTAGTTATTTATTCATAATTAATTCTTCATATAATATTTCTCATATTCAGTTTACAAGAACTTTGTACTTTAAAATTACTTTCTCCAGTAAAATCTTTAACTTTGATACATATTGAAAAACATTTAATAAGTACGTGAATATAAAAAACTTTTTTTACTAAACAATATAGCATTTAGTTATCAATACAGTAATTAAAATAACAAATGAATAATATGTTTTACCTATATAGAAATATATTATTATATTCTACACTTGATGATTTGTATATTAAATTCTGTTGCAATTCAAATATCGGTATTACTAATTATGTTAATCTTCTTATTTCTAATTTATTACTTAAAATATTTCTAGAAAGCTCATGTTTAGGCAAACGAACAAGCACCCCCTAATGTCGATTCTAAACTTCGATTAAGTCCGATCTGACTACTTCAAGATGGTAGGTGTAGATTAGTAAACATTGAAAGTCAGCATTACAACGCATGTACGTCCAACTTCCTTTTCACCTTTCTCTGAGATATTAGTTGCCGTACCTCACACTATAAGATTTAGACCTGATAAGCACCCGGATCTTTAGCAGTCCTTATAGATTACGTTCTTTACGGCTATTTGTCGCTATGGTCAAGATTCCCATAGCCGTACCTCCGTTATTGTGATAGAGTAACCTTAATTGGTCGCAATTTGCACAAAAACGGCAACAAAACACAACCACCAACAGATCAGTATACGTGCGTATATCTAATTTAATTCTGGCACTCTCTCAGACCCGTGGGAAAAGGGTCAGGTTCGGCGGTAATCTTTGATAACTGATTCGACAAAAGAATGCACGACTAAGATTAAGTAGTTCCCAGATAACTAATATCAGTAATCAAGTTAGTGTCTGATGCCTATACCGTTCCGGTAGCGTTGATTCGAAATCGAAATATGAAAAACAGTCTGTGATGGAGGGTCCCACTGGCTTTAATATATTTTGCTACGAGTGCGTGAATCCGCAAATGGTTAATTGTTAGGAATGGATATAATGCCCCATTTGAGCTTGAGAGTGTTGATCGATCAAGTGTACTCCATTTGCTATGATGTGTATTATACGCTCTCTAAAACACACCTCTAATGCATACACTTAAATCTATCTAACGCAACAGTCAAGAGAAGCTACCTTTGAGAACCTGATATCGTCTAATGGTGTCTCGGATAAGCAGGATTGTAACGTCTCAGTTTCGCGAATGATAGCAAATGTTTATGTGTAATGATGTTCACCACTGTTGACACCTTAGAACGTCTCGCGATTTGGCGGGCAGCAACCACAGTAGTCATTCTGCATCAAGAGTCAAATGACGATTGGATAAAGTTCTGTCTCTAGCAAGGCCCGGCGTGCACGCCAAAGGGGGCCTATCGGGCTACCGCGACCCCGACCGCGCCAGGTCACCCAGCGGAGGTCCAACTCGGTCTGGGGTGAACGCCGCCCCTTGAAAGTCCCGGATACGCCACCACCGTAGTGCTTGTCCTTGCGCTTGAGACTGTAATATCGCGGGGACGGGTATGGGAGCGCACCATTGTTATCCCGGTTGGCCCCAGGGGCCGTGATTACGTACAGATTGAGGGACAGCACCGCGTCGTGGTTCAGTGCCTACTTGGTGGGCAGGCAAACTTCAGCTCCTTAGGAGGTAGTCAGGAACGACCACACCAAAGGGCATGCCGTGGGGATTGTGCCCCGGCCTCTCCGAGACGTGGGGGCGATCTCCCCGCATTCTAGAACGCCCTACTTAATCGGAAAGTGTAGACAGGGAGATTCCGCCAAGACGCCACGGACTAAAGAATTGGATGTTAGGTCGTAGGAGACTACGCCTCTTCGACTTTTTGGCTGGTGCTCCGTATCAGGGGACAACCTCGTAATGCTACTGGTGCGCCCGAATTCGTGCTCTGGCGATTTGCCTGTAGAACAATACGGAGACGCTGGCCGTAATAGCGGGGCTCAAACTGTGCTCGTTGCGACTAGTCGCGTTGCTTATGGGATGATGTCGTAGCAAATGGTCACATTCTGCTCTGCGTACCCCGGCGTAACGTCCGAAAGCGAGGGCGTAATTACGATTCCGGCGTCCGGACATGGCGCTGGCGCACAGATTGGACACAGATGTCTTAGCGCGGCCGACGGATATTGGCGGCCAATGGAAAAGGCCGTCTGTCCTAAAGCAGCCGTAGCCGGCACGGGGTCGAGACCGTACTCTGGATATCGACCAGAGGATTGGCTGGGAGGCCTCAGCGTACCACGAGGTGTCGTGTGGGGCCATCCTAAGTCCAAACCGCGTCAGAGGCACTCCAACCGCCGTGGCCAGACAGTTTCAGCTCACCAGGACGGCGCCTGGCCGCCGCGCCCGGGGGCCGGCCAGATCCAGGCTGAGCTGCACCGCACGGTGCCGACCCGCACTGGCACAAGCCGTTCGCCCCGGGGAGAGTCCGACGGCGGCAACCTCCCATCCCCGTGCTACCACGCGCGCCCAGCCTGCGCCGAGCCGGCGCCAACGGCTGCCGCGGGGGGCACACTCACGATGCGGCGATGCATTGTGTAGGCGCCCGGCCCGCGGCCGCGTCGGGACTGCCGCCCGTAACCCCGGGCGGGACCGCTGCGGCTATCGTCCGCCCCGGGCGCCCTCGCGGCCGGCGGTGATCCGTGGCGGGTCGCGGCGCGCTCGGGGGACCGGCGCGCGCCGGGATCCGGCGCTACGGGGCCCTGCATGTCGCCCGGGCCGGCGGGGGTGCGCCCTCAGGCCGAGCGGGGCCCCCGAGCAGCCACCCGCGGGGGGCCCACGCCTGCGAACATGGTCGGCCGCCGCCGGTAAGGCACGGGGTGGCCTGGGCTCTGCGACTCTTCCGCGCCTCACGCACGGGGATCGAGCGGGCCTCTCGAGCCCCGGCGCGTTAGGCCGGCGCGGGCCCGCCCTCCCCAGGGCGCGCCGCTGCGCCCCAACGGCCCCGCGAGCCGGGTACCAGGAAGCGCCGCCGCCCCGCGTTGCCAGCGAGTCGGGGGTCCGCCCTTGGGCCCGGCGAGCGAGCGCGACCCGTGCCGCGGCGGCGCTGACCCGGCGGCAGTTCGGCGGGGCTTCCCCGTGCGCGGGGGGGCGCCGGGCCCGCTGGCTCGCCGCCCCGGGGCGGCCCCGGGGCAGGCACGACCCCGAGGGGACCGGCGCGTGAGGTTCCGGGGGGCGACATCCCCGGGTGGTCCCCGGGAGTAGCGTGCGGTCCCATCTCCGGGGTTAGCCCCGCCCACAGGGGGCGCGCGGGCTTGGCGGCGGGGGCCCGGACCCCCTGCCGCCTCCTGCTCCGGCCGAGTCGAGCCGCGCCGGCGCGGGCGGCCGACCG     
B       CACTCATTGATTATTGTACATTTTCATAAGATCATTATACATTATTTATTTGAAAAGTATACCTCTTGCGTATAAATATATTTCCAAAAAATAATAAGAGAAGATCATTATCCGCTTCTTAACGGATGTTTTAACCATTATATTGTAAAAAGAATGATTTACTAATATAGATCTTAATTCTTTTTCTAATTTGAAATAAATCCTAAATTTTAACCATTATCTTTAAACTTTAATAATCTTATATACAGTAAATTAAATTTGTAACAAATTTTTATATAACATTAATTGTAATAAGTTCTTTTTAAAATTTATTTCACTGAGTATAAATAATAAAATAATTTCTAGCATGTAATTAACTTGATAGGGTTTTATTAAGTTATTATCTTTTAATAATATTATGTGTATCAGTGTTAATTGTAAACTTAATAAATTTCAATACATATTATTACAAGAGTATTTGATAAAAAGTTTGATCATATTATAATGATATTTAAATCCTATTTTATCATGAATCACTAGTCAATGTATATTAGAGTAGGTTAGCTATATTGGTAAAGTTTAAGATAGTTTTTAGGATTTATTGAATTAAAATTACTAATCAGTCATTTTAATTAAAATCATTGTAAATTTTCACATATATGACTATTAGTTATTTATTCATAATTAATTCTTCATATAATATTTCTCACATTCAGTTTACAAAAGCTTTGTACTTTGAAATTACTTTCTCCAATAAAATCTTTGACTTTAATACATATTGAAAAACATTTAATAAGTACATAAATATAAAAAACTTTTTTTACTAAACAATATAACATTTAGATATCAATACAGTAATTAAAATAGCAAGTGAATAATATGTTTTACCTATATAGAAATATATTATTATATTCTACACTTAATGATTTGTATATTAAAATCTATTACGATTCAAATATCAGTATTACTAATTATGTTAATCTTCTTATTTCTAATTTGTTACTTAAAATATTTCTAGAAAGTTTAGATCTAGGCAAACGAACAAGCACCTCCTAATGTCGCTTCTAAATTTCGATTAAATCTGGTCTAACTACTTTTAGAGGGTAGGAATAGATCAATAGACATTGAAATTCAGCGTCACAACGAATGTATGTCCAACTTCCTTTTCATCTTTCTCCAAGATATTAGTCGCTGTATCCCACACTATAAAACTTGGACCTGATAAGCACCCGGATCTTTAGCAGCCCTTATAGATTCCGTTCTCTACGGCTATTTATCGCAATCGTCAAGGCTTCCATAGACGTACCTCCGTAATCCTGGTAGAGTCCCATTCATTGGTCACAATTTGCACAGAAATGATAGTAAAACATAACCACCGACAGATCAATGTTTGTGCGCATATTTAATTTAATTCTGGCACTTTCTCAGACTCGTGGGAAAAGAGTCTGGTCCGGCGGTAATCTGTGATAACAAATTTGGCAGAAGAGTGCACGAATAAGATTAAATAGTTTCCAGATAAATAATATCAATAATCAAGTTAGGGCCTAATGCTTATATAGTTCCAGTGGCGTTGATTCGAAATCAAAATATGACAAACATTCTGTGATGGTGGGTTCCACTGGCTCTAACATATTTTGCTATGAGCGCATGAATCCACAAAAGATGAATTGTTAGTGATGGATATAGTGCCCCACTTGAGCTTAAGAGCGTTGATCACTCAAATATGCTCCATTTGCCATGATGTGTATTGTCTGTTCTCTAAAACACATATCTAATGCGTACATTTATATCTATCTAACGAAACAAACGAGAGAAGCTGACTCTGGGAACCCGTTATCGTCTAATGATGTCCATGATAAACAGGACAGTAACGTCTCAGTTGCGTGTATGACGGCAAGTATTTATGTGTAACGCTGTTCACCACTGATAACGCATTAAAAGGTCTCGCTATTTGGCGGGCAGCTGTCACAGTGATCATTCTGCATCCAGAGTCAAGTGAAGATTGGATAAAGTTTGGTCTCTAGCTAGGCCCGGCGGGCACGCCAAAGGGGGCCTATCAGGCAAGCGCCGCCCCGACGGCGCCAGGTCACCCAGCGGAGGTCCAACTCGGTCTGGGGTGAACGCCGCCCCTTATGGGTCCCGTATGACCCCCCACCGTAGTGCTTGTCCTTGCGCTTGGGTCCGTAATATCACGGGGACGAGTATAGGAACGCGCCATTGTCATCCCGGTTGGCCCCGGGGGCGGTGGTTACGTACAGATTGAGGGACACCACGGCATCGTGGTTTGGTTCTTACTTTGTGGGCAGGCAAGCTTCAGCTCCTTAGGAGGTAGTCGGGCACGACCACACCAAAGGGCAAGCCATGGGGATTGTGCCCCGGCCTCTCCAAGACGTGGGGGCGATCTCCTTGCATTCTAGAACGCCCTAATTAATCGAGAAGCGTAGACAGGGGGATTTCGCCATAACGCCACTGACTAAAGCATTGGATACTAGGTCGTGGGGGACAACACCTCTTCGACTTTTTGGCTGATGCTTCGTATCAGGGGACAATCTCGTAATGCTATTGGTGCGCCCGAATTCGTGCTCCGTCGATATGCCTGTAGAGAAATTCGGAGGCGCCGGCCGTATTAGCGGGGTTCAAACTGTGCTCGTTGCGGCTAGGCGAGTTGCTTATGGGATATTGACGTAGCAAATGGTCACGTTCTGCTCTGTGTACCCCGGCGGGATGTGCGAAGGGGGGGTCGTAATTGCGATTCCGGCTTCCGGACATGGCGCCGGCACACAGATTGGACACAGATGTCTGTACGCGGCCGATGGATATTAGCGGCCAGTGGAAAAGGCCGTCTGTCCTAAAGCGGCCGTAGCCGGCACGGGATCTAGACCGCACGCTGGATATCGATCAGAGGTGTGGTTGGGAGGCCTCAACGTACCACCGGGTTTCGCGTGGGGCCATCTTAAGTCCAAACCGCGTCAGTGGTACTCCAACCGCCGTGGCCAGACCTTTTCAGCTCACCAGGGTGGCGCTTGGCCGCCGCGCCCGGGGCCCGGCCAGATATAGGCTGGGCTGTGCCGCACGGTGCTGACCCCCACAGGCACCAGCCGTTTGCCCCGGGGTCAGTCCGGCGGCGGCGATCTCCCACCCCCGTGCTACCACGCGCGCCCAGCCGGCGCCGAGCCGGCGCCAACGGCTGCCGCGCGGGGCACAGCCAGGATGTGGCGGTGCAGTGGGTAGGCCCCCGGCCCGCGGCCGCGTCAGGACCGCCGCCCCTAACCCCGGGCGGGACGGTTGCAGCTATCGTCCGCCACGGGCGCCATCTCGGCCGGCGGGGATGCGTGGCGGGTCGCCTCTCGCTCGGCGGCGCGCCGCGCGCCGGGATCCGGCCCTACGGGGCCCTGCATGTCGCCCGGGCCGGCGGGGGTGCGCCCCCAGGCCGAGCGGGGCCCACGAGCAGCCGCCCGCGGGGGGCCCACGTCTGTGAACATGGTCAGCCGCCGCGGTCACGGCACGGGGTCGCCCGGGCGCTGCGACTTTTCCGCGCCTCACGCACGGGGACCGAGCGGCCCTCTCGACCCCCGACGCGTTCCGCCGGCGCGGGCCCGCCCTCCCCAGGGCGCGCGGCTGCGCCCCGACGGCCCCGCGACCCGCGTAGCAGCGAGCGCCGCCGCCCCGCGTTGCCAGTGAGTCAGAGGTCCGCCCTTGGACCGGGCGAGCGAGCGCGCCGCGTGCCGCAGCGGCGCTGACCCGGCGGCACTTCGGAGGGACGGCCCCGTGCGCGGGGGGACTCCGGGCCCGCCGGCTCGCCACCCCGGGGCGGCCCCGCGGCAGGCACCACCCCGAGGGGACCGGCGCGTGGGGTTCCGGGGGTCGACACCCGCGGGTGGTCCCCGGGGGTATCGTGCGGTCGCATCCCCGGGGTAATCCCCCCCCACAGGGGGCGCGCGGGCTTGGCAGCGGAGGCCCGGACCCCCTGCCGCCTCCCACTCCGGCCGGGTCCAGTCGCGCCGGCGCGGGCGGCCCACCG     
C       CACTCATTAATTATTATACATTTTCATAAAATCATTATACGTTATTTGTTTAAAAAGTATACCTCTTACGTATAAATATATTTCCAAAGAATGATAAGAAAGGATCATTATCCACTTCTTAACGGATATTTTAACCGTTATATTATAAAAAAGATAGTTTGCTGATATAGATCTTAATTCTTTTTCTAATTTAAAATAAGTCCTAAATTTTAACCATTATCTTTAAACTTTAATAATCTTATGTACAGTGAACTAAGTTTGTGACAAATTTTTATATAACATTAATTATAGTAAATTCTTTTTGGAATTTATTTCACTGAGAATAAATAGTGGAATAGTTTCTAGCATGTAATTAACATGGTGAAGTTTTATTAAGATGTTATCTTTTGATAATATTGCATATATCAGTATTAATTGTAAACTTAATAGATTTCAATGCATATTATTACGAGAGTATTTAATGAAAAATTTGATCATATTATAATTATATTTAGATCCTGCTTTATCAGAAATCACTAGTCAATATATATTAGAGTAAATTAACTGTATTGGTGAAATTTAAGATAATTTTTAAAATTTATTGAATTAAAATTACTAATCAATCATTTTGATTAGAATCGTTATAAATTTTCACATATATGACTATTAATTATTTATTCGTAATTAATTCTTCATATAATATTTCTCATATTCAGTTTACAAAAACTTTGTACTTTAAAATTACTTTCTCCAATAAAATCTTTGACTTTGATACGTATTGAAAAACATTTAATAGGTACATAAATATAAAATACTTTTTTTACTAAACAATATGACATTTAGTTATCAATACAGTAATTAAAATAGCAGGTGACTAATATGTTTTGCCTGTATAGAAATATATTATTATATTCTACACTTATTAGTTTGTATATTAAATTCTATTACAATTCAGATATCAGTATTACTAATTATGTTAATCTTCTTATTTCTAATTTATTACTTAAAATATTTCTAGAAAGCTCATATTTAGGCAAACAAACAAGCACCACCTAATGTCGCTTCTAAATTTCGATTAAGTCTGGTCTGACTACTTCAAGAAAGTAGGAGTAGATCAATAAACATTGAAAGTCAGTATCCCAACGTATGTACGTCCAACTTCCGTTTCATCTTTCTCCGAGATATTAGCTGCTATATCCCGCACTATAGGACTTGGATCTGATAAGCACCCGGACCTCTAGCAGCCCTTATACATTCCGTTCTTTACGGCTATTTGTTGCAGTAGTCAAGACTCCCATAGCCGTACCCCCGTTATCATGGCAGAGTTTCCTTCATTTGCCGTAATTTGCAAAGAGATGACAACAAAACGCAACCACCAACAGATCAGTCTATGCGCGTATATCTAATTTAATTCTGGCACTTTCTTGGACTCGTGGGAAAAGAGTCAAGTTCGGCGGTAATCTGTGGTAACGAATTTAACAGAAGGGTGCACGAATAAGATTAAAAAGTTTCTGGATAAATAATATCAGTAATCAAGTTAAAGTGTGATGCATATACTGTTCCAGCAGCGTTGATTCGAAATCGAAATATGAAAAACAGACTATGCTGGAGAGCTCTACTGGCTTTAACACATTTTGCTACGAGTGCATGAATTCACAAATAACGAATTGTTGGGGATGAATATAGTGCCTCATTTGAACTTAAGAGCGTTGACTAACCAAGTGTACTCCATTTGCCATGATGTGTATTGTATGCTTTCTAAGACACGCATCTAATGAGTACATTTAGATCTATCTAACGAAACAACCGAGGGAAGCTATCTTTGAGAACCCGATATCGTCTAATGGTGTCCCGGATAAGTAGGACAGTGACGTCTCAGTTTCGTGCATGACGGCAAGTATTTAAGTGAAATGGCATTCACCACCGCTGACACCCTAGAACATCTCGCGATTTGGCGGGCAGCTGTCACAGTAATCATTCTGCATCCAGTATCAAATGAAAATTGAATAGAGTTCTGTCTCTAACAAAGCCCGGCGTGCACGCCAAAGGGGGCCTATCAGACAACCACGGCTCCAACGGCGCCAGGTCACCCAGCGGAGGTCCAACTCGGTCTGGGGTGAACGCCGCCCCTTGAGGGTCCCGAATATCCCACCACGGAAGTGCTTGTCCTTGCGCGTGGGACCATAATATCGCGGGGACGGGTAAGGGAGCACGCCTTTGTCGTCCCGGTTGACCCCAGGGGTAGTGGTTACGTGCAGATTTACGGACAGCACGGCGTCGTCGTTCGTTCCCTACTTCGTGGGCAGACAATCTTCAACTCCTTAGGAGGTAGTCAGGAACGACCACACCAAAGGGCAGGCCGTGGGGATTGTGCCCCAGCCTCTCCGAGACGTGGAGACGGTCTCCGCACATTCTAGAACGCCCTAGTTAATCGAGAAGCGTAGACAAGGGGATTCGGCCAGAACGCCACATACTAAAGTATCGGATGCTAGGTCGTAGGAAACAACGCCTCATCGACTTTTTGGCTGGTGCTTCGTATCAGGGGACAAACTAGTAATGCTACTGATGCGCCGGAATTCGTGCTCCGGCCATGTGCCTGTAAAACAATACAGAGGCGCCAGCCGTAATAGCGGGGCTCAGACCGTGCTCGTTGCGACTAGTCGCGTTGCTTATGGGATAGTGTCGCGGCAGACGGTCGCATTCTGCTCTGTATACCCCGGCGTGACGTCCAGGGGGGGGGCCGTAATTGCGATTCCGGCGTCCGGACATGGCGCCGGCACACGGATTGGACACTGATGTCTTGCCGCGGCCGACGGATATTAGCGGCCAGTGGAAAAGGCCGTCTGTCATAAAGCGGCCGTAGCCGGCACGGGGTCTAGACCGTACGCTGGATATCGAACAGAGGGCAGGTTGGGGGGCCTCGGCGTACCACGGAGCGTTGTGTGGGGCCATCCTAAGCCCAAACCGCGTCAGAGGTACTCCAACCACCGTGGCCAGACAATTTCGGCTCAGCGGGATGGCGCGTGGCCGCCGCGCCTGGGGGCCGGCCAGATAAAGGCTGGGCTGTAGCGCACGGTGCTGACCCCCACTGGCATCAGCCGTTTGCCCCGGGGTGAGTCCGGCGGCGGCGACCTCCCACCCCCGGTCTACCACGCGCGCCCAGCCCGCGCCGAGCCGGCGCCAACGGCTGCCGCAGGGGGCACACTCGCGATGTGGCGGTGCACTGCGTAGGCGCCGCGCCCGCGGCCACGCCAGAACGGCCGCCCCTAACCCCGGGCGGGACTGCTGCAGCTATCGCCCGCCAGGGGCGCCCTCGCGGCCGGCGGAGATGCGTGGCGGGTCGCTGCTCGCTTGGCGGCCGGCCGCCCGCCGGGATCCGGCGCTACGGGACCCTGCATGTCGCCCGGGCCGGCGGGGGTGCGCCCCCAGGCCGAGTGGGACCTCCGAGCAGACGCCCGCGGCGTGCCCACGCCTGGGAACATGGTCGGCCGCCGCGGGCATGGCACGGGGTCGCCTGGGCCCTGCCACTTTTCCGCGCCTCACTCACGGGGAGCCAGCGGGCCTCTCGATCCCCGACGCGTTGCGCCGTCGCGGGCCCGCCATCCCCCGGGCGCGCGACCGCGCCCCGACGGCCCCGCGAGCCGGGTAACAGCAAGCGCCGCCGCCCCGCGTTGCCAATGAGTCGGCGGTCCGCCCTTGGGCGAGGCGAGCGAGCGCGCCCCGTGCCGCGGCGGCGCTGACCCGGCGGCATTTCGGCGGGCCTCCCCCGTGCGCGGGGGGGCGCCGGGCCCGCCGGCTCGCTACCCCGGGGCGGCCCAGGGGCAGGCACCACCCCGAGTGGACCGGCGCGTGGGGTCCCGGGGGGCGACAGCCCCGGGTGGTCCCGGGGGGTAGCGTGCGGTCCCATCTCCGAGGTCAGCCCCCCCCACAGGGGGCGCGCGGGCTTGGCGGCGGAGGCCCGGACCCGCTGCCGCCTCCAACTTCGGCTGTGTCCAGGCGCGCCGGCGCGGGCAGCCGACCG     
D       CACTCATTAATTATTATACATTTTCATAAGATCATTATACATTATTTTTTTAAAAAATATACCTCTTACGTATAAATATATTTCCAAAGAATAATAAGAAAGGATCATTATCCACTTCTTAACGGATATTTTAACCATTATGTTATAAAAAAGATAATTTACTGAAATAGATCTTAATTCTTTTTCTAATTTAGAATAAATCCTAAATTTTAGCCATTATCTTTAAACTTTAATAATGTTATATACAGTAAACTAGGTTTGTGACGAGTTTTTATATAACGTTAATTGTAGTGAATTCTTTTTAAAGTTTATTTCACTGAATATAAATAGTGAAATAGTTTCTAGCACGTGATTAACTTGATGAAGTTTTATTAAAATGTTATCTTTTAATAATATTACATGTATCGGTATTAATTGTAAACTTAGTAAATTTCAATGCATGTTATTACAGGAGTATTTAATAAAAAGTTTGGTCATATTGTAATAATATTTAAATCCTATTTTATCAGGAGTCACTAGTCAATGTATATTGGAGTAAATTAGCTGTATTGGTGAAGTTTAAGTTGATTTTTAAAATTTGTTGAATTAAAATTACTAATCAATCATTTTGATTAAGATCATTATAAATTTTCGCATATATAACTATTAGTTATTTATTCGTAATTAATTCTTCATATAATATTTCTCATATTCAGTTTACAAAAACTTTGTACTTTAAAATTACTTTCTCCAATAAAATCTTTAACTTTGATACATATTGAAAAACGTTTAATAGGTACGTAAATATAAAAAACTTTTTTTACTAAGCAATATAACATTTAGTTATCAATACAGTAATTAAAATGGCAGGTGAGTAATATGTTTTACCTATATAGAAATATATTATTATATTCTACACTTGATGATTTGTATATTAAATTCTGTTACGATTCAAATATCAGTATTACTAATTATATTAATCTTCTTATTTCTAATTTATTACTTAAAATATTTCTAGAAAGTTAATGTTTAGGCAAACCAACAAGCACCACCTAATGTCGCTTCTAAACTTCGATTAAGTCTGGTCTGACTACTTCGAGAAGGTAGGAGTAAGTCACTAAACATTGAAAGTGAGCATTACAACGCATGTAGGCGCAACTTCCTTTTCATCTTTCTCCGAGATATCAGCTACTGTATCCAACATCATAAAACTTGGATCCGATAAGCACCCGGATCTTTAGCAGCCCTTACAGATCACGTTCTCCACGGCTACTTGTCGCAATGGTCAAGCCTCCCATAGACGTTTCCCCGTTATCGTGATAGCGTTCCTTTCATTGGTCGTAACTTGTACAGAGGTGACAAGAAAACGCAACCATCGACAGGTCAGTGTATGTGTGTATATCTAATTTAATTCTAGCACTTTCTCGGACTCGTGGGAAAAGAGTCAAGTTCAGCGGTTGTCTGTGTTAAAGAATTCGGCAGAAGGGTGCACGAATAAGATTAAATATTTTCTGGATAAATAATCCCAGTAATCAAGTTAGTGTGTGATGTCTATACCGTCCTAGTAGCGTTGATTCGAAATCGAAATATGAAAAACAGTCTGTGATGGGGGGCTCCACTGGCTTTAACATATTTTGCCACAAGTGCATAAATCCACAAATAACGAATTGTTAGGGATGAACATAGTGTCTCATTTGAAGTCAAGAGTGTTGATCGATCAAGTGTACTCCATTTGCTATGATGTGTATTATATGCTTTCTAAAACACATATCTGATGCGTACGTTTAAATCTATCTTACGAAACAACCAAAGGAAGCTAACTTTGAGAATCCAACATCGTCTAATGATGTCTCAGATAAGTAGGACAGTAACGTCTCAGTTTCGTGCATGACGGCAAATATCTATGTACAATGGTATTCACCACTGCTGACGCCTTAAAACGTCTCGCGATTTTGCGGGCATCTGTCACGGTGATCTTTCTGCATCCAGAGTCAAACGAAGATTGGATAAAGTTCTGTCTTTAGCAGGGCCCGGCGTGCACGCCAAAGGGGGCCTATCGGGCAACCGCGACCCCAACGGCGCCAGGTCTCCCAGCAGAGGTCCGACTCGGTCTAGGCTGAACGCCGCCCCTTGAGGGTCCCGCATATCCCACCACCGGAGTGCTTATCCGTGTGGATGGCACCATTATATCGCGGGGACGAGTATGGGAACACCCCATTGTCATCCCGGTTGGCCCCAGGGTGGGTGGTTACGTACAGATTGACGGGCAGCACGGCATCGTGGTTCGATCCTTACCCCGTGGGCAGGCAAACTTCAGCTCCTTAGGAGGTAGTCAGGAACAACCACACCAAAAGGCAGGCCGTGGGGCTTGTGCGCCGGTCTCTCCAAGACGCGGGGGCGCTCTCCTTGCATTCTAGAATGCCCTAGTTAATCGTGAAGCGTAGACAGGGGGACTCTGCCAGGACGCCACAGACTAAAGGATCGGATGCTAGGTTGTAGGTGACTACACCGCATCGACTTTTTGGCTGGTGCTCCGGATCAGGGGACAATCTCGTAATGCTACTGGTGCGCCCGAATTCGTGCTCCGGCGATGTGCCTATAGAACAATACGGAGACGCCAGCGGTAATAGCGGGGGTCAAACCGTGCTCGTTGCGGCTAGCCGCGTTGCTTATGGGATATTGTCGTGGCAAACGGTCACGTTCTGCTCTGTATATCCCGGCGGCACGTCCGGTGGGGGGGGCGTATTTGCGATTCCAGGATCCGGACATAGCGCCGGCACACGGATTGGACATAGATGTCTTTCCGCGGCCGATGGATATTAGCGGTCAATGGGAAAGGCCGTCTGTCCTAAAGCGGCCGTAGCCGGCACGGGGTCCAGACAGTACCCTGGATATCGACCAGAAGTATGGCTACGGGGCCTCGGCGTACCACGAGGTCTCATGTGGGGCCATCTTAAGTCCAAACCGCGTCAGAGGTACTCCCACCACCGTGGCAAGATTGTTGCATCTCACCAGGACGGCGCCTGGCCGCCGCGCCCGGGGACCGGCCAGATACAGGCTGCGCTGGGCCGCACGGTGCTGACCCCCACTGGCACAAGCCGTTTGCCCCGGGGCGAGTCCGACGGCGGCGACCTCCCACCCCCGGGCTACCACGCGCGCGCAGCCTGCGCCGAGCCGGCGCCAACGGCTGCCGCAGGGGGCACACTCGCGATGTGGCGTTGCAATGGGTAGGCACCCGGCCCGCGGCCACGTCGGGACTGCCGCCCCTAACCCCGGGCGGGACGGCTGCGGCTATCGGCCGCCACGGGCGCCCTCGCGGCCGGCGGCGATCCGTGGCGGGTCGCTGCGCGCTCGGCGGCCCGGCGCGCGCCGGAATCCGGCCCTACGGGACCCTGCATGTCGCCCGGGCCGGCGGGGGTGGGCCCTCAGGCCGAGGGGGGCCGCCGAGCAGCCGCCCGCGGGACGCCCATGTCTGTGAACATGGTCAGCCGCCCCGGTCATGGCACGGGGTCGCCCGGGCCCTGCGACTTTTCCGCGCCTCAGGCACGGGGACCCAGCGGGCCGCTCGACCCCCGACGCGTTCGGCCGTCGCGGGCCCGCCGTCCCCAGGGCGCGCGGCCGCGCCCCGACGGCCCCGTGAGCCGGGTATCAGTAAGCGCCACCTCCCCGCGTTGCCAGCGAGTCGGCGGTCCGCCCTTGGGCTAGGCGAGCGAGCGCGCCACGTGCCGCAGCGGCGCTGACCCGGCGGCACTTCGGTGGGCCTGGCCCGTGCGCGGGAGGGCGCCGGGCCCACCGGCTCGCGACCCCGGGGGGGCCCCGGGGCAGGCACCACCCCGAGCGGACCGGCGCATGGGGTTCCGGGGGGCGACAGCCCCGGCTGGTCCCCGGGGGTACCGTGCTGTCCCATCTCCGGGGTCATCCCCCCCCCCAGGGGGCGCGCTGGCTTGGCCGCGGAGGCCCGGACCCGCTGCCGCCTCCCGCTTCGGGCGGATCCAGGCGCGCCGGCGCGGGCGGCCCACCG     
E       CACTCATTAATTATTATACGTTTTCATAAGATCATTATACATTATTTATTTGGAAAGTATACCTCTTACGTATAAGTATATTTCCAAAAAGTAATAAGAAAGGATCGTTATCCACTTCTTATCGGATATTTTAACCATTATATTATAAAAAGAATGGTTTACTAATATAGATCTTAATTCTTTTTCTAGTTTAAAATAAATCCTAAATTTTAACCATTATCTTTAAACTTTAATAATCTTATATACAGTAGAATGAATTTGTGACAAATTTTTATATTACATTAATTATAGTAAATTCTTTTTAAAATTTATTTCACTGAATGTAAATAATAAAATAATTTCTGGCATGTAATTGACTTGATGAAGTTTTATTAAAATATTATCTTTTAAAAATATTACATATATCAATATTAATTGTAAACTTAATAAATTTCAAAGCATATTATTACAAGAGTATTTAATAAAAAGTTTGATCATATTGTGATAATATTTAGATCCTATTTTATCAGAAATCACTAGTCAATGTATATTAGAGTAAATTAACTGTATTGGTGAAGTTTGAGATGATTTTTAAAGTTTATTGAATTAAGGTTACTAATCAATCATTTTAATTAAAATCATTATAAATTTTCACGTATGTGACTATTGGTTGTTTATTCATAATTAATTCTTCATATAATATTTCTCATATTCAGTTTACAAGAACTTTGTACTTTAAAATTACTTTCTCCAAGAAAATCTTTAACTGTGATACATATTGGGAAACGTTTAATAAGTACGTAAATATAAAAAACTTTTTTTACTAAACAATATAACATTTAGTTATCAATACAGTAATTAAAATAGCGGGTGAATAATATGTTTTACCTATATAGAAATATATTATTATATTCTACACTTGGTAATTTGTATATTAAATTCTGTTACAATTCAAATATCAGTATTGCTAGTTATGTTAATCTTCTTATTTCTAGTTTATTACTTAAAATATTTCTAGAAAGCTCATGTTTAGGCAGACAAACAAGCAGCGCCTAATGCCGCTTCTAAATTTCGATTAAGTTCGGTCTGACTACATCGAGAAAGTAGGAGTAGATCAGTAAACTTTGAAAATCAGTATTGTGACGCATGTACGTCCAACTTCCTCTTCATCTTTCTCCGAGATATTAGCTGCCGTATCTCGCACTATAGAACTTGGACCTGGTAAGGACCCGGATCTTCAGCAGCCCTTATAGATCACGTTCTCTACGGCTACTTGTCGCAGTGGTCAAGACTCCTATAGTCGTTCCCCTGTTATTGTGATAGAGTCCCTTTCATCGGCCGTAATTTGCACAAAGAAAGCAGTAAAACACAACCACCAACAGATCAGTGTATGTGCGTATATCTAATTTAATTCTGGCACTTTCTCCGACTCATAGGAAAAGAGTCACGTTCAGCGGCAATCTGTGATAATGAATTCAGAAAAAGTGTGCACGAATAAGGTTAAGTAGTTTCCGGATAAATAATATCAGTAATCAAGTTAGTATATGATGGCTATACCGTTCCAGTAGCGTTGATTCGAAATCGAAATATGAAAAACAGTCTGTGATGGAGGGTTCCACTGGCGTCAACATATTTTGCTACGAGTGCACGAATCCAAAAATTACGAATTGTTAGGTATGAATATAGTGCCCCATCTGACCTTAAGAGTGTTGATAAATCAAGTGTACTCCATTTGCTATGATTTGTATTATATGCCTTTTAAAACACGTATCTATTGCGTACATTTAAATCTATCTAACGGAACAGGCAAGGGAAGCTATCTGCGAGAACCGGATATCGTCTAATAATGTCTCGGATACGCAGGACGGTAACGTCTCAGTTTCGTGCATGACAGCAAGTATTTATGTGTAATGACGTTCACCACTGCTCACGCCCTAGAACGTCTCGCGATTCGGCGGGCATCTTTCACGGTAGTCATTCTGCATCCAGAGTCAAACGAAGATTGGATAAAGTTCTGTCTCTAGCTAGGCCCGGCATAAACGCCAAAGGGGGCCTATCAGGCGATCGCGGACCTAACTGCGCCAGGTCACCCAGCAGAGGCCCAACTCGGTCTAGGGTAAACGCCGCCCCTTGAGGGACCCGCATGTCCGGCCACCATAGTGCTTGTCCCTACGCGTGGGACCGTAATATCGCGGGGACGTGTATGGGAACCCGCCATTGTCATCCCGGTTGGCCCCGGGGTCAGTGGTCACACACAGATTAGGGGACAGCACGGCGTCGTGGTTCGTTCCTTACGTCGTGGGCAGGCGGGCCTCAGCTCCTTAGGAGGTAGTCGGGGACGACCACACCAAAGGGCTGGCCATGGGGATTGTGCCCCGGTCTCTCCGAGACGTGGTGTCGGTCTCCGCGCATTCTAGAACACCCTAGTTAATCGGGAAGCGTAGACAGGGGGACTTCGCCAGCACGCCACAGACTAAGGAATCGGATACTAAGTCGTAGGGGACCACACGCCATCGACTTTTCGGTTGGCGCTCCGCATCAGGGGACGATCTCGTGATGTTATTGCAGCGCCCGGATTCGTGCTCCGGCGATGTGCCTGTAGAACAATACGGAGGCGCCAGCCGTAATAACGGGGCTCAGACCGTGCTCGTTGCGTCTAGACGCGCTGCTTATGGGTTAATGTCGTGGCATACGGTCGCTTTCTGCTCTGTGTAGCCCGGCGGGACGTCCGGAGGTGGGGGCGTAATTGCGATTTCGGCGTCCGGACATGGCGCTGCCACGCAGATTGGACACGGATGTCTTTACGCCGCCGAGGGATATTGGCGGTAATTGGAAAAGGCCGCCTGTCCTAAAGCGGCCGTAGCCGGCACGGGGTCCGGACCGTACGCTGGATTTCGACCAAAAGCGTGGCTGGGGGGCCCCAGTGTACCACGGGGTGTCGAGTAGGCCCATCCTAAGTCCAAACCGCGTCAGAGGTACTCCAACCACCGTGGCGAGACTGTTTCAGTTCACCTGGATGGCGCCTGCCCGCCGCGCCCGGGTCCCGGTCAGATACAGGCTGAGCTGGTCCGCACGGTGCGGACCTACACCGGCACGAGCCGTTCGTCCCGGGGTTACTCCGGCGGCGGCGACCTCCCACCCCCGTGCTACCACACGCGCGCAGCCGGCGCCGAGCCGGCGCCAACGGCTGCCGCGTGGGGCACAAGCGCGATGCGGCGATGCAATGGGTAGGCGCCCAGCACGCGGCCGCGGCCGGACGGCCACCCCTAACCCCGGGCGGGACGGCTGCCGCTATCGCCCGCCACGGGCGCCCTCGCGGCCGGCGGAGATCCGTGGCGGGTCGCGGCTCGCTCGGCGGCCCGCCGCGCGCCGGAATCCGGCCCTACGGGTCCCTGCATGTCGCCCGGGCCGGCCGGGGTGCGCCCCCAGGCCGAGGGGGGCCGCCGAGCAGCCGCCCGCGAGGAGCCCAGGGCTGTGAACACGGTCAGCCGCCGCCGGCACGGCACGGGGTCGCCTGGGCCCTGCGACTCTTCCGCGCCTCAGGCACGGGGACCGAGCGGGCCTCTCGACCCCCGGCCCGTTGGGCCGACACGGGCCCGCCTTCCCCAGGGCTCGCGGCCGCGCCCCGACGGCCCCGCGAGACGGGTACCAGCAAGCGCCGCCGACCGGCGTTGCCAACGAGTCGGCGGTCCGCCCTTGGTCCGGGCGAGCGAACGGGCCGCGTGCCGCAGCGGCGCTGACCCGGCGGCATTTCGGCGGGACCTCCCCGTGCGCGGGCGGGCCCCGGGCCCGCCGGCTCGCGGCCCCGGGGCGGCCCCGGGGCAGGCACCACCCCGAGTGGACCGACGCGTGGGGTCCCGGGGCGCAAGAACCTCGGGTGGCGCCCGGAGGTATCGTGCAGTCCCATCTCCGGGGTTAGCCCCCCCCACAGGGGGCTCGCCGGCTTGGCCGCGGGGGCCCGGACCCGCTGCCGCCTCCTACTCCGGCCGGCTCCTGGCGCGCCGGCGCGGGCGGCCGACAG     
F       CACTCATTAATTGTTATACATTTTCATAAGATCATTATACATTATTTATTTGAAAAGTATACCTCTTACGTATAAGTATATTTCCAAAGAATAATAAGAGAGGATCATTATCCACTTCTTATCAGATATTTTAACCATTATATTATAAAGAAGATAGTTTACTAGTATAGATCTTAATTCTTTTTCTGATTTAAAATAGATCCTAAATTTTAACCATTGTCTTTAAGCTTTAATAGTCTTATATACAGTAAACTGGGTTTGTAACGGATTTTTATATAACATTAATTATAATAAATTCTTTTTAAAATTTGTTTCACTGAATATAAATAATAGGATAGTTTCTAGCATGTAATTGACTTGGTGAAGTTTTATTAAAATGTTATCTTTTAATAATATTACATATATCAATATTAATTGTAAGCTTAATAAGTTTCAAAGCATATTATTACGAGAGTATTTGATAAGAAGTTTGATCGTATTATAATGATATTTAAATCCTGTTTTATCAAGAATCACTAGTCAATATATATTAGAGTAAATTAACTATATTGGTGAAATTTAAGATGATTTTTAAAGTTTATTGAATTAAAATTACAAATCAATCATTTTAATTAAAATCATTGTAAATTTTCACGTATATGACTATTGGTTATTTATTCATAATTAATTCTTCATATAATATTTCTCATATTCAATTTACAAAAACTTTGTACTTTAAAATTACTTTCTCCAATAAAGTCTTTAACTTTGATACATATTGAGAAACATTTAATAAGTACATAAATATAAAAAACTTTTTTTACTAAACGATATAACATTTAGTTATCAATACAGTAATTAAAATAACGGGTGAATAATATATTTTGCCTATATAGGAATATATTATTATATTCTACACTTAATAGTTTGTATATTAAATTCTGTTACGATTCAAATATCAGTATTGCTAATTATGTTAATCTTCTTATTTCTAATTTATTACTTAAAATATTTCTAGAAAGTTCATGTTTAGGCAAACAAACAAGCATCACCTAATGCCGCTTCTAAATTTCGATTAAGTCCGGTCTGACTACGTCGAAAAGGTAGGGGTAGATCAATAAACATTGAAAATCAGCATTACAACGCATGTATGTTCAACTTCCTTTTCATCTTTCTCCGAGATATTAGCTGGCGCATCTCACACTATAGAACTTGGACCTGATAAGCACCCGGATCTTTAGCAGCCCTTATAGATCACGTTCTCCACGGCTATTTGTTGCAATGGTCAAGACTCCTATAGCCGTACCCCCGTTCTTGTGATAGAGTCTCCTTCATCGGCCGTTACTTGCATAAAGAAGGTAATAAAACACAACCGTCAACAGATCAGTGTGTGTGCGTATATCTAATTTAATTCTTGCGCTTTCTCCGACTCGTGGGGAAAGAGTCAGGTTCAGCGGCTATCTGTGACAACAAATTTGACAGAAGGGTGCACGAATAAGATTAGATAATTTCCGGATAAATAATATCAGTAATCAAGTTAGTCTGTGATGTCTATACCATTCTAGTAGCGTTAATTCGAAACCGAGATATGAGAAACAATCTATGATGGAGGGTTCCACTGGCTTTAACACATTTTGATACGAGCGCCTGAGTCCAGAAATGGTAAATTGTTAGGCCTGAACATAGTGCCCCATTTGAACTTAAGAGTGTTGATCAGTCAAGTGTACTCCATTTGCCATGATTTGTATTGTATGCAATCTAAAACACACATCTATTGCGTACATTTAAATCTATCTAACGGAACAACCAAGGGAAGCTATCTTTGAGAACCCGGCATCGACTAATCATGTCTTGGATACGTAGGACAGTAACGTCTTAGTTTCGTGCATGACTGCAAGTATTTATGTGTAATGGGGTTCGCCACTGCTAACGCCCTAGGACGCTTCGCGACTTGGAAGGCATGTTTCACGGTAATCGTTCTGCGTCCAGAGTCAAACGAAGATTGGATAAAGCTCTGTCTCTCGCTAGACCCGGCGTAGATGCCAAAGGGGGCCTATCAGACGATCGCGACCCTAACGGCGCCAAGTCACCCAGCGGAGGTCCAACTCGGTTTGGGATGAACGCCGGCCCTTGGGGGGTCCGCATCCCCTACCACCGTAGTGCTTGTCCATACGCGTGGGACCGTAATATCGCGGGGACGAGTACGGGAACACGCCATTCTCATCCCGGGTGTCCCCGGGGGCGGTGATTACGTATAGGTTGAGAGACAGCATGGCGTCGTGGTTCGATCCTTACGTGGTGCGCAGACGAGCTTTAGCCCCTTAGGGGGTAGTCAGGAACGACCACACCAAAGGGCAGGCCGTGGGAATTATGCCCCAGCCTCTCCGAGACGTGGGGGCGGTCTCCCCACATTCTAGAACGCCCTAGTTCATCGAGAAGCGTGGACAGGGGGATTCCGCCAATACGCCACAGACTAAGGCATCGGATTCTAGGTCGCAGGAGACTACATCTCCTCGACTTTTTGGCTAGTGCTCCGTATCAGGGGACGATCTCGTAATGCTACTGGTGCGCCCGAATTCGTGCTCCGGCGATGTGCCTATGGACCAGTACGGAGGCGCCAGCCGTAATAGCGGGGCTCAAACGGTGCTCATTGCGACTAGTCGCGTTGCTTATGGGATAATGTCGCGGCAAATGGTCCCTTTCTGCTCTGTGTACCCCGGCGGGACGTGCGTGGGCGGGGGCGTACTTGCGATTCCAGCGCCCGGGCATGGTGCTGGCACATTGATTGGACACAGATGTCTTTGCGCGGCCGACGGATATTAGCGGTGAATGGAGAAGGCCGCCTGTCCTAAAGCGACCGTAGCCGGCACGGGGTCTAGACCGAACGCTGGATTTCGACCAGAAGTGTGGATGGGGGGCCTCAGCGTACCACGGGGTGTGGTGTGGGACCATCCTAAGTCCAAACCGCGTCAGAGGTACTCCAACCACCGTGGCCAGAATGTTTCAGCTTACCAGGATGGCGCCTGGCCGCCGCGCCCAGGGCCCGGCCAGATACAGGCTGGGCTGTACCGCACGGTGCGGACCCCCACCGGCACGAGCCGCTCGCCCCGGGGCGACTCCGCCGGCGGCGACCTCCCACCCCCGCGCTACCACGCGCGCCCAGCCTGCGCCGAGCCGGCGCCAACGGCGGGCGCTCGGGGCACAACCGCGATGCGGCGATGCAATGGGTAGGCGCCCGGCCCGCGGCCGCGGCAGCACGGCGCCCCCTAACCCCGGGCGGGACGGCTGCGGCTATCGGCCGCCACGGGCGCCCTCGCGGCCGGCGGATATCCGTGGCGGGTCGCCCCTCGCTCGGCGGCTCGCCGCGCGCCGGTATCCGGCCCTACGGGACCCTGCATGTCGCCCGGGCCGGCGGGGGTGCGCCCCCAGGCCGAGCGGGGCCGCCGAGCAGACGCCCGCGGGGGGCCCACGTCTGTGAACATAGTCAGCCGCCACGGTCACGGCACGGGGTGGCCTGGGCCCTGCGACTTTTCCGCGCCTCATCCACGGGGACCGAGCGGGCCTCTCCACCCCCGGCCCGTTGTGCCGGCGCGGGCCCGCCCTCCCCAGGGCGCGCGGCCGCGCCCCGACGGCCCCGCGAGCCGAGTACCAGGCAGCGCCGCCGGCCCGCGTTGCCAGCGAGTCGGGGGTCCGCCCTTGGGCCGGGCGAGCGAACGCGCCTCGTGCCGCAGCGCCGCTGACCCGGCGGCATTTCGGCGGGGCGCCCCCGTGCGCGGGCGGACACCGGGCCCGCCGGCTCGCAACCCCGGGGCGGCCCCGAGGCAGGCACCACCCCGAGTGGACCGGCGCGTGGGGTTCCGGGGGGCGACAGCCCCGGGTGGCCCCAGGGGGTACCGTGCGGTCTCATCTCCGGGGTCACCCCCCCCCACAGGGGGCTCGCGGGCTTGGCCGCGGCGGCCCGGACCCGCTGCCGCCTCCTACTCCGGCCGAGTCCAGGCGCGCCGGCGCGGGCGGCCCACCG     
G       CACTCATTAATTATTATACATTTTCATAAAATCATTATACGTTATTTGTTTGAAAAGTATACCTCTTACGTATAAGTATATTTCCAAAGAGTAATGAGAAAAGATCATTATCCACTTCTTAACAGATATTTTAACCATTATATTATAAAAAAAATAATTTACTAATATAGATCTTAATTCTTTTTCTAGTTTAAAATAAATCCTAAATTTTAACCATTATCTTTAAACTTTAATAATCTTATATACAGTAAGCTAAATTTGTAACAAATTTTTATATAACATTAATTATAATAAATTCTTTTTAAAATTTATTTCACTGAGTATAGATAGTAAAATAGTTTCTAGCATGTAATTAACTTGATGAAGTTTTATTAAAATATTATCTTTTAATAATATTTCATATATCAATATTAATTGTAAGCTTAATAAGTTTCAAAGCATATTATTACAAGAGTATTTGATAAAGAGTTTGATCATATTATAATTATATTTAAATCCTATTTTATCGAGAGTCACTAGTCAGTGTATATTAGAGTAAATTAACTGTGTTGGTGAAATTTAAAATGGTTTTTAAAATTTATTGAATTAAAATTACTAATCGATCATTTTGATTAAGATCGTTATAAATTTTCACGTATATGACTATTAGTTGTTTATTCATGATTAATTCTTCATATAATATTTCTCATATTCAATTTACAAAAACTTTATACTATAAAATTACTTTCTCCAATAAAATCTTTGGCTTTGATACATATTGAAAAACATTTGATAAGTACATAAATATGAGAAACTTTTTTTACTAAACAATATGACATTTGGTTATCAATACAGTAATTAAAATAGCGAGTGAGTAATATGTTTTACCTATATAGAAATATATTATTATATTCTGCACTTAATGATTTGTATATTAAATTCTGTTACAATTCAAATAACAATATTACTAATTATGTTAATCTTCTTATTTCTAATTTATTAATTAAAGTATTTCTAGAAAGTTCATGTTTAGGCAAACAAACAGGCACCGCCTAATGTCGCTTCTAAATTTCGATTAAGTCTGGTCTGACTACTTCAAGAAGGTAGGGATAGATCAACAAACATTGAAAATCAGCATTATAACGTATGTACGCCCAACTTCTTTTTCATATTTCTCCGAGATATTAGCTGTCGTATCTCCCATTATAAAACTTGGACCTGATAAGCACCCGAACCTTTAGCAGTCCTTATAGATTACGTTCTCCACGGCTATTTATCGCATTGGTCAAGACTCCTCTAGCCGTACCCCCGTCATCATGATAGAGTCGCCTTCATTGGCTGTAATTTGTACAGATGTGACAATAAAACACAACCACCAACAGATCAGTATATGCGCGGATATTTAATTTGATTCTGGCACTTTCTCTAACTCGTGGGAAAAGGGTCAGGTTCAGCGACAATCTGTGATAAAGAATTTGCCAGGAAGATGCACGAATAAGATTAAATAATTTCTGGATAGATAATATCAGTGATCAAGTTAGTATGTGATGTCTATACCGTTCCAGTAGCGTTGATTCGAAATCGAAATATGAGAAACAGTCAGTGGCGGAGAGTTCCATTGGCCTTAACATATTTTGCTATGAGTGCCTGAATCCAGAAATGGTGAATTGTTAGGCGTGAATATAGTGCCCCACTTGAACTTAAGAGTGTTGACTAATCAAGTCTACTCCATTTGCTATGATATGTATTGTATGCTTTCTAAAACACATATCTAATGCGTACATTCAAATTTATCTAACGAAACAGACAAGGGAAGCTATCTTTGAGAACCTGATATCGCCTAATGATGTCTCCGATAAGTAGGACGGTAACGTCTCAGTTTCGTGCATGACGGCAAATATTTATGTGTGATGATGTTCACCACTGCTAACGCCCTAGAACGTCTCACAATTTGGCGGGCAGCTATTACGGTAATCATTCTGCATCCAGAGTCAAACGAAGATTGGATAAAGATCTGTCTTTAACGAGGCCCGGTGGAAATGCCAAAGGGGGCCTATCAGGCGACCGCGGCCCTAACGGCGCCAGGTCGACCAGCGGAGGTCCAACTCGGTCTGGGGTGAACACCGCCACTTGAGGGTCCCGTATATCCCACCCCCGCAGTGCTCGTCTTTATGCGTGGAACCATAATATCGCGGGGACGAGTATGGGAGCACGCCATTGTCTTCCCGGTTGGCCCCAGAGGCAGTGGTCACGTGCAAATTACGGGACAGCATGGCATCGTGGTTCGGTCCTTACTTCGTGGGCACGCGAGCTTCGGCTCCTTAGGGGGTAGTCAGGCACGACCACACCACAGGGCAGGCCGTGGCGATTATGCCCCGGCCTCTCCGAGGCGAGGAGGGGGTCTCCCCGGATTCTAGAACGCCCTAGTTAATCGAGAAGCGTGGACAGGGGAATTCGGCCTGCACGCTACAGACTAAAGAGTCGGATACTAGGTCGTGGGAGACTACACCTCATCGACTTTTCGGCTAGTGCTCCGTATCAAGGGACAATCTCGTAGTGCTATTAATGCGCCCGAATTCATGCTCCGGCGATGTGCCTGTAGAACAATCCGGAGGCGCCAGCCGTAATAGCGGGGCTCAGACCGTGCTCGTTGCGGCTAGGCGAGTTGCTTATGGGATGGTGTCGTAGCAAATGGTCACGTTCTGCTCTGTGTACCCCGGCGGGACGTCCGTGGGCGGGGGCGTAGTTGCGATTCCGGCCTCCGGACATCGCGCTGGCACACAGATTGGACACAGATGTCTTTACGCGGCCGACGGATATTAGCGGTCAATGGAAAAGGCCGCCTGTCCTAAAGCGGCCGTAGCCGGCACGGGGTCTAGACCGTACGCTGGATTTAGACCAGAAGTGTGGCTAGGAGGCCTAAGCGTACCACGGGGTGTCGTGTGGGGCCATCGTAAGTCCAAACCGCGTCAGGGGTACTCCAACCGCCGTGGCCAGACTATTTCAACTCGCCAGGATGGCGCCTGGCCGCGGCGCCCAGGGGCCGGCCAGATGCAGGCTGGGCTGCACCGCACGGTGCGGACCCCCACTGGCACCAGCCGTTTGCCCCGGGGTGAGTCCGGCGGCGGCGACCTCCCACCCCCGCTCTACCACCCGCGCCCAGCCCGCGCCGAGCCGACGCCAACGGCTGCCGCCCGGGGCACAATCGGGATGCGCCGGTGCAGTGGGTAGGCGCCTGGCCCGCGGCCGCGGCAGGACGGCCGCCCCTAACCCCGGGCGGGACCGCTGCGGCTATCGGCCGCCAAGGGCGCCCTCGCGGCCTGCGGGGATCCTGGGCGGGTCGCCACTCGCTCGGGGGCCCGCCGCGCGCCGGTATCCGGCCCTACGGGGCCCTGCATGTCGCCCGGGCCGGCAGGGGTGCGCCCCCAGGCCGAGGGGGGCCGGCGAGCAGCCGCCCGCGAGCTGCCCACGCCTGTGAACATAGTCAGCCGCCGCAGGTACGGCACGGGGTCGCCCGGGCTCTGCGACTCTTCCGCGCCTCATGCACGGGGACGGAGCGGGCCTCTCGAGCCCCGCCGGGTTCGGCCGGCCCGGGCCCGCCTTCTCCAGGGCGCGCGGCCGCGCCCCGACGGCCCCGCGAGCCGGCTATCAGGAAGTGCCGCCGCCCCGCGTTGCCACCGAGTCTGGGGTCCGCTCTTGGGCCAGGCGAGCGAACCCGCCCCGTGCCGCAGCGTCGCTGACCCGGCGGCATTTCGGCGGGTCCTCCCCGTGCGCGGGGGGCCCCCGGGCCCACGGGCTCGCGGCCCCGGGGCGGCCCGGGGGCAGGCACCACCCCGAGTGGACCGCCCCGTGGGGTCCCGGGGGGCGACAGCCCCGGGTGGTTCCCGGGGGTAGCGTGCGGTCCCATCTCCGGGGTCATCCCCCCCCACAGGGGGCTCGCCGGCTTGGCTGCGGAGGCCCGGACCCGCTGCCGCCTCCCACTCCGGCCGGGTCCAGGCGCGCCGGCGCGGGCGGCCGACCG     
H       CACTCATTAATTGTTATACATTTTCATAAAATCATTATACATTGTTTATTTAAAAAGTATACCTCTTACGTATAAATATATTTCCAAAGAATAATAAGAAAGATTCATTGTCCACTTCTTAACGGATGTTTTAACCATTATATTATAAAAAAAATAGTTTACTAATATAGATCTTAATTCTTTTACTAGTTTAAAATAAATCCTAAATTTTAACCATTATCTTTAAACTTTAATAATCTTATATACAATGGAATAAATTTGTAACAAATTTTTGTATGACATTAATTATAGTAAGTTCTTTTTAAAATTTATTTCACTGAGTATAAATAGTGAAATAGTTTCTAGCATGTAATTAACTTGATGAAGTTTTATTAAAATGTTATCTTTTAATAATATTACATGTATCAGTATTGATTGTAAACTTAATAAATTTCAAAGCATACTATTACAAGAGTATTTAATAAAAAGTTTGATCATATTGTGATAATATTTAAATCCTGTTTTATCAAGAATCACTAGTCGATGTATATTGGAGTAAATTAACTATGTTGGTGAAATTTAAGATGATTTTTCAAATTTATTGAATTAAAATTACTAATCAGTCATTTTAATTAAGATCATTATAAATTTTCACATATATAACTATTGGTTATTTATTCATAATTAATTCTTCATATAATATTTCTCATATTCAGTTTACAAAAACTTTGTACTTTGGAGTTACTTTCTCCAATAAAATCTTTGACTTTGATACATATTGAGAGACATTTAAAAAGTACGTAAATATGAAAAACTTTTTTTACTAAACAATATAACATTTAGTTATCAATACAGTAATTAAAATAGCGAGTGAATAATATGTTTAACCTATGTAGAAATATATTATTATATTCTACACTTGATGATTTGTATATTGAATTCTGTTACGATTCAAATATCAGTATTACTAATTATGTTAGTCTTCTTATTTCTAATTTATTACTTAAAATATTTCTAGAAAGTTCATGTTTAGGCAAACAAACAAGTACCGCCTAATGCCGCTTCTAAATTTCGATTAAGTCTGGTCTGACTACCTCGAGAAGGTGGGAGCAGATTAGTAAACATTGCAATTCAGCATTTCAACGTATGTAAGCCCAATTTCCTTTTCATCTTTCTCCGAGATGTTAGCTGCCGTATCTCTAATTATAGAACTCGGACCTGATAAGCACCCGGATCTTTAGCAGTCCTTATAGATCACGTTCTCCATGGCTATTTGCTGTAATGGTCAAAACTCCTATAGCCGTACCCCCGTTATTGTAACAGAGTTTCTTTCATCGGTCGTAATTTGCACAGAAATTATAATAAAACACAACCGCCAACAGATCAGGGTGTGAGCGTATATCTAATTTAATTCTGGCACTTTCTCCGACTCGTAGGAAAAAGGTCAAGTTCGGAGGCAATTTATGAAAACGAATTCGGCAGAAAGGTGCACGATTAAGATTAAGTAATTTTCGGATAAATAATATCGGTAATCAAGTTAGTGTTTGATGCCTATACCGTTCCGGTAGCGTTGATTCGAAATCGAGATATGAGAAACAGTCTGTGATGAAGGGTTCCACTGGCTTTAACATATTTTGCCACGAGTACATGAATCCAGAAATGATGAATTGTTGGGCATGAATATAGTGCCCCATCTGAACTCAAGAGTGTTGATCAATCAAGTGTACTCCATTCGCCATGGTGTGTATTATATGCTCTCTAAAACACATATCTAATGCGTACATTTAAATCTATCTAACGAAACAATCAAGGGAAGCTATCTTTGAGAATCCGGTATCATCTAATGGTGTCTCGGGTAAGCAGGACGGTAACGTCTCAGTTTCGTGCATGACGGCAAGTATTTATGTGTAATGTTGTTCACCACTGCCGACGCCTTAGAACGTCTCGCTACTTGGCGGGCAGCTTTTACGGTAATCAATCTGCATCCAGAATCAAATGATGATTGGATAAAGATCTGTCTTTGGCAACGTCCGGCGGAAACGCCAAACGGCGGCTATCGGGCGACCGCGGCCCCAACGGCGCCAGGTCACCCAGCGGAGGTCCAACTCGGCCTGGGGTGAACGCCGCCTCTTGAGGGTCCCGGGTGTCCCGCCGCCGTAGTGCTCCTCCGTTCGCGTGGGACCGTAATATCGCGGGGACGAGTATGGGAATCCGCCATTGTCTTCCCGGTTGACCCCAGAGGTAGTGATTACGTACAGATTAAGGGACAGCAAGGCATCGTGGTTGGATCCTCACTTCGTGGGCAGGCGAGCGTCGGCTCCCTAGGAGGTGGTCAGGGACGATCACACCAACAGGCAGGCCGTGGGGATTGTGCCCCGGCCCCTCCGAGACGTGGGGGCGATCTCCTCGCATTCTAGAACGCCCTAGTTAATCGAGAAGCGTGGACAGGGGGATCGCGCCAGGACGCCACAGATTAATGAATGGGATACTAAGTCGTAGGGGACTACGCCTCATCGACTTTTGGGCTGGTGCTTCGAATCAGGGGACAATCTGGTAATGCTACTGCTGGGCCCGAATTCGTGCTCCGGCGATGTGCGTGTAGAAGAATACGGAGACGCCAGCCGCAATAGCGGGGCTCAAACCGTGCTCGTTGCGACTAGGCGCGCTGCTTATGGGATGATGTCGTTGCAGATGGTCGCATTCTGCTCTGGGTACCCCGACGGGACGTCCGTAGGCGGGGGTGTAATTGCGATTCCGGGATCCGGACATGGCGCTGGCACGCGGATTGGACATGGATGTCTTTACGCGGTTGACGGATATTAGCGGTCAATGGAAAAGGTCGTCTGTCCTAAAGCGGCCGTAGCCTGCACGGGGTCTGGACCGCACCCTGGATTTCGACCAAAGGTGGGGCTAGGGAGCCTCGGCGTACCACGGGGTGTCGTATGGGGCCATCGTAAGTCCAAACCGCGTCAGAGGTACTCCAACCGCCGTGGCCAGACTGTTTTACCTCACCAGGATGGCCCCTGCCCGCCGCGCCCAGGGGCCGGCCAGATGGAGGCTGGGCTGTACCGCACGGTGCGGACCCCCACTGGCACAAGCCGTTCGCCCCGGGGGGAGTCCGACGGCGGCGACCTCCCACCCCCGGGCTACCACGCGCGCGCAGCCGGCGCCGAGCCGGCGCCAACGGCTGCCGCAAGGGGCACAATCGCGATCTGGCGATGCAGTGGGTAGGGGCCTGGCCCGCGGCCGCGTCCGGACGGCCGCCCATAACCCCGGGCGGGACGGCTGCGGCTATCGGCCGCCACGGGCGCCATCGCGGCCGGCGGGGATCCGTGGCGGGTCGCTACCCGCTTGGGGGCCCGGCGCGCGCCGGTATCCGGCCCTACGGGTCCCTGCATGTCGCCCGGGCCGGCCGGGGTGCGCCCTCAGGCCGAGGGGGGCCGGCGAGCAGCCCCCCGCGGAGTGCCCACGCCTGCGAACACAGTCCGCCGCCGTGGGCATGGCACGGGGTCGCCCGGGCCCTGCGACTTTTCCGCGCCTGATGCACGGGGATGTAGCGGCCCTCTCGACCCCCGGCGCGTTGGGCCGGGGCGGGCCCGCCCTCCCCCGGGCGCGCGACGGCGCCCCGACGGCCCCGCGAGGCGGGTACCAGAGAGCGCCGCCGGCCCGCGTTGCCATTGAGTCGGGGGTCCGCCCTTGGTCCAGTCCAGCGAACGCGCCCCGTGCCGCGGCGGCGCTGACCCGGCGGCACTTCGGCGGGGCCTCCCCGTGCGCGGGCGGGCCCCGGGCCCACCGGCTCGCGGCGCCGGGGCGGCCCCGGAGCAGGCACCACCCCGAGAGGACCGGCGCGTGCGGTTCCGGGGGGCGATAGCCCCGGTTGGTCCCCGGCGGTACCGTGCGGTCCCATCGCCGGGGTCAGCCCCCCCCACAGGCGGCTCGCGTGCTTGGCCGCGGTGGCCCGGACCCGCTGCCGCCTCCCCCTTCGGCCGGGTCCAGGCCCCCCGGCGCGGGCCGCCCACCG     
I       CACTCATTAATTATTATACATTTTCATGAAATCATTATGCATTATTTATTTAAAAAGTATACCTCTTACATATAAGTATATTTTCAGAGAATAATAAGAAAGGATCATTATCCACTTCTTAGCAGATGTTTTAACCATTATATTATGAAAAAAATAATTTACTATTATAGATCTTAATTCTTTTTCTAATTTAAAATAAATCCTAAATTTTGACCATTATCATTAAGCTTTAATAATCTTATATGCAGTAAACTGAATTTGTGACAAATTTTTATATAACATTAATAATAGTAAATTCTTTTTAAAATATATTTCACTGAGTGTAAATAATGAGATAATTTCTAGCATGTAATTGACTTGATAAGGTTTTATTAAGATGTTATCTTTTAATAATATTACATATATCGATATTAATTGTAAACTTAATAGATTTCAAAGCATATTATTACAGGAGTATTTAATAGAAAGTTTGATCATATTATGATAATATTTAAATCCTATTTTATCAAGAATCACTAGTCAATATATATTAGAGTAAATTAACTGTATTGGTGAAGTTTAAAATGATTTTTAAGGTTTATTGAATTAAAATTGCTGATCAATCATTTTAATTAAGATCATTGTAAATTTTCACGTATATGACTATTAGTTATTTATTCATAATTAATTCTTCGTATAATATTTCTCGTATTCAGTTTACAAGAACTTTGTACTTTAAAATTACTTTCTCCAATAAAATCTTTAACTTTGATACATATTGAAAAACATTTAATAAGTATATAAATAAAAAAAACTTTTTTTACTAAACGATATAACATTTGGTTATCAATACAGTAGTTAAAATAACAAGTGAATAATATGTTTTGCCTATATAGAAATATATTATTATATTCTACACTTGATGATTTGTATATTAAATTCTGTTGCAGTTCAAATATCGGTATTACTAATTATATTAATCTTCTTATTTCTAGTTTATTACTTAAAATATTTCTAGAAAGCTCATGTTTAGTCAAACAAACAAGCACCACCTAATGTCGCTTCTAAATTTCGATTAAGTCTAGTCTGACTACTTCGAGAAGATAAGAGTAGATCAATAAACATTGAAAGTCAGCTTTACAACGCATGTGCGTCCAACTTCTTTTTCATCTTTCTTCAAGATATTAGCTGCCGTATCTCACACTATATAATTTGGATCTGCTAAGCACCCGGCCCTTCAGCAGCCCTTATAGATCACGTTCTCCACGGCTACTTGACGCAGTGGTCAAGATTCCCATAGTCGTACCCCCGTTATGGTGATAGAGTATCCTTTAACGGTCATAATTTGTACAAAGATGACAATAAAAAACAACCACCGACAGATCAGCGTATACGCGTATATCTGATTTAATTCTAGCACTTTCTCCGACTCATGGGAAAAGAGTCAGGTTCGGCGGCAATCTGTGGTAACAGATTCGGCAGAAGAGTACACGAATAAGATTAAATAGTTTCCGGATACATAATATCAGTAATTAAGTTAGTATGTGATGCCTATACCGTTCTAGAAGCGTTTATTCGAAATCGAGATATGAAAAACAGTCTGTGATGGTGGGTTCCACTGGCTTTAACATATTCTGCTACGGGTGCATGAATCCAAAAGCGATGAATTGTTAGGCATGAACATAGTGCCCCACGTGAACTTAAAGGTATTGATCTATCAAGTATACTCCATTTGCTATGTTGTGTATTATATGTTTTCTAAAACACATATCTAATGCATACCTTTAAATCTATCTAACGAAACAACCGAGGGAAGCTGTCTTTGAGAACCCGATATCGTCTAATGATGTCCCGGATAAGTAGGATAGTAACGTTTCAGTTTCGTGCATGACGGCAAATATTTATGTGTAATGATACTCACCACTGCTGACGCCTTAGAAAGTTTCGCGACTTGGCGGGCAGTAAACACGGTAATCATTCTGCATCTTGAATCAAAAGAAGATTGTATAGAATTCTGTCTTTTGCGAGGCCCGGCGTGCACGCCAAAGGGGGCCTATCAGGCAATCGCAGCCCCAACGGCGCCAGGTCACCCAGCGGAGGTCCAACTCGGTTTGGGGTGAATGCCGCCCCTTGGGGATCCCGCATATCCCGCCACTGTAGTGCTGGTCCTTGGGTGTGAGACCGTGATGTCGCGGGGACGTGTAGGGGAACGCGCCATTGTCATCCCGGTTGGCCCCAGCGGCAGTGGTTACGCACAGATTACAGGACGGCATGGCATCGTGGTTCGATCCTTACCCCGTGGGCAGGCATGCTCCATCTCCTTAGGAGGTAGTCGAGCACGACCACACCGGAAGGCGGGCTATGGGGATTCTGCCCCGGCCTCTCCCATACGTGGGGGCGGTCTCCTCGCATTCTAGAACGCTCTAGTTTATCGAGAAGCGTGGGCAGGGAGATTCCGCCAGGACGCCACAGACTAAAGGATTGGATTCTAAGTCGTAGGAGCCGACACCCCATCGACTTTTTGGCTTGTGTTACGCATCAAGGGACGATCTCGTAATAATACGGATGCGCCCGTATTCGTGCTCCGGCGATGTGCCGGTAGAGCAATTCGGAGGCGCCCGCCGTAATAGCGGGGCTCAAACCGTGCTCGTTGCGAGTGGCCACGTTGCTTATGGGATTATGTCGTAGCAAATGGTCACCTTCTGTTCTGCGTACCCCGGCGGGACGTCCGAGGGCGGGGGCGTAACTGCGATCCCAGCGCCCGGACATTGCGCCGGCACACAGATTGGACACGGATGTCTTTGCGCAGCCAACGGATATTAGTGGCCAATGAAAAGGGCCGTCTGGCATAGAGCGGCCGTAGCCGGCACCGGGTCCAGACCGGACGCTGGATATCGACCCGAAGTGTGGCTGGGGGGCCTCAGCGTACCACGAGGTGTCGTGTGGGACCATCCCAAGCCCAAACCGCGTCAGAGGTACTCCAACCACCGTGGCCAGACTGTTACAGCTCACCAGGATGGCGCCTGGCCGCCGCGCCCCGGGACCGGCCAGATACAGGCTGGGCTGCACCGCACGGTGCGGACCCCCACGGGCAGGAGCCGTTCGGCCCGGGGGGAGTCCGGCGGCGGCGACCTCCCAACCCCGTGCTACCACGCGCGCCCAGCCTGCGCCGAGCCGGCGCCAACGGCCGCCGCCAGGGGCACAGCCACGATAGGGCGATGCAGTGGGTAGGCGCCCGGCCCGCGGCCGCGCCGGAACGGCCGCCCCTAACCCCGGGCGGGACGGCTGCGGCTATCGCCCGCCACGGGCGCCGTCGCGGCCGGCGGAGATTCGTGGCGGGTCGCTGCGCGCTGGCGGGCCCGGCGCGCGCCGGCATCCGGCCCTACGGGGCCCTGCATGTCGCCCGGGCCGGCGAGGGTGCGCCCTCAGGCCGAGGGGGCCCGGCGAGCAGCCGCCTGCGGTGTGCCCACGTCTGGGAACAAAGTCAGACGCCGCGGGGATGGCACGGGGTCGCCCGGGCTCTGCAACTCTTCCGCGCCTGAGGCACGGGGAGTGAGCGGGCCTCTCGACCCCCGCCGCGTTCTGCCGGCGCGGGCCCGCCCTACCCGGGGCGCGCGGCCGCGCCCCGACGGCCCCGCGAGCCGGGTACCAGTAAGCGCCGCCGCCCCGGGTTGCCACCGAGTCGGGGGTCCGCCCTTGGGCCCGCCCAGCGAACGCGCCGCGTGCCGCAGCGTCGCTGACCCGGCGGCATTTCGGAGGGGCTCCCCCGTGCGCGGGCGGGCGCCGGGCCCGCCGGCTCGCGGCCCCGGGGCGGCTCTGGAGCAGGCACCACCCCGAGTGGACCGGCGCGTGGGGTCCCGGGGGGCGACAGCCCCGGGTGGGCCCCGGGGGTACCGTGCAGTCACATCGCCGGGGTCAGCCCCCCCCACAGGGGGCCCGCGGGCTTGGCGGCGGTGGCCCGGACCCGCTGCCGCCTCCCACTCCGGCCGGGTCCCGGCTCGCCGGCGCGGGCTGCCCACAG     
J       CACTCATTAATTATTATGCATTTTCATAAAATCATTATACATTATTTATTTGAAAAGTATACCTCTTACGTATAAGTATATTTCCAAAGAATAATAAGAAAGGATCATTATCCACTTCTTAACAGATATTTTAACCATTATATTATGAAAAAAATAATTTACTAATATAGATCTTAATTCTTTTTCTAATTTAAAATAAATCCTAAATTTTGACCATTATCATTAAACTTTAATAATATTATATACAGTGAACTGAATTTATAACGAATTTTTATATAACATTAATTATAATAGATTCTTTTTAAAATTTATTTCACTGAGTGTAAATAGTGAAATAGTTTCTAGCATGTGATTCACTTGATGTGGTTTTATTAAAATGTTATCTTTTAATAATATTACATATATCAATATTAATTATAAACTTAATAAATTTCAAAGCATATTGTTACGAGAGTATTTAATAAAAAGTTTGGTCATATTATAATAATATTTAAATCCTATTTTATCAAGAATCACTAGTCAATGTATATTAGAGTAAATTAACTATATTGGTGAAATTTAAAATAATTTTTAGAATTTATTGAATTAAAATTACTGATCAGTCATTTTAGTTGAGATCATTATGAATTTTCACATGTATGACTTTTGGTTATTCGTTCATAATTAATTCTTCATATAATATTTCTCATATTCAGTTTACAAAAACTTTGTACTTTGAAATTACTTTCTCCGATAAAATCTTTAGCTTTAATACATATTGAGAGGCATTTAATAAGTACATAAATATAAAAAACTTTTTTTACTAAACAATATAACATTTAGTTATCAATACAGTAATTAAAATAGCAAGTGAGTAATATGTTTTACCTATATAGAAATATATTATTATATTCTACACTTAATAATTTGTATATTAAAATCTGTTACGGTTCAAATATCAGTATTACTAATTATATTAATCTTCTTATTTCTAATTTGTTACTTAAAATATTTCTAGAAAGCTCATGTTTAATCATACAAACATGCACCACCTAATGGCGCTTCTAAACTTCGATTAAATCTGGTCTGACTTCTTCGAGAAGGTAGGAGTAGATCAATAAACATTGAAAGTCAGTATTACAACGCATGTTCGTTCAACTTCCTTTTCATCTTTCTTCAAGATATTAGCTGCCGTATCCCACACTATAGAACTCGGACCTGATAAGCACCCGGATCTTTAGCAGCCCTTACAGATCGCGTTCTCCACGGCTATCTGTCGCAGTGGTCAAGACTCCCATAGCTGTATCCCCGTTATGGTGATAGAGTCTCCTTCAACGGTCGTAATTTGTATAGAGACGGCAATAAAACACAACCTGCAACAGATCAGTATGTGCGCGTACATCTAATTTAATCCTTGCACTTTCTCCGACCCGTAGGAAAAGAGTCAGGTTCAGCGGCAATCTGTGATAATCGATTTGACAGAAGAGTACACGAATAAGATTAAATACTTTCCGGATAAATAATACCTGTAATCAAGTTAGTGCATGATGCCTATACTGTTCTAGTAGCGCTGGTTTGAAATCGAAATATGATAAACAATCTGTACTGGAGGGTTCCACTGGCTTTAATAGATCTTGCTATAGGTGCATGAATCCAAAAATGATGAAATGTTAGGCATGAATATAGTGCCTCATTTGAACTTGAGGGTGTTGATCTATCAAGTGTACTCCATTTGCCATGATGTGTATTATATGCATTCTAAAACACATATCTAATGCGTACCTTTAAATCTATCTAACGAGACAACCAAGGAAGGCTATCTTTGGGAACCCTATATCGTTTAATGATGTCTCGGATAAGGAGGGCAGTAACGTCTCAGTTTCGTGAATGATGGCAAATATTTATGTATAATAATGTTCACCACTGCTGACGCCTTAGAACGTCTCACGATTTGGCAGGCAGTGGCCACGGTAGTCATTCTGCATCCAGCGTGAGAAGATGATTGGATAAGGTTCTGTCTTTACCGAGGCCCGGCCTGCACGCCAAAGGGGGCCTATCAGTCGACAGCAGCCCTAACGGCGCCAAGTCGCCCAGCGGAGGTCCAACTCGGTCTGGGGTGAACGCCGCCACTTGGGGGTCCCGCATTTGCCACGACTGTAGTGCTCGTCTTTGCTTGTGCGACCGTAATGTCGCGGGGACGCGTATGGGAACACGCCATTGTCCCCCCGGTTGGCCCCGGGGGCAGTGGTTACGCACAAATCCTGGAACAACATGGCGTAGTGGTTCGATCCTTACTTTGTGGGCAGGCAAGCCTAAGCTCCTTAGGAGGTAATCGGAGACAACCACACCAGAAGGCAGGCCGTGGGGATTCTGCGCCGGCCTCTCCAAAACGCGGGGGCGTTCTCCTCACATTCTAGAACGCCCTAGTTTATTGAGAAGCGTGGACAGGGAGATTCCGCCAGGACGCCACAGACTAAAGGATCGGATTCTGAGTCGTAAGCGACCACACTTCATCGACTTGTGGGCTCGTGCTGCGCATCAGGGGACAATCTCGTAATGGTACTGATGCGCTCGAATTCGTGCTCCGGCGATGTGCCCGTAGAGCAATCCGGAGCCGCCAGCCGTAATAGCGAGGCTCAGACTGTGCTCGTTGCGACTGGCCATGCTGCTTATGGGATAGTGTCGTGGCAAATGGTCACATTCCTTTCTGTGTACCCCGGCGAGACGTCAGGTGGCGGGGGCGTAGTTGCGATGCCGGCATCCGGACATGGCGCCGGCACACGGGTTGGACACTGATGTCTTGACGCGGCCGACCGATATTAGCGGTGAATGGAAAAGGTCGTCTGTCGTAAAGCGGCCGTAGCCGGCACGGGGTCCAGACCGCACTCTGGATATCGACCCCAAGCGAGGGTGGGGGGCCTCGGCGTACCACAGGGTGTCCTATGGGACCATCCTAAGTCCAAACCACGTCAGGGGTACTCCAACCTTCGTGGCCAGAATGTTGCAGCTCATCAGGACGGCGCCTGCCCGCTGCGCCTGGGGACCGGCCAGATACAGGCTGAGCTGTGCCGCACGGTGCTGACCCTCACCGGCACGAGCCGTTGGTCCCGGGGTCAGTCCGGCGGGGGCGACCTCCCAACCCCGGGCTACCACGCGCGCCCAGCCTGCGCCGAGCCGCCGCCAACGGCTGGCGCCCGGGGCACACCCGCGATGGGGCGATGCAGTGGGTAGGCTCCCGGCCCGCGGCCGCGGCGGGACCGCCCCCCGTAACCCCGGGCGGGACGGCTGCGGCTATCGCCCGCCACGGGCGCCCTCCCGGCAGGCGGGGATCCGTGGCGGGTCGCAACGCGCTCGGGGGCTGGCCGCGCGCCGGAATCCGGCCCTACGGGACCCTGCATGTCGCCCGGGCCGGCGGGGGTGCGCCCCCAGGCCGAGGGGGCCCAACGAGCAGGCGCCGGCGGAGCGCCCACGCCTGTGAACATAGTCAGCCGCCGCGGACAGGGCACGGGGTCGCCCGGGCCCTGCGACTCTTCCGCGCCTCATGCACGGGGACCGAGCGGGCCTCTCGAGCCCCGGCAGGTTCTGCCGGCGCGGGCCCGCCATTCCCGGGGCCCGCGACCGCGCCCCGACGGCCCCGGGAACCGAGTACCAGCGAGCGCCACCTTCCCGCGTTGCCAGCGAGTCTGGGGTCCGCCCTTGGGCGAGGCAAGCGAACGTGCCGCGTGCCGCGGCGCCGCTGACCCGGCGGCATTTCGGCGGGGCTTCCCCGTGCGCGGGGGGGCCCCGGGCCCGCCGGCTCGCGACCCCGGGGCGGCCCCGGAGCAGGCACCACCCCGAGTGGACCGGCGCGTGGGGTTCCGGGGGGCGACAGCCCCGGCTGGGTCCCGGGGGTACCGTGCTGTCCCATCCCCGGGGTCAACCCCCCCCACAGGGGGCTCGCCGGCTTGGCCGCGGAGGCCCGGACCCGCTGCCGCCTCCTACTCCGGCGGGGTCCGGGCGCGCCGGCGCGGGCCGCCCACCG     
K       CACTCATTGATTATTATGCATTTTCATAAGATCATTATACATTGTTTATTTGAAAAGTGTACCTCTTACGTATAGATATATTTCCAAAGAATAATAAAAAAGGATCATTATCCGCTTCTTAACAGATGTTTTAACCATTATATTATGAAAAAAATAATTTGCTAATATAGATCTTAATTCTTTTTCTGATTTAAAATAGGTCCTAAATTTTGACCATTATCATTAAGCTTTAATAATCTTATATACAGTAAACTAAGTTTGTGACAAATTTTTATATAACATTAATTATAGTAGATTCTTTTTAAAATTTATTTCACTGAGTATAAATAGTGAAATAGTTTCTAGCATATAATTAACTTGATGGAGTTTTATTAAGGTGTTATCTTTTAATAATATTACGTATGTCAATATTAATTGTAAACTTAATGAATTTCAAGGCATAATATTACAAGAGTATTTAATAAAGGATTTAATCATATTATAATGATATTTAAATCCTATTTTGTCGAGAATCACTAGTCAATATATGTTAGAGTAAATTAACTGTATTGGTGAAGTTTAAGATAATTTTTAAAATTTATTGAATTAAAATTACTAATCAGTCATTTTAATTAGGATCATTATAAATTTTCACATATATGACTATTGGTTGTTTATTCGTAATAAATTCTTCATATAATATTTCTCATATTCGGTTTACAAAAACTTTGTGCTTTGAAATTACTTTCTCCAATAAAATCTTTGACTTTGATACATATTGAGAGACATTTAATAAGTACATAAATATAAAAAACTTTTTTTACTAAACAATATTGCATTTAGTTATCAATACAGTAGTTAAAATAGCAAGTGAATAATATGTTTTACCTATATAGAAATATATTATTATGTTCTACACTTAATAATTTATATATTAAATTCTGTTACAGTTCAGATATCAGTATTACTAATTATATTAGTCTTCTTATTTCTAGTTTATTACTTAAAATATTTCTAGGAAGCTCATGTTTAGTCAAACTAACAGGCAGCACCTAATGTTGCTTCCAAATTTCGATTAAATCTGGTCTAACTACTTCAAGAAGGTAGGAGTAGACCAATAAACATTGAAAGTCAGTGTTACAACGCATGTACGACCAACTTCCCTTTCATCTTTCTCCAAGATATTAGCTGCCATATCTCACACTATAGAACTTAGACCTGATAAGCACCCGGACATTCAGCAGCCCTTATAGATCACGTTCTTTACGGCTATTTGTAGCAATGGTCAAGACTCCCGTAGGCGTCCCCCCGTTATTGTGACAGAGTCTCTTTTAACGGTCATAATTTGCATAGAGATGGTAATAAAACATAACCACCAACAGATCAGTATATGCGCGCATATACAATTTAATTCTAGCACTTTCTCTGACCCGTGGGCAAAGAGTCGTGTTCGGCGGCAATTTGTGATAATGAATTGGGCAGAAGGGTACACGAGTAAGATTAAATAGTTTCCGGATAAATAATACCAGTAATCAAGTTAGTGGGTGATGCCTACACCGTTCTGGCAGCGTTGATTCGAAATCGAAATACGAGAAACAGTCTGTGCTGGAGGGTTCTACTGGCTTCAACATATTTTGCTACGAGTGCATGAATCCAAAAATGATGAACTGATAGGCATGAACATAGTGCCCCATTTGAACCTAAGAGCGTTGATAAATCAAGTGTACTCCATTTGCCATGATATGTATTATATGCTTTTTAAAACACATATCTAATGCGTACATTTAAATCTATCTAACAAAACAACCAAGGGAAGCTATCTTTGAGAACCCGACATCGTCTAATGATGTCTCGGATAAATTGGACAGGAACGTATCAGTTTCGTGTATGATCGCAAATATTTATGTGTAATGATATCCACCACTGTTGACGCCCTAGAACGTCTCGCGATTTGGCGGGCAGGTATTACGGTAATCATTTCGCATCCAGAGTCAAAAGAAGATTGAATAAGGTTCAGTCTTTAACGAAGCCCGGCCTTCACGCCAAAGGGGGCCTATCTGGCTACCGCGGCCCAAACGGCGCCACGTCTCCCAGCGGAGGCCCAACTCGGTCTAGGCTAAACGCCGTCGCTTGGGGGTCCCGCTTGTCCCACCACTCTAGTGCTTGTCCTTACGCGTGGCACCGTGATGTCGCGGGGACGTGTACGGCAACACACCATTGTCATCCCGGTTGGCCCCGCTGACAGTGGTTACGTACAAATTATAGGACAGCATGGCTTCGTGGTTCGGTCCGTACTTGGTGGGCAGGCGAGCGTCGGCTCCTTAGGAGGTAGTCAGGAACGACCACACCGAAGGGCAGGACGTGGGGATTCTGCTCCGGCCCCTCCGAAATGTGGGAGCGATCTCCTCGCATTCTAGAACACCCTAGTTGATCGAGAAGCGTAGACAGGGGTAGTCCGCCAGGACGCCACAGATTAAGGGATCGGATGCTAGGTCGTGGGAGACCACACATCATCGACTTTTGGGCTCGTGCTCCGTATCAGGGAACAAGCTCGTAATGTTACTAATGCGCTGGAATTCGTGCTCCGGCGATGTGCCTGTGGAACAATACGGAGACGCCAGCCGTAATAGCGGGGCTCAAACCGAGCTCGTTGCGACTAGTCGGGCTGCTTATGGGATAATGTCGTGGCAAATGGTCGCATTCTGTTCTGTGTACCCCGACGGGACGTCCGAATGCGGGGCCGTAATTGCGATTCCTGGTTCCGGACATGGCGCCGGCACGCAGATTGGACACAGATGTCTTTACGCGGCGGACGGACATTAGCGGTCAATGGTAAAGGCCGCCTGTCGTAAAGCGGCCGTACCCGGCACGGGGTCCAGACCGTACGCTGGATATCGACCAGAGGTGCGGTTGGGGGGCCTCAGCGTACCACGTGGTGTTGTGTGGGGCCATCCTAAGACCAAACCGCGTCAGGGGTACTCCAACCACCGTGGCCAGATTTTTTCGACTTACCGGGACGACGCTTGGCCGCTGCGCCCGGGGGCCGGCCAGATGAAGGCTGAGCTGCCCCGCACGGTGCGGACCCCCACCGGCATGAGCCGTTCGCCCCGGGGCGAATCCGACGGCGGCGAGCTCCCATCCCCGTGCTACCACGCGCGCCCAGCCTGCGCCGAGCCGGCGCCAACGGCTGCCGCGAGGGGCACAGGCCCGATGGGGCGATGCAATGGGTAGGCGCCCGGCCCGCGGCCGCGTCGGCACAGCAGCCCGTAACCCCGGGCGGGACGGCTGCGGCTATCGTCCGCCACGGGCGCCCTCGCGGCTGGCGGAGATGCGTGGGGGGTCGCGACACGCTGGGGGGCCCGTCGCGCGCCGGCATCCGGCCCTACGGGGCCCTGCATGTCGTCCGGGCCGGCGGGGGTGCGCCCCCAGGCCGAGGGGGGCCGGCGAGCAGCCGCCCGCGGGGCGCCCACGTCTGTGAACAGAGTCGGCCGCCGCGGGGACGGCACGGGGTCGCCCGGGCCCTGCGACTGTTCCGCGCCTCAAGCACGGGGATCTAGCGGGCCTCTCGAGCCCCGGCGCGTTCGGCCGCCGCGGGCCCGCCTTCCCCGGGGCGCGCCGCCGCGCCCCGACGGCCCCGCGAGCCGGGTACCAGCAAGTGCCGCCGTCCCGCGTTGCCAGCGAGTCGGGGGTCCGCCCTTGGGCCGGGCGAGCGAACACGCCACGTGCCGCAGCGGCGCTGACCCGGCGGCATTTCGGCGGGCCGCCCCCGTGCGCGGGAGCGCGCCGGGCCCGCCGGCTCGCTGCCCCGGGGTGGCTCCGACGCAGGCACCACCCCGAGCGGACCGGCGCGTGCGGTGCCGGGGGGCTACAACCACGGGTGGGCCCCGGAGGTATCGTGCAGTCGCATCTCCGGGGTTAGCCCCGCCCACAGGGGGCTCGCAGGCTTGGCGGCGGCGGCCCGGACCCGCTGCCGCCTCCCACTCCGGCCGGGTCCCGGCGCCCCGGCGCGGGCGGCCCACCG     
L       CACTCATTAATTATTGTACATTTTCATAAAATCATTATACATTATTTATTTAAAAAGTATACCTCTTACGTATAGGTATATTTCCAAAGAATAATAAAAAAGGATCATTATCCACTTCTTAACAGATATTTTAACCATTATATTATAAAGAAAATAGTTTACTAATATAAATCTTAATTCTTTTTCTAGTTTAAAATAAATCCTAAATTTTGACCATTATCGTTAAACTTTAATAATCTTATGTGCAGTAATCTAAATTTGTAACAAATTTTTATATAACATTAATTATGATAAATTCTTTTTAAAATTTATTTCACTGAATGTAAATAGTAAAATAATTTCTAGCATATAATTAACTTGATGAAATTTTATTAAGATGTTGTCTTTTAATAATATTACATATATCAATATTAATTGTAAACTTAATAGATTTCAAAACATATTATTACAAGAGTATTTAATAAAAAGTTTGATCTTATTATAATAATATTTAAATCCTATTTTGTCAAAAATCACTAGTCAATGTATATTAGAGTAAATTAACTGTGTTGGTAAAATTTAAGATAATTTTTAAAATTTGTTGAATTAAAATTGCTAATCAGTCATTTTAATTAAAATCATTAAAAATTTTCACATATATGACTATTAGTTATTTATTCATAATTAATTCTTCATATAATATTTCTCATATTCTGTTTACAAGAACTTTGTACTTTGAAGTTACTTTCTCCAATAAAATCTTTAACTTTGATACATGTTGAGAAACATTTAATAAGTACATAAATATAAAAAACTTTTTTTACTGAGCAATATGACATTTAGTTATCAATACAGTAATTGAAATGACAAGTGAATAATATGTTTTACCTGTATAGAAATATATTATTATATTCTACACTTAATGATTTGTATATTAAATTCTGTTACAGTTCAAATATCAGTATTACTAATTATATTAATCTTCTTATTTCTAGTTTATTACTTAAAATGTTTCTAGGAGGATCATGCCTAGTCAAACAAACAGGCATCACCTAATGTCGCTTCTAAACTTCGATTAAGTCTAGTCTGACTACTTCGCGAAGGTAGGGGTAGACCAATAAACATTGAAAGTCAGCCTCCCAACGCTTGTATGTCCAACTTCCTTTTCATCTTTCTCCAAGACATTAGCTGCCGTATCTCACACTATAGAACTTGGACCTGATAAGCACCCGGATCTTTAGCAGCCCTTATAGATCACGTTCTCTACGGCTATTTATCGCAATAGTCAAGACTCCCGTAGCCGTACCCCCGTTATTGTGATAAAGTCCCTTTCAACGGTCGTAATTTGTACAGACATGGGAATAAAACACAACCACCGACAGATCAGTGTATGCGCGTATATCTAATTTAACTTTAGCACTTTCTCTGACCCGTGGGAAAAGAGTCAAGTTCGGCGGCAATTTGTGTTAACGAATTCAACAGAATGATACACGAATAAGATTAAATAGTTTCCAGATAAATAATATCGGTAATCAAGTTAGTGTATGATGCCTATACCATTCTAGTAGCGTTGATTCGAAATCGAAATATGAGAAACAGCTTTTGGTGAAGGGTTCCACTGGCTTTAACATATTTTGCTATGAGTGCATGAATCCGAAAATAATGAATTGTTAGGCATGAACATAGTGCCCCATTTGAGCTTAAGAGGGTTGATCAGTCAAGTGTACTCCATTTGTCATGATGTGTATTATATGCATTCTAAAACACATATCTAATGCGTACATTAAAATCTGTCTAACGAAACAACCAAGGAAAGCTATCTTTGAGAACCCGATATCGGTTAATAATGTCTCGGATAAGAAGGACAGTAACGTATCAGTTTCGTGTATGACGGCAAGTATTTACGTGTAATGATGCTCACCACTGTTGACGCCTTAGAACATCTCGCGAATTGGCGGACAGCTACCACGGTAATCATTCTGCATCCAGAATCAAAAGAGGATTGGATAAAGCTCTGTCTTTAGCGAGCCCCGGCGTGCACGCCAAAAGGGGCCTATCAGACGAACGCGGCCCTAACGGCGCCAGGTCACCCAGCGGAGGTCCAACTCGGTCTGGGGTCAACGCCGCCCCTTGGTGGTCCCGCATACCCCACCGCCGCAGTGCTTGTCTTTGCGCGCGAGACCGTAATGTCGCGGGGACATGTAAGGGAACACGCCATTATCATCCCGGTTGGCCCCAGGAGCAGTGGTTACGTACAGATTGTGGGACAGCATGGCATCGTGGTTCGATCCTGACTTCGTGGGCAGGCAATCATTAGCTCCTTAGGAGGTGGTCTGGTACGGCCACACCCGAGGGCATGCCGTGGGAATTCTGCCCCGGCCTCTCCTAAACGTGGTGGCGATCTCCTGGCATTCTAGAAAGCCCTAGTTAATCGAGAAGCGTGGTCAGGGGGACACTGCCGGGACGCCACAGACTAATGGATCGGATGCTAAGTCGTGGGCAACTACGCCTCATCGACTTTTTGGCTCGTGCTCCGCATCATGGGACAATCTCGTAATACTACTGATGCGCCCGGATTCGTGCTCCGGCGATGTGCCTGTAGAACAATTCGGAGACGCCAGCCGTAATAGCAGGGCTCAAACTGCGCTCGTTGCGACTAGTCTTGTTGCTTATGGGATGATGACGTAGCAAACGGTCACATTCTATTCTGTCTATCCCGCCGGAACGTACAAGGGCGGAGGCGTAATTCCGATTCCGGTGCTCGGACATGGCGCCGGCACACAGATTGGACACAGATGTCTTTACGCGGCCGACGGATATTAGCGGTCAGTGGAAAAGGCCGTCTGTCGTAAAGCGGCCGTAGCCGGCACGGGGTCCAGACTGTACGCTGGATATCGACCAGAAGTGCGGTTGGGCGGCCGCAGCGTATCACGGGGTGTCGTGTGGGACCATCCCAAGTCCAAACCGCGTCAGAGGTACTCCAACCACCGTGGCCAGATACTTACGGCTCACCAGGACGGCGCCTGTCCGCCGCGCCCCGGGGCCGGCCAGATCCAGGCTGCGCTGGACCGCACGGTGCGGACCCCCACGGGCACAAGCCGTTTGCCCCGGGGCGACTCCGGCGGCGGCGACCTCCCAGCCCCGTGCTACCACGCGCTCCCAGCCAGCGCCGAGCCGCCGCCAACGGCTGCCGCGAGGGGCACAGCCGCGATAGGGCGATGCAGTGAGTAGGCACCCAACTCGCGGCCGCGGCGGCACGGCGTCCCCTAACCCCGGGCGGGACGGCTGCAGCTATCGTCCGCCACAGGCGCCCTCGCGGCCGGCGGAGATCCGTGGGGGGTCGCGACTCGCTCGGGGGAGCGCCGCGCGCCGGCATCCGGCCCTACGGGACACTGCATGTCGCCCGGGCCGGCGCGGGTGCGCCCCCAGGCCGAGCGGGCCCTGCGAGCAGCCGCCCGCGTGGTGCCCAGGGCTGGGAACAGAGTCAGCTGCCGGGGGCATGGCACGGGGTCGCCCGGGCTCTGCGACTGTTCCGCGCCTCAGCCACGGGGACGGAGCGGGCCTCTCGACCCCCGGCGCGTTCGGCCGGCCCGGGCCCGCCCTTCCCCGGGCGCGCGTCCGCGCCCCCACGGCCCCGCGACCCGCGTACCAGTAAGGGCCGCCCCCCCGCGTTGCCAGCGAGTCAGCGGTCCGCCCGTGGGCCGGGCGAGCGAACGCGACACGTGCCGCCGCGTCGCTGACCCGGCGGCATTTCGGCGGGGCTGCCCCGTGCGCGGGGGGGCGCCGGGCCCCCGGGCTCGCAACCCCGGGGCGGCTCCGGGGCAGGCACCACCCCGAGGGGACCGACGCGTGCGGTTCCGGGGTGCCACACCCCCGGGTGGCCCCCGGAGGTACCGTGCTGTCCCATCTCCGGGGTCAGCCCCCCCCACAGGGGGCGCGCGGGCTTGGCCGCGGAGGCCCGGACCCGCTGCCGCCTGCTGCTTCGGCCGGATCCGGGCGCACCGGCGCGGGCTGCCCACCG     
M       CACTCATTAATTATTATACATTTTCATAAGATCATTATACGTTATTTGTTTAAAAAATATACCTCTTACATATAAGTATATTTCCAAAGAATAATAAGAAAAGGTCATTATCCACTTCTTAACAGATGTTTTAACCATTATATTATAAAAAGGATAATTTGCTAATATAGGTCTTAATTCTTTTTCTAATTTAAAATAAATCCTAAATTTTGACCATTATCATTAAACATTAATAATCTTATATACAGTAAACTAAATTTATGGCAAATTTTTATATAACATTAATTATAGTGTGTTCTTTTTAAAATTTATTTCACTAAGTATAAATAGTGAAATAGTTTCTAGCATGTGATTAACTTGATGAAGTTTTATTAAGATATTATCTTTTGATAATATTGCATGTATCAATATTAATTGTAAACTTAATAAATTTCAAAGCATATTATTACGAGAGTATTTAATAAAAAGTTTGGTCATATTATAATAATATTTAAATCCTATTTTATCAAAAATCACTAGTCAATGTATATTAAAATAGGTTAACTATATTGGTAAAATTTAGAATAATTTTTAAAATTTATTGAATTACAATTACTGATCAATCATTTTAGTTAAGATCGTTATAAATTTTCACGTATATGACTATTGGTTATTTATTCGTAATTAATTCTTCATATAATATTTCTCATATTCAGTTTACAAGAACTTTGTACTTTGAAGTTACTTTCTCCAGTAAAATCTTTGACTTTGATACATATTGAGAAACATTTAATAAGTACATAAATATAAAGAACTTTTTTTACTAAGCAATATAACATTTAGTTATCAATACAGTAATTAAAATAGCAAATGAGTAATATATTTTACCTGTATAGAAATATATTATTATATTCTACACTTAGTGATTTGTATATTAGATTCTATTGCAATTCAAATATCAATATTACTAATTATGTTAATCTTCTTGTTTCTAATTTATTACTTAAAGTATTTCTAGAAAGTTCATATTTAGGCAAACAGACACGCACCGCCTAATGTCGCTTCTAAAGTTCGATTAAGTCTGGTCTGACTACTTCAAGAATGTAGGGGTAGATCAATAAACATTGAAAGTTAGCATTATAACGTATGTATGTCCAACTTTCTTTTCATCTTTCTTCGAGATATAAGCTGCCGTATCTCACACCATAGAACTTGGACCTGATAAGCACCCGGATCTCCAGAAGTCCTTATAGATCACGTTCTCCACGGTTATTTGCCGTAGTGGTCAAGACTCCTGTAGCCGTACCCCCGTTATTGTAATAAAGTCTCCTCCAGCGGTCGTAATTTGCATAGAGATGCCAGTAAAACACAACCACCAACAGATCAATGTGTGTGCGCATATCTAATTTAATTTTAGCACCTTCTCCGACCCGTAGGAAAAGAGTCAGGTTCGGCGGCAATATATGGTAATTAATTTGACAGAAGAGTGCACGACTAAGATTAGGTAGTTTCCGGATAACTAATATCAGTAATCAAGTTAGTGTGTGATGCCTATACCGTCCTAGCAGCGTCGATTCGAAATCGAAATATGAAAAACAGTCTGTGATGGAGGGTCCCACTGGCCCTAACATATTTTGCCACGAGCGCATGACTCCAAAAATGGTAAACTGTTAGGCATGAACATAGTGCCTCATTTGAACCTGAGAGTGTTGATTAATCAAGTGTACTCCATTTGACATGGTGTGTATTATATGCTTTCTAAAACACATATCTAATGCGTACATTCAGATCTATCTAACGAAACAATCAAGGGAAGCTATCTTTGAGAACCCGATATCATCTAACGATGTCTAGGATAAGAAAGACGGTAACGTCTCAGTTTCGTGCATGATTGCAAGTATTTATGTGTAACGGAGTTCACCACTGCCAGCGTCTCAGAACATCTCGCGATTTGGGGGGCAGACATTACGATATTCATTCTGCATCCAGAGTCATAAGAAAATTGGATAAGGTTCTGTCTCTCACAAAGCCCGGCGTGTACGCCAAAAGGTGCCTATCGGGCGACCGCGGACCTCACGGCGCCAGGTCAGCCAGCTGAGGTCCGACTCGGTCTGGGGTGAACGCCGCCCCTTGGAGGTTCCGCATACCCCTCCACCGCAGTGCTTGTCCTTGCGTGTGGAACCGTGATATCGCGGGGACGAGTACGGGAGCACGCCATTGACCTCCCGGTTGGCCCCAGGGGCAGTGGTCACGTACAAATTACGAGACAGCATGGCGTCGTGGTTCGCTGCTTACTCCGTGGCCAGACAAGCTTCAGCTCCTTAGGAGGTAGTCAGGAACAACCACACCGAAGGGCAGGCTGGGGAGATTGTGCCCCGGCCTCTCCGAAACGTGGGGGCGTTCTCCGCGCATTCTAGCACGCCCTAGTTGATCGCGAAGCGTGGACAGGAGAATTCCGCCAGGACGCCACAGACTAAGGGATTAGATGCTAAGTCGTATGAGACCACGTCCCATCGGCTTTTCGGCTCGTGCTTCGGATCAGGGGACCATCTTGTAATGGTACTGATGCGCGCGGATTCGTGCTCCGGCAATGTGCCCTTAGAACAATACGGAGGCGCCAGCCGTAATAGCGGGGTTCAAACCGTGCTCGTTGCGTCTAGTCGCGTTGCTTATGCGATGGTGTCGTAGCATATGGTCACGTTCTGTTCTGTGTACCCCGACGAGACGTCCGAAGGCGGGGGCGTAATTGCGATTCCTGCCTCCGGTCATGGCGTCGGCACACCGATTGGACACAGATGTCTTTACGCGGCTGACGGATATTGGCGGCCAGTGGAAGAGGCCGTCTGTCGTGAAGCGGCCGTAGCCGGCACGGGGTCCAGACTGTACGCTGGATATCGACCAGAGGTGCGGTTGGAGGGCCTCAGCGTACCACGGGGTGTCGTGTGGGACCATCCCAAGTCCAAACCGCGTCAGAGGTACTCCGACCTCCGTGGCCAGATGATTTAAGCTCACCAGGATGGCGCCTGGCCGCCGCGCCTGGGGGCCGGCCAGATATAGGCTGAGCTGCACCGCACGGTGCGGATCCCCACTGGCATAAGCCGTTTGCCCCGGGGAGAATCCGCCGGCGGCTACCTCCCAGCCCCGTGCTACCACTCGCGCCCAGCCGGCGCCGAGCCGGCGCCAACGGCTGGCGCGGGGGGCACACCCGCGATGCGGCGGTGCATTGGGTAGGCGCCCGGCCCGCGGCCACGCCAGGACAGCCGCCCCTAACCCCGGGCGGGACGGCTGCGGCTATCGCCCGCCACGGGCGCCCTCGCGGCCGGCGGGTATTCGTGGCGGGTCGCTGCCCGCTCGAAGGCCCGGCGCGCGCCGGTATCCGGCGCTACGGGCCCCTGCATGTCGGCCGGGCCGGCGGGGGTGCGCCCCCAGGCCGAGGGGGCCCGGCGAGTGGCCACCGGCGGTGGGCCCATGTCTGTGAACAGAGTCAGCCGCCGCGGACATGGCACGGGGTCGCCCGGGCCCTGCCACTTTTCCGCGCCTCAGGCACGGGGACTGAGCGGACCTCTCTACCCCCGGCGCGTTCGGCCGGCGCGGGCCCGCCATCCCCGGGGCGCGCCGCCGCGCCCCGACGGCCCCGCGAGCCGGGTACCAGTCAGGGCCGCCGGCCCGCGTTGCCAGCGAGTCGGGGGTCCGCCCTTGGGCCCGGCGAGCGAACGGGCCACGTGCCGCGGCGGCGCTGACCCGGCGGCATTTCGGGGGGGCTTCCCCGTGCGCGGGGGGGCGCCGGGCCCACCGGCTCGCGACCCCGGGGGGGCCCCGGAGCAGGCACCACCCCGAGTGGACCGACCCCTGGGGTTCCGGGGGGCGACAACCCCGGATGGCCCCCGGGGGTACCGTGCGGTCTCATCCCCGGGGTCAGCCCCCCCCACAGGGGGCCCGCGGGCTTGGCGGCGGAGGCCCGGACCCCCTGCCGCCTCCTACTCCGGTTGGGTCCAGGCGCGCCGGCGCGGGCGGCCCACCG     
N       CACTCATAAATTATTATACGTTTTCATAAAATCATTATACATTGTTTGTTTAAAAAGTATACCTCTTGCATATAAATATGTTTCCAAAGAATAATAAGAAAGGATCATTATCCGCTTCTTAACTAATGTTTTAACCATTATATTATGAAAAAAATAATTTACTGTTATAGATCTTAATTCTTTTACTAATTTAAAATGGATCCTGAATTTTGACCATTATCGTTAAACTTTAATAATCTTATATACAGTAAACTAAATTTGTGACAGAATTTTATATAACATTGATTATAGTAAATTCTTTTTAAAATTTATTTCACTGAGTGTAAATAATGGAATAGTTTCTAGCATGTGATTAACTTGATGGAGTTTTATTAAGATGTTATCTTTTAATAATATTACATATATCGATATTAATTGTAAACTTAATAAATTTCGAGGCATATTATTACAAGAGTATTTAATAAAAAGTTTGATCATATTATAATAATATTTAGATCCTATTTTATCAAGAATCACTAGTCAATGTATATTAAAGTAAATTAACTGTATTAGAAAAATTTAAGATAATTTTTAAAATTTGTTGAGTTAAAATTACTAATCAATCATTTTAATTAAGATCATTATAAATTTTCACATAAATGACTATTAGTTATTTATTCGTAATTAATTCTTCATATGATATTTCTCATATTCAGTTTACAAAAACTTTGTACTTTGAGATTACTTTCTCCGGCAAAATCTTTAACTTTGATACATATTGAAAAACATTTAATAAGTACGTAAATATAAGAAACTTTTTTTACTAAACAATATAACATTTAGTTATCGATACAGTAATTAAAATAACAAATGAATAATATGTTTTACCTGTATAGAAATATATTATTATATTCTACACTTAGTGATTTGTATGTTAAATTCTGTTACAATACAAATGTCAGTATTACTAATTATGTTAATCTTCTTATTTCTAGTTTATTACTTAAAATATTTCTAGAAAGATCATATTTAGGCAAACAAACAAGCACCGCCTAATGTCGCTTCTAAATTTCGATTAAGGCTGGTCTGACTACTTCAATACGGTAGGCGTAGATCAGTAAACATTGAAAATCAGTATTCCAACGCATGTGTGTCCAAATTCCTTTTCATCTTTCCCAGAGAAATTAGCTGCTTTATCTCACACTATAGAACTTGGACCTGATAAGCACCAGGATCTTTAGCAGGCCTTATAGATTACGTTCTCCACGGCTATTTAACGCAATGGTCAAGACTCCCATAGCCGCACCCCCGTTATTGTGATAGAGTTTCCTTAAACTGTCATAACTTGCAAAGAGATGGCAATAAAACACAACCATCAACAGATCAGTGCGTGTGCGCATATCTAATTTAATTCTAGCACTTTCTCCGAACCGTAGGGAAAGTGTCAAGTTCGGCGGCAATCTATGGTAATGAATTCAACAGAAAGATGCACGAGTAAGATTAAGTAGTTTCCGGATAAATAATATCAATAATCAAGTTAGTGTATGGTGCCTACACTGTTCCAGTAGCGTCGATTCGAAATCGAAATATGAGAAACAGGCTGTGGTGGGGAGTTCCACTGGCATTAACATATTTTGCTACGAGTGCATGAATCCAAAAATGTTGAACTGTTGGGGATGAATATAGTGCCCCATCTGAACCTAAGAGTGTTGATCGATCAAGTATACTCTATTTGCCATGATGTGTATTATGTGCTTTCTAAAACACATGTCTAATGCGTACATTAAAATCCATCTTACGAAACAACCAGGGGAAGCTGTCTATGTGAACCCGATATCGTCCAACGATGTCTCGGATAATTAGGACGGTAACGTCTCAGCTTTGTGCATGAATGCAAATATTTATGTGCAACGATGTTCACCACTGTTAAAGCCCTAGAACGTCTCACGATTTGGGGGGCAGCCATTACTGTAATCATTTTGCATCCAGAGTCAAAAGAGGATTGGATAAAGTTCTGTCTCTATCGAGGCCCGGCCTGCACGCCAAAGGGGGCCTATCAGGCGACTGCAGCCCTAACGGCGCCAGGTCATCCGGCGGAGGTCCGACTCGGTCTGGGGTCAACGCCGCCTCTTGCGGGTCCCGTATATCCCACCTCCAAACTGCTCCTCTTTACGCGTGGAACTGTGATAACGCGGGGACGGGTATGGGATCGCGCCATTGTCGTCCCGGTTGGCCCCAGCGGCAGTGATCACGGAAAGATTGGGGGACAACATGGCTTCGTGGTTTGGTCCTTACTTCGTGGCCAGGCAGGCTTCAGCTCCTTAGGAGGTGGTCAGGAACGGCCACACCAGAGGGCAAGCCGTGGGGGTTGTGCCCCGGCCTCTCCGAAACGTGGCAGCGATCTCCTTGCATTCTAGAACGCCCTAGTTAATCGAGAAGCGTGGACAGGGGGATTCCGCCAGTACGCCACAGATTAAAGGATCGGATACTAGGTCGTAGGGGACTACACCCCATCGACTTTTTGGCTTGTGCTTCGGATCAGGGGACAATCTTGTAGTGCTACTGAAGCGCCCGGATTCGTGCTCCGGCGATGTGCCCGTAGAACAATACGGAGGCGCCGGCCGTAACAGCGGGGCTCAAACCGAGCTCGTTGCGACCAGACGCGTTGCTTATGGGATGATGTCGTGGCATATGGTCACATTCTGTTCTGCGTACCCCGGCGGAACGTCCGAAGGCGGGGGCGTAACTGCGATTCCTGCCTCCGGACATGGCGTCGGCACATTGATTGGACACAGATGTCTTTTCGCAGTCGACGGATATTAGTGGTTAATGGAAAAGGCCGTCTGTCATAAAGCGGCCGTAGACGGCACGGGGTCCAGACTGCACGCTGGATATCGACCAGATGTGCGGGTGGGGGGCCTCAGCGTACCACGGGGTGTCCTGTGGGACCATCCTAAGACCAAACCGCGTCAGAGGTACTCCAACCACCGTGGCCAGACCGCTTCAGCGCATCAGGATAGCGCCTGCCCGCCGCGCCCGGGGACCGGCCAGATCCAGGCTGAGCTGTTCCGCACGCTGCGGACCCTCACCGGCAAAAGCCGTTTGCCCCGGGGAGAGTCCGGCGGCGGCCACCTCCCAGCCCCGTGCTACCACGCGCGCCCAGACCGCGCCGAGCCGGCGCCAACGGCTGCCGCGAGGGGCACACCCGCGATGGGCCGATGCAGTGGGTAGGCGCCCCGCCCGCGGCCGCGTCGGGACGGCCGCCCTTAACCCCGGGCGGGACGGCTGCGGCTATCGACCGCCACGGGCGCCCTCGCGGCCGGCGGCGATCCGTGGCGGGTCGCCGCCCGCTCGGCGGTCCGCCGCGCGCCGGAATCCGGCCCTACGGGTCGCTGCATGTCGCCCGGGCCGGCGGGGGTGTGCCCCCAGGCCGAGGGGGCCCGGCGAGCAGCCGCCCGCGGCGGGCCCACGTCTGTGAACATAGTCGGCCGCCGCAGGCATGGCACGGGGTTGCCCGGGCCCTGCGACTCTTCCGCGCCTTACTCACGGGGACCCAGCGGGCCTCTCGACCCCCGGCTCGTTGGGCCGGCGCGGGCCCGCCTTCCCCAGGGCGCGCCGCCGCGCCCCGACGGCCCCGCGAGCCGGGTATCAGAAAGTGCCGCCGGCCCGCGTTGCCAGCGAGTCGGGGGTCCGCCCTTGGACCGGGCGAGCGAACGCGCCGCGTGCCGCAGCGGCGCTGACCCGGCGGCAGTTCGGCGGGACTCCCCCGTGCGCGGGGGGGCGCCGGGCCCGCCGGCTCGCGACCCCGGGGCGGCCCGGGAGCAGGCACTACCCCGAGTGGACCGGCCCGTGGGGTTCCGGGGGCCGACAACCCCGGGTGGGCCCCGGGGGTACCGTGCTGTCCCATCCCCGGGGTCAGCCCCCCCCACAGGGGGCTCGCACGCTTGGCTGCGGGGGCCCGGACCCGCTGCCGCCTCCAGCTTCGGCCGGGTCCGGACTCCCCGGCGCGGGCGGCCCACCG     
O       CACTCATTAATTATTATACATTTTCATAAAATCATTATACATTATTTATTTAGAAAGTATACCTCTTACATATGGGTATATTTCCAAAGAATAATAAGAAAGGATCATTGTCCACTTCTTAACAGATGTTTTAGCCATTATATTATGAAAAAAATAATTTACTAGTATAGATCTTAATTCTTTTTCTGATTTAAAATGAGTCCTAAATTTTAACCATTATCATTAAACTTTAATAATCTTATGTACAGTATACTAAATTTGTAACAAATTTTTATATAACATTAATTATAGTAAATACTTTTTAAAATTTATTTCGCTGAGTGTAAATAGTGGAATAGTTTCTAGCATATAATTAACTTGATGGAGTTTTATTAAGATGTTATCTTTTAATAATATTGCGTATATCAGTATTCATTGTAAACTTAATAAATTTCAAAGCATATTATTACGAGAGTATTTGATAAAAAGTTTGATCATATTATAATAATATTTAAATCCTATTTTATCAAAAATCACTAGTCAATTTATATTAAAATAAGTTAACTGTGTTGGTAAAATTTAAAGTGATTTTTGAAATTTGTTGAATTAAGGTTACTAATCGATCATTTTAATTAAGATCATTATAAATTTTCACATGTATAACTATTAGTTATTTATTCATAATTAATTCTTCATATAATATTTCTCATATTCAGTTTACAAAAACTTTGTACTTTAAAATTACTTTCTCCAATAAAATCTTTAACTTTGATACATATTGAAAGACATTTAATAAGTACATAAATATAAAAAACTTTTTTTACTAAACAATATGACATTTAGTTATCAATACAGTAATTAAAATAGCAAGTGAGTAATATGTTTTACCTATATAGGAATATATTATTATATTCTACACTTGATAATTTGTATATTAAATTCTGTTACAATTCAAATATCAGTATTACTAATTATGTTAATCTTCTTATTTCTAATTTATTACTTAAAATATTTCTAGAAAGTTCACGCTTAGGCAAACAAACAAGCACCGCCTAGCGTCGCTTCTAAACCTCGATTAAGTCTGGTCTAACTGCTTCGAGAAGGTAGGGGTAGATCGATAGACACTAAAAATCAGTATTCCAACGTATGTATGTCCAACTTCCTTTTCATCTTTCTCCGAGATATTAGCTGCCGTATCTCACACTATAGAACTTGGATCTGATAAGCACCCGGATCTTTAGCAGCCCTTATAGATCACGTTCTCCACGGCTATTTGTCGCAATGGTCAAGACTCCCATAGCTGTACCCCCGTTATCGTGGCAGAGTCTCCTCCAACGGTCGTAGTTTGTATAAAGGTTGTAATAAAACACAACCACCAACAGATCAATATATGTGCGTATATTCAATTTGACTCTAGCACCATCTCCAACTCGTAGGGAAGGAGTTAAGTTCGGCGACAATTTGTGTTAACCAATTTGACAGAAGGGTGCACGAATAAGATTAAATAGTTTCCGGATAAATAATATCAGTAATCAAGTCAGTGTATGATGCCTATACCATTCCAGTAGCGTTGATTCGAAATCGAAATAGGATAAACAGTCTGTAATGAGGGGTTCCACTGGCCTTAACACATTTTGCTACGCGTGCATGGATCCAAAGATGAGAAATTGTTAGGCATGAACATAGTGCCCCATATGAACTTAAGAGCGTTGATCGATCAAGTGTACTCCATTTGCCATGTTGTGTATTATATGCTCTCTAAAACACGTATCTAATGCGTACATTTAAATCTATCTAACGAAACAACCAAGGGAAGCTATCTCTGAGAACCCGATATCGTCTAATGATGTCACGGATAAGTAAGACAGTAACGTTTCAGTTTCGTGCATGGCGGCAAGTATTTATGTACAAAGATATTCACCACTGCTAGCGCCTTAGGACGTCTCGCGACTTGGGGGGCAGGCGTCACAGTGATCATTCTGCATCTAGGTTCAAAAGAGGATTGAATAAAGTTCTGTCTATATCAAGGCCCGGCGTGCGCGCCAAAGGGGGCCTATCGGGCGACGGCACCCCTAACGGCGCCACGTCACCCAGCGGAGGTCCAACTTGGTCTGGGGTGAACGCCGCCCCTTGAGGGTCCCGCATGCCCCACCACTGTAGTGCTCGTCCTTACGCGTGAAACTGTGATATCGCGGGGACGGGCACGGGAACGCGCCATTGTCATCCCGGTTGGCCCCAGGGGCAATGGTCACGTACAGATTATGGGACAACATGGCATCGTGGTTCGTTCCATACCTCGTGGGCAGGCAAACTTCGGCTCCTTAGGAGGTGGTCGGGAAGGACCACACCTAAGGGCATGCCTTGGGGATTGTGCCCCGGCCTCTCCAAAACGTGGGGATGTTCTCCTCACATTCTAGAACGCCCTAGTTGATCGAGAAGCGTAGACAGGGAAATTCTGCCAGCACGCCACAGACTAAAGGATCGGATACTAGGTCGTAGGAAACCACGCCTCATCGACTTTTTGGCTGGTGCTTCGTATGAGGGGACAATCTCGTAGCGCTATTGATGCGCCCGAATTCGTGCTCTGGCGATATGCTCGTAGAGCAATACGGCGGCGCCGGCCGAAATAGCGGGGCTCAAACCGTGCTCGTTGCGACTAGTCGCGCTGCTTATGGGATAATGTAGTAGCATGTGGTCACATTCTGGTCTGTGTACCCCGCCGGGACGTTCGACGGCGGGGGCGTAATTTCGATTGCGGCCTCCGGACATGGCGTCGGCACACAGATTGGACATAGATGTCATTACGCGGCCGATGGATATTAGCGGTCAGTGGTAAAGGCCGTCTGTCGTAGAGCGGCCGTAGCCGGCACGGGGTCCAGACCGCACGCTGGATATCGACCATAGGTAAGGTTTGGAGGCCTCAGTGTACCACGGGGTGTTGTGTGGGACCATCCTAAGCCCAAACCGCGTCAGAGGTACTCCAACCACCGTGGCCAGACTGTTTAGGCGCACCAGGTTAGCGCCTGGCCGCCGCGCCCGGGGGCCGGCCAGATACAGGCTGAGCTGTACCGCACGGTGCGGACCCCCACGGGCATAAGCCGTTGGCCCCGGGGGGAGTCCGGCGGTGGCCACCTCCCAACCCCGTGCTACCACGCGCGCCCAGCCAGCGCCGAGCCGACGCCAACGGCTGGCGCGAGGGGCACACTCGCGATGCGGCGGTGCAGTGTGTAGGCGCCCAGCCCGCGGCCGCGGCGGGACGGCGGCCCCTAACCCCGGGCGGGACGGCTGCGGCTATCGTCCGCCACGGGCGCCCTCGCGGCGGGCGGACATGCATGGCGGGTCGCGTCCCGCTCGGGGGGCCGGCGCGCGCCGGAATCCGGCCCTACGGGGCCCTGCATGTCGCCCGGGCCGGCGGGGGTGCGCCCCCAGGCCGAGGGGGCCCCTCGAGCAGCCGCCCGCGGGCGGCCCACGGCTGTGAACATAGTCCGCCGCCGCGGGCATGGCACGGGGTCGCCCGGGCTGTGCTACTCTTCCGCGCCTGACGCACGGGGACCAAGCGGACCTCTCGACCCCCGGCGCGTTCGGCCGGCGCGGGCCCGCCTTGCCCGGGGCGCGCGGCCGCGCCCCGACGGCCCCGCGATTCGGGTACCAGTGAGCGCCCCCGTCCCGTGTTGCCAAGGAGTCGGGGGTCCGCCCTTGGCCCAGGCAAGCGAACGTGGCTCGTGCCGCGGCGACGCTGACCCGGCGGCATTTCGGCGGGGCAGCCCCGTGCGCGGGGGGGCGCCGGGCCCGCAGGCTCGCGCCACCGGGGCGGCCCCGAGGCAGGCACCACCCCGAGTGGACCGGCGCGTGGGGTTCCGGGGGGCGAGAACCCCGGGTGGCGCCCGGCGGTACCGTGCGGTCCCATCTCCGGGGTCAGCCCCCCCCACAGGGGGCACGCGGGCTTGGCGGCGGAGGCCCGGACCCGCTGCCGCCTGCCGCTCCGGCGGGGTCCTGACGCGCCGGCGCGGGCTGCCCACCG     
P       CGCTCATTAGTTATTATGCATTTTCATAAGATCATTATACATTATTTATTTAAAAAGTGTACCTCTTACGTATAAATATATTTCCGAAAAATGATAAGAAAGGTTCATTATCCGCTTCTTAACGGATATTTTAGCCATTATGTGGTAGAAAACATAATTTACTAGTATAAATCTTAATTCTTTTTCTAATTTAGAACGAGTCCTAAATTTTGACCATTATCGTTAAACTTTAATAATCTTATATACAGTAAACTAAATTTGTGACAAATTTTTATATAACATTAATTATAGTAAATTCTTGTTAAAATTTGTTTCGCTGAGTATAAATAATGAAATAGTTTCTAGCATGTGATTGACTTGGTGAAGTTTTATTAAGATATTATCTTTTAATAATATTGCGTATATCGGTATTGATTGTAAACTTAATAAATTTCAAAGCGTATTATTACATGGGTATTTAATAAAAAGTTTGATCGTATTATAATAATATTTAAATCCTATTTTATCAGAAATCACTAGTCAATGTATATTAGAGTAAATTAACTATGTTGGTAAAATTTGAGGTGGTTCTTAAATTTTGTTGAATTAAAATTACTAATCAGTCGTTTTAATTAAGATCATTGTAAATTTTCACATATATGACTATTAGTTATTTGTTCATAATTAATTCTTCATATAGTATTTCTCATATTCAGTTTACAAGAACATTGTACTTTGGAATTACTTTCTCCAGTAAAATCTTTGACTTTGATACATATTGAGGAACATTTAATAAGTACATAAATATAAAAAACTTTTTTTACTAAACAATATAACATTTAGTTATCAATGCAGTAATTAAAATGGCAGGTGAATAATATGTTTTACCTATATAGGAATATACTATTATATTCTACACTTGATGATTTGTATATTAAATTCTGTTACGATTCAAATATCAGTATTACTAATTATGTTAATCTTCTTATTTCTAATTTATTACTTAAAATATTTCTAGAAAGCTCATGTTTAGGCAGACGAACAAGCAGCGCCTAATGCCGCTTCTAAATTTCGATTAAGTCTGGTCTGACTACTTCGAAAAGGTAGGAGTAGATCAATAAACATTGAAACTCAGTATCATAACGTATGTCTGTCCAACTTCCTTTTCATCTTTCTCTGAGATATTAGTTACCGTATCTCACACTATAAAACTTGGACCTGATAAGCGCCCGGATCTCTAGCAGCCCTTATAGATCACGTTCTCCACGGCTATTTATCGCGATGGTCAAGACTCCCGTAGACGTACCCCCGTTATTGTGATAGGGTCTCCTTCAACGGTCACAAGTTGCACAGAGATGGCAAGAAAACACAACCATCAACAGATCAGTGTATGCGCGTATATCTAATTCAATTCTAGCACTATCTTCGACCCATAGGAAAAGAGTCAGGTTCGGCAGCGATCTATGACAATGAATTTGACAGAAAGATGCACGAATAAGGTTAAATAGTTTCCGGATAAGTAATATCCGTAATCAAGTTAGTGTGTAATGCCTATACTGTTCCAGTAGAGTTGATTCGAACTCGAAATATGAAAAACAGGCTTTGATGAAGGGTTCCACTGGCTTTAACATATTTTGCTATAAGAGCATGAGTGCAAAAGTGACGAATTGTTAGGTGTGAACATAGTGCCCCATTTGAACTAAAGAGTGTTGATTGATCAAGTATACTCCATTTGCCATGCTATGTATTATATGCCCTCTAAAGCACATATCTGATGCGTACGTTTAAATCTATCTGACGAAATAACCAAGGGAAGCTATCTTTGAGAACCCGACATCCTTTAATGATGTCTCAGGTAAGTAGGACAGTAACGTCTCGGTTTCGTGAATGACGGCAAGTATTTATGTGTGACGATGTTCACCACTGCTGACACCTTAGAACGTCTCGCAATTTGGGGGGCAGCTGCCACGGTAGTCATTCCGCATCCGGAGTCAAACGAAGATTGGATAAAATTCTGTCTATATCTAGGACCGGCCTGCACGCCAAAGGGGGCCTATCGGCCGACAGCGGCCCGAACGGCGCCAGGTCACCCAGCGGAGGTCCAACTCGGTCTGGGATGAACACCGCCCCTTGGGGGTCCGGCATATCACTCCGCGAGAGTGCTCGTGCTTGCGCGTGGGACCATGATATCGCGGGGACGGGTATGAGAACACGCCATTGCCATCCCGGTTGGCCCCAGCGGCGGTGATCACGCGAAGATTAAGGGATAGCATGGCATCGTGGTTCGATCCGTACCTCGTGGGCAGGCAAGCGTCAGCTCCTTAGGAGGTAGTCAGGAACGATCACACCGAAGGGCAGGCCGTGGGGTTTGTGCCCCAGCCTCTGCGAAACGTGGGAGTGATTTCCTCGCATTCTAGGACGCCCTAGTTAATCGGGAAGCGTAGACAGGCGGATTCCGCCAGAACGCCACAGATTAAAGGATCGGATACTAGGTCGTAGGATACTACGCCACATCGACTTTTTGGCTCGTGCTCCGTATCAGGGGACAATCTCGTAGTGCTACTGATGCGCCCGAATTCGTGCTCTGGCGATATGCTTTTAGAATAATACGGAGGCGCCAGCCGTAATAGCCGGGCTCAGACCGTGCTCGTTGCGACTAGCCGCGCTGCTTATGGGATAATGTCGAAACAAATGGTCACATTCCGGTCTGTGTACCCCGACGGGACGTCTCAGGGCGGGGGCGTAGTTGCGATTGCAGCCTTCGGACATGGCGTCGGCACACAGATTGGAAATGGATGTCTTTACGCGGCTGATGGATATTAGCGGTCACTGAAAAAGGCCATCTGTCGTAAAGCGGCCGTAGCCGGCACGGGGTCTAGACCGCACGCTGGATATCGACCAGATGGGCGGTTGGGGGGCCTCAATGTACCACGGGGTGTCGTGTGGGACCATCTCAAGTCCAAACCGCGTCAGAGGTACTCCAACCTCCGTGTCCAGACCATTTCAGCTCATCAGGATGGCGCCCGGCCGCCGCGCCCGGGGGCCGACCAGATACAGGCTGAGCTGCTCCGCACGGTGGGGAACCGCACCGGCACAAGCCGTTTGCCCCGGGGAGAGTCCGGCGGCGGCGACCTCCCAACCCCGGTCTACCACGCGCGCCCAGCCTGCGCCGAGCCGGCGCCAACGGCTGCCGCGGGGGGCACACCCGCGATGGGTCGATGCAGTGCGTAGGCGCCCGGCCCGCGGCCGCGGCAGGACGGCCGCCCCTAACCCCGGGCGGGACGGCTGCGGCTATCGCCCGCCACGGGCGCCCTCGCGGCCGGCGGACATCCGTGGCGGGTCGCGACTCGCTCGGGGGCCCGCCGCGCGCCGGCATCCGGCCCTACGGGCCCCTGCATGTCGCCCGGGCCGGCGGGGGTGGGCCCCCAGGCCGAGGGGGCCCGGCGAGCAGCCCCCCGCGAGGGGCCCATGCCTGAGAACAGGGTCGGCCGCCACCGACATGGCACGGGGTCGCCCGGGCCCTGCGACTCTTCCGCGCCTCAGGCACGGGGAGCGAGCGGGCCTCTCGACCCCCGGCGCGTTGAGCCGGCGCGGGCCCGCCGTGTCCCGGGCGCGCGGCCGCGCCCCGACGGCCCCGCGAGCCGGCTACCAGTGAGCGCCGCCGTCCCGCGTTGCCAGTGAGTCGGAGGTCCGCCCTTGGCCCAGGCGAGCGAACGCGGCACGTGCCGCGGCGGCGCTGACCCGGCGGCATTTCGGCGGGGCATCCCCGTGCGCGGGGGTGCGCCGGGCCCGCCGGCTCGCCACCCCGGGGCGGCCCCGGGGCAGGCACCACCCCGAGCGGACCGTCGCGTGGGGTGCCGGGGGCCGACAGCCACGGGTGGGCCCCGGGGGTACCGTGCGGTCCCATCTCCGGGGTCAGCCCCCCCCACAGGGGGCCCGCAGGCTTGGCGGCGGGGGCCCGGACCCGCTGCCGCCTCCCACTCCGGGCGGTTCCAGGCCCGCCGGCGCGGGCGGCCCACGG     
