# Supplementary material for: A simple method for data partitioning based on relative evolutionary rates
Source: PeerJ. 2018 Aug 28;6:e5498. doi: 10.7717/peerj.5498 (PMC6118207; doi:10.7717/peerj.5498)
Supplement: Data S1 — The datasets are provided in the PHYLIP format. [file peerj-06-5498-s002.zip › DataS2/SS11-3.phy]

17  4000
out     AACAATTAATTATTAGGAAATGAATGATTTTGGGATAGTTAATCAAATTAGACTACAGTGACTTTTCGTTATATAAAAATACAGAGCTGAGTGTAATCATTTATATTTAGGGAATTATAATATATTTATATTTTACATGTTAAGTGATTCTATATCTTTGTCTTTAAAATATGTATGAATATATATTCTACATCTATTAAAATCTATAAATAAACGGGATTAGAAATTGAATGAGTATAATACAGACAATAATTTCAACTACTTTGATTGTCAATTAATATAATCTAGAATATTAATAAAATTTTTTTGACTTATAATAACCTTTTGAGAAAAGAATTGAGCTGATAAAACTACAATCTCAAAGTGGTAATATATATACTTTCTTAGAAACTCATTTTTACGTCTTTATTCATTGTAAAATGAAAGATTATAAATATAACGAAATTTTTAATATAAACTCATATATTAAATTACATATTTTCGGGGAACATTATTTTATCACCATATAAAAATCTAGGTAACTAAAATTCCAACATTTTTTACGTTAAGTTAATAAGAAACTTTTTTAACACCACCATATTTAAATATTTTAAATAGATACCAATAACAATACTTGATAATTAATTAAGTGACTTAAATGTCTATTTTCGAGAAATATAGTATTGAATCGTGAGTTTTTCAAATAAATAATTAAATTATCATATTGTATATTTATAAAGATTACCTAACTAGTTTAGACAGCATTTTCAATATTGGTAATAATGAGGATTTATAGTTCAGTTAAGTAATTGAGGATTAATACCGCCTAAAAAAAGATAGACAAACAATAATTAAATAGATAAATACATCTATTAAATGTGGATTTATAATTGTACAGTAATATTCAACTCTCATCTCTTACTATAGTTTAAGATGTCCGAATAATAATTTAGTAATAAAAGACCAGTATAGGACTTTTTATCAAAATTTATTATAGTCAATTCCATCTTTACTAATAGAAACGTTCAAAAAGAAAATTGCGATGTTAAGTCTAAGCTGCAGTGATCGGGTCGATAATGGAACTATGGAGGTATTAAACCGTAGACTGAGGACTCGGTCCCTGGCATATAAACATTAAAGCCCATTTGAGTTTGTCTGATTCAATAAGACTGATGTAAGGATGAGTTGAGATGTACATATCATCGAATATTAATCAGATTTGGTGACACCTGGAGACTCTCGTTGACTTGAATGAATGATTGTGATAAATTCGAAGTCTACTATCTTTACTCTCCCGTTTCAAAGTTCGAGCTACATCGTCTCAGTGCAAACTAAGTGAAGGGTAGACTCCCATCTAAACTCGCCGCTCTCTCGGGGGAAGGGGAGACCTTATTAATTAGGGGATTTAGTCGGGTCATGAAGTAACTGGCCGAGAGTTAATAATAGTTGTTTTAAGGCGACGTCTGTCCCCAACCCAGTCTATCGGTCCCATTTTGGAAGTCCTGATTCTAACTCGCACTCATAATCGTATGCTCATGACGTCTTACTTGTCATTAAAGTTATAAGATCGGAGCATGAATTACCTTATCGAGCGAAATACCTGCTGGGTGCGAGAGCACGGAAATTTGTTCGGATTCCCGCCGAGTATTAAGTCCCATTAACTTGAGAAAACACATACGATTCGTCCCGAAAATGAATGTCAAGGATTAACATTGGGAGAACTGCGTTTCTGCAGTACGATAATCATGGCGTGCATATGGTAAATATGTACAAGAAATACTTCTAGGCATAAATTAATAGTTAATGTCCGACCGACTAAATATCTATTATTCAGTGTAGAATTTTTCTCGATTGAGTGTTTAATATCTACCCATTCAACAAACGAAACGTACAAGCTTCTTTGTTTGAATGCTCTACTCGCTGGCACCAGGTGAAAGGACTGACCAGCCTGGGTACCTCAAGAAAGTCCTTCCTGTTTTTACTATTTCGTCTACTGTTGAATGGCCGAAATGTCTTCTCCAAAATGAGACGCGCTGGACAGACGCATAGCAGCCGCCGAGAGGTTACAAGCTTTCGGTGGGATCAGGCGGCTAAGAAGTGAATCGGTGCCGCGACAGCTTTGCGGTCCGGCCTGGGCATGCCAACCTGGACTAACCTGCTTCCTGGGGCTCACCACGGCACAGTCGTTTCGCACTGCGCTTGTGCGGGCAACGATTTAAGCAATTCCTGCCGATCCCTCGCGGGGAAATTGGCGGACCGCACGGGACTGCACCGCTCAGGCGTCGAAATTCGCTCACGGCTTCAACTACTTACCTACTTCGCGTCGGTTGTGGAATCCGTGGGCGCTAGGCCGTCGGACACTCAGAAAAGACAAAAAGATGCACAGCCTCCACTTAGTGTCCACGGTCGTCTCCGTCTGACACATTCGGTTGCGCAGTACGACCGTCCCGACAGCGCGACGCCGCGAGTCCAAAGCACAGTATGATCGGGAAGGGCGGCTCGGCGCGCTGGACGCCGGTCAAGCCCTAAGCCCTAGCTCTAAGGAACCGGGAGCGGAACGCAAGTAGTACGCATCCTTCCCCGATGGAGCACGAGTCGTCGGGGAAACTCGCATTCACCACAGCCAGGCCACCCAATGCTCAGTCCCGTACACAATCGATCTCGGTCCTGTCCGCGAAGCCCGCCTCAGAGCTCAAGCCGTAGCCCATGGCTACATTGTCCGAGCTGCCGCGTGGGGTCGTGCGAATAACATAGCTCTGACCGTGCAGTGGGGCACGTTCGCCACGCGGTCAGTCCGAAGAGCCTGGTTCACTGTGGCTGGTGAGGCCAAGCACGCCCACCCAGGGTCCGGTTATCTAGACGGACGTATATGCGGGAGCTCGGCGGGTAAGGGCGAGTTGTTTTCCCAGAGGTCCCCGCTGGCGGCGTGCGTCGGATCGATGACGATCTCAGCCGACACGGGCTAATCTGGCGTGGAAACGTCCAGAGGCGGATGGCGGCCCGCGACGTCAGTTCGGTCGGGCCACTCGGCGTGGACGGGCGCCGTCGCCCGGAGGCGTGTAGTCTGGAGCCTGGGCCAGGGGCCGTGTACGCTGGTGCCGGAGCAGCCGCCCCTGGCGGCCCCTCGGACGCCCTGGTCCACCCACGCCCAACGGTCCGCATCCGCTGACCCCAAGCAGCGCCCGGGCCCCGGCAGCGCCCGCGCCGGGGCCGACTCCCCAAGCGCGCGTAGGCCCGCCGGCTCCGACGGGCCCCTCCCCGTAGAGCCCCGGGGGTGGCCGAGGGGCGCAAGCGGGCCGCACGCGCCATGGCGCCGGGGGGGACAGGCGGCGCTCTAGCGCTCGTTGCCGGGCAGCCCAGTGACGCCTGTTTGCCCGCCTGGAGGCCGGCCGCGCCGCGCGCGGGCACGCAGGGTTGGCGTAAGGCGGCACCGGCCCGACAGGCGCCGTTCCGCCGCTGCTCGCACCAGTGCTCCCGTGCATCAGCGGTGATCCCTACCCGGTTCTCGGCAGCCGGCGGGGTCGGGGGTAGGGGTTCGTCGCCGAGACCGCGGGGGCGGCGAGTGGGCCCGGCCGTCGCTCCGGGGGGCGTACGAGCGGGGGCGTGCTGGAGCAGACGGCCCGGGTGCTAACCCCTGCCCCGCCCCGTCCCCGGATGCCACGGGACGGCCCGGCCGGGGCGGAGTCCGCCAGGCCGCGGTTGCAGGGCGTGCAGTTGGCCGCGGTAGCCGGCCTGGCGGCCGAGTCGTTCTGACGACCTGGGCAAGCAGCAACCCGCCCGGCGAAGTCCGCTTAGGCGCCGGGCGCCCGGCCTGCGGCGCCGCGGGCAGGGGAAGGGGGCCGCTGCTGTGAGGGCGCTGGTGCCGCGCTACCCCAACGGGGTGCGGGCCGGCGTTGGCGGCCCAAGGCTGTCGGCTCCGCCACCGGGTACCGGCAGCGCCGCTGGCGCGGACCTGGGCCGCGCGAGCCCTCGGGCGCGGTGCCGACGAGGGTGCCGCGTGCAGGGCGCCGACGCCCCGGTA     
A       AACAATTAATTAATAGGAAATAAATGATTTTGGGATAGTTCATCAAATTAAACTACAATGACTTTTCATTATATAAAAATACAGAACTGAGTGTAATCATTTATATTTAAAGAATTATAATGTATTTGTATTTTACATGTTATGTAATTCTATATCTTTGTCTTTAAAGTGTATATGAATATATATTCTACATCTATTACAATCTACAAGTAAACGGAATTAAAAATTGAATGAGTATAATGCAAACAAAAATTTCAAATACTTTAATTGTCAATTAATATAATCTAAAATATTAATAAAGTTTTTTTAACTTATGATAACCTTTTAAGAAAAGAATTAAACTAGTGAAACTACAATCTCAAAGTAATAATATATATACTTTCTTAAAGACTCATTTTTACGTCTTTATTCATTGTAAGATAAAAAATTATGAATATAACGAAGTTTTCAATATGAACTCGTATATTAAGTTACATATTTTCAAAAAACGTTATTTTATCACCATGTAAAAATCTAGGTAACTAAAATTCCAACATTTTTTACATTAAGTTAATAAGTAACTTTTTTAACACCACCATATTTAAGTATTTTGAATGAATACCAATAACAATACTTAATAATTGATTAAGTGACTTAAATGTCTAGTTTCGAAAAATATGGTGTTGAATCATGAGTTTTTCAAATGAATAATTAAATTATCATATTGTATGTTTATGAAGATTACCTAACTAATTTAAACAGCATTTTCAATGTTGATAATAATGAGGATTTATAATTCAGTTGAGTAATTAAGGATTAATGCCACCTGAAAAAAGATAAACAAACAATAATTAAATAAATAAATACATCTGTTAAATGTGAATTTATAATTGTACAGTAGTATTCTACTCTCGTCTCTTACTATAGTTTAAAATGTCCGTATAATAATTTAGTAATGAAAAACCGATATAAGATTTTTTATCGGAGTTTATTATAATCGATTCCATCTTTACTAGTAGAATCGTTCAAGAAGAGAATTACGATGCTAAGTTTAAACTGCGGTGATCGGGTCGACAATGGGACTATGGAGATATCAGATCGTAGACTGAAGACTCGATCCCTGGCATATAAACACTAAAGCCCATTTGGGTTTGTCAGATTAAATAAGACCGATGTAAGGATGAGTTGAAATGTACATCACATCGAATATTAATCAGATTTGGTGACGTCTAAAAACTCCCGGTAACTTGAATGAATGATTGTGATGTACTCGGGGTTTACCACCTTTACCCTCCTGTTTCAAAGTTCGAACTACACCGTCTCAACGCAGACTCAGTGAAGGGTAGACTCACATCTAAACTAGCCGTTCTCTCGGGGGAAGGGGAGACCGCGTTAATTAGGGGGTTTGGTCGGGTCCTGAAGCAACTGGCCGGACGTTCATAATGGTTGTTTTAAGGCGAAGTCTGTCCTCGACCCAGTCTATCGGTCCCATCTTGGAAGTCCTGACTCTGACTGCTACTCATAATCGCATTCTCATGACGCCTTAGTTGTCCTTGAAGTTATAAGATCGGACCATGAACTACCTCATCGAACGAAATACCTGTTGAGTACGAGAGCATACAAATTTGCTCGGATTCCCGCCGAGTATTAAGATTCATTAACTTGAGAAAACTCATACGTTTTGTTCCGAAGATGAATGTCAAGGATTAATATTGTGAGGACTGCGTTTCTGCCGTACGATGATGATGACGTGCATATGGTTAATATGTGCAAAAAATACTTCTATGCATAAATTAATAATTAATGTCCGACCGACCAAGTATCTATCATTCAGTGTAGAATTTTTTTCAGTTGAGTGTTCAATATCTACCCATTTAATGAACGAAACGTACAGGCCACTTTGTTTGAATGCTCTGCTCGACGGCACCAGGTGAAAGAACTGGCCAGCCTGGGTACCCCAAGAGAGTTCTTCCTGTTTTTACTATTTCGCCTGCTATTGAACGGCTGAAATGTATTCTACAAAGTGAAATGCGCTGGACAAACGCACTGCAGCCGCCGGGGGGTGACAAGTTTTCGGTGGGAGCAGACGGCTAAGAAGCGAATCGGTGCGGCGACAGCTTTGCACTCCGCCCTGGGCGTGCCAACCCGGACTAACTTGCCTCTTGAGGCTCACCACGACACAGTGGTTTCGCATTGCGCTTGTACGGGCAGCGATAAAAACAATTAGTGCCGATCCCTCACGCGGAAATTGGCAGACCGCGCGGGACCGCACCGCTCAGGCGTCGAAATTCGCTCACGGCTTCAAATACGTATGCATTTCGCCTCGGTTATGGAAACCGTGGGCGCTAAGCCGTCGGTCACTCAGGAAACGCAAAATGGTGCACAGCCCCCACTTAGTGTCCACGATCGTCTCCGTCTGACACATTCGGTAGCGCAGTACGGCCGTCCCGACAGCGCGACGCCGCGAGTCCAAAGCACAGTATGATCGGGGAGGGCGGCTCGGTGCGCTGGACGCCGGTCAAGGCTTCAGCCCCGGCGCTGGTGGATCGCAAGTGGAACGCAAATAGTACGCATCCTTCCCCGATGAGGCACGAGTCGTCGGGAAGACTCGCATTGACCACGGCCAGGGCGCCCACTGCAGAGTCCCGTACACAATCGGTCTCGGTCCTGTCAGCGAGGCCCGTCTCAGAGTTCAAGCCGTAGCCCTTGGCTACATTGTCCGAGCTACCGCGTGGGGTCATGCAACTAACGTAGCTCGAACCGTGCAGTGGGGCCCGTTTACCGCTCGGTCAGTCCGTCGAGCCTGGTTCACTGCGACTGGAGAGGCCATGCACGCCCACCCAGGGTCGGGTGATCTAGACAGGCGTGTATACGGAAGCTTAGTAGGTAAGGGCGAGTCGTCTGTCCAAAGGTCCCCGCTTGCAGCGCGCGTCGGGTCGATGACGATCTCAGCCGACACGGGCTATTCTGGTGTGGCAACGTCCAGAGGCGCATAGCGGCCCGCGACGTCCGTTCGGTCGGGCCACTCGCCGTGGACGGGCGCCGTCGCCCGGATCCGTGGAGTCTGGGGCCTTGGGCCGCGCCCGTGTACGGTGGGGCCGGAGCAGCCGACCCCGGCGGCCCCTCGGACGCCGCGGTCCACCCACGCCCAGCGGGCCGCATCCGCTGGCCCCAAGCACCGGCGAGGTCCCGGCAGCGCCCGCGCCGGGGCCAACACCGCAAGCGCGCGTAGGCCCGCCGGCTCCGACGGGCCCCTCCCCGTAGAGCCCCGGATGGTGGCGAGGGGCGCAAGCGGGCCGCACGCGCCATGGCGCCGGGTGGGATAGGCAGCGCTCTAGCGCTCGTTGCGGGGCAGCCCAGTGACGCCTCTTTGCCCACCTGGAGCCGGGCCGCGCCGCGCGCGGGCGCGCAGGGGTGGGGTATGGCGGCACCGGCCCGACGGCCGCCGTGCCACCGCTGCTCGGACCAGTGCCCCCGTGCAGCAGCGGGGATCCCCACCCGGTTCTCGTCGGTCGACGGGGTCGGGGGTAGGGGTTCGTCGCGGCGAACGCTGGGGCGGCGAGGGGGGCCGGCCGTCGCGGCGGGGGGCGTGCGAGCGGGGGCGTGCTGGAGCAGACGGCCCGGGGTCTAACCCCTGCCCCGCGCCGCCCCCGGATGCCACGGGACGGCTCGGCCCGGGCGAAGACCGCCAGGCCGCAGTTGCACGGCGGGCGGTTGGCCGTGGTAGCCGGCCTGGCGCCCGGGTCGTTCTGAGGACCTGGGCACGCAGCAGCCCGCCCCGCGAAGTCCGCCGAGGCGCCTACCGCCCGGCCTGCCGGGCCGCGGGCAGGGGAAGGGGGCCGCTGTTGTGAGTGCGCTGGTGCCGCGCCACCCCAACGGGGTGCGGGCCGGCGTTCGCGACTCAGGGCTGTCGGCTCCGCCCCTGGGGAACGGCGGGGCCGCCGGCGCGGACCTGACCCGCGCGGGCCCGTCCGCGCGGTGCCGACAAGGGTGGCGCGTTCAGGGCGCCGACGCCCTGGTG     
B       AACAATTAATTATTAAGAAATAAATGAGTTTGAGGTAGTTCATCAAATTAAACTACAATAACTTTTTGTTATATAAAAATACAGAGCTGAGTATAATCATTTATATTTAAGGAATTATAATATATTTGTATTTTACATGTTATGTGATTCTATATCTTTATCTTTAAAATATATATGAATATATATTCTACATCTATTAAAATCTACAAATAAACAGAATTAAAAATTGAATAAATATAATGCAAACAATGATTTCAACTACTTTAATTGTCGATTAGTGTAATCTAAAATATTAATAAAGTTTTTTTGACTTATAATAACCTTTTAAGAAAGGGATTGAGCTAATAAAACTACAATCTCAGAATAATAATATATATACTTTCTTAGAAACTCATCTTTACGTCTTTATTCATTGTAGAATGAAAAGTTATAAATATAACGAAATTTTCAATATAAACTCATATTTTAAATTACATATTTTCAAAAAACATTATTTTATCACCATGTAAAAATCTAGGTAACTAAAATTCCAACATTTTTTACATTAAGTTAGTAAGTAACTTTTTTAACACCACCATATTTAAGTATTTTAAATAAATACCAATAACAATACTTAATGATTAATTAAGTGACTTGAATGTCTAATTTCGAAAAATATAGTATTGAATCATGAGTTTTTCAAATGAATAATTAAATTATCATATTGTATATTTATAGAGATTACCTAACTAATTTAAACAGCATTTTCAATGTTGATAATAATGAGGATTTATGATTCCGTTAAGTAATTAAGGATTAATACCACCTAAAAAAAGATAAACAAACATTAATTAAATAAATAAATACATCTGTTAAATGTAGATTTATAATTATACAGTAGTATTCAACTCTCGTCTCTTACTATAGTTTAAAATGTCCGTATAATGATTTGGTAATAAAAAGCCGATATAAGAATTTTTGTCGAAATTTATTATAATCAATTCCATCTTTAATTATAAAAACGTTCAAAAAGAGAATTGCGATGCTAAGTCTAAGCTGCAGTGATCGGGTCGACGGTGGAACTATGGAAGTATCAGATCGTAGACTGAAGACTCGGTCCCTGGCATATAAATACTATAGCCCATTTGAGTTTGTCTAATTAAATAAGGCTGATGTAAGGATTAATTAAGGTGTAAATAACATCGAATATTAATCAGATTTGGTGACATTTAGAGACTCCCAGTAACTTGAATGCATGATTGTGACGTATTCGAGGTTCACTACCTTTCCCCTCCTGTCTCCAAGTTCGAACTACACCATCTAAGTGCGGACTTTGTGAAGGGTAAACTCACATCTAAACTCGCCGCTCTCTCGGGGGAAGAGGAGATCATATTAATTAGGGGGTTTGGTCGGGTCGTGAAGTAGCTGGCCGAACGTTCATAATGGATGTCTTAAGACGAGGCCTGTTCTCAACCCAGTCTATCGGTTCCATTTTGGAAGTCCTAATTCTGACTGTCACTCATAATCGTGTTTTCATGACGTATTACTTGTCATTAAAGTTATAAGGTCGGATCATGAATTATCTTATCGAGCGAAATACGTGGTGGGTCCGAGAGTATACAAATTTGCTCGACTTTCCGCCGAGTATTAAGATTCATTAACTTGAGAAAACATACACGACTTGTTCCGGAAATGAATGTCAAGGATTAATATTGTGAGAACTGCGATTCTGCAGTACGATGATAATGGCGTGCATATGGCAAATATGTACGAAAAATACTTCTAAGCATAAATTAATAGTTGATGTCCGATCGACTAAGTATCTATTATTCAGTGTAAAATTTTTTTCGATTGAGTGTTTAATATCTACCAATTTAATAAACGGAACGTGCAAGACTCTTTGTTTGAATGTCCTACTCGCCGGCACCAGGTGAAAGGCCTGGCCAGCCTGGGTATCTCAAGAAAGTTCTTCCTGTTTTTACTATTTCGCCTACTATCGAATAGCTGAAATGTCTTCTCCAAAGTAAAATGCGCTGAACAAACGCATAGCGGCCGCCGAGGGGTGACAAACTTTCGGTGGGAACAGGCGGGTAAGAACTACATCGGAGCAGCGACTGCTTTACGTTCCGATCTGGGCGTGCCAACCCGAACTAACCTGCCTCCTGAGGCTCACCACGACACAGTCGGTTCGCATCGCGCTTGTGCGGGCAGCGATAAAGGCAATTCGTGCCGATCCCTCAGAGGGAAATTGGCAGACCGCGCAGGACTGCACCGCTCAGGCGTCGAAATTCGCTTACAGCTTCAAATACTTATCTACTTCGCGTCGGTTGTGGAAACCGTGGGCGCCAGGCCGTCGGACACTCAGGAAACGCAAAATGTAGCGCAGCCCCCACTTAGTGTCCACGATCGTCTCCGCCTGACACATTCGCTCGCGCAGTACGCCCGTCCCGACAGCGCGACGCCGCGAGTCCAAAGCACAGTATGATCGGGGAGGACGGCTCGGTGCGCCTGACGCCGGTCAGGGCCTCAACCCTGGCTCTGAGGGACCGGGAGCGGAGCGCAAGTAATACGCATCCTTCCTCGACGGAGCACGAGTCATCGGGGACACTCACATTGACGACTGCCAGGCCTCCCAATGTATAGTCCCGTACACAATCGGTCTCAGTCCTGTCGGCGACGCCCGTGCCAGAGTTCGTGCCGTAGCCCATGGCTACATTGCCCGAGCTGGCGCGTGGGATCATGCGACTAACATAGCTCGGACCGTGCTTTGGGACTTGTTCGCCACGCGGTCAGTCAGACGAGCCTGGTTCACTGCGGCTGGAGCGCCCAAGCACGCCCACCCGGGGTCGGGTCAACTAGACAGGCGTATATACGGGAGCTTGGTTGGTACGGGAGAGTCGTTTATCCAAAGGTCCCCGCTAGCAGCGCGCGTCGGATCGATAAAGATCTCAGCCGACACGGCCTCCTCTGGCGTGGCAACGTGCGGAGGCGCATAGCGGCACGCGACTTCCGTCCGGTCGGGCCACTCGCCGTGGACGGGCGCCGTCGCCCGGAGCCGTAAAGTCTGGGGCCTCGGCCCGGGCCCGTGTACGCTGGAGCCGGAGCAGCCGGCCCCGGCGGGCCCTCGGACGCCCCGGTCCACCCACGTCCACCGGGCCGCATCCGCTGGCCCCAAGCATCGTCGGGGGCCCGGCAGCGCCCGCGCCGGGGCCTACCCCAGAAGCGCGCGTAGGCCCGCCGGCTCGGACGGGCCCCTCCCCGCAGAGCCCCGGGTGCCGGCGAAGGGCGCAAGCGGGCCTCACGCGCCATGGCGCGGGGGGGGAGAGGCCGCGCTCTAGCGCTCGTTGCCGGGCAGCCCAGTGACGCCTGTTTGCCCGCCTGGAGCCAGGCCGCGCCGCGCGCGGGCGCGCAGGGCTGGTGTATGGCGCCACCGGCCCGACGGGCGCCGTCCCGCCGCTGCTCGCACCAATGCCCCCGTGCATTAGCGGGGATCCCCACCCGGTTCTCGTCAGGCGGCGGGGTCGGGGGTAGGGGTTCGTCGCTGAGAGCGCGGGGGCGGCGAGGGGACCCGGCCGTCGCCGCGGGGGGCGTGCGAGCGGGGGCGTGCTGGAGCAGACGGCCCGGGCGCTAACCCCTGCCCCGCTCCGTCCCCGGGTGCCACGGGAGGGCCCGGCCAGGGCCAAGACCGCCAGGCCGCAGTTGCAGGGCGAGGGGTTGGCCGGGATAGCCGGCCTGGCGGCCGGGTCGTTCCGAGGACCTGGGCAGGCAGCAGCCCGCCCCGCGAAGTCCGCCAAGGGGCCCAGCGCCCGGCCTGCAGCGCCGCGGGCAGGGGAAGGGGTCTGCTCCTGTGAGGGCGCTGATGCCGCGCCACCCCAACGGGGTGCGGCCCGACGTTCGCGACTCAAGCCTGTCGGCTCCGCCCCTGAGTAGCGGCAGCGCCGTGGGCGCGGACCGGGGCCGCGCGGGCCCCCCGTCCCGGTGCCGACGAGGGTGTCGCGTGCAGGGCGTCGACGCCCCGGTG     
C       AACAATTAATTATTAAGAAATGAGTGGTTTTGGAATAGTTCATCAAATTAAACTACAATGACTTTTCATTATATAAAGATACAGAGCTGAGTATGATCATTTATATTTGAAGAATTATAATGTATTTGTATTTTACATGTTGTATGATTCTATATCTTTATCTTTAAAATATGTATAAATATATATTCTACATCTATTAAAATCTAGAAATAAACGGAATTAAAAATTGAATAGGTATAGTACAAACAATGATTTCTACTACTTTGATTGTCAATTAATGTAATCTAAAATATTAATAAGATTTTTTTAACTTATGGTAACCTTTTAAGAAAAGGATTAAACTAATAAAAATACAATCTCAAAGTAGTAATATATATACTTTCTTAAAGACTCATTTTTACATCTTTATTCATTGTAAAATGAAAAATTATAAATATAACAGAATTTTCAATATGAACTCATGTATTAAATTACATGTTTTCAAAAAACATTATTTTATCGCCATGTAAAAATCTAGGTAACTAGAATTCCAACATTTTTTACATTAAGTTAATAAGTAACTTTTTTAACACCACCATATTTAAATATTTTAAATGAATGCCAATAACAATACTTGATAATTAATTAAGTGACTTAAATGTCTAATTTCGAAAAATATAGTATTGAATCATAAGTTTTTCAAATGAATAATTGAATTGTCATATTGTATGTTTATGAAGATTACCTAACTAATTTAAACAGCATTTTCAATATTGATAATAATGAGAATTTATAATTCAGTTAAGTAGTAAAGAGTTAAAACCACCTCAAAAAAGATATACAAACAATAATTAAATAAATAAATACATCTGTTAAATGTAAATATATAATTATACAGTAATATTCAACTCTCGTCTCTTACTATAGTTTAAAATGTCCGTATAATAATTTAGTGATAAAAAACCGATATAAGAATTTTTGTAAGAATTTATTGTAATCAATTCCATCTTTACTAATAGAAACGTTCTAAAAGAAAATTACGATGCTTAATCAAAGCTGCAGTGATCAGGTCGACGATGGAACTATGGAGGTATACAAGCGTAGACTGCAGAATCGATCCCTTGCATATAAACACTAGAGCCCATTTGGGTTTGTATAATTAAATAAGACTGATGTAAGGATGAGTTGAGATGTACATAGCATCGAGTATTAATCAGATTTGGTGACATCCGGAAACTCCCGGTAACTTGAACGAATGATTGCAATGAATTCGAGGTCTACTAACTTTACTTTCCTTTCTCCAAGTTCGAGCTAAACCGTATCACTGCAAGCTTGGTGAAGGGTAGACTCACATCTAAACTCGCCGCTCTCTCGGGGGAAGGGGAGATCATGTTGATTAGGGGGTTTGGTCGGGTCGTTAAGCAGCTGGCCGAACGTTCATAATGGTTGTTTTAAGGCAAGGTCTGTCCCCAACCCAGTCTATCAGTCTCATTTTGGAAGTCCTGACTCTAACTGTCACTCATAATCGTATCTTCATGACGTCTTACCTGTCATTGAAGTTATAAGATCGCACCATGGATTACCTTATCGAGCGAAATCTCTGGTGGGTGCGAGAGCATTTAAATTTGCTCGGATTTCCGCCGAGTATTAAGGTTCATTGACCTGAGAAAACACATACGACTTGTCCTGAAGATGAATGTCAAGGATTAACATTGTGAGAACTGCGTTTCTGCGGTACGATGATAATGGTGTGCGTATGGCAAATATATGCAAAAAATACTTCTACGGGTATATTAATAGTTAACGTCCGACCGACTAAGTATCTATTATCCAGTGTGAAATTTTTTTCGATTGAGCGTTCAATATCTACCCATTTAATAAACGAAACATCTAAGACTCTTTGTTTGAATGCTCTACTCGCTGGCACCAGGTGAAAGTACTGGCCAGCCTGGCTACCTTAGGAAAGTTCCTCCTGTTTTTACTATTTCGCCCACTATTGAACGGCTGAAATGTCTTCTCCAAGGTCAAATGCGCTGGACAAACGCATAGCAGCCGCCGAGGGGTAACAAACTTTCGGTGGGATCAGGCGGTTAAGAAGCGAATCGGGGCAACGATAGCTTAGCGGTCCGTCCTGGGCATGCCGACCCGGACTAACCTGCTTCCTGGGGCTCACCATGACACAGTCGTTTCGCACCGCGCTTATGCGGGCAACGATACAAGTAATTCGTGCCGAGCCCTCGGGGGGAAATTGGCGGACCACACGAAACTGCACCGCTCAGGCGTCGAAATTCGCTCACGGCTTCAATTACTTATCCACTTCGCGTCGGTTTTGGAAACCGTGGGCACTAGGCCGTCTGACACTCCGGAGACCCAAAAAGGTGCACGATCCCCACTTACTGTCCACGGTCGTCTCCGTCTGACACATTCGGTTGCGCAGTACGGCCATCCCGTCAGCGCGACGCCGCGAGTCCAAAGCACAGCTTAATCGTGGAGGACGGCTCGGTGCGCTGGACGCCGGTCAAGTCCTCAGCCCTAGCTCTGAGGAACTGGGAGCGAAACGCAAGTAGCACGCATCCTTCCCCGACGGAGCACGGGTTGTCGGGGAGACTCGCATTATCGACAGCCAGACCACCCAGTGCATAGTCCCGTACATAATCGCTCTCGGTCCTGTCCGCGAAGCCCGTCTCAGAGCTCGAGCCGTAGCCCATGGCTACATTGCCCGCGCTCCCGCGTGGGGTCATGCAACTAACGTAGCTCTGACCGGGCTGTGGGGCACGTTCACCGCTCGGTCAGTGCGTCGAGCCTAGTTCACTGCGGCTGTAGAGGCCAAGCACGCCCACCCAGGGTCCGGTCATCTAGACCGACGTATATACGGGAGCTTGGTAGGTATGGGCGGGTTGGTTACCCAAAGCTCCCCGCTAGCAGCGTGCGTCAGATCGTTGGCGATCTTAGCCGACACGGGCTATTCTGGCGTGGCAACGTCCAGAGACGAATGGCGGCCCGCGACGTCCGTTGGGTCGGGCCACTCGTCGTGGACGGGCGCCGTCTCCCGTAGCCGTGCAGTCTGGGGCCTTGGGCGGAACCCGGGTACGCTGGAGCCGGAGCAGCCGCCCCTGGCGGCCCCTCGGACGCCACGGTCCACCCACGCCCAGCGGGCCGCATCCGCTGGCCCCAAGCAGCGGCGAGGTCCCGGCAGCGCCCGCGCCGGGGCCCACGCCGCAAGCGCGCGTGGGCGCGCCGGCTCCGACGGGCCCCTCCCCGGAGAGCCCCGGGTAGCGGCGAGAGGCGCAAGCGGGCCGCACGCGCCATGGCGCCGGGGGGCAGAGGCGGCGCTCTAGCGCTCGTTGCCGGGCAGCCGAGTGACGCCTGTTTGCCCACCTGGAGCCGGGCCGCGCCGCGCGCGGGTACGCAGGGGTCGCGTACGGCGTTACCGGCCCGACCGGCGCCGTGCCGCCGCTCCTCGTACCAGTGCCCCCGTGCAGCAGCGGGGATCCCCACCCGGTTCTCGGCGGCCGGCGGGGTCGGGGGTAGGGGTTGGTCGCTGGGAACGCGGGGGCGGCGAGGGGCCCCGGCCGTCGCCGCGGGCGACGTCCGAGCGCCGGCGTGCTGGAGCAGACGGCCCGGGCGCCAACCCCTACCGCGCCCCGGCCCCGGGTGCCACGGGAGGGCCCCGCCAGGGCGGAGGCCGCCAGGCCGCGGTTGCACGGCGGGGGGTTGGCCGGGGTAGCCGGCCTGGCGCCCGGGTCGTTCAGAGGACCTGGGCAGGCAGCAGCCTCCCCCGCGAAGTCCGCCAAGGCGCCCGTCGCCCGGCCTGCAGCCCCGCGGGCAGGGGAAGGGGGCTGCTCCTGTGAGGGCGCTGCTGCCGCGAGACCCCAACGGGGTGCGGCCCGGCGTTCGCGACTCATGGCTGTCGGGTCCGCCCCCGGGAACCGGCGGCGCCGCTGGCGCGGACCGAGGCGGCGCGGGCCCCCCGGCGCGGTGCCGACGAGGGTGCCGCGTGCAGGGCGCCGACGCCCCGGTA     
D       AACAATTAATTATTAGGAAATGAATGATTTTGAAATAGTTCATCGGATTAAACTACAATGACTTTTCGTTATATAAAGGTACAGAACTAAATATAATCATTTATGTTTAAGGAATTATAGTATATTTATATTTTACATGTTATATGATTCTATATCTTTGTCTTTAAAATATGCATGAATATATATTCTACATCTATTAAAATCTACAAGTGAACGGGATTAAAAGTTGAATAGGTATAATACAAACAATAATTTCAACTACTTTAATTGTCGATTAATATAATCTAAAATATTAATAAAGTTTTTTTAACTTATGATAACCTTTTGAAAAAAGAATTGAACTAGTAAAACTACAATCTCAAAGTAGTAATATATATACTTTCTTAAAAACTCATTTTTACGTCTTTATTCATTATAAAATGAAAGATTATGAATATGACGGAATTTTCAATATGAACTCATATGTTATATTACATATTTTCAAAAAACGTTATTTTATCACCATGTAAAAATCTAGGTAACTAAAATTCCAACATTTTTTACATTAAGTTAATAAGTAACTTTTTTAACACCACCATATTTAAATATTTTAAATAAATACCAATAACAATACTTAATAATTGATTAAATGACTTAAATGTCTAATTTCAGAAAATATAGTATTGAATCATGAGTTTTTCAAATGAATGATTGAGTTATCATATTGTATGTTTATAAAGATTACCTAACTAATTTAAACAGCATTTTCAATGTTGGTAATAATGAAGATATATAATTCGGTTGAATAATTAAGGATTGATACCACCTAAAAAAAGATAAACAAACAATAATTAAATAGATAAATACATCTGTTAAATATAAATTTATAATTGTACAATAGTATTCAACTCTCGTCTCTTACTATAATTTAAAATGTCCGTATGATAATTTAGTAATAAAAAGCCGATATGAAAATTTTTGTCAGGATTTATTATAATCAGTTCCACCTTTACAAATAGAGACGTTCGAAAAAAAGATTACGATGCTAAGTCTAAGCTGTAGTGATCAGGTCGACGATGGAACTATGGAGGTATTACATCGTAGACTGAAGACTCGATCTCTGGCATATAAACACTAAAGCCCATTTGAGTTTGTTTGATTAAATAAGATTGATGCAAGGATGAGTTGAAATGTACATAACATCAAATATTAATCAGATCTGGTGACATCTAGTAACTCCCGATGACTTGAATGAATGATTGTGACGTATTCGGTGTTTATAACCTTTACCTTCCCGTCTCCAAGTTCGAGCTACACCGTCTCGGTGTGAGCTTCGCGAAGGGTAGACTCGCATCTAAACTCGCCGCTCTCTCGGGGGAAGGGGAGATCAAGTTAATTAGGGGGTCTGGTCAGGTCGTGAAGCAACTGGCCGAACGTTAATAATAGTTGTTTTACAGCGAGGTCTGTCCTCAACCCAGTCTATCGGTCGCATTTTGGAAGTCCTGACTCTAACTACTACCCATGGTCGTATTCTCATGACGTCTTACTTGTCATTAAAGTTATAAGATCGGATCATGGAACACCTTATCGAGCGAAATACCTGTAGGGTGCGAGAGCATATAAATTTGTTCGAATTTCCGCCGAGTATTCAGTCTCATTCACTTGAGAAAACACATACGATTTGTTCCGGAAATGAATGTCAAGGATTAACATTGTGAGAACTGCGTTTCTGCAGTACGATAATAATGGCGTGCATATGGCGAATATGTATAAAGAATACTTCTACGCACAAATTAATAGTTAATGTCCGACCGACTAAGTATCTAATATTCAGTGTAAAATTTTTTCCGACTGAGTGTTTAATATCTACCCATTTAATAAAAGAAACGTATAAGCCTCGTTGTTTGAATGCTCTATTCGCTGGCATCAGGTGAAAGGCCTGGCCAGCCTGGAGACCTCAGGTAAGTTTTTCCTGTTTTTACTACTTAGCCAACTACTGAATGACCGAAATGTCTTCTCCAAAATGAAATGCGCTGGACAACCGCATAGCAGCCGCCGAGGGGTTACAAGCTTTCGGTGAGATCAGTCGGCTAAGAAGCGAATCGGTGCAACGACAGCTTTGCGGTCCGACCTGGGCGTGCCAACCCGGACTAACCTGCCTCCTGAGGCCCACCACGACACAGTCGATTCGCATTGCGCTTGTGCGGACAGCGATACAGGCAACTCGTGCCGATCCCTCGTGAGGAAATTGGCAGACAGCGCGTGACTGCACCGCTCAGGCGTCGAAATTCGCTCACGGCTTAAAATACTTATCCACTTCGCGTCGGTTATGGAAACCTTGGGCCCTAGGCCGTCGGACACTCCGGATACGCAATATGATGCACGGGCCCCACTTAGTGTCCACGGTCGTCTCCGTCTGACACATTAGGTAGCGTAGTACGACCGTCCCGACAGCGCGACGCCGCGAGTCCAAAGCACAATTTAATCGGGGAGGACGGCTCCGTGCGCAGGACGCCGGTCAGGTCCTCAGCCCTAGCTCTGAGGGACGGGGAGCGGAGTGCAAGTATTACGCATCCTTCCGCGACGGAGCACGAGTCATCAGGGAAACTTGCATTGACCACAGTCGGACCACCCAGTGGACAGTCCCGTATACAATCGGTCTCGGTCCTGTCCGCGAGGCCCGTCTCAGAGTTCATGCCGTAGCCCATGGCTACATTGCCCGAGCTCCCGCGTAGGGTCATGCGACTAACATAGCTCGGACCGTGCCGTGGGGCGCGTTCGCCGCCCGGTCAGTCCGTCGTGCCTAGTTCACTGTGGCTGGAGAGGCCGAGCACGCCCACCCAGGGTCCGGTTATCTAGACGGGCGTATATACGGGAGCTTCCTAGGTAAGGGCGGGTCGTTTGCCCAAAGGTCCCCGCTGGCAGCACGCGTCGAATCGGTGACGATCTCAGCCGACACGGACTATTCTGGCGTGGCAACGTCCAGAGGCGTATGGCGGCCCGCGACGTCCTTTCGGTCGGGCCACTCGCCGTGGACGGGCGCCGTCGCCCGGACGCGTGGAGTCTGGGGCCTGGGCCGGGCCCCGGGTACGCTGGGGCCGGAGCAGCCGCCCCTGGCGGCCCCTCGGACGCCGCGGTCCACCCACGTCCAGCGGGCCGCATCCGCTGACCCCAAGCAGCGGCGGGGGCCCGGCAGCGCCCGCGCCGGGGCCGACACCGCAAGCGCGCGTAGGCTCGCCGGCTCCGACGGGCCCCTCCCCGTAGAGCCCCGGGTGCCGGCGAGCGGCGCAAGCGGGCCGCACGCGCCATGGCGCCGGGAGGTACAGGCGGCGCTCTAGCGCTCGTTGCGGGCCAGCCTAGTGACGCCTATTTGCCCCCCTGGAGCCGGGCCGCGCCGCGCGCGGGCCCGCAGGGCTCGCGTATGGCGACACCGGCCCGACGGGCGCCGTGCGACCGCTACTCGCACCAATGCCCCCGTGCACCAGCGGGAATCCCTACCCGGTTCTCGCCAGCCGGCGGGGTCGGGGGTAGGGGTTCGTCGCCGAGAACGCGGGGGCGGCGAGGGGGCCCGGCCGTCGCCGCGGGGGGCGTCCGAGCGGCGGCGTGGTGCAGCAGACGGCTCGGGCGCGAACCCCTGCCTCGCCCCGCCCCCGGATGCCACGGGAGGGCGCGGCCAGGGCTGAGTCCGCCAGGCCGCGGTTGCACGGCGGGGGGTTGGCCGGGCTAGCCGGCCTGGCGCCCGGATCGTTCCGAGGACCTGGGCGCGCAGCAGCCCGCCGCGCGAAGTCCGCCAAGGTGCCCCCCGCCCGGCCTGCAGCACCGCGGGCAGGGGAAGGGGGCCGCTGCTGTGAGAGCGCTGTTGCCGCGGCACCCCAAGGGGGTGCGGGCCGGCGTTCGCGACTCATGGCTGTCGGCTCCGCCCCCGGGAACCGGCGGCGCCGGAGGCGCGGACCCGCACCGCGCGAGCCCGCCCGCGCGGTGCCGACAAGCGTGCCGCGTGCAGGGCGCCGACGCGCCGGTC     
E       AACAATTAATTATTAGGAAATAAATGATTTTGGGATGGTTCGTCAAATTGAACTACGATGACTTTTCGTTATATAGAAATACAGAGCTAAGTATAATCATTTATATTTAAGGAATTATAATATATTTATATTTTACATGTTATATGATTCTATATCTTTATCTTTAAAATATGTATGAATATATATTCTACATCTATTAAAATCTACAAATAAACGGAGTTAAAAATTGAATAAGTATAATGCAGACAATAATTTCAACTACTTTAATTGTCGATTAGTATAGTCTAAAATATTAATAGAATTTTTTTAACTTATGATAGCTTTTTAAAAAAAGGATTAAACTAATAAAACTACAATCTCAAAGTGATAATATATATACTTTCTTAAAAACTCACTTTTACATCTTTATTCATTGTAAAATGAAAAAAAGTAAATATAACGAAATTTTCAATATGAGCTCGTATATTAATTTACATGTTTTCAAAAAACATTTTTTTATCACCATGTAAAAATCTGGGTAACTAGAATTCCAACATTTTTTACGTTAAGTTAATAAGTAGCTTTTTTAACACCACCATATTTAAATATTTTAAATGAATACCAATAACAATACTTAATAGTTAATTAAGTGACTTAAAGGTCTAATTTCAAGAAATATAATATTGAATCATGAGTTTTTCAAATGAATAATTAAATTATCATATTATATGTTTATAAAGGTTACCTAACTAATTTAAACAGCATTTTCAATATTGGTAATAATGAGAATTTATAATTCAGTTGAGTAATTAAGAATTAATACCACCTAAAAAAAGATAAACAAACAATAATTAAATAGATAAATACATCTGTTAAATGTAAATTTATAATTGTACAGTGATATTCAACTCTCGTCTCTTACTATAGTTTAAAATGTCCGTTTAATAATTTAGTAATAAAAGGCCGATATAAGAATTTTTGTCAAAATTTATTATAATCAATTCCATCTTTACTAATAAAAACGTTCGAAAAGAGAATTGCGATACTAAGTCTAAGCTGCAGTGATCGGGTCGGCGATGGAAATATGGAGGTATCAGATCGTAGACTGAAGACTCGATCCCTGGCATGTAAACACTAGAGCCCATTTGGGTCTGTCTGATTAAATACGACTGGGGTAAGGATGAGTTGAGATGTACATAACATCAAATATTAATCAGATTTGGTGACTTCTAGAGACCCCCGTGAACTTGAATGAATGATTGTCACGCATTCGAGGTCTACTGCCTTTACACTCCTGTCTCCAAGTTCGAGCTACACCGTCTCCAGACAGGCTTGGTGGAGGGTAGCCCCGCATCTAGATTCGCCGCTCTCTCGGGGGCAGGGAAGACCATGTTGATTAGGGGGTTTAGTCGGATCGTGAAGTAAATGGCCGGACGTTCATAATAGTCGTTTTAAAGCGAGGTCTGTCCTCAACCCAGTCTATCTATACCATCTTGGAAGTCCTGACTCTAACTGCCACCCATAATCGTATTCTCATGACGTCTTACTTGTTATTAAAGTCATAAGATCGGATCATGAATAACTTTATCGAGCAAAATTCCTGCTGGGTGAGAGAGCATACAAATTTGCTCGGATTTCCGCCGGGTATTAAAGTTCATTGACTTGAGAATACACATACGATTCGTTCCGAAAATGAATGTTAAGGATTAAAATTGTGAGAACTGCGTTTCTGCAGTACGATGATAATGGCGTGCATATGGCAAGTATGTACAAAGAATACTTCTACGCGTAAATTAATAGATAATGTCTGACCGACTAAGTATCTATTATTCAGTGTCAAGTTTCTTCCGACTAAGTGTTCAATATCTACCCATTTAATGAACGAAACGTGCAGGACCCCTTGTTTGAATGCTCAAGTCGCCGGCACCAGGTGAAAGGGCTGGCCAGCCTGGGTACCCCAGGAAAGTTCTTCCCGTTTCTACTATTTCGTCTACTATTGAATAGCCGAAATGTATTCTCCAAGATGAGATGCGCTGGACAAACGCATGGCAGCCGCCGAGGGGTGACAAGCTTTCGGTGGGATCAGGCGGCTAAGAAGCGGATTGGTGCGGCGACAGCTTTACGATCCGACCTGGGCGTGCCGACCCGGACTAACATGCCTCCTGAGGCTCACCATGGCACAGTAGTTTCACATTGCGTTTATGCGGGCACCGATTTAAGCAATTCGTGCCGATCCCTCGCGGGGAAATTGGCAGACCGCGCCGGACTGCACCGCTCAGGCGTCGAAATTCGCTCACGGCTTCGACTACTTAGCTACTTCGAGTCGGTTGTGGAAACCGTGGGCGCTAGGCCGTCGGTCACTCAGGAAATGCAAAATGCCGCACAACGCCCACCTAGTGTCCACGGACGTCTCCGACTGACACATTAGGTTGCGCAGTACGGCCGTCCCGACAGCGCGACGCCGCAAGTCCAAAGCACAGTGTAATCGGGGAGGGCGGCTCGGTGCGCCGGACGCCAATCAAGGCGTCAGCCCTAGCTCTGGCGGACCGAGAGCGGAACGCAGGTAATACGCATCCTTCCTCGATGGAGGACGAGTCGGCGGGAAGGCTCGCATTGGCTACGGCCAGGCCGCCCAGTGCACAGTCCCGTACACGATCGGTCTCGGTCCTGTCTGCGAGGCCCGTCCCAGAGATCAAGCCGTAGCTCTTGGCTACATTACCCGAGCTCCCGCGTGGTGTCGTGTGATTAACATAGCTCGCACCGTGCGGTGGGGCGCGTTCTCCACCCGGTCAGTCCGACGAGCCTGGTTCACTGCGGCTGAGGGGACCAGGCACGCCCACCCAGGGACCGGTTATCTAGACAGGCGTATATACGGGAGCTTAGTGGGTAAGGGCGAGTGGTCTACCCATAGGTCCCCGCTAGCAGCGTGCGTCGGACCGGTGACGATCTCAGCCGACACGGGCTAGTCTGGCGTGGCAACGTCCGGAGGCGCATTGCGGCCCGCGACGTCCGTCCGGTCGGGCCACCCGCCGTGGACGGGCGCCGTCGTCCGGAGCCGTGGAGTCTGGGGCCTGGGCCCGGGTCCGGGTACGCTGGGGCCGGAGCAGCCGCCCCTGGCGGCCCCTCGGACGCCGTCGTTCACCCACGCCCAGTGGGCGGCATCCGCTGACCCCAAGCAGCCCCGGGGGCCCGGCAGCGCCCGCGCCGGGGCCCACACCCCAAGCGCGCGTAGGCCCGCCGGCTCGGAGGGGCCCCTCCCCGCAGAGCCCCGGGTCGCGGCGAGAGGCGCAAGCGGGCCGCACGCGCCATGGCGCCGGGTGGGACAGGCGGCGCTCTAGCGCTCGTTGCGGGGCAGCCCAGTGACGCCTCTTTGCCCGCCTGGAGGCAGGCCGCGCCTCGCGCGGGCCCGCAGGGGTGGGGTAGGGCGGCACCGGCCCGACGGCCGCCGTGCCGCCGCTGCTCGCACCACTGCGCCCGTCCATCAGCGGGGATCCCTACCCGGTTCTCGTCGGCCGGCGGGGTCGGGGGTAGGGGTTCGTCGCTGGGAGCGCGGGGGCGGCGAGCGGGGCCGGCCGTCGCCACGGGGGGCGTGCGAGCGGGGGCGTGCTGGAGCAGACGGCGCGGGCACTAACCCCTGCCCTACCCCGGCCCCGGGTGCCACGGGAGGGCGCGGCCCGGGCGAAGGCCGCCAGGCCGCGGTTGCACGACGGGCGGTTGGCCGGGGTAGCCGGCCTGGCGCCCGGATCGTTCCGAGGACCTGGGCACGCAGCAGCCCGCCCCGCGAAGTCCGCCAAGGCGCCCATCGCCCGGCCTGCAGCGCCGCGGGCAGGGGAAGGGGGCCGCTGCTGTGAGGGCGCTGGTGCCGCGCCACCCCAACGGGGTGCGGGCCGGCGTTAGCGACGCAGGCCTGTCGGCTCCGCCACCGGGCACCGGCCGCGCCGCTGGCGCGGACCCGTGCCCCGCGGGCCCACCGGCGCGGTGCCGACGAGGGTGGCCCGTGCACGGCGCCGACGCCATGGTA     
F       AACAGTTAATTATTAGGAAATGAATGATTTTGGAATAGTTCATCAAATTAAACTACAATAACTTTTCATTATATAAGAGTACAGAGCTAAATATAATCATTTATATTTAAGGAATTATAATGTATTTGTATTTTACATGTTATATGATTCTATATCTTTATCTCTAAAATATATATAAATATATATTCTACATCTATTAAAATCTACAAATAAACAGAATTAAAAATTGAATGAGTATAATACAAACAATAATTTCAACTACTTTAATTGTCAATTAGTATAATTTAAAATATTAATAAAATTTTTTTAACTTATGGTAACCTTTTAAGAAAGGAATTAAACTAATAAAACTACAATCTCAAAGTAGTAATATATATACTTTCTTAAAAACTCATTTTTACATCTTTATTCATTATAAAATAAAAGATTATAGATATAACAAAGTTTTCAATATAAACTCGTATGTTAAATTACATGTTTTCAAAAAACATTATTTTGTCACCATATGAAAATCTGGGTAGCTAAAATTCCAACATTTTTTACGTTGAGTTAATAAGTAACTTTTTTAACACCACCATATTTAAATATTTTAAATAAATACCAATAACAATTCTTGATAATTGATTAAGTAACTTAAATGTCTAATTTCGAAAAATATAGTATTGAATCATGAATTTTTCAAATGAATAGTTAAATTGTCATATTGTATGTTTATAAGGATTACCTAACTAATTTAAACAGCATTTTCAGTATTGATAATAATGAAGATTTATAGTTCAGTTGAGTAGTTAAGAATTAATGCCACCTAAAAAAGGATAGACAAACAATAATTAAATAAATAAATACATCTGTTAAATATAAATTTATAATTGTACAGTAGTATTCGACTCTCGTCTCTTACTATAGTTTAAAATGTCCGTTTAATAATTTAGTAATAAAAAGTCGATATAAGAATTTTTGTCAAAATTTATTATAATCAGTTCCATCTTTACTAATAAAAACGTTCGAAAAGAAAATTACGATGCGAAGTCTAAGCTGCAGTGATCTGGTCGACAATGGAACTGTGGAGCTATCAAATCGTAGACTGGAGATTCGATCCCTGGCATGTAGACACCAGAACCCATTTGGGTTTGTCTGATTAAATAAGACTGGTGTAAGGATGAGTTGAGATGTACATAACATCGCAGATTAATTAGATTTGGTGACATTTAGAAACCCCCGCAAACTTGAGTGAATGATTGTGACGAATTCGGGGTCTACTACCTTTACGCTCTTGTCTCCAAGTTCGGGCTACACCGTCTCGATACAAACTTGGCGAAGGGTAGACTCACATCTAAACTCGCCGCTCTCTCGAGGGAAGGGAAGACCATGTTAACTAGGGGGTATGGTCGGGTCATGAATCAACTGGCTGAACGTTCATAATAGTCGTTTTAAGGCGATGTCTATCCCTAACCCAGTCTATCGGTCCCATTTTGAAAGTCCTGACTCTAACTGCCACTCATAATCGTATTCTCATGACGTCTTATTTGTCATCGAAGTTATAAAATCGAATCATGGATCACCTTACCGAGCGAAATACCTGCTGAGTAGGAGAGCATACAAATTTGTTCGGATTTCCGCCGAGTATTAAGAATCATTCACTTGAGAAAACACATACGATTCGTTCCGAAAATGAACGTCAAGGATTAACATTGTGAGAATTGCGTTTCTGCAGTACGATGATAATGGCGTGCGTATGGCAAGTATGTACAAACAATACTTCTATGCATAAATTGATAATTAATGCACGATCGACTAAGTATCTATTATTCAGTGTAGAATTTTTCCTGACTGTATGTTCAATATCTACCCATTTAATCAACGAAACGTACAGGCGTCCTCGTTTGAATGCTCTACTCGTTGGCACCAGGTGACAGGACTGGCTAGCCTAGGGACCTCAAGAAAGTTTTTCCTATTTTTACTATATCGCCCACTATTGAATGCCCGAAATGTCTTCTGCAAAATGATATGCGCTGGACAAACGCATAGCAGCCGCTGAGGGGTCACAAGCTTTCGGTGGGATCAGGCGGCTAAGAAGCGGATCGGTGCGGCGACAGCTTTACGGTCCGACCTGGACGTGCCAACCGGGACTAACCTGCCTCTTGAGGATCACCACGACACAGTCGTTTCGCATTGCGCTTGTGCGGGCAGCGATGTAAGCAATTCGTGCCGATCCCTCGCGGGGAAATGGGCGGATCGCGCCAGACCGCACCGCTCAGGCGTCGAAATTTGCTCACGGCTTCAAATACCTACCAACTTCGCATCGGTTATGGAAACCGTGGGCGCCAGGCCGTCGGACACTCATCAAATGCAAAATGATGCCCTGCCCTCACTTAATTTCCACGGTCGTCTCCGTCTGACACATTCGCTTGCGCAGTACGGCCGTCCCGACAGCGCGACGCCGCGAGTCCAAAGCACAGTATAATCGGGGAGGACGGCTCGGTGCGCTGGACGCCGGTCAAGGCTTAAGCCCTAGTTCTGAGGGGCCGGGAGCGGATCGCGAATAGTACGCATCCTTCCCCGACGTGGTACGAGTCATCGGGGAGACTCGCATTGACTACAGCCAGGCCACCCAGTGTACAGTCCCGTACACAATCGGTCTCAGCCCTGTCCGCGATGCCCGTCTCAGAGGTCAAGCCGTAGCCCATGGCTACATTGCCCGAGCTCCCGCGTGGGGTGATGCGACTAACATAGCTCAGACCGTGCAGTGGGGCGCGTTCACCACACGGTCAGTCCGTCGGGCCTGGTTCACTGCGGCTGGAGAGCCCAGGCACGCCCACCCAGGGTCCGGTTACCTGGACAGACGTATATACGGGAGCTCGGTGGGTAAGGGCGCGTGGTTTCCCCACAGGTCCCCGCTAGCAGCGCGCGTAGGATCGATAACGATCTCAGCCGACACGGACTATTCTGGCGTGGCAACGTTCCGAGACGCATGGCGGCCCGCGACGTCATTTCGGTCGGGACACTCGCCGTGGACGGGCGCCGTCGCCCGGAGCCGTGGAGTCTGGAGCCTGGGCCCGGCTCCGAGTACGCTGGGGCCGGAGCAGCCGCCCCAGGCGGCCCCTCGGACGCCCGGGTCCACCCACGCCCACCGGACCGCATCCGTTGACCCCGAGCATCGGCGAGGCCCCGGCAGCGCCCGCGCCGGGGCCGACACCTCAAGCGCGCGTAGGCTCGCCGGCTCTGACGGGCCCCTCCCCGGAGAGCCCCGGGTGCCGGCGAGGGGCGCAAGCGGGCCACACGCGCCATGGCGCCGGGGGGGACAGGCCGCGATCTAGCGCTCGTTGCCGGGCAGCCCAGTGACGCCTCTTTGCCCGCCTGGAGTCGGGCCGCGCCGCGCGCGGGCTCGCAGCGGTGGCGTATGGCGGCACCGGCCCGACGGCCGCCGTGCCCCCGCTGCTCGCACCAGTGCCCCCGTACACCAGCGGGGATCCCTACCCGGTTCTCGGCAGCCGGCGGGGTCGGGGGTAGGGGTTCGTCGCCGGGAACGCCGGGGCGGCGAGCGGGGCCGGCCTTCGCCGCGGGGGCCGTGCGAGCGGCGGCGTGCTGGAGCAGACGGCCCGGGCGCGAACCCCTGCCCTCCCCCGTCCCCGGTTGCCACGGGAGGGCCCGGCCAGGGCAAAGGCCGCCAGGCCGCGGTTGCAGGGCGGGGGGTTGGCCGCGGTAGCCGGCCTGGCGCCCGAATCGTTATGACGACCTGGGCCGGCAGCACCCCGCCCCGCGAAGTCCGCGGAGGCGCCCGTCGCCCGGCCTGCGGCTCCGCGGGCAGGGGAAGGGGGCCGCTGCTGTGAGGGCGCTGATGCCGCGCCACCCGAATGGGGTGCGGGCCGGCGTTCGCGACCCAGGGCTGTCGGCTCCGCTGCCGGGCACCGGCTGCGCCGCTGGCGCGGACCCTGGCCGCGCGCGCCCCCCACCGCGGTACCGACGAGGGTGCCGCGTCCAGGGCGCCGACGCCCCGGTG     
G       AACAATTAGTTATTAAAAAATGAATGATTTTGAGGTAGTTCATCGAATTAAACTACAATGACTTTTCGTTATATAAAAGTACAGGGCTAAATATAATCATTTATGTTTAAGGAATTATAATGTATTTATATTTTACATGTTATATGATTCTATATCTTTATCTTTAAAATATGTATGAATATATATTCTACATCTATTAAAATCTACAGATAAACGGAATTGAAAATTGAATAAGTATGATACGAACAATAATTTCAACTACTTTAATTGTCAATTAATATAATCTAAAATATTAATAGAATTTTTTTGGCTTATGATAACCTTTTAAGAAAAGGATTGAACTAATAAAACTACAATCTCAAAATAATAATATATATACTTTCTTAAAAACTCATTTTTACATCTTTATTCATTGTAAAATGAGAAATTATAAATATAACGAAATTTTCAATATGGACTCATATATTAAATTACATGTTTTCAAAAAACATTATTTTATCACCATGTAAAAATCTAGGTAACTAAAATTCCAACATTTTTTACATTGAGTTAATAAGTAACTTTTTTAACACCACCATATTTAAGTATTTTAAATGAATACCGATGACAATACTTAATATTTAATTAAATGACTTAAATGTCTAATTTCGAAGAATATAGTATTGAATCATGAGTTTTTCAAATGAATAATTAAATTGTCATATTGTATGTTTATAAAGATTACCTAACTAATTTAAACAGCATTTTCAATATTGATAATAATGAGGATTTATAATTCAGTTAAGTAATTGGGAATTAGTACCACCTAAAGAAAGATAAACAAACAATGATTAAGTGGATAAATACGTCTGTTAAATGTAAATTTATAATTGTACAATAGTATTCGACTCTCGTCTCTTACTATAGTTTAAGATGTCCGTATAATAATTTAATAATTAAAAACCGATATAAGGATTTTTGTCAGAATTTATTATAATCGGTTCCATCTTTACTAATAGAAACGTTCGAAAAGAAAATTGCGATGCTAAGTCTAAGCTGCAGTGATCGGGTCGACGGTGGAATTATGGCGGTATTAGATCGTAGACTGAAGACTCGATCCCTGGCATATAGAAACTATAGCCCATTTGGGTTTGTTTGATTAAATAAGACTGGCGTGAGGATGAGTTGAGATGTACATAACATCGAAAATTAATCAGATTTGGTGACACCGAAAAACTCCCGTCAACTTGAATGAATGATTGTAACGTAACCGAGGTTTACTGTCTTTACACTCCTGTTTCCAAGTTCGACCTACACCGTCTCAGTACAAACTCAGCGAAGGGTAGATTCGCATCTAAACTCGCCGCTCTCTCGGGGGAAGGGGAGGCCGCATTAATTAGGGGATTTAGTCAGATCGTAAAGTAACTGGCCGGACGTACATAATAGTCGTTTTATGGCAAGGTCTATCCCCAACCTAGCCTATCAGTACCATCTTAAAAGTCCTGACTCTAACTACTACTCATAATCGTATTCTCATGGCGTTTTATCTATTGTCAAAGTTATAAAATCGGATCATGAATTACCTTATCGAGCGAAATACCTGCTGGGTGCGAGAACTTTTAAATTTGTCCGGATTCCCGCCGAGTATTAAGAGTCACTAACTTGAGAAAACACATACGATTTATTCCGAAAATGAAAGTCAAGAATTGACATTGTGAGGGCTGCGTTTCTGCAGTACGATGATAATGGCGTGCATATGGCAAATATGTACAAAAAATACTTCTACGCATAAATTAATAGTTAATGTCCGACCGACAAGGTATCTATCATTCAGTGTAGAATTTTTTCCGATTGAATGTTGGATATCTACCCATTTAATAAACGAAACGTGCAGGCCTCTTTGTTTGAATGCTCTACACGTTGGCATCAGGTGAAAGGACTGGCCAGACTGGGTACCTCAAGAAAGTTGTTCCTGTTTTTACTACTTCGCCTACTATTGAATGACCGAAATGTCTTCTCCAAGGTGAAACGCACTGGACAAACGCATAGCAGCCGCCGAGGGGTGACAAGCCTTCGGTGCGACCAGCCGGTTAAGAAGCTGATCGGAGCAGCGACAGCGTTCCGATCCGGCCTGGGCGTGCCAACCCGGTCTAACCTGCCTCTTGAGGCTCACCACGGCACAGTCGTTTCACAGTGCGCTTCTGCGGGCAGCGATATAAACAATTCGAGCCGATCCCTCGGGAGGAAATTGGCAGAACGCGCGGGACCGCACCGCGCAGGCGTCGAAATTCGCTAACGGCTTCGAATACTTACTTACTTCGCGTCGGTTATGGAAACCGTGGGCGCTAGGCCGTTGGACACTCGGGAAATGCAAAATGACGCACAGCCCCCACCTAGTGTCCGCGGTCGTCTCCGTCTGACACATTCGGTCGCGTAGTACGGCCTTCCCGACAGCGCGACGCCGCGAGTCCAAAGCACAGTATAATCGGGTAGGACGGCTCACTGCGCAGGACGCCGGTCAGGGCCTCAGCCCTAGCTCTGAGGAACCGGGAGCGGAACGCCAGTAGTACGCATCCTTCCCCGAAGGAGAACGAGTCAACGGGGAGACTCGCATTGACTACAACCGGGCCACCCACTGTACAGTCCCGTACACAATCGGTCTCGGTCCTGTCCGCGAGGCCCGTCTCAGAGATCAGGCTGTAGCCCATGGCTACATTGCCGGAGCTCCCGCGTGGGGTCTTGTGAGTAACATGGCTCGGACCGTGCGGTGGGGCGCGTTCACCACTCGATCAGTCCGCCGACCCTAGTTCACTGCGGCTGGAGAGGCCAGGCACGCCCACCCCGGGTCTGGTTATCTGGACAGGCGTATATACGGGAGCTTGCTGGGTAAGGGCAAGCCGTTTACCCACAGGTCTCCGCTAGCAGCGCGCGTCGGGTCGATGACGATCTTAGCCGACACGGACTAATCTGGCGTGGCAACGTCCGGAGGCGCATGGCGGCCCGCGACGTGCGTTCGGTCGCGGCACTCGACGTGAACGGGCGCCGTCACCCGGAGCCATCAAGTCTGGGGCCTGGGCCGGGCCCCGTGTACGCTGGGGCCGGAGCAGCCGCCCCCGGCGGCCCCTCGGACGCCGCGGTCCACCCACGACCACCGGCCCGCATCTGCTGACCCCAAGCAGCGCCGTGGGCCCGGCAGCGCCCCCGCCGGGGCCGACGCCCCAAGCGCGCGTAGGCGCGCCGGCTCCGACGGGCCCCTCCCCGCAGAGCCCCGGCTTGGGGCGAGAGGCGCAAGCGGGCCCCACGCGCCATGGCGCCGGGGGGAACAGGCTGCGCTCTAGCGCTCGTTGCTGGGCAGCCCAGTGACGCCTGTTTGCCCCCCTGGAGGCGGGCCGCGCCGCGCGCGGGGCCGCAGGGGTAGCGTACGGCGGCACCGGCCCGACGGCCGCCGTGCCCCCGCTACTCGGACCAGTGCCCCCGTGCGTCAGCGGGGATCCCCACCCGGTTCTCGCCGGCCGGCGGGGTCGGGGGTAGGGGTTCGTCGCCGGGAACGCGGGGGCGGCGAGCGGTCCCGGCCGTCGCCCCGGGAGGCGTGCGAGCGGAGGCGTGGTGGAGCAGACGGCGCGGGCGCGAACCCCTCCCCGGCCCCGCCCCCGGGTGCCACGGGAGGGCGCCGCCAGGGCGAAGACCGCCAGGCCGCGGTTGCAGGGCGGGGGGTTGGCCGGGGTAGCCGGCCTGGCGCCCGATTCGTTGGGACGACCTGGGCGGGCAGCATCCCGCCCCGTGAAGTCCGCACAGGCGCCTCTCGCCCGGCCTGCAGCACCGCGGGCAGGGGAAGGGGGCCGCTGGTGTGAGGGCGCTGGTGCCGCGGCACCCCAACGGGGTGCGGGCCGGCGTTCGCGACGCAAGGCTGTCGGTTCCGCCGCCGGGCACCGGCCGCGCCGCTGGCGCGGACCGGGGCCGCGCGGGCCCACGAGCGCGGTGCCGACGAGGGTGCCGCGTGCAGGGTGCCGACGCCCAGGTG     
H       ATCAATTAATTATTAGGAAATGAATGATTTTGAAATAGTTCATCAAATTGAACTGCAATAACTTTTCATTATATAAGAGTACAGAGCTAAGTATAATCATTTATGTTTAAGGAATTATAATGTATTTATATTTTACATGTTATATAATTCTATATCTTTATCTTTAAAATATGTATAAATATATATTCTACATCTATTGAAATCTACAAAAAAACGGATTTTAAAATTGAATAGGTATAATGCAGACAATAATTTCAACTACTTTAATTGTCGATTAATATAGTCTAAGATATTAATATGGTTTTTTTAACTTATGGTAACCTTTTAAGAAAAGGATTAAGCTGATAGAACTACAATCTCAGAGTTATAATATATATACTTTCTTAAAAACTCATTTTTACATCTTTATTCATTGTAAAATGAAAAGTTGTAAATATAACGAAATTTTCAATATAAACTCATATGTTAAATTACATATTTTCAAGAAACATTGTTTTATCACCATGTAAAAATCTAGGTAACTAAAATTCCAACATTTTTTACATTGAGTTAATAAGTAACTTTTTTAACACCACCATATTTGAATATTTTAAATGAATACCAATAACAATACTTAATAATTAATTAGGTAACTTAAATGTCTAATTTCGAAAAATGTAGTATTGGATCGTGAGTTTTTCAAATGAATAATTAAGTTTTCATATTATATGTTTATAAAGATTACCTGGCTGATTTAAACAGCATTTTCAATGTTGATAATAATGAGGATTTATAATTCAATTGAGTAATTAAGGATTAATACCACCTAAAAAAGGATAAACAAACAATAATTAAATAGATAAATACGTCTGTTAAATGTAAATTTATAATTATACAATAGTATTCAACTCTCGTCTCTTACTATAGTTTAAAATGTCCGTATAATAATTTGGTAATTAAAAACCGATATAAGAATTTTTGTCAGAGTTTGTTGTAATCAGTTCCATCTTTACTAGTAAAAACGTTCGAAAAAAAAATTATGATGCTAAGTCTAGGCTGCAGTGATCGGGTCGAAAATGGAACAATGGAGGTATTAGATCGTAGACTGAAGACTCGATCCCTGGCATGTAAACACTAAAACCCATTTGAGTTTGTCTGATTAAATAAGGCTGATGTAAGGATGAGTTGAGATGTGCATAACATCGAATATTAATCAGATTTGGTGACATATAGAAACCCCCGTTAACTTGAATGAATGATTGTGACGCATTCGAGGTTTACTATCTTTACCCTCCTCTCTCCAAGTTCGAGCTACACCGTCCCAATGCAAGCTCGGAGTAGGGTAGGCTCTCATCTAAATCCGCCGCTCTCTCGGGGGAAGGAAAGACCACGTTAATTAGGGTGTTTGGTCGGGTCGTGAAGTAGATAGCCGAACGTATATAATAGTCGTTTTAAGGCGAGGTCTGCCCCCCACCCAGTCTATCGGTTCCGTTTTGAAAGTCCTGACTCTGGCTGCCGCTCATAATCGTATTCTCATGACGTCTTACTCATCATTAAAGTAATAAGATCGGATCATGGACTATCTTATCGAGCGAAATACATGTTGGGTGTGAGAGCCTACAAATTTGCTCGGATCTCCGCCGGGTATTAAGATTCATTAACTTGAGAAAACACATACGATTTGTTCCGAAAATGAATGTCAAGGATTAACATCGCGAGAGCTGCCCTTCTGCAGTACCATCAGAATGGCGTCCGTATGGCAAATTTATACAAAAAATACTTCTACGTATAAATTAATAGCTAATGTCCGACCGACTAAGTATCTATTACTCAGTGTAGAATCTTTCCTGATTGAGTGTTTAATATCTACCCGTTTAATGAACGAAACGTGTAGGTTTCTTTGTTTGAATGCTCTATCCGATGGCACCAGGTGAAAGGACTGGCCAGCCTGGGTACCTCAAGAAAGTTTTTCTTGTTCTTACTATTTCGCCTACTAACGCATGGCCGAAATGTCTTCTCCAAAGTGAAATGCGCTGGACAAACGCATGGCAGCCGCCAAGAGGTGACAAGCTTTCGGTGCGATCAGCCGGCTAAGAAGCGAATCGGCGCCGCGACGGCTTTGCGATCCGACCTGAGCGTGCCAACCCGGACTAACCTGCCCCCTGTGGCTCACCACGACACAGTCGTTTCGCATTGCGCTTGTACGGGCAGCGATGTAACCAATTCGTGCCGATCCCTCACGGGGAAATTGGCAGACCGCACGAGACGGCACCGCTCAGGCGTCGAAATTCGCTCACGGCTTCAAGTACTTACCTAATTCGCGTCGGTTATGGAAACCCTGGGCACTAGGCCGTCGGACACTCAGTAAATCCAAAATGATGCGCGGCCCCCACTTAGTGTCCACGGGCGTCTCCGTCTGACACATTTGGTCGCGCAGTACGGCCGTCCCGACAGCGCGACGCCGCGAGTCCAAAGCACAGTGTAATCGAGGAGGACGGCTCAGTGCGCCGGACGCCGGTCATGGCCTCAGCCCTAGCCCTGAGGAACCAGGAGCGGAACGCAAGTAATACGCACCCTTCCGCGACGGGGCACGAGTCTTCGGGGACACTCGCATTGACCACAGTCAGGCCGCCCAGTGTATAGTCCCGTACACAATCGGTCTCGGTCCTGTCCGCGAGGCCCGTCTCAGAGCTCTCGCCGTAGCCCATGGCTACATTGTCCGTGCTTCCGGGTGGGGTCGCGCGACTAACTTAGCTCAAACCGGGCGGTGGGGCACGTTCGCCACTCGGTCACTCCGTCGAGCCTGGTTCACTGCGACTGGGGAGGCCATGCACGCCCACCCAGGGTCCGGTTATCTAGACTGACGTATATACGGGAGCTCAGTGGGTAAGGGCAGGACGTTTACCCAAAGGTCCCCGCTAGCTGCACGCGTCGGATCGATGAAGATCTCAGCCGACACGGGCTACTCTGGCGTGGCAACGTCCCGAGGTGGATGGCGGCGCGCGACGTCTGTTCGGTCGTGCCACTCGCCGTGGACGGGCGCCGTCGCCCGGAGCCGTCGAGTCTGGGGCCTGGGGCCGGGCCCGTGTACGATGGAGCCGGAGCAGCCGCCCCCGGCGGCCCCTCGGACGCCGCGGTCCACCCACGGCCAGTGGGCCGCATCCGCTGCCCCCAAGCAGCGACCGGGCCCCGGCAGCGCCCACGCCGGGGCCAACACCGCAAGCGCGCGTAGGCCCGCCGGCTCTGAGGGGCCCCTTCCCGGATAGCCCCGGTGCCCGCCGATTGGCGCAAGCGGGCCGCACGCGCTCTGGCGCCGGGGGGCACAGGCGGCGCTCTAGCGCTCGTTGCCGGGCAGCCCAGTGACGCCTGTTTGCCCGCCTGGAGACGGGCCGCGCCGCGCGCGGGCCCGCAGGGGTTGCGTATGGCGGCACCGGCCCGACAGCCGCCGTACCACCGCTGCTCGGACCAATGCGCCCGTGCATCAGCGGGGATCCCCACCCGGTTCTCGGCGGACGGCGGGGTCAGGGGTAGGGGTTCGTCGCAGGGAGCGCGGGGGCGGCGAGCGGGCCCGGCCGTCGCGGCGGGGGGCGTGCGAGCGGAGGCGTGCTGGAGCAGACAGCTCGGGCGCGAACCCCTGCCCCGCCCCGTCCCCGGGTGCCACGGGAGGGCGCGGCCGGGGCCGAGGCCGCCAGGCCGCGGTTGCAGGGCGGGGTGTTGGCCGGGGTAGCCGGCCTGGCGCCCGGGTCGTTCTGACGACCTGGGCCTGCAGCAGCCCGCCCCGGGAAGTCCGCGCAGGCGCCCGACGCCCGGTCTGAAGCGCCGCGGGCAGGGGAAGGGGGCCGCTGCTGTGAGGGCGCTGGTGCCGCGCCACCCCAACGGGGTGCGGCCCGGCGTTCGCGGCACAAGGCTGTCGGCTCCGCCCCCGGGCACCGGCGGCGCCGCGGGCGCGGACCAGCTCCGCGCGAGCCCACCGGCGCGGTCCCGACTAGGGTGTCACGTGCAGGGCGCCGACGCTCTGGTG     
I       AGCAATTAATTATTAGGAAATGAATGATTTTAAAATAGTTCGTCGAATTAAACTACAATAAATTTTCGTTATATAGAGATACAGAGCTGAATATGATCATTTATATTTAAGGGATTATAATGTATTTATATTTTACGTGTTATATAATTCTATATCTTTATCTTTAAAATATATATGAATATATATTCTACATCTATTAAAATCTACAAATAAACGGAATTAGAAATTGGATAAGTATAATACGAACAATGATTTCAACTACTTTGATTGTCAATTAATATAATCTAAAGTATTAATAAAATTTTTTTAACTTATGATAACCTTTTAAGGAAAGAATTGAACTAATAGAACTACAATCTCAGAATAATGATATATATACTTTCTTAGAAACTCATTTTTACATCTTTATTCATTGTAAAATAGAAAATTATAAATATAACGAAATTTTCAATATGAACTCATATATTAAATTACATATTTTCAAAAAACTTTATTTTATCACCATGTAAAAATCTAGGTAACTGAAATTCCAACATTTTTTACATTAAGTTAGTAAGTAACTTTTTTATCACCACCATATTTAAATATTTTAAATGAATACCAATAACAATGCTTAATGATTAATTAGATAACTTAAATGTCTAATTTCGAAAAATGTAGTATTGAATCATGAGTTTTTCAAATGAATAATTAAATTATCATATTGTATATTTGTAAAAATTACCTAACTAATTTAAACGGCATTTTCAATATTGATAATAATAAGGATTTATAGTTCAGTTAAGTAATTAAGAGTTAATACCACCTAAAAAAGGATAAACAAACGATAATTAAATAGATAAATACATCTGTTAAATGTAAATTTATAATTGTGCAGTAGTATTCAACTCTCGTCTCTTACTGTGGTTTAAAATGTCCGTACAATAATTTAATAATAAAAAACCGATATAAGAATTTTTGTCAAAATTTATTGTAATCAATTCCGTCTTTACTAGTAAAAACGTTCGAAAAGAAAATTTCGATGCTGAATCTAAGCTGCAGTGATCGGGCCGACAATGGGACTATGGAGGTATCGAATCGTAGACTGAAGACTCGATCCCTGGCATATAAACACTAAAGCCCATTTGGGTTTGTATGATTAAATAAGACTGATGTAAGGATGGGTTGAAATGTCCATAACATCGAATGTTAATCAGATTTGGTGACATCTTGAGACTCCCGTTAACTTGAATGAATGATTGTGACGTATTCGAGGTTTACTATCTTTACCCTCTTGTCTCCAAGTGCGAACTAAACCGTTTCAGTGCGGACTTGGTGAAGGGTAGATTCACGTCTAAACTCGCCGCTCTCTCGGGGGAAGGAAAGACCATTTTAATTAGGGGGTTTGGTCGGGTCACGAAGTAATTGGCCGAACGTTCATATTAGTTATCTTAAAACGAAGTCTGTCCCCAACCCAGTCTATCGGTTTCATTTTTAAAGTCCTGATTCTAACTGCCACTCATAATCGTCTTCCCATGACGTTTTACTTGTCATCTAAGTTATAAGATCGGAGCATGAATCACTTTATCGAGCTAAATGTTTGTTGGGTGCGGGAGCATGTAGATTTGGCCGGATTTCCGCCGAGCATTAAAATTCATTAACTTGAGAAAACATACACGATTTTTCCCGAAAATGAACGCCAAGGATTAACATTGTGACAACTGCGTTTCTGCAGTACGATGATAATGGCATACATATGGCGAATATGTACAAGGAATACTCCTATGAATGAATTACTAGTTGATGTTCGATCGACTAAATATCTATTATTCAGTGGAGAATTTTTTTTGACTGAGTGTTCAATATCTACCCATATAATAAACGAAACGTGCAGGCTTCCTTGTCTGAATGCTCCACTCGGCGGCATCAGGTGAAAGTACTGGCCAGCCGGGGTACCTCAAGAAAGTCCTTCCTGTTTTTGCTATCTCGCCTGTTATTGAATGGCCGAAATGTTTTCTCCAAGATGAAATGCCCTGGACAAACGCATAGCAGCCGCCGAGAGGTGACAAGTTTTCGGTGGGATCAGGCGGATAAGAAGTGAATCGGTGCGGCGACAGCTTTGCGGTCCGGCCTGGGCGTGCCAACCCGGACTAACCTGCCTCCTGAGGTACACCACGACACAGTCGTTTTGCAATGCGCTTGTGCGGGCTGCGATTTAAACAATTCGGGCCTACCCCTCGCGCGGAAATTGGGGGACCGCCCGAGACTGCACCGCTCAGGCGTCGAAATTCGCTCACTGCTTCAAATACTTACCTACTTCGCGTCGGTTCTGGAAACCGTGGGCCCCAGGCCGTCGGACACTCAAGAAAAGCAAAATGATGCACAGCCCCCACTTAGTGTCCACGGTCGTCTCCGCCTGACACATTCGGTTGCGCAGTACGGCCGTCCCGACAGCGCGACGCCGCGAGTCCAAAGTACAGTCTGATCGGGGAGGACGGCTCGGTACGCTGGAGGCCGGTCAAGGCTTCAGCCCTAGCTCTGAAGGACTAGGAGCGGAACGCTAGTAGTACGCATCCTTCCCCGACGGGGCACGAGTCGTCGGGAATACTCGCATTGTCTACACCCAGCCCACCCAGTGAGTGGTCCCGTACACAATCGGTCTCGGTCCTGTCCGCGATGCCCGTCTCAGAGTCCCAGCCGTAGCCCCTGGCTACATTGTCCGAGCTTCCGCGTGGGGTCTTGCGACTAACATAGCTCGTACCGTGCAGTCGGGCGCGTTCTCCACTCGGTCAGTCCGTCGAGCCTCGTTCACTGCGACTGGTGAGGCCACGCACGCCCACCCGGGGTCCGGTTATTTAGACAGACGTATATACGGGAGCTTAATGGGTAAGGGCCGGACGTTTACCCAAAGGTCCCCGCTAGCTGCGCGCGTCGAATCGGTGATGATCTCAGCCGACACGGGCTGTTCTGGCGTGGCAACGTTCAGAGGCGCATGGCGGCCCGCGACGTCAGTTCGGTCGGGCCACTCGGCGTGGACGGGCGCCGTCGCCCGGAGCCCTCGAGTCTGGGGCCTGGGTCCGGGCCCGGGTACGCTGGAGCCGGAGCAGCCGGCCCCGGCGGCCCCTCGTACGCCGCGGTCCACCCACGCCCGGCGGGCCGCATCCGCTGACCCCAAGCAGCGCCGGGGTCCCGGCAGCGCCCGCGCCGGGGCCGACCCCGGAAGCGCGCGTAGGCGCGCCGGCTCCGATGGGCCCCTCCCTGGAGAGCCCCAGATATCGGCGAGGGGCGCAAGCGGGCCGCACGCGCCATGGCGCCGGGGGGGACAGGCGGCGCTCTAGCGCTCGTTGCCGGACAGCCCAGTGACGCCTGTTTGCCCGCCTGGAGGCCGGCCGCGCCGCGCGCGGGCCCGCAGCGATGGCGTACGGCGGCACCGGCCCGACGGGCGCCGTGCGACCGCTACTCGCACCAGTGCCCCCGTGCATCAGCGGGAATCCCCACCCGGTTCTCGTCGGCCGCCGGGGTCGGGGGTAGGGGTTCGTCGCCGAGAACGCGGGGGCGGCGAGAGGGCCCGGCCCTCGCCCCGGGGGACGTGCGAGCGGGGGCGTGCTGCAGCAGACGGCCCGGGCACGAACCCCTGCCGTTCCCCGGCCCCGGGTGCCACGGGAGGGCTCGGCCGGGGCGGAGTCCGCCAGGCCGCGGTTGCAGGGCGGGGGGTTGGCCGGGGTAGCCGGCCTGGCGCCCGCGTCGTTCGGACGACCTGGGCGGGCAGCATCCCACCGCGCGAAGTCCGCGTAGGCGCCCATCGCCCGGCGTGCGGCCCCGCGGGCAGGGGAAGGGGGCCGCTGCTGTGAGGGCGCTGGTGCCGCGGCACCCCAACGGGGTGCGGGCCGGCGTTCGCGACGCAAGGCTGTCCGGTCCGCCCCCGGGGACCGGCGGCGCCGTTGGCGCGGACCTGGGCCGCGCGGGCCCACCGGCGTGGTCCCGACAAGCGTGCCGCGTGCAGGGCGCCGACGCCCCGGTA     
J       AACAATTAATTATTAGGAAATAAATGATTTTGGGATAGTTCATCAAATTAAACTGCAATAACTTTTCATTATATAGAGATACAAAGCTGAATATAATCATTTATGTTTAAAGAATTATAATGTATTTATATTTTACGTGTTATATGATTCTATATCTTTATCTTTAAAATATATATAAATATATATTCTACATCTATTAAAATCTACAAATAAACAGGATTAAAAATTGAATAAATATAATACAAACAATAATTTCAACTACTTTGATTGTCAATTAATATAATCTAAGATATTAATAGAATTTTTTTGACTTGTAATAACCTTTTAAGGAAAGGATTGAACTAATAAAACTACAATCTCAAAATGATAATATATATACTTTCTTAAAAACTCATTTTTGCGTCTTTATTCATTGTGAAATAAAAAATTATAAATATGACGAAGTTTTCAGTATAAACTCATATATTAAGTTACGTATTTTCAAAAAACTTTGTTTTATCACCATGTAAAAATCTAGGTAACTAAGATTCCAACATTTTTTACGTTGAGTTAATAAGTAACTTTTTTAATACCACCATATTTAAATATTTTAAATGAATACCAATAACAATACTTGATAATTGATTGGATGACTTAAATGTCTAATTTCGAAAAATATAGTATTAAATCATGAATTTTTCAAATGAATAATTAAAATGTCATATTGTATATTTATAAAGATTACCTAGCTAATTTAAACAGCAATTTCAATATTGATAATAATGAGGATTTATAATTCAGTTGGATAGTTAAGAATTAATACCACCTAAAAAAGGATAAACAAGCAATAATTGAATAGATAAATACATCTATTAAATGTAGATTTATAATTGTACAGTAGTATTCAACTCTCGTCTCTTACTATAGTTTGAAATGTCCGTATAATAATTTAGTGATAAAAAACCGATATAAGAGTTTTTGTCAGAGTTTATTATAATCAATTCCGTCTTTACTAGTAAAAACGTTCGAGAAGAGGATTGCGATTCTAAGTCTAAGCTGCACTGGTTTGGTCGGCAATGGAACCATGGAGGTATAAGACCGTAGACTGAAGATTCGATCCCTGGTATATAAACACTAAAGCCCATTTGGGTTTGTGTGATTAAGCAAGACTGCTGTAAAGATGAGTTGAAATGTACATAACATCAAATATTAATCAGATTTGGTGACATTTCGAGACCCCCTTTAACTTGAATGAATGATTGTGACGCACTCGAGGCTCACTACCTTTACTCTCCTGTCTCCAAGTGCGTGCTAAGCCGTTTCAGTGCAAACTTGGTGAAGGGTAGACTCACATCTAAAGTCGACGCTCTCTCGGAGGAAGGGAAGACCATGTTGATTAGGGGGTTTGGTCGGGTCATGAAGTAATTGGCGGAACGTTTATACTGGTTATTTTAAGGCAAGGTCTGTCCACAACCCAGTCTATCGGTTTCATTTTGTAAGTCCTGACTCTAACTGCCACTCATAATCGTACTCTCATGACGTCTCATTTGTTATTGAAGTTATAAGATCGAATCATGAATTAGCTTATCGAGCGAAATAATTGTTGGGTAGGAGAGCATACAAATTTGCTCGCATTTCCGCCGCGTATTAAGATTCATTAACTTGGGAAAACACATACGATTCGTTCCGAAAATGAATGTCAAGGATTGACATTGTGCGAACTGCGTTTCTGCAGTACGATGATAATGGCGTGCATAGGGTGACTATGTACAAGAGATACTTCTATGCATGAATTAATAGTTAATGCCCAACCGACTAAATATCTATTATTCAGTGTAGAATTTCTTTAGATAGAGTGTTTAATATTTACCCATTTAACAAACGAAACTTCCAGGCCTCTTTGTTTGAATGCTCTACCCGCCGGCACCAGGTGAAAGTACTGACCAGTCTGGGTACCTCAAGAAAGTTCTTCCTGTTTTTACTATTTCGCCTACTATTGAATGATCGAAATGTCTTCTTCAAAGTAATATGCGCTGGACAAACGCATAGCAGCCGCGGAGGGGTTACAAGTGTTCGGTGAGATCAGGCGGATAAGAAGTGAATCGGTGCGACGACAGCTTTGCGATCCGGCCTAGACATGCCAACCCGGACTAACCTGCCTCCTGGGGCTCACCACGACACAGTTGTTTCGCATTGCGCTTGTGCGGGCAACGATTTAAACAATTCGTGCCGATCCCTCGCGCGGAAATTGGCGGACCCCGCAAAACTGCTCCGCTCAGGCGTCGAAATTCGCTCACGGTTTCTAATACCTACCTACTTCGCATCGGTTATGGAAACCGTGGGCTCGAGGCCGTCGGACACTCAGGAATTGCGAAATGGCGCGCAGCCCCCAACTAGTGTCCACGGTCGTCTCCGTCTGACACATTGGGTTGCGCAGTACGGCCGTTCCGACAGCGCGACGCCGCGAGTCCAAAGTACAGTGTAATCGGTGAGGACAGCTCGGGGCGCCGGAGGCCGGTCAAGGCCTCAGCCCTAGCTCTGAGGGACCGGGAGCGGAACGCCAGTAGTACGCATCCTTCCCCGAGGGGGCACGGGTCATCGGGGAGACTTGCATTGAACACGGCCGGGCCCCCCAATGTAGAGTCCCGTACACAATCGGTCTCAGTCCTGTCAGCGAGGCCCGTCTCAGAGTCCAAGCCGTAGCCCATGGCTACATTGTCCGAGCTTCCGCGTGGGGTCATGCGAGTAACATAGCTCGGACCGTGCAGTAGGGCGCGTTCACCACTCGGTCAGTACGTCGATCCTAGTTCACTGCGACTGGAGAGGCCAAGCACGCCCACCCCGGGTCCGGTTACCTAGACGGGCGTATATACGGGAGCTTCGTGGGTAAGGGCGGGTCGTCTACCCAAAGGTCCCCGCTGGTGGCGCGCGTCGGATCGATGACGATCTCAGCCGACACGGGCTATTCTGGCGTGGCAACGTCCAGAGGCGTATGGCGGCCCGCGACGTCCGTCCGGTCGGGCCACTCGACGTGGACGGGCGCCGTCGCCCGGACGCGTCGAGTCTGGAGCCTCGGGCTGGGCACGCGTACGCTGGGGCCGGAGCAGCCGGCCCGGGCGTGCCCTCGGACGCCAGGGTCCACCCACGCCCAGGGGGCCGCATCCGCTGGCCCCAAGCAACGACAGGGGCCCGGCAGCGCCCCCGCCGGGGCCGACACCGGAAGCGCGCGTAGGCGCGCCGGCTCCGACGGGCCCCTCCCCGGAGAGCCCCCGGTGCCGTCGACGGGCGCAAGCGGGCCACACGCGCCATGGCGCCGGGTGGCACAGGCGGCGGTCTAGCGCTCGTTGCCGGGCAGCCCAGTGACGCCTGTTTGCCCGCCTGGAGGCCGGGCGCGCCGCGCGCGGGCGCGCAGCGGTGGCGTATGGCGGGACCGGCCCGACCGGCGCCGTGCCACCGCTGCTCGCACCAGTGCCCCCGTGCATCAGCGGGGATCCCCACCCGGTTCTCGTCAGCCGCCGGGGTCGGGGGTAGGGGTTCGTCGCTGGGAGCGCGGGGGCGGCGAGTGGCCCCGGCCGTCGCCTCGGGGGGCGTGCGAGCGGGGGCGTGCTGGAGCAGACAGCTCGGGCTCCAACCCCTGCCCGTCACCGCCCCCGGGTGCCACGGGAGGGCCCAGCCTGGACAAAGGCCGCCAGGCCGCGGTTGCAGGGCGGGGGGTTGGCCGGGGTAGCCGGCCTGGCGCCGGAATCGTTCGGACGACCTGGGCAGGCAGCACCCCGCCCGGCGAAGTCCGCTAAGGCGCCCACCGCCCGGCCTGCAGCCCCGCGGGCAGGGGAAGGGGGCCGCTACTGTGAGGGCGCTGCTGCCGCGCCACCCCAACGGGGTGCGGGCCGGCGTTGGCGACTCATGGCTGTCGGCTCCGCCCGCGAGAACCGGCGGCGCCGCGGGCGCGGACCACGGCCGCGCGCGCCCACCGGCGCGGTACCGACTAGGGTGCCGCGTACAGGGCGGCGACGCTCCGGTC     
K       AGCAATTAATTATTAAGAAATAAATGATTTTAAGATAGTTCATCAAATTAGACTACAATAACTTTTCATTATATAAGGATACAGAACTAAGTATAATCATTTATATTTAAGGGATTATAGTATATTTATATTTTACATGTTATATGATTCTATATCTTTATCTTTAAAATATGTATGAATATATATTCTACATCTATTAAAATCTACAAATAAACGGGATTAGAAATTGAATAGGTATAGTACAAACAATAGTTTCAACTACTTTGATTGTCAATTAATATAATCTAAAATATTAATGAGGTTTTTTTAACTTGTGATAACCTTTTAAGAAAAGAATTGAACTAATAGAACTACAATCTCAAAATAATAATATATATACTTTCTTAAAAACTCATTTTTACGTCTTTATTCATTGTAAAATGGGAGATTATAAATATAACGAAATTTTCAATATAAACTCGTATATTAAGTTACATGTTTTCAAAAAGCATTATTTTATCACCATGTAAAAATCTAGGTAACTAAAATTCCAACATTTTTTACATTAAATTAATAAGTAACATTTTTAACACCACCATATTTTAATATTTTAAATAAATACCAATAACGATACTTAATAGTTAATTAAATGACTTAAATGTCTAATTTCGAAAGATATAGTATTGAATCATGAGTTTTTCAAATGAATAATTAAATTGTCATATTGTATATTTATAAAGATTACCTAACTAATTTAAACAGCATTTTCAATGTTGATAATAATGAGGATTTATAATTCAGTTAGATAATTAAGAGTTAATACCACCTAAAAAAAGATAAACAAACAATAAATAAGTAGGTGAATACATCTGTTGAATGTAAATTTGTAATTGTACAATAGTATTCAACTCTCGTCTCTTACTATAGTTTAAGATGTCCGTATAATAATTTGGTAGTAAAAAACCGATATGAGAATTTTTGTCAAGGTTTATTATAATCAGTTCCATCTTTACTAATAAAAAAGTTCGAAAAGAAAATTGCGATACTAAGTCTAAACTACAGTGATCGGGTGGACAATGGAGCTATGGAGATATCAAATCGCAGACTGAAGACTCGATCCCTGGCATATAAATACTAAAGCCCATTTGGGCTTGTCTGATTAGATGAGACAGATGTAAGGATAAGTTGAGATGTACATAACATCGGATATTAATCAGATTTGATGACATCTCGGGACTCCCGTTAACTTGAATGAATGATTGTGAGGCATTCGAGGTTTACCATCTTTACTCTCCTGTCTCCAAGTGCGAGCTAAACCGTTTCAGGGCAAACTCGGCGAAGGGTAGGCTCGCATCTAAACTCGCCGCTCTCTCGGGGGAAGGGAAGACCATGTTAACTAGGAGGTTTGGTCGGGTTGTAAAGTAATTGGCTGGACGTTCATACTGGATGTCTTAAGACGAGGTCTGTCCCCAACCCAGTCTATCGATTCCATTTTTGAAGTCCTGACTCTAGCTACCACTCATAATCGTGTCCTCATGACGTCTTACTTGTCATTAAAGTTATAAGATCGGATCACGGATCACCTTATCGAGCGAAATACTTGTTGAGTACGAGAGCATATAAATTTGATCGAATTCCCGCCGAGAATTAAGATTCATTTACTTGAGAAAAAAGATACGATTCGTACCGAAAATGAGTGTAAAGGATTAACGTTGTGAGAACTGCGTTTCTGCAGTACGATAATGATGGCGTGCATATGGCAAATATATACAATCAATACTTCTACGCATAGATTAATAGCTAATGTCCGACCGACTAAGTATCTATTATTCAGTTTAGAAGTTTTTTCGATTGAGTGTTTAATATCTATCCATTTAATGAACGAAACATGCAAGCTTCCTTGTTTGAATACTCTACTCGCCGGCAGCAGGTGAAAGGACTGGCTAGCCTGGGTATCTCAAGGTAGTGCTTCCTGTTTTTACTATTTCGCCTACTACTGAATGACCGAAATGTCTCCTCCAAAGTGAGATGCACTGGACAATCGCATCGCAGCCGCTGAGGGGTCACAAATTTTCGGTGGGATCAGGCGTATAAGAAGCGGATCGGTGCAGCGACGGCTTTGCGATCCGGCCTGAGAGTGCCAACCCGGACTAACCTGCCTCTTGAGGCTCACCACGACACAGTCACTTCGCATCGCGCTCGTGCGGGCAGCGATTCAATTAATTCGGGCCGATCCCTCGCGCGGAAGTGGGCGGACCGCGCGCGACTGCACCGCTCAGGCGTCGAAATTCGCTCACGGCTTTAAATACTTACCTACTTCGCGTCGGTTGTGGAAACCATGGGCGCTAGGCCGTCGGACACTCCGAAAAGGCAAAATGGTGCACAGCTTCCACTTAGTGTTCACGGCCGTCTCCGTGTGACACATCCGGTTGCGCAGTACGATCGTCCCGCCAGCGCGACGCCGCGAGTCCAAAGCACATTTTAATCGGGGAGGGCGGCTCAGTGCGCCGGAAGCCGGTCAAGGCCTCAGCCCTAGCTCTGGAGGACCGAGAACGGAACGCGAGTAGTACGCATCCTTGCGCGATGGTGCACGGGTCGTTGGGGAGACTCGCATTGACCACAGCCAGGCAAGCCAGTGCAAAGTCCCGTACACAATCGGTCTCAGTCCTGTCCGCGAGGCCCGTTTCAGAGTTCAGGCCGTAGCCCATGGCTACATTGCCCGAGGTTCCGCGTGGGGTCATGCGGCTAACATAGCTCGGACCGTGCAGTGGGGTGCGTTCACCTCTCGGTCAGTCCGCCGAGCCTGGTTCACTGCGGCTGCAGAGGCCAGGCACGCCCACCCAGGGTCCGGTTACCTAGACGGGCGTATATACGGCAGCTTGGTAGGTAAGGGCGAGTCGGTTTCCCGAAGGTCCCCGCTAGCAGCGCGTGTTAGGTCGATGACGATCTAAGCCGACACGGGCTATTCTCGCGTGGCGACGTCCAGAGGCGCATGGCGGCCCGCGACGTTCGTTCGGTCGAGGCACTCGCCGTGGACGGGCGCCGTCGCCCGGAGCCGTGGAGTCTGGGGCCTGGGTCCGGGCCCGCGTACGCTGGAGCCGGAGCAGCCGGCCCGGGCGGCCCCGCGGACGCCGCGGTCCACCCACGCCCATGGGCCGGCAGCCGCTGGCCCCAAGCAGCGCCGGGGGCCCGGCAGCGCCCACGCCGGGGCCGACGCCGCAAGCGCGCGTAGGCGCGCCGGCTCTGAGGGGCCCCTCCCCGGAGAGCCCCGGGTGGCGGCGACGGGCGCAAGCGGGCCGCACGCGCCATGGCGCCGGGAGGTACAGGCTGCGCTCTAGCGCTCGTTGCCGGGGAGCCCAGTGACGCCTGTTTGCCCACCTGGAGGCCGGCCGCGCCGCGCGCGGTCGCGCAGAGGTGGCGTATGGCGGCACCGGCCCGACTGGCGCCGTGCCACCGCTGCTCGCACCATTGCCCCCGTGCATCAGCGGCGATCCCCACCCGGTTCTCGTCCGCCGCCGGGGTCGGGGGTAGGGGTTCGTCGCCGAGAGCGCAGGGGCGGCGAGCGGGCCCGGCCGTCGCTGCGGGGGGCGTGCGAGCGGCGGCGTGCTGGAGCAGACAGCTCGGGCGCGAACTCCTGCCCCGCCCCGCCCCCGGGTGCCACGGGAGGGCCCAGCCGGGGCTGAGGCCGCCAGGCCGCGGTTGCAGGGCGGGGGGTTGGCCGGGGTAGCCGGCCTGGCGCCCGAGGCGTTCCGGCGACCTGGGGCGGCAGCAGCCGCCCCTGCGAAGTCCGCTAAGGCGCCCGGCGCCCGGCCTGCAGCGCCGCGGGCAGGGAAAGGGGGCGGCTACTGTGAGGGCGCTGGTGCCGCGCGACCCCAACGGGGTGCGGGCCGGCGTTCGCGACTCAAGGCTGTCGGCTCCGCGCGCGGGTACCGGCGGCGCCGCTGGCGCGGACCTGTGCCGCGCGGGCCCAGCTCCGCGGTGCCGACGAGGGTGCCGCGTGCAAGGTGACGACGCGCCGGTG     
L       AACAATTAATTATTAGGAAATAAATGATTTTGGGATGGTTCATCGAATTAAGCTACAATAACTTTTCATTATATAAAGATACAAAACTGAATATAATCGTTTGTATTTGAGGAATTATAATGTATTTATATTTTACATGTTATATGATTCTATATCTTTATCTTTAAAATATGTATAAATATATATTCTACATCTATTAAAATCTACAAATAAACGGAATTAGAAATTGGATAAGTATAATACAGACAATAATTTCAACTACTTTGATTGTCAATTAGTATAATCTAAAATATTAATAAAGTTTTTTTAACTTATGATAACCTTTTAAGAAAAGAATTAAACTAGTAAAACTACAATCTCAAAGTAATAATATATATACTTTCTTAAAAACTCATTTTTACGTCTTTATTCATTATAAGATGGAAAATTATAAATATAACGGAATTTTCAATATAAACTCATATATTAAATTACATGTTTTCAAAAAACATTGTTTTATCACCATGTAAAAATCTAGGTAACTAGAATTCCAACATTTTTTACATTAAGTTAATAAGTAACTTTTTTAACACCACCATATTTAAATATTTTAAATAAATACCAATAACGATACTTGATAATTAATTAAGTGACTTGAATGTCTAATTTCGAAAAATATAGTATTAAATCATGAGATTTTCAAATGAATAATTAAATTATCATATTGTATATTTATAAAGATTACCTAACTAATTTAAACAGCATTTTCAGTGTTGATAATAATGAGAATTTGTAATTCAGTTGAGTAATTAAGAATTAATACCGCCTAAAAAAAAATAAACAGACAATAATTAAATAGATAAATACATCTGTTAAATGTAAATTTATAATTGTACAGTGGTATTCAACTCTCGTCTCTTACTATAGTTTAAAGTGTCTGTATAATAATTTAATAATAAAAGACCGATATAAGAATTTTTGTCGGTGTTTATTATGATCAATTCCATCTTTACTAATAAAAACGTTCGAAAGGAAAGTTGCGATGCTAAGTCTAAGCTGCATTGATCGGGTCGACAATGGAGCCATGGAGGTATCAAATCGTAGAATGAAGACTCGGTCCCTGGCATATATACACTAAAGCCCATTTGGGTTTGTTTGATTAAGCAGGAATGATGTAAGGATGAGTTAAGATGTACATAACATCAAATATTAATCAGATCTGGTGACCTCTAGAGACTCCCTTTAACTTGAACGAATGATTGTGACGCATTCGAGGTTAACTAACTTTACCTCCCTATCTCCAAGTGCGGGCTAAACCGTTTCAGTCCAAACTTAGTGAAGGGTAGACTCGCATCTAAACTCGCCGCTCTCTTGGGGGAAGGGGAGACCATATTGATTAGGGGGTTTGGTCAGGTCGTGAAGTAACTGGCTGGACGTTCATACTGGTTGTTTTAAAGCGAGGTCTGTCCCCAACCCAGTCTATCGATTCCATTTTGAAAGTCCTGATTCTAACTGCTCCTCATAATCGTATTCTCATGACGTTTCATTTATCATCTAAGGTATCAGATCGGATCACGACCAATCTTAGCGAGCCAAATTTTTGCTGGGTGCGAGAGCATACAGATTTGCTCGGGTTACCGCCGGGTCTTAAGATTCATTAACTTGAGAAAACACATACGATTCGTTCCGAAAATGAATGTCAAGGATTAACATTGCGAGAACTGCGTTTCTGCAGTGCAATAATAATGGCGTACATATGGCAAGTATGTACAAGAAATACTTCTACGCATGAATTCATAGCTAATGCAGGACCGACTAAATATCTATCATTCAGTGTATAATTTTTTTAGAATGAGTGTTCAATATCCACCCATTTAATAAACGTAACTTGCAGTTCTCCTTGTTTGAATGCTCTACCCGCTGGCAACAGGTGAAAGGGCTGGCCAGCCTGGGTACTCCAAGAAAGTTCTTCCTGTTTTTACTATCTCGCCTTCTATTGAATGGCCGAAATGTTTTCTTCAAAGTAAAATGCGCTGGACAAACGCTTGGCAGCCGCCGAGGGGTTACAAGTTTTCGGTGGGACCAGGCGGGTAAGAAGAGAATCGGTGCTACGACAGCTTAGCGATCCGTCCTGGGCGTGCCAACCCGGACTAACCTGCCTCCTGAGGCTCACCACGACACAGGCGCTTCGCATTGCGCTTGTGCGAGCAACGATTTAAGCAATTCGTGCCGATCCCTCACGCGGAAAGTGGCGGACCGCGCGAGACTGCACTGCTCAGGCGTCGAAATTCGCTTACGGCTTTGACTACTTACCTGCTTCGCGTCGGTTTTGGAAACCGTGGGCACCAGGCCGTCAGACACTCAGGAGATACAAAATGGTGCGTAACCACCACTTAGTGTCCACGGTCGTCCCCGTTTGACACATTCGATTGCGCAGTACGGCCGGCCCGACAGCGCGACGCCGCGAGTCCAAAGCACAGTGTCATCGAGTGGGACGGCTCGGTGCGCTGGAGGCCGGTCAAGACCTCAGCCCTAGTCCTGAGGGACGGTGAGCGGAACGCGAGTAGTACGCATCCTTCCTCGACAGGGCACGAGTCGTCGGGGAGACTCGCATTGATTACAGCCAGGCTACCCAGTGAATAGTCCTGTACACAATCGGTCTCGGTCCTGTCCGCGAGGCCAGTTTCAGAGTTCGGGCCGTGGCCCATGGCTACATTGCCCGAGCTTCCGCGTGGGGTCGTGCAACTAACCTAGCTCCTACCGTGCAGTGGGACGCCTTGACCACTCGGTCAGTTCGTCGAACCTGGTTCACTGCGGCTGGAGGGGCCAGGCACGCCCACCCAGGGTCCGGTTAGCTAGACAGGCGTATATACGGGAGCTTGGTGGGTAAGGGCGGGGCGTGTACCCAAAGGTCCCCGCTAGCGGCGCGCGTCGGATCAATGACGATCTCAGCCGACACGAGCTGTTCTGGCGTGGCAACGTTCAGAGGCGAATGGCGGCCCGCGACGTCCGTTCGGTCGGGTCACTCGGCGTGGACGGGCGCCGTCGCCCGGAGCCGTAGAGTCTGGAGCCTAGGTCTGGGCCCGTGTACGCTGGGGCCGGGGCAGCCGGCCCCGGCGGTCCCTCGCACGCCGCGGTTCACCCACGCCCAGTGGGCGGCATCGGGTGGCCCCAAGCAGCTACGGGGGCCCGGCAGCGCCCCCGCCGGGGCCAACGCCGCAAGCGCGCGTAGGCCCGCCGGCCCCGACGGGCCCCTCCCCGCATAGCCCCGGGGGCTGGCGAGGGGCGCAAGCGGGCCCCACGCGCCATGGCGCCGGGGGGGACAGGCGGCGCTCTAGCGCTCGTTGCCGGGCAGCCCAGTGACGCCTATTTGCCCGCCTGGAGTCCGGCCGCGCCGCGCGCGGGCACGCAGGGGTGGGGTATGGCGGGACCGGCCCGACTGGCGCCGTGCCACCGCTGCTCGCACCAATGCCCCCGTACATGAGCGGGCGTCCCCACCCGGTTCTCGTCAGCCGGCGGGGTCCGGGGTAGGGGTTCGTCGCCGGGAGGGCGGGGGCGGCGAGCGGGCCCGGCCGTCGCTCCGGGGGGCGTGCGAGCGGGGGCGTGCTGAAGCAGACGGCGCGGGCCCTAACTCCTGCCCGTCCCCGCCCCCGGGTGCCACGGGAGGGCCCAGCCAGGGCGGAGGCCGCCAGGCCGCGGTTGCAAGGCGGGGGGTTGGCCGGGGTAGCCGGCCTGGCGCCCGGGTCGTTCGGACGACCTGGGCAGCCAGCAGCCCCCCCCGCGAAGTCCGCTGAGGCGCCCATCGCCCGGCCTGCGGCGCCGCGGGCAGGGGAAGGGGGCCGCTACTGTGAGGGCGCTGGTGCCGCGGCACCCCAACGGGGTGCGGACCGGCGTTCGCGACGCAGGTCTGTCGTCTCCGCGCCCGCGTACCGGCGGGGCCGCTGGCGCGGACCGAGGCGGCGCGTGCCCCCCGGCGCGGTGCCGACGAGGGTGCCACGTGCAGGGCGCCGGCGCTTCGGTG     
M       AACAATTGATTATTAGGAAATGAATGATTTTAAGATAGTTCATCAAATTAAACTACAATGACTTTTCATTATATAAAAATACAGAGCTGAATATAATCATTTATATTTAAGGAATTATAATGTATTTATATTTTACATGTTTTATGATTCTATGTCTTTATCTTTAAAATATGTATGGATGTATATTCTACATCTATTAAAATCTACGAATAAACAGGTTTAAAAGTTGAATGAGTATAATACGAACAATAGTTTCAACTACTTTGATTGTCAATTAATATAATCTAAAATATTAATAAAGTTTTTTTGACTTATGATAACCTTTTAAGAAAAGAATTGAACTAATAGAACTACAATCTCAAAGTAATAATGTATATACTTTCTTAAAAACTCATTTTTACATCTTTATTCATTGTAAAATGAGAAATTGTAAATATAACGAGGTTTTCAATAAGAACTCATATATTAAATTACATATTTTCAAGATACATTGTTTTATCACCATATAAAAATCTAGGTAACTAAAATTCCAACGTTTTTTACGTTAAGTTAATAAGTAACTTTTTTAACACCACCATATTTAGATATTTTAAATGAATACCAATAATAATGCTTAATAATTAATTATGTAACTTAAATGTCTAATTTCAAAAAATATAGTATTGAATCATGAGTTTTTCAAATGAATAGTTAAATTATCATATTGTATGTTTATAAAGATTACCTAGCTAATTTAAACAGCATTTTCGATATTGGTAATGATGAAGATTTGTAATTCAGTTGAATAGTTAAGGATTAATACCACCTAAAAAAGGATAAACAAACCATAATTAAATAGATAAATACATCTATTAAATATAAATTTATAATTGTACAGTAGTATTCAACTCTTGTCTCTTACTATAATTTAAGATGTCCGTGTAATAATTTAGTAATGAAAAACCGATATAAGAATTTTTGTCAAAATTTATTATAATCAATTCCATCTTTGCTAATAAAAACGTTCGAAAAGAGAATTGCGATGCTAAGTCTAGGCTGCAGTGATCGGGTCGTCAGTGGAACTATGGAGGTATCAAATCGTAGACTGAAGATTCGATCCCTGGCATATAAACACTAAAGCCCATCTGAGTTTGTCTGATTATACAAGACCGATGTAAGGATGGGTTGAGATGTACATAACAGCGAATATTAATCAGAGTTAGTGACGTCTGGAGACGCCCGTTAACTTGAATGAATGATTGTGACGGATTCGAAGTTTACTACCTTTACCTTCCTGTCTTCAAGTTCGAGCTACACCATCTCAGTACAAACTTAGTGAAGGGTAGACTTACATCTAAACTCGCCGCTCTCTCGGGGGAAGGGGAGACCATATGTACTGGAGGGTTTGGTCCGGTCGTGAAGTAACTGGCAGAACGTTTATAATGGCTGTTTTAAGGCAAAGTCTGTACCCAACCCAGTCTATCAGTCCCATTTTGGAAGTCCTGACTCTTACTATCACTCATAATCGTATTCTCATGACGTTTCATTTGCCTTTAAAGTTATAAGATCGGATCATGAATAACCTTATCGAGCGAAATATCTGTCGGGTGCGCGAGCATATAAATTTATCCGGATTTCCGCCGAGTATTAAGATTCATTGACTTGAGAAAACACGTACGATTCGTCCCGAGAATGAGCGTAAAGGATTAACATTGTGAGGACCGCGTTTCTGCAGTGCGATAACGATGGCGTACGTATGGCAAATATGTGCAAGGAATACTTCTACGCATAAATTAATAGTTAATGTCCGACCGACTAGGTATCTATTATTCAGTGTAAAATTTTTTTCGATCGAGTGTTTAATATCTACCCATTCAATAAACGAAACGTTCAGGTCTCTTTGTTTGGATGCTCTACGCGCTGGCACCAGGTGAAAGGACTGGCCAGCCTGGGTACCTCAAGCAAGTTGTTCCTGTTTTTACAATTTCGCCTACTATTGAATGGCCGTAATGTCTCCTCCAAAGTGAAATGCGCTGGACAAGCGCATAGCAGCCGCCGAGGGGTTACAAGCTTTCGGTGGGACCAGGCGGTTAAGAAGTGAATCGGTGCGGCGACAGCTTTGCGATCCGACCTGGGCGTGCCAACCCGGACTAACCTGCTTCTTGGGGCTCACCACGGCACAGTCGCTTCGCACGGCGCTTCTGCGGGCAGCGATCGAAGCAATTCGTGCCAATCCCTCGCGTGGAAATTGGCGGACCGCGCGAGACCGCACCGCTCAGGCGTCGAAATTCGCTCACGGCTTCAAATACTTACCTATTTCGCCTCGGTTATGGAAACCGTGGGCTCTAGGCCGTCGGACACTCAGGAAATGCAAAATGGTGCACGGCCCCTACCTAGTGTCCACGGTCGTCTCCGTCTGACACATTCGGTTGTGCAGTACGGCCGTCCCGACAGCGCGACGCCGCGAGTCCAAAGCACACTGTAATCGGGGAGGACGGCTCGACGCGCTGGAGGCCGGTCATAGCCTCAGCCCTAGCACTGAGGGACCGGGAGCGGAGCGCGATTAGTACGCATCCTTCCCCGACAGGGCACGAGTCGCCCGGGATACTCGCATTCGCCACAGCCAGGCCATCCAGTGTATAGTCCCGTACACAATCGCTCTCGGTCCTGTCTGCGACGCCCGTCTCAGAGTCCCCGCCGTAGCCCATGGCTACATTCCCCGAGCTACCGCGTGGGGTCTTGAGACTAACTTAGCTCCGACCGTGCGGTAGGGCGCGTTCGCCACACGGTCAGTTCGTCGAGCCTGGTTCACTGCGACTGGGGAGGCCATGCACGCCCACCCCGGGTCTGGTTATCTGGACGGGCGTATATACGGGAGCTTGGTGGGTAGGGGCGGGCCGTTCACCCGAAGGTCTCCGCTAGAAGCGCGCGTCGGATCTATGACGATCTCAGCCGACACGGCCTATTCTAGCGTGGGAACGTTCAGAGGCGCATAGCGGCCCGCGACGTTCGTTCGGTCGGGCCACTCGACGTGAACGGGCGCCGTCGCCCGGAGGCGTGAAGTCTGGGGCCTGGGCCCGAACCCGCGTACGCTGGAGCCGGAGCAGCCGCCCCTGGCGCCCCCTCGGACGCCGCGGCCCACCCACGCCCAGCGGTCAGCATCCGCTGGCCCCAAGCAGCGGCGTGGCCCCGGCAGCGCCCGCGCCGGGGCCGACACCGCAAGCGCGCGTAGGCGCGCCGGCTCCGACGGGCCCTTCCCCGCAGAGCCCCTGGCGGAGGCGAGGGGCGCAAGCGGGCCGCACGCGCCATGGCGCCGGGGGGCACAGGCCGCGCTCTAGCGCTCGTTGCCGGGCAGCCCAGTGACGCCTGTTTGCCCGCCTGGAGGCCGGTCGCGCCACGCGCGGGCGCGCAGGGTTGTCGTACGGCGGCACCGGCCCGACGGGCGCCGTGCCGCCGCTCCTCGCACCAGTGCCCCCGTGCATCAGCGGGGATCCCCACCCGGTTCTCGCCAGTCGGCGGGGTCGGGGGTAGGGGTTCGTCGCCGAGATGGCCGGGGCGGCGAGCGGACCCGGCCGGCGCCACGGGAGGCGTGCGAGCGGGGGCGTGCTGGAGCAGACGGCACGGGCTCCAACCCCTCCCCCCCCCCGTCCCCGGCTGCCACGGGAGGGCGCGGCCAGGGCGGAGGCCGCCAGGCCGCGGTTGCAGGGCGGGGGGTTGGCCGGGGTAGCCGGCCTGGCGCCCGGCTCGTTCCGACGACCTGGGCAGGCAGCAGCCCCCCCCGCGAAGTCCCCTGAGGCGCCCCTCGCCCGGCCTGCAGCCCCGCGGGCAGGGGAAGGGGGCCGCTACTGTGAGAGCGCTGTTGCCGCGGGACCCCAATGGGGTGCGGGCCGGCCTTCGCGACTCAAGGCTGTCCGCTCCGCCCCCGTGCACCGGCGGGGCCGCGGGCGCGGACCTGGCCCGCGCGGGCCCTCCGGCGCGGTACCGACAAGGGTGCCCCGTGCAGGGGGCCGACGCGCCGGTA     
N       AACAATTAGTTATTAAGAAATAAATGATTTTGGGATAGTTCATCAAATTAAACTACGATAACTTTTCATTATATAAAAATACAGAGCTGAGTATAATCGTTTATGTTTAAAGAATTATAGTATATTTATATTTTACATGTTATATGATTCTATATCTTTATCTTTAAAATATGTATAAATATATATTCTACATCTATTAAAATCTACAAATAAACAGGATTAAAAATTGAATAAGTATAATACAGACAATAGTTTCAACTACTATGATTGTCAATTAATATAATCTAAAATATTAATAAAGTTTTTTTAGCTTATAATAACCTTTTAAGGAAGGAATTGAGCTAATAAAACTACAATCTCAAAGTAATAATGTATATACTTTCTTAAAAACTCATTTTTACATCTTTATTCAATGTAAGATGAAAAATTATAAATATAACAAAGTTTTCAATATGAACTCGTATATTAAATTACATATTTTCAAAAAACATTGTTTTATCACCATGTAAAAATCTAGGTAACTAAAATTCCAACATTTTTTACATTAAGTTAATAAGTAACTTTTTTAACACCGCCATATTTAAATATTTTAAATGAATACCAATAACAATACTTGATAATTGATTGAATAACTTAAATGTCTAATTTCGAAAAATATAGTATTGAATCATGAGTTTTTCAAATGAATAATTAAATTATCATATTATATGTTTATAAAGATTACCTAACTAATTTAAACAGCATTTTCAATATTGATAATAATGAGGATTTATAATTCGATTAAATAATTAAGGGTTTATACCACCTAAAAAAGGATAAACAAACAATAGTTAAATAGATAAATACATCTGTTAAATGTAAATTTATAATTGTTCAGTAGTATTCAACTCTCGTCTCTTACTATAGTTCAAAATGTCCGTATAATAATTTAGTAATAAAAAACCGATATAAGAATTTTTGTCAGGGTTTATTATAATCAGTTCCATCTTTACTAGTAGAAACGTTCTAAAAGAAAATTTCGATGCCGAATCTAAGCTGCAGTGATCGAGTCGACAATGGAGTCGTGGAGGTATCAAATCGTAGACTGAAGAATCGTTCCCTGGTATATAAACATTAGAGCCCATTTGAGTTTGTTTGATTAAATAAGACCGATGTAAGGATGAGTTGAGATGTACATATCAGCGAATATTGATCAGATTTGGTGACATTTAGAGACTCCCGTTAACTTGAACGAGTGATTGTAACGCCTTCGAGGTTTACTACCTTTACCTTCCTATCTCCAAGTTCGAGCTACAACGTCTCAGTGCAAACTAGGCGAAGGGTAGACTTACATCTAAACTTGCCGCTCTCTCGGGGGAAGGGCAGATCGTGTGAATTAGGGGGTTTGGTCTGGTCGTGAAGTAACTGGCAGCACGTACATAATGGCACTTTTAAGGCGAGGTCTGTCCCCAACCCAGTCTATCGATTCCATTTTGAGAGTCCTGACTCTAACTGCTACGCATAATCGTATTCTCATGACGTCTTACTTGTCATCTAAGTAACAAGATCGGATCATGAATCACTTTATCGGGCGGAATATCTGCTGGGTGCGAGAGCATATAAATTTGCGCGATTTTCCGCCGAGTATTAAAATTCATTAACTTGAGAAAACACATACGATTCGTCCCGAAGATGAACGTAAAGGATGAATATCGTGAAAACTGCGTTTCTGAAGTACGATGACAATGGCATACGTGCGGAAAGTATATACGAAAAATACTTCTAAGCATAAATTAATAGCTAATGTCCGACCGACCAAGTATCTAGTATCCAGTGTAGAATTTTTCCCGATTGAGTGTTCAATATCCACCCATTTAATAAACGAAACGTGCAGGACTCTTTGTTTGAATGCTCTGCACGCTGGCACCAGGTGAAAGGACTGGCCAACCTGGGCATCTCACGTAAGTTTTTCCTGCTTTCACAATTCCGACTACTACCGAATGGCCGAAATGTCTTCTCCAAATTGAGATGCGCTGGACAAACGCATGGCAACCGCCGAGAGGTTACAAGCTTTCGGTGTGAGCAGGCGGGTGAGAAGCGAATCGGTGCGGCGACAGCTTTACAGTCCGGCCTGAGCTTGCCAACCCGGACTAACCTGCCTCCTGAGGCTCACCACGACACAGTCGTTTCGCATGGCGCTTGTGCGGGCGGCGATCTAAACAATTCGTGCCGATCCCTCGCGCGGAAATAGGCGGACCTCGCGAAACTGCACCGCTCAGGCGTCGAAATTCGCTCACGGCTTTGAATACTTACCTACTTCGCGTCGGTTATGGAAACCATGGGCGCTAGGCCGTCGGACACTCAGTAAATGCAAAATGATGCACGATCCCGACTTAATGTCCACGGTCGTCTCCGTCTGACACATTCGATTGCGCAGTACGGCCGTCCCGACAGCGCGACGCCGCGAGTCCAAAGCACAGTGTAATCGGGGAGGGCGGCTCGGTGCGCCGGACGCCGGTCAAGGCCTCAGCCCTAGCCCTGAGGGACCCGGAGCGGAACGCAAATAGTACGCATCCTTCCCCGACGGAGCACGAGTCATCGGAGAAACTCGCATTGACCACAGCCGGGCCACCCAGTGAAGAGTCCCGTACACAGTCGCTCTCGGTCCTGTCTGCGAGGCCCGTCTCAGAGATCAAGCCGTAGCCCATGGCTACATTGCCCGGGCTTCCGCGTGGGGTTTTGAAACTAACGTAGCTCGGACCGTGCAGTGGGGCACGTTCACCACACGGTCAGACCGTCGAGCCTAGTTCACTGCGGCTGGGGAGACCAAGCACGCCCACCCAGGGTCCGGTTATCTAGACGGACGTATATACGGGAGCTTGATAGGGAGGGGCTAGTAGTTTACCCAAAGGTCCCCGCTTGCAGCGCGCGTCGGATCTATGATGATCTTAGCCGACACGGACTATTCTGGCGCGGCAACGTTCAGAGGCGCATAGCGGCCCGCGACGTCCGTTCGGTCGGGACACTCGCCGTGGACGGGCGCCGTCGCCCGCAGGCGTAGAGTCTGGAGCCTGGGTCCGGGCTCGCGTACGCTGGAGCCGGTGCAGCCGGCCCTGGCGACCCCTCGCACGCCGCGGTCCACCCACGGCCAACGGCCCGCATCCGCTGGCCCCAAGCAGCGACCCGGTCCCGGTAGCGCCCGCGCCGGGGCCGACGCCGCAAGCGCGCGTACGCCCGCCGGCTCCGACGGGCCCCTCCCCGAATAGCCCCTGGCGCGGGCGAGCGGCGCAAGCGGGCCGCACGCGCCATGGCGCGGGGGGGGATAGGCGGCGCTCTAGCGCTCGTTGCCGGAGAGCCCAGTGACGCCTGTTTGCCCGCCTGGAGGCGGGCCGCGCCGCGCGCGGGCGCGCAGGGGTGGCGTATGGCGGCACCGGCCCGACCGACGCCGTGCCACCGCTCCTCGCACCAGTGCCCCCGTACGACAGCGGGGATCCCCACCCGGTTCTCGCCGGCCGGCGGGGTCTGGGGTAGGGGTTGGTCGCCGAGAGCGCGGGGGCGGCGAGCGGGGCCGGCCGTCGCCGCAGGGGGCGTGCGAGCGGGGGCGTGCTGGAGCAGACGGCTCGGGCTCTAACCCCTGCCCCCCCCCGCCCCCGGCTGCCACGGGAGGGCCCCGCCAGGGCAGAGGCCGCCAGGCCGCGGTTGCAGGGCGGGGGGTTGGCCGAGGTAGCCGGCCTGGCGCCTGGGTCGTTCGGACGACCTGGGCAGGCAGCAACCCGCCCCGCGAAGTCCCCTAAGGCGCCCCTCGCCCGGCCTGCAGTGCCGCGGGCAGGGCAAGGGGGCCGCTACTGTGAGGGCGCTGATGCCGCGCGACCCAAAGGGGGTGCGGGCCGGCGTTCGCGACACAAGGCTGTCGGCTCCGCCCCCGGGGACCGGCGGCGCCGCGGGCGCGGACCTGTACCGCGCGCGCCCACCGGCGCGGTACCGACGAGGGTGGCGCGTGCAGGGCGCCGACGCCCCGGTG     
O       AGCGATTAATTATTAAAAAATGAAAGATTTTGAGATAGTTCATCAAATTAAACTACAATTACTTTTCGTTATATAGAAATACAGAACTGATTATGATCATTTATATTTAAGGAATTAAAATGTATTTATATTTTACATGTTATATGATTCTATATCTTTATCTTTAAAATATGTATGAATATATATTCTACATCTATTAAAATCTATAAGTAAACAGGATTAAAAATTGAATAGGTATAATACAGACAATAATTTCAACTGCTTTGATTGTCAATTAATATAATCTAGAATATTAATAAGGTTTTTTTGACTTATGATAACCTTTTAAGAAAAGAATTGAACTAATAAAACTACAATCTCAAAATAGTAATATATATACTTTCTTAAAAACTCATTTTTACATCTTTATTCATTGTAAAATAAGAAATTATAAATATAACGAAATTTTCAATATAAACTCATATATTAAGTTACATGTTTTCAAAAAACATTATTTTATCGCCATGTAAAAATCTAGGTAACTAAAATTACAACATTTTTTACATTAAGTTAATAAGTAGCTTTTTTAACACCACCATATTTAAATATTTTAAATGGATACCAATAACAATACTTAATAATTAATTGAGTGACTTAAATGTCTAGTTTCGAAAAATATAGTATTGAATCCTGAGTTTCTTAAGTGAATAATTAGATTATCATATTGTATGTTTATAAAGATTACCTAACTAATTTAAACAGCATTTTCAATGTTGATAATGATGAGAATTTATGGTTCAGTTGAGTAATTAAGGATTAATACCACCTAAAAAAAGATAAACAAACGTTAATTAGATAGATAAATACATCTGTTAAATGTGAATTTATAATTATACAATAGTTTTCAACTCTCGTCTCTTACTATAGTTTAGGATGTCTGTATAATAATTTAATAATTAAAAACCGATATAAGAATTTTTGTCGGAATTTATTATAATCAATTCCATCTTTACTAGTAAAAACGTTCGGAAAGAAAATTGCGATACTAAGTCTAAGCTGCAGTGATCCGGTCGACAATGGAACAATGGAGGTATCAAATCGTAGACTGAAGACTAGATCCATGGCATATAAACACTAGAGCCCATTTGAGTTTTTCTGATTAAATAAGACTGATGTAAGGATGGGTTGATATGTGTATAACGCCGCATATTAATCAGATTTTGTGACGTCTAGGAACTCCCATCAACTTGAACGAATGATTGTAACGCATTCGTGGTCTATCACCTTATCCGTCCTGTCCCCAAGTTCGAACTACACCGTCTCAGTACAAACTTAGTAAAGGGTAGACGTACATCTAAACTCGCCGCTCTCTCGGGGGAAGGAAAGTTCATGTTAATTAGGGGGTTTAGTCGGATCGTAAAGTAACTGGCCGAACATTCATGGTGGTAATTTTAAGACGAAGTCTGTCCCCAACCCAGTCTATCAGTCCCGTCTTGGAAGTCCTAACTCTATCTGTTACTCATAGTCGTATTTTCATGCCGTCTTACTTGTAATTAAAGTTATAAGATCGGATCATGAATTACTTTATCGACCGAAATATCTGTTGGGTATGGGAGCATATAAATTTGCTCGGATTTCCGCCGGGTATTAATATTCATTAACTTGAGAAAACATATACGATTCATTCCGAAGATGAATGTCAAGGGTTAACGTGGTGAGAACTGCGTTTCTGCAGTACGATGATAATGGTGTACGTATGGCAAATATACACTAGAAATACTTCTACGAATAAATTCATAGTTAACGTTCGACCGACTAAGTATCTATTATTCAGTGTAGAATATTTTCAGATTGAGTGTTCAGTACCTACCCATTTAATAAACGAAACGTGGAGGCTTCTTTGTTTGAATGCTCTACACGTTGGCACCAGGTGAAAGGACTGGCCAGCCTGGGCACCTCAAACAAGTTGTTCCTGTTTTTACAATTTTGTCCACTATTGAATGTCCAAAATGTCTTCTCCAATGTAAGATGCGCTGGACAAACGCATTGCAGCCGCTGAGGGGTTACAAGCTTTCGGTGGGATCAGGCGGATAAAAAGCGAATCGGTGCGGCAACAGCTTTGCAGTCCGACCTGGACGTGCCTACCCGGACTAACCTGCCTCCTGAAGCTCGCCACGACACAGTCATTTCGCATAGCGCTTGTGCGGGCAACGATTGAAGCAATTCGTGCCGAGCCCTCACGCGGAAATCGGCGGACCGCGCGGAACTGCACCGCTCAGGCGTCGAAATTCGCTCGCAGTTTCAAGTACTTACTTACTTCGCACCGGTTTTGGAAACCACGGGCGCTAGGCCGTCGGACACTCAGTAAATGCAAAATGTTGCACTGCTCCCACTTAGTGTCCACGAACGTCTCCGTCTGACACATTCGGTTGCGCAGTACGGCCGCCCCGACAGCGCGACGCCGCGAGTCCAAAGCATAATTTAATCGGGAAGGACGGCTCGGTGCGCTGGAAGCCGGTCAAGGCCTCAGCCCTAGCTCTGAGGCACCGGGAGTGGACCGCAAATAGTACGCATCCTTCCCAGATGGAGCACGAGTCGTCGGGGAGACTCGCATTAACGACGGCCAGGCCACCCAGTGTAAAGTCCCGTACACAATCAGTCTCGGTCCTGTCTGCGAAGCCCGTCTCAGAGATCAGGCCGTAGCCCGTGGCTACATTGCCCGAGCTTCCGCGTGGGGTCATGAGACTAACATAGCTCGCACCGTGCAGTGGGGCGCGTTCGCCACTCGGTCAGTCCGTCGAGCCTTGTTCACTGCGGCTGGAGGGGCCATGCACGCCCACCCAGGGTCCGGTTATCTAGACAGGCGTATATACGGGAGCTTGGTGGGTAGGGGCGAGTCGTTTATCCACAGGTCCCCGCTAGTGGCGCGCGGCGGGTCCGTGACGATCTCAGCCGACACGGGCTGGTCTGGCGTGGCAACGTTCAGAGGTGTATGGCGGCACGCGACGTCTGTTCGGTCGGGCCACTCGGCGTGGACGGGCGCCGTCGGCCGGAGGCATGGAGTCTGGGGCCTGGGCCGGGGCCCGCGTACGCTGGGGCCGGAGCAGCCGTCCCCGGCGGACCCTCGGACGCCACGGTTCACCCACGCCCAGCGGGCCGGATCCGCTGACCCCAAGCAGCGGCAAGGTCCCGGCAGCGCCCACGCCGGGGCCGACACCGGAAGCGCGCGTAAGCTCGCCGGCTCAGAGGGGCCCCTCCCCGTACAGCCCCAGGCGCCGGCGAGGGGCGCAAGCGGGCCGCACGCGCCATGGCGCCGGGGGGGACAGGCGGCGCTCTAGCGCTCGTTGCGGGGCAGCCCAGTGACGCCTGTTTGCCCGCCTGGAGGCCGGGCGCGCCCCGCGCGGGCACGCAGGGGTGGCGTACGGCGGCACCGGCCCGACTGACGCCGTGCCCCCGCTCCTCGCACCAGTGCCCCCGTGCAGTAGCGGCCATCCCCACCCGGTTCTCGTCGGCCGGCGGGGTCGGGGGTAGGGGTTCGTCGCCGGGAGCGCGGGGGCGGCGAGCGGGGCCGGCCGTCGCCGCGGGAGGCGTGCGAGCGGGGGCGTGCTGCAGCAGACGGCTCGGGGTCGAACGCCTGCCCCTCCCCGTCCCCGGGTGCCACGGGAGGGCCCAGCCGGGTCGGAGGCCGCCAGGCCGCGGTTGCAGGGCGGGGGGTTGGCCGGGGTAGCCGGCCCGGCGCCCGCGTCGTTCTGACGACCTGGGCGGGCAGCAGCCCGCCCCGAGAAGTCCCCAGAGGCGCCCCTCGCCCGGCCTGCGGCGCCGCGGGCAGGGGAAGGGGGCCGCTACTGTGAGGGCGCTGGTGCCGCGCCACCCAAACGGGGTGCGGACCGGCGTTGGCGACCCAGGGCTGTCGGCTCCGCCGCCGGGTACCGGCTGCGCCGCCGGCGCGGACCGGGGCGGCGCGGGCCCCCCGGCGGGGTGCCGACGAGAGTGCCGCGTGCAGGGCGGCGACGCCCCGGTG     
P       AACAATTAATTATTAGAAAATGAATGATTTTGGGATAGTTCATCAAATTGAACTACAATAACTTTTCATTATATAGAAATACAGGGCTGAGTATGATCATTTATGTTTAAGGAATTATAGTATATTTATATTTTACATGTTATATAATTCTATATCTTTATCTTTAAGATATGTATAGATATATATTTTACATCTGTTGAAATCTACGAATAAACAGGATTAAAAATTGAATAGGTATAATACAGGCAATGATTTCAACTACTTTAATTGTCGATTAATGTAATCTAAAATATTAATAAGGTTTTTTTAACTTATGATAACCTTTTAAAGAAAAAATTGAACTAATGAAACTACAATCTCATAGTGATAGTATATATACTTTCTTAAAAACTCATATTTACATCTTTATTCATTGTAAAATGAAAAATTATAAATATGACGAAATTTTCAATATGAGCTCATATATTAAATTACGTATTTTCAAAAAACATTGTTTTATCACCATGTAAAAATCTAGGTAACTAAAATTCCAACATTTTTTACATTAAGTTAATAAGTGACTTTTTTAACACCACCATATTTTAATATTTTAAATGAATACCAATAACAATACTTAATAGTTGATTAAGTGACTTAAATGTCTAATTTCGAAAAATATAGTATTGAATCATGAGTTTTTCGAATGAATAATTAAATTATCATATTGTATGTTTGTAAAGATTACCTAACTGATTTAAACAGCATTTTCAATATTGATAATAATGAGGATTTATAATTCAGTTGAATAATTAGGGATTAATACCACCTAAAAAAGGATAAACAAACAATAATTGGTTGGATAAATACGTCTATTAAATGTAAATTTATAATTGTACAATAGTATTCAACTCTCGTCTCTTACTATAGTTTAAAATGTCCGTGTAATAATTTAGTAGTAAAAAGCCGATATAAGAGTTTTTATCAGAGTTTATTATAATCGATTCCATCTTTGCTAATAAAAACGTTCAAGAAGAAAATTGCGATTCTAAGTCTAAACTGCGATGATCGGGTCGACATTGGAACTATGGAGATATTATACCGTAGACTGAAGAATCGATCCCTGGCATATAGACAATAAAGCCCATTTGGGTCTGTATGATTAAATAAGACCGATGTAAGGATGAGTTGAGATGTACATAACAGCGAAGGTTAATCAGATTTGGTGACAGTTAGAAACTCCCGTTAACTTGAACAAATGATTGTGATGTATTCGAGGTTCATTGCCTTTCCCTTCCTTTCTCTAAGTTCGAGCTACACCGTCTCAGTTCAAACTTGGGGAAGGGTAGATTCACATCTAAACTCGCCGCTCTCTCGGGGGAAGGGAAGACCGTGTACATTAGGGGGTTTAGTCTGATCATAAACTAACTGGCCGAGCGTTCATGATCGTAATTTTAAGGCGAGGTCTGTCCCCAACCCAGTCTATCGGTACCATCTTGAAAGTCCTGACTCTGCCTGCTACTCATAATCGTATTTTCATGACGTCTTATCTGTCATTAAAGTGATAAGATCGGATCATGAACCACCTTATCGAACGAAATGGCTGTTGGGAGCGGGAGCATACGAATTTGCTCGAGTTTCCGCCGTGCTTTAAGGTTCATTAACTTGAGAAAACACATACGATTCGTTCCGATAATGAATGTAAAGGACTAACATAGTAAGAACTGCGTTTCTGCAGTACGATGAGTATGGCGTTCATATGGCAAATATGTACTAGAAATACTTCTACGAGTAAATTTGTAGCTAATGCCCGACCGACTAAGTATCTATTATTCAGTGTAGAATTTTTTTGGATCGAATGTTCAATATCTACCCATTTAATAAATGGAACATGAGCGTTTCTTTGTTTGAATGCTCTACGCGTTGGCACCGGGTGAAAGGACTGGCAAGCCTGGGTACCTCAAGCAAGTTCCTCCTGTTTTTACAATTTCGCCTACTATTGAATGGCCGAAATGTTTTCTCTAAAGTGAAATGCTCTGAACAAACGCATAGCAGCCGCCGAGGGGTTACAAGCTTTCGGTGGGAACAGGCGGATAAGAAGCGAATCGGGGCGACGAAAGCTTTGCGGTCCGTCCTGGGCGTGCCAACCCGGACTAACCTGCCTCTTAAAGCCCACCAGGACACAGTCGTTTCGCATCGCGCTTGTGCGGGCAGCGATTAAAGCAATTCGTGCCCATCCCTCCCGGGGAAATTGGGAGACCGCGCGATACTGCACCGCTCAGGCGTCGAAATTTGCTCACAGCTTCGAATACTTACCTACTTCGCCTCGGTTGCGGAAACCGTGGACGCTAGACCGTCGGACACTCTGGAAATGCCAAATGGCGCACAACCCCCACTTAGTGTCCCCGGTCGTCTCCGTCTGACACATCCGATTGCGCAGTACGGCCGTCCCGACAGCGCGACGCCGCGAGTCCAAAGCACAATATAATCGGGAAGGACGGCTCGGTGCGCCGGATGCCGGTCAGGGCCTCAGCCCTAGCTCTGAGGGACGTGGAGCGGAACGCTAGTAGTACGCATCCTTCCCCGACGGTGCACGAGTCGTCGGGGAGACTCGCGTTAACCACGGCCAGGCCACCCAGTGAATAGTCCCGTACACAATCACTCTCTGTCCTGCCTGCGAGGCCCGTCTCAGAGTTCGAGCCGTAGCCCATGGCTACATTGCCCGAGCTTCCGTGTGGGGTCGTGAGACCAACGTAGCTCGGACCGTGCAGTCGGGCGCGTTCACCACTCGGTCAGTCCGTCGAGCCTGGTTCACTGCGGCTGAAGAGACCAGGCACGCCCACCCAGGGTCCGGTTATCTAGACAGGCGTATATGCGGGAGCTTGGTGGGTAAGGGCGAGTCGGTTACCCAAAGGTCCCCGCTAGCGGCGCGCGTTGGATCTATGACGATCTCAGCCGACACGGGCTGTTCTAGCGTGGCAACGTCCAGAGGCGTATAGCAGCCCGCGACGTACGTTCGGTCGCGGCACTCGACGTGGACGGGCGCCGTCACCCGGAGACTTGGAGTCTGGGGCCTGGGGCCGGCCCCGTGTACGCTGGTGCCGGAGCAGCCGCCCCTGGCGCCCCCTCGGACGCCGCGGTCCACCCACGCCCAGCGGGCCGCATCCGGTGACCCCGAGCACCATCCGGGCCCCGGCAGCGCCCGCGCCGGGGCCGACCCCTCAAGCGCGCGTAAGCTCGCCGGCTCCGACGGGCCCCTGCCCGTAGAGCCCCCGTCGTCGGCGAGCGGCGCAAGCGGGCCGCACGCGCCATGGCGCCGGGCGGCACAGGCGGCGCTCTAGCGCTCGTTGCCGGGCAGCCCAGTGACGCCTGTTTGCCCGCCTGGAGGCGGGCCGCGCCGCGCGCGGGCACGCAGGGATGGCGTAGGGCGGTACCGGCCCGACGGGCGCCGTGCCACCGCTCCTCGCACCAGTGCCCCCGTCCAACAGCGGGGATCCCCACTCGGTTCTCGGCGGCCGGCGGGGTCGGGGGTAGGGGTTAGTCGCCGGGAGCGCAGGGGCGGCGAGCGGGGCCGGCCGTCGCCGCGGGGGGCGTGCGAGCGGGGGCGTGGTGGAGCAGACGGCTGGGGCGCCAACCCCTGCCCCCCCCCGGCCTCGGGTGCCACGGGAGGGCCCGGCCAGGACGGAGCCCGCCAGGCCGCTGTTGCAGGGCGGGGGGTGGGCCGGGCTAGCCGGCCCGGCGCCCGGCTCGTTCCGAAGACCTGGGCAGGCAGCAGCCCGCCCGGCGAAGTCCCCGGAGGGGCCTCGCGCCCGGCCTGGAGCGCCGCGGGCAGGGAAAGGGGGCCGCTGGTGTGAGGGCGCTGCTGCCGCGCCACCCCAACGGGGTGCGGGCCGGCGTTTGCGACGCACGCCTGTCGGCTCCGCCCCCGAGTACCGGCGGCGCCGGCGGCGCGGACCCATGCCGCGCGGGCCCGCCGGCGCGGTACCGACGAGCGTGCCGCGTGCAAGGCGCCGACGCCTGGGTA     
