# Supplementary material for: A simple method for data partitioning based on relative evolutionary rates
Source: PeerJ. 2018 Aug 28;6:e5498. doi: 10.7717/peerj.5498 (PMC6118207; doi:10.7717/peerj.5498)
Supplement: Data S1 — The datasets are provided in the PHYLIP format. [file peerj-06-5498-s002.zip › DataS2/SS11-4.phy]

17  4000
out     TATTACGGATTATTCATAATTAAATGTTATGATTAACATATATTCTATTAGTTTGTAGTATGTTCAAATGATCCTCTTATTTTAAATACTACCTAATTTAAAACAAATAAGTAATTGTGTTTATGAACTTGTATTTAACCACTAAAATCAATTTATAAAATAGTAATTTATAACCAAATAGTTCCACTCTATCTATAATATTGTCTCACTTAACTATATATGTTATGTACAAATTAGTTAATGTTTGAGTAATTTTAAAATCAGTATTTTTAATAAATGAAGTGTATTATCAACTTGTAACCAAGTAAACTCAACTTAATCATTTAATATATATAATAACTTAACAAGTATTTTAAAGACTAATTTAATTGATTTGGATATAATGTCATTATATAGTAATACTATATTAAATATTAAAATAAATATTCATAATTTAGTAATTTATGCTTAAGAACTTAAATTATGGTAATATATAAAAATACAAAACATTGCTCAAAAAAAAATTAAATAAATTTAATCTAAAACGGCTTTCTATTTGTTTGTTAAAATATATAATATAAAAGAATTTGAGGTTTAAATTATTATTAGTTCAGTTTTTTTATAATTTTACCTTAAGTATAAAAATTTTAGAAATTCCATGCTTTCTTTATAATTATTAAAATTGATTTTATGATTATCTTTAAGTCTAATTCGATTGGTATTAAAATCAAAATTCTTAGAAAACAATAATTTTCTTCTATTTAAGAAGTTGGTTGTTTAAGTATCTTGTATGAAAACGACCGACATATTTAGAGATTAAGAATTAATTTAATAGTTAAACGTTTTCTTTAATTATAAGATATATTATATTTTAGAATTTTTATTGCGTATTCGCATCGACACTACACACTTATAGTATAAAACATATTAAAATCTAAAATAGTATAGTATTACTACTATTTAATAGGTAAAAAAATACTTAGATGTTTTAAATCTTGCTAAACTAATATTTGTATATCATTCTATATGCCATCAAATAAGACATACTCAGCATTGGTAATCTGTCACCACGATAAGGGTGCTCACACTATAGTAGGTACCCTCGATCTATGGCTTAGAGACGTGAAGCTGCTTCGTTGCTCAGAATTACTCCTGTGACTGATGAGATCTAATATGGAACTCACCTCAGTGTAATTAGGTCTGCAATTCTATTGTCGTTGTCGTTCATAATGAAACGTAATCGCGATTTCAAAGAATTTTTTCCCAAGGTGGTTGTATCTCATCGCAACCATTTAGCGGTCTGTAAAAGTTTCCCAATGCGCAGTACACGATCAACACACCTCTTTCTTATCAGCGTACTTAAATATATTTAATTCAGTCCTGTCGGCTAGCGTAGAACTTAGAGTGTAAGTTAAGAGGGCTCATCATCCTTGTTGGTTCTCTGGTGATAATTAAAAGATTCATTGATTATGGGTCCAAAACAGCCCATTTATACAAGAAAACTAGATTAACGATCCGAGTACCAATATATAGGATAATGACTTTATAATAATATAATTGATACCTACATAACAAGTCTATCAAATACTATGCCTCCCATTTAACCATCATTTTAGCGGTTTCTGCCAATATACCTGCTGTTTGGAGGTCCAAAATTGCTGTGCGTTTCGAAAATCATCTAGAAGTTTGAAAACTACTTGATTCGCTTTCTGGAAAGGGCGACTAGGATCTAGGGTAACATCAAAGTAGGGGCATAGTTCCCTATATTCTTTATCCAGATTGGTGTTTAGGGCAGAAAGTGTTACGGACTTTCCACTTGCCTGTACGCCAGTTACGCCGCTATACAAAATTTGATAGGAACTTTCTATGAAATGCCTAAAATCAAACCAATTTACCTAACCTGGTGACATCAAGTCGTGTTTGTAGTGTTTATAGAAATACTTTAACCAATCATTAGACTAACGATGTTAGTGGAAATATTCTTTACAAAGAAAAAAAGGGGCGGCTTGGAGGTATTAATATGGGCAAGCTGATCCCTCGAAGTAAACGGTGTACCGGTAGCTCCCGTGCTAGACTGTTCAGCAGTCCTCCCCCGGGGACCGCTTGTACCGACGTTTGGGAGCCTCAGCCTATAGCGCGTTTAGTCCGGCACAGCTTGCTGTTACCGCGCTCACGCGCGGCAGCGCAGGCTGTTGCTGGCAACGAAGTACTATTTCCCAAAATAGCACCGAACCACTCTCGGTAAGACGGCTCTGAAATTGCTCCTGCACCCGTGCGGAGCAACCGCCTAGCGTAGGAGCGACACATGTGCGGGTCGCGCTTTGCGGCGTGTTCAGTCCCTACGATTTCAACGTCGTGGACCAGTCGTTGCCGGCGAAGGCCAGGAGCGAAGGTCCCGAGCTGCTCACCCGAAGAGGACGTCCAGGCCGGAGTGGTTCAGCCGACGTCCGGTAGCTAACCTGTAGAACCGGTGCCGCTTCACGCACCCAACTCGTTACCGCTTTGTGTTATTCGAGCCGTGCGCCGCCATCCCAACCGGGGAAAACGGCCTGGCGAGGTTCCTTCCGCATGAGCAACACCCCGCTCCCCTGGAGCCATTTTATTAGGGAAAACATGGGGACAGAACGACGCGGCACGACAGGTCGGGTCGCCTCGGCAGCTAACCCCATCCCGACCCATAAAGAAGTGGAAGGAGAGTGCGCCCAGGCATTCACCGCCGCAGGGTATCCCGTTCCGGCAGCCTTATTCAGACAACCTCGCCATGCCATCCACGGATCCCCGCGCCAGTCACCTCAGCACCCACGCTGGGACACCGCACGCTAGGGGAGGACCTATTAGCTCCATTGTGACGGGAGAATCTTGGGCCGATAACCGACACACCTCCCAGACATCAAGGTGCGAAGGGCGTCGGTGATGATGTTGACACGCGCTATAGCATGGCCGGTCGCAAATCACGCTTGCCCCGTGCGTTCGGTCTAACGCTAGTAGCAACTCCAACCAAAGTAAGCTCCCTTGGCGAACGGCCGGGGACCCAGCGGGGCGGGCCGACTCGGGCCCCTAGCCGCAGCCTCTCCACCACGCTGGGCGTTGTCCGAGCCTTACGGTTTCACGGCTAGCGGGCCGACGCGGCCGCCCGGCTCAGACCCGCTCACGCCCTCCCTCCGAGGGCGCGAGCGGTGACGATACGCCCGCGCCTCCGAGGCGGCAACGCCCTGGGTCGCTAGAGGTCGGGACCTGGCGCAATGGCACACGCTCAGCCGCTTGGGGCACGCGGTAATCGTCTCGCCCCACCTGCTGCCGGTCCGGCGGCCAGGCGCGGGCGGGGATCGCCCTTCAGCGGGCCCCTGAGGCAGGGGGTCTCCGCTCGAGCCAGCGCACCGCCTGCCCCGTCCGCCCGCCCGCCCCTCGGCGGGAGCGAGCCCGGCGGGCGGGGGCGCCGCGCGGGGCCCTGGCAGGCACAAGCTGGTCCTCCGCGGCGTCTCCGTCCGGCCGGGGCACGGCGCCGTGGGGCGATCCCGACCGGAAATGCACCGCGGCCGGCCCACGTCGCCCGCGAGGCCACTTAGATGCGGCCCCACGCTACCCCCCGGTGCAGGAGGGGTGCGGGCCGCCGGCGGGGGCGCGGCCCCACCCTGGGTCACCGGCGCTACAGCGACACACTGTCGGCTGGCACACGCGCGGCGTGCAATGCGGGGCGGGGGCCGTCCCGAGCGGGGCGCCCCGCCCGCGACGGCGGGGGGCTGAGCTCGAACGCTCCACGCCCCCGCCCCGGTTCCGCGTGGCGGGCCGACCGTGCGCGCTGATCCGCCTACCGCCCACGCCCGGCCCCCGCGGCGGCCGGCGCGCGGGGGCTAACAGGTGGACGCCGGGCGCTTCCCTGGCTGCCGCCTGTGCCGCGGGTCGACCGGAGGGCAGCCCCAAGGGCAGGGCCCCGGCGCGGCGCCGCCCCCGTCTGGGCGGCCCGGGGGCGGCACCCCGGGGACGCGGCGCGGGGCTGCCCCGCCCCACGCAGCGTGCCTAG     
A       TATTACAGATTATTCATAATTAGATGTTATAATTAACATGTGTTCTATTAGTTTGTAGTATATTCAAATGATCCTCTTGTTTTAAATACTACCTAATTTAAAACAAATAGATAATTGTGTTTATAGACTTATATTTAGCCACTAAAATCAATTTATAAAATAATAATATATAACCAAATAGTTCCACTCTATCTATGATAATATCTCACTTAACTATATGTGTTATGTACAAATTAATTAATGTTTTAATAATTTTAAAATCAATATTTTTAATAAATGAAGTGTATTATCAACTTATAACCAAATAAACTCAACTTAATCGTTTAGTATGTATAAAAACTTAACAAATATTTTAGAAACTAATTTAATTAGTTTAAATATAATATCATTATATAATAATACTATATTAAATATTAAAATAAATATTCGTAATTTAGTAATTTGTGCTTAAGAACTTAAATTGTGGTAATATATGAAAATACAAAACATTGCTCAAAAAAAAATTAAATAAATTTAATCTGGATCCGCTTTCTATTTATTTGTTGAAATATGTGATGTAAAAGAATTTAAAATTTAAAATATTATTAGTTCAGTTTTTTTATAATTTTACCTTGAGTATAAAGATTTTAAAAGTTCCATACTTTCTTTATAATTATTAAAATTGATTTTATGATTATCTTTAAGTCTAATTCGATTAATATTAAAATCAAGGTTCTTAGAAAGCAATAATTTTCTTCTGTTTAAGAAGTTGATTGTTTAAGTATCTTGTATGAAAACGACCGACATGTTTAGGGATTAAAAATTAATTTAATAGTTAAACGTTTTCTATAATTATAGAATATATTATATTTTAGAATTTTTATTGCGTATTCGCATCAACGCTACACACTTGTAGTATGAGACATATTAAAAACTAAAATAATATAGTATTACTACTATTTAATAGATGAAAAAATACTTAAATATTTAGAATCTTGCTAAACTGATATTTGTATATCATTCTACATGCCATTAAATAAGACATTCTCAGTGTTGGTAATCCGCTACCACGGTAAAAGTGCTCACCTTATAGTAGGTACCCTCGAACCAAAACTTAGAGACGTTAAACTGCCTCGTTGCACAGAATTACTCATGTAACTGATGAGATCTAGTATAGGACTCACCTCAGTGTAATTCGGTTTCCAATTCTATTGTCGTCGTCGTTCGTAATGAGACGTAAACGCGATTTCAAAAAATTTTTTCCCGAGGCGGTTGTATCTCATCGCAACCATTTAGCGGTCTGTAAAAGTTTCCCAATGCGCAGTATGCGATCAACATACCCTTTTCTTACTGGTGTACTTAGATATATCTAATTCAGTATTGTCGGCGAGCTTAGAACTTAGAGTGCAAGTTAAGAGAGCTCACCTTCCTTGTAGGCTCACTGGTGATAGTCAAAAGATCCATTGATTACAGGTTTAAAACAGCCCGTTTGTACAAGTAATCTAGATTAACGATTCGAGTACCGATGTGTAGGATAATATCTTTATAATAATACGATTGACACCTACATAACAAGTCTAGCAAATACTATACCTTCTGTTTAACCATCATTTCAGCGGTTTCTGCCAATATGCCTACGGTTTGGAGGTGCAATGTCGCTGTACGTTTCGAAAACCGTCTAAAGGTTTAAAAACTACTTGATTCGCTTTCTGGACAGGGTGACTAGGATCTAAGATAACATCAATGCAGGGGCACAGTACCCCATACTCTCTATCCAGATTGGTGTTTAAGGTAGAAAGTATCACGGATCTTCCACGTGTCTGTACGCCAATTACGCCGCTACACAAATTATAATAGGGACTGCCTATGAAATGTCTAAAATCAGATCGACCTATCTAACCTAGTAGCATCAATTCGCGTTTGTAGTGTTTCTAGAAAGACTATATTCAACTATCAGACTAACGATGTTAGTGGATATATTTTTTACAAAGAAGAAAGAGGGCGGCTTGGAGGTATTAATCTGGGCGGGCTGGTCCCTCGAAGTAAACAGTGTAACGGTAGCTGCCGTGCTAGGCTGTCCAGCAGTCCTCCCAGGGAGACCGCTTGTACCGAGGTTTGAGAGCCTCAGCCTATAGCGCATGTAGTCCGGTACAGCTTGCTGTTACCGTGCTCACGCGCGCCAGCGCACTCTGTTTCGGGCAACTCAGTACTATTTCCAAAAGGGGCACCGGACCCCTGTCCGTAAGTCAGCGCTGCAATTGTTCCTGCACCCGCACGGAGCATCTGCCCAGTGTAGGATCGATACATGTGCATGTGGCGCCCTGCGGCACGTTCAACCCGTACGATTTCTATGTCATGGACCAGTCGCTGCCGGCCAAGGCCAAGGGCGAAGGTCCCGAGCTGTTCGCCCGAAGAGGACGTCCAGGCCGGTATGGTTCGGCCAAAGTCCAGTAGGTAACTTGTAGGGCTGATGCCGCTTCATGCACCCAACTGTTTACCGCTTTGTGTTATCCGGCCCGTCCGCCGCCAGGGAGGCCGAGGAAAACGACCTGGCGAGGTTCCTTCCGCATGGGCAACACCCCGTTCCCCCGGAAACATTCTATTTGGGAAAACATGGGCACAGAACGACGCGGCACGTCAGGGCGCGTCACCTCGACAGCCAACCCCATCTCCGTCGACAAAGGAGTGGAAGAAGGCTGCTCCCGGGCATTCACCGCCGCAGGGCATCCCGTTCCAGCGGGCTTACTCAGACAACCGCGTCATGTCATCCTCGGATGCCCGCGCTAGTCACCTTAGCACCCGCGCTGAGACACCGCAGGCGAGGGTGGGGCCTATCAGCTCCATTGTGACGAGAGAATCTTCGGCCGATAACCGACACACCTCCCAGACATCGAGGTGCGAAGGGTCCCGGTGATGATGTTGGCACGCGCTACAGCATGGCCGGTCGCAAATCACGCTTGCCCCGTGCGTTCGGTCTAACGCTAGTAGCAACTCCAACCAAAGTAAGCTCCCTTGGCGAACGGCCGGGGACCCGGCGGGGCGGGCCGACTCGGGCCCCTAGGCGCAGCCTCTCCACCCCGCTGGGCGTTGTGCGAGCCTTATGGTTTCACGGCGAGCGGGGAGACGCGGCCGCCCGGCTCGGAGCGGCTCACGCTCTCCCTCCGAGGGGGCGAGCGGCAACGAGGCGCCCGCGCCTCCGAGGCGGCAACACCCCGCGCCGCTAGAGGTCGGCGCCTAGCGCAACGGCACATGCTCAGCCGCGTTGAGCACGCGGTAATCCTGTCGCCCCACCTGCGGCCGGTCCGGCGGCTAGGCGCGGGCGGGGATCACCCTTCAGCGGGCCCCTGAGGCAGCGGGTCTCCGCTCGAGCCGGCGCACCGCCTGCCCCGTCCGCTCCCCCGCCCCTCCGCGGGTGCGACCCCGGCGGGCGGGGGCGTCGCGCGGGACCCTGGCAAGCACAAGCTGGTCGTCCGCGGCGTCCCCGTCCGGCCGGGGCCCGGCGCCGCGGGGCGATCCCGACCGGAGAGGGACCGCGGCCTGCCCAGATCGCCCGCGAGGCGACCTGGATGCGGTCCCACGCTACGTCCCGGTGCGCGAGGGGTGCGGGCCGCCGGCTGGGGCGCGGCGCCACCCTGGGTCACCGGCGCTACAGACACACACTGTCGGCTGGCACACGCGCGGCGTGCAATGCGGGGCGGGGGGCGTCCCGAGTCGGGCGCCCCCCCCGCGGCGGCGGGGGGCTGAGCTCGGACGCCCCACGCCCCCGCCCCGGTTCCGCGTGGCGCGCCGGCCGAGCGCCCTGATCCGTCGACCGCCCCCGCCCGTCCCGCGCGACGCCCGGCGCGCGGGGGCTAACAGGTGGACGCCCGGCGCGTCCCCGGCTGCCGCGTGAGCCGCGGGTCGACCGTAGGGCGGCCCCAAGGGCAGGGCTCCGACGCGGCGCAGCCCCCGTCTGGGCGGCCCGGGGGCGGCAGCCCGGGGACGAGGCGCGCGGCTGCCCCGTCCCACGTGGCGGGCCTAG     
B       TATTACAGATTATTCATAATTAAATGTTATAATTAATGTGTATTCTGTTGATTTGTAGTATGTTCAAATGATCCTCTTATTTTAAATACTACCTAATTTGAAACAAATGAGTAATTGTATTTATAAACTTATATTCAGCCACTAAAATCAATTTATAAAATAATAATATATAACCAAGTAGTTCCACTCTATCTATAATAATATCTCACTTAACTGTATGTGTTATGTACAAATTAGTTGATGTTTTAATAATTTTGAAATCAATATTTTTAGTAAATGAGGTATATTATCAACTTGTAACCAAATAAACTCAACTTGATCATTTGATATATATAATAACTTAACAAATATTTTAGAAACTAATTTGATTGATTTAAATATAATTTCATTGTATAATAATACTATATTAAATATTAAAATAAATGTTCATAATTTAGTAATTTATGCTTAAGAACTTAAATAGTAATAATATATGAAAATACAAAACATTGCTCGAGAAAAAATTAAATAAATTTAATCTAAGACAACTTTCTATTTATTTGTTGAAATATATGATGTGAAAGAATTTGAAATTTAAAGTATTATTAGTTCAATTTTTTTATAATTTTACCTTAGGTATAGGAATTTTAAAAATTCCATACTTTCTTTATAATTATTAAAATTGATTTTATGATTATCTTTAAGTCTAATTCGATCAGTATTAAAATCAAAATTCTTAAAAAACAGTGATTTTCTTCTATTTAAGAAGTTGATTGTTTAAGTATCTTGTATAGAAACGACCAACATATTTGGAAATAGAGAATTAATTTAATAATTGGACATTTTCTATAATTATAAAATATATTATATTTTAAAATTTTTATTGCGTATTCGCATCAACACTACACACTTGTAGTATAAAACATATTAAAAACTAAAGTGATATAGTATTACTGCTATTTAATAAGTGAAGAAATACTTAAATATTTGAAATCTTACTAAACTAATATTTGTATATCATTCTACATGCCATTAAATAAAACATTCTCAGTGTTGGCAATCTGCCACTACGATAAGGGTGCTCACCTTATAGTAGGTACCCTCGACCTATAGCTTAGAGACGTTACACTGCCTCGTCGCACAGAATTACTCCTGTGACCGATGAGATCTAGTATGGCCCTTACCTCAGTGTAATTTGGTCTGCAATTCTATCGTAGTTGTCGTACGTAATGAAACGTAATCACGATTTCAAAACATTTTTTCCCGAGGTGGTTGCATCTCATCGCAACCATTTAGCGGTCTGTAAAAGTTTCCCGATGCGCAGTATGCGATCAACATACCTCTTTCTTATTAGCGTACTTAGATATATTTAGTTCAGTCTTGTCGGCTTGCTTAGAACTTAGAGTGTAAGTTAAGAGAGCTCATCATCCTTGTAGGTTCTCTGGTGGTAGTTAAAAGATCCATTGATTACGGGTTCAAAACAGCCCATCTGTACAAGACAACTAGATTAGCAATTCGAGTACCGATATATAAGATAATGATTTTATAATAATTTGATTGACACCTACACAACGAGTCTAACAAATACCATGCCTCTTATTTTATCATCATTTTAGCGGCCTCTGCCATTATGTCTGCGGTTTAGAGGTTCAAAGTTACTATACGTTTCGAAAACCGTTTAGGAGTTTGAAAACCACTTGATTCGCTTTTTGGATAGGGTGATTAGGACCTAAGGTAACATCAATGTAGGGGCCTAGTACCCCATACTCTTTATCCAGATTGGTGTTTATGGCAGGAAGTATCAAGGATCTTCCACTTGTCTGTACGCCAATTACGCTGCTGCACAAATTATAATAGGAACTTTCTATGAAATGCCTAAAATCAGACCGACGAATCTAACCTGATAACATCAATTCGTGTTTATAGTGTTTCTAGAGAGCCTATAACCAACCATTAGACCAGCGATGTTGGTGGAAAAATTCTTTACAAAGGAGAAAGAGGGCGGTTTGGAGGTATTAATATGGGCATGCTGATCCCTCGGAGTAAACAGTGTATCGGTAGCTTCCGTGCTAGGCTTCTCAGCAGTCCTCCCAGGGGAACCGCTTGTAGCGAGGTTTGGGAGCATCAGCCTATAGCGCATTTAGTCCGGCACAGCTTGCTGTTGCCGTGCTCACGCGCGCCAGCGCACTCTGTTACTAGCAACTAGGTACTATTTCCAAAAGGGGCACCGAACACCTCTCAGTAAGTCGGCCCTGGAATTGATCCTGCACCCGCCCGGAGCCTCCGCCTAGCGTGGGACCGAGACATGTGCAAGTCGCGCCTTGCGGCATGTTCAGGCCTTACGATTTCAACGTCAAGGACCAGTCGCTGTAGGCAAAGGCCAGGGGCGAAGGTCCCGAGCTATTTGCCCGAAGAGGGCGTCCTGGCTGGTGTGGTTCGGCCGAGGTCCAGCGAGTGACCTGTAGAGCCGATGCCACTTCACGCACCCAACTAGTTACCGCTTTGTGTTATTCGGCCCGTCCGCCACCTGGCAGGCCGGGGAAAACGACCTGGCGAGGTTCCTCCCGCATGAGCAACACCCCGTTCCCCTGGGAGCATTCTATTTGGAAAAACATGTGCACAGATCGACGCGGCACGTCAAGACGCGTCACCTCGGCAGCCAACCCCATCCCCGCCGACAAAGGAGTGGAAGAAAGGTGGGCCCGGGCATTCACCGCGGCAGGGCATCCCGCTCCGGCGGGCTTATACAGACAGCCGCGTCATGGCATCCACGGATGCCCACGCTAGTCGCCTTAGCACCCGCGCTGGGACGCCGCAGGCTAGGGATGGACCTATCAGCTCCATTGTGACGAGAGAATCTTGGGCCGATAACCGACACACCTCCCAGGCATCTAGGTGCGATGGGCACCGGTGATAATGTTGGCAAGCGCTATAGCATGGCTGGTCGCAAATCACGCTTGCCCTGTGCGTGCGGTCTAGCGCTAGTATCAACTCCAACGAAAGTAAGCTCCCTTGGCAAACGGCCGGGGACCCAGTGGGGCGAGCCGACTCGGGCGCCTAGGCACAGCCTCTCCACCCCGTTGGCCGGTGTGCGAGCCTTACGGTTTCATGGCAAGCGGGGGGACGCGGCCGCCCAGTTCAGAACTGCTCACGCCCTCCCTCCGAGGGCGGGAGCGGCAACGAGGCGCCCGCGCCTCCCAGGCGGCAACACCCCGCGCCGCTAGAGGTTGGTGCCTGACGCAACGGCACACGCGCAGCCGCCTCGGGCACGCGGTAATCCTCTCGCGCCACCTGCTGCTGGTCCGGCGGCAAGGCGCGGGCGGGGACCACCCTTCAGGGGACCCCTGAGGCAGCGGGTCTCCGTTCGAGCCGGCACACCGCTTGCCCCGTCCGCGCGCCCGCCCCTCCGCGGGGGCGACCCCGGCGGGGGGGGGCGTGGCGCGGGGCCCTGGCAGGCACACGCTGGTCATCCGCGGCGTGCCGGTTCGGGCGGGGCGCGGCGCCGCGGGGCGATCCCGACCGGAAAGGCACCGCGGCCGCCCCAGGTCGCCCGCGAGGCCATCTAGATGTTGTCCCACGCTACCGCCCGGTGCCCGAGGGGTGCGGGCCGCCGGCGAGGGCGCGGTGCCACCCTGGGTCACCGGCGCTACAGCTACACACTGTCGGCTGGCACACGCGCGGCGTGTAATGCGGGGCGGGGCCCGTCCCGAGGAGGGCGCCGCGCCCGCGACGGCGGGGGGCTGAGCTCGGAGGCCCCACGCCCCCGCCCCGGTTCCGTGTCGCGGGCCGGCCGGGCGCACTGATCCGTCAACCGCCCGCGCCCGGCCCCCGCGACGCCCGGCGCACGGGGACTAACAGGTGGACGCCGGGCGCGTCCCTGGCTGCCGCGTGTACCGCGGGTCGACCGGAGTGCGGCCCCAAAGGCAGGGCGCCGTCGTGGCGCTGCCCCCGTTTGGGCGGCCCGGGGGCGGCACCCCGGGGACGCCGCACGTGGCTGCCCCGCCCCACGCCGCGGGCCTAG     
C       TATTACGGATTATTCATAATTAAATGTTATAATTAGCATATATTCTGTTGATTTATAGTATATTCAAATAATCCTCTTATTTTAAATACTACCTAATTTAAAACAAATAAATAATTGTGTTTATAAACTTATATTTAGCCACCAAAATCAATTTATAAAATAATAATATATAACCAAATAGTTCCACTCTATCTGTGGTAAAGTCTCACTTAACTATATGTGTTATATACAAATTAATTAATATTTTAATAATTTTGAAATCAATATTTTTAATAAATGAAATGTGTTATCAACTTGTAACCATATAAACTCAACTTAATCATTTAGTATGTATAATAACTTAACAAATATTTTAGAAACTAATTTAATTAATTTAAATGTAATGTCATTATATAATTATACTATATTAAATATTAGAATAGGTATTCATTATTTAGTAATTTGTACTTGAGAACTTAAATTATAATTATATATGAAAGTACAAAACATTGCTCAAAAAAATATTAAATAAGTTTAATCTGAGACAGCTTTCTATTTTTTTATTGAAATGTATAATATAAAAGAATTTGAAATTTAAAATGTTATTAGTTCAATTTTTTTATAATTTTACCTTAAGTATAAAAATTTTAAAAGTTCCATGCTTTCTTTATAATTATTAAAAATAATTTTATAATTATCTTTAAGTCTAATTCGATTAATATTAAAATCAAAATTCTTAAGAAACAATAATTTTCTTCTATTTAAGAAATTGATTGTTAAAATATCTTATATGGAAACGACCGACATGTTTAGAAATTAAGAATTAATTTAATAATTAAACGTTTTCTATAATTATAAGATGTATTATGTTTTAAAATTTTTATTGCGTATTCGCATCGACGCTGCACACTTGTAATATAAAACATATTAAAAACTAAAATAATATAGTATTACTACTATTTAATAAGTAAAAAAATACTTAAATATTTAAAATCTTGCTAAACTAGTATTTATGTATCATTCTACACGCAATTAAATAAAATACTCTCAGTGTTGGTAATCTGCCACCACGGTAAGGGTACTCACCCTATAGTAGGTACTCTCGATCCCTGGCTTAGAGACGTTACACTGCCTCGTTGCACAGAATCACTCCTGCAACTGATAAGATCTAACACGGGACCCACCTAAGTGTAATTCGGTCTACAATTCTATTGTCGTTGTCGTTCATAATGAAACATAGTCGCGACTTCAAAAAATTTTTTCCCAAGGTGGTTGTATCTCATCACAACCATTTTGCGGTCTGCAAAAGTTCCCCAATGCGCAGTATGCGATCAACGTATCTCTTTCTTATAAGTGTTCTTAAATGTATCTAATTCAGTCATGTCGGCCGGCTTAAAACTTAGAGTGCAAGTTAAGAGGGCTCATCATCCTTGTGGGTTCTCTGGTGATAGTTAAAAGATTCATTGACTATGAGCTCAAAACAGCCCATTTGTATAAGGAAACTAGATTAACGATTCGAGTATCAATGTATAGGATAATGACTTTATAATAGTGTGATTGATACCTACAGAACAAGTCTACCGAATACTATGCCTCCCATTTAACCATCATTGTAACGGCTTCTGCTAATATCCATGCGGTATGGAGGTTCAAAGTTACTGGACGTTTCGAAAACCGTCTAGGAGTCTGAGAACAACTTGATTCGCTTTTTGGAAAGGGTAACTAGGATCTACGGTAACATCAACGTAGGGGTACGGTACCCCATAACCTTTATCCAAATTGGTGTTTATGGCAGAAAGTATCACGGATCTTCCACTTGTCCGTACGCCAATTACGCCGCTACACTAATTATAATAAGAATTTTCTACGAAATGCTTAAAATCGGATCGATCCATCTTGCTTGGTAGTATCAATTCATGTTTGTAGTGTTTATAGAGTTATTATAACCAATCATTAGACTAACGATGTTAGTGGAAACATTCTTTGCAAGGAAGGAAGGGGGCGGCTTGGAGGTATTAATATGGGCAGGCTGGTCCCTCGGAGTAATCGGTGTACCGGTAGCTACCGTGCTAGGCTGTTCAGCAGTCCTCCCAGGGGGACCGCTAGTACCGAGGTTTGGGAGCGTCAGCCTATAGCGCATCTAGTCCGGTACAGCTTGCTGTTGCCGCGCTCGCGCGCGCCAGCGCACGCAGTTACGAGCAACTAAGTACTATTTCCAAAAGGAGCGCCGATCCCCTCTCAGTAAGTCGGCACTGTAATTGCTCCTGCACCCGCGCGGAGCGTCCGCCCAGGGTAGGACCGACACATGCGCAAGTCGCGCCCTGCGGCATGTTTAGTCCTCACGATTTCCACGTCACGGACCAGTCGCTGCCGACTAAGGCCAAGGGCGAAGGCCCCGAGCTGTTCACCCCAAGAGGACGTCCAGGCTAGTGTGGTTCGGCCGAAGTCCAGTAGCTGACCTGTAGAGCCGATGCTGCTTCACGCACCCAACTCGTCACCACTTTGTGTTATTCGGCCCGTCCGCCGCCAGGCAGGCCGGGGAGAACGGCCTGGCGAGGTTCCTTGCGCATGGGCAACACCCCGTTCCCCCGGAGACATTCTATTAGGAAAAACATGGGCACAGGACGACGCGACACGTCAAGGCACGTCGCCTCGGCAGCCAATCCCATCCCCGTCCACAAAGGAGTGGAAGAAAGGTGCGCCCGGGGATTCACCGCCGCAGGTGATCCCGTTCCAGCAGACTTACACAGACACCCGCGTCATGTCATCCACGGATGCCCACGCTAGTCGCCTAAGCACCCCCGCTGGGATACCGCACGCTAGGTAAGGACCTATTAGCTCCATTATGACGGGAAAATCTTGGGCCGATAACCTACACACCTCGCAGACATCGAGGTGCGAAGGGCCCCGGTGATGATGTTGTCACGCGCTACAGCACGGCCGGTCGCAAATCACGCTCGCCCTGTGCGTCCGGTCTAACGCTGATACCAACTCCAACCAAAGTAAGCTCCCCCGGCGAACGGCCGGGGACCCCCCGGGGCGGGCCGACTCGGGCGCCTAGGCGCAGCCTCTCCACCCCGCTGGACGCTGTGCGAGCCTTACGGTTTCACGCCTAGCGGGGCGACGGGGCCGCCCGGCTCAGAGCTGCTCACGCCCTCCCTCCGAGGGCGCGAGCGGCAACGAGGCGCCCGCGCCTCCCAGGCGGCAACACCCTGCGCCGCTAGAGGTCGGTGCCTGGCGCAATGGCACACCCCCAGCCGCCTCGGGCACGCGGTAATCCTCTCGCCCCACCTGCTGCTGGTCCGGCGGCAAGGCGCGGGCGGGGATCGCCCTTCAGTGGCCCCCTGAGGCAGGGGGTCTCCGTCCGAGCCAGCACACCGCCTGCCCCGTCCGCCCGCCCGCCCCTCCGCGGGCGCGACCCCGGCGGGTGGGGGCGAAGCGCGGGGCGCTGGCAGGCACAGGCTGGTCTTCCGCGGCGTCCCCGTGCGGCCGGGGCACGGCGCCATGGGGCGATCCCGACCGCAAAGGCACGGCCGCCAGCCCGCGTCACCCGCGAGGCTACCTCGATGTAGTCCCACGCTACCTCCCGGTGCACGAGGGGTGCGGGCCGCCAGCCCGGCCGCGGCGCCGCCCTAGGTCACCGGCGCTACAGCGACACACTGTCGGCTGGCACACGCGCGGCGTGAAATGCGGGGCGGGGGCCGTCCCCAGGAGGGCGCCGCGCCCGCGCCGGCGGGGGGCTGAGCTCGAACGCACCACGCCCCCGCCCCGGTTCCGCGTGGCGAGCCGACCGGGCGCTCTGATCCGTCGACCGCCCGCGCCCGGCCCTCGCGGCGCCCGGCGCACGGGGACTAACAGGTGGACGCCGGGCGCGTCCCCGGCTGCCGCCTGCGCCGCGGGTCGACCGGAGGACAGCCCCAACGGCAGGGCCCCGGCGCGGCGCCGCCCCCGTCTGGGCGGCCCGGGGGCGGCACCCCGTGGACGAGGCGCGCGGCTGCCCCGCCCCACGCGGCGCGCCTAG     
D       TATTACAGGTTATTCGTAATTAGATGTTATAATTAGCGTATATTCTATTGATTTGTAGTATATTCAAATGATCCTCTTATTTTAAATACTACCTAATTTAAAACAAATAAATAATTATATTTATATACTTATATTTAACCACTAAAATCAATTTATAAAATAATAATATATAACCAAATAGTTCCACTCTATCTATGATGATGTCTCGCTTAACTATATGTGTTATGTACAAATTAATTAATGTTTTGATAATTTTAAAATCAGTATTTTTAATAAATGAGGTGTATTATCGACTTGTAACCAAATAAACTCAACTTAATCATTTAGTATATATAGTAACTTAACAAATATTTTAGAAACTAATTTAGTTAATTTAAATATAATGTCATTATATAATAATACTGTATTAAATATTAAAATAAGTATTCTTAATTTAGTAATTTATGCTTAAGAACTTAAATTATAGTAATATATAAAAATGCAAAACATTGCTCAAAAAAAGATTAAATAAATTTAATCTGAAACGGCTTTCTATTTATTTGTTAAAATGTGTAATATAAAAGAGTTTGAAATTTAAAGTATTATTAGTTCTATTTTTTTATAATTTTACCTTAAGTATAAGGATTTTAAAAATTCCATGCTTTCTTTATAATTATTAAAATTAATTTTATGATTATCTTTAAGTCTAATTCAATTAGTATTGAAATCAAAATTCTTAGAAAACAATAATTTTCTTCTATTTAAGAAATTGGTTGTTTAAGTATCTTATATGAAAACGACCGACATATTTAGAGATTAAGAATTAACTTAATAATTAAACGTTTTCTATAATTATAAAATATATTATGTTTTAAAATTTTTATTACGTATTCGCATCAACAATACACACTTGTAGTATAAAGCATATTAAAAACTAAGATAATATAGTATTACTGCTATTTAATAGGTAAAAGAATACTTGAATATTTAAAATCTTGCTGAACTAATATTTGTATATCATTCTATATGCCATTAAATAAAAAATTCTTAGTGTTGGTAATCTGCCACCACGGTAAGGGTGCTCACCTTATTGTAAGTACCCTCGAGCCACAGCTTAGAGACATTACACTGCCTCGTTGCACAAAATTACTCCTGTAACTGATGATATCTAATATGGAACTCACCTCAGTGTAATTCGGTCTGCAATTCTATTGTCGTTGTCGTTCGTAATGAAACGTAATTGCGACTTCTAAAGATTGTTTCCCAAGGTGGTTGTATCTCATCGCCACCATTTAGCGGTCTGTAAAAGTTACCCAATGCGCAGTATGCGATCAACATACCTCTTTCTTATTAGTGTACTTAGATTTATTTAATTCAGTCCTGTCGGCTAGCTTAACACTTAGAGTGTAAGTTAAGAGGGCTCACCATCCTTGTAGGTACCCTGGTGATAGTTAAAAGATTCATTGATTATGGATTCAAAACAGCCCATTTATTCAAGAAAACTAGGTTAACGATTCGGGTACCAATGTATAAGATAATGACTTTATAATAGCATGATTGACACCTACACAATAAGTCTACCAAATACTATGCCTCTCATTTAACCATCATTTTAGCGGTTTCTGCCAATATACCTGCGGTTTAGAGGTTCAAAGTTGCTAAACGCTGCGAAGTCCGTCTAGGGGTTTGAAAACTACTTGATTCGCTTTTTGGAAAGGGTAACTAGGATATAAGGTAACGTCAACGTAGGGGCATAGTACCCTATACTCTTTATCCAAATTGGTGTTTAAGGCAGAAAATATCACGGACCTTCCACTTGTCTATGCGCCAATTACGCCGCTACACGAATTATAATAGGAACTTTCTATGAAATGCCTATAATCAGACCGACTCATCTGACCTAGTAGTATCAACTTGTGTTTGTAGTGTTTCTAAAAATATTTTAATCAATTATTAGATTAACGATGTTAGTGGAAATATTCTTTGCAAGGCAGCAAGAGGGCGACTTGGAGGTATTAATGTGGGCAAGCTGATTCCTCGGAGTAAACGGTGTACCGGTAGCTGCCGTGCTAGGCTACTCAGCAGTCCTCCCAGGGCGACAGCTAGTACCGAGGTTTGGGAACCTCAGCTTATGGCGCATTTAGTCCGGCACAGCTTGCTGTTGCCGGGCTCACGCGCGCCGGCGCATTCGGCTCCGGGCAACGGAATACTATTTCCAAAAGGGGCACCGATCTCCTCTCGGTAAGTCGGCTCTGTAATTATCCTTGCACCCGCGCGGAGCAGTCGCCCAGCGTAGGACCGATAGATGTGCAAGTCGCGCCTTGCGGCATGCTCAGTCCTCACGATTTCTACGTTATGGACCAGTCGATGTCGGCAAAGGCCAAGGGCGAAGGCCCCGAGCTGTTCGCCTGAAGAGGACGTCCAGGCCGGTGTGATTCGGCCGAAGTCCAGTAGCTGACATGTAGAGCCGATGCCGCTTCACGCACCCAACTCGTTACCGCTTTGTGTTCTTCGACCCGTCCGCCGCCAGGCACGTCGGGGAAAACGGCCTGGCCAGGGTCCTTCTGCATGGGCAACACCCCGTTCCCCTGGAGGCATTCTATCAGGAAAAACATGAGTACAGAACGACCCAGCACGTCAAGGCGCGTCACCTCGGCAGCCAACCCCATTCCCGTCGACAAAGGAGTGGAAGAATGGTGCCCCCGGGCATTCACCGCCGCAGGTCATCCCGTTCCAGCGGACTTACTCAGACAACCGCGCCATGTCATCCGCGGATGCCCACGCAAGTCGCCTCAGCACCCGCGCTGGGACACCGCAGGCTAGGAAGGGGCCTATTAGCTCCATAGTGACGAGAGAATCTTGGGCCGATAACCGACACACCTCCCAGACAGCGAGGTGCGAAGGGCACCGGTGATGATGATGGCGCGCGCTATAGCATGGCCGGTCGCAAATCACGCTTGCACCGTGCGTTCGGTCTAACGCTGGTACCAACTCCAACCAAAGTAAGCTCCCTTGGCAGACGGCCGGGGACCCAGGGGGGCGCGCCGACTCGGGCGCCTAGCCGCAGCCTCTCCACCCCGCTGGTCGGTGTGCGAGCCTTACGCTTTCACGGCTAGCGGGAAGACGGGGCCGCGCGGCTCAGAGCTGCTCACGCCCTCCCTCCGAGGGTGCGAGCGGCTACGAGGCGCCCGCGCCTCCCAGGCGGCAACGCCCTGGGCCGCTAGAGGTGGGCGGCTGGCGCAACGGCACACCCCCAGCCGCCTCGAGCACGCGGTAATCCTCTCGCGCCAGCTGCTGCCGGTCCGGCGGCGAGGCGCGGGCGGGGACCACCCTTCAGCGGGCCCCTGAGGCAGGGGGTCTCCGGGCGAGCCGGCACACCGCCTGCCCCGCCCGCCCACCCGCCCCTCCGCGGGCGGGACCTCGGTGGGGGGGGGCGTAGCGCGGGGCGCTGGCAGGCACAAGCTGGTCGTCCGCGGCGTGGCCGTTCGGTCGGGGCACGGCGCCGCGGGGCGATCCCGACCGGAAAGGCACGGCGGCCCGCCCACGTCACCCGCGAGGCTACCTGGATGCGCTCCCACGCTACCCCCCAGTGCCCCAGGGGTGCGGGCCGCCGGCTCGGTCGCGGCGCCACCCTGGGTCACCAGCGCTACAGCGACACACTGTGGGCTGGCACACGCGCGGCGTGCAATGCGGGGCGGGGCTCGTCACGAGGGGGGCGCCGTTCCCGCGACGGCGGGGGGCTGATCTCGGACGCCCCACGCCCCCGCCCCGGTTCCGCGTGGCGGGCCGACCGGGCGCTCTGATCCGCCGACCGCACGCGCCCGGCCCCCGCGGCGCCCGGCACGCGGGGACTAACAGGTGGACGCCGGGCGCGTCCCGGGCTGCCGCCTGCGCCGCGGGTCGACCGGAGGGCGGCCCCAAGGGCAGGGCCCCGTCGGGGCGCCGCCCCCGTCTGGGCGGCTCAGGGGCGGCATCCCGAGGACGAGGCGCGCGGCTGCCCCGCCCCACGCAGCGTGCCTAG     
E       TGTTACAGGTTATTCATAATTAAAAGTTATAATTAACATATATTCTATTGATTTGTAGTATATTCAAATGATCCTCTTATTTTAAATACTACCTAATTTAAAACAAATGAATGATTGTGTTTATAAACTTATATTTGGCCACTAAAATCAATTTATAAGATAATAATATATAGCCAAATAGTTCCACTCTATCTATAGTGATGTCTCACTTAACTATATATATTATATACAAATTAATTAATGTTTTAATAATTTTGAAATCAATATTTTTAATAAATGAAATGTATTATCAACTTGTAACCAAATAAACTCAACTTAATCATTTAATATATATAATAACTTAACAAGTATTTTAGAAACTAATTTAGTTAATTTAAATATGATATCATTATATAATGATACTATATTAAATATTAAAATAAGTATTCGTAATTTAGTAATTTGTACTTGAGGACTTAAATTATAGTAATATATTAAAATACAAAACATTGCTCAAGAAAAGATTAAATAAATTTAATCTAAAACAGCTTTCTATTTATTTGTTGAAATATATAATATAAACGAATTTGAAATTTAAGGTATTATTAGTTCGGTTTTTTTATAATTTTACCTTGGGTATAAAGATTTTAAAAATTCCGTACTTTCTTTATGATTATTAAAATTAGTTTTATGATTATCTTTAAGTCTAATTCGATTAATATTAGAATCAAAGTTCTTAAAAAACAATAATTTTCTTCTATTTAGGAAGTTGATTGTTTGAGTATCTTGTATGAAAACGACCGACATATTTGGGAATTGAGAATTAATTTAATAGTTAAACGTTTTCTATAATTATAAAATATATTATGTTTTAGAATTTTTATTGCGTATTCACATCGACGCTACACACTTGTAATATGGAACGTATTAAAAACTAGAATAGTATAGTATTACTACTATTTGGTAGGTAAAAAAATACTTAGATGTTTAAAATCTTGCTAAACTAATATTTGTATATCATTCTACATGCCATTAAATAAACCACTCTTAGTGTTAGTAATCTGCCACCACGATAAGGGTTCTCCCCTTATAATAGGTGCCCTCGACCCATATCTTAGAGACGTTAAACTGCCTCGTTGCACAGAACTACTCTTGTGACTGATGAGATCTAATATGGAATTTACCTCAGTGTAATTCGGTCTACAATTCTATTGTCGTTGTTGCTCGTAATGAAACGTAATCGCGATTTCAAAAAATTTTTTCCCAAGGTGGTTGTATCTCATCGCAACCATTTAGCGGTCTGTAAAAGTTTCCCGATGCGCAGTATGCGATCAACACACCTCTTTCTTATTAGTGTACTTAGATATATTTATTTAAGTCCTGTCGGCCATCTTAGGACTTAGAGTGTAAGTTAGGAGAGCTCACTAGCCGTGTGGGTTCTCTGGTAATAGCTAAAAGATTCATTGATTATAGGCTCAAAACAACCCGCTTGTACAAGAAAACTAGATTAACAATTCGAGTACCAATATATAGGATAATGACTTTATAATATTATGATTGGTACCTACACAAAAAGTCTATCAAATACTATACCTCTCATTTAACCATCATTTTAGCGGTTTCTGCTATTATGCCTGCGGTTTGGAGGTTCAAAGTTGCTGAACATTTCGAAAACCATCTAGAAGTTTGAAAACTACTTGGTTCGTTTTTTGGGAAGGGTGACTAGGATTTAAGGTAATATCAATGTAGGGGCAAAGTACCCCATAATCGTTATCCAGATTGGTGCTTAGGGCAGAAAGCATCACGGATCTTCCACTCGTCTATACGCCAATTACGCCGCTACACAAATTATGATAGAAACTTTCTACGAAATGCCTAAAATCAGACCGACTTTTCTAACCTGATAACATCAATTTGTGTTTGTAGTGTTTCTAGAAATACTGTAATCAATAATCAGCCTAACGATGTTGGTGGAAATATTCTTTACAAGAACGAAAGAGGGCGCCTTGGAGGCATTAATATGGGCAAGCTGATCCCTCGGAGTAAACGGTTTGCCGGTAGCGGCCGTGCTAGGCTATTCAGCGGTCCTCCCAGGGGGACCGCTTGTGCCGAGGTTTGGGAGTCTCAGCCTATGGCGCAGTTAGTTCGGTACAGCTTGCTGTTATCGTGCTCAAGCGCGTCAGCGCACCCCGTTACGGGTAACTAGGTACTATTTCCGAAAGGGGCACCGAACCCCTCTCGATAAGTCGGCCCTGTAATTGGTCATGCACCCGCGCGGAGCATCCGTCTAGCGTAGGAGCGATATATGTGCAAGTCGCGCCGTGCGGCCTGTTCAGGCCCCACGATTTCAACGTCAAGGACCAGTCGCTGCTGGCGAAGGCCGGGTGCGAAGGTCCCGAGCTGTTCACCCAAAGAGGACATCCAGGTCGGTGTGGTTCGCCCGAGGTCCAGCAGCTAACCTGTAGAGCCGATGCCACTTCACGAACCCAACTCGTTACCGCTTTGTGTTGTTTGGCACGTCCGCCGCCAGGCACGCCGGGGAAAACGACTTGGCGAGGTTCCTTCCGGATGGGCAACACCCCGCTCCCCTGGAGGCATTCTATTAGGGAAAACATGGGCACAGAACGACGCAGCACGTCAAGGCGCGTCACCTCGGCAGCCAACCCCAACCCTATCCATAAAGGAGTGGAAGTAAGATGTGCCCGGGTATTCAGCGCCGCAGGGCATCCCGTTCCAGCGGGCTTATTAATACAGTCGCGTCATGTCATCTTCGGATGCCCGCGCTAGTCGCCTCAGCACCCGCGCTGGGACACCGCAGGCTAGGGAGGGGCCTATTAGCTCTATTCTGACGTGAGAACCTTGGACCGACAACCGACACACCTCCCAGACATCGAGGCGCGAAGGGCTGCGGTGATGATGTTGGCACGCGCTAAAGCATGGCTGGTCGCAAATCACGCTTGCCGGGTGCGTCCGGTCTATCGCTAATATCAACTCCAACCAAGGTGAGCTTCCTTGGCGAAGGGCCGGAGACCCGATGGGGCGAGCCGACTCGGGCCCCTAGGCGCAGCCTCTCCACCGCGCTGGCCGCTGTGCGAGCCTTACGGTTTCAGGACGAGCGGGGAGACGCGGCCGCCCAGCGCAGAGCCGCTCACGCCCTCCCTCCGAGGGGGCGAGCGGCGACGAGGCGCCCGCGCCTCCCAGGCGGCAACCCCCTGTGCCGCTAGAGGTCGGCGGCTGACGCAACGGCACACGCTCAGCCGCCTGGCGCACGGGGTAATCCTCTCGCCCCAGCTGCCGCCGGTCCGGCGGCCAGGCGCGGGCGGGGACTGCCCTTCAGCGGGCCCCTGAGGCAGCGGGTCTCCGTGCGAGCCGGCGCACCGCCTGCCCCGTCCGCTCGCCCCCCCCTCCGCGGGGGCGACCTCGGCGGGCGGGGGCGTCGCGCGGGGCGCTGGCATGTACATGCTGGTCATCCGCGGCGTCCCCGTCCGGCCGGGGCACGGCGCCGCGGGGCGATCCCGACCGGAAAGGCACCGCGGCCCGACCACGTCTCCCGCGAGGCTACCTGGATGTGGTCGCACGCTACCTCCCGGTGCCAAAGGGGTGCGGTCCGCCCGCGCGGGCGCGGGGCCACCCTGGGTCACCGGCGCTACAGCGACACACTGTCGGCTGGCACACGCGCGGCGTGCAATGCGGGGCGGGGGCCGTCCCGAGTGGGGCGCCGCGCCCGCGGCGGCGGGGGGCTGAGCTCGAAGGCCCCACGCCCCCGCCCCGGTTCCGCGTGTCGGGCCGGCCGCGCGCTCTGATCCGGCAACCGCCCGCGCCCGGCCCCCGCGGCGGCCGGCGCGCGGGGACTAACAGGTGGACGCCGGGCGCGTCCCTGGCTGCCGCGTGCGGCGCGGGTCGACCGGAGGCCGGCCCCAAGGGCAGGGCGCCGTCGCGGCGCCGCCCCCGTCTGGGCGGCCCGGGGGCGGCAACCCGGGGACGGGGCGCGCGGCTGCCCCGCCCCACGCGGCGGGCCTAG     
F       TATTACAGATTATTCATAATTAAATGTTATAATTAACATATATTCTATTAATTTATAGTATATTCAAATGATCCTCTTATTTTAAATACTACCTAATTTAAAACAAATAAATAATTGTGTTTATAAACTTATATTTAACCACTGAAATCAATTTATAAAATAATAATGTATAACCAAATGGTTCCACTCTATCTGTAATAATATCTCACTTAACTCTATATGTTATGTACAAATTGGTTAATGTTTTAATAATTTTAAAATCAATATTTTTAATAAATGAAGTTTATTATCAACTTGTAACCAGATAAACTCAACTTAATCGTTTAGTATATATGATAACTTAGCAAATATTTTAGAAACTAATTTAATTAGTTTGGATGTAATATCATTATATAATAATACTATGTTAAATATTAAAATAAATATTCGTAATTTAGTAATTTGTGCTTAAGAGCTTAAATTATAATAATATATAAAAGTACAAAACAATGCTCAAAAAAAAATAAAATAAATTTAATCTGAAACAGCTTTCTATTTATTTGATGAAATATATAATATAAGAGAATTTGAAATTTAAGATATTATTAATTCAATTTTTTTATAATATTACCTTAGGTATAAAGATTTTAAAAGTTCCATACTTTCTTTATGATTAATAAAATTAATTTTATGAATATCTTTAAGTCTAATTCGATTATTATTAGAATCAAGGTTCTTAGAAAACAATGATTTTCTTCTATTTAGGAAGTTGATTGTTTAAATGTCTTGTATAAAAACGACCGACATATTTAGAAATTAAAAATTAATTTAATAATTAGACGTTTTCTATGATTATAAAATATATTATATTTTGGAATTTTTATTGCGTGTTCACCTCAACGCTACACACTTATAGTATAAAGCATATTAAAAGCTAAAATAGTATAGTATTACTACTATTTAGTAGATGGAAAAATACTTAAATATTTAAAATCTTGCTAAACTAATATTTATATATCATTTTACATGCCATTAAATAAAAAATTCTCAGAGTTCGTAGTCTGCTACCACGGTAAGAGTGCTCCCCCTATATTAGGTGCCCTCTATCTTTAGCTTAGAGACGTTAAACTGCCTCGCTGCACAGAACTACTCTTGTAACTAATAAGATCTAATATGGAACTCACCTCAGCGTAATTCGGTCTGCAGTCCTATTGTCGTTGTCGATCTTAATAAAACGTAATCACGGTTTCAAAACATTTTTTCCCGAAGTGGTTGGATCTCATCGCAGCCATTTAGCGACCTGCAAAAGCTTCCCAATGCGCAGTATGTGATCAACATACCTCTTTTTTATTAGTGTACCTAGATATATTTAATTCAGTCCTGTCGGCTAACTTAGAACTTAGAGTGTAAGTTAAGAGAGCTCACCAGCCCTGTAGACTCCCTGGTAATAGTTAAAAGATTCATTGATTACGGATTCAAAACAGCCCATTTGTACAAGAAAACTAGATTGACAATTCGAGTACCAATATGTAGGATAATGATTTTATAATAATATGTTTGACACCTACACAACAAGTCTACCGAATACTATACCTCCCATTTAACCATCATCTTAGCGGTTTCTACCAATATATCAACGGTCTGGAGGCTCAAAGTTACTGAACGTTTCGAAAACCATCTAGTAGTTTGGAAACTACTTGATTCGCTTTATGGAAAGGGTGACTAGGATCTAAAGTCATATCAACGTAGGGGCTTGGTACCCTATATTCTCTATCCAAATTGGTGTTTAGGGCAGAAAGCATCACGGATCTTCCACTCGGCTGTACGCCATTTACGCCGCTACACAAATTGTAATAGAAATTTTATATGAAATGCTTAAAATCGGACCAACTTATCTAACTCGATAGCATCAACCTATGTTTGTAGTGTTTCTAGAAATGCTGTAATCAATCATTAGACTAACGATGTTAGTGGAAAAATTCTTTACAAAAAAAAAAGAAGGCGACTTGGAGGTATTAGTATGGGCGCGCTTATCCCTCGGAGTAAATGGTGTATCGGTAGCTGCCGTGCTAGGCTGTCCAGCAGTCCTCCCAGGGAGACGGCTTGTTCCGACGTTTGGGAGCCTCAGCCTATAGCGCATTTAGTCCGGTACAGCTTGCTGTTGTCGTGCTCACGCGCGTCAGCGCACACCGTTACCGGCAACTGGGTACTATTTCCGAAAGGGGCTCCGACCCCCTCTCGGTAAGTCGGCACTGTAATTTTCCCTGCACCCGCGCCGAGCGCCCGCCGAGCGTAGGACCGATACATGTGCAAGTAGCGCCTTGCGGCTTGGTCAGCCCTCACGATTTTAACGTCATGGACCAGTCGCTGCTGGCGAAGGCCACGGGCGAAGGCCCCGAGCTGTTCGCCCAAAGAGGCCGTCCAGGTCGGTGTGGTTCGGCCAAAGTCCAGTGGCTAACCTGTAGAGCCGATACCGCTTCACGCACCCAACTCATTACCGCCTTGTGTTGTTGGGCCCGTCCGCAGCCTGGCAGACCGGGGAAAACGGCCTGGCGAGGTTCCTTCCGCATGGGCGACACCCCGCTCCCCTGGAGGCATTTTATTAGGAAAAACATGGGCACAGCACGACCCGGCACGTCAAGGCGCGTCACCTCGGTAGCTAAGCCCACCACTATCGAGAAAGAAGTGGGAGAACGCTGCGCCCGGGCATTCACCGCCGCAGGGCATCCCGTTCCGGCGGACTTATTTAGACAATCGCGCCATGTCATCCCCGGATACCCGCGCTAGTCGCCCCAGCACCCGCGCTGAGACTCCGCAAGCTAGGAAGGGACCTATTAGCTCCATTGTGACGAGAGAATCTTGGGCCGATAACCGACACGCCTCCCAGGCATCGAGGTGGGAAGGGCCCCGGTGATAATGTTGGCACGCGCTAGAGCATGGCCGGTCGTAAATCACGCTTGCACTGTGCGTCCGGTCTAACGCTGATAGCAACTCCAACCAAAGTGAGCTCCCTTGGCGAACGGCCGGTGACCCCTTGGGGCGAGCCGACTCGGGCGCCTAGGCTCAGCCTCTCCACCCCGCTGGCCGCTGTCCGAGCCTTATGGTTTCACGGCTAGCGGGAAGACGGGGCCGCCCGGCGCAGAACGTCTCACGCCCTCGCTCCGAGGCCGCGAGCGGCGACGAGACCCCCGCGCCTCCCAGGCGGCAACACCCGGCGGCGCTAGAGGTCGGCGGCTGCCGCAACGGCACACGCCCAGCCGGCTCGGGCACGGGGTAATCCTCTCGCCCCACCTGCTGCCGCTTCGGCGGCCAGGCGCGGGCGGGGACCGCCCTTCAGCGGGCCCCTGAGGCAGCGGGTCTCCGTCCGAGCCGGCGCGCCGCCTGCCCCGTCCGCTCCCCCGCCCCTCCGCGGGCGCAACCCCGTCGGGCGGGGGCGGCGCGCGGGGCCCTGGCAAGCACGGGCTGGTCATCCGCGGCGTCCCCGTCCGGTCGGGGCACGGCGCCCCGGGGCGATCCCGACCGGAGAGGCACCGCGGCCCACCCGCGTCGCCCGCGAGGCCACGTGGATGTGGTCCCACGCTACACCCTTGTGCCCAAGGAGTGCGGACCGCCGGCGGGGGCGCGGCGCCACCCTGGGTCACCGGCGCTACAGCGACACACTGTCGGCTGGCACACGCGCGGCGTGCAATGCGGGGCGGGGGCCCTCGCGAGTGGGGCGCCGCGCCCGCGACGGCGGGGGGCCGATCTCGGACGCACCACGCCCCCGCCCCGGTTCCGCGTGGCGGGCCGGCCGCGCGCTCTGATCCGGCGACCGCCCGCGCCCGGCCCCCGCGCCGCCCGGCACACGGGGGCTAACAGGTGGACGCCGGGCGCGTCCCTGGCTGCCGTATGCCCCGCGGGTCGACCGGAGGACGGCCCCAAGGGCAGGGCCCCGCCGGGGCGCCGCCCTCGTCTGGGCGGCCCAGGGGCGGCACCCCGGGGACGGGGCGCGCGGCTGCCCCGCCCCATGCGGCGGGCCTAG     
G       TATTACAGGTTATTCATAATTAAATATTATAATTAACATATATTCTATTAATTTATAGTATATTCAAATGGTCCTCTTATTTTAAATACTGCCTAATTTAAAACAAATAAATAATTGTGTTTATAAACTTGTATTTAGCCACTAAAATCAATTTATAAAATAATAATATATAACCAAATAATTCCACTCTATCGATAATAATATCTCACTTAGCTATATGTGTTATATACAAATTAAATAATGTTTTAGTAATTTTAAAATCAATATTTTTAATAAATGAAGTGTATTATCAGCTTTTAACCAAATAAACTCAACTTAATCATTTAGTATATATAATAACTTAGCGAGTATTTTAAAGACTAATTTAGTTAATTTAAATATAATGTCATTATATAATAATACTATATTAAATATTATAATAAATATTCATAATTTAGTAGTTTATGCTTGAGAACTTAAGTTATAGTAATATATAAAAGTACAAAACATTGCTCAAGAGAAAATTGAGTAAATTTAATCTGAGACAGCTTTCTATTTGTTTGTTAAAATATGTAATATAAAAGAATTTGAGATTTAAGATATTATTAGTTCAATTTTTTTATAATTTTACCTTAGGTATAAAGGTTTTAAAAGTTCCATACTTTCTTTATAATTATTAAAATTGATTTTATGATTATCTTTAAGTCTAATTCGATTGATATTAAAATCAAAATTCTTAGAAAACAATAATTTTCTTCTATTTAAGAAGTTGTTTGTTAAAGTATCTTATATAAAAACAACCAACATATTTAGAAATTAAAGATTAATTTGATAATTAGACGTTTTCTATAATTATAGAATATATTATATTTTAAAATATTTATTGCGTATTCGCATCAACACTTCACACTTATAGTATAAAACATATTAAAAACTATAATGATATAATATTACTACTATTTAATAAGTAAAGAAATGCTTAAATATTTAAAATCTTGCTAAACTAATATTTGTATATCATTCTACATGCCATTAAAAGAAACATTCCCAGTGTTGGTAATCTGCCACCACGGTAAGGGTGCTTACCTTATCGTAGGAGCCCTCGATCCACAGCTTAGAGGCGTCAAACTGCCTCGTTACACAAAACTACTCTTGTAACTGATGAGAACTACTATAGAACTCACCTTAGTGTAATTCGGTCTGCAATTCTATTGTCGTTGTAGTTCGTAATGACACGTAATCGCGATTTCAAAAAATTTTTTCCCAACGTGGTTATATCTTATCGCGACCATTTTGCGGCCTGTAAAAGCTTCCCAATGCGCAGTATGCAATCAACATACCTTTTTCTTATTAGTATACTTAAATATATTTAATTTAGTTTTGTCAGCTAGCATAGAGCTTAGAGTGTAAGTTAAGAGAGCTCACCATCCTTGTAGGTTCTCTGGTAATAGTTAAAAGATTCATTGATTACAGGCTCAAAACAGCCCATTTGTATAAGAAAACTAGATTAACGTTTCGAGTAACAATATATAGGATAAGGACTTCATAATAATATGATTGGCACCTGCACAACAAGTCTACCAATTACTATGCCTCCAATCTGACCATCACACTAGCGGTTTCTTCCAATATCATTGCAGTTTGGAGGTTCAAGGTTGCTGAACGTTTTGAAAACCATCTAGGAGTTTGAAAACTACTTGATTCACTTTTGGGGAAGGGTGACTAGTATCTAAGGTAATATCAGGGTAGGGGCGTAGCACCCCATATTCCTTACTCAGATTGGTGTTTAGGGCAGAAAGTATTACGGATCTTCCACTTGCCTGTACGCCAATTACGCCGCTACACAAATTATAATAGGAACTATATACGAAATGCTTAAAATCAGACTGACCTATTTAACTTGGTGACATCAACTCATGTTTGTAGTGTTTCCAGAAATATTGTAATCAATCATTAGAATAGCGATGTTAGTGGTAATATTCTTTATAAAGAAGTAAGAGGGCGGCTTGGAGGTATTAACATGGGCAAGCTGATCCCTCGGAGTAAACCGTGTACCGGTAGCTGCCGTGCTAGGCTGTTCAGCGGTGCTCCCAGAGGGTCCGCTTGTACCGATATTTGGGAGCGTCAGCCTATAGCGCATTTCGTCCGGTACAGCTTGCTGTTGCCGTGCTCGCGCGCGCCAGCGCACACTGTTGCGGGCAACTAAGTACAATTCCCAAAAGGCGCGCCACACCCCCCTCGGTAAGTCGGCTCTGTAATTGTTCCTACACCCGCGCGGAGCAGCCGTCCAGCGTAGGACCGATACATGTGCACGTCGCGTCCTGCGGCTTGTTCAGTCCACACGATTTCGACGTCATGGACCCGTCGTTGCCGGCGAAGGCCAGGGGCGAAGGTCCCGAGCTGTTCACCCGTAGAGGACGTCCAGGTCGGTGTGATTCGGCCGAGGTCCAGTAACTAACCTGTAAACCCGGTGCCGCTTCACGCACCCGACTTTTTACCGCTTTGTGTTCTTAGGCCCGTCCGCCGCCAAGCAGGCCGGGGAAAACGGCCTGGCGTGGTTCCTTCCGCATGAGCAACACCCCGCTCTCCTGGAGACATTTTGTTTGGAAAAACATGGGCACAGAACGACGCGGCACGTCAAGGCGCGTCACCTCGGCAGCCAACCCCGCCTCCATCGACAAAGGAGTGGGAGAAGGGTGCGCCTAGGCATTCACCGCCGCAGGGCATCCCATTCCAGCGTGCTTATCCACACAACCGCGTCATGTCATCCACGGATGCCCACGCTAGTCGCCCCAGCACCTGCGCTGAGACACCGCAAGCTAGGAGGGGGCCTATGAGCTCCATTGTGACGAGAGAATCTTGGGCCGATAACCGACACACCTCTCAGACATCAAGGTGCGAAGGGCGCCGGTAATAATGCTGTCACGCGCTAGAGCATGGCGGGTCGCAAATTACGCTTGCTCCGTGCGTTCGGTCTAACGCAGGTAGCATCTCCAACCAAAGTAAGCTACCTTGGCCAACGGCCGGCGACCCGGTGGGGCGGGCCGACTCGGGCGCCTAGACGCAGCCTCTCCACCCCGCTGGCCGTTGTGCGAGCCTTACGGTTTCACGGCGAGCGGGGCGACGCGGCCGCGCGGGGCAGAGCTGCTCACGCCCTCCCTCCGAGGGGGCGAGCGGCAACGAGGCGCCCGCGCCTCCCAGGCGGCAACACCCTGGGCCGCTAGAGGTCGGCGCCTGGCGCAACGGCACAGGCTCAGCCGCCTCGAGCACGGGGTAATCCTCTCGCGCCAGCTGCTGCCGGTCCGGCGGCCAGGCGCGGGCGGGGAGCGCCCTTCAGCGGTCCCCTGAGGCAGCGGGTCTCCGTTCGAGCCTGCACGCCGCGTGCCCCGTCCGCCCGCCCGCCCCTCCGCGGGCGCGACCTCGGCGGGGGGGGGCGTCGCGCGGGGCCCTGGCAGGGACAGGCTGGTCGTCCGCGGCGTGCCCGTGCGGGGGGGGCGCGGCGCCGGGGGGCGATCCCGACCGGAGAGGCACCGCGGCCCTCCCGGGTCGCCCGCGAGGCCACCTGGATGCTGTCCCACGCTACCTCCCACTGCCGGAGGGGTGCGGGCCGCCGGCGGGGACGCGGCGCCACGCTGGGTCACCGGCGCTACAGCAACACACTGTGGGCTCGCACACGTGCGGCGTGCAATGCGGGGCGGGGGTCGTCCCGAGCAGGGCGCCGCCCCCGCGACGGCGGGGGGCTGAGCTCGGACGCCCCACGCCCCCGCCCCGGTTCCGCGTGGCGCGCCGGCCGCGCGCGCTGATCCGGCGACCGCCCCCGCCCGGCCCCCGCGGCGTCCGGCACGCGGGGCCTAACAGGTGGACGCCAGGCGCGTCCCGGGCTGCCGCGTGCCCCGCTGGTCGACCGGAGGGCGGCCCCAACGGCAGGGCTCCGCCGCGGCGCCGCCCCCGTCTGGGCGGCCCGGGGGCGGCACCCCGGGGACGGCGCGCGCGGCGGCCCCGGCCCACGCGGCGGGCCTAG     
H       TATTACAGATTATTCATAATTAAATGTTGTAATTAACATAAATTCTATTAATTTGTAGTATATTCAAATGATCCTCTTATTTTAAATACTACCTAATTTAAAACAAATAAATAATTGTGTTTATAAACTTATATTTAACCACCAAAATCAATTTATAAAATAATAATATATGACCAAATAGTTCCACTCTATCTATGATAATATCTCACTTGACTGTATGTGTTATGTACAAATTAATTGATGTTTTAATAATTTTAAAATCGATATTTTTAATAAATGAAGTGTATTATCAGCTTATAACCAAATAAACTCAACTTAATCATTTGATATATATAATAACTTAACAAGTATTTTAGAAACTAATTTAATTGATTTAAATATAATATCATTATATAGTAATACTATGTTAAATATTAAAATAAGTATTCATAATTTAGTAATTTATGCTTGGGAACTTAGATTATAATAATATATAAAAATACAAAACATTGCTCAAAAAAAGATTGAATAAATTTAATCTGAAACAGATTTCTATTTGTTTGTTGAAATATATGATATAAAAGAATTTAAGATTTAAAATATTATTAGTTCAATTTTTTTATAATTTTACCTTAAGTATAAAGATTTTAGAAATTCCATACTTTCTTTATAATTATTAAAATTAGTTTTATAATTATCTTTAAGTCTAATTCGGTTAATATTAAAATCAAGATTCTTAGAAAACAATAATTTTCTTCTATTTAAGAAATTGATTGTTTAAATATCTTGTATGAAAACGACCGACATATTTAAAAATCAAGAATTAATTTAATAGTTTAGCGTTTTCTATAATTATAAAATATATTATATTTTAGAATTTTTACTGCGTATTCACATCGACGCTACACACTTATAGTATAAAACATATTAAAAACTGAAATAATATAGTATTACTACTATTTAATAGGTAAAAGAATACTTAGATATTTGAAATCTTGCTAAACTAATATTTGTATATCGTTCTACATGCCATGTAACAAAAAATTCTCGGTATTGGTAATCCGCAACTACGGTAAGAGAGCTTACCTTATAATAGGTGCCCTCGATCTATAGCTTAGAGACATCAAACTGCTTCGTTGCACAGAATTACTCATGTAACTGATGAGAACTACTATAGAACTTACCTCAGCGTAATTCGGTCTGCAATTCTATTGTCGTTGTCGATCATAATGAAACGTGACCGCGGTTTCAAAAAGTTTTTTCCCAAGGTGGTTGCATCTCATCGCAACCATCTAGCGGTCTGTGAAAGCTTCCCAATGCGCAGTACGCGATCAACATACCTCTTTCTTATTAGTGTACTTAAATATATTTAATTTAGTCCTGTCGGCTAGCTTAAAACTTAGAGTGTACGTTATGAGAGCTCATCATCCCTGTGGGTTCTCTGGTGATAATCAAAAGATTTATTGATTACGGGCTCAAGACAGCCCATTTGTACAAGAAAACTAATTTAACAATTCGAGTACCAATATATAAGATAATGACTTTATAATAAAATGATTGGCACCTACACAATAAGTTTACCAAATACTATGCCTCTCATCTAACCATCATTTCAACTGTTTCTGCCAATATACTCACGGTTTGGAGGTTCAAAGTCGCTAGACGTTTCGAAAACCATCTAGAGGTTTGCAAACCACACGGTTCATTTTTTGGAAAGGGTGACTAGGATCTTGGGTGACGTCAATGTAGGGGCTTAGTACCCCATATTCTTTATTCAGATTGGTGTTTAGGGCAGAAAGTATTACGGAGCTTCCACTTGTCTATACGCCAATTACGCCGCTACACAAATTATAATAGGAACTTTTTATGAAATCCCTAAAATCCGATCGATTCATTTAACTCGGTAGCATCAATTCGTGTTTATAGTGTTTGTAGAAATATTGCAATCAATCATCAGACTAACGATGTTGGTGGAAGTATTCTTTGCAAGAAAGTAAGTGGGCGCCTTAGAGGTATTAGTATGGGCAAGCTGATCCCTCGGACTAAACGGTGTGCCGGTAGCTGCCGTGCTAGGCTGTTCAGCAGTCCTCCCTGGCTGACTTCATGTTCCGAGGTTTGGGAACCTCAGCCTATAGCGCATTTAGTCCGGTATAGCTTGCTGTTGCCGTGCTCGCGCGCGCCAGCGCACTCTGTTGCGGGCAACCAGGTACTATTTCCAAAAGGGGCTCCGAACCCCTCTCAGTAAGTCGGCTTTGTAATTGTTCCTGCACCCGCACGGAGCGTCCGCCCAGCGTAGAACCGATACATGTGCAAGTAGCGCCTTGCGGCGTGTTCAGTCCTCACGATTTCAACGTCATCGACCAGTCGCTGCTGCCGAAGGCCAGGCGCGAAGGTACCGAGCTGTTCACCAGAAGAGGACGTCCAGATCGGTGTGGTTCGGCCAAAATCCAGTAGCTAACCTGTAGAGCCGGTACCGCTTCACACACCCAACTTTTTACCGCTTTGTGTTGTTCGGCCCGTCCGCCGCCAGGCAGGTTGGGGGAAACGCCCTGGCGAGGTTCCTTCTGCATGGGCAACACCCCGCTCCCCCGGAAGCATTCTATTAGAAAAAACATGGGTACAGAGCGACGCGGCACGCCAAGACGCGTCACCTCGGCAGCTAAGCCCACCCCCAGCGGCAGAGGAGTAGAAGAAGGGTGCGCCTGGGTATTCTCCGCCGCAGGGCATCCCGTTCCAGCGGGCTTATTCAGACAACCGCGCCATGCCATCCGCGGATGCCCTCGCTAGTCGCCAAAGCACCCGCGCTGGGACCCCGCAGGATAGGGAAGGGCCGATTAGCTCCATTGTGACGAGAAAAACTTGGGCCGATAACCGACACACCTCCCAGACATCGAGGTGCGAAGGGCACCGGTCATTATGTTGGCGCGCGCTAAAGCATGGCCGGTCGCAAATCACGCTTGCCCCGTGCGTTCGGTCTAGCGCTAGTAGCAACTCCAACTAAAGTAAGCTCTCTTGGCCAACGGCCGGAGACCCGATGGGGCGGGCCGACTCGGGCGCCTAGGCACAGCCTCTCCACCGCGCTGGACGATGTGCGAGCCTTACGGTTTCACGCCGAGCGGGAAGACGCGGCCGCCCGGCGCAGAGCGGCTCACGCCCTCCCTCCGAGGCCGCGAGCGGCAACGAGGCGCCCGCGCCTCCTAGACGGCAACACCCCGCGCCGCTAGAGGTCGGCTACTGCCGCAACGGCATACCCTCAGCCGCCTCGAGCACGGGGTAATCTTCTCGCCCCAACTGCCGCCGGTCCGGCGGCCAGGCGCGGGCGGGGACATCCCTTCAGCGGGCCCCTGAGGCAGCGGGTCTCCGTGCGAGCCAGCGCGCCGCCTGCCCCGTCCGCCCGCCCGCCCCTCGGCGGGCGCGACCTCGGAGGGGGGGGGCGCCGCGCGGGGCCCTGGCAGGCACATGCTGGTCATCCGCGGCGTCTCCGTTCGGTTGGGGCGCGGCGCCGGGGGGCGATCCCGACCGGAGAGGCACCGCGGCCCGCCCACGTCGCCCGCGAGGCCACCTGGATGTGTTCCCACGGTACCCCCTGATGCCCGAGGGGTGCGGCCCGCCGGCGGGGGTGCGGCGCCACGCTGGGTCACCCGCGCTACAGCAACACACTGTGGGCTGGCACACGCGCGGCGTGCAATGCAGGGCGGGGGCCGTCCCCAGTGGGGCGCCGCACGCGCGGCGGCGGGGGGCTGAGCTCGGATGCCCCACGCCCCCGCCCCGGTTCCGGGTGGCGGGCCGGCCGCGCGCCCTGATGCGCCGACCGCCCCCGCCCGGCCCCCGCGACGCCCGGCGCGCGGGGACTAACAGGTGGACGCCAGGCGCGTCCCCGGCTGCCGCGTGCGCCGCGGGTCGACCGGAGGACGGCCCCAACGGCAGGGCCCCGGCGTGGCGCTGCCCCCGTCTGGGCAGCCCGGGGGCGGCACCCCGCGGACGGAGCGCGAGGCTGCCCCGCCCCACGCCGCGAGCCAAG     
I       TATTGCAGATTATTCATAATTAAATGTTATAATTAACGTATATTCTATTGGTTTATAGTATATTCAGATGGTCCTCTTATTTTAAATACTACCTAATTTGAAACAAATAAATAATTGTATTTATAAACTTATATTTAACCACTAAAATCAATTTATAAAATAATAATATATAACCAAATAGTTCCACTCTATCAATAATAATATCTCACTTAACTGTATGTGTTATGTACAAATTGATTAATGTTTTAATAATTTTAAAATCAATATTTTTAATAAATAAAGTGTATTATCAACTTATAACCAAATAAACTCAACTTAATCATTTGATATATATAATAACTTAACAAATATTTTAGGAACTAATTTAATTAATTTAGATATAATATCATTATATAATAATACTATATTAAATATTAAAATAGATATTCATAATTTAGTAATTTATGCTTGGGAACTTAAATAATAATAATATATAAAATTACAAAACATTGCTCAAGAAAAAATTAAATAAATTTAATCTGAAACAACTTTCTATTTATTTGTTGAAATATGTAATGTGGAAGAATTTAAAATTTGAAATATTATTGGTTCAGTTTTTTTGTAATTTTACCTTAAGTATAAAAATTTTAGAAATTCCATACTTTCTTTATAATTATTAAAATTAATTTTATGATTATCTTTAAGTCTAATTCGATTAATATTAAGATCAAAATTCTTAGAAAACGATAATTTTCTTCTATTTAAAGAGTTGATTATTTAAGTATCTTATATAAAAACAACCGGCATATTTGGAAGTTAAGAATTAATTTAATAATTAAACGTTTTCTATAATTATAAAATATGTTATATTTTAGAATTTTTATTGCGTATTCGCGTCAACACTACTCACTTGTAGTGTAAAACATATTAAAAACTAAAATGGTATAGTATTACTACTATTTAATAGGTAAAAAAATGCTTAGATATTTAAAATCTTGCTAAACTAATATTTGTATATCATTCTACATGCCATTAAATAATAAATTCTTAGTATTGGTAATCGGCCACCACGGTAAGGGTCCTTACCCTATGGTAGGTACCCTCGACCCGTAGCTTAGAGACGTCCAACTGCTTCGTTGCACAAAATTACTCCTGTCACCGATGAGATCTAATATGGAACGCACCTCAGTGTAATTCGATCTGCAATTCTATTGTCGTTGTCATTCGCAATGAAACATAATCGCGATTTCAAAAAGTTTTTTCCCGAGGTGGTTGTATCTCATCGCCACCGTTCTGCGGTCCGTAAAAGTTTCCCAATACGCATTATACGATAAACATACCTCTTTCTTACTAGTGTACTTAGATATACTTAATTTAGTCCTGTCGGCTGGCTCAGAACTCAGAGTGTAGGTTAAGAGGGCTCACCATTCCTGTAGGTGCTCTGGTAATAGTCAAAAGATTCATTGATTACGGGTTCAAAACAGCCCATTTTTACAAGAAAACTAGCTTAACGATTCGAGTACCAATGTATAGGATAATGACTTTATAATAACATGATTGACACCTACATAATAAGTCTATCAAATACTATGCCTCTAGTCTAACCACCATCTTAGCGGTCTCTGCCAATATGTCCGCAGGTTGGAGGTTCAAGGTTGCTGAACATCTCAAAAACCATGTGGGGGTCTGAAGACTACTTGATTCGCTTCTTGGAAAGGGTAACTAGGATCTGAGATAACATCAATGTAGGGGCATAGTACCCTATATTCCTTATCCAGATTGGTGTTTAGGGCAGGAAGTATTACGGAACTTCCACTAGTCCATACGCTAATTACGCTACTATACAAATTATGATAGTAATTTTCTATGAAATGCCCAAAATCAGACCGATTTATCTAGCTTGGTAGCATCAAATCGTGTTTGTAGTGCTTTTAGAGATATTGTAATCAATTATTAGCCTAACGATGTTAATGGAAATATTCTTTGCAAAGAAGAAAGAGGGCGGCTTGGGGGTATTAGTATGGGCAAGCTGATCCCTCGGAGTAAACAGTGTACCGGTAGCTGCCGTCCTAGACTTTTCAGCCGTCCTCCCAGGGGGACCGCTCGTCCCGAGGTTTGGAAGTCTCAGCCTATAGCGCATTTAGTCCGGTACAGCTTGCTGTTTACGTGCTCGGGCGCGTCGGCGCACTCCGTTACGGGCAACTAAGTACTATTGCCAAAAAAGGCACCGATCCCCACTCTGTAAGTCGGCTCTGGAATTGTTCCTGCACCCGTGCGGAACTTTCGCCAAGCGTAGGACCGATACACGTGCGAGTCGCGTCCTGCGGCATGTTCAGTCCGCACGCTTTCAACGTTATGGACCAGTCGCTGCCGGCGAAGGCCAGGGGCGAAGGACCCGAGCTGTTCACCCGTAGAGGACGTCCAGGCCGGTGTGATTCGGCCGAGGTCCAGTGGCTGACCTGTAGAGCCGATGCCGCTTCACAGACCCAACTCGTTACCGCTTTGTGTTATTCGGACCGTCCGCCACCGGGCAGACCGAGGTAAACGACCCGGCGCGGTTCCTCGCGCATGGGCAACACCCCGCTCCCCTGGAAGCATTTTATTAAGGAAAACATGGGCACAGCTCGACGCGGCACGTCAAGACGTGTCACCTCGGCAGCCAAACCCATCCCCATCGATAAAGGAGTGGAAGAAGGGTGCTCCTAGGGATTCATCGCCGTAGGGCATCCCGTTCCAGCAAGCTTACTCAAACAGCCGCGTCATGTCATCCACGGATTCCCTCGCTAGTCACCTTAGCACCTCCGCTGGGACACCGCAGGCTAGGGGAGGGCCTGTCAGCTCCATTGTGACGGGAGCACCTTGGGCCGATAACCGACACACTTCCCAGGCATCGAGGCGCGAAGGGCTCCGGTGATGATGTTGGCACGCGCTATAGCATGGCCGGTCGCAAATCACGCTTTCCCCGTGCGTTCGGTCTAGCGCTGATAGCAACTCCAACCAAAGTAAGCTCTCTTGGTGAACGGCCGGGGACCCAATGGGGCGGGCCGACTCGGGCGCCTAGTCGCAGCCTCTCCACCCTGCTGGCCGTTGTCCGAGCCTTAGGGTTTCACGACCAGCGGGGAGACGCGGCCGCGCGGCCCAGAGCCGCTCACGCGCTCCCTCCGAGGGCGCGAGCGGCAACGACGCGCCCGCGCCTCCTAGGCGGCAACACCCCGGGCCGCTAGAGGTCGGGGCCTGTCGCAACGGCACATGCGCAGCCGGCTCGGGCACGAGGTAGTCCTCTCGCCCCACCTGCCGCCGGTCCGGCGGCGAGGCGCGGGCGGGGACGGCCCTTCAGCGGGCCCCTGAGGCAGCGGGTCTCCGATCGAGCCGGCGCGCCGCCTGCCCCGTCCGCGCCCCCTCCCCTCGGCGGGCGCGACCTCGCCGGGCGGGGGCGTCGCGCGGGGCCCTGGCAGGCACACGCTGGTCGTCCGCGGCGTCCCGGTCCGGACGGGGCGCGGCGCCGCGGGGCGATCCCGACCGGACAAGCACCGCAGCCCGCCCACGTCGCCCGCGAGGCCACTTGGATGTAGTCCCACGGTACCCCCCTCTGCCCGAGGGGTGCGGCCCGCCGGCGAGGTCGCGGCACCACGCTGGGTCACCGGCGCTACAGCGACACACTGTGGGCTGGCACACGCGCGGCGTGCAATGCGGGGCGGGGGCCGTCCCGAGGCGGGCGCCGCGCCCGCGACGGCGGGGGGCTGAGCTCGGACGCCCCACGCCCCCGCCCCGGTTCCGCGTGGCGGGCCGGCCGTGCGCTCTGATCCGGCTACCGCCCCCGCCCGGCCCCCGCGGCGCCCGGCGCGCGGGGGCTAACAGGTGGACGCCAGGCGCGTCCCTGGCTGCCGCGTGCCCCGCGGGTCGACCGGAGGGCGGCCCCAAGGGCAGGGCCCCGTCGCGGCGCCGCCCCCGTCTGGGCGGCCCGGGGGCGCCACCCCGGGGACGGGGTGCGCGGCTGCCCCGCCCCACGCGCCGTGCCTAG     
J       TATTGCAGATTATTCATAATTAAATATTATAATTAACGTATATTCTATTAATTTATAGTATATTCAAATGGTCCTCTTATTTTAAATACTACCTAATTTGAAACAAATAAATAATTATGTTTATAAGCTTATATTTAGCCACTATAATCAATTTATAAAATAATAATGTATAACCAAGTAGTTCCACTCTATCTGTAATAATGTCTCACTTAACTATATATGTTATATACAAATTAGTTAATGTTTTAATAATTTTAAGATCAATGTTTTTGATAAATGAAGTGTATTATCAACTTATAACCAAATAAACTCAACTTAATCATTTAGTATGTGTAATAACTTAACAAATATTTTAGAAACTAATTTAATTGATTTAGATATAATATCATTATATGATAATACTATGTTAAATGTTAAAGTAAATGTTCATAATTTAGTAATTTATGCTTAAGAACTTAAATTATGATAATATATAAAAATACAAAACATTGCTCGAAAAAAAATTAAGTAAATTTAATCTGAAACGGCTTTCTATTTATTTGTTGAAATATATAATATTAAAGAATTTAAAATTTGAAATTTTATTAGTTCGGTTTTTTTATAATTTTACCTTAAGTATAAAAATTTTAGAAGTTCCATACTTTCTTTATAATTATTAGAATTAATTTTATGATTATCTTTAAGTCTAATTCGATTAATATTAAAATCAAAATTCTTAGAAAACAATGATTTTCTTCTATTTAAGAAGTTGATTATTTAAGTATCTTGTATGAAAACAACCGACATATTTGGAAATTAGGAATTAATTTAATAGTTAAACGTTTTCTATAATTACAAAATATATTATATTTTAGAATTTTTGTTGCGTATTCGCGTCAACACTACACACTTGTAGTATAAAGCATATTAAAAACTAAAATAGTATAGTATTACTGCTATTTATTAAGTAAAGAAATACTTAAATATTTAAAATCTAGCTAAACTAGTGTTTATATATCATTCTATATGCCATTAAAAAATATATTCTTAGCATTAGTAATCTGCCACCACGGTAAGTGTGCTCACCTCATAGTAGGTACCCTCAACCCATGGCTTAGAGACACTAAACTGCCTCGTTGCACAAAATTAATCCTGTGACCGATGAGATCTAATATGGAACATACCTCAGTGTAATTCGGTCTACAATTCTATTGTCGTTGTCGTTCGTAATGAAACGTGATCGCGACTTCAAAAAGTTTTTTCCTGAGGTGATTGTATCTCATCGCTACCATTTCGCGGTCTGTAAAAGTTTCCCAATGCGCAGTATGCGATAAACATACCTGTTTCTTATTAGTGTACTTAGATATATTTAACTTAGTCCTGTCGGCTAACTTAAGGCTTAGAGTGCAAGTTAAGAGGGCTCGACATCCCTGTAGATCCTCTGGCGATAATTAAAAGATTCATTGATTACGGGTTCAAAACAGCCCATTTATACGAGAAAACTAAATTAACGATTCGAGTACCAATATATAAGATAACGACTTTATAATAGCATGTTTGATACCTACATAACAAGTCTATCAAATACTATACCTCCCGCTTAACCATCATTTTAACGGTTTCTGCCAATATGCTAGCGGTTTCGAGGTTCAAGGTTGCTGAACGATTCGAAGACCATTTAGGAGTTTGAAGACTACTTGATTCGCTTTATGGAAAGGGTGACTAGGACCTACTGTAACATCAACGTAGGGGCCTAGTACCCCATACTCCCTATCCAGATTGGTGTTTAGGGCAGAAAGTATGACGGATCTTCCACTTGTCTATACGCCAATCACGCCACTACACAAATTATAATAGGACCTTTTTATGAAATGCCTAAAATCAGACCGACTTATCTAACGTGGTAGCATCAATTCGTGTTTGTAGTGATTTTAGAAATACTGTAATCAATTATTAGACTAACGATGTTAGTGGAAATAATCCTTGCAAAGAAGGAAGAGGGCGACTTGGAGGTATTAGTTTGGGCAAGCTGATCCCTCGGAGTAAACGGTGTACCGGTAGCTGCCGTGCTAGACTGTCCAGCGGTTCTCCCAGGAAGACCGCGTGTACCGAAGTTTGGAAACGTCAGCCTATAGCGCGTATAGTCCGGTACAGCGTGCTGTTGCCGGGCTCACGCGCGACGGCGCACCCTGCTACGGGCAACTGTGTACTATTTCCTAAAGGGGCTCCGAGCCCCTCTCTATAAGTCGGCTCTGTAATTACTCCTGCACCCGTAGGGAGCCCCCGCCAAGCGTAGGACCGATACATGTGCGAGTCGCGCGTCGCGGCGTGTTCAGTCCTCACGGTTTCGACGTAATGGGCCAGTCGCTGCCGGCGAAGGCTAGGGGCGAAGGCGCCGAGCTGTTCACCCGGAGAGGACGTCCAGGCCGGGGTGGTTCTGCTGAGGTCCGGTGGCTAACTTGTAGAGCCGCTGCCGCTTCACGCACCCAACTCGTTACCGCTTTGTGTTGTTCGTCCCGTCCGCCGCCGGGCAGGCCGGGGAAAACGTCCTGGCGAGGTTCCTCACGCATGGGCAACACCCCGCTCCCCTGGAGGCATTTTATTGAGAAAAAAATGGGGACAGCACGACGCTACACGACAAGACGCGTCACCTCGATAGCCAATCTCATTTCCATCGAAAAAGCAGTGGAAGAAAGGTGCGCCCGGGCATTCACCGCCGCAGGATATCCCGCTCCAGCGAGCTTAAACAGACAACCGCGTCATGACATCCGCGGATCCCCACGCAAGTCGCCTCAGCACCGGCGATTCGACACCGCAGGCTAGGCGGGGACCTATAAGCTCCATTGTGACGAGAGAATCTTGGGCCGATAACCGACACGCCTCGCAGACATCGAGGCGCGAAGGGCGCCGGTGATTATGGTGGCATGCGCTATAGCGTGGCCGGTCGCAAATCACGCTTGCCCTGTGTGTCCGGTCTAGCGCTAATATCAACTCCAACCGAGGTAAGCTCTCTTGGCGAACGGCCGGGGACCCCCTGGGGCGGGCCGACTCGGGCGCCTAGACGCAGCCTCTCCACCCTGCTGGCCGTTGTGCGAGCCTTAGGGTTTCACGGCTAGCGGGGGGACGTGGCCGCCCGGCTCGGAGCCGCTCACGCCCTCCCTCCGAGGGCGCGAGCGGCAACGAGGCGCCCGCGCCTCCTAGGCGGCAACGCCCGGTGCCGCTAGAGGTCGGCCCCTGGCGCAACGGCACACGCCCAGCCGCCTCGGGCACGAGGTAATCCTCTCGCCCCACCTGCTGCCGGTCCGGCGGCCAGGCGCGGGCGGGGATCGCCCTTCAGCGGTCCCCTGAGGCAGCGGGTCTCCGTCCGAGCCGGCGCTCCGCCTGCCCCGTCCGCCCGCCCGCCCCTCCGCGGGCGCCAGCTCGGCGGGGGGGGGCGCCGCGCGGGGCCCTGGCAGGAACAAGCTGGTCGTCCGCGGCGTGCCGGTTCGGCCGGGGCGCGGCGCCGCGGGGCGATCCCGACCGGAGAGGGACGGCGGCCCGCCCACCTCGCCCGCGAGGCCACCTTAATGCGGTCCCACGCTACCCCCCCCTGCACGAGGGGTGCGGGCCGCCGGCGGGGGCGCGGGACCACCCTGGGTCACCCGCGCTACAGGGACACACTGTCGGCTGGCACACGCGCGGCGTGCAATGCGGGGCGGGGGCCGTCCCGAGGCGGGCGCCGCGCCCGCGACGGCGGGGGGCTGAGCTCGGACGCCCCACGCCCCCGCCCCGCTTCCGCGTGGCGGGCCGCCCGGGCGCGCTGATCCGACGACCGCTCGCGCCCGTCCCCCGCGGCGCCCGGCGCGCGGGGGCTAACAGGTGGACGCCAGGCGCGTCCCTGGCTGCCGCATGCCCCGCTGGTCGACCGGAGGCCGGCCCCAAAGGCAGGGCCCCGCCGCGGCGCCGCCCCCGTCTGGGCGGCCCGGGGGCGGCACCCCGGGGACGCAGCGCGCGGCTGCCCCGCCCCACGCGGCGTGCCTAG     
K       TATTGCAGATTATACATAATTAAATGTTATAATTAACGTATATTCTGTTAATTTATAGTATATTCAAATGATCCTCTTATTTTAAATACTACCTAATTTAGAACAAATAGATAATTGTGTTTATAAACTTATATTTAGCCACTAAAATCAATTTATAAAATAATAATGTATAACCAAATAGTTCCACTCTATCTATAATAGTGTCTCACTTATCTATATGTGTTATATACAAATTAATTAATGTTTTGATAATTTTAAAATCAATATTTTTAGTAAATGAAGTGTATTATCAACTTATAACCAAATAAACTCAACTTAATCATTTAGTATATATAATAACTTAGCAAATATTTTAGAAGCTGATTTAATTAATTTGGATATAATATCATTGTATGGTAATACTATATTAAATATTAAAATAAATATTCACAATTTAGTAATTTATGCTTGAAAACTTAAATTATAGTAATATATAAAAGTGCAAAACATTGCTCGAGAAAAAATTAAATAAATTTAATCTGAAACGGCTTTCTATTTATTTGTTGAAGTATATAATATGAAAGAATTTAAAATTTGAAATGTTATTAGTTCAATTTTTTTATAATTTTACCTTAAGTATAAAGATTTTAAAAGTTCCATACTTTCTTTATAATTATTAAAATTAATTTTGTAATTATCTTTAAGTCTAATTCGATTAATATTAAGATCAAAATTCTTAGGAAACAATGATTTTCTTCTATTTAAAAAGTTGATTATTTAAATATCTTGTATAAAAACGACCGACATATTTAGGAATTGGGGATTAATTTGATGATTAGACATTTTCTATAATTATAAAATATATTATATTTTAGAATTTTTATTGCGTGTTCGCGTCAACACTACACACTTGTGATATAAAACATATTAAAAACTAAAATAATATAGTATTACTACTATTTAATAGATAAAAAAATACTTAAATATTTAAAATCTTGCTAAACTAGTGTTTGTATATCATTCTATATGCCATTAAATAATACATTCTCGGTATTGGTAATCTGCCACCATGGTAAGGGTGCTCACCTTATGGTAGGTACCTTCGATCAATAGCTTAGATACGTTAAACTGCCTCGTTGTGCAGAATTATTCCTGTGACTGATGAAATCTAGTATGGAACAGACCTTAGTGTAATTAGGTCTGCAATTCCATTGTCGTTGTCGTTCCTAATGTAACGTGATCGCGATTTCAAAAAATTCTTTCCCGAGGTGGTTGGATCTTATCGCCGCCATTTAGCGGTCTGTAAAAGTTTCCCAGTGCGCAGTATGCAATCAACATACCTCTTTCTTATTAGTGTACTTAGAACTATTTAATTTAGTTCTGTCGGCTAGCTTAATACTTAGAGTGTAAGTTAAGCGAGCTCACCATCCCTGTAGGTTCTCTGGTAATAGTTAAAAGATTCATTGATTACGGGTTCAAAACAGCCCATTTATACAAGAAAACTAGATTAACGATCCGAGTATCAATATATAAGATAACAATTTTCTAATAATATGATTGACACTTACACAACGAGTCTACCAAATACTATGCCTCCCATCTGACCATCATTTCACCGGTTTCTACTAATATACCTGCAGTTTGGAGGTTCAAATTTGTTGAACATTTCGAAAACCATCTAGGAATTTGAAGACTACTTGGTTCCCTTTTTGGAAAGGGCGACTAGGATCTAAGGTAACATCAATGTAGGGGCATAGTACCCCATATTCCTTATCCAGATTGGTGTTTAAGGCAGAAAGTATTACGGACCTTCCACCTGTCTGTTTGCTAATTACGCCACTACACAAATCATAATAGGAACTTTCTATGAAATGCCTAAAGTCAGACCGACTTATCTGACTTGGTAACATCAATTCGTGTTTGTAGTGTTTTTAGAAATATTGTAATCAATTATCAGACTAACGATGTTAGTGGAAATATTCATTACAAAGGAGGAAGAGGGCGGTTTGGAGGTATTAATATGGGCAAGCTGATCCCTCGGAGTAAACGGTGTACCGGTAGCTGCCGTGCTAGACTGTGCAGCAGTCCTCCCAGGGGGACCGCTTGTACCGAGGTTTGGGAGCTTCAGCCTATAGCGCCTCTGGTTCGGAACAGCTTGCTGTTGCCGTGCTCACGCGCGTCGGCGCGCTCCGTTGCGGGCAACTAGGTACTATTTCCAAAAGTGGCGCCCAGCCCCTCTCTGTAAGCCGGCTCTGCAATTGTGCCTGCACCCGCGCGGAGCACTCGCCGAGCGTAGGACCGATACATGTGCGAGTCGCGCCTTGCGGCATGTTCAATCCTCACGATTTCAACGTTAGGGACCAGTCGCTGGCGGCGAAGGCCAGGGGCGAAGGCCCCGAGCTGTTCGCCCAGAGAGGACGTCCAGGCCGGTGTGGTTCAGCCAAGGTCCAGTAGTTTACCTGTAGAGCCGTTGCCGCTTCACGCACCCAACTCCTTACCGCTTTGTGTTATTCGTCCCGTTCGCCACCGGGCGGACTGGGGGAAACGGTCTGGCGAGGTTCCTCCCGCATGGGCAACACCCCGCTCCCCAGGAGGCATCATATTAAGAGAAACATGGGCACAGTCCGACGCGTCACGTTAAGACGCGTCACCTCGGCAGCCAACCCCATCCCCATCGACAAAGGAGTGGAAGAAGGGTGCACCCAGGTATTCACCGCCGCAGGGCATCCCGTTCCAGCGAGCTTATCTAGACAAACGCGTCATGTCATCCACGGATCCCCACGCAAGTCACCCCAGCACCCGCGCCGGGACTCCGCAGGCTAGGAAGGGGCATATTAGCTCCATTGTGATGGGAGAATCTTGGACCGATAACCGACACACCTCCCAGACATCGAGGTGCGAAGGGCACCGGTGGTGATGCTGACACGCACTATACCAGGGCCGGTCGTAAATCACACTTGCTCCGTGTGTTCGGTCTAACGCTGCTAACAACTCCAACCAAGGTAAGCTCCCTTGGTGAGCGGCCGGGGACCCGCTGGGGCGGGCCGACTCGGGCACCTAGGCCCAGCCTCTCCACCCTGCTGGCCGATGTGCGAGCCTTACGGTTTCACGGCCAGCGGGCAGACGCGGCCGCCCGGCGCAGAGCCGCTCACGCCCTCCCTCCGAGGGAGCGAGCGGCAACGAGACGCCCGCGCCTCCCAGGCGGCAACACCCTGCGCCGCTAGAGGTGGGGGCCTGGCGCAACGGCACACGCCCAGCCGGCTCGAGCACGGGGTAATCCTCTCGCCCCACCTGCTGCGGGTCCGGCGGCCAGGCGCGGGCGGGGAGCGCCCTTCAGCGGGCCCCTGAGGCAGCGGGTCTCCGCCCGAGCCAGCGCGCCGCCTGCCCCGTCCGCCCCCCCGCCCCTCCGCGGGGGCAACCGCGGCGGGGGGGGGCGCGGCGCGGGGCTCTGGCAGGCACAAGCTGGTCGTCCGCGGCGTCCCGGTCCGGTCGGGCCGCGGCGCCCCGGGGCGATCCCGACCGGACAGGCACCGCGGCCCGCCCAGGTCGCCCGCGAGGCCAGCTCGATGGGGTCGCACGCTACCGCCGCCTGCCCGAGGGGTGCGGGCCGCCAGCGAGGCCGCGGCGCCACTCTGGGTCACCGGCGCTACAGCTACACACTGTCGGCTGGCACACGCGCGGCGTGCAATGCGGGGCGGGGGCCGTCCCGAGTCGGGCGCCGCGCGCGCGACGGCGGGGGGCTGAGCTCGGACGCCCCACGCCCCCGCCCCGGTTCCGCGTGGCGGGCCGCCCGTGCGCACTGATGCGGCTACCGCCCGCGCCCGGCCCACGCGCCGCCCGGCGCGCGGGGGCTAACAGGTGGACGCCGGGCGCGTCCCTGGCTGCCGCGTGCGCCGCTGGTCGACCGGAGGGCGGCCGCAAAGGCAGGGCCCCGCCGGGGCGCCGCCCCCGTCTGGGCGGCCCTGGGGCGGCACCCCGTGGACGGAGCGCGCGGCTGCCCCGCTCCACGCGTCGCGCCTAG     
L       TATTGCAAATTATTCATAATTAAATGTTATAATTAGCATATATTCTATTAATTTATAGTATGTTCGAATGATCCTCTTATTTTAAATACTACCTAATTTGAAACAAATAAATAATTGTGTTTATAAACTTATATTTAGCCACTAAAATCAATTTATAAAATAATAATATATAACCAAATAGTTCCACTCTATCTGTAATAATGTCTCACTTAACTATATGTGTTATGTACAAATTAATTAATATTTTAATAATTTTAAAATCAATATTTTTAATAAATGAAGTGTATTGTCAACTTATAACCAAATAAACTGAACTTAATCATTTAGTATATATAATAACTTAACAAGTATTTTAGAAGCTAATTTAATTAATTTAAATATAATACCATTATATAATAATACTATATTAAGTATTAAAATAAATATTCACAATTTAGTAATTTATACTTAAAAACTTAAATTATAGTAATATATAAAAGTACAAAACATTGCTCAAAAAAAAATTAAATAAATTTAATCTGAGACAGCTTTCTATTTATTTGTTAAAATATATAATGTAAAGGAATTTAAGATTTGAAATGTTATTAGTTCGATTTTTTTATAATTTTACCTTGAGTATAAAGATTTTAAAAATTCCATACTTTCTTTATAATTATTAAAATTAATTTTATGGTTATCTTTAAGTCTAGTTCGGTTAATATTGAAATCAAGATTCTTAGAAAACAATAATTTTCTTCTATTTATAAAGTTGATTGTTTAAGTATCTTGTATGAAAACGACCAACATATTTAGAAATTAAGGATTAATTTAATGGTTGAACGTTTTCTATAATTATAAAATATATTATATTTTAAAATTTTTATTGCGTTTTCACATCGACACTACACACTTGTAGTATAAAACATATTAAAAACTAAAATGATATAGTATTACTACTATTTAATAGGTAAAAAAATACTTAAATATTTAAAATCTTGCTAAACTAATATTTATATATCATTCTACATGCCATTAAAAAATATATTCTCAGTATTGGTAATCTGCCACCATGGTAAGGGTACTCACCTTATATTAAGTACCCTCGACCTATAGCTTAGATACGCTAGACTGCCTCGTGGCACAGAATTACTCCTGTAACTGATGATATCTAATATGGAACACACCTCAGTGTAATTTGGTCTGCAATTCTATTGTCGTTGTCGTTCGTAATGAAACGTAATCGCGACTTCAAAAAATCTTTTCCCGAGGAGGTTGTATCTTATCGCCACCATTTGGCGGTCTGTAAAAGGTTTCTAATGCGCAGTACGCTATCAACATACCTTTTTCTTATTAGCGTACTTAAATATATTTAATTCAGTTCTGTCGGCCAGCATAAGACTTAGAGTGTAAGTTAAGAGGGCTCAACGTCCCTGTAGGTTCTCTGGTTATATTTAAAAGATTCATTGATTACGGGCTCAAAACAGCCCATTTGTACAAGAAAACTAGATTAACAATTCGAGTATCAATATATAGGATAATAACTTTATAATAAAGTGATTGACGCCTACACGACAAGTCTACCAAATACTATGCCTTTCATTTTACCATCACTTTACCGGCTTCTGCTAGAATGCCTACGGTTTGGAGGTCCAAAGTTGCTGAGCACTTCGAAAACCATTTAGAAGTCTGAAGACCACTTGATTCGTTTTTTGGAGAGGGTAACCAGGGTCTAAGGTAATATCAATGGAGGGGCACAGCACCCCACACTCCTTATCCAGATTGCTGTTTAGGGCAGGGAGTATCACGGATCTTCCACTTGTCTGTACGCCAGTTACGCCACTACACAAATTATAATAGGAACTTTCTAAGAAATGCCTAAAATCAGATCGACTTATCTAACTTGATAACATCAATTTGTGTTTGTAGTGTCTCTAGAGATACCGTAATTAATTATTAGTCTAGCGATGTTAGTGGAAATATTCTTCACAAAGTAAGGAGAGGGCGACTTGGAGGTATTAGTATGGGCAAGCTGATCCCTCGGAGTAAACGGTGTACCGGTAGCTGCCGTGCTAGTCTGTTCAGCAGCCCTCCCAGGGGGACCGCTTGTTCCGAGGTTTGGAAGCCTCAGCCTATAGCGCGCTTAGTCCGGTACAGCTTGCTGTTGCCGTGCTCTCGCGCGTCGGCGCACACTGTTACGGGCAACTAAGTACTATTTCCAAAAGAGGCACCGGGCCCGGCTCGGTAAGTCGGCTCTGTAATTGTTCCTGCACCCGTACGGAGCACTCGCCGAGCGTAGGACCGAAACATGTGCGAGTCGCGCTTTGCGGCGTGTACAGTCCTCACGGTTTCGACGTCAGAGACCAGTCGCTGCGGGCCAAGGCCACGGGCGAAGGCCCCGAGCTGTTCACCCGAAGAGGGCGTCCAGGTCGGCTTGTTCCAGCCAAGGTCCAGTAGCTAACTTGTAGAGCCGATGCCGCTTCACGCACCCAACCCCTTACCGCTTTGTGTTATTCGGCCCGTCCGCCGCCGGGCATGCCGGGGCAAACGGCCGGGCGAGCTTCCTCCCGCATGGGCAACACCCCGCTCCCCTGGAGACATTCTATTAAGAAAATCATGGGCACAGAACGACGCGGCACGTCAAGGCGCGTCACCTCGGCAGCCAACCCCATCTCTGTCGACAGAGGAGTGGAAGAAGGGTGCGCCCAGGCATTCACCGCGGCAAGGCGTCCTGTTCCAGCGTGCTTAACCAGACAGCCGCGCCATGTCATCTACGGATCCCCACGCTAGTCACCATAGCACCCGCGCTGGGACACCGCAGGCTAGGAAGGGGCATATAAGCTCCGTTGTGACGGGAAAATCTTGGGCCGATAACCGACACGCCTCTTAGACATCAAGGCGCGAAGGGCACCGGTGATGATGATGGCACGCCCTATAGCACGGCCGGTCGCAAACCACGCTTGCCGCGTGCGTTCGGTCTAACGCTGGTACCAACTCCAACTACGGTAAGCTCCCTTGGTGAACGGCCGGAGACCCGACGGGGCGGGCCGACTCGGGCGCCTAGGCACAGCCTCTCCACCCTGCTGGCCGTTGTGCGAGCCTTACGTTTTCACGGCCAGCGGGAGGACGCGGCCGCCCTGCTCAGAGCCGCTCACGCTCTCGCTCCGAGGACGCGAGCGGCCACGAGGCGCCCGCGCCTCCTAGGCGGCAACGCCCTGGGTCGCTAGAGGTGGAGACCTGGCGCAACGGCACATGCCCAGCCGCCTCGAGCACGGGGTAATCCTTTCGCCCCAACTGCTGCCGGTCCGGCGGCCAGGCGCGGGCGGGGAGTGCCCTTCAGCGGGCCCCTGAGGCAGGGGGTCTCCGCGCGAGCCAGCGCCCCGCCTGCCCCGTCCGCCCACCCCCCCCTCCGCGGGCGCCACCGCGGCGGGAGGGGGCGCCGCGCGGGGCACTGGCAGGCACAGGCTGGTCGTCCGCGGCGTCCCCGTGCGGTCGGGCCGCGGCGCCGGGGGGCGATCCCGACCGGAAAGGCACCGCAGCCCGCCCGCGTCGCCCGCGAGGCTACCTGGATGTGCTCCCACGCTACCACCCCCTGCCCCAGGGGTGCGGGCCGCCGGCACGGACGCGGCTCCACCCTGGGTCACCGGCGCTACAGCTACACACTGTCGGCTGGCACACGCGCGGCGTGCAATGCGGGGCGGGGACCGTCCCGAGCCGGGCGCCGCCCCCGCGGCGGCGGGGGGCTGAGCTCGGACGCCCCACGCCCCCGCCCCGGTTCCGGGTGGCGAGCCGGCCGCGCGCACTGATCCGACAACCGCCCGCGGCCGGCCCCCGCGGCGGCCGGCCCGCGGGGGCTAACAGGTGGACGCCTGGCGCGTCCCTGGCTGCCGCGTGCGCCGCCGGTCGACCGGAGGGCGGCCCCAAAGGGAGGGCCCCGCCGCGGCGCCGCCCCCGTCTGGGCGGCCCGGGGGCGGCACCCCGGGGACGGGGCGCGCGGCTGCCCCGCTCCACGCGGCGTGCCTAG     
M       TATTGCAAATTATTCATAATTAAATGTTGTAATTAACGTATATTCTATTAATTTGTAGTATATTCAAATGATCCTCTTATTTTAAATACTACCTAATTTGAAACAAATAAATGATTGTGTTTGTAAGCTTATATTTAGCCACTAAAATCAATTTATAAAATAATAATATATAACCAAATAATTCCACTCTATCTGTGATAATGTCTCACTTAATTATATGTGTTGTGTACAAATTAATTAGTGTTTTAATAATTTTAAAATCAATATTTTTAATAAATGAAATGTGTTATCAACTTATAGCCAAATAAACTCAACTTAATCATTTAGTATATATAATAACTTGGCGAATATTTTAAAAACTAATTTAATTAATTTAGATATAATATCATTATATAAAAATACTATATTAAATATTAAAATAAATGTTCATAATTTAGTAATTTATGCTTAAAGACTTAAATTATAATAATATATGGAAGTACAAAACATTGCTCAAAAAAAAATTAAATAAATTTTATCTGAAACAGCTTTCTATTTATTTGTTAAAATATATAATATAAAAGAATTTGAAATTTGAAATATTATTAGTTCGGTTTTTTTATAATTTTACCTTAAGTATAAAAATTTTAAAAATTCCATGCAATCTTTATAATTATTGAAATTGATTTTGTGATTATCTTTAAGTCTAATTCGATTGATATTAAAATCAAAATTCTTAAAAAACAATAATTTTCTTCTATTTAAAAAGTTGGTTGTTTAAATATCTTGTATAAAAACAACCAACATATTTAAAGATTAAGAATTAATTTAATAATTAAACGTTTTCTATGATTATACAATATATTATTTTTTAAAATTTTTATTGCGTGTTCACATCAACTCTACACACTTGTAGTATAAAACATATTAAAAACTAAAATGGTATAGTATTACTACTATTTAGTAGGTAAAAAAATACTTAGATATTTAAAATCTTGCTAAACTGATATTTGTATATCATTCTACCTGCCATTAAATAATATATTCTCGGTATTGGTAATCTGCCACCACGGTAAAGGTACTCACCTTATAGTAGGTACCCTCGATCCATAGCTTAGAGACGTTAAAATGCTTCGTTGCGCAAAATTACTCCTGTGACAGATAAGATCTAATACGGAACACACCTCAGTGTAATTTGGTCCACAATTTTATTGTCGTTGTCGTTCGTAATGAAACGTCATAGCGATTTCAAAAAATTTTTTCCCGAGGTGGTTGTATCTCATCGCTGCCGTTTAGCGGCCTGTAAAAGCTTCCCAATGCGTAGTATGCTATCAACATACCTCTTTCATACTAGTGTACTTAAATATATTTAGTTCAATTCTGTCGGCTGGCCTAGGGCGCAGAGTGTAAGTTACGGGGGCTCACCACCCCTGTAGGTTCTCTGGTAATAGTTAAAAGATTCATTGATTACGGGCTCAAAACAGCCCATCTGTACAAGGAAACTAGATTAACAATTCGAGTATCAATGTATAGGATAATGACTTTATAATAACATGATTGATGCCTACACAACAAGTCTATCAAATACTATGCCTCCCATCTAATCATCATTTTAGCAGTCTCTGCCAATATGCTTGCAGTTTGGAGGTCCAAAGTTGCTAAACATTTCGAAGACCATATAGAGGTTTGAAGACTACTTGATTCGATTTTTGGCAAGTGTTACTAGGATCTAAAATAGCATCGATGTAGGGGCATAGTACCCCATACTCCTTATCCAGATTGGTGTTTAGGGTAGAAAGTATCACGGATCTTCCATTTGTCTTTACGCCAATTGCGCCACTATACAAATTATAATAGAAACTTCTTATGAAATGCCCAAAATCAGACGAATTTATCTAGCTAGGTAGCATCAATTCGTGTTTTTAGTGTTTCTAGAGATAATGTAATCAATCATTAGACTAACGATGTTAGTGGAAATATTCTTTACAAAGAAGGAAGAGGGCGGCTTGGGGGAATTAATATGGGCACGCTGGTCCCTCGGAGTAAACGATGTATCGGTAGCTGCCGTGCTAGACTGTTCAGCTGTCCTCCCAGGGCAACCGCTGGTACCGAAGTTTGGGAGCCTCAGTCTATAGCGCGTTTAGTCCGGTACAGCTTGCTGTTTCCGTGCTCACGCACGTCGGCGCACTCTGTTCCGGGTAACCTAGTACTATTTCCAAAAGGAGCACCGAACCCCACTCGATAAGTCGGCTCTGTAATTATTCCTGCACCCGCACGGAGCATATGCCCAGCGTAGGACCGATACATGTGCGAGTCGCGCCTTGCGGCCTGTTCAGTCCTCACGGTTTCGACGTCAGGGACCAGTCGTTGCCGGCGGAGGCCAGGGGCGAAGGCCCCGAGCTGATCGCCAAAAGAGGACGTCCAGGCCGGTGTGGTTCGGCCAAGGTCCAGCAGCTAACTTGTAGAGCCGATTCCGCTTCACGCACCCAACTCGTCACCGCTTTGTGTTATTTGGCCCGTCCGCAGCCGGTCGGACCGGGGAAAACGGTCTGGCGCGGTTCCTTTTGCATGGGCAACACCCCGCTCCCCTGGAAGCATTTTATTGGGAAAAACATGGGCACAGAACGACACGACACGTCAGGACGGGTCGCCTCGGCAGCCAACCCCATTCCCATCGATAAAGGAATGGAAGAAGAGTGCGCCTGGGCATTCACCGCCGCAGGGCATCCCGTTCCAGCGGGCTAATTCAGACATCCGCGCCATGTCATCCGCGGATCCCCACGCTAGTCCCCTCAGCACCCGCGCAGTGACACCGCAGGCTAGGTGGGGACCTACTAGCTCCATTGCGACGAGAGAATCTTCGACCGATAACCGACACTCCTCCCAGGCATCGAGGTGCGAAGGGCTCCGGTTATTATGTTGGCGCGCGCTATACCATGGCTGGTCGGAAATCACGCTTGCCCAGTGCGTACGGTCTAGCGCTTGTAGCAGCTCCAACCAAAGTGAGCTCCCTTGGCAAACGGCCGGGGACCCAACGGGGCGGGCCGACTCGGGCTCCTAGGCGCAGCCTCTCCACCCTGATGGCCGCTGTGCGAGCCTTAAGCTTTCACGGCTAGCGGGGAGACGCGGCCGCCCGGCTCAGAGCCGCTCAGGCCCTCCCTCCGAGGGCGCGAGCGGCGACGAGGCGCCCGCGCCTCCCAGGCGGCAACGCCCCGCGCCGCTAGAGGTCGGCGCCGGGCGCAACGGCACACGCTCAGCCGCCTCGGGCACGGGGTAATCCTCTCGCTCCACCTGCTGCCGGTACGGCGGCGAGGCGCGGGCGGGGACGGCCCTTCAGCGGGCCCCTGAGGCAGAGGGTCTCCGCCCGAGCCAGCGCCCCGCCTGCCCCGTCCGCTCGCCCCCCCCTCCGCGGGTGGCACCCCGCCGGGGGGCGGCGTTGCGCGGGGCCCTGGCACGCACAAGCTGGTCGTCCGCGGCGTCCCTGTCCGGTCGGGGCACGGCGCCGCGGGGCGATCCCGACCGGACAGGCACCGCTGCCCGCCCACGTCGCCCGCGAGGCCACCTCGATGCCGTCTCACGCTACCCCCCGCTGCCCGAGGGGTGCGGGCCGCCAGCGGGGGCGCGGCACCACCCTGGGTCACCGGCGCTACAGCGACACACTGTCGGCTGGCACACGCGCGGCGTGGAATGCGGGGCGGGGGCCGTCACCAGCCGGGCGCCGCGCCCGCGACGGCGGGGGGCAGAGCTCGGAGGCCCCACGCCCCGGCCCCGGTTCCGCGTTGCGGGCCGGCCGCGCGCCCTGATACGGCGACCGCCCGCGCCCGGCCCCCGCGGCGCCCGGCGCCCGGGGCCTAACAGGTGGACGCCTGGCGCGTCCCTGGCTGCCGCGTGCTCCGCGGGTCGACCGCAGCCCGGCCCCAAAGGCAGGGCCCCGGCGCGGCGCCGCCCCCGTCTGGGCGGCTCGGGGGCGGCACCCCGGGGACGGGGGGCGCGGCTGCCCCGCCCCACGCGGCGGGCCTAG     
N       TATTACAAATTATTCATAATTAGATGTTATAATTAACGTATATTCTATTGATTTATAGTATATTCGGATGATCCTCTTATTTTAAATACTGCGTAATTTAAAGCAAATAGATAATAGTGTTTGTAAACTTATATTTAGCCACTAATATCAATTTATAAAATAATAATATATAACCAGATAGTTCCACTCTATCTATGATAATGTCTCACTTGATTATGAGTGTTATATACAAGTTAATTGATGTTTTAATAATTTTGAAATCAATATTTTTAATAAATGAAATGTATTATCAGCTTGTAACCAAATAAACTCAACTTAATCGTTTAATATATATAATAACTTAGCGAGTATTTTAGAGACTAATTTAATTAATTTAGATATAGTATCATTATATAATAATACTATATTAAATATTAAGATAAATATTCATAATTTAGTAATTTGTGCTTAAGGTCTTAAATTATAATGATATATGAAAATACAAAACATTGCTCAAAAAGAAATTAGATAAATTTTATCTGAAACAGCTTTCTATTTATTTGTTGAAATATATAATATAAAAGAGTTTAAAATTTGAAATATTATTAGTTCGGTTTTTTTATAATTTTACCTTAAGTATAAAAATTTTAGAAATTCCATGCTTTCTTTATGATTATTAAAATTAGTTTTATAATTATCTTTAAGTCTAATTCGATTAATATTAAAATCAAAATTCTTAAAAAACAGTTATTTTCTTCTATTTAGAAAGTTGATTGTTTAAATATCTTATATGAAAACGACCAACATATTTAGGGGTTAAGAATTAATTTAATAGTTAGACGTTTTCTATAATTATACAATATATTATATTTTAAAATTTTTATTGCGTATTAACATCAACACTACACACTTGTGGTGTGAAACATATTAAAAACTAAAATAGTATAGTATTACTACTATTTAATAGATACAGAAATACTTAGATATTTAAAATCTTGCTAAACTAATATTTATATATCATTCTACATGCCATTAAATAATACATTCTCAGTAATGGTGATCTGCCACCACGGTAAGAGTGTTCACCCTATAGTAGGCACCCTCGACCCATGGCTTAGAAACATTAAACTGCTTCGTTGCACAGAATTAATCCTGTGACTGATGAAACCTAGTATGGAACACACCTCAGTGTAGTTAGGCCTGCAATTTTATTGTCGTTGTTGTTCGTAATGAAACGTAATTGCGATTTCAAAAAATTCTTTCCCGAGGTGGTTGTATCTTATCGCCATCATTTCGCGGTCTGAAAAAGTTTCCCAATGCGTAGTATGAAATCAACATACCTCTTTCTTACTAGTGTACTTAAATGTACTTAATTTAGTTCTGTCGGCTAGCTAAGGACTTAGAGTGTAAGTTAGGGGGACTCACCATCCCTGTAGGTTCTCTGGTGGTAGTTAAAAGATTCATTGATTACGGGCTCAAAACAGCCCATTTGTATAAGAAAACTAGATTAACCATTCGAGTATCAATATATAGGATAATGACTTTGTAATAATATGATTGGTATCTACATGACAGGTCTACCGAATACTATGCCTCCCATTTAACCATCATTTTAGCTGTCTCTGCCAATATGCCCGCGGTTTGGAGGTTCAAAGTTGCTGAACGTTTAGAAAACCATCTAGGACTTTGGAGACTGCTTGATTCGTTTTGTGGAAAGGGTGACTAGGATCTAAGATAGCATCCATGTAGGGGCACAGTACCCCATACTCATTACCCAAATTGGTGTTTATGGCAGAAAGTATCACGGATCTTCCACCCGTCTGTACGCCAATTACGCCACTACACAAGTTATAATAGAACATTTCTATGAAATAAACAAAATCAGATGGATTTATCTAACTTGGTAACATCAATTCATGCTTGTAGTGTTTCTAGAAGTGGTGTAATAAATCATTAGACTAACGATGTTAGTGGAAATATTCTTTATAAAGAAGGAAGAGGGCGCCTTGGAGGAATTAATATGGGCAAGCTGATCCCTCGGAGTAAACGGTGTACCGGTAGCGGCCGTGCTAGACTGTTCAGCAGTCCTCCCAGGATGACCGCTAGTGCCGACGTTTGGGAGCGTCAACCTATTACGCATTTAGTTCGGTACAGCTTGCTGTTGCCGTGCTCACGCGTGTCGGCAGACTCTGTTACGGGCAACTTAGTATCATTTCCAAAAGGCGCTCCGAGGCCCACTCAGTGAGTCGGCTCTGTAATTGTTCCTGCACCCGCGCGGAGCATCCGCCAAGCGTAGGACCGACACATGTGCGCGTCGCGCCGTGCGGCGTGTTCAGTCCACACGTATTCAACGTCATTGACCAGTCGCTGCCGGCGAAGGCCAGGGGCGAAGGGGCCGAGCTGTTCACCCGAAGAGGGCGTCCAGGCCAGTGTGGTTCGGCCGAGGTCCGGCAGCTAACCTGTAGAGCTGATGCCGCTTCACGCACCCAACTCATTACCGCTTTGTGTTGTCCGGCCCGTGCGCCGCCGGCCAGACCGGGGAAAACGGCCTGGCGAGGTTCCTTCCGCATGCGCAACGCCCCGTTCCCCAGGAGGCATTTTATTCGGAAAAATATGGGCACAGAACGACGCGACACGTCATGACTTGTCACTTCGGCAGCCAACCCCGTCCCTTTCGGCAAAGGAGTGGAAGATAGGTGCGCCTAGGCATTCACCGCCGTAGGGAATCCCGTTCCAGCGGTCTTACTCAGACAACCGCGTCATGTCATCCACGGATCCCCACGCAAGTCACCTCAGCACCCGCGCTGGGACCCCGCAGGCTAGGGAGGGGCCTATTAGCTCCATTGTGACGAGATAATCTTAGTCCGATAACTGACACCCCTCCCAGACATCGAGGCGCGGAGGGCACCGGTGATGATGGTGCCACGCGCTACAGCGTGGCCGGTCGCAATTCACGCTTGCCCCGTGCGTCCGGTCTAACGCTAGTAACAACTCCAACCAAGGTAAGCTCCCTTGGCGAACGGCCGAGGACCCCAGGGGGCGCGCCGACTCGGGCGCCTAGGCGCAGCCTCTCCACCCTGCTGGGCGCTGTGCGAGCCTTAGGGTTTCACGGCCAGCGGGGGGACGCGGCCGCTCGGCCCAGAACTGCTCACGCGCTCCCTCCGAGGGCGCGGGCGGCAACGATGCGCCCGCGCCTCCGAGGCGGCAACACCCCGTGCCGCTAGAGGTCGGTGCCTGCCGCAACGGCACACGCTCAGCCGCCTCGGGCACGGGGTAATCCTCTCGCCCCACCTGCCGCGGGTCCGGCGGCCAGGCGCGGGCGGGGAACGCCCTTCAGGGGCCCCCTGAGGCGGCGGGTCTCCGTTCGAGCCAGCGCTCCGCCTGCCCCGCCCGCCCGCCCGCCCCTCCGCGGGCGTAACCTCGGCGGGCGGAGGCGCCGCGCGGGGCCCTGGCAGGCACAGGCTGGTCGTCCGCGGCGTCCCCGTTCGGGCGAGACGCGGCGCCCCGGGGCGATCCCGACCGGAGAGGCACCGCTGCCCGCCCGCGTCGCCCGCGAGGCTAACTGGATGTGGTCCCACGCTACCTCCGGCTGCTTTAGGGGTGCGGGCCGCCGGCGGGGGCGCGGCGCCACCCTGGGTCACCCGCGCTACAGCGACACACTGTTGGCTGGCACACGGGCGGCGTGCAATGCGGGGCGGGGGCCGTCTCAAGTCGGGCGCCGCGCCCGCGGCGGCGGGGGGCTGAGCTCGGAAGCCCCACGCCCCGGCCCCGGTTCCGGGTGGCGGGCCGGCCGCGCGCTCTGATTCGGCGACCGCCCGCGCCCGGCCCCCGCGGCGCCCGGCTCCCGGGGACTAACAGGTGGACGCCAGGCGCGTCCCGGGCTGCCGCGTGAACCGCGGGTCGACCGGAGGGCGGCCGCAAGGGCAGGGCCCCGCCGCGGCGCCGCCCCCGTCTGGGCAGCCCCGGGGCGGCAACCCGCGGACGCAGCGCGAGGCTGCCCCGCCCCACGCGTCGGGCCTAG     
O       TATTACAGATTATTCATAATTAAATGTTATAATTAACGTATATTCTATTAATTTATAGCATATTCAAATGATCCTCTTGTTTTAAATACTACCTAATTTAGAACAAATGAATAATTGTGTTTATAAACTTATATTTAGCCACTAAAATCAATTTATAAAATAATAATGTATAACCAAATAGTTCCACTCTATCTGTAATGATGTCTCACTTAATTATATATGTTATATACAAATTAATTAATGTTTTACTAATTTTAGAATCAATATTTTTAATAAATGAAGTGTGTTATCAACTTATAGCCAGATAAACTCAACTTAATCATTTAGAATATATAATAACTTAACAAATATTTTAAAGACTAATTTAGTTAATTTAGATATAATATCATTATATAGTAATACTATATTAAATATTAAAATAAGTGTTCATAATTTAGTAATTTATGCTTGAGAACTTAAATTATAATGATATATAAAAATACGAAACATTGCTCGAAAAAAAATTAAATAAATTTTATCTGAAACAGCTTTCTATTTATTTGTTGAAATATATAATATAAAAGAGTTTGGAATTTAAAATGTTATTAGTTCAGTTTTTTTATAATTTTACCTTAAGTATAAAGATTTTAGAAATTCCATACTTTCTTTATGATTATTAAAATTAATTTTATGATTATCTTTAAGTCTAATTCGATTAATATTGAAATCAAGATTCTTAGAAAACAATAATTTTCTTCTATTTAAGAAGTTGATTGTTTAAATATCTTGTATAAAAACGACCAACATATTTAGAAATTGGAGATTAATTTAATAATTAAACGTTTTCTATAATTATAAAATATATTATGTTTTAGAATTTTTATTGCGTTTTCGCATCAATACTGCACACTTGTAGTGTAAAACATATTAAAAACTAAAATGGTATAGTGTTACTACTATTTAATAAGTGAAAAAATACTTAAGTGTTTAAAATCTTGCTAAACTAATATTTATATATCATTCTACATGCCATTAAATAATACATTCTCAGTTTTGGTAATCAGCCACCACGGTAAGGGTGTTCACCTTATAATAGTTACCCTCGACCTATAGCCTAAAGATGTCCAACTGCTTCGTCGCACAGGATTACTCCTGTAACTGATGAGATCTAATACGGAACGCACCTCAGTGTAGTTCGATCTGCAATTCTATTGTCGATGTAGTTCGTAATGAAACGTAATAGCGGTTTCAAAAAATTTTTTCCTAAAGTGGTTGAATCTCATCGCCACCATTCAGCGGTCTGTAAAAGTTACCCAATGCGGAGTATGCGATCAACATACCTTTTTCTTATTAGCGTACTTAGATATATTTAATTCAGTTTTGTCGGCTAGCATAGAGCTTAGAGTGTAAGTTAGGAGGGCTCACCATCCTTGTAGATTCTCTGGTGATAATTAAAAGATTCATTGATCACGGGCTCAAAACAGTCCATTCGTACAAGAAAACTAGATTAACAATTCGAGTAACAATATATAAGATAATGAGTTTATAATAATATGATTGTCACCTTCAAAACAAGTCTATCGACTACTATACCTCACATTTAACCATCATCTTAGCGGTTTCTGCTAAAATGCTCGCGGTCCAGACGTTCAAAGTCGCTGAACGCTTCGAAAACCGTCTAGGAGTTTGAAGACTGCCTGATTCACTTTTTGGAAAGGGCCACTAGGATCTAAGGTAATATCAATGCAGGGGTATAGCACCCCATACTCTTTATCCAGATTGACGTTTAAGGCAGAAAGTATTACGGATCTTCCACTTGTCTGTACGCCAATTACGACACTATATAAATTATAATACGACATTCCTACGAAATGCCTAAAATCAGATGGAGTTATCTAACTTGATAACATCAACTGGTGTTTGTAGTGTTTCTAGAGATACTGTAACCAATCATCAGGCTAACAATGTTAGTGGAAACATTCTTTAAAAAGGAGAAAGAGGGCGACTTGGAGGAATTAGTATGGGCAGGCTTACCCCTCGGAGTAAACAGTGTACCGGTAGCTGCCGTGCTAGACTATTCAGCAGTTCTCCCAGGGGGACCGCTTGTTCCGAGGTTTGGGAGCCTCAGCCTATAGCGCGTTTGGTTCGGTACAGCTTGCTGTTTCCGTGCTCGCGCGCGTCGGCGCGCTCTGTTACGGGCAACTAAGTACTATTTCCGAAAGGGGCACCGAACCCCTCTCGGTAAGTCGGCTCTGTAATTGTTCCTGCACCCGTGCAGAGCATCCGCCGAGTGTTGGACCGAGACATGTGCAAGTGGCGCCTTGCGGCATGTTCAGTCCAAACGATTTCTACGTCATAGACCAGTCGCTGTCGGCGAAAGCCAGGGGCGAAGGCCCCGAGCTGCTCACCCAAAGAAGACGTCCAGCCCGGAGTGGTCCCGCCGAGGTGCAGAAGTTTACCTGTAGAACCGACGCCGCTTCACGCACCCAACTTGTTACCGCTTTGTGTTATTCATCCCGTTCGCCGCCGGGTGGCCCGGGGTAAACGGCCGGGCGAGGTTCCTTACGCATGGGCAACACCCCGCTCCCCTGGAGGCATTTTATTGGGAAAAATATGGGCACAGTACGACGCAGCACGTCAAGACGCGTCACCTCGGCAGCCAACCCCTTCCCCATCGACAAAGCAGTGGAAGAAGGGTGCGCTCAGGTACTCACCGCCGCAGGGCATCCCGTTCCTGCTGGCTTACTCAGACATCCGCGGCATGTCATCCACGGATCCCCTCGCTAGTCGCCTCAGCACCCTCGCTGGGACACCGCAGGATAGGTAGGGGCCTATGAGCTCCATTGTGACGGGAGAATCTTGGGCCGATAACCGACACCCCTCTCAGACTTCAAGGCGCGAAGGACGCCGGTGATAATGTTGGCGCGCGCTATAGCAAGGCTGGTCGCAAATCACGCTTGCCTCGTGTGTACGGTCTAACGCTGGTAGAAACTCCAACCGAGGTAAGCTCTCCTGGCGAACGGCCGGAGACCCGATGGGGCGCGCCGACTCGGGCGCCTAGCCGCAGCCTCTCCACCCTGGTGGCCGTTGTGCGAGCCTTACGCTTTCAGGGCCAGCGGGGTGACGCGGCCGCCCGGCCCGGAGCCGCTCACGCCCTCCCTCCGAGGGCGCGAGCGGCGACGAGGCGCCCGCGCCTCCCAGGCGGCAACGCCCTGAGCCGCTAGAGGTCGGCGCCTGGCGCAACGGCACACGCTCAGCCGTCTCGGGCACGCGGTAATCCTCTCGCGCCACCTGCGGCCGGTCCGGCGGCCAGGCGCGGGCGGGGATGTCCCTTCAGGGGGCCCCTGAGGCAGCGGGTCTCCGGCCGAGCCCGCGCGCCGCCTGCCCCGTCCGCCCGCCCGCCCCTCCGCGGGCGCGAGCTCGGCGGGCGGGGGCGGCGCGCGGGGCCCTGGCAGGCACAAGCTGGTCTTCCGCGGCGTCCCCGTTCGGACGGGGCGCGGCGCCGCGGGGCGATCCCGACCGGACACGCACCGCGGCCCGCCCGCGTCGCCCGCGAGGCCACGTCGATGTGGTCCCACGTTACCCCCGACTGCGCAAGGGGTGCGGACCGCCGGCGGGGGCGCGGCGCCACCCTGGGTCACCGGCGCTACAGCGACACACTGTCGGCTGGCACACGCGCGGCGTGCAATGCGGGGCGGGGGCCGTCCCTAGTCGGGCGCCCCCCCCGCGGCGGCGGGGGGCTGATCTCGGATGCCCCACGCCCCCGCCCCGGTTCCGTGTCCCGGGCCGGCCGCGCGCTCTGATCCGGCGACCGCCCGCGCCCGGCCCTCGCGCCGCCCGGCGCTCGGGGACTAACAGGTGGACGCCTGGCGCGTCCCTGGCTGCCGCATGCCCCGCGGGTCGACCGGAGAGCGGCCACAAGGGCAGGGCCCCGTCGTGGCGCCGCCCCCGTCTGGGCTGCCCGGGGGCGGCACCCCGGGGACGGAGCCCGCGGCTGCCCCGCCCCACGCTGCGTGCCTAG     
P       TATTACAAATTATTCATAAATAAATGTTATAATTAACATATATTCTGTTAATTTATAGTATATTCAAATGGTCCTCTTATTTTAAATACTACCTAATTTGAAACAAATAGTTAATTGTGTTTATAAACTTATATTTAACCACTAAAATCAATTTGTAAAATAATAATATATAACCAAATAGTTCCACTCTATCTATAGTAATGTCTCACTTAATTGTATATATTATGTACAAATTAGATAATGTTTTAATAATTTTAAAATCAATATTTTTAATAAATGAAGTGTGTTGTCAACTTGTAACCAAATAAACTCAACTTAATCATTTAATATATATAATAACTTAACAAATATTTTAGAAACTAATTTAATTGGTTTAGATATAATATCATTATATAATGATACTATATTAAATATTAAAATAAATATTCATAATTTAGTAATTTATGCTTGAGAACTTAAATTATGATAATATATAAAAATACAAGACATTGCTCAAAAAAAAATTAAATAAATTTTATCTGAAACAGCTTTCTATTTATTTGTTGAAATGTATAATATAAGAGAGTTTGAAATTTGAAATATTATTAGTTCAATTTTTTTATAATTTTACCTTAAGTATAAGGATTTTAGAAATTCCATACTTTCTTTATAATTGTTAAAATTGATTTTGTGATTATCTTTAAGTCTAATTCGATTAATATTGAAATCAAAATTCTTAGAAAGCGATAATTTTCTTCTATTTAAGAAGTTGATTGTTTAAATATCTTGTATGAAAACGACCAACATATTTAGAAATTAAGAATTAATTTGATAGTTAGACGTTTTCTATAATTATAAAATATATTATATTTTAAAATTTTTATTGCGTATTCACATCAAAACTGCACATTTATAGTGTAGAACATATTAAAAACTAGAATAGTATAGTGTTACTACTATTTAGTAGGTAAAAAAATACTTAGATATTTGAAATCTTAATAAGCTAATATTTATATATCATTCTACATGCCATTAAATAATACATTCTCAGTGTTGGTAATCCGCCACCACGGTAAAGGTGCTCACCGTATAGTAGGTACCCTCGATCAATAACTTAAAGACGTTAAGGTGCTTCGTCGCACAGAACTACTCCCGTGACTGATGAGATCTAATATAGAACACACCTCAGTGCAATTTGGTTTACAATTTTGTAGTCGTTGTCGTTCGTAATGAAACGTAATAGCGATTTCAAAAAGTTTTTTCCTGAAGTGGTTGTATCTTATCGCCACCATTTGGCGGTCTGTAAAAGCTTCCCAATGCGCAGTATGCAATCAACATACCTCTTTCTTATTAATGTACCTAGATGTATTTAATTCAGTTCTGTCGGCTAGCTTAGAACTTAAAGTGTAAGTTAAGAGGGCTCAACGTCCCTGTGGATTCTCTGGTCATAGTTAAAAGATTCATTGATTACGGGTTCAAAACAGCCCATTTGTCCAAGCAAACTAGATTAACGATTCGAGTACCAATGTATAAGATAGCGACTTTATAATAATATTATTGACACTTACACAACAAGTCTACCAAATACTATACCTCCCATCTGACCATCATCTTAACCGTTTCTGCTAGTATGACTGCGGTCTAGAGGTTCAAAGTCGCTAAACTATTCGAAAACCATCTAGGAGTTTGAAAACAACGTGACTCGTTTTTTGGCAAGGGTAACTAGGATCTAAAGTAACATCAACGTAGGGGCATAGAACCCTATATTCGCTACCCAGATCGGTATTTAGGGCAGAAAGTACTACGGATCTTCCACTTGTCTGTACGCCAATTACGCTACTACACAAATTATAATAGGCCCTTTCTATGAAATGCCTAAAATCAGAAGGGCTTATCTAACTTGGAAGCATCAATCCGTGTTTGTAGTGCTTCTAGACCTACTGTAATCAATCATGAGACTGACGATGTTAGTGGAGACATTTTTTACAAAAAAGAAAGAAGGCGACTTGGGGGAATTAGTATGGGTAGGCTGCTCCCTCGGAGTAAACGGTGTACCGGTAGCTGCCGTGCCAGGCTGTCCAGCGGTTCTCCCAGGGGGACTGCTTGTACCGAGGTTTGGGAGTCTCAGTCTATAGCGCATTTAGTCCGGTACAGCTTGCTGTTATCGTGCTCGTGCGCGTCGGCGCATTCTGTTGTGGGCAACTAGGTACTATTTCCAAAAGGGGCACCGAGCCCCACTCGGTAAGTCGGCTCTGTAATCGTTCCTGCACCCGCACAGAGCGTTCGCCGAGCGTAGGATCGAGACATGTGCGAGTCGCGCCTTGCGGCATGTTCAGTCCACACGATTTCGACGTCATCGCCCAGTCGCTGCCGGCGAAGGCCAGGGGCGAAGGACCCGAGCTGGTCGCCCGAAGAGGGCGTCCAGGCCGGTGTGGTTCGGCCGAGGTGCAGCGGCTCACCTGTAGAGCCGATGCCGCTTCACGCACCCAACTCGTTACCACATTGTGTTCTTCAGCTCGTCCGCCACCCGACAGTATGGGGAAAACGGTCTGGCGAGGTTCCATGCGCATGGACAACACCCCGCTCCCCCGGAGGCATTTTATTAGGTAAAACATGGGCACAGAACGACACGACACGTGAAGTCGCGTCGCCTCGGCAGCCAACCCCTTCGCCATCGAGAGAGGAGTCGCAGAAGGGTGCGCCCAGGCATTCACCGCCGCAGGACATCCCGTTCCAGCGGGCTTGTCTAGACAACCGCGCCATGTCATCCACGGATGCCCACGCTAGTCGCCGCAGCACCTGCGCTGGGACACCGCAGGCTAGGAAGGGGCCTACTAGCTCCATTGTGACGGGAGAATCTTAGGCCGATAACCAACACTCCTCACAGACATCGAGATGCGAAGGGTGCCGGTGATAATGTTGGCTCGCGCTATAGCATGGCAGGTCGCAAATCACGCTTGCCTCGTGCGTTCGGTCTAACGCTGGTAACAATTCCAACCAACGTAAGCTCTCTTGGTGAACGGCCGGGGACCCAATGGGGCGAGCCGACTCGGGCGCCTAGGCGCAGCCTCTCCACCCTGCTGGCCGTTGTGCGAGCCTTACGGTTTCACGGCCAGCGGGATGACGTGGCCGCACGGCCCAGAGCCGCTCACGCCCTCGCTCCGAGGGCGCGAGCGGCGACGAGGCGCCCGCGCCTCCCAGGCGGCAACCCCCAGGGCCGCTAGAGGTCGGCGCCTTGCGCAACGGCAGACCCCCAGCCGACTTGGGCACGGGGTAATCCTCTCGCCCCACCTGCGGCCGGTCCGGCGGCGAGGCGCGGGCGGGGAGTGCCCTTCAGCGGGCCCCTGAGGCAGCGGGTCTCCGGTCGAGCCGGCGCACCGCCTGCCCCGTCCGCCCTCCCGCCCCTCCGCGGGCGCCACCTCGGCGGGCGGGGGCGTCGCGCGGGGCTCTGGCAGGCACAGGCTGGTCTTCCGCGGCGTCCCCGTTCGGGCGGGCCACGGCGCCTCGGGGCGATCCCGACCGGATAGGCACCGCGGCCCTCCCACGTCGCCCGCGAGGCTACCTCGATGTGGTCCCACGCTACTTCCCGCTGCCCGAGGGGTGCGGACCGCCAGCCGGGGCGCGGCGCCACCCTGGGTCACCGGCGCTACAGGTACACACTGTCGGCTGGCACACGTGCGGCGTGCAATGCGGGGCGGGGCCCGTCCCGAGTCGGGCGCCGCGCCCGCGGCGGCGGGGGGCTGATCTCGGATGCCCCACGCCCCCGGCCCGGTTCCGCGTAGCGGGCCGGCCGCGCGCGCTGATCCGGCGACCGCCCGCGCCCGACCCCCGCGCCGCCCGGCGCGCGGGGACTAACAGGTGGACGCCAGGCGCGTCCCCGGCTGCCGCGTGGGGCGCGGGTCGACCGGAGGGCGGCCCCAAAGGCAGGGCTCCGTCGCGGCGCCGCCCCCGTCTGGGCGGCCCGGGGGCGGCACCCCGGGGACGGAGACCGTGGCTGCCCCGCCCCACGATGCGTGCCTAG     
