# Supplementary material for: A simple method for data partitioning based on relative evolutionary rates
Source: PeerJ. 2018 Aug 28;6:e5498. doi: 10.7717/peerj.5498 (PMC6118207; doi:10.7717/peerj.5498)
Supplement: Data S1 — The datasets are provided in the PHYLIP format. [file peerj-06-5498-s002.zip › DataS2/SS11-5.phy]

17  4000
out     TAATTGGTCGATGATATTTAATTGATTAATAACAAATTTTAACTCTGGGACTCAACAGACACTATTTTGCAATAAAACAATTTTTAAATTCATACGTTCGAATCAAAATTTTTTCGATATAAATAAACTTCCAACTTCTATTCTAATTTCATAGTTGTCTAACATTCTCACGATTAATTAAATAAATCTTTATTATCTAAATTATACTTAAATAGCCTTGGATTAAGTTTCGTTTTATTCATAAAATATTATACTAATTTAATATATTTGATAGTAAAATAATTAATAATTTATCAGTGTTGCAAAACAGGAAAAAATAAAAAATCTGCAAAGAAGTTTATATCGTTTTTTATTTACCATAGTTAATATTATAACATACATTTGTACACATATCTACAATATTATAAAAAAGAAAATCATTTATTCATATTTAATTTTGATTTATTATTAAAAGCACCTTAGTAATTTAATATTAAATATTACACAACATGGCGTAATTCGAGAGCCTGGCTGTAATCATTTATTTACATTATTTAAAATTATAATACTTAGGATATTATACGTTCAAAAAGAATAATTCAAGTATGTTAACCAAAAGGTAAATAATAAAAATTAGACAGAAATGTATTCCATTCTGTGTTATGAAGTTTATATATATAATAATTATTTTATAAAGTTATATATCTTATCTGAACGATCATGATCAATTGATTAAATAGTTCTATTTAATATTATCTAGATGTTTATCTTATTGGATATGTATGAAAACAAAAGTTATTTCTTTGTATACGTATAAGAACATCGTATTAAATAAAGATTGGTCAAACATACTTTGTTTTTAATAATATACAATAAATTAAATACATATTAATTTACTATTTTAGTATATATACAGAAAATTTATATACCTTGTACTTAACGGACATTATTACTATAGTATAAGGTCTGATTCTTAAACTCAGAGTATACATATTCTTAATGCAATTAATAAATAAAATTTAGATTCAAACAAATTCGGTACTGTAATAGTTAGCCCCCTGGAAAACCCAGAGCACTGTTTTTAGCAAGTAATTTAGACCTGTTATAAGCCAAGACAGACAAGTTTTGAAAGTGTAGCACAGCATTACCAATACAACCGTTTGCCTGGAAACATGTGGGTTTAGCAACTTTTTCAATGTCTAAGTTACCTAGATGATAGGAGTGTTTAAGCAAAGTTTGATAGGGAATCGTTCTTTTTATACTTTACAAGAGAACAATAAAGTGTTAACCTTTAACTGTTTTGATGATATCTTCTGGTTGACAAGTGCCATTAAAATATCCTATAATCTAAATATTTCTCCGAGAGCAGCGCGTCTCATGAACTAAAAAGAAAAGTCCGCACAAATTCGGGGCAACCACAACTACAATCATGGTCTGAAAGTTAAACGGAACGCGCTTTCACTCTTTGAGACCTAATTTCGTTACCGTCAACTCCTGTTGTGGAATGCATGTTACATAGTATCATGAACTCGTGTCGCAACCCCAGCCCTATCGTTACGCATGCAATTTAATATTGCGTAAAGTCTACTGATAATTATGTGACTAGCATGACAAGTTCTTCTTGGAGTCCTTATTGTGGTGAAGTAAATTAAGGTTTACATTACCTTTTCTGCGAGTCTCCGCATATGGAGAACAAAATTATGATATAAGTTTTCTGACTCCATAGTTTCATTAATATAACGATGAGTCTCAGAATTATTCAGGAACAAACATAGTTAATAGAATGAGGGTTTCGGTCTGGCTCAATAGCTGAAGAATTTCTAGCGAATAAAGCAGCAAAATGGTTCTTCGGCATGTTGTGATGAGTACATTCAACACACTTGGCTTATTCGCGTTTACCGGATAAATATTATGCTTAAATAGACCCACGCCTCACGAAGAGTACGCGTCTACGATTTCACTAAAGCTAAATAACTGCACATTAGGTAGTGTGCCGATTTAATACTTGTGGACCAGGTTAACGGGAAGGGCTTCCCCGGGAGGTGGGCCATCGCCTAACCGGTCGAGCGGGGACCCCGTCCCCGCACCGAGACCATAGCCACGTCGCTGAGTGGCACGCGCGGCTCGTGCGCACTCCGTTTTCCATCTACGAGACGAGTCCGGACCGGTCGACAATTCAGTCAACGATAACCGGACTGGGTCGGACGGCCCTGGATCGCCGGGGTCGCCTTACGCTACTTGTAGTCCCGTTTGCCCTCCTCCGATAACCGCCAGCCCTGCGTGAAACCTAAGGTCGGGTGGATAGACAAGGGCACGCGCCCAGCGCCCGCTTGAGCCATGGATCGGGGCGTTCGCTCCAGATTGAGCGCGCAGAGCCACCTTCTCGGATCTAGGAACTCGCGTTCGCGATCTCGTCAGCGCCGCCATCGTGATACTAACTGGTCTAGCGGCCTGCAGACGTAGCCAATTTGCTTCTGCCACCTTCTGCAACCGCGGCTCACCGAGACGGGTGGCATCCTCGGCGGGATGCTATAAACATTTGCACAGCTGGGTAGCGTTAAGCTAGAGTGGTCGTTAGAGGACAGAGTGGCTCGATGGATCGTACGGACCTTCCAGCACGCCTGCTCTTTCTATAAGGCGAGGACCACTGTTCTGCCCGCGGAGTCTCACCTCCCGCCTTTACTACCGGCCCCACGCGACGCCGAGACGGCCTGCCATGTAAGTGAGGGGCAGGGCACTGCTCTCCGCAAATTCAGCTATCATGAGGCGTCAAGGGAAGCGTTGCTGTGCGTGTGCGACCACAGGGTGCCAAAGAGAACCCCCTTGGCCAAGTAACGATGACCTGACTCTTACGAGGGCAACGGCTTGATATGGGGCTAACCAGCTAGTCCGGCCCGACGAGTAGGAGTTTGGCAAGAGGCCGACTAGCCGCTTCGCAGGTGAGGGATGAGTACACACATTTGCATCCAGCAACCGTAAGTGGCTTGTGAGGCGAGTCCGCGGACACACGTCCAGCCTGAGCGCCTGCCGCTGCAGCGCCGACCGGCTGCCAGGGGGCCGCTGCGTGCGCCGGCCGGGGGGTGGGGCCGGCGCGCGCTACGTGGCGCGGGGGCGCCGGTAGTGCAGCCCAAAGAAGCCGCGGGGGGGCGCGGCGCCCCGCGAGGGGTAGAGCGAGCCGCGGAGTCCGGCTTCAGCGGAGGGCGCACGCTTCGGTGGCCCCCCATATGATAGTCCCGTGACGAGCATCCGCTGACCACGGGCCGGGTTCGCCGCGGCGTGCTTGACCGGCCCCCGCCGCACCCGCGTCGAGGCGGCCGGGCCCCGAGTCTACCCCGCCGTTTCGGGGCTCGGCGCAGGGTGCCGCACCTGGGGCCTAGGGCGCCCGCTTCCCCCCCGGTCGACACCCACGCCGGCTCCTGGGGGCCCCCCCGCCCGCGAGCGGCATCCGCCCAGCTCGGTGGGCCTCGCTAGGACCAGCGCGACCTCCCGGCGATGCGGGCCCCGTGCTCCGACGGTGGGGTCCGTGGCTGCGGGCCACGCCGTTGGCGCTGGGAGGGGGTGCCCCGGAGGCACGCGGGAGCTTCAGCGCCATATCCCAGGCCGGATGGTGGAACCCGGCCGACCGGTGGCGACCCGGCGTGCGCTCCTGCGCGGCCGCTACTGGGCGGGGGGCAGCCCGCTGTCGACCGGGGCTCAGGCGCCGACTCCCACCTGGGTCACGGGGCCGACGTAGCCTGCCCTCCCCCCGCCGCGGCGCGGCGGCCTCCGGGTCCGCGGTCCCGCTGGGCCTCCCCGTCGCGGGCGCCAGGGCGCCCGGCGGTTGACGTCAGCCGTTGGCGTTCCCTGGTCCCGCGGCCGGCCGAGCTGTGCCCCTCCAGGCCTCCCGCAGGCGCATCGGGCCGGTCACCGCACTACCCCCAAGGCCCCGCGGCAGCCTCAGTGCAATCACCCCGCGGTGAAGGCGTACCCGGGAACCCGCCTCACGGGCCGCCACGCGCTGGATCCGTGCGCCCAGGCGCCC     
A       TAAATAGTCGATAATATTCAATTGATTAATAACAAATTTTAACTCTAGGACTCAGCGGACTCTATTTTGCAATAAAACAATTTTTAAATTCATACATTCGAATCAAAATTTTTTCGATGTGAATAAACTTCCAACTTCTATTCTAATTTCATAATTATCTAACGTTCTCACGATTAATTAAATAAATCTTTATTATCTGAGTTGTGCTTAAATAACCTTAGATTATATTTCATTTTATTCATAAAATATTATACTAATTTAATATATTTGATAATAAAATGATTAATAATTTATCAGTGTTACAAAACAGGAAGAAATAAAAAGTCTGCGGAGAAGTTTATATCATTTTTTATTTACCATAATTAATATTATAACATTCATTTATACACATATCTACAATATTATAAAAAAGAAGTTCATTTATTGATATTTAATTTTAAATTATTATTAGAAGCACCTTAATAATTTAATATTAAATCTTACACAACATGGCGTAATTCAAGAGCCTAGATGTAATCATTTATTTACATTATTTAAGATTATAATACTTGGAATATTATACATTCAAAAAAAATAATTCAAGTATATTAACCAAAAAATAAATAATAAAAGTTAAACAAAAGTATATTCCATTCTGTATTATAAAATTTATGTATATAATAATTATTTTATAAAGTTATATATCTTATCTGAGCGATCATGATCGGTTGATTAAATGGTTCTGTTTAATATTATCTGAGTATTTATCTTATTAAATATATATAAAAACGGAAGTTATTTCTTTGTATACGTATAAGAATATCGAATTAGGTAAAGGTTAATCGAACATGCTTTATTTTTAGTAATATACAATAAATTGAATACATATTAGTTTACTATTTTAATATATATACAAAAAATTTATATACCTTGTACTTAACGGACATTATTACTATAATATAAGGTCTGATTCTTAAACTCAAAATATACATATTCTTAATGCGATTAATAAATAAGATTTAGATTCAAACAGACTCGATACTATACTAGTTAGACTTCTGGAAAATCTAGAGCACTGTTTTTAGCAGGTGATTTAACGCTATTGTAAACCAAGACAGACAAATTTTAAAGGAGTAGCACAGAATTATGGGTGCAATCGTTTGCGCGAAAATATGTGGGTTCAGCGAGTTTTTTAATGTCTAAATTATCTGGACCATAGTAGTGTTTAAGCAAATTTTGATGAGGAATTATTCTTTTTATGTTTTGAAAGAGAATAATTAGGCATTAACCATTGACTGCTTTGAGGTTATCTTATGGTTGGCAAGTGCTGTTAAAATATCCTATAATCTAAATATTTCTCAGGGAGCAGCGCGCCTCATGAACCAAAAGAAAGAGTTCACATAAATTGGGGGCAATCATAACTCGAATTATGGTTTGAAAGTTAAACGGAAGACGCTTTCACACTCTGAGACCTAGTCTCGTTACCGCCAACTCCTATTATGGAATGCATGTTATATAGTATCGTGGGCTCGTGTCGCAACCCCAGTCCTACCGTTACACATGCAATCTATTATTGCGTAAAGTCTACTGATGATTATGCCATTAGCGCGACAAGCTTTTCTTGGAGTCCCTATTGATATGAACTAAATTAAGGTTTGCATTACCTTCTATGTGAGTCTTGGCATATGAAGGACAAGATTATAATGTCAATATTCTAATTCCATAGTTTCTTTTATATGGCGATGAGTCTCAGAGTTATTCAAGAACAAATATGATTAACAGAATGGGGGTCTCGGTCTGGCTCAATAGCTGAAGAATTTCTAGCGAATAAAGCAGCAAAATGGTTCTTTGGCATGTTGTGATGAGTACGTTCAACGCACTTGAATTATTCACGTTTACTAGATAGACATTATGTTTAGATAGACCCAAACCTCACGAAGGGTGCGTGCCTACGATTTCACTAGAGTTAAATAATTGCAAATAAGGTAGTGTGCCTATTTAATACTTGTGGATCGGGTCAACGGGAAGGGCTTCCTCGGGAGGTGGGCCATCGCCTAGCTAGTCGAGTGGGGGCCCCGTCCTTGCACCGAAATCCTAGCCACGTCGCTGAGCAGCATGCTCGGCCCGTGCGCGCGCCGTTTTCCGTATAGGAGACGAGTCCGGACCGATCGGCGTTTCAGCCAACGATAATGGAACTGTGTCGATCGGCCCCAGATCGCCGGGGTCGCCTTACGCTGCTTGTAGTTCCGTTTGGTCGACTCCGACGCCCGCCAGCCCTGCGGGTAACCTAAGGTCGGGTTGATACACAAGGGCACCCGGTCAGGGCGCGCTTGTGCCATCCATCGGGGCGTTCGCTCCAATTTGACAGTGCAGAGCCACCTTTCCGGATCCACGTACTTGCGTTAGCGATCACGTCAGCGCCACCATCGTGATACTAACTGGTATAGCGGCCTGGAGACTCCGCCAACCTGCTTCTGCCACCTTCTGCTACGGCGCCTCGCCGAGACATGTGACATCCTCGGCGGGATGCTATAAACGTCTGCACGTCTGGTTAGCATGAAGCCAGAGTGGTCGTTGGAGGACAGATTGGTTCGTGGGATCGCACGGACCTTCCGGCACGCCTGCACCTACTATAAGGCGGGGACCACGGTTCTCCCCGCGGAGTCTCACCTCATGTCTTTACTACCGGCCCCACGCGACGTCGAGACGGCCTGCCACGTAAGTCAGGGGCAATAAACAGCTCTGCGCAGATTCAACCATCATGAGGCGTCAAGGAAAGCGTTGCTGTGCGTGTTCGACCACAGGGTGCCAGAAAGAACCCTCTTGACCAAGTGACGACGACCTGACTCCTGCGAGGGCAACGGTTTAATATGGGGCGTTCCAGCTATACCGGCCTGACGAGTAGGAGTTTGGCAAGAGGCCGACTTGCGGCTTAGCAGGTTGGGGTCGAGTGCACACATTTTCATCCAGCAACCGTAAATGGCATGTGAGGCGAGTCCGCGGACACACGTCCAGCCTGAGCGCCTGCTGCCGCAGGGCCGACCGGCGGCGAGGGAGCCGCGGCGTGCGCCGGCCGGGCGGTGGGGCCGGTGGGCACTACGTTGCGCGGGGAGACCGGTAGCGCAGCCCAACGCAACCGTGGGGGGGCGCGGCGCCCCGCGGGGGGTAGGGCGAGCCGCGGAGTCCTGGTTCATCGGAGGGCGCACGCACCGGGGGGCCCCCGTATCATAGTCCCGCGCCGAGCATGCGCTGACCACGGGCCGGGTTCGCCGCGGCGTGCTGCACCGGCCCCCGCCGCACCCGCGTCGAGGCGGCCGGGCCTCGAGTCTGCCCCGCCGTTTCGGTGCACGGCGTAGGGCGGCGCAGCTGGGGCCGAGGGCGCCCGCTTCCCCCCCGGTCGACACCCACGCCGGCTCCTGGGGCCCTCCCCGCCCGCGAGCGGCATCGGCCCACCTGGGTGCGCCTCGCAAGGACCACTGCGACCTCCCGGCGACGCGGGCCCCATGCTCCAACGGTGGGGTCCGTGGCTGCGGGCGGCGCCGCTGGCGCTAGGAGGGGGTGCCCTGGAGGCATGCGGGAGCGCTACCGCCATAGCCGAGTCCGGATGGTGGGACCCGGGCGACCGGGGGTGATACGGCGTGCGCTCCTACGCGGCCGCTACGGGGCGGGGGGCAGCCCGCAGCCGGCCGGGGCTCTGGCGCGGACTCCCACCTGGGTCACCTGGCCGACGCAGCCTGCCCTCCCCCCGCCGCGGCGCGGCGGCCTCCGGGTCGCCGGTCCCGCGGGGCCTCCCCGTCGCGGGCGCCAGGACCCCCGGCGGTTGCCGTCACCCGTGGGCGTCCCCGGATCCCGCCGCTCGCTAAGCTATGCCCCTCCAGGGCTCCCGGATGCGCATCGGGCCGGCCACCGCAATACCCCCAAGGCCCCGCACCAGCCTCAGCGCGATCGCCCCGCCGGGGAAGCGAACCAGTGGACCCACCTCACCGGGCGGCACGCGCGGGATCCGTGCGCCCGCGCGCCC     
B       TAAATGGTCGATAGTATTTAGTTAATTAATGACAAATTTTAACTCTAAGACTCAGCAGACTCTATTTTACAATAAAACAATTTTTAAATTCGTACATTCAAATCGAGATTTTTTCATTATGAATAAACTTCCGACTTCTATTCTAGTTTCATAGATGTCTAACATTCTCGCGATTAATTAAATAGGTCTTTATTGTCTGAATTATACTTAAATAGCCTTGGGTTAAGTTTCATTTTATTCATAAAGTATTATACTAATTTAATATATTTGATAATAGGATAATTGATAATTTGTCAGTGTTACAAAACAAGAAAAAATAAAGGGTCTGCAAAGAAGTTTATATCATTTTTTATTTACCATAATTAATATTATAACATTCATTTATACACATATCTACAATATTATAAGAAAGAAGATCATTTATTAATATTTAATTTTGATTTATTATTAGAAGCACCTTAGTAGTTTAGTATTAAATCTTACACAACATGGCGTAATTCAGGAGCCTAGATGTAGTCATTTATTTACATTATTTAGAATTATGATACTTAGGATATTATACATTCAAAAAAAATAATTCAAGTGTATTAACCAAAAAGTAAATAATAAAAGTTAGACAAAAATATATTCCATTCTGTATTATAGAGTTTATATGTATAGTAATTATTTTATAGAGTTATATATCTTATCTGAACGGTCATGATCGATTGATTGAATCGTTCTGTTTAATATTATCTAAATATTTATCTTATTAGGTATATATAAAAACAGAAGTTATTTCTTTGTATACATATAAGAACATCGTATTGAGTAAAGATTAATCGAACATGCTTTGTTTTTAATAATATACAATAAATTGAATGCATATTAATTTACTATTTTAATATGTATACAAAAAATTTATATACCTTGTACTTAATGAACATTATTACTGTAATATAAGGTCTGATTCTTAAACTCAAAATATACATATTCTTAATGCAATTAATGAATAAAATTTAGATCTAAACAGTTTCGATACTATAATAGTTAGCTTTCTGGAAAACTTAGGGTACTGTTTTCAGCAAGTAATTTAGGACTACTATAAACCAGTGCAGACAAGTTTTGAGGGTATGGCACAGAATCATGAGTACAACCGTTTGTCTGAAAACATATGGGTTAAGCAAATCTTTTAATGTCCAAGCTATCTGGACGATAGAAGTGTTCAAGCAAATTTTGATGGGGAATTGTTCTTGTTATACTTTACAAGAGAACAATCAAGCATTAACCATTAACTACTTTGATGTTACCTTATGGTTGACAAGTGCGGTTAAAATGCCCTATAATCGAGATATTTCTTAGAGAGCAACGCGTCTCATGAACTAAAAAGAAGAGTCCGCAGAAATTTGGGGCAATCATAATTGGGATTATGGTCTGAAAGTTAAACGGAACGCGCTTTCACACTCTGGGACCTAGTCTCGTTACCGTCAACTCCTATCATGGAATGAATGTCACATAGTATCATGAACTCGTGTCGCAACCCCAGTCCTATCGTTACACATGCAATTTATTATTGCGTAAAGTCTACTAATGATTATACAATTAGCACGACAAGTTTTTCTTGGAGTCCCTACTGAACCGAAGTAAATTAAGGTTTACATTACCTTTCATGTGAGTCACCGCATATGAAGGACAAGATTATGATGTCGATTTTCTGATTCCATAGTTTCTTTAATGTGACGATGAGTCTCAGAATTGTTCAGGGACAAATATAATTAGCAACATGGGGGTCTCGGTCTGGCTCAATAGCTGAAGAATTTCTAGCGAATAAAGCAGCAAAATGATTCTTCGGCATGTTGTGACGAGTACATTCTACGCACTTAGATTATGCACTTTTACCGGATAAATATTATGCTAAGATAGACCCACACCCCACGAAGGGTACGTGTCTACGATTTCGCTAAAGTTAAGTAACTGCAAATTAGGTAGTGTGCCTATTCAATACTTGTGGATCAGGTTAACGGGAAGGGCTTCCGCGGGAGGTGGGCCATCACCTAAGTGGTCAAGCGGGGACCCCGTCCCTGCATCGAGACCCTAACCACGCCGATGAGCGGCACGCGCGGCTCGCGCTCACCCCGTTTTCCCTCTTGGAGACGAGTCCGGACCGTTCGTCGTTTCAGAAGACAATAAGAGAACTGTGTCGGCCGACCCGGGATCGCCGGGGTCGCCTCACGCTGCTTGTAGTCTCGTTAGCTCGCCTCCGATGCCCGCCAGCCCGGCGAGCAACTTAAGGTGGCGTTGATAAACAAGGGCCCCCGCCCAGCGCTCGCTTAAGCCATGGACCGGGGCGTTCGCTCCAGCTTGAGCGTGCAGAGCCACCTTGTTGGATCCAAGAACTCGCGTTCGCGATCGCGTCAGCACCACCATCGTGATACTTACTGGTGTAGCGGCCTGGAGATACGACCAACTTGCTTCTGCCACTTTCTGCAACGGCGACTCACCGAGACGGGTGTCATCCTCGGCGGGATGCTATAAACGTCTGCACTACTGGGTAGCTTGAAGCCAGAGTGGTCGTTCGAGGATAGAATAGCTCGCGGGGTCGAACGGTCCTTCCAGCACGCCTGCTCTTGCTATAAGGTGGGGACCACTGTTCTCCCCGCGGAGTCCCACCTCCTGCTTTTACTACCGGCCCCGCGCGACGTAGAGACGGCCTGCCGCGTAAGTTAGGGGCAGTGAACTGCTCTGCGCAGATTCAGCCATCATGAGGCGTCAAGGAAAGCATTGCTGTGCGCGTGCGACCACAGGGTGCCAGAAAGAACCCCCTTGACCAAGTAACGATGACCTGACTCCTACAAGGGCAACAGCTTGATATGGGGCCTTCGAGTTATTTCGGCCCGACGGGTAGAAGTTTGGCAAGAGGCCGACTAGCTGCTTGGCAGGTCAGGGCTGAGTGCACACATTTACATCCAACATCCGTAAATTGCATGTGAGGCGAGTCCGCGGACACACGTCCAGCCTAGGCGCCTGCGGCAGGAGGGCCGACCGGCCGCGAGGGAGCCGCTACGTGCGCCCGCCGGGGGGTGGGGCCGGGGCGCACTACGTTGCGCGAGGGGACCGGTAGTGCAGCCGAACGCACCCGGGGGGGGGCGCGTCGCCCCGCGCGGGGTAGGGCGAGCCGCGGAGTCCTGGTTCAAGGGAGGGCGCACGCCCCGGCGGCCCCCCATATCATAGTCATGCGCCGAGCATCCGCCGAGCACAGGCCGCGTTCGCCGCGGCGTGCTCGACCGGCCCCCGCCGCACCCGTGTCGAGGCGGCCGGGCCCCGAGGCTGCCCCGCCGTTTCGGGGCGCGGCGCAGGGTGGCGCAGCTGGGTCCTAGGGCGCCCGCTTCCCCCCCGGTCAACACCCGCGCCGGCTCCTGGGGCCCTCCCCGCCCGCGAGCGGCATCCGGCCACCTCGGTGGGCCTCGCCAGGACCAGCGCGACCTCCCGGCGAAGCGGACCTCATGCTCCGACGCTAGGGTCCGTGGCTGCGGGCCGCGCCGCTGGCGCTGGGAGGGGGTGCCCTGGAGGCAGGGGGGAGCGCCAGCGCCATAGCCGAGGCCGGATGGTGGGAACCGGCCGACCGGTGGCGATGCGGGGTGCGCTCCTGCGGGGCCGATACGGGGGGGGGGGCAGCCGGCTGCCGGCCGGGGCTCAGGCGCTGACTTCCACCTGGGTCACGGGGCCGACGGAGCCTGCCCTCCCCCCGCCGCGGCGCGGCGGCCTCCGGGTCTGCGGTCCCGCAGTGCCTCCCCGTCGCGGGCGCGGGGGCACCCGGCGGTTGTCGTCACCCGGCGGCGTCCCCTGGTCCCGCCGCAGGCTGAGCTATGCCCCTCCAGGGCTCCCGCACGCGCATCGGCCCGGCCACCGTACTACCCCTAACGCCCCGCTGCAGCCTCAGCGCGATCACCCCGCTGGGGAGGCGAAACGGGGGACCCACCTCACAGGGCGCCACGCGCGGGATCCGTGCACCCGGGCGCCC     
C       TAAATGGTCGATGATATTTAATTAATTAATGACAAATTTTAACTCTAGGACTCAACAGACTCTATTTTGCGATAAAACAATTTTTAAATTCATACATTCAAATCAAGATTTTTTCGATATGAGTAGACTTCCAACTTCTATTCTAATTTCATAATTATCTACCGTTCTCACGATTAATTAAATGAATCTTTATTGTCTGAATTATACTTAAATGGCCTTAGATTAAATTTCATTTTATTCGTAAAATATTATGCTAATTTAATATATTTGGTAGTAAAATAATTGATAATTTATCAGTGTTGCAAAACAAGAAAAAATAAAAGATCTGCAGAGGAATTTATATCGTTTTTTATTTACCATAATTGATATTATAACATTCATTTGTACACATATCTACAATATTATGAAAAAAAAAATCGTTTATTAATATTTGGTTTTGATTTATTATTAAAAGCACCTTAATAATTTAGTATTAAGTCTTACACAACATAGCGTAATTCAAGAACCTAGATGTAATCATTTGTTTACATTATTTAGAATTATGATACTTAGGATATTATACATTCAAAAAAAATAATTCAAGTGTATTAACCAGAAAATAAATAATAAAAATTAGACAAAAATATATTCCATTCTATATTATAAAGTTTGTATATATAATAATTGTTTTATAGAGTTATATATCTTATCTAAACGGTCATGATCGATTGATTAAATAGTTCTGTTTAATATTATTTGAGTATTTATCTTATTGAATATATATGAAAACAAAAGTTATTTCATTGTATACGTATAAGAACATCGTATTAAATAAAGATTAGTCAAACATACTTTATTTTTAATAATATACAATAAATTAAATACATATTAATTTACTATTTTAATATATATACAAAGAATTTATATACCTTGTACTTAACGAACATTATTACTATAATATAAAGTCTAATTCTTAAACTCGAAATATACATATTCTTAATACAATTAATAAATAGAATTTAGATTCAAACAGATTTGGTACTATAATAGTTAGTCTTCTGGAAAACTCAGAGCACTATTTTTAGCAAGTAATTTAAGACTAGTGTAAACCAAGGCATACAAGTTTTGAAGGTATAGCACAGGATTATAAGTACAACCGTTTGCCTGAAAATATATCGGTTCAACGACTTTTTTGATGTCTAAACTATCTGGACGATAGGAGTGTTTCAGCAAATTTTGATGGGGAACCGTTCCTTCTATACTTTATAAGAGAACAGTCAAGCATTAACCATTAACTGCTTTGAAGTTATCTTGTGGTTGACAAGTGCTATTGAAATATCCTATAATCTAAATATTTCTTAGAGAGCAACGCGTCTCATGAACTGAAAAGAAGGGTCCGCATAAAATTGAGGCAATCACAACTGAAATTATGGTCTGAAGTCTAAACGGAACGCGCTACCATACTCTGCGACCTAGTTTCGTTACCGCCAACTCCTATTGTGGAATGCATGTTACGTGGTATCATGGACTCGCATCGCAACCCCAGTCTTACCGTTACACATGCAATTTATTATTCCGTAAGGTCTACTAATGATTATGCTACTAGCCCGACAAGTTTCTCTTGGAGTCTCTACTGAACCGAAATAAGTTAAGGTTTGGATTACCTTTCGTGTAAATCTTCGCATATGAAGGACAAGATTATTATGTTAGTTTTCTGACTCCATAGTTTCCTTGATATGACGATGAGTCTCAGAATTGTTCCGGAACAAAAATAATTAATAAAATGCGGGCTTCGGTCTGACTCAATAGCTGAAGAATTCCTAGCGAATAAAGCAACAAAATGGTTCTTCGACATGTTGTGATTAGTACATTCAACGCACTTGGGTTATTCGCGTTTACCAAATAGATATTATGCTTAAATAGACCCACACCTCGCAAAGTGTACGTGTCTACGATTTCACTAAGATTAAATAACTGCAAATTGGGTAGTGTGCCTATTTAATACTTGTGGACCAGGTTAACGGGAAGGGCTTCCTCGGGAGGTGGGCCATCGCCTAACTAATCGAACGGGGACCCCGTCCTTGCAGCGATATCCTAACCACGTCGCAGAGTGGCATGCACGGCCCGGGCACACCCCGTTCTCCGATTAGGAGACGAGTCCGGACCGATCGACATTTCAGCTGACAATAACCGAACCGCGTCGGTCGACCCGGGATCGCCGGGGTCGCCTTACGGTACTTGTAGACCCGTTTGCCCGCCTCCGATGCCCGCCAGCCCTGCGGTTAACCTAAGGTCGGGTAGATAAACAAGGGCCCGCGTTCAGCGCCCCCTTGAGCCATCGATCGGGGCGTTCGCTCCAATTTGCGCGCGCAGAGCCACCTTCTCGGATCTAGGAACTCGTGTTCGCGATCACGTTAGCGCCACCATCATGATACTGACTGGTGTAGCGGCCTGCAGATGCCGCCAACCTGCTTCTCCCACCTTCTGCAACAGCGGCTCGCCGAGACGGGTGACATCCTCGCCGAGAAGCTATAAACATCTGCGCAGCTGGGGAGCGTGAAGCCAGAGTGGTCGTCACAGGACAGAATAGGTTGTGGGATCGAACGAACCTTCCAGCACGCGTGCTTTTGCTATAAGGGGGGGACCACGGTTCTTCCCGCGGAGTCTCACCTCCCGCCTTTACTATCGTCCCCAGGCGACGCCGAGACGGCCTGCCGCGTAAGTCAGGGGCAAGTCACTGCTCTGCGCAGTTTCACCCAACATGAGGCGCCAAGGAAAGCGTTGCAGTGCGTGCCCGAGCACAGGGTGCCAGAGAGAACCCTCTTGACCAAGTAACGAAGATCTGACTACTACGAGGGCAACGGCTTAATATGGGGTTGTCCAGCTATGCCGGCCAGACGAGTAGGAGTTTGGCATGAGGCCGACTAGCTGCGTGGCAGCTCAGGGTTGAGTGCACACGTTTGCATCCAACAACCGTAAATCGCTCGTGAGGCGAGTCCGCGAACACACGTCCAGCCTGAGCGCCTGCCGCGGCAAGGCCGACCGGCCGCGAGGGGGCCGCTGCGTGCGCCTGCCGGGGGGTGGGGCCGGGGCGCCCTACATGTCGCGGGGAAACCGGTAGTCCAGCCCAAGGTATCCGTAGGGGGGCCCGCCGCCCCGCGCGGGGTAGGGCGAGCTGCGGAGTCCCGGTTCACCGGAGGACGCACGCCTCAGGGGTCCCCCGTAGGATAGTCCCGCGCCGAGCATACGCGGACCACGGGCCGCTTTCGCCGCCGCGTGCTTGACCGGCCCCCGCCGCACCCGCGTCGAGGCGGCCGGGGCCCGAGCCTACCCCGCCGTTTTGGGGCCCGGCGCAGGGTGCCGCATCTGGGGCCCAGGGCGCCCGCTTCCCCCCCGGTCAACACCCGCGCCGGCTCCTGGAGCCCTCCCCGCCCGCGAGCGGCGTCCGCCCAACTGGGTGAGCCTCGCGACAACCAATGCGACCTCCCGGCGATGCGGGCCCCATGCTCCCCCGATGGGGTCCGTGGCTGCGGGCCGCGGGGATGGCGCTGGGAGGGGGTGCCCTGGAGGCAGGGAGGAGCGCCAGCGCCATAGCCGAGACCGGATGGTGGTACCCGGCCGACCGGTGGCGATACGGAGTGCGCTCCTGCGGGGCCGCTACGGGGCGGGGGGCAGACCGCTGCCGGCCGGGGCTCGGGCGCCGACTCCCACCTCGGTCACGCGGTCGACGCAGCCTGCCCTCCCCCCGCCGCGGCGCGGCGGCCTCCGGGTCTGCGGTCCCGGGGGGCCTCCCCGTCGCGGGCGCCAGGGCGCCCGGCGGTTGCCGTCACCCGGGGGCGTCCCCTGGTCACGCCGCGTGCCCAGGTGTGCCCCTCCAGGCCTCCCGCAGGCGCATCGGGCCGGCCACCGCACTACCCCCAAGGCCCCGCTGCAGCCTCAGTGCCATCACCCCGCGGGGGAGGCGAACCAGGGAACCCGCCTCACAGGGCGGCACGCGCGGGATCCGTGCGCCCGGGCGCCT     
D       TAAATGGTCGATGATATTTAATTGATTAATAACAAATTTTAACTCTAAGACTCAGCGGACTCTATTTTACAATAAAACAGTTTTTAAATTCGTACATTCAAATCGAAATTTTTTCAATATGAATAAACTTCCAACTTCTATTCTAGTTTCATAATTATCTAACATTCTCGCGATTAATTAAATAAATCTTTATTGTCTGAATTATACTTAAATAGCCTTAGGTTAAATTTCATTTTATTCATAAAATATTATGCTAGTTTAATATGTTTGGTAGTAAAATAATTGATAATTTGTCAGTGTTACAAAACAAGAAAAAATAAAAAGTCTGCAAAGAAGTTTATATCATTTTTTATTTACCATAATTAATATTATAACATTCATTTATACACATATCTACAATATTATAAGAAAAAAAGTCATTTATTGATATTTAATTTTGATTTATTATTAGAAGCACCTTAATAGTTTAATATTAAATCATACACAACATAGCGTAGTTCAGGAACCTAGATGTAATCGTTTGTTTACATTATTTAAAATTATAATACTTAGGATATTATACATTCAAGAAAAATAATTCAAGTATATTAACCATAAAATAAATAGTAAAAGTTAGACAAAAGTATATTCCATTCTGTATTATAAAGTTTATATATGTAGTAGTTATTTTATAAAGTTATATATCTTATCTGAGCGGTCATGATCGATTGATTGAATAGTTCTGTTTAATGTTATCTAAATATTTATCTTATTAAATATGTATGAAAACGGAAGTTATTTCTTTGTATACGTATAAGAACATCGTATTAAATAAAGATTAGTCGAACATGCTTTGTTTTTAATAATATACAGTAAATTAAATACATATTGGTTTACTATTTTAGTATATATACAAAAAGTTTATATACCTTGTACTTAACGGACATTATTACTATAATATAAGGTCTAATTCTTGAACTCAAAATATACGTATTCTTGATGCAATTAATAAAAAAAATTTAGATTCAAACAGGTTTGATACTATAATAATTAGACCTCTGGAAAACTTAGAGCACTTTTTTTAGCACGTAAATTAAGGCTTTTGTAAACCAAGACAGACAAGTTTTGAAGGTGTAGCACAGGATTATAAGTACAACCGTTTGCCCGAAAACGTATGGGTTTAGCAAGCTTTTTAATGTCCAAAATATTTAGACGATAGAAGTGCTTAAGCAAATTTTTATGGGGAATTGTTCTCTTTATATTTTATAAGAGAACAATTGAGCACTAACCATTAACTGTTTTGACGTTACCTTGTGGTTGTCAAGTGCTATTAAAATATTCTCTAATCTAAATATTTCTTAGAGAGCCACGAGTCTCATGAACTAAAAAGAAGAGTACGCACAAATTTGGGGCAACCATAACTAAGATTATGGTCTGAAATGTAAACGGAACACGCTTTCACACTCTGAGACCTAGTTTCGTTACCGCCAACTCCTATGGTGGAATGCATGTTACATGGTATCATGAACCCGTGTCGCAACCCCGCCCGTATCATTACATATGCAATTTATCATTGTGTAAAGTCTACTAATAATTATGCAACTCGCACGACAAGTTCTGCTTGGAGTCCCTACTGAACCGAAGTAAGTTAAGGTTTGCATTACCTTTCATGTGAGTCCTCGCATATGAAGAACAAGATTATGATGTTAGTTTTCTGATTCCATAGTTTCCTTCATGTAACGATGAGTCCCAGAATTATTCAAACACAAATGTAATTGTAAGAGTGAGGGTTTCGGTCTGGCTCAGTAGCTGAAGAATTTTCAGCGAATAAAGCAGCAAAATGGCTCTTCGGCATGTCGTGATTAGTAAATTCAACGCACTTAGATTATTCACGTTTACCGGATAATTATTATGTTTAAATAGACTCACACCTCACGTAGGGTACGCGTCTACGATTTCACTAAAATTAGGTACCTGCATATCAGATAGTGTGCATATTTAATGCTTGTGGACCAGGTTAACGAGAAGGGCTTCCTCGGGAGGTGGGCCATCGCCTAACTAGTCGAGCGGGGACCCCGTCCTTGCATCGATAGCCTAGCCACGTCGCCGAGAGGCACGCACGGCCCGTGCGCACCCCGTTCTCCGCGCAGGAGACGAGTCCGGACCGGTCGACATTTCAGCCAACGACAACCGAACTGTGTCGGTCGGCCCCGGATCGCCGGGGTCACCTTGCGCTACTTGTAGCCCCGTTTGCCCGGCTCCGACGCTCGCCAGCTCTGCGAGCAACCTAAGGCCGCGTCGATAAACAAGGGCCCGCGCTCAGCACCCGCTTGAGCCATGGAGCGGGGCGTTCGCTCCAATTTGAGCGCGCAAAGCCACCTTATCGAATCCATGAACTTGCGTTCGCGATCGCGTCAGCGCCACCATCGTGATACTAACAGGCGTAGCGGCCTGCAGGCGGCACCTACTTGCTTCTGCCACCTTCTGCAGCGACGGCTCACCGAGACGGGTGGCATCCGCGGCGGGACGCTATAAACATCTGCACGGCTGGGTAGCGTAAAGCCAGAGTGGCCGTCCGAGGACAGATTAGTTCGTAGGATCGAACGGTCCTTCCGGCACGCCTGCTCTTGCTATAAGGCGGGGACCACTGTTCTCCCCGCGGAGTCTCACCTCACGCCTTTACTACCGACCCCACGCGACACCGAGACGGCCTGCCGCGTAAGTTAGGGGCAAGGCACCGCTCTGCGCAGATTCAAACATCATGAGGCGTCAAGGGAAGCTTTGCTGTGAGTATCCGTACACAGGGTGCCAGAGAGAACCCTCTTGATCAAGTAACGATGACCTGACTCCTGCGGGAGCAACTGCTTGATATGGGGATTTGAAGCTACACCGGCCTGACGGGTAGGAGTTTGGCATGAGGCCGACTAGCTGCTTGGCAGGCCAGGGCTGAGTGCACACTTTTACATCCAGCAACCGTAAGTCGTAGGTGAGGCGAGTCCGCGAGCACACGTCCAGCCTGAGCCCCTGCTGCCGCAGGGCCGACCGGCCGCGATGGCGCCGCTGCGTGCGCCCGCCGGGGCGTGGGGCCGGCGCGCACTACGTGGCGCGCGGGGACCGGTCGTCCAGCCCAACGAAGCCGCGGGGGGGCACGGCGCTCCGCGCGGGGTACGGCGAGCGGCGGAGTCCTGGTTCACCGGAGGCCGCACGCCCCGGGTGCCCCCCATATCATAGTCCCGCGTCGAGCATCCGCGGACCACGGGCCAGGTTCGCCGTGGCGTGCTCGACCGGCCCCCGCCGCACCCGCGTCGAGGCGGCCGGACCCCGAGTCTTCCCCGCCGTTTCGGGGCGCGGCGCAGGGTGCCGCACCTGGGGCCTAGGGCGCCCGCTTCCCCCCCGGTCTACACCCGCGCCGGCTCCTGGTGCCCTCCCCGCCCGCGAGCGGCATCCGCCCAACTCGGTGGGCCTCGCGAGAACCAGGGCGACCTCCCGGCGACGCGGGCCCCATGCTCCGACGGTGGGGTCCGTGGCTGCCGGCCGCGTCGGTGGCGCTGGGAGGGGGTGCCCTGGAGGCATGGGGGAGCGGCAGCGCCATACCCGAGGCCGGATGGTGGGACCCTGCCGACCGGTGGCGATGCGGCGTGCGCTCCTACAGGGCCGCTACGGGGCGGGGGGCAGTCAACTGCCCGCCGGGGCTCCGGCGCGGACTCCCACCTGGGTCACGGGGCCGACGCAGCCTGCCCTCCCCCCGCCGCGGCGCGGCGGCCTCCGGGTCCGCGGTCCCGGGGAGCCTCCCCGTCGCGGGCGCCAGGGCCCCCGGCGGTTAGCTTCAGCCGGTGGCGTTCCCGGATCCCACTGCTGGCTAAGCTGTGCCCTTCCGGCCCTCCCGCAGGCGCATCGGGCCGGCCACCGTAATACCCCCAATGCCCCGCTGCAGCCTCAGCGCGATCCCCCCGCGGGGGGAGCGAACCAGGGAACCCGCCTCACGGGGCGCCACGCGCGGGATTCGTGGGCCCGGGCGCCG     
E       TAAGTAGTCAATAATGTTTAATTGATTAATAACAGATTTTAACTCTAGGACTCAACGAACTCTATTTTCCAATAAAACAATTTTTAAATTCATACATTCAAATCGAAATTTTTTCGATGTGAATGAACTTCCGACTTCTATTCTAATTTCATAGTTGTCTAACATTCTCGCGATTAATTAAATAAATCTTTATTGTCTAAATTATACTTAAGTAGCCTTAGATTAGATTTCATTTTGTTCATCAGATATTATGCTAATTTAATGTATTTGGTAGTAAAATAATTAATAATTTATCAGTGTTGCAGGACAAAAAAAGGTAAAAAGTCTGCGGAGAAATTTATATCGTTTTTTATTTACCATAATTTATATTGTAACGTTCATTTGTACACATATCTACAAAATTATAAAAAAGAGAATCATTTATTAATATTTAATTTTGATTTATTATTAGAGGCACCTTAGTAATTTAATATTAAATCTTACACAACATGGCGTAATTCAGGAGCCTAGTTATAGTCATTTATTTACATTATTTAAAATTATAATACTTAGGGTATTATACATTCAAAAAAAGTAGTTCAAGTGTATTAACCAGAGAATAAATAATAAAAGTTAGACAAAAATATATTCCATTCTATATTAAAAAGTTTATATATATGATAATTATTTTATAAAGTTATATATCTTGTCTAAGCGGTCGTGATCGATTGATTAAATAGTTCTGTTTGATATTATCTAAATATTTATCTTATTAAATATGTATAAAAACAGAGGTTATTTCTTTGTATACGTATAAGGACATCATATTAATTAAAGATTAATCAAACATGCTTTATTTTTAATAATATACAATAAATTAAATACATATTAATTTGCTATTTTAGTATATATACAAAAAGTTTATATACCTTGTACTTAACGGACATTATTACTATAATATAAGGTCTAGTTCTTAAACTCAAAATATACATATTCTTAATGCAATTAATAAATAAAATTTAGATTCGGACAATTTCGGTACTGTGATAGTTAGCTTTCTGGACAACTTAGAGCACTGTCTTTAGCAAGTAATTCAGAACAATTGTAAACCAAAACAAACAAGTTTTGAAGGTATAGCACAAGATTAAAAATACAACCGTTTGACTTGAAGTATATAGGTTCAGCAAGTTTTTCAATGTCTGAATTAGCTGGACCATAGAAGTGTCTAAGCAAATTTTGATGGGGAATTGTCCTTTTTATACTTTATAAGAGAAAAATAAAGCATTAACCATTTACTGGTTTGAGGTTATCTTGTGGTTGACAAGTACCACTAAAATGTCCTATAATATAGATATTTCTCAGAGAGCAACGCGGCGAATGAACTAAAAAGAAGAGTCCACATAAATTCGTGGCAATCATAACTAAAATGATGGTCTGAAAGTTAAACGGGACTCGATCTCACACTCTGAGACCTAATTTCGTTACCGCCAACTCCTATCTTGGAACGTATGTTACATAGTATCATGGACTCGTGTCGCAACCCCAGCCCTATCGTTACACATGCAATTTATTATTGCGTAAAGTCTACTAATGATTATGCAACTCGCACGACAAGTTTTTCTTGGAGACCCTACTGTACTGAAGTAAATTAAGGTTTATAATACCTTAAATGTGAGTCTCTGCATATGAAGGACAAGATTATGATGTCAATTTTCTGACTCCATAGTTTCTTTGATCTGGCGATGAATCTCAGAATTATTCAGGAATAAATATAGTTCGTAGAACGGGGGTCCCGGTCTGACTCAATAGCTGAAGAATTCCCAGCGAATAAGGCAGCAAAATGGCTCTTTGGCAGGTGGTGACGATTACATTCGACGCACTTGAATTATTCGCGTTTACTGGATAAAGATTATGATTAAATGGACCCACACCTCACGAAGGGTGCGCCTCTACAACTTCACTAAAGTTAAATAACTGCAAATTAGGTAGTGTGCACAATTAATACTTGTGGACCAGGTTGACGCGATGAGCTTCCTCGGGAGGTGGGCCATCGCCTAACTGGTCGAGCGGGGACCCCGTCCTCGCACCGAAAGCCCAGCCACGCCGCAGAGAGGCACGCACGGCTCGTGCGCACCCCGTTTTCCGTCTAGGAAACGAGTCCGGACCGATGGGCATTTCAGTCGACGATAACAGAGCTGCGGCGTGCGGCCCCGGATCGCCGGGCTCGCCTTACGCTACTTGTAGCCCCGTTTGCCCGCCTCCGATGCCCGCCAGCCCTGCGAGTACCCTAAGGTCGGGTTGATAAACAAGGGCTCGCGCCCAGCGCCCGCTTGGGCCATGGATCGGTGCGTTCGCTCCAAGTTGTGCGCGCAGAGCCACCTTCTCGGATCCAAGAACTTGCGTTCGCGATTGCGTCAGTGCCGCCATCGTGATACTAACTGGTCTAGCGGCCTCCAGATGCCGCCAACTTGCTTCTGCCACCTTCTACCACGGCAGCACGCCGAGGCGGGTGGCATCCACGCCGTGATGCTGTAAACATTTGCACACCTGGGTAGCGTGAAGCCGGAGTGGCCGTCGAAGGACAGAATAGTTCGCGGGATCGAACGGACCTTCCAGCACGCCTGCTCCTGCTACAAGGCGGGGACCACTGTTTTCCCCGCGGAGTCTCACCTGCCGCCTTCACAACCGGCCCCACGCGACACCGAGACGGCCTGCCGCGTAAGCCAGGGGCATGACACGGCTCTGCGCATATTCAACCATCATGAGGCGTCAAGGAAAGCATTGCTGTGCGAATCCGACCACAGGGTGCCACAGAGAACCCTCTTGAACAAGTAACGATGACCTGACTCCTGCGTGGGCAACGACTTGATATGGGGCTTTCCAGCTATACCGGCCCGACGGGTAGGAGTTCCGCAAGAGGCCGACTAGCTGCTTGGCAGATCAGAATTGAGTGCACACATTTTCAGCCAACAACCGTAAATCGCATGAGAGGCGAGTCCGCCGACACACGTCCAACCTGAGCGCATGCCGCGGCACGGCCGACCGGCGGCGAGGGAGGCGCTGCGTGCTCCGGCCGGGGGGTGGGGCCGGGGTGCGCTACGTCGCGCGGGGGGGCCGGTGGACCAGCCCAACGGAGCCGTGGGGGGGCGCGGCGCCCCGCGGGGGGTATGGCGAGCTGCGGAGTCCTGGTTCACCGAAGGCCGCACGCCGCAGGGGCCCCCCGTACCATAGTCCCGAGTCGAGCATCCGCTGACCACGGGCCCCGTTCGCCGGGGCGTGCTTGACCGGCCCGCGCCGCACCCGCGTCGAGACGGCCGGTCCCCGACCCTGCGCCGCCGTTTCGGGGCGCGGCGGAGGGTGCCGCACCTGGGTCCGAGGGCGCCCGCTTCCCCCCCGGTCAACACCCGCGCCGGCTCCTGAAGTCCTCCCCGCCCGCGAGCGGCGTCTGCGCACCTCGGTGGGCCTCGCAAGCACCAGCGCGACCTCCCGGCGACGCCGGCCCCATGCTCCGACGGTGGGGTCCGTGGCTGCGGGCCGCGCCTCTGGCGCTTGGAGGGGGTGCCCCGGAGGCATGTGGGAGCGCCAGCGCCATATCCGAGCCCGGATGGTGGAACCCGGCCGAGCGGTGGCGATACGGCGTGCGCTCCTATAGGGCCGGTACCGGGGGGGGGGCAGCCCGCTGCCGGCCGGGGCTCGGGCGCGAACTGCCACCTGGGTCACGGGGCCGACGCAGCCTCCCCTCCCCCCGCCGCGGCGCGGCGGCCTCCGGGTCCGCGGTCCCGAAGGGCCTCCCCGTCGCGGGCGCCCGGGCGTCCGGCGGTTGCCGTCATCCGCGGGCGTCCCCGGCTCCCTCCGCTGGCCAAGCTCTGCCCCTCCGGAACTACCGCACGCGCATCGGGCCGGCCACCGGACTACCCCCAACGCCCTGCGCCAGCCTCAGGGCGATCGCCCCGCGGGGGAGGCGAAACGGTGTACCCGCCTCACGGGGCGCCACGCGCAGGATGCGTGCACCCTGGCGCCC     
F       TAAATGGTCGATAATATTTAGTTGATTAATAACAAATTTTAACTCTAAGACTCAACAGACTCTATTTTACAATAAAACAATTTTTAGGTTCGTACATTCAAATCAAAATTTTTTCGATATGAATAAACTTCCAACTTCTATTCTAATTTCATAGTTGTCTGACATTCTCGCGATTGATTAAGTAAATCTTTGTTATCTAAATTATACTTAAATAGCCTTGGATTAAATTTCATTTTATTCATAAAATATTATACTAATTTAATGTATTTGATAGTAAAATAATTAATAATTTATCAGTGTTACAAAACGGAAAAAAGTAAAAAGTCTGCGGAGGAGTTTATATCATTTTTTATTTACCATAATTAATATTATAACATTCATTTATACACATATCTACAATATTATAAAAAAGAAAATCATTTATTAGTATTTAATTTTGATTTGTTATTAGAGGCACCTTAGTAATTTAATATTAAATCTTACACAACATAACGTAATTCAAAAGCCTGGATGTAATCGTTTATTTACATTGTTTAAAATTATGATACTTAGGATATTATACATTCGAAAGGGATAATTCAAGTGTATTGACCAAAAAATAAATAATAAAAGTTAGACGGAAATGTATTCCATTCTGTATTATAAAGTTTATATATATAATAATTATTTTATAAAGTTATATATTTTATCTGAGCGATCATGATCAATTGGTTAAATAGTTCTGTTTAATATTATCTAAGTATTTATCTTATTAAATATATATAAGAACGGAAGTTATTTCTTTGTATACGTATAAGAACATCATATTAGATAAAGATTAATCGAACATGCTTTATTTTTAATAATGTACAATAAATTAAATACATATTAATTTACTATTTTGATATATATACAGAGAATTTATATACCTTGTACTTAACGGACATTATTACTATAATATAAAGTCTAGTTCTTAAACTCAAAGTATACATATTCTTAATGCGGTTAATAAATAAAATTTAGATCCAGACAGACTCGATACTGTAATAGTTCGCTTTCCGGAAAACGTAGAACACTGTTTTCAGCAGATAGTTTAGGACTACTGTAAACCAAGACAGACAAGTTTTGAAGGTATATCACAGAATTCCAAATACAACCGTTTGCTTTAAAACATATGGGTTTAGCAAATTTTTTAATGTCTAAATTATCTGGATGATACGAGTGTTTAAGCAAATTTTGATGGGGAATTGTTCCTTTTATACTTTATAAGAGAATAATGCAGAATTAACCATTAACTGCTTTGAGGTTATCTTGTGGTTGTCAAGTGCTATTAAAATATCCTATAATCTAAATATTTCTCAGAGAGCGACGCGTCGCATGAACTAAAAAGAAGAGTCCGCATAAATTCGAGGCAATCATAACTAGAATCATGGTCTAAAAGTTAAATGGAATACACTTTCACACTCTCGGACCTAATCTTTTTACCGCCAACTCTTATTGTGGAACGAATGTTACATAGTATCGTGAACTCGTGTCGTAACTCCAGCTCTATCATTACACATACAATTTATTATTATGTAAAGTCTACTAATAATTCTATAACTAGCACGACAAGTTTTTCTTGGAGTCTCTACTGTACTGAAGTAACTTAAGGTTTACATTACTTTTCACGTGAATCTACGCATATGAAGGACGAGATTATAATGTTAATTTTCTGACTCCCTAGTTTCCTTGATGTGACGATGAGTCTCAGAATTATTCAGGAGCAGATATAGTTAACAGAATGTGGGTTGCGGTCTGGCTCAATAGCTGAAGAATTTCTAGCGAATAAGGCAGCAAAATGGTTCTTTGGCATGTTGTGACGAGTACATCCAACGCACTTGGATTATTCACGCTTACTGGATAATCATTATGCTTAGATAGACCCACACCTCATGAGGGGTACGCATCTACGATTTCACTACAGTTAAATAACTGCATATTAGGTAGTGTGCCTATTTAATACTTGTGGACCGGGTCAACGGGATGATCTTCCCCGGGAGGTGGGCCATCGCCTAACTAGTCGAGCGGGGACCCCGTCCTTGCACCGAGACCCTATCCACGTCGCCGAGTGGCACGCGCGCCCCGTGCACACCCCGTTTTCCGTTTAGAAGACGAGGCCGGACCGGTCGACATTTCCGTTGACGATAATAGAACTGTGTTGGTCGACCCCAGGTCGGCGGGGTCCCCTTACGTTTCTTGTAGTACCGTTTGCGCGCCTCCGATGCCCGCCAGCCCTGGGGGTGACCTAAGGTCGGGTCGATAAACAAGGGCTCACGCTCAGCGCCCGCTTGAGCGATGGATCGGGGCGTTCGCTCCAATTTGAGCGCGCAGAGTCACCTTCTCGGATCCAAGAACTTGCGTTCTCGATCGCGTTAGCGCCACCATCGTGATACTAACTGGTTTAGCGGCCTGAAGATGCCACCAACTTGCTTCTGCCACCTTTTGCAACGGCGGCTCGCCGAGACGGGAGGCATCCACGGCGCGATGCTTTAAACGTCTGCACAGCTGGGTAGCGTGAAGCCTGAGTGGCCGTTGGAGGACAGAATAGATCGTGGGATCGAACGGACCTTCCGGCACGCCTGCTGATGCTATAAGTCGGGGACCACTGTTCTCCCCGCGGAGTCTCACCTATCGCTTTTACTACCGGCCCCACGCGACACCGAGACGGCCTGCCGCGTAAGTCAGGGGCAAGTCACTGCTCTGCGCAAATTCATCCATCATGAGGCGTCAAGGAAAGCATTGCAGTGTGTGTCCGATCACAGGGTGCCAAAGAGAACCCTCTTGCCCAAGTGACGATGACCTGACTCCTGCGAGAGGAACGTCTTGATATGGGCCTTTCCAGCTGTACCGCCCCGACGAGTAGGAGTTTCGTAAGAGGCCGACCAGCTGCTTGGCAGGTCAGGGGTGAGTGCACACATTTACAACCAGCAACCGTAAATCGCGTGTGAGGCGAGTCCGTGGACACACGTCCAACCTGAGCGCCTGCGGCTGCAGGGCCGACCGGCAGCGACAGAGCCGCCACGTGCGCCGGCCGGGGGGTGGGGCCGAGGGGCACTACGTCTCGCGGGGGGGCCGGTAGTGCAGCCAAACGGAGCCGTGGGGGGGCGCGGCGCCCCGCGCGGGGTACGGCGAGCCGCAGAGTCCTGTTTCAGCGGAGGGCGCACGCCCCGGGTGCCCCCCGTACCATAGTCCAGGGCCGAGCATCCGCGGACCACGGGCCACCTTCGCCGAAGCGTGCTTGACCGGCCCCCGCCGCACCCGCGTCGAGGCGGCCGGGCCCCGAGCCTGCCCCGCCGTTTCGGGGCGCGGCGCAGGGTGCCGCACCTGGGACCTAGGGCGCCCGCTTCCCCCCCGGTCAACACCCGCGCCGGCTTCTGGGGCCCTCCCCGCCCGCGAGCGGCATCCGCGCAGCTCGGTGGGCCTCGCGAGGACCAGCGCGACCTCCCGCCGACGCGGGCCCCCTGCTCCGACGGTGGGGTCCGTGGCTGCTGGCCGCGCCCCTGGCGCTCGGAGGGGGTGCCCCGGAGGCACGTCGGAGCGCCAGCGCCATATCCGAGGCCGGATGGTGGGACCCGGCCGACCGGTGGTGATGCGGCGTGCGCTCCTGCCCGACCGTTACGGGGCGGGGGGCAGCCCGCTGCCAGCCGGGGCTAAGGCGCGGACTCCCACCTGGGTCACGGGGCCGACGGAGCCTGCCCTCCCCCCGCCGCGGCGCGGCGGCCTCCGGGTCCGCGGTCACGCGGGGCCTCCCCGTCGCGGGCGCCTGGGCGGCCGGCGGTTGCCGTCACCCGCTGGCGTCCCCAGGTCCCGCCGCTGGCGAAGCTGTGCCCCTCCAGATCTGCCGCACGCGCATCGGGCCGGTCACCGTACTACCCCCAACGCCCCGCGGCAGCCTCAGCGCGATCGCCCCGCGGGGGAGGCGAACCAGGGCACTCGCCTCACGGGGCGCCACGCGCGGGATCCGTGCGCCCGGCCGCCC     
G       TAAATAGTCGATAATATTTAGTTGATTAATGACAAATTTTAACTATAGAACTCAACAAACTCTATTTTACAATAAAACAATTTTTAAATTCATACATTCAGATCAAAATTTTTTCGATATGAATAAACTTCCGACTTCTATTCTAATTTCATAATTATCTAACATTCTCACGATTAATTAAGTAAATCTTTATTGTCTAAGTTGTACTTAAATAGCCTTAGATTAAATTTCATTTTATTCGTAAAATGTTATACTAATTTAATGTGTTTGATAGTAAAATCATTAATAATTTATCAGTGTTGCAAAACAAAAAAAAATAAAAGATCTGCAGAGGAGTTTATATCATTTTTTATTTACCATAATTAATATTATAACATTCATTTATACACATATCTACAATATTATAAAAAGGAAAATCATTTATTGATATTTAATTTTGATTTATTATTAAAGGCACCTTAGTAATTTAATATTAAATCTTACACAACATGACGTAATTCGAGAACCTAGATGTAGTCATTTATTTACATTATTTAAAATTGTGATACTTAGGATATTATACATTCAAAAAAGATAATTCAAGTATATTATCCAGGAAATAAATGGTAAAAGTTAAACAAAAATATATTCCATTCTGTATTATAAAGTATGTATATGTAATAATTATTTTATAAAATTATATATCTTATCTGAGCAATCATGATCGATTGATTAAGTAGTTCTGTTTAATATTATCTAGATATTTATCTTATTAAATATATATAAAAACAGAAATTATTTCTTTGTATACGTATAAGAACATCGTATTAAATAAAGATTAATCGGACATGCTTTATTTTTAATAATGTACAATAAATTAGATACATATTAATTTACTATTTTAGTATATATACAAGAAATTTATATACCTTGTACTTAACGGACTTTATTACTATAATATAAAGTCTAATACTTAAACTCAAAGTATGCGTATTCTTAATGCAATTAATAAATATAATTTAGATTAAAACAAATTCGGTACTGTAATAGTTAGCCCTCTGGAAAATTCAGAGCACAGTTTTTAGCAAGTAATTTAGAACTATTGTAAATCAAGACAGACAAGTTTTGAATGTATAGCACAGAATTATAAGTACAACCGTTTGCCTGAAAATGTATGGGTTTAACAAACTTTTTAATGTCTAAGTTATCTAAACAATAAGGGTGTTTAAGCAAATTTTGGTGGGGAATTGTTCCTTTTACACTTTATAAGAAAACAATAAGGCATTAATCATTAACTATTTTGAAATTATCTTGTGGTTGACAAGCGCTATTAAAATAGCCTATAATTTAGATATTTCTCAGAGAGCGACGCGTTGCATGAACTAAAAAGAAGAGTCCGCATAAATTCGAGGCAATCATAACTGGAATTATGGTCTAAAGGTTAAACGGAACACGCTTTCACACTTTGGGACCTAATTTCGTTACCGCCAGCTCCTATTGTGGAATGCATGCTACATAGTACTGTAAGCTCGTGTCGCAACCCCAGTCCTATCGTTACATATGCAATTTATTACTGCGTAAAGTCTACTGATAATTATGCGACTAGCACGACAAGTTTTTTTTGGAGTCCCTACTGTTCCGGAGTAAATTAAGGTTTGCATTATCTTTCATGTGAGTCTTCGCATATGGAGGACAAGATTATGATATTAGTGTTCTGATTCCATAGTTTCATTAATATGACGATGAGTCCCAGAATTATTCAAGAACAAATATAGTTAGCATAAGGCGGGCTTCGGCCTGACTCAATAGCTGAAGAATTTCTAGCGAGTAAAGCAGCGAAATGATTCTTTGGCCCGTTGTTATGAGTACATTTAACGCACTTGGATTATCCGCGTTTACCGGATAAACGTTATGCTTACATAGACACACACATCATGAAGGGTACGCGTCTACGACTTCACTAAGGTTAAATAACTGCAACTCAGGTAGTGTGCCTATTTAATATTTGTGGGCCGGGTCAACGGGATGGCCTTCCTCGGGAGGTGGGCCATCACCTAACTAGTCGAGCGGGGACCCCGTCTTTACACCGAGAGCCTAGTCACGTCGCAGAGTGGCACGCGCGGCCCGTGCGCACACCGTTTTCCGTCTAGGAGACGAGTCCGGACCGATCGGCAGTTCAGTTGACAATAACGGAGCTGTGTCGGACGGCCCCGGATCGCCGGGGTCGCCTTCCGCTGCTTGTAGTCCCGTTTGCCCGTCTCCGGTACCCGCCAGCCCTGCGAATATCCTAAGGTCGGGTTGATAAACAAGGGCCCGCGTTCAGCGCCCGCTTGACCGATGAATCGGGGCGTTCGCTCCGGCTTGAGCGCGCAGAGCCACCTTCGCGGATCTAGGAACTTGCGTTCGCGATTACGTCAGCGCCTGCATCATGATACTAACTGGTGTAGCGGCCTGCAGATACCGCCAACTTGCTTCTGCCACCTTCTGCACCTACTGCTCACCGAGACGGGTGGCATCCTCACCGGGATGCTGTAGACGTCTGCACAATCGGGTAGCCTGAAGCCAGAGCGGCCGTTAGCGGACCGAATGGGTCCGCGGATCGAGCGGACCTTCCAGCACGCCTGCTCTAGCTATAAGGCGAGGACCACTGTTCTTCCCGGGGAGTCTCACCTGCAGCCATTACTACCGCCCACACGCGACGCCGAGACGGCCTACCGCTTAAGTCAGGGGCATCGCACTGCTCTACGCATATTCACCCATCATGAGGCGTCAAGGAAAGCCTTGCAGTGCGTATCCGACCACAGGGTGCCAAAGAGAACCCGCTTGGCCAAGTAACGATGACCTTACTTCTCCGGGGGCAACGGGTTGATATGGGGCTTTCCAGCTATACCGACCCGACGGGTAGGAGTTGCGCAAGAGGCCGACTAGCTGCTTAGCAGGTCAGCGTCGAGTGCACACATTTGCAGCCAGCAACCGTAAATCGCATGTGAGGCGAGTCTGCCGACACACGTCCAGTCTGCGCGCCTGCGGCTGCAGGGCCGACCGGCCGCGAGGGGGCCGCTGCGTGCTCCGGCCGGGGGGTGGGGCCGAGGGGCACTACGTTCCGCGGGGGGACCGGTCGTGCAGCCCAACGAAGCCGGGGGGGGGCGCGGCGCTCCGCGGGGGGTACGGCGAGCCGCGGAGTCCGGGTTCACCGGAGGTCGCACGCCGCGGGAGCCCCCCCTATCATAGTCCCGCGTCGAGCATTCGCGGACCACGGGCCGCGTTCGCCGCAGCGTGCTAGACCGGCCCCCGCGGCACCCGTGTCGAGGCGGCCGGGCCCCGAGTCTGCCCCGCCGTTTCGGGGCGCGGCGCAGGGTGCCGCAACTGGGGCCGAGGGCGCCCGCTTCCCCCCCGGTCAACACCCGCGCCGGCTCCTGCAGCCCTCCCCGCCCGCGAGCGGCATCCGCTCACCGCGGTGCGCCTCGCGAAGACCAGCGCGACCTCCCGACGACGGGGGCCGCCTGCTCCGACGGTAGGGTCCGTGGCTGCGGGCAGCGCCGTTGGCGCTAGGAGGGGGTGCCCCGGAGGCATGGAGGAGCGCCACCGCCATATCCGAGGCCGGATGGTGGGACCCGGCCGATCGGTGGTGATGCGGCGTGCGCTCCTTGGGGCCCGCTACCGGGCGGGGGGCAGTCCGCTGTCCCCCGGGACTACGGCGCGGACTCCCACCTGGGTCACGAGGTCGACGCAGCCTGCCCTCCCCCCGCCGCGGCGCGGCGGCCTCCGGGTCCGCGGCCTCGGGGGGCCTCCCCGTCGCGGGCGCCCCGGCGTCCGGCGGTTGCCGTCAGCCGCCGGCGTCCCCTGGTCGCGCGGCTGGCTAAGCTGTGCCCCTCCGGGACTCCCGCACGCGCATCGGGCCGGCCACCGTACTACCCCCAAGGCCCCGCGGCAGCCTCAGTGCGATCCCCCCGCGGGGGAGGCGAACCTGGGAACCCGCCTCACAGGGCGCCACGCGCGGGATCCGTGGGCCCGGGCGCCC     
H       TAAATGGTCAATAGTGTTTAATTAATTAATGGCAAATTTTAACTCTAAGACTCAACAGACTCTGTTTTACAATAAAACAATTTTTAAATTCATACATTCAAATCAAAATTTTTTCGGTATGAATAAACTTCCAACTTCTATTCTAATTTCAGAATTGTCTAACATTCTCGCAATTAATTAAGTAAATCTTTATTATCTAAATTATACTTAAGTAGCCTTAGATTAAATTTCATTTTATTTATAAAGTATTATACTAGTTTAATGTATTTGGTAGTAGAATAATTAATAATTTATCAGTGTTACGAAACGGAAAAAGATAAAAAGTCTACAAAGAAGTTTATATCATTTTTTTTTTACCATAATTAATATTATAACATTCATTTGTACACATATCTACAATATTATAAGAAAGAAAATCGTTTATTAATATTTAATTTTGATTTATTATTAGAGGCACCTTAGTAATTTAATATTAAATCTTACACAACGTGGCGTAGTTCAAGAACCTAGATGTAATCATTTATTTACATTATTTAGAATTATGATACTTAGGATATTATACATACAAAAAAAATAATTCAAGTGTGTTATCCAAAAAATGAATAATAAAAGTTAAACAAAAATATATTCCATTCTGTATTATAGAGTTTATATGTGTAATAATTATTTTATAAAGTTATAAATCTTATCTGAACGATCATGATCGATTGATTAAATAGTTCTGTTTAATGTTATCTAAATATTTATCTTATTGAATATATATAAAAACAGAAGTTATTTCTTTGTATACGTATAAGGACATCGTGTTGAGTAAAGATTAGTAGAACATGCTTTATTTTTAGTAATAAACAGTAAATTAAATACATATTAGTTTACTATTTAGATATATATACAAAAAATTTATATACCTTGTACTTAACGAACATTATTATTATAATATGAGGTCTAATTCTTAAACTCAAAGTATACGTGTTCTTAATGCAATTAATAAATAGGATTTAGATTCAGAAAGATTCGGTACTATAATAGTTAGCCTTGTAGAAAACTTAGAGCACTGTTTTTAGCAAGTAATTTAGAACTATTGTAAACCAAGACAGACAAGTTTTGAAGGTTTAGCACAGAATTATCGGTACAACCGTTTGTCTGGAAACATATCGGTTCAGCAAATTTTTTAATGTCTAAATCATCTAGATGATAGGAGTGTTTAAGCAAATTTTGGTGGGAAATCGTTCTTTCTATACTTTATAAGAGAACAATAAAGCATTAACCATTAACTGTTTTGAGATTACCTTGTGGTTGACAAGTGCTATTAAAATACCCTATAATCTAGATATTTCCCAGAGAGCGACGCGTTGCATGAACTAAAAAGAAGAGTCCGCATAAATTTGAGGCAATCATAACTAAGATTATGGTCTGAAGGTTAAACGGAACACGCTCTCACACTCTGAGACCTAATTTCGTTACCGCCAACTCCTATTATGGAATGCATGCTACATAGTATCTTGAACTCGTGTCGCAACCCTAGTCATATCATTACGTATGCAATTTATTATTACGTAAAGTCTACTAATAATTATACAATTAGCACGACAAGTTCTTTTTGAAGTCCCTAGTGTGCTGGAGTAAATTAAGGTTTACATTACCTTGAATGAAAGTCTTCGCATATGAAGAACAAGATTATAATGTAAGTGTTCTGACTCCATAGTTTCCTTAATATGACGATGAGTCTTAGAATTATTCATGGACAGATATAGTTAGTAGAGTGGGGGCTTCGGTCTGGCTCAATGGCTGAAGAATTCTTAGCGAATAAAGCAGCAAAATGGTTCTTCGACATGTTGTGACTAGTACATCTAACGCACTTATATTGTTCACGTTTACCGGATAAATATTATGCTTACATAGACTCATACCTCATGGAGGGTGCACGTCTACGATTTCACTAAAGTTAAATAACTGCAAATTAGGTAGTGTGCCTATTTATTACTTGCGGACCAGGTTAACGGGAAGGCCTTCCTCGGGAGGTGGGCCATCACCTAACTAATCGACCGGGGACCCCGTCCATGCAACGAGAGCCTAGCCACGTCGCTGAGTGGCACGCGCGGCTCGTGCACGCTCCGTTTTACGTCTAGGAGACGAGTCCGGACTGTTCGGCGTTTCGGCCGACGATAACAGAACTGTGTCGTACGGCCCTTGGTCGCCGGGGTCACCTTACGCTGCTTGTAGTCCCGTTTGCTCGCCTCCGACGCCCGCCAGCCCGGCGATTAACCTAAGGTCGGGTTGATATACAAGGGCTCACGCTGAGCGCCCGCTTGAGCTAGGGATCGGGGCTTTCGCTCCACTTTGAGCGCGCAAAGTCACCTTCTCGGATCCATGAACTTGCGTTTGCGATCACGTCAGCGCCTCCATGGTGATACTCACCGGTCTAGCGGCCTGCAGATGCCACCGACTTGCTTCTTCCACCTTCTACAACGGCAGCTCACCGAGACGGGTGCCATCCTCCGCGCGACGCTATAAACGTGTGCACGGCTGGTTAGCGTGAAGCCAGAGTGGCCGTTAGAGGACAGAATAGCTCCTGGGATCGAACGGCCCTTCCAACACGCCTGCTCTTGCTGTAAGGCTCGGACCACTGTCCTCCCCGCGGAGTCTCGCCTGCTGCCTTCACGACCGGCCACACGCGACGGCGAGACGGCCTGCCGCATAAGGCAGGGGCATCGCATAGCTTTGCGCATAATCACCCATCATAAGGCATCAAGGAAAGCATTGCTGTGCGTGTTCGACCACAGGGTGCCAAAGAGAACCCTCTTCATCAAGTGACGATGACCTGACTACTTCGGGGGCAACGGCTTGATATGGGGCTTTCCAGCTAAGTCGGCCAGACGGGTAGGAGTTTCGCAAGAGGCCGACCAGCTGCTTTGCAGGTGAGCGTCGAGTGCACACATTTGCAGCCAGCAACCTTAAATCGCATGTGAGGCGAGTCCGCGGACACACGTCCACCCTGAGCGCCTGCCGCAGGAGGGCCGACCGGCTGCGAAAGCGCCGCTGCGTGCGCCGGCCGGGGCGTGGGGCCGGGGGGCACTACCTTTCGCGGGGGGACCGATAGCACAGCGCAACGGAGCCGCGGGGGGGCGCGGCGCCCCGCGGGGGGTACGGCGAGCTGCGGAGTCCTGGTTCACCGGAGGGCGCACGCCCCGGCGGCCCCCCCTATCATAGTCCCGGGCCGAGCATCCGCGGACCACGGGCCGCTTTCGCCGTGGCGTGCTTGACCGGCCCCCGCAGCACCCGCGTCGAGGCGGCCGGGCCGCGAGACTACCCCGCCGTTTCGGGGCGCGGCGCAGGGTGCCGCACCTGGGGCCGAGGGCGCCCGCTTCCTCCGCGGTCAACACCCGCGCCGGCTCCTGAGGCCCTCCCCGCCCGCGAGCGGCGTCCGCTCACCTCGGTGGGCCTCGCGAGGACCAGTGCGACCTCCCGGCGACGCGGTCCCCATGCTCCTACGGTGGCGTCCGTGGCTGCGGGCCGCTGCCCTGGCGCTCGGAGGGGGTGCCCCTTAGGCACGTGGGAGCGCCAGCGCCATATCCAAGGCCGGATGGTGGTTCCCGGCCGACCGGTGGTGATCCGGCGTGCGCTCCTAGGGGGCCGCTACCGGGCGGGGGGCAGCCCGCTGCCGGCCGGGGCTCGGGCGCGGACTCCCACCTGGGTCACGGGGCCGACGCAGCCTGCCCTCCCCCCGCCGCGGCGCGGCGGCGTCCGGGTCCGCGGCCTCGGGGGGCCTCCCCGTCGCGGGCGCCTGGCCGCCCGGCGGTTGTCGTCAACCGCTGGCGTCCCCTGGTTCCGCCGCTGGCGGAGCTGTGCCCCTCCCGCTCTCCCGCACGCGCATCGGGCCGGCCACCGCACTACCCCCAAGGCCCCGCGGCAGCCTGAGGGCGATCGCCCCGCGGGGGAGGCGAACCCGGGAACGCGCGTCACAGGCCGCCACGCGCCGGATCCGTGCGCCCGGGCGCCC     
I       TAATTGGTCGATGGTATTTAATTGATTAATAACAAATTTTAACTCTAGGACTCAACAGGCTCTATTTTACAATAAAACAATTTTTAAGTTCATACATTCAAATCGAAATTTTTTCGGTATGAATAAACTTCCGACTTCTATTCTAGTTTCATGATTATCTAACATTCTCGCAATTAATTAAATAAATCTTTATTGTCTAAATTATACTTAAATAGCCTTGGAGTAAATTTCATTTTATTCATAAAATATTATGCTAATTTAATGAATTTAGTAGTAAAATAGTTAATAATTTATAAGTGTTGCAGAACAGGAAGAAGTAAAAAGTCTGCAGAGAAGTTTATATCGTTTTTTATTTACCATAATTAATATTATAACATTCGTTTATACGCATATCTACAATATTATAAAAAAGAAAATCATTTATTCATATTTAATTTTGATTTGTTATTAGAAGCACCTTAGTAATTTAATATTAAATCTTACACAACATAGCGTAGTTCAGAAGCCTAGTTGTAATCATTTATTTACATTATTTAGAATTATAATACTTAGGATATTATACATTCAAAAAGGATAATTCAAGTATATTAACCAGAAAATAAATAATAAAAGTTAAACAAAAATATATTCCATTCTGTATTATAGAGTTTATATGTGTAATAATTATATTATAAAATTATATATCTTATCTGAACGATCATGATCGATTGGTTAAATAGTTCTGTTTAATGTTATCTAAATATTTATCTTATTAAATATATATAAAAACAGAGGTTATTTCTTTGTATACGTATAAGGACATCATATTAAATAAAGATTAATCAAGCGTGCTTTATTTTTAATGATATACAATAAATTGAATACATATTAATTTACTATTTTAATATATATACAAAGAATTTATATACCTTGTACTTAACGGGCGTTATTACTATAGTATAAAGTCTAATTCTTAAACTCAGAATATACATATTCTTAATGTAATTGATGAATAAAATTTAGATTCAGACAGATTCGGTACTGTGATAGTTAGGCTTCTGGAAAACTCAGAGCACTGTTTTCAGCAAGTAAGCTAGAACTATTGTAAACCAAGGCAGACAAGTTTTGAAGGTATAGCACAAAAATACGAGTACAACCGTACGCCTGAAAACATATAGGTTCAACAATTTTTTTAATGTCTAAAATACCTGAACGATAGGAGTGCCCAAGCAAAATTTAATGGGAAATTGTTCTTTTTATATTTTGTAAGAGAACAATAGAGCATTAATCATTAACTGTTTTGAGATTATCTTGTGGTTGACAAGTGCTATTAAAATATCCTATAATATAGATATTTCTCAGAGAGCAACGCGGCTCATGAACTAAAAAGAAGAGCCCGCATAAATTAGAGGCAATCATAACTAGGATTATGGTCTGAACGTTAAACGGAACACGCTTACACACTCTAAGACCTAATTTCGTCACCGCCAACTCCTATTGTGGAATGCATGCTACATAGCTTTATGACCTCGTGTCGCAACCCCAATCCTATCGTCACACATGCAATTTACTATTTTGTAATGGCTACTAATGATTATGCGATTAGCATGACAAGTTCTCTTTGGAGTCCCTACTGTACCGAAGTAAATTAAGGTTTACATTACTTTTCATGTGAGTCTCCGCATATGAAGGACAAGATTATGATGTTACTTTTCTGACTCCATAGTTTCATTGATATGACGATGAGTCTCAGATTTATTCAGGGACAAATACAATTAATAGATTGGGGGCTCCGGTCTGTCTCAATAGCTGAAGAATTCCAAGCGAGTAAAGCAGCAAAATGGTTCTTCGGCATGTTGTGACAAGTACATTTAACGCACTTGGCTTATTGATGTTTACCGGATAAATATTATGCTTAGATAGACCCACACCTCATAAAGAGTACGCGTCTACGATTTCACTAGAATTAAATAACTGCAAATTAGGTAGTGTGCCTATTTAATACTTGTGGGCCAGGTTAACGAGAAGGGCTTTCCCGGGAGGTGGGCCATCGCCTAACTGGTCGAGCGGGGACCTCGTCATTGCACTGAGATCCTAGCCGCGTCGCTGAGTGGCACGCGCGGCCCGTGCGCACCCCGTTTTCCATATAAGAGACGAGTCCGGACCGATCGACGCTTCTGACGGCGATAACAGAGCTGTGTCGGACGGCCCCGGATCGCCGGGGTCGCCTTACGCTGCTTGTAGTCCCGTTTGCCCGTCTCCGATGCCCGCCAGCCCAGCGAGTAGCTTAAGGCCGGGTTGATAAACAAGGGCCCGCGCACGGCGCCCGCTTACGCCAGGGATCGGCGCGTTCGCTCCAGTTTGGTCGTGCAGAGCCACCTTCCCTGATCCAGGGACTTGCGTTCGTGATCACGTCAGCGCCACCATCGTGAAACTTACGGGTCTAGCGGCCTGCAGAGGCCGCCAACTTGCTTCTGCCACCCTCTACAGCAGCAGCTCGCCGAGACGGGTTGCATCCCCGGCGAGATGCTGTAGACATATGCGCAACTGGGTAGCGTGAAGCCAGAGTGGTCGATGGAGGACAGAATAGATCTCGGGATCGGACGGGCCTCCCAGCACGCCTGCTCTTGCTACAAGGTGGGGACCACTGTTCTCCCCACGGAGTCCCACCTTCAGCCTTTACTACCGGCGCCACGCGACGCCGAGACGGCCTGCGGCGTAAGTCAGGGGCATGGCACTGCTCTACGCAGATTCAACCATCATGAGGCGTCAACGGAAGCATTGCCGTGTGACTCCGACCACAGGGTGCCAGAAAGAACCCTCTTGGCCAAGTGACGATGACCTGACTCCTGCGAGGGCAACCGCTTGATATGGGGCTTTCGAGCTATGCCGGCCCGACGTGTAGGAGTTTGGCAAGAGGCCGACTAGCTGCTTGTCAGGTTAGGGTTGAGTGCACACGTTTGCATCCAGCAGCCGTAAATCGCATGTGAGGCGAGTCCGCGGACACACGTCCAACCTGAGCACCTGCCGCGGGACCGCCGACCGGCTGCGAGAGCGCCGCTGCGTGCGCCGGCCGGGGGGTGGGGCCGGGGCGCACTACGTGCCGCGGGGCGACCGTTGGGGCAGCTCAACGGAGCCGTGGGGGGGCGCGCCGCGCCGCGGGGGGTAGGGCGAGCGGCCGAGTCCCGATTCACCGCAGGGCGCACGCGCCGGCGGTCCCCCCTAACATAGTCACGCGGCGAGCATACGCGGAGCACGGGCCGCGTTCGCCGCGGCGTGCTCAACCGGCCCCCGCCGCACCCGAGTCGAGGCGGCCGGGCCCCGACCCTACCCCGCCGTTTCGGGGCGCGGCGCAGGGGGGCGCACCTGGGTCCGAGGGCGCCCGCTTCCCCCCCGGTCAACACCCGCGCCGGTTCCTGGGGCCCTCCCCGCCCGCGAGCGGCATCCGCCCACCTCGGTGGGCCTCGCGAGAACCAGTGCGACCTCCCGTCGATGAGGGCCCCGTGCTCCAACGGTGGGGTCCGTGGCTGCGGGCCGCCACGCTGGCGCTGGGAGGGGGTGCCCCGGAGGCAGGCGGGAGCGCCAGCGCCATATCCTAGGCCGGATGGTGGAACCCGGCCGACCGGTGGCGAGTCGGCGTGCGCTCGTGGTGGGCCGCTACGGGGCGGGGGGCAGGCCGCTGCCTCCCGGGGCTCCGGCGCGTACTCCCACCTGGGTCACGGGGGCGACGCAGCCTGCCCTCCCCCCGCCGCGGCGCGGCGGCCTCCGGGTCTGCGGTCGCGCCGAGCCTCCCCGTCGCGGGCGCCGCGGCGCCCGGCGGTTGCCGTCACCCGTTGGCGTCCCCGGGTCCCTCCGCGGGCCAAGCTGTGCCCCTCCGGCTCTGCCGCACGCGCATCGGGCCGGCGACCGTACTACCCCCAAAGCCCCGCGGCAGCCTCAGGGCAATCGCCCCGCGGGGGAGGCGAACCGGGGTACCTGCCTCACGGGGCGCCACGCGCGGGATCCGTGCACCCAGGCGCCC     
J       TAAGAGGTCGATAATATTTAATTGATTAATAACAAATTTTAACTCTAAGACTCAGCAAACTCTATTTTACAATAAGACAATTTTTAAATTCATACATTCAGATCAAAATTTTTTCAGTATGAATAAGCTTCCAACTTCTATTCTGATTTCATAATTATCTAACATTCTCGCAATTAATTAAATAAATCTTTATTATCTAAATTATACTTAAATAGCCTTGGTTTAAATTTCATTTTATTCATAAAATATTATGCTAGTTTAATAGATTTAATAGTAAAATAATTAATAATTTATCAGTGTTACAAAACAGGAAAAAATGAAAAGTCTACGGGAAAATTTATATCATTTTTTGTTTACCATAATTAATATTATAACATTCATTTATACACATATCTACAATATTATAAGAAAGAAAATCATTTATTAATGTTTGGTTTTGATTTGTTATTAAAAGCACCTTAGTAATTTAATATTAGGTATTACACAACATAGCGTAATTCAGGAGCCTAGGTGTAGTCATTTATTTGCATTATTTAAAATTATAATGCTTGGGATATTATACATTCAAAAAAGGTAATTCAAGTATATTGACCAAAAAGTAAATAATAAAAGTTAGACAAAAATATATTCCATTCTGTATTATAAAGTTTATATATATAATAGTTATTTTATAAAGTTATATATCTTGTCTGAGCGGTCATGATCGGTTGGTTAAATAGTTCTGTTTGATGTTATATAAGTATTTAACTTATTAGATATATATCAGAACAGAAGTTATTTCTTTGTATACGTATAAGGACATCGTGTTAAATAAAAGTTGATCAATCATGCTTTATTTTTAATAATATACAATAAATTGAATACATATTAATTTACTATTTTAGTATGTATACAATAAGTTTATATACCTTGTACTTATCGGACATTATTACTATAATATAAGGTCTAATTCTTAAACTCAAAATATACATATTCATAATGTAAATAATAAATAAAATTTAGATTCAAACAGATTCGGTACTGTAATAGTTAGATTTCTGGAAAACTTAGAGCACTATTTTCAGCAAGTGATTTAGAACCATTGTAAACCAAGACCGACAAGTTTTAAAGGTATAGCACAGAAATACAAGCACAATCGTATGCCCGAAAACATATAGGTTCAGCCAATCTTTTAATGTCTAAATTACCTGGACGATAGGAGTGTTTAAGCAAATTCCGATGGGGAATCATTCCTTCTATACTTCATAAGAAAACAATAAAGTATTAACCATTAACTGCTTTGAAGTTATCTTGTGGTTGACAAGTGCTATTAAAATACGCTATAATCTAGATATTTCTCAGAGAGCGACGCGTCCCATGAACAGAAAAGAGAAGCACGCATAAATTTGAGGCAATCATAACTAGAATTACGGTCTAAAAATTAAACGGAACACGCTTTCACACTCTATGGCCTAATTTCGTTACCGTCAACTCCTATCGTGGAATGCATGCTGCGTAGTATCATGAACTCGTGTCGCAACCCCTGTCCTACCGTTACATATGCAATTTACTATTTCGTAAAGGCTACTGATGATTGTGTAACTAGCCCGACAAGTTTTTCTTAGAGTCCCTACTGTGTTGAAGTAAATTGAGGTTTGCAGTACCTTTTATGTGGATCTCCGCATATGAAGGACAAGATTATAATGTTAGTTTTCTAACTCCATAGTTTCATTTATATGACGATGGGTCTCAGAATTATTCAGGTGCAGACACAGTTAGCAGACTGGGGGTTCCGGCCTGGCTCAATAGCTGAAGAATTTCTAGCGAATAAAGCAGCAAAATGGTTCTTCGGCATGTTGTGATAAGTACACCCAACGCACTTGAATTACTAACGTTTACTGGATAAACATTATGCTTAAATAGACCCATACCTCATTTAGGGTACGCGTCTACGATTTCACTAAAATTAAATAGCTGCAAATTAGATAGTGTGCCCATTTAATACTTGTGGACCAGGTTAACGGGAAGGGCTTCCTCGGGAGGTGGGCCATCGCCTAATTGGTCGTGTGGGGACCCCGTGCTTGCACCGAGATCCTAGTCACGTTGCTGAGCGGCACGCGCGGCTCGTGCGCACCCCGTTTTCCGCCTAAGAGACGAGTCCGCACGGTTCGGCACTTCAGTCGACGATAACAGAGCTGTGTCGACCGACCCCGGATCGCCGGGGTCGCCTTACGCTACTTGTAGTCCCGTTTGCCCGCTTCCGATGCCCGCCAGCCCTGCGAGTAACCTAAGGTCGGGTTGATACACAAGGGCCCGCGTTCAGCGCCCGCTTGAGCCAGGTAGCGGGGCGTTCGCTCCAATTTGGGCGCGCAGAGTCACCTTCTCGTATCCAGTAACTTGCGTTCGTGATCGCGTCAGCGCCACCATCCTGATACTAACAGGGCTAGCGGCCTGGAGAGGCCTCCAACTTGCTTCTGCCACTTTCTGCTGCGGCGGCTCGCCGAGAGAGGTCCCATCCGCGGCGGGATGCTATAAACATCTGCACATTTGGGTAGCGTGAAGCCAGAGTGGTCGTTAGAGGACAAAGTTGTCCCCGGGATCGAACGGACCTTCCTGCACGCCTGCTCTTGCTACAAGGTGTGGACCACTGTCCTCCCCGCGGAGTCCCACCTCCCGCCTTTACTACCGGCGCCACGCGACGCTGAGACGGCCTGCCACGCAAGTAAGGGGCATGGCACTGCTCTGCGCAAATTCAGCCATCATGAGGCGTTAAGGAAAGTATTGCCGTGCGGGTCCGACCACAGGGTGCCATAGAGAACCTTCTCGGCCAAGTGACGATGACCTGACTATTGCGAGGGCAACGGCTTGATATGCGGCTTTCCAGGTGCACCGGCCCGACGAGTAGGAGTTCGGCAAAAGGCCGACGTGCTGCTTCACAGGACAGGGTTGAGTGCACACATTTGCATCCAGCAACCGTAAGTCTTATGAGAGGCGAGTCCGCAGACACACGTCCAACCTGAGCGCGTGCCGCAGCAGAGCCGACCGGCCGCGACGGAGCCGCTGCGTGCACCGGCCGGGGTGTGGGGCCGGGGGGCACTACATATCGCGGGGTGACCGGTGGGGCAGCTCAACGGAGCCGCGGGGGGGCACGCCTCCCCGCGCGGGGTAAGGCGAGCGGCGGAGTCCTGGTTCAGCGGAGGCGGTACGCGCCGGGGGTCCCCCATATCATAGTCACGGGGCGAGCATCCGCGGACCACGGGCCGCGTTCGCCGCGGCGTGCTTGACCGGCCCCCGGCGCACCCGTGTCGAGGCGGCCGGGTCTCGAGCCTACGCCGCCGTTTCGGGGCCCGGCGCAGGGCGCCGCAGCTGGGACCTAGGGCGCCCGCTTCCCCCGCGGTCGACACCCGCGCCGGCTCCTGAGGCCCTCCCCGCCCGGGAGCGGCGTCCGCCCATCTTGCTGCGCCTCGCGAGGACCACTGCGACCTGCCGGCGAGGCGGCCCCCATGCTCCGACGATGGGGTCCGTGGCTGCAGGCCGCACCGCTGGCGCTGGGAGGGGGTGCCCCCGAGGCACGGGGGAGCGCCAGCGCCATATCCAAGGCCGGATGGTGGTACCCGGCCGACCGGTGGCGAGACGGCGTGCGCTCGTATGGGGCCGCTACGGGGCGGGGGGCAGACCGCCGCCTCCCGGGCCTCGGGCGCGGACTCCCACCTAGGTCACGTGGGCGACGCAGCCTGCCCTCCCCCCGCCGCGGCGCGGCAGCCTCCGGGTCCGCGGTCTCGGTGCGCCTCCCCGTCGCGGGCGCCAGGGCGCCCGGCGGTTACCGTCACCCGCCGGCGTCCCCCGATCCCGCCGCCCGCGAAGCTCTGCCCCTCCAGGCCTGCCGGACGCGCATCGGGCCGGCCACCGGACTACCCCCAAGGCCCCGCTGCAGCCTCAGTGCGATCGCCCCGCTGGGGAGGCGAACCGGGGGACGCGCCTCACAGGGCGCCACGCGCGGGATCCGTGCTCCCGCGCGCCC     
K       TAAATAGTCGATAGTATTTAATTGATTAATGACAAATTTTAACTCTAGGACTCAACAGACTCTATTTTACGATAAAACAATTTTTAAGTTCGTACATTCGAATCAAAATTTTTTCGGTATGAATAGACTTCCGACTTCTATTCTAATTTCATAATTGTCTAACGTTCTCACGATTGATTAAGTAAATCTTTATTATCTAAATTATACTTAAATAGCCTTGGATTAAATTTCATTTTATTCATAAAATATTATACTAATTTAATATATTTAATAGTAAAATAATTAATAATTTATCAGTGTTACAAAACAGGAAAAAGTAAAAAATCTACAGAGAAATTTATATCATTTTTTGTTTACCATAATTAATATTATAACATTCAATTATACACATATCTACAATATTATGAGAAAAAAAATCGTTTATTAGTATTTAATTTTGATTTATTATTAAAAGAACCTTAGTAATTTAATATTAAATCTGACACAACATAGCGTAGTTCAAGAGCCTGGATGTAATCATTTATTTACATTATTTAAAATTATAATACTTAGAATGTTATACATTCAAAAAAAGTAGTTCAAGTGTATTAACCAAGAAATAAATAGTAAAAGTTAGACAAAAATATATTCCATTCTATATTATTAAATTTATATATATAGTAATTATTTTATGAAGTTATATATCTTATCTGAGCGGTCATGATCAATTGATTATGTAGTTCTGTTTAATGTTATCTGAATATTTATCTTATTGAATATGTATGAAAACAGAAGTTATTTCTTTGTATACGTATAAGGACATCGTATTAAATAAAAATTAATCAAACATGCTTTATTTTTAATGATATACACTAAATTGAATACATATTAATTTACTATTTTGATATGTATACAAAAAATTTATATACCTTGTACTTAACGAACATTATTACTATAATATAAGGTCTAATTCTTAAACTCAAAGTATACATATTCTTGATGCGATTAATAAATAGAATTTGGATTTAGACAGATTCGGTACTATAATAGTTAGACTTCTGGAAAATTTAGAGCACTGTCTTTAGCAGGTAAGTTAAGACTATTGTAAACCAAAACAGACAAGTTTTGGAGGACTAGCACAGAATTATAGGTGCAACCGTTTACCTGAAAACATGTAGGATGAGCAAATTTTTTAATGTCTAAATTATCTGGACAATAGGAGTGTTTACGCAAATTTTGATGGGGAATCGTTCTTTTTATACTTTATGAGAGAACAATAAGGCATTAACCATTAACTGCTTTGAGGTCATCTTGTGGTTGACAAGTGCTATTAAAATATCCTATAATCTAGATATTTCTCAGAGAGCAGCGCGCTTCATGAACTAAAGAGAGTAGCCCACATAAACTCGGGGTAATCATAACTTGAATTATGGTCTGAAAGCTAAACGGAATTCGCTTTCACACTCTAAGACCTAATTTCGTTACCGCCAACTCCTATTGTGGAATGTATGTTACATAGTATCATGAACTCGTGTCGCAACTCCAGTCCTATCGTTGCACATACAATTTACCATTGCGTAAAGGCTACTAATGATTATGCGATTAGCACGACAAGTTTTCCTTAGAGTCCCTACTGTACCGGAGTAAATTAAGGTTTACATTGCCTTTGATGTAAATCCTCGCATACGAAGAACAAGATTATGATATTAGTCTTCTGACTCCGTAGTTTCCATAATATGACGATGAGTCTCAGAATTATTCAGGAACAAAAACAGTTAGCAGAATGTGGGCCTCGGTCTGGCTCAATAGTTGAAGAATTTCTAGCGAATAAGGCATCAAAATGGTTCTTCGGCATGTAGTGATGAGAACATTCAACGCACTTGGATTATTCACGTTTACTGGATGAATATTATGCTTAAATAGACCCACGCCTCGTGAAGGGTACGTGCCTACGATTTCACTAAAGTTAAATAATTGCAAATGAGTTAGTGTGCTCACTTAATACTTGTGGACCAGGTTAACGAGAAGGACTACCTCGGGAGGTGGGCCATCGCCTAACTAGTCGAGCGGGGACCCCGTACTTGCACCGAAATCCTAGCCACGTCGCAGAGTGGCACGCGCGGCTCGTGCACACCCCGTTTTCCGCTTAGGAGACGAGTCCCGACTGATCGACTCTTCAGTCGACGATAACAGAACTGTGTGGGGCGGCCCCAGATCGCCGGGGTCGCCTCACGCTCCTTGTAGTCCTGTTTGTTCGCCTCGGATGCCCGCCAGCCCCGCGAGTAACGTAAGGTCGTGTTGATAAACAAGGGCCCACGCCCAGCGCCCGCTTGGGCTAAGGAACGGGGCGTTCGCTCCAGTTTGAGCGCGCAGAGCCACCTTCTCGGATCCAGGAACTTGCGTTCGCGATCGCGTCAGCGCCGCCATCGTGATACTTACGGGTTTAGCGGCCTGCAGATGCCGCCAACTTGCTTCTGCCACTTTCTGCCGCGGCTACTCACCGAGACGGGTAGCATCCCCGGCGGGAAGATATAAACTTCAGCGCAGCTGGGTAGCGTGAAGCCAGAGTGGTCGTTAAAGGACAGAGTGGGTCGCGGGATCGCACGGACCTTTCGGCACGCCTGCTCTTGCTACAAGATGAGGACCACTGTTCTCCCCGCGGAGTCCCGCCTCCCGCTTTTACTACCGACTCCATGCGACGTCGAGACGGCCTGCCGCGTAAGTTAGGGGCAAGGCACTACTCTGCGCAGATTCAAGCATCATGAGGCGTCAAGGAAAGCATTGCTGTGCGCGTACGACCACAGGGTGCCAAAGAGAACCCACTTGGCCAAGTGACGATGACCTGACTCCTCCGAGGGTAACGACTTGATATGGGGCTTTCCAGTTATTTCGGCCCGACGAGTAGCAGTTTGGCAGGAGGCCGACGAGCTGCTTGACAGGTTCGGGTTGAGTGCACACATTTGCATCCAGCTACCGTGAATCGCATGTGAGGCGAGTCCGCGAACACACGTCCAACCTGAGCGCTTGCCGCTGCATCGCCGACCGGCCGCGAGGGGGGCGCCGCGTGCGCCGGCCGGGTGGTGGGGCCGGGGCGCGCTACATTGCGCGCGGGGACCGTTAGCGCAGCCCAACGAAGCCGGGGGGGGGCGCGGCGCCCCGCGGGGGGTAGGGCGAGCTGCGGAGTCCCGGTTCAGCGGAGGGCGTACGCGCCGGGGGCCCCCCCTACCATAGTCCCGCGGCGAGCATCCGCGGACCACGGGCCTCCTTCCCCGCGGCGTGCTGGACCGGCCCCCGCAGCACCCGCGTCGAGGCGGCCGGGCCCCGATCCTACCCCGCCGTTTCGGGGCGCGGCCCAGGGTGCCGCACCTGGGTCCTAGGGCGCCCGCTTCCTCCCCGGTCGACACCCGCGCCGGTTCCTGACGCCCTCCCCGCCCGCGAGCGGCATCCGCCCACCTCGGTGGGCCTCGCGAGGACCAGCGCGACCTCCCGGCGACGCGGTCCTCGTGCTCCGACGGTCGGGTCCGTGGCTGCGGGGCGCCCCGCTGGCGCTAGGAGGGGGTGCCCCCAAGGCATGCTGGAGCGCCAGCGCCATATCCTAGCCCGGATGGTGGCATCCGGCCGACCGGTGGTGAGGCGGCGTGCGCTCGTACGGGTCCGCTACGGGGCGGGGGGCAGGCCGCTGTCGGCCGGGTCTCGGGCGCGAACTTCCACCTGGGTCACACGGGCGACGCAGCCTACCCTCCCCCCACCGCGGCGCGGCGGCCTCCGGGTCCGCGGCCCCGTTGCGCCTCCCCGTCGCGGGCGCCTCGACGTCCGGCGGTTGCCGTCACCCGATGGCGTCCCCTGGTCTCCCGGCCGGCTGAGCTCTGCCCCTCCAGTCCTCCCGCACGCGCATCGGGCCGGCCACCGGACTACCCCCAAGGCCCCGCAGCATCCTTAGTGCGATCGCCCCGCGGCGGAGGCGAACCGGCGCACCCCCCTCACGGGCCGCCACGCGCCGGATCCGTGCGCCCGGGCGCCC     
L       TAGATGGTCGATGATATTTAATTGATTAATAACAAATTTTAACTCTAGGACTCAACAAACTCTATTTTGCAATAGAACAATTTTTAAGTTCATACATTCGAATCGAAATTTTTTCGATGTGAATAAACTTCCAACTTCTATTCTAATTTCATAATTGTCTAGCATTCTCACAATTAATTAAATAAGTCTTTATTATCTAAATTATGCTTAAATAGCCTTAGATTAAATTTCATTTTATTCATAAAATATTATGCTAATTTAATATATTTAATAGTAAAATAAATAATAATTTGTCAGTGTTACAAAGCAGGAAAAAATAAAAAGTCTGCAAAGAAATTTATATCATTTTTTATTTACCATAATTAATATTATAACATTCGTTTATACACATATCTACAATATTATAAATAAGAGGATCATTTATTGATATTTGATTTTGATTTATTATTAAAAACACCTTAGTAATTTAGTATTAAATCTTACACAACATAGCGTAATTCAGGAGCCTAGATGTAATCATTTGTTTGCATTGTTTAGAATTATAATACTTGGAGTATTATACATTCAAAAAGAATAATTCAAGTATATTAACCAGAAAATAAATAATAAAAGTTAAACAAAAATATATTCCATTCTGAAATATAAAGTTTATATATGTAATAATTATTTTATAGAGTTATATATCTTATCTAAGCGATCATGATCGATTGATTAAATAGTTCTGTTTAATGTTATCTGAATATTTATCTTATTAGATATGTATAAAAACAGAAGTTATTTCTTTGTATACGTGTAAGAACATCGTATTAAATAAAGATTAATCAAACATGCTTTATTTTTAATGATATACAATAAATTAAATACATATTAATTTACTATTTTAATATGTATACAAGAAATTTATATACCTTGTACTTAACAGACATTATTACTGTAGTATAAAGTCTAATTCTTAAACTCAAAGTATACGTATTCTTAATGCAATTGATAAATAGAATTTAGATACAAACAGACTCGGTACTGTAATAGTTAGACTTCTGGAGAATTTAGGGCACTGTTTTTAGCAAGTAGTTTAGGACTATTGTAAACCAAGACAGACAAGTTTTGAAGGTATAGCGCAGTACTACAAGCCCAACCGTTTGCCTGAAAACATATAGGTTCAGCGACTTTTTCAATGTCTGAATTATCTCCACGATAGGAGTGCTTAAGCAAATTTTGATGGGGAATTGTTCTTTTTATACTTTATGAGAGGATAGTAAAGTATTAACCATTAACTGTTTTGAGATTACCTTATGGTTGACAAGTGCCGTTAAAATATTCTATAATTGAGATATTTCTCAGTGAGCAACGCGTCTCATGAGCTAAAAGGAAGAGCTCACATAAATTCGAGGCAATCAAAACTAGAATTATGGTCTGAAAGTTAAATGGAATACGCTTTCACACTCTAGGACCTAGTTTCGTTACCGTCAACTCCTATTGTGGAATGCATGCTACATAGTATCTTAAACTCGTGTCGCAACCCCAATCATATCGTTACGCATGCAATTTACCATTGCGTAACGGCTACTCATAATTATGTGAATAGCACGACAAGTTCTTCTTGGAGTACCTACTGTGCCGAAGTAAATTATGGTTTGCATTGCCTTTTATGTGAGTCCTCGCATATGGAAGGCAAGATTATGATGTCAATTTTCTGACTCCATAGTTTCATTAATATGACGATGGGTCTCAGAATTATTCAAGGACAAATACAGCTAACAGAATGCGGGGTTCGGTCAGACTCAATAGCTGAAGAATTTCTAGCGAATAAAGCAGCGAAATGGTTCTTCGGCATGTTGTGATGAGTACATGGGACGCACTTGGATTATTCACGTTTACTGGCTAAATATTATGTTTAAATAGACCCAGGCTTCATGAAGGGTACGTGTCTACGACTTCGCTAGAACTAAATAACTGCAAATTAGGTAATGTGCTTATTTAATACTTGTGGACCAGGTCAACGAGAAGGGCTTCCTCGGGAGGTGGGCCATCGCCTAACTAGTCGAGCGGGGACCCCGTCCTTGCACCGATATCCCAGCCACGTTGCTGAGCGGCACGCGCGGCCCGTGCGCACCCCGTTTTCCGCCTAGGAGACGAGTCCGGACCGATCGGCGCTTCCGTCATCGACAACAGAACTGAGTCGGACGGCCCCGGATCGCCGGGGTCGCCTCACGCTGCTTGTAGTCCCGTTTGTCCGCCTCCGATGCCCGCCAGCCCAGCGAGTAACATAAGGGCGGGTTGATAAACAAGGGCCCACGCCGAGCGCCCGCTTGAGCCATGGACCGGTGCGTTCGCTCCAGCCTGAGCGTGCAGAGGCGCCTTCTCTGATCCTGGGATTTGTGTTCGCGATCACGTGAGCGCCGCCATCATAATACTAACTGGTCTAGCGGCCTGTAGATGCTGCCAACTTGCTTCTGCCACTTTCTGCCGCGGTAGCTCTCCGAGACAGGCGGCATCCACGGCGAGATGCTATAAACATCTGCGCAGGTGGTTAGCGTGAAGCCAGAGTGGTCGCTAGAGGAGAGAGTAGTTTATGGGATCGGACGGCCCTTTCCGCACGCCTGCTCGTGCTATAAGATGGGGACCACTGTTCTCCCCACGGAGTCCCACCTGCCGGCTTTACTGCCGTCCCCACGCGACACCGAGACGGCCTGCTGCGTAAGTTAGGGGCAAGGTACGACTCTGCGCAAATTCAACCATCATGAGGCGTTAAGGAAAGTATTGCCGTGCGTATTCGACCACAGGGTGCCAAAAAGAACCCTCTTGGCCAAGTAACGATGACCTGACTCCTCCGAGGGCAACGTTTTGATATGGGGCTTTCCAGCTATGTCGACCCGACGGGTAGAAGTTCGGCAAGAGGCCGACTAGCTGCTTAACAGGTCAGGGTTGAGTGCACACATTTGCATCCAGCAACCGTAAGTCGCGTGGGAGGCGAGTCCGAGGACACACGTCCAGCCTGAGCGCTTGCCGCTGCAGCGCCGACCGGCCGCCAGAGAGCCGCTCCGTGCGCCAGCCGGGCGGTGGGACCGGGGCGCGCTACTTGTCGCGCGGGGACCGTTGGGGCAGCCCAACGTAGCCGTGGGGGGGGGCGGCGCCCCGCGGGGGGTACGGCGAGCGGCCGAGTCCGGGTTCAGCGCAGGGCGCACGCCACCGGCGCCCCCCCTAGCATAGTCCCGAGCCGAGCATCCGCGGACCACGGGCCACGTTCGCCGCGGCGTGCTTGACCGGCCCGCGCCGCACCCGTGTCGAGGCGGCCGAGCCCCGAGCCTCCCCCGCCGTTTCGGGGCGCGGCGCAGGGTGCCTCACCTGGGCCCGAGGGCGCCCGCTTCCCCCCCGGTCAACACCCTCGCCGGCTGCTGCAGCCCTCCCCGCCCGCGAGCGGCATCCGTCCACGTCGGTGAGCCTCGCGAGGACCAGGGCGACCTCCCGGCGAGGCGGACCGCGTGCTCCGACGGTGGGGTCCGTGGCTGCGGGCAGCGGCGCTGGCGCTCGGAGGGGGTGCCCCGGAGGCATGCTGGAGCGCCAGCGCCATATCCGAGACCGGATGGTGGAACCCGGTCGACCGGTGGTGAGGCGGCGTGCGCTCCTCGCAGGCCGCTACGGGGCGGGGGGCAGACCTCTGCCGGCCGGGTCTCCGGCGCGAACTCCCACCCGGGTCACGGGGGCGACGCAGCCTGCCCTCCCCCCTCCGCGGCGCGGCGGCCTCCGGGTCCGCGGTCTCGGGGGGCCTCCCCGTCGCGGGCGCCAAGGCGCCCGGCGGTTCTCGTCACCCGTTGGCGTACCCTGGTCCCCCCGCTGGCCGAGCTGTGCCCCTCCAGGCCTCCCGTAGGCGCATCGGGCCGGCCACCGGACTACCCCCAACGCCCCGCGGCAACCTCAGCGCGATCGCCCCGCGGGGGGGGCGAACCGGGGAACCTGCGTCACTGGACGCCACGCGCGGGATCCGTGTCCCCGCGCGCCC     
M       TAAATAGTCGATAATATTTAATTGATTAATGGCAAGTTTTAACTCTAGGACTCAACAGACTCTATTTTACAATAAAACAATTTTTAAATTCATACATTCGAATCGAAATTTTTTCGATATAAATAAACTTCCGACTTCTATTCTAATTTCATAATTGTCTAACATTCTCGCAATTAATTAAATAGGTCTTTATTGTCTGAATTATACTTAAATAGCCTTGGGTTAGATTTCATTTTATTCATAAGATATTATGCTAATTTAATATATTTGATAATAAAATGATTAATGATTTTTCAGTATTAAAAGACAGGAAAAAATAAAAAATCTGCGGGGAGATTTATATCATTTTTTATTTACCATAATTAATATTATAACATTCATTTGTACACATATCTACAATATTATGAAAAAGAAAATCATTTATTAATATTTAATTTTGATTTATTATTAGAAGCACCTTAGTAATTTAATATTAAATCTTACACAACGTAGCGTAATTCAGAAGCCTAGATGTAGTCATTTATTTACATTATTTAGAATTATAATACTTAGAATGTTATACATTCAAAAAAGATAATTCAAGTATATTAGCCAGAAAATAAGTAATAAAAGTTAAACAAAAATGTATTCCATTCTGTATTATAAAGTTTATATATGTAGTAATTGTTTTATAAAGTTATATATCTTATCTAAGCGGTCATGATCGATTGGTTAAATAGTTCTGTCTAATATTATCTAAATATTTATCTTATTAAATATATATAGAAACGGAAGTTATTTCTTTGTATACGTATAAAAACATCGTATTAAATAAAAATTAATCGAACATACTTTATTTTTAATGATATACAATGAATTAAATACATATTAATTTACTATTTTAATATATATACAAAAAATTTATATACCTTGCACTTAACGAACATTATTACTATAGTATGAGGTCTAATTCTTAAACTCAAAGTATGCATATTCTTAATGCAATTAATGAATAAAATTTAGATACAAACAGACTTGATACTGTAATAATTAGATTTCTGGAAAACCTAGAGCTCTATTTTTAGCAAGTAATTTAGGACTATTGTAAGCCAAGACAAACAAGTTTTGGAGGTATAGCACAGAATTACGAGTTCAACCGTTTGCCTGAAAGCATATAGGTTCAGCAAATTTTTTAATGTCCAAATTATCTGGATGACAGGGGTGTCTAGGCAAATTTTGATGGGAAATTGTTCTTTTTATATTTTATAAGAGAACAATACGGTATCAACCAGTGACTGTTTTGAAGTTACCTTGCGGTTGACAAGTACTATTAAAATACGCTATAATCTAGATATTTCTCAGAGAGCAACGCGTCTCATAAGCTAAAAAGAAGAGCTCGCATAAATTCGAGGCAATCATAAATAGAATTATGATCTAAAAGTTAAACGGAACACGCTTTAACACTCTAAGACCTAATTTCGTTACCACCAACTCCTGTTGTGGAATGCATGCGACATAGTATCATGAACTCGTGTCGCAACCCCGGTCCTGCTATTACATATGCAATTTACTATTACGTAAAGTCTACTAATAATTATATGACTGGCGCGATAAGTTATTCTTGGAGTCCCTACTGTATCGAAGTAAATTCAGGTTTACATTGCCTTCTATGTGAGTCCTCGCATATGAAGGACAAGATTATAATGTTAGTTTTCTGATTCCATAGTTTCTTTAATATGACGATGGGTCTCAGAATTATTCAGGGACAAATACAATTAGCAGAGTGGGGGTTTCGGTCTGACTCAGTAGCTGAAGAATTTCTAGTGAATAAAGCAGCAAAATGATTCTTCGGCATGTCGTGATGAGCACCTACAACACACTTAGATTATTCACGTTTACTGGATAAATATTATGCTTAAATAGACCCACACCTCACGAAGGGTACGTGTCTACGGTTTCTCTAAAGTTAAATAACTGCAAATCAGGTAGTGTGCCTATTTAATACTTGTGGATCAGGTTAACGGGAAGGGCTTCCGCGGGAGGTGGGCCATCGCCTAACTAGTCGGGCGGGGACCCCGTCCTTGCATCGAAATCCTAGCCACGCCGCTGAGCGGCACGCGCGGCCCGCGCGCACCCCGTTTCCCGCGTAGGAGATGAGACCGGACCGGTCGGCTTTTCAGTCGACGGTAATAGAACTGTGTCGGACGGCCCTAGATCGTCGGGGTCACCTTACGTTACTTGTAGTCCCGTTTGCGCGCCTCCGACGCCCGCCAGCCCTGCGAGCGACCTAAGGTCGGGTTGATAAACAAGGGCCCGGGTTCAGCGCCCGCTCGAGCCAAGGACCGGGGCGTTCGCTCCAGTTTGACCGCGCAGAGCCACCTTTTCGGATCCAGGGACTTGTGTTCGCGATCACGTCAGCGCCACCATCATAATACTGACTGGTGTAGCGGCCTGCAGGAGTCGCCAACTTGCTTCTGCCACCTTTTGCTACGGCGGCTCACCGAGACGGGTAGCATCCTCGGCGGGAAGTTTTAAACGTCTGCACGGCTGGGTAGCTTGAAGCCAGAGTGGTCGTTAGGGGACAGAATAGCTCGTGGGATCGAACGGACCTTCCGGCACGCCTGCTCTTGCTATAAGGCGAGGACCACTGTTCTCCCCGTGGGGTCCCACCTCCGGCCTTTACTACCGGCCCCACGCGACGCCGAGACGGCCTGCCACGTAGGACAAGGGCAGGGCACTGCTCTGCGCAAATTCAACCATCATGAGGCGTCAAGGAAAGCATTGCTGTGCGTGTCCGTCCACAGGGTGCCAAAGAGAACCATCTTGGTCAAATGACGATGACCTGACTTGTGCGAGGGCAACGGCTTGATATGGGTATTTCCAGCTACGCCGGCCTGACGCGTAGGAGTCTGACAAGAGGCCGACTAGCCGCTTTGCAGGTTAGGATTGAGTGCACACATTTGCATCCAGCAACCGTAAATCGCATGTGAGGCGAGTCCGAAAACACACGTCCAACCTGCGCACCTGCGGCTGCAGCGCCGACCGGCCGCCAAGGAGCCGCTGCGTGCGCCGGCCGGGACGTGGGGCCGGGGCGCACTACGTGTCGCGGGGAGACCGGTAGAGCAGCCCAACGCAACCGTGGGGGGGCGCGGCGCCCCGCGGGGGGTAGGGCGAGCTGCCGAGTCCGGGTTCACTGGAGGAGGTACGCGCCGGAGGTCCCCCGTACCATAGTCCCGCGGCGAGCATGCGCGGATCACGGGCCAGGCTCGCCGCGGCGTGCTGCACCGGCCCCCGCCGCACCCGCGTCGAGGCGGCCGGGCCCCGAGTCTACCCCGCCGTGTCGGTGCGCGGCGCAGGGCGCCGCACCTGGGGCCTAGGGCGCCCGCTTCCCCCTCGGTCGACACCCGCGCCGGGTACTGGGGCCCTCCCCGCCCGCGAGCGGCATCCGCCCACCTCGGTGGGCCTCGCGAAGACCAGTGCGACCTCCCGCCGACGGGGACCCCATGCTCCGACGGTGGGGTCCGTGGCTGCCGGCCGCCCCGCTGGCGCTAGGAGGGGGTGCCCCGGAGGCATGTAGGAGCGTCAGCGCCATATCCGAGACCGGATGGTGGAACCCGGCCGACCGGAGGCGAAGCGGCGTGCGCTCCTACGGGGCCGCTACGGGGCGGGGGGCAGCCGGCTGCCGCCCGGGGCTCAGGCGCGAACTCCCACCTGGGTCACGCGGGCGACGCGGCCTGCCCTCCCCCCGCCGCGGCGCGGCTGCCTCCGGGTCCGCGGTCTCGGGGGGCCTCCCCGTCGCGGGCGCTGGGGCACCCGGCGGTTGCCGTCAACCGTTGGCGTTCCCCGGTCCCGCCGCAGGCGGAGCTGTGCCCCTCCTGGCCTCCCGCACGCGCATCGGGCCGGGCACCGAACTACCCCCAAAGCCCCGCCCCAGCGTTAGTGCGATCGCCCCGCGGAGGGTGCGAACCGGGGCACCCGCTTCACAGGGCGCCACGCGCCGGATTCGTGCGCCCGCACGCCC     
N       TAAATAGTCAATAATATTTAATTGATTAATGACAAATTTTAACTCTAGGACTCAACAAACTCTATTTTACAATAAAACAATTTTTAAATTCATGCATTCAAATCGAAATTTTTTCGATATGAATGAACTTCCAACTTCTATTCTAATTTCATAATTATCTAACATTCTCGCAATTAATTAAATAAATCTTTATTGTCTAGATTATACTAAAGTAGCCTTGGATTAGATTTCATTTTATTCATAAAATATTATGCTAATTTAATATATTTAATAGTAAAATGATTGATGATTTGTCAGTATTACAGGGCGAGAAAAAATAAAGAGTCTACAGAGAAATTAATATCGTTTTTTATTTACCATAATTGATATTATAACATTCATTTGTACACATATCTACAATATTATGAAAAAGAAAATCATTTATTAATATTTAATTTTGATATGTTATTAGAGGCACCTTAATAATTTAATATTAAATCTTACACAACATAGCGTAGTTCAGGGGCCTAGATGTAGTCATTTATTTACATTATTTAGGATTATAATACTTAGGATATTATACATTCGAAAAAAATAATTCAAGTATATTAACCAAAAAATAAATAATAAAAGTTAAACAAAAATATATTCCATTCTATATTATAAAGCTTATATATATAATAATTATTTTATAAAGTTATATATCTTATCTAAGCGATCATGGTCGATTGATTAAATAGTTTTGTTTAATATTATCTAAATATTTATCTTATTAAATGTATATAAAAACAGAAATTATTTCTTTGTATACGTATAAGAACATCGTATTAAATAAAGATTAATCAAACATACTTTATTTTTAAAGATATACAATAAATTAAATACATATTAATTTACTATTTTAATATATATACAAAAAATTTATATACCTTGTACTTAACGGACATTATTACTATAATATAAGGTCTAATTCTTAAACTCAAAGTATACATATTCTTAATGCGATTAATAAATAAAATTTGGATTCAAACAGATTCGGTACTGTAATAGTTAGATTTCTGGAAAATTTAGAGCTCTGTTTTTAGCAAGTTACTTAGCACTATTGTAAGCCAAGACAGAGAAGTTTTGAAGGTATAGCACAGAATTACAAGTACAACCGTCTGCCAGAAAATATATAGGTTTAACAAATTTTTTAATGTCTAAATTACCTGGACGATAGAAGTGTCTAAGCAAATTTTGATGGGAAATTGTTCTTTTTATACTTTATAAGAGAACAATAAAGTATTAACCATTAACTATTTTGAAATTATCTTGTGGTCGCCAAGTGCTACTAAAATATTCTATAATGTAGATATTTCTCAGAGAGCAACGTGTCTCATGAGCTAAAACGAAGAGCCCGCATAAATTTGAGGTAAACAAAATTAGAATTATGGTCTGAAAGTTAAATGGAACGCGCTTTGACACTCTAAGACCTAATTTCGTTACCGCCAACTCCTATTGTGGGATGCATGTTACATAGTATCGTGAACTCGTGTTGTATCCCCAGTCCTACCATTACGCATGCAATTTACTATTGCGTAAAGTCTACTAATGATTATGAGAGTAGCGCGACAAGTTTTTCTTACAGTCCTTACTGTACTGAAGTAAATTAGGATTTATATCACCCTTCATGTAAGTCTCCGCATATGAGGGACGAGATAATGATGTTAATTTTCTGACTCTCTAGTTTCTTTGATATGACGATGAATCTCAGAATTATTCAGGAACAAATACAGTTAACAGAATGGGGGTTTCGGCCTGGCTCAATAGCTGAAAAATTTCTAGTGAATAAAGCAGCAGAATGGTTCTTGGGCATGTTGTGATCAGTACGTTCCACGCACTTGAATTATTCACGTTTACCAGATAGGTCTTATGGTTAAATAGACCCACACCTCACGAAGAGTACGCGTCTACGGTTTCTCTAAGGTTATATAACTGCAAATTAGGTAATGTGCCTATTTAATACTTGTGGACCAGGTTAACGAGATGGGCTTCCTCGGGAGGTGGGCGATCGCCTAACTAGTCAAGCGGGGACCCCGTCCGTGCACGGAGATCCTAGCCACGACGCTGAGTGGCACGCGCGGCACGTGCGCACCTCGTTTTCCGCTTGGGAGACGAGGCCGGACCGGTCGGCATTTCAGTCGACGATAATAGAGCTGTGTCGGACGGCCCCGGATCGCCGGGGACGCCTTACGCTGCTTGTAGTCCCGTTTGCCCGCCTCCGGTGCCCGCCAGCCCTGCGAGTAGCTTAAGGTCGAGTTGATAAACAAGGGCCCACGCTTAGCGCCCGCTTGTGCTATGGATCGGAGCGTTCGCTCCAGTTTGAGCGCGCAGAGCCACCTTCTCGGATCCATGAACTTGCGTTCGCGATCACGTCAGCGCCGCCATCATGGTACTAATTGGTCTAGCGGCCTGTAGACGCCGCCAATTTGCTTCTGCCACTTTCTGCAACACCAGCTCTCCGAGACGGGTCGCATCCCCGGCGAGAAGCTATAAACATCTGCACAGCTGGGAAGCATGAAGCCCGAGTGGTCGTTAGAGGACAGAATAGCTCGCGGGATCGGACGGACCTTCCAGCACGCCTGCTCGACCTATAAGGGGTGGACCACTGTCCTCCCCGCGGAGTCCCACCTCCCGCCTTTACTACCGCCCCCACGCGACGCCGAGACGGCCTGCCGCGTAAGCGAGGGGCAAGAAACTTCTCTGCGCAAATTCAACCATCATGAGGCGTCAAGGAAAGCATTGCTGTGCGTGTCCGACCACAGGGTGCCAAAGAGAACCATCTTGGCCAAATAATGATGACCTGACTCCTGCGAGGGCAACGGCTTCATATGGGGCTTTCCAGCTGGGGCGCCCCGACGAGTAGGAGTTCGGCAAGAGGTCGACTAGCCGCTTGGCAGGTTAGGGTTGAGCGCACACATTTACATCCAGCAGTCGTAAATCGCCTGTGAGGCGAGTCCGTAAGCACACGTCCACCCTAAGCGCCTGCGGCTGTACCGCCGACCGGCCGCCAGGGTGCCGCCGCGTGCGCCGGCCGGGGGGTGGGCCCGCGGCGCGCTACCTCGCGCGGGGGGACCGCTAGCGCAGCCCAACGGAGCCGCGGGGGGGCGCGTCGCCCCGCGAGGGGTAGGGCGAGCGGCGGAGTCCGGGTTCACCGGAGGGCGTACGCGCCGGGGGCCCCCCGTACAATAGTCGCGTGGCGAGCATTCGCGGACCACCGGCCGCGTTCGCCGCGGCGTGCTTTACCGGCCCCCGCCGCACCCGGGTCGAGGCGGCCGGGCCCCGAGTCTACGCCGCCGTGTCGGAGCGCGGCGTAGGGCGCCGCAGCTGGGGCCCAGGGCGCCCGCTTCCCCCCCGGTCCACACCCGCGCCGGCTCCTGGGGACCTCCCCGCCCGCGAGCGGCATCCGCCCACCTTGCTGGGCCTCGCAAAGACCAGGGCGACCTCCCGGCGAGGGGGGCCTCGTGCTCCGACGATGGCGTCCGTGGCTGCTGGCTGCGCCGCTGGCGCTGGGAGGGGGTGCCCCGTAGGGATGTGGGAGCGTCAGCGCCATACCCGAGGCCGGATGGTGGAACCCGGCCGACCGGTGGTGAGCCGGCGTGCGCTCCTGCGGGACCGCTACGGGGCGGGGGGCAGCCGGCTGCCGCCCGGGACTCGGGCGCAGACTTCCACCTCGGTCACGGGGGCGACGCAGCCTTCCCTCCCCCCCCCGCGGCGCGGCTGCCTCCGGGTCCGCGGTCGCGGGGGGCCTCCCCGTCGCGGGCGCCGCGACACCCGGCGGTTGGCGTCACCCGACGGCGTCGCCTGGTCCCGCCGCTGGCCAAGCTGTGCCCCTCCTGCCCTCCCGGAGGCGCATCGGGCCGGCCACCGCACTACCCCCAAAGCCCCGCCGCAGCCTCAGTGCAATCGCCCCGCGGCGGCGGCGAACCGGGGGACCCTCCTCACAGGGCGCCACGCGCCGGATGCGTGCGCCCGGCCGCCC     
O       TAAATGGTCGATAATGTTTAATTGATTAATAACAAGTTTTGACTCTAGGACTCAGCAGACTCTATTTTACAATAAAACAATTTTTAAATTCATACATTCGAATCGAAATTTTTTCGATGTGAATAAACTTCCAACTTCTATTCTAGTTTCTTAATTATCTAACATTCTCACGGTTAATTAAATAAATCTTTATTGTCTAAATTATACTTAAATAGCCTTAGATTAAATTTCATTTTATTCATAAAATATTATACTAGTTTAATGTATTTAATAGTAAAATAATTGATAATTTATCAGTGTTACAAAACAGAAAAAAATAAAAAGTCTGCAGAGGAGTTTATATAGTTTTTTATTTACCATAATTAATATTATAACATTCGTTTATACACATATCTACAATATTATGAAAAAGAAAGTTGTTTATTAATATTTAATTTTGGTTTATTATTAGAAGCACCTTGATAATTTAATATTAGATCTTACACAACATAGCGTAGTTCAGGAACCTAAATGTGATCATTTGTTTACATTATTTAAAATTATAATACTTGGAATATTATACATTCAAAAAAAATAATTCAAGTATATTAACCAGAAAATAAATAATAAGAATTAAACAGAAGTATATTCCATTCTATATTATAAAATTTATATATGTAGTAATTATTTTATAAAGTTATATATCTTATCTGAGCGATCATGATCGATTGATTGAATAGTTCTGTTTAATATTATCTAAATATTTATCTTATTAAATATATATAACAACAGAAGTTATTTCTTTGTATACATATAGGGACATCGTATTAAGTAAAAGTTAATCAAACATACTTTATTTTTAATAGTATACAATAAATTAAATGCATTTTAATTTACTATTTTAATATATATACAGAAAATTTATATACCTTGTACTTAACGGACATTATTACTATAATATAAAGTCTAATTCTTAAACTCAAAGTATACATGTTCTTAATGCGATTAATAAATAAAATTTAGATTCAAATAGATTCGGTACTATAATAGTTAGAACCCTGGAAAACCTAGGGCACTGTTTTTAGCAAGTAAATTAGGACTCTTGTAAATCAAGACAGACAAATTTTGAAGGTATAGTACAGAACTACAAGTGCAACCGTTTGCCTGAAAACATATAGGTTAAGCAAGTTTTTCAATGTCCAAATTACCTGGACTATAGTGGTGTCTAAGCAAGTTTTGGTGGGGAATCGTTCTTTTTATACTTTATTAGAGAACCATACCGCATTAACCATTAACTGCTTTGAGATTATCTTGTGGTTGCCAAGTGCTATTAAAATATTCTATAATCTAGATATTTTTCAGAGAGCAGCGCGTCCCATGAGTTAAAAAGAATAGCCCGCAAAAAGCTGGGGCAATCATAACTCATATTATGGTCTGAAGGTTAAACGGAACTCGCCTTCACGCTCTAAGACCTAGTCTCGTTACCGCCAACTCCTTCTGTGGAATGCATGTCACATAGTATCGTGAACTCGTGTCGCAACCCCAGCCCTATCATTACACATACAATTTAGTACTATGTAAGGTCTACTGATGATTCTGCGATTAGCACGACAAGTTTTTTTTGTAGTCGTTACTGTACTGGAGTAAATTAAGGTTTACATTACCTTTGATGTGAGTCCCCGCATATGAAGAACAAGATTATAATATTAGTTTTCTGACTCCATAGTTTCATTAATATGACGATGAGTCCCAGAATTATTCAGAAACAAACACAATTAATAGAATGCGGGTTTCAGTCTGGCTCAATAGCTGAAGAATTCCTAGCGAATAAAGCAGCAAAATGGTTCTTTGGCATGTTGTGATAAGTACACTTAACGCACTTGGGTTATTTGCGTTTACCGAATAAATATTATGCTTAATTAGACCCACACTTCACGAAGGGTACGCGTCCACGATTTCACTAAAGCTAAATAACTGCAAATTAGGTAATGTGCCTATTTAGTACTTGTGGATTAGGTCAACGGGAAGGGCTTCCCCGGGAGGTGGGCCACCGCCTAACACGTCAAGCGGGGACCCCGTCGTTACACCGAGAACCTAGCCACGACGCTGAGCGGCACGCGCGGCTCGTGCGCACCCCGTTTTCCATTTGGGAGACGAGACCAGACCGATCGTCATTTCAGCCGACGACAACGGAACTGCGTTGGACGGCCCCTGATCGTCGGGGTCGCCTTACGGTGCTTCTAGTCCCGTTTGCCCGCCTCCGATGCCCGCCAGCCCTGCGAGTATCCTAAGGTCGGGTTGATAAACAAGGGCCCCCGCTCAGCGCTCGCTTGGTCCAAGGATCGGGCCGTTCGCTCCAGTTTGAGCGCGCAAAGCCACCTGCTCGGATCCAGGAACTTGCGTTCGCGATCACGTAAGCGCCGCCATCGTAATACTAACTGGTATAGCGGCCTGCAGATGCCGCCAACTTGCTTCTGCCACCTTTTGCAACGGCAGCTCACCGAGACAGGTGGCATCCCCAGCGCGAAGCTATAAACATCTGCACAGCTGGGTAGCATCAAGCCAGAGTGGTCGTTAGAGGACAGAATAATTCGTGGGATCGAACGAGCCTTCCAGCACGCCTGCTCTCGCTACAAGGTGAGGACCACTGTTCTCCCCGCGGCGTCCCACCTCCCGCCTTTACTACCGGCCCCACGCGACGCTGAGACGGCCTGCCGCGTAAGTTAGGGGCAATGCACTGCTCTTCGCAGATTCATCTATCATGAGGCGTCAAGGAAAACATTGCTGTGCGCATCCGACCACAGGGTGCCAAACAGAACCCACTTGGCCAAGTAAAGATGACCTGACTCCTGCGAGGGCAACGGCTTGATATGAGGGTTTCCAGCTATATCGGCCCGACGAGTAGGAGTTCGGCAAGAGGCCGACTAGCTGCGTGGCAGGTCAGGGTTGAGTGCACACATTTGCATCCAGCAACCGTAAGTCGTATGTGAGGCGAGTCCGTGGACACTCGTCCAACCTGAGCGCCTGCCGCGGCAGCGCCGACCGGCCGCCACGGTGGCGCCGCGTGCGCCGGCCGGGGCGTGGGGCCGGGGCGCCCTACGTGTCGCGGGGGTACCGTTGGGGCAGCCCAAGGGAGCCGTGGGGGGGCCCGGCGCCCCGCGTGGGGTAGGGCGAGCGGCGGAGTCCTGGTTCACCGGAGGGCGGACGCGGCGGGGGCCCCCCATACGATAGTCCCGCGGCGAGCATCCGCGGATCACGGGCCGCTTTCTCCGCGGCGTGCTCGACCGGCCCCCGCCGCACCCGCGTCGAGGCGGCCGGACCCCGAGCCTGCCCCGCCGTTTCGGGGCGCGGCGCAGGGTGCCGCAGCTGGGCCCGAGGGCGCCCGCTTCCCCCTCGGTCGACACCCGCGCCGGCTCCTGGGGTCCCCCCCGCCCGCGAGCGGCTTCCGCCCATCTAGGTGGGCCTCGCGAAAACCAGTGCGACCTCCCGGCGACGCGGTCCCCATGCTCCGACGGTCGCGTCCGTGGCTGCGGGCCGCGCCCCTGGCGCTCGGAGGGGGTGCCCCAGAGGCATGTAGGAGCGCCAGCGCCATATCCCAGGCCGGATGGTGGGACCCAGCCGACCGGTGGTGAGACGGCGTGCGCTCTTACGGGGCCGCTACTGGGCGGGGGGCAGCCCGCTGCCGGCCGGGGCTCAGGCGCGGACTACCACCTTGGTCACTGGGGCGACGTAGCCTGCCCTCCCCCCGCCGCGGCGCGGCAGCCTCCGGGTCCGCGGTCACGGGGGGCCTCCCCGTCACGGGCGCGAGGGCGCCCGGCGGTTGGCGTCAGCCGCTGGCGTCCCCTGGTCCCGCCGCTTGCCAAGCTGTGCCCCTCCCGGCCTACCGCACGCGCATCGGGCCGGCCACCGCACTACCCCCAAGGCCCCGCCGCAGCCTCAGTGCAATCGCCCCGCCGGGGGCGCGAACCAGAGGACTCGCCTCACAGGGCGCCACGCGCCGGATCCGTGCGCCCCGGCGCCC     
P       TAAATGGTCGATAATATTTAATTAATTAATGACAAATTTTAACTTTAAGGCTCAACAGACTCTATTTTACAATAAAACAATTTTTAAATTCATACATTCAAATCAAAATTTTTTCGATATGAATAAACTTCCGGCTTCTATTCTAGTTTCATAGTTGTCTAACATTCTCACAATTAATTAAATAAATCTTTATTGTCTAAATTGTACTGAAATAGCCTTGAGTTAAATTTCATTTTATTCATAAAATATTATACTAATTTAATATATTTAATAATAAAATAATTAATAATTTATCAGTGTTACAAAACAGGAAAAAGTGAAAAGACTGCAAAGAAGTTTATATCGTTTTTTATTTACCATAATTAATATTATAACATTCGTTTGTACACATATCTACAATGTTATAAAAAAGAAAATCATTTATTAATATTTAATTTTGATTTATTATTAAAAGCACCTTAGTAGTTTAGTATTAAGTCTTACACAACATAGCGTAATTCAGAAACCTAGATGTGATCATTTGTTTACATTATTTAAAATTATAATACTTAGGATATTATACATTCAAAAAAAATAATTCAAGTATATTAGCCAAAAAATAAATAATAAAAGTTAGACAGAAATATATTCCATTCTGTAATATAAAGTTTATATATATAATAATTATTTTATAAAGTTATGTATCTTGTCTGAGCGATCATGATCGATTGATTGAATAGTTCTGTTTAATATTATCTAAATATTTATCTTAATAAGTATATATGAAAACGGAAGTTATTTCTTTGTATACGTATAGGAACATCATATTGAATAAGGATTAATCGAACATGCTTTATTTTTAATAATATACAATAAATTAAATACATATTAATTTACTATTTTAATATATATGCGAAAAATTTATATACCTTGTACTTAACGAACATTATTACTATAATATAAGGTCTAATTCTTAAACTCAAAGTATACGTATTCTTAATACGATTAATAAATATAATTTAGATACAAATAAATTCGGTACTACAGTAGTTAGACTCCTGGAAAATTTAGAGCACTATTTTCAGCAAGTAATTTAGGACTATTGTAAACCAAGACAAACAAATTTTGAAGGTCTAGCACAGTATTACAAGCGCAACCGTTTGCCTGGAAACATATAGGTAGAGCAAATTTTTTAATGTCTAATCTATCTAGACAATAGGCGTGTACAAGCAAGCTTTGATGGGAAATTGTTCTTTTTATACTTTATAAGAGAACAGTAAAGTATTAACCATTAACTGTTTTGAAGTTATCTTGTGGTTGGCAAGTGCTGTTAAAATATTCTATAATCTAGATGTTTCTCAGAGAGCAACGCGTCTCATGCACTAAAAAGAAGAGTCCACATAAATTCGAAGCAATCATAATTAAAATTATGGTCTGAAAGCTAAACGGAACACGCTATCACGCTCTGAGACCTAATTTCGTTACCGTCAACTCCTACTCTGAAATGCATGTTACATAGTACCATAAGTTCGTGTCGCAACCCCAGTCCTATCATTACACATGCAATTTACTGTTGCGTAAAGTCTACTGATGATCATTTGACTAGCACGACAAGTTTTTCTTGGAGTCCCTACTGCACTGAAGTAAATTAAGGTTTGCATTACCTTTCATGTAATTACTCGCATATGAAGAACAAAATCATAATGTCAGTTTTCTGACTCCATAGTTTCCTTAATATGACGATGAGTCTCAGAGTTATTCAAGCACAAATACAGTTAGCAAAATGAGGGTCTCCGTCTGGCTCAATAGCTGAAGAATTTCTAGCGAATAAAGCAGCAAAATGATTCTTTGGCATGTCGTGATAAGTACTTGCAACGCACTTGGGTTATTCAAGTTTACCGGATATATATTATGCTTAAATAGACCCACGCCTCACGGAGGGTACGTGTCTACGATTTCACTAAAGTTAAATAACTGCAAATTAGATAGTGTGCCTATTTAATACTTGTGGACCAGGTTAACGCGAAGGGGTGACCCGGGAGGTGGGCCATCACCTAACTAGTCAAGCGGGGACCCCGTCAGTGCACCGAGATCCTAGCCACGTCGCTGAGTGGCACGCGCGGCTCGTGCGCCGCCCGTTTCCCGTTTGGGAGACGAGACCGGACCGATCGGCATTTCGGCCGACGATAACGGATCTGTGTGGGACGGCCCCAGATCGCCGGGGTCCCCTTACGCTGCTTGTAGCCCCGTTTGCCCGCCTCCGATGTCCGCCAGACCGGTGAATATCCTAAGGTCGAGTTGATAAACAAGGGCCCGCGCCCAGCGCCCGCTAGAGCCATGGAGCGGGGCGTTCGCTCCAGTTTGAGCGCGCAAAGCCACCTTCTCGAATCCAGGGACTTGCGTTGGCGATCGTGTCAGCGCCGCCATCGTGATACTAACTGGTCTAGCGGCCTGCAGATGCCACCAACTTGCTTCTGCCACTTTCTGCAACCGCATCTCACCGAGACGGGTGGCATCCTCGGCGGGAAGCTCTAAACATCTGCACAGTTGGGTAGCGTGAAGCCAGAGTGGTCGTTAAAGGACAGAATGGGTCGTGGGATCGAACGGGCCTTCCAGCACGCCTGCTCTTGCTACAAGACGAGGACCAATGTTCTGCCCGCGGGGTCCCACCTCCCGCCTTTACTACCGGCCCCGCGCGACGCCGAGACGGCCTGCCGCGTAAGTCAGGGGCAAGGCACTGCTCTGCGCAAATTCAGCCATCATGAGGCGTCAAGGAAAGCATTGCTGTGCGTGTCCGGCCACAGGGTGCCAGAGAGAACCCTCTTGGCCAAGTAACGATGACCTGACTCCTGCGAGGGCAACGACTTGATATGAGGTTTTCCAGACATACCGGCCCGACGAGTAGGAGTTTGGCAAGAGGCCGACTAGCTGCTTGGCAGGTCAGGATTGAGCGCACACATTTGCATCCAGCAACCGTAAATCGCATGGGAGGCCAGTCCGCGGACGCACGTCCATCCTGAGCGCCTGCCGCTGCAGCGCCGACTGGCGGCGAGTGGGTCGCTGCGTGCACCGGCCGGGCCGTGGGGCCGGAGCGCGCTACGTCTCGCGGGGGGACCGGTAGGGCAGCGCAACGGAGCCGTGGGGGGGCTCGGCGCCCCGCGGGGGGTAGGGCGAGCAGCGGAGTCCCGGTTCACCGGAGGGCGCACGCGTCGGGGGCCCCCCCTACCATAGTCTCGCGGCGAGCATCCGCGGACCACGGGCCGGGTTCGCCGCGGCGTGCTCGACCGGCCCCCGCCGCACCCGCGTCGAGGCGGCCGGGCCCCGAGCCTACCCCGCCGTTTCGGGGCCCGGCGCAGGGTGACGCACCTGGGGCCGAGGGCGCCCGCTTCCCCCCCGGTCAACACCCGCGCCGGCTCCTGGGGCCCTCCCCGCCCGCGAGCGGCATCCGCCCACCTGGATGGGCCTCGCAAAGACCAGCGCGACCTCCCGGCGAGGCAGCCCCCCTGCTCCGACGCTGGCGTCCGTGGCTGCAGGCCGCGCCGCTGGCGCTGGGAGGGGGTGCCCCGTAGGTACGTGGGAGCGCCATCGCCATAGCCGAGGCCGGATGGTGGAACCCCGCCGACCGGTGGTGAGACGGCGTGCGCTCCTACGGGCCCGCTACGGGGCGGGGGGCAGGCCGCTGCCGGCCGGGGCTTGGGCGCGAACTCCCACCTGGGTCACGGGGGCGACGCAGCCTGCCCTCCCCCCGCCGCGGCGCGGCCGCCTCCGGGTCCGCGGTCTCGGAGGGCCTCCCCGTCGCGGGCGCTAAGGCGTCCGGCGGTTGCCGTCAGCCGCTGGCGTCCCCGGGTCGCCCCGCCGGCTGAGCTATGCCCCTCCTGGCCTCCCGCACGCGCATCGGGCCGGGCACCGCACTACCCCCAAGGCCCCGCCACAGCCTCAGGGCCATCGCCCCGCGGGGGGAGCGAACCCGGGAACCCGCCTCACAGGGCGGCACGCGCCGGATCCGTGCGCCCCCCCGCCC     
