# Supplementary material for: A simple method for data partitioning based on relative evolutionary rates
Source: PeerJ. 2018 Aug 28;6:e5498. doi: 10.7717/peerj.5498 (PMC6118207; doi:10.7717/peerj.5498)
Supplement: Data S1 — The datasets are provided in the PHYLIP format. [file peerj-06-5498-s002.zip › DataS2/SS11-6.phy]

17  4000
out     TTATAGTTCAATTTTGCCTATTATTATATTTTGATTTATTCCTTACATAATTTGAATGAATAGCTTTTTACACAATACATAAGATATTAAAAAGATATTTTTACGTTTTCTGATCTCAGAAATTTAAAAAATAAAATTAATAATTTGTTTTGTCTTTATACATATCACTCATTAATAAAATTTTTAATTGTATGTAAATGTCATGTTAAAAAACAGATCGACGTTTATTTACAAATCGTATAGACACTTTTAAGGCTTTTCCACTTAGAAAATTCATATGGTAATAGATTATTATTAGCATCTTTTTTAATTAAATAATGTATATACAATTTATTTTATGAATACTGTGATAATAATAGATATCTAGAACGATGTATTATATACTAAAAATATCATATATATATTAGTACACTCTTATTTCCGAATATAAGAATGTATTTATAATATATTTAATTATCTACTTTATCCTCTTGGTTAATAACTTATTATACATTCTATATTAAATAATGCCATCTTACTAAATTTTAGATTGCCTAAATCTATTTAAAAGATCGTACTTATTGAAAATAATTTCTGTCTAAATAAATTGTCCTTATTGCTTTGAAATTTTAATAATAGCTTCATATTTATAATCCTTGTATTTACCCTAACAACATGTTTTCTCAAAGGAAGACAGTATGTGGTTTCACTAAAATAGAAATTTTTATTCATAAAATGTATTTACAAGTTCTATATTAAGTTTACATATTAAGTACTATCAGAGAACACTTAATAGTATTACTTCTTTAGCCAGCAAATCAAAATACGAACTTTAGAAACTAAACAAATTTTCGGAATACTTTGAATACCACCTAAGATTTTATAATTATACTAACTAAAAATTAAAAGGGTTCTTTTCATAATTGTAATTTAGTTATTTAATAGATAGTGCAAATTTAACAGTTAATAAATATTTGTTAAAGATTAATCTTAAGTATCCACATCAAATATAATTCAATACATCGATGTCCTTGTCCTCAACAAAAAGTAAATGTTCGTACTAAAGATCTTTTATTGAATCGTTTTTATATCTTCGGTAGGTGCCTCGGAGATCGATAGTTCCTGAGTCTGTGGGATCGTGGGATACAGGCAAGCGTGCGGCCTTGTCCATTTCGTTGGATTGAGCAACTCGTTGTCTCGATCGAACCTTACGGAACATATCTACATGGTCCTTCAAGAAACATAGTAAAGTCAGCAGCGTAAAGATAGACTCTATTGTTTTACCTTTTAGGAGACTAGTTCGAAATGACTGAATTGTCATCCCGTTAACTCATCGGTTGAATCTCTCTTACTTACCGTGATCTGCGGGTTTCTAGGAATACTCCGATTATATGACTTTACTAAAACATGATTGTAACGCGGGCTACTATTGTAGTTAAGAGGAACAAGCAGTGGGTGGCGCTGAGGGTTACTATTGTTCTAGTGACTATCTGCTCAACGGACTCCGGAGTTGTATATATTATATTGCCCAAAAGAGGCTGAAACCTTTGAAGAACTTGATCGTCAATGGGAATAGTATCACTGTTACATTACTAATAGTTATGAATTAAAACAGTTTATATTTAATAGCATCCTAGGTCAGCATGATCTCTCAACCTGTGGACTCAACTCACACCCACAACGCCCCTTGTTCGAGCCTTAACACCCTTTTAGGAGTTTCATTTTGATCTACTCCTCCTTGTGCGACAAATGATTCTTAGTCATTTCGCGTGGGTCTCAGAGTGGACTTTTCAATTGGCCTAAAGGCAAGTTACCCCAGTTGGATGTGAGTAATGTGCCAACGATACGAAGGGCTAGTATCAGTAACCCGTAGGCCGAAGATTCTCCTGCACGCGAGGACACCGATATTCGCAGAGATTCCGCACGTACGAAGGATTAGATTTCAGGTATACTAATAGATTTATAAGAACGCCTGACCAATTTTACCTCTACCATGTGACTCAACTTAAGACGACCGGGGTACCTCCTGAAGCTCTCACCCACTTCGTCCATTGTAGCGCGGCACCTCCTTCCCGGGTCGGAACCGGGTCGTGATGGTTGCGCCCGTAGCAAGCCGTTTAAGAACCTCCCGGAACCCTTCTCAATCAGTCGTTTAGACGGGCAGCGGGTACACGTGCTGTGTGGTTGGACCTATGACAGATCCGGTCAGCGGAGAATGTCAAGTCCCGGCGATGTGAGCGAAGCAGCGGGTGCGAGCAGTGTCTATCTGTAGCTGCCCGTCGCCCCAGCCGAGACTCGTGGCCTGTTTGGCCGTATGGGCCGACCCATTTCTACCTAAGTCACTCACTGTCAGGAACGCAGCTGAGAGCTAGCGCTCAGCCGATGCGCGCTTTCGGTTTTCCATGCGGTCACGGGAGCAGCAGTGAGGCCGAGGTTACATTCGAGAGGTCTGCACTTCGAGCGGTCACTGGATAGCTCCGACCTCCGTAGCATAAAGCATGTAAATCACTCAGAGGGGAGCGCGTTCCCTAGGTTTTGTTTAACGGGCGCGGGGTTGGGACTCTGATCTTGGAACCCAACCGCCTGCCGCAGGCTGTGGGGAAGGCGACGGTACGTTATTGCCGGGTAGGTACCACTCTACGACGCCTAAGCCCGTCTAGCAGACCCCGCCGGTAGGAGGATGGGTCAAGGCGAGGATGCGACGACAATGAATCTGTTCGTTCAAGCTGAGCATAGCCTCGTCCGAAGGGACGCCAACGGCCTGCCACGAAAGAGTAGGGAGGAAGACCTGACGGCTACGCCATAATCCGAACGAAGTCCTTCCTCCGAGGAGACTGTATCGCAAACTTTCAGGGATCAAAGACCCGTACAGCTTCGGGGACACAGTAACGCCAGCGCCTGGGCCGTCGGAGTGGATCTGCTGAACGCTGAATGGGCTATGACTTCTCTCTGAAGATGGTAAGGCCTTAGGCACGGCGTACGACCACGGGCCGCGGTTAGGGGATGGGATAGGGGCGGGTGCGGCCGCGCGCACCGCGTGGGCCGTGGCCCGAGTGGGGACGCCCGGGCTACGCGCCCCCCGGGCCGGGCGGCGTGCCGCTCACAGGCTCACCAGGTCTCCGCAGGGCACCGCCCCCGGCACTCACGGCGGCCTCGAGTGTCCATCCGTGACAACCCTGCGCCCGACGCCACCTGCCCCCGGCCGGCCGGCGCGAAGACCCTGTGCCCGGCTGTCGCGCGCGGCCGCGGCCCCACGGCCGCCGGGACCACGCCCGCGACCAGTGTGCCCCGACTGTGCTCCCTGCGCCGGCCCGCAGGGGCGCGCGCCCGCCGTGCGACCTTCCTTGAGGCTCCCGGCCTCTCGGCTCGCTCCCGCCCAGCGGCGAACGCGTTGCGGCGAAAGTGGCCGCGTGGGGGCTATATCTCCGCAGGTGCCCCTGCGGGGGGCGCCCGCTGCCGTTCCCCCTCCGCGGCGGGCGCTGGGCGGCGACCGCCCGAGCCCGGGGCTGGCGGATACTGCGCTGTGGCGGGCTGGGACCCACGAGCAGCCATCGGTCCCGGCCTACCTCCCGGCCGTCTCCGGCGGCGCTGCCGGGGGTTGCGCGAGGGGCGAACCACATGCGCCGCACGGCGCTCCGTCCGCCCCGCGCCGCTGGGGCCGCCCCCGTCGAGCGCCCAGGACTTCCGGCGGGGGATCGCGCTGTCAGGCACCACGAGGACCCGAGCCCCGCAGACCAGGGGCGGGCCGGGCCGCCGGCGTCCGCCTGGGACACGCCGGAGGAGGTGGTGAGTAGGCGGCCGCACGGGCCACGCGGGACCGCCCCGCCCGAGGGCTCCGGGGTCCTCCTGGGCCCCGGCGGGCCGTGCCGACAACTCGCCGGGGCGCACCCACCCGGCGGGGCACCGCGCGGGCGTGTCCCCACCGGGCCTGCCTCTGCGCGCCGACCCTGAGCCAGCGGACAGCCTGTCACACGCGCCGGTGCCGAGGTCCCCCGCGGCCCGTCCGACCCTGACCCCCGCG     
A       TTATAATTCGATTTTGCCTATTATTATATTTTAATTTATTCCTTGCATAGTTTGAATGAATAACTTTTTACACAATGCATAAGATATTAAAAAAATATTTTTACGTTTTCTAATCTCAAAAATTTAAAAGATAAAGTTAATAATTTATTTTGTCTTTATACGTATCACTCATTAATAAAATTTTTAGTTGTATATAAATATCATGTTAAAAAACAGATCAAAATTTATTTACAAATCGTATAGGCACTTTTAGGGCTTTTCCGCTTAAAAAATTCATATGATATTAAATTATTATTAAAGTCTTTTTTAGTTAAATGATATGTATACAATTTATTTTATGGATACTGTGATAATAATAGATGTCTAGAACGATATGTTATATACTAAAAATATCATATATATATTAATACACTCTTATTTCCGAATATAAAAATGTATTTATAATATATTTAATTATCTACTTTATCCTCTTAGTTTATAACTTATTATGCGTTCTATGTTAATTAGTGCCATCTTACTAAGTTTTGAATTACCTAAATCTATTTAAAAGATCGTGCTTGTTAAAAATAATTTCTGTCTAAATAAATTGTCCTTATTACTTTTAAATTTTAATGATAGCTTCATATTTGTGATCCTTGTGTTTACCCTAGCAACATATTTTCTCAAAGGGAGACAATATGTGGTTTCGCTAAAATAGAAATTTTTATTCGTAAAATATATTTACGAATTCTATATTGAATTTACATATTGGATACTATCAAAAGACACTTAAAGGTATTACTTCTTTAGCCAACAAATAAAAATACGAACTTTAGAAACTAAACAAATTTTCAAAATACTTTGAATACCACCTAAGATTTTATAATTATTCTAGCAAAAAATTAAGAGAATTCTTTTCATGATTATAATTTAGTTATTTAGTAAGTAGTACAAATTTAACAATTAATAAATATTTATTGAAGATTAGTCTTCGATACCCACATAAAATAAAATTCAATACATCAATATGCTTGTTCTCAACAAAAAGTAAATGTTCGTGCTAAAGATCCTTTAACAAATCGTCTTTATATCTTTGGTAGGTGCCTCGGAGATCAATAGTTCCCGGGTTTGTAGGATCGCGGGATATACACAAGCGTACGGCCTTGTCCATTTCATCGAATTGAAAAACTCGTTGTTTCGATCCCACCTTACGGGCCATATCTACATGGTCCTTCGAGAAACATAGGATAGCTCGCAGCCTAAAGATAGACTTTATTGTTTTACCTTTTAAGAGATCACTTCAAAATGATTAAGTTGTCATTCCGTTAACTCCTAGGCTGAACCTTTCTTACTTAACGTGATCTGCGACTTTCTAGGGATACTCCGATTATATTATTTTCCTAAAACATCATTGTAGCACAAGCTACTATGGTAATTAAGAGGAACAAGCAGTGGGCGGCGCTGAGAATTACTACTGTTCCTGTAAGTACCTGCTCAGGGCACACCGAAGTTGTATTTAATATATTGCCCACACGAGGCAGAAACCTTTGAAGAACTTGATCGTCAATGGGAATAGTATCACTGTTACGTTACTAATACGTGTGGCCTAAAACAGATTATATCTAATGGCCTCCTAAGTCAGCATGGTCGTTCAATCCGTGGACTTAACTCAATCCCACAACGCCCATTGTTCAAGCCTTAATACCCTTTTAGGGATTTCATTTTGATCTACTCCTCCTTGTGTGATAAATGACTATTGATCATTTCTAGTGGGTCTCAGAGTGGACTTTTCAAGTGGCCTAAAAGCAAGTTACCTTGGTTGGATGTAAGTAATGTGACCATAATATAAAGGGCTAATATCAATAACTTGTAGGCCGAAGATCTTCCCGCACGCGAGGACACCGATATTTGCAGAGGTTCAGCACGTATGAAGGATTAGATTCCGGGTATACCAATAGATTTATAAGAAAACCTGACCAATTTTATTCCTACCATGTGACTTAACTTAAGGCGACCGGGGTCCCTCCTTAGGCTCTCACCCACTACGTCCACTGTTGCGCGGCACCTCCTTCCCGGGTCGGAACCGGGTCGTCATGGTTGCGCCCGTAGCAAGCCGTTTAAATACCTCTCTGGACGCTTCTCAATCAGTCGTTTAGAGGGGCACCGGGTACCGTTACTGTGCGGTTGGACATATGACTAATCCGGTCAGCGGGGGTTGTCAAGGCCCGGCGATGAGGGCGATGCAGCGGGTGCGAGCAGTGACTGTATGTAGCCGCCCGTCGCCACGGTCGAGACTCATGGCCTGGCTGGCCGTATGGGCCAGCCCATTTCTTCCTAAGTCTCTCACTGTCAGAAGCGCAGTTGAGAGCTAGCGCTCAGCCGATGCGCGCTTTCGGTTTTGCACGCGGTCACGGTTGCGGCAATGGGGCCGAGGCTTCATTCGAAGGGTCTGCACTTTGTGCGGTCACTGGATAACTCCTTGTTCGGTGGCAAACAGGGTGTAAATAACCCTGAGGGGAGCTCGTTCCCTAGGCTCTGTTTATCTGGCGTTGGGTTGGGATACTGATCCTGTAACCCGACTGCCTGCCACAGGTTGCGGGGAAGGCGGCGGCACGGTATTGCCAACTGGGTACCGCTTTGCGACGCCTACACCCGTCAAGCAGACCTCGCCGGTAGGAGGATGGGTCAAGGCGAGGACGCGGCGGCCATGTGCCTGTTCGTTCAAGTTCAGCATAGCCTCGTCCGAAGGGACGCCCACGGCCTGCCACAAAAGAGTCGGGAGGAAGACCTGACGGTTACGCCATGATCCGAGCGATGTCCTTCCACCAAGGAGACTGTATCGCAAACCTTCAGGGAGTATAGTCACGTTCAGCTTCGGGGACACCGTAACGCCAGTTCGTGGGCCGTCGGAGTGGATCTGCTGAACGCTGGTTGGGCTATAACTTCTTTCTGAAGAAGGTAAGGCCTTGACCACGGCGTACGACCACGGCCCGCGCTTATGGGATGAGATAAGAGCGGCTGCGGCCGCGCGCACCGTGAGGGCCGTGGCCCGAGTGGTGTCGCCGGGCCTACGCGCCCCCCGGGCCGGCCGGCGTGCCGCTCGCAGGCTCACCCGGTTTCCGCAGGGCACCGCCCCCGGCACTCACGGCGGGCTCGGGTGTCCATGCGTGACAGCCCTGCGCCCGACGCCATCTGCCCCCGGCCGGCCGGCGCGTAGACCCGGTGCCGGGCTGTCGCACGCGGCCGCAGCCCCACGGTCACCGGGGCCACGCCCGCGCCGAGTGTGCCGGGACTGTGCTCCCTGCGCCGGCGCGCAGGGGCGCGCGCCGGCCGCGCGACCTTCCCTGGGGGACCGGGCCTCTCGACGCGGCCCCGCCCGCCGGCGAGCGCGTTGCGGCGCAAGTCCCCGCCTGGGGGCTATACCTCCGCAGGGGACCCTGCGGGGGGCGCCCACAGCCGTTCCCCCTCCGCGGCGGGCGCCAGACGCTGACCGGCCGAGCCCGGGGCTGGCGGGAACTGCGCTTCGGCGGGCTGGGACCCGCGGGCAGCCATCGGCCCCGGCCTACCTCCCGGCCGTCTGCGGCGGTGCGGCCGGCGGTTGCGCGAGGAGCGAACCACACGTGTCGCACGGGGCGCCTTCCGCGCTACACCGCGGGGGCCGTCCCCGTAGAGCGCCCAGGACTGCCGGCGGGTGGTCGCGCTGTCAGCCACCACGAGGACCCCAACCCCGCAGAGCAGGGGCGGGCCGGGCCGCCGGCGTCCGCCTGGGACACGCCGCAGATGGTGGTGCGGAGGCGGCTGCACGGGCCACGCGGGACCCCCGCGCCCGAGGGCTCCGGGGTCCTCCAGGACCCCGGCGGGCCGTGCCGACAACCCGCTGGGGCGCACCCACCCGGCGGCGCACCGCGCGGGCGTGTCCCAACCGGCTCCGCCTCTGCGCGCCGACCCTGAGCCGGCGGACAGGCTGACACAAGCCCCGATCCCGGGGTCCCCCGCGGCCCGTCCGACCCCGCCCCCCGCG     
B       TTATAATTCAATTTTGCCTATTATTGTATTTTAGTTTATTCCTTACATAATTTGAATGAATAACTTTTTACACAGTGCATAAGATATTGAAAAAATATTTTTACGTTTTCTAATCTCAAAAATTTAGAAAAAAAAGTTAATAATTTGTTTTATCTTTATACATATCACTCATTAATAAAATTTTTAATTGTATATAAATATCATGTTAAAAAACAGATCAACATTTATTTACAAATCGTATAGACACTTTTAAGGCTTTTCCGCTTAGAAAATTCATATGATATTAAATTATTATTAACATCTTTTTTAGTTAAATAATATATATATAATTTATTTTATAGATACTATAATAATAATAGATATCTAAAACGATATATTATGTACTGAAAGTGTCATATATATATTAATACACTCTTATTTCCGAATATAAAAATGTATTTATAATATATTTAATTATCTACTTTATCCTCTTAGTTAATAACTTATTATACGTTCTATATTAAATAGTGCCGTCTTACTAAATTTTGAATTACCTAAATCTATTTAAAAGATCGTGCTTGTTGAAAATAATTTCTATCTAAATAAATTATCCTTATTACTTTAAAATTTTAGTAATAACTTCATATTTATAGTCCTTGTATTTACCCTAGCAACATATTTTCTCAAAGGAAGACAATATGTGGTTTCGCTAAAATAGAAATTTTTATTCGTAAGATGTATTTACAAATTCTATATTGAATTTGCATATTAAATACTATCAAAAAACACTTAATGATGTTGCTTCTTTAGCCAGCAAATAGAAATACAAACTTTAGGGACTAGACAAGTTTTCGAAATACTTTGGATACCACCTAAAATTTTATAATTATTCTGACGAAAAATTAAAAGAATTCTTTTCATAATTATAATTTAGTTATTTAATAAATAGTGCAAGTTTAACAATTAATAAATATTTATTAAAGGTTAATCTTCGATACCCACATAAAATATAATTCAATACATCGATATGCTTGTCCTCAATACAAAGCAAATGTTCATACTAAGAATTCTTTATCAAATCGCCTTTATAGCTTCGGTAGGAGCCTCGAAAATCGATAGTTCCCGGGTTTGTAGGATCGTGGGATACACACAAGCGTACGGCCTTGTCCACTTCATCGAATTGAATAACCTGCTGTTTCGATCGCACCTTACGGGACATATCTATAAGGTCCCTCGAGAAACATAGGATAGTACGCGGCATAAAGATAGACTCTGTTGTTTAGCCTTTTAAGAGATTAGCACGAAATGACTGAATTGTCATTCCGTTAACTCATCGGTTGAACCTCTCTGACTTAACATGATCTGCGCTTTTCTAGGGATACTCAGACTATATGACTTTACTAAAACATTATTGTAACTCCAGCTACTGTAGTAATTAAGAGGAGCAGGCAGAGGGCGATGCTGAGGGTCACTATTGTCCCAGCAAGTATCAGCTCAACGTATTCCGAAGTTGTATCCATTATATTGCCCACACGAGGCAGAAACTTTTGAAGAACCTGATCGTCATTAGCAATAGTATCACTGTTACGTTACTAATAGGTATGAATTAAAACAGTATATATCTAATAGTATCCTAGGTCAGCATGATCATTCAATCAGTGGACTCAACTCACGCCCACAACGTCCGTTGTTCAAGCCTTAATATCCTTTTAGGGGTTTCATTTCGATCTACTCCTCCTTGTGTGATAAATGATTCTTAATCGTTTCTCGTGGGTCTTGGAGTGGACTTTTCAATTGGCCTAAAAACAAGTTACCTCAGTTGAATGTGAGATATGTAACCACGATACGCAGGGCTAATATCAATAACTCGTAGGCCGAAGATCTTCTAGCACGCGAGGACACCGATATTTGCAGAGGTTCAGCACGTATGAAGGATTAGATCCCAGGTGGACTAATAGATCTATAAGAAAGCCTGACCAACTTTACTTCTATCATGTGACTTAACTTAAGACGACTGGGGTTCCTCCTGAAGCTCCCACCTACTTCGTCTATTGTCGAGGGGCACCTCCCTCCCGGTACGGAACCGGGTCGTAATGGTTTCGCCCGTAGGAAGCCGTTTAAAGACCTCCCCGGACGCTTCTCAATCAGTCGAATAGACGGTCACCGGGTACCGCTGCTGTGAGATTCGACTTATGACAGATCCGGTCAGCGGGGAACGTCAAGGCCCGGCGATGTGAGCGAAGCAACGGGGGCGGGCAGTGCGTATCTGTGGCAGCCCGTCGCCACAGACGAGACTCCTGGCCTGTCTGGCCGTATGGGCCAGCCAATTTCTGCCTAAGTCTCTCACTGTCAGAAACGCGGCTGAGAGTTAGCGCTCAGCCGATGCGCGCTTTCGGTTTTACATGTGGTCACGGCAGCGGCACTGAGGCCGACGCTTCACTCGAAGGGTCTGCACTTCGTGCGGTCACTGGATAGCTCCCCTTTCGGGAGCAGACAGGGTGTTAATAGCCCAGAGAGGAGCGCGTTCCGTAGGCTCTGTTTATCTGGCGCTGAGCTGGGCTTCTGGTCCTGGAACCCAACTGCCTACCGCAGGTTGCGGGGAAGGCGACGGCACGATATTGCCGGGTAGGTACCGCTTTACGACGCCTAGGCCCGTCTAGCAGACCCCGCCGGTAGGAAGATGGACCAAGGCGGGGACGCGGCGGCGATGTGTCTGTTGGTTCAAGTTCAGCATAGCCTCGTCCGAAAGGATGCCCACGGCCTGCCACGAAAGAGTAGGGCGGAAGACCTGACCGCTACGCCATGATCCGAGCGAAATCCTTCCTCCAGGGAAACTGTATCGCAAACGTTCAGGGATTAGAGACCCGTACAGCTTCGGGGACACCGTAACGCCGGCACGAGGGTCGTCGGAGTGAATCTGCTGAACGCTAGATGGGATGTAATTTCTCTCTGAAGAAGGTAGGGCCCTAGCCACGGCGTACGACCACGGCCCCCGCCTAGGGGATGAGATAAGAGCGGATGCGGCTGCGCGCACCGCGCGGGCCGTGGCCCGGGTGGGGCCGCCTGGGCTACGCGCTCCCACGGCCGGCCGGCGTGGCGTTCACAGGCTCACCTTGTCTCCGTAGGGCACCGCCCCCGGCAGTCACGGCGGCCTCGGGTGTCCATGCGTGACACCCCTGAGCCCGACGCTATCTGCCCCCGGCCGCCCGGCGCGGAGACCCCGTGCCGGGCTGTCGCAAGCGGCCGCAGCCCCACGGTCGCCGGTGCCATACCCGCGACTAGTGTGCCCCGACTGTGCTCCCTGCGCCGGCCCGCAGGGGCGCGCGCCCGCCGCGCGACCTTCCGTGGGGGTCCAGGCCTCACGGCGCGCCCCCGCCCGCCGGCGATCGTGTTGCGCCGGAAGTCGCCGCGTGGGGGCTATACCGCCAGAGGAGCCCCTGCGGGGGGCGCCCACTGTCGTTCCCCCCCCGCGGCGGGCGCGCGCCGGAGACCGGCCGAGCCCGGGGCTCGCCGTTACTGCGGTGCGGCGGGCTGGGACCCACGGGCAGCCATCGGCCCCGGCCTCCCTGCCGGCCGTCTCCGGCGGCGTGGCCGCAGGTTGCGCGAGGGACGAAGCACACGGGGCGCACGGAGCGCCTTCCGCACCGCCCCGCCGGGGCGGCCCCCGTTGAGCGCCCAGGACTTCCGGCGGGTGGTCGGGCTGTCAGTCACCACGAAAACCTGAGCCCCGTAGAGCAGGGGCGGGGCCGGCCGCCGGCGTCCGCCCGGGACACGCCGGAGGTGGTGGTGAGAAGGCGGCCGCACGGGCCACGCGGGAGCTCCGCGCCCGAGGGCTCCGGGGTCCTCCGGGCCCCCGGCGGGCCGTGCCGACAACCCGCCGAGGCGCACGCACCCGGCGGGGCACCGCGCGGGCGTCTCCCAACCGGGCCCGGCTCTGCGCCCCGACCCTGAGCCTGCGGACAGACTGGCACAGGCCCCGATACCGTGGTCCCCCGCGGCCCGTCCGACCCTGGCCCCCGCG     
C       TTATAGTTCAATTTTGCCTATTATTATGTTTTGATTTTTTCCTTACATAATTTAAATGAATAACTTTTTACACAGTGTATAAGATATTAAAAAAATATTTTTACATTTTCTAATCTCGAAAATTTAAAAGATAAGGTTGATAATTTACTTTGTCTTTATACATATCACTCTTTGATAAAATTTTTAATTGTATATAAATGTCATGTTAAAAAACAGATCGACATTTATTTGCGAATCATGTAGACACTTTTAAGGCTTTTCCGCTTAAAAAATTCATATGATATTAGATTATTATTAGCATCTTTTTTAGTTAAATAATATGTATACAATTTGTTTTGTAAATGCTGTGATAATAATAGATATCTAGAACGATGTATTATATACTGAAAATATCATATATATATTGATGCGCTCTTATTTCCGAATATAAGAATGTATTTATAATATATTTAATTATCTACTTTATCCTCTTAGTTAATGACTTATTATACATTCTATATTAAATAGAGCCATCTTACTAAATTTTAAATTTCCTAAATCTATTTAAAAGATCGTACTTGTTAAAAGTAATTTCTGTCTAAATAAATTGTCCTTATTACTTTAAAATTTTAATAATAGCTTCATATTTATAGTCCTTGTATTTACCCTAACAGCATGTTTTCTCAGAGGGAGACAGTATGTGGTTTCGCTAAAATAGAAATTTTTATTCATAAAATATATTTACAAATTCTGTATTGAATTTACATATTAAATACTATCAAAAAACACTTAATAGTATTGCTTCTTTAGCCAGCAAATAGAAATACGAACTTTAGAAACTAAGCAAATTTTCGAAATACTTTGAATACCGCCTAAGATTTTATAATTATTCTAACAAAAAATTAAGAGAATTCTTTTCATGATTATAATTTGGTTATTTAGTGAGTAGTACAAATTTAACAATTAATAAATATTTATTAAAGAATAATCTTCAGTACCCACATAAAATATAATTCAATACATCGATATGCTTGTCCTCAATAAAAAGCAAATGTTCGTGCTGAGGATACTTTAACGAATCGTTTTTATGTCTTCGGTAGGCGCCTTGGAGATCAATAGTTCCTGAATTTGTAGGATAGTGGGATACACACAAGCGTACGGCCTTGTCCATCTCATCGAATTGAGAAACTTGTTGTTTCGATTTTACCTTACGGGACATATCTACATGGCCCTTCGAGAAACATAATATAGTACTCAGCATGAAGATAAACTCTATTGTTTTTCCCTTTAAGAAATTAGTTCAAAATGATTGAATTGTCATTCCGTTAACCCATCAGCTGAACCTTTCTCACTTAGCACGATCTGCGGTTTTGTAGGGATACTCCGACTATATGACTTTACTAAAACATTATTGTAACATGAACTAATATGGTAATTAAGAGGAATAGGCAGTGGGCGGTGCTGAGGGTTACTATTGTTCCGGTAAATATCTGCTCAACGCATATCGAAGTTGTATTTGTTATATTGCCCACACGAGGCGGAGAACTATGAAGAACTTGATCGTCAGTGGGAATAGTATCACTGATACATTGCTAATAGGTATGGATTAAAATAGTCTATATTTAATAGCATCCTAAGTCAGCATGATCGTTCGATCAGTGGACTCAACTCACTCCCACAACGCCCATCGTTCGAGCTTTTATACTCTTTTAGGGGTTTCATTTTGATCTACCCCTCCTTGTGTGATAAATGACTCTTAATCGTTTCTTGTAGGTCTCAGAGTGGACTTTTGAAATGGCCTCAAATCAAGCTACCTCAGTTGGATGTGAATTATGTGACCACGATATGAAGGGCTAATATCAATAATTCGTAGGCCGAAGGTTTTCTCGCACGCGAGGACACCGATATTCGCAGAGGTTCAGCACGTACGAAGGATTAGATTTCAGGTATAATAATAGATTTATAAGAAAACCTAACCAGTTCTACTCCTACTATGTGACTTAACTTAAGACGGCCGGGGTACGTCCTAAAGCTCTCACCCACTTCGTCCATTGTCGCGGGGCACCCGCTTCCCGGATCGGAACCGGGTCATAATGGCTGCGCCCGTAGCAGGCCGTTTAAATACCTCGCTGAAGACTTCTCAATCAGTCGTGTAAATGGACACCGGGTACCGTAGCTGTGTGATTGGACTTATGACGGATCCGGTCAGCGGGGATTGTCTAGGCCCGGCGATGTGAGCGAAGCAGCGGGTGCGTGCAGTAGTTATATGTAGCTGCCCGTCGCCACGGCCGAGGCTCATGGCCTGTCTGTCCGTATGGGCCAGCCCATCTCTGCCTAAGTCTCTCACTGTCAGAAGCGCAGCTGAGATCTAGCGCTCAGCCGATACGCTCTTTCGGTTTTACATGCGGCCACGGCAGCGACAGTGAGGCCGAGGCTTCATCCGAAGGGTCTGCACTTCGAGCGGTCACTGGATAGCTCCGTCTTCGGTGGCAGATAGGTTGTTAATCGTCCAGAGGGGAGCTCGTTCCCTAGGCCTTGTTTAACTGGCGCAGGGTTGGGTCTCTGGTCCTGGAACCCAACCGCCTGCCTCAGGTTGCCGGGAAGGCGACGGCACGCTAATGCCGGGTAGGTACCGCTTTACGACGCCTACGCCCGTCTAGCAGACCCCGCCGATAGGAAGATGGGTCAAGGCGAGGACGCGACGACGATGTGTCTGTTCGTTCAAGTTCAGCATAGCCTCGTCCGAAAGGACGCCTACGGCCTGCCACAAAAGAGTAGGGGGGAAGACCTGACCGCTACGCTATGATCCGATCGAAATCCTTCCGCCAAGGAAACTATATGGCGAACTTTCAGGGATTGAAGACCCGTGCAGCTTCGGGGACACGGTAACGCCGGCGCGTGGGCCGTAGGAGTGGATCTGCTGGACGCTGGTTGGGCTATAACTTCTCTCCGAAGAAGGTAGGGCCTTAGGCACGGCGTACGACCACGGCCCGCGTTTAGGGGATGTGATAAGAACGGCCGCGGCCGCGCGCACCGCGGGGGCCGTGGCCCGAGTGGGGCCGCCCGGGCTACGCGCCCCCCGGGCCGGCCGGCGTGCCGCTCGCAGGCTCACCCGGTCTCCGCAGGGCACCGCCCCCAGCACTCACAGCGGCCCCGGGTCTCCATGCGTGACACCCCTGAGGCCGACGCCATCTGCCCCCGGCCGCCCGGCGCGGAGACCCTGTGCCGGGCGATCGCCGGGGGCCGCGGCCCCACGGCCGCCGGCCCCACCCCCGCGGCCAGTGTGCCTCGACCGTGCTCCCTGCGCCGGCCAGCAGGGGCGGGCGCCCGCCGCGCGACCTTCCTTGGGGGTCCCGCCCTCGCGCCGCGCTTCCGTCAGACGGCGATCGCGTTGCGGCGAAAGTCGCCGCCTAGGGGCTACACCTCCGCAGGGGCCCCTGCGGGGCGCGCTCACTGCCGTTCCCCCCCCGCGGCGGGCGGCAGGCGCTGGCCGCCCGAGCCCGGGGCTGGCCGATACTGCGCTATGGCGGGCTGGGACCCGCGGGCAGCCATCGGCCCCGGCCGACCTCCCAGCCGTCTCCGGCGGCGCGCCCGGGGGTTGCGCGAGGGCCGAACCACAGGAGCCGCACGTGGCGCCGTCCGCACTACGGCGCGGGGGCCGGCCTCGTAGAGCGCCCAGGACTGCCGGCGGCTGATCGCGCTGTCAGGCACCACGAGGACCCGAGCCCCGCAGAACAGGGGCGGGCCGGGCCGCCGGCGTCCGCCCGGGACACGCCGGAGGGGGTGGTCTGGAGGCGGCCGCACGGGCCACGCGGGAGTTCGGCGCCCGAGGGCTCCGGGGTCCTCCGGGGCCCCGGCGGGCCGTCCCGACAACCCGCCGGGGCGCACCCACCCGGCGGCGCACCGCGCGGGCGTGTCCCAACGGGACCTGCCTCTGCGCGCCGACCCTGAGCCCGCGGACAGGTTGGCACAGGCTCCGATCCCGGGGTCCCCCGCGGCCCGTCCGACCCGGGCCCCCGCG     
D       TTATAGTTCGATTTTGCCTATTATTATGTTTTAATTTGTTCCTTACATAATTTAAATGAATAACTTTTTACACAATACATAAGATATTAAAAAAGTATTTTTACGTTTTCTGATCTCAAAAATTTAAAAAATAAAATTAATAGTTTATTTTATCTTTATACGTATCACTCATTAATAAAATTTTTAGTTGTATATAAATATCATATTAAAAAACAGATCGACATTTATTTACAAATCGTATAGACACTTTTAAGGCTTTTCCGCTTAGAAAATTCATATGATATTAAATTATTATTAACATCTTTTTTAGTTATGTGATAAATATACAATTTGTTTTATAAATACTATAATAATAATAGATGTCTAGAACGATGTATTATATGCTGAAAATGTCATATATATATTAATGCACTCTTATTTCCGAATATAAAAATGTATTTATAATATATTTAATTATCTACTTTATCCTCTTAGTTAATAACTTGTTATGCATTCTATATTAAATTGTGCCATCTTACTAAGTTTTGAATTACCTAAATCTATTTAAGAGGTCGTACTTGTTAAAAATAATTTCTGTCTAAATGAATTGTCCTTATTACTTTAAAATTTTAGTAGTAGCTTCGTATTTATAATCCTTGTGTTTGCCCTAACAACATATTTTCTAAAAAGGAGACAGTATGTGGTTTCGCTAAAATAGAAATTTTTATTCATAAAATGTATTTACAAATTCTATATTAAATTTACATATTAAATACTATCAAAAAACGCTTAATAGTATTACTTCTTTAGCCAACAAGTAAAAGTACGAACTTTAGAAACTAAGCAAATTTTCGAAATACTTTAGATACCACCTAAGATTTTATAATTATTCTAGCAAAGAATTAAGAGGATTCTTTTCATAATTATAATTTAGTTATTTAGTAAATAGTGCAAATTGGACAGTTAATAAATATTTATTAAAGATTAATCTTCAATACCCACATAAAATATAATTCAATACATCGATATGCTTGTCCTCAACAAAAAGCAAATGTTCGTGCTAAAGGTTTTTTAACGAATCGTCTTTATCTCTTTGGTAGGCGCCTTGGAGATCAAAAGTTCCTGAATTTGTAGGATTGTGGGATAAGCACAAGCGTACGGCCTTGTCCCTTTCATAGAATTGAGAAACTTGTTGTTTCGATCTTACCTTACGGAACATACCTACATGGTCCTTCGAGAAACATAAGATAGTGTGCAGCATAAAGATGGATTTTATTGTTTTGCTTTTTAAGAGATTAGTTCGAAATGATTAAATTGTCATCCCGTTAACTCATCAGCTGAACCTCTCTGACTTAACATGATCTGCGACTTTCTAGGGATATTCCGATTATATAACTTTATTAAAACATTATTGTAACGCGAGCTAGTATGGTAATTAAGAGGAGCAGGCAGTGGGCGGCACTGAGGGTTACTATTGTTCCAGTGAATATCTGCTCAACGCCTACCGGAGTTGTATTTATTATATGACCCACACGAGGCAGAAACCTATGAAGAACTTGACCGTCATTGGAAATAGTACCACCGTTACATTGCCAATAGATGTGGGTTAAAACAATTTATATTTAATAGCGTCCTAGATCAGCATGCTCGTTCAATCAGTGGACTCAACTCACCCCCACAACGCCCATTGTTCGAGCCTCAATACCCTTTTAGGAGTTTCATTTTGATCTACTCCTCCTTGTGTAGTAAATGACTTTTAATCGTTTCTCGTGAGTCTCAGAGTGGACTTTTCAACTGGCCTAAAAGCAAGTTACCTCAGTTGGATGTGAGTAATGTGACCACGATATGAAGGGCTAATATCATTAATTAGTAGGCCGAAGATCTTCCTGCACGCGAGGCCATCGATATTCGCAGAGGTTCAGCACGTACGAAGGATTGGATTTCAGGTATACTAATGGATTTAGAAGAAAACCTGACCAATTGTACTCCTACCATGTGATTTAACTTAAGACGACCGGGGTACCTCCTAACGCTCTCACTCACTTTGTCCCTTGTCGTGCGGCACCTACTTCCCGGAGCGGAACCGGGTCCTAACGGTTGCGCCCGTAGCAAGCCGTTTAAATACCTCCCCGAACGCGTCTCAATCAGTCGCTTAGACGGGCACCGGGTACCGCAGCTGTGTGATTGGACTTATGACAGATTCGGTCAGCGGGGAATGTCAAGGCCCGGCGATGTAAGCGAAGCAGCGGCTGCGAGCAGTGACTATATGTAGCTGCCCGTCGCCACGGCCGAGCCTCGTGGCCTGTCTGACCGTATGGGCCAGCCCATATCTGCCTGAGTCGCTCACTGTCAGAAAAGTAGCTGAGATCTAGCGCTCAGCCGATGCGCACTTTCGGTTTTCCATGCGGTCACGCCAGCGGCAATGAGGTCGAGGCTTCATTCGTAGGGTCTGTACTTGGAGCGGTCAATGGATAGCTCCATCCTCGGTAGCAGACAGGGTGTAAATCACCCAGAGGGGAGCGCGTTCCCTAGACTCTGTTTAACTGGCGCAGGGATGGGGTTCTGGTCCTGGAACCCAACCGCCTGCCACAGGTTGCAGTGAAGGCGACGGCACGGTATTGCCGGGTAGGTACCGCTTTACGACGCTTGAGCCCGTCTAGCAGACCCCGTCGGTAGGAGGATGGGTCAAGGCGGGGACGCGGCGACGATGTGTTTGGTCGTTCAAGTTCAGCGTAGCCTCGTCTGTAGGGACACCGACGGCCTGCCACGAAAGAGTAGGGGGGAAGACCTGACCGCTACGCCAGGATCCGAGCGAGATCCTTCCACCAAGGAGAGTGTATCGCAAACCTTCAGTGATCGAAGACGCGTTCAGCTTCGGGGACACCGTAACGCCGGCGCGTGGGGCGTCGGAAAGGATCTGCTGAACGCTGGATGGGCTATAACTTCTCTCTGAAGAAGGTAAGGCCTTAAACACGGCGTACGACCAGGGCCCGCACTTAGGGGGTGACATAGAAGCGGCTGCGGCTGCGCACACCGCGCGGGCCGCGGCCCGGGTGGGGGCGCCTGGACTACGCGCCCCCGAGGCCGGCCGGCGTGCCGCTCACAGGCTCACCGGGTCTCCGCAGGGCATCGTCCCCGGCACTCACGGCGGCCCCGGGTGTCCATGCGTGACAGCCCTGGGGCCGACGCCATCTGCCCCCGGCCGCCCGGCGCGGAGACCTTGTGCCGGGCTCTCGCACGGGGCCGCCGCCCCACGGCCGCCGGTGCCACCCCCGCGACGAGTGTGCCCCGACCGTGCTCCCTGCGCCGGCCAGCAGGGGCGCGCGCCAGTCGCGCGACCTTCCTTGGGGGTCCTGACCTCTCGGCGCGCCCCGGCCCGACGGCGACCGCGTTGCGGCAAAACTTGCCGCGTGGGGGCTATACCGCCGCAGGGGCCCCTGCGGGGGGCGCACCCTGCCGTTCCCCCTCCGCAGCGGGCGCCGGGCGCCGGCCGGCGGAGCCCAGGGCTAGCGGGTACTGCGCTATGGCGGGCTGGGACCCGTGGGCAGCCATCGGCCCCGGCCTCGCTCCCGGCCGTCTGCGGCGGCGTGGCCGGGGGTTGCGCGAGGGGCGAACCACAGGCGCCGCACGATGCGCCGTCCGCGCTACGCCGCGGGGGCGCCCCCCGTGGAGCGCCCAGAACTGCCGGCGGGTGTTCGCGCTCTCAGTCACCACGAGGGCCCGAGCCCCGCAGAGCAGGGGCGGGACGGGGCGCCGGCGTCCGCCTGGGACACGCCGTAGGGGGTGGTGAGGAGGCGACCGCACCGGCCACGCGGGACCTCCGCGCCCGAGGGCTCCGGGGTCCTCCGGGGCCCCGGCGGGCCGTGCCGACAACCCGCGGGGGCGCACCCACCCGGCGGTGCACCGCGCGGTCGTGTCCCAACCTGGGCTGCCTCTGCGCGCCGAGCCTGAGCCCGCGGACGGGCTAGCACAGGCTTCGATGCCGAGGTTCCCCGCGGCCCGTCCGACCCGGGCCCCCGCG     
E       TTATAGTTCGATTTTGCCTGTTATTATGTTTTAATTTATTCCTTACATAATTTAGATGAATAACTTTTTACACAATGCATAAGATATTAAAAAAATGTTTTTACGTTTTCTAATCTCAAAAATTTAAAAGATAAGGTTAATAATTTATTTTGTCTTTGTACATATCACTCATTAATGAAATTTTTAATTGTATATAAATATCATGTTAAAAAACAGATCAACATTTATTTACAAATCGTATAGGCACTTTTAAGGCTTTTCCGCTTAGAAAATTCATATGATATTAAATTATTATTAACATCTTTTTTAATTAAATAATATATATACAATTTATTTTATGAATACTGTGATAATAATAGATTTCTAGAACGATGTATTATATACTAAAAATATCATATATATATTAATACATTCTTATTTCCGAATATAAAAATGTATTTATAATATATTTAATTATCTACTTTATCCTCTTAGTTAATGATTTGTTATACATTCTATATTAAATAGTGCCATCTTACTAAATTTTGAATTGCCTAAATCTATTTAAAAGATCGTGCTTGTTAAAAGTAATTTCTGTCTAAATAAATTGTCCTTATTACTTTAAAATTTTAGTGATAGCTTCATATTTATAGTCCTTGTATTTACCCTAACAACATATTTCCTCAAAGGAGGACAGTATATGGTTTCGCTAAAATAGAAATTTTTATTCATAAAATATATTTACGAATTCTATATTGAATTTACATATTGAATACTATCAAAAAACGCTTGATAATATTACTTCTTTAGCCAACAGATAAAAGTACAAACTTTAGAGACTAGACAAATTTTCGAGATGCTTTGAATACCACCTAAGATTTTATAATTATTCTAAGGAAAAATTAAGAAGTTTCTTTTCATAATTGTAATTTAGTTATTTAGAAGATAAAGCAAATTTAACAGTTAATAAATATTTATTGAAGATTAATCTTCGATACCCACATAAAATATAGTTCAATACATCGATAAGCTTGTCCTCAAAAGAAAGCAAATGTTCGTGCTAAAGATTCTTTAGCGAATCGCTTTTATCTCTTCGGTAGGTGCCTCGGGGATCAATAGTTCCCGAATTTGTAGAATTGTGGGATACACACAAGCGCACGGCCTTGTCCATTTCATCGGACTGAAAAACCTGTTGTTTCGATCTCACCTTACGAGACATCTCTACATGGCCCTTCAAGAAACATAAGATAGTACGCAGCTTGAAGATAGATTCTATTGTTATACCTTTTAAGAGATTAATTTAAAATGATTGAATTGTCATTCCGTTAACTCATCGGTTGAAACTTTCTCACGTAACAGGATCTGCGATTTTCTAGGAATACTCCGATTATATGACTTTACTAAAACATTACTGTAACGCGGGCTACTATGGTAATTAAGAGGAACAGGCAGCGGGTGGTGCTGAGAGTAACTACTGTTCCAGTAAATACCTGCTCAACGCATGCCGAAGTTGTACTTATCATATCGCCCATATGAGGCAGAAACATTTGAAGAACTTGATCGTCAATAGGAATAGTATCACTGTTACATTACTAATAGGTGTGGATTAAAACAGTTTATATTTAATAGCATCCTAAGTCAGCATGGTCATCCAATCAGTGGATTCAACTCACTCCCACAACGTCCGTTGTACGAGCCTTAATACCCTTTTAGGGGTTTCATTTTGATCTACTCCTCCTTGTGTGATAAATGACTTCTAATCGTTTCGCGTAGGTCTCAGAGTGGACTTTTCAACTGACCCAAAAGCAAGTTACCCAGGTTGAATGTGAATAATGTGGCTACGATATGGAGGGCTAGTATCAATAACCCGTAGGCCGATGATATTCCCGCACGCGAGGACATCGATATATGCAGAGGTTCAGCACGTAAGAAGGATTAGATTCCAGGTATACTAACAGATTTATAAAAATACCTGACCAATTTTACTCCTACCATGTGGCTTAACTTAAGGCGACCGGGGTACCTCCTAAAGCTCTCACCCACTTCGTCCAGTGTTGTGTGGCACCACCTTCCCGGGGCGGAACCGGGTCGTAACGGTTACGCCCTTAACGAGCCGTTCAGGCACCTCCCTGGACGCTTCTCAGTCAGTCGTTCAGATGAGCACCGGGTACCGTTGCTGTGGGATTGGACTTATGACTGATCCGGTCAGCGGGGGTTGTCAAGTCTCGGCGATGTGATCGAGGCAGCGGATGCGGGCAGTGACTGTGTGTTGCGGCCCGTCGCCACGGCCGAGACTCGTGGCCTGTCTGACCGTATGGGCCAGCCCATGTCTGCCTTAGTCGCTCACTGTCAGAAACACAGCTGAGATCTAGCGCTCAGCCGATGTGCGCTTTCGGTTTTACGTGCGGTCACGGTAGCGGCAATGAGGCCGGGGCCTCATCCGAAGGGTCTGCACTTTGAGCAGTCACTGGATAGCTCCGGCTTCAGTGGCAAAAAGGATGTAAATTAGCCACAGGGGAACACGTTCCCTAGGCTCTGTTTAACCGGCGCGGGGTTGGGGCTCTGGTCCTGGAACCCGACCGCCTGCCACAGGATGCGGGGAAGGCGACGGCACGATATTGCCAGGTAGGTGCCGCTTTGCGACGGCTATGCTCGTCTAGCAGACCCCGCCGGTAGGACGATGGGTCAAGGCGGGGACGCGGCGACGATGTGTTTGTTTGTTCAAGCTCAGCATAGCCTCATCCGGAGGGACGCCCACGGCCTGCCACGAAAGAGTAGGGGGGAAGACCTGACCGCTGCGCTATGATCCGAGCGAGATCCTTCCTCCCGGGAAATTATATCGCGAACTTTCAGAGATTGAAGACCCGTGCAGCTTCGGGGACACCGGAGCGCCGGCGCGTGGGCCGTCGGACTGAATCTGCTGAACGCTGGATGGGCTATGACTTCTCTCTGGAGAAGGTAAGGCCCTAGACACGGCGTACGACCACGACCCGCACTTAGGAGATGTGATAGAAGCGGTTGCGGCCGCGCGCACCGCGCGGGCCGTGCCCCGAGTGGAGTCGCCTGGGCTACGCGCGCCCCGGGCCGGCCGGCGTGACGCTCACAGGCTCACCTGGTCTCCGCAGGGCACCGCCCCCGGCACTCACGGCGGCCTCGGGTCTCCATGCGTGACAGCCCTGCGGCCGACGCCATCTGCCCCCGGCCGGCCGGCGCGAAGACCCCGTGCCGGGCTGTCCTACACGGCCGCAGTCCCACGGGCACCGGGGCCACGCCCACGGCGAGTGTGCCTGGACAGTGCTCCCTGCGCGGGCTCGCAGGGGCGCGCGCCGGCCGCGCGACCTTCCCTGGGGATCCTGGCCTCCCGACGCGCCCCAGCCCGGCGCCGACCGAGTTGCGGCGGAAGTCGCCGCGTCGGGGCTATACCCCCGAAGGGGCCCCTGCGGGGGCCGCCCGCTGGCGTTCCTCCTCCGCGGGGGGCGCCAGGCGATGACCGCCCGAGTCCGGAGCTGGCGGATACTGCGCTACGGCGGGCTGGGACCCGCGAGCAGCCATCGGGCCCGGCCTACCTTCCAGCCGTCTCCGGCCGCGTGCCCGGGGGTTGCGCGAGGGCCGAACCACGCGCGCCGCACGGGTCGCCCTCCGCGCCACACCGCAGGGGCCGCCCCCGTTCAGAGACCAGGACTGCCGGCGGGTGGTCGCGCTGTCAGTCACCACGACGACCCCAGCCCGGGAGAGCAGGGGCGGGCCCGGCCGCCGGCGTCCGCCCGGGACACGCCGTAGTCGGTGGTGCGGAGGCGGCAGCACGGGCCACGCGGGAGCGCTCCGCCCGAGGGCTCCGGGGTCCTCCAGGTCCCCGGCGGGCCGTGCCGACAACCCGCCGGGGCGCACCCACCCGGCGGGGCACCGCGCGGGCGTGTCCCCACGGGTCCGGCCTCTGCGCTCCGACCCTGAGCCCGCGGACTGGCTGGGACATGCCGCGGTGCCGTGGTCCCCCGCGGCCTGTCCGACCCGGTCCCCCGCG     
F       TTATAGTTCGATTTTGCCTATTATTATATTTTAATTTATTCCTTACATAATTTGAATGAATAACTTTTTACAAAATGCATAAGATATTAAAAAAATATTTTTGCGTTTTCTAATCTCAAAAATTTAAAAAATAAAGTTAATGATTTATTTTGCCTTTATACGTATCACTCATTGATAAAATTTTTAATTGTATATAAATATCATGTTAAAAAACAGATCAACATTTATTTACAAATCGTATAGACACTTTTAAGGCTTTTCCGCTTAGAAAATTCATATGATAATAGATTATTATTAACATCTTTTTTAATTAAATGGTATATATACAATTTATTTTATGAATACTATGATAATAATAGATATCTAGAACGATATATTATGTACTAAAAATATCATATATATATTAATACAATCTTATTTCCGAATATAAAAATGTATTTATAATATATTTAATTATCTACCTTATCCTCTTAGTTAGTAACTTATTATGCATTCTATATTAAATAATGCCATCTTACTAAATTTTAGATTACCTGAATCTATTTAAAAGATCGTGCTTGTTAAGAATAATTTCTGTCTAAATAAATTGTCCTTATTTCTTTAAAATTTTAATAATAGCTTCATATTTATAGTCCTTGTATTTGCCCTAACAACATGTTTTCTCAAGGGAAGACAGTATGTAGTTTCACTAAAATGGAAATTTTTATTCATAAAATATATTTACGAATTCTATATTAAATTTACATATTAAGTACTATCAAAAAACGCTTGATAATATTACTTCTTTAGCCAGCAAATAGAAATCCGAACTTTAGAAACTAAGCAAATTTTCAAAATGCTTTGAATACCACCTAAAATTTTATAATTATTCTAACAGAGAATTAAGAAAATTCTTTTCATAATTATAATTTGGTTATTTAATAAATAGTGCAGGTTTAACAGTTAGTAAATATTTATTGAAGATTAATCTTCGGTACCCACATAAAATATAATTCAATACATCGGTAAGCTTACCCTCAACAGAAAGCAAATGTTCGTGCTGAAGATTCTTTAGCAAATCGTTTTTATATCTTTGGTAGGTGCCTCGGAGATCAATAGTTCCTGAATTTGTAGGATCGTGGGGTACCAACAAGCGTACGGCCTTGTCCATTTCATCGAATTGAAAAACAGATTGTTTCGATCTTACCTTACGAGACATATCTACATGGCCCTTCGAGAAATATAAGATAGTACGCAGCATAAAGATAGAATTTATTGTTTTACCTTTTAAAAGATTAATTCGAAACGATTGAATCGTCATCCCGTAAACTCATCGGTTGAATCTCTCTAACTTAACGCGATCTGCGCATTTCTAGGGATACTCCGACTATATGACTTTACTAAGACATTATTGTAGCGCGAGCTACTATAGTAATTAAGAGGAATAAGCAATGAGTGGCGCTGAGAGTTATTATTGTCCCAGCAAATATCCGCTCAACGCATACCGAAGTTGTATTTCTTATATCCCCCACACGAAGCAGAGATCTTTGAAGAACTTGATCGTCGATGGGAATAGTATCACTGTTACATTACTAATAGGTGTGAACTAAAACAATTTATATTTAATAGCATCCTACTTCAGCATGGTCTTTCAATCAGTGGACTCAACTCACTCCCACAACGTCCATTGTTCGAGCCTTGATACCCTTTTAGGGGTTTCATTTTGATCTATCCCTCCTTGTGTGATAAATGACTTTGAATTGTTTCGTGTCGGGCTCAGAGTGGACTTTTTAACTGGCCTGAAAACAAGTTACCCCGGTTGCATGTCAGTAATGTAACCACGATATGAAGGGCTAGCATCAATAACTTGTAGGCCGATGATTTTCCCGCACGCGAGGACACCGATATTTGCAAAGTTTCAGCACGTACGAAGGATTAGATTCCAAGTATACTAATAGATTTATAAGAACACCTGACCAATTTTACTCCTACCAAGTGACTCAACTTAAAGCGACCGGGGTTCCACCTGAGGCTCTCACCCACTTCGTCCATTGTCGCTCGGCACCTCCTTCCCGGTACGGAAGCGGGTCGTACTGATCACGCCCGTAGTAAGCCGTTTAAATACCTCCCTGGACGTTTCTCAATCAGTCGTTTAGACGGTCACCGGGTACAGCTGCTGTGTGATTGGACTTATGACTGATGCGGTCAGCGGAGATTGTCAAGGCCCGGCGATGTGATCGAAGCAGCGGGTGCGGGCAGTGACTATGTGTCGCGGCCCATCGCCACGGACGAGACTCGTGGCCTGCCTGGCCGTATGGGCCAGCCCATATCTACCTAAGTCACTCACTGTCAGAAATGGAGCTGAGATCTAGCGGTCAGCCGATGCGCGCTTTCGGTTATTCATGCAGTCACGATGGCGGCAATGAGGCCGAGGTTTCATCCGAAGGGTCTGCACTTTGAGCGGTCACTGGATAGCTACGCCATCGGTGGCAAAGAGGGTGTAAATCGCCCAGAGGGGAGCGCGTTTCGAAGGCCTTGTTTAACCGGCGCTGGGTAGGGGCTCTGGCCCTGGCACCCAACCGCCTGCCACCGGTTGTGGGGAAGGCGGCGGCACGATATTGCCGGGTAGGTACCGCTTTACGACGCCTATTCCCGTTTAGCAGACCCCGCCGGTAGGAGGATGGGTCAAGGCGGGGACGCGGCGACGATGCGTCTGTTCGTTCAAGTTCAGCGTAGCCTCGTTCGGAGGGACGCCTACGGCCTGCCACGAAAGAGTAGGGAGGAAGACCTGACCGCTGCGCCATGATCCGAACGAAGTCCTTCCACCGACGAAACTATATCGCAAACTTTCAGGGACTAAAGACCCGTTCAGCTTCGGGGTCACCGTGACGCCGGCGCGTGGGCCGTCGGAGTGGATCTGCTGGACGCTGGATGGGCTACTACTTCTCTCTGAAGAAGGTAGGGCCTTAAACACGGCGTACGACCACGGCTCGCACTTAGGGGATGGGATAGGAGCGGCTGCGGCTGCGCGCACCGCGCGGGCCGTGGCCCGCGTGGGGCCGCCTGGGCTACGCGCCCCCCGGGGCGGCCGGCGTGGCGCTCACAGGCTCACCTGGTCTCCGCAGGGCAGCGCCCCCGGCACTCACGGCGGCCTCGTGTGTCCATGCGTGACAGCCCTGGGACCGACGCGACCTGCCCCCGGCCGCCCGGCGCGGAGACCCCGTGCCGGGCTATCGCATGCGGCCGCTGCCCCACGGCCGCCGGGGCCAGGCCCGCGACGAGTGTGCCTCGACCGTGCTCGCTGCGCCGGCCCGCAGGGGCGACCGCCCGCCGCGCGACCTTCCCTGGGGGTCCCGGCCTCCCGACGCGCTCCTGCCCGGCGCCGAGCGCGTTGCGGCGAAAGTCCCCGCGTTGGGGCTATACCGCCCCAGGCGCCCCTGCGGGCCGCGCGCACTGCCGTTCCCCCGCCGCGGGGGGCGCCGGGCGCGGGCCGGCCGAGCCCGGGGCTGGCAGATACTGCGCTACGGCGGGCTGGGACCCACGAGCAGCTATCGGCCCCGGCCCGCCTGCCAGCCGTCTCCGGCGGCGCGACCCCGGGTTGCGCGAGGGACGAACCACACGCGCCGCACGGGGCGCCTTCCGCACGGCGCCGCGGGGGCCGACCCCGTGTAGGGCCCAGGACTGCCGGCGGGTGATCGCGCTGTCAGGCACCACGACGACCGGAACCCCGAAGAGCAGGGGCGGGCCGGGTCGCCGCCGTCCGCCTGGGACACGCCGGAGGGGGTGGTGAGGAGGCGGCCGCACGGGCCACGCGGGACCACCGCGCCCGAGGGCTCCGGGGTCCTCCAGGCCCCCGGCGGGCCGTGCCGACAACCCGCCGGGGCGCACCCACCCGGCGGCGCACCGCGCGGGCGTTTCCCAACCGGGCCTGCCTCTGCGCGCCGACCCTGAGCCCGTGGACAGGGTGGCACACGCGCCGGTTCCGTGGTCCCCGGCGGCCCGTCCGACCCTCTCCCCCGCG     
G       TTATAGTTCAATTTTGCCTATTATTGTGTTTTAATTTATTCCTTTCATAATTTGAATGAATAACTTTTTACACAATGCATAAGATACTAAGAAAATGTTTTTACGTTTTCTAATCTCAGAAATTTAAAAAGTAAAATTAATAATTTTTTTTATATTTATACATATCACACGTTAATAAAATTTTTAATTGTATATAAATATCATATTAAAAAACAAATCAGCATTTATTTACAAATCGTATAGGCACTTTTAAAGCTTTTCCGCTTTGAAAATTCATATGATAATAGATTATTATTGGCATCTTTTTTAGTTAAATGATAAATATGCGATTTATTTTATGAATACTATGATAATAATAGATGTCTAGAACGTTGTATTATGTACTAAAAATATCATATATATATTAATACGCTCTTATTTCCGAGTATAAAAATGTATTTATAATATATTTAAATATCTACTTTATCCTCTTAGTTAATGACTTATTGTACATTCTATATTAAATGATGCCATCTTACTAAATTTTGGATTACCTAAATCTATTTAAGAGATCGTGCTTATTAAAAATAATTTCTGTCTAAATAAATTGTCCTTATTACTTTAGAATTTTAATAATAACTTCATATTTATAGTCCTTGTATTTACCCTAACAACATATTTTCTCAAAGGGAGGCAGTATATGGTTTCGCTAAAATAGAAATTTTTATTCGTAAAATATATTTACAAATTCTATATTGAATTTACATATTAAATACTATCAAAAAACGCTTAATAGTATTACTTCTTTAGCCAACAGATGAAAATACAAACTTTAGAAACTAAGCGAATTTTCGAAATACTTTGAATACCACCTAAAATTTTATAATTATTCTGACAAAAAGTTAAGAATATTCTTTTCATAATTATAATTTGGTTATTTAATAAGTGATACAAATTTAACAATTAATAAATATTTATTAGAGATTAATCTTCGGTACCCACGTAAAATATAATTCAATACATCGATAAGCTTGTCCTCAAGAGAGAGCAAATGTTCGTGCTAAGGATTCTTGACTAAATCGTTTTTATAACTTCGGTAGGTGTCTTGGTGATCAACAGTTCCAGAATTCGTAGGATTGCGGGATATACACAAGCGTACGGCCTTGTCCATTTCATCGGATTGAAAAACCTGTTGTTTCGATCTTACCTTACGGGACCTATCTACATGGCCCTTCGAGAAACATAGGATAGTACACAGCGTGAAGATGAACTCTACTGTTCTCCCTTTCAAGAGATTAATTCGAAACGATTAAATTGTCATTCCGTCAACTCACCGGTTGAACCTCTCTCACTTAACATGATCTGCGACTTTCTAGGGATACTCCGATTATATGACTTTGCTAAAGCATTATTGTAACGTGGGCTACTATGGTACTTAAGAGGAATAGGCAGTGAGCGACGCTGAGAGTTACTATTGTTCCAGCAAATATCCGCTCAACGTATACCGAAGTTGTATCTATTATACTGCCCACATGAGGCAGAAACCTTTGAAGAACTTGATCGTCAACAGGACAAGTATCACTGTTACATTCCTAGTAGGTGTGAATTAAAAAAGTTTATATTTAATAGACTCCTAAGTCAGCATGATCGTCCAATCAGTGGATTCAACTCACTCCCGCAACGTCCACTGTTTAAGCCTCGACACCCTTTTAGGGGTTTCATTTTGATCTAATCCTCCTTGTGTGATAAATGACTTTTGATCGTTTCGCGTGGGCCTCAGAGTGGACTTTTCAACTGGCCTAAAAGCAAGTTACCTTAGTTGAATGTAAGAAATGTAACAAAGATATGAAGGGCTAGTATCAATAACCCGTAGGCCGACGATCTTCCCGCACGCGAGGACACCGATATTTGCAGAGGTTCAGCACGTACGAAGAACTAGATTCCAAGTATACTAATGGATTTATAAGAACACCTGACCAATTTTACCACTACCATGTGAGTTAACTTAAGGCAACCGGGGTCCCTCCTGAAGCTCTCACCCACTTCGTCCATCGTCACGCGGCACCGCCTTCCCGGGTCGGAACCGGGTCGTAATGATTACGCCCATTGCATGCCGTTTAAGTACCTCCCTGAACGCTTCTCAGTCAGTCGTCTAGACGGGCATCGGGTACCGTTGCTGTTAGATTGGACATATGACGGATGCGGTCAGCGGGGACTGTCGAGCCCCGGCGATGTAAGCGATACAGCGCGCGCGGGCGGTGACTATATGTAGCAGCCCGTCGCCACGGCCGAGACTCATGGCCTGTCTGACCGTATGGGACGGCCTATTTCTGTCTAAGTCACTCACTGTCAGAAACGCAGCTGAGATCTAGCGTTCAGCCGATGCGCCCTTTCGGTTTTCCATGTAGTCACGGCAGCGGCAATGGGGCCGAGGCTTCATTCGAGGGGTCTGCACTTTGAGCGGTCACTGGATAGCTCCGTCTTCGGTGGCAAAAAGGGTGTAAATTACCCCGAGGGGAGCGCGTCCCCTAGGCTCTGTTTAGCCGGCGCCGGGCTGGGGCTCTGGTCCTGAAACCCAACCGCCTGCCACAGGATGCCGAGAAGGCGACGGCACGATATTGCCGGGTAGTTACCGCTTTACGACGCCTAGTCCCGTCTAGCAGACCCCGCCGGTAGGAAGATGTGTCAAGGCAAGGACGCGACGCCGATGTGTCTATTCGTTCAAGTTCAGCGTAGCCTCGTCCGGAGGGACGCCTACGGCCTGCCACGAAAGAGTAGGGGGGAGGACCTGACCGCTACGCCATGATCCGAGCGAAATCCTTCCACCCGGGAGACTGTATCGCAAACTTTCAGGGATTGAAGACCCGTACAGCTTCGGGGACACCGCCACGCCGACACGTGGGCCGTCGGAGTGGATCTGCTGAACGCTGCATGGGCTGTGACTTCTTTCTGGAGAAGGTAAGGCCATAGCCACGGAGTACGACCACGGCCCACTCTTAGGGGCTGGGATAGGAGCGGTCGCGGCGGCGCTCACCGCGCGGGCCGTGGCCCGGGTGGGGGCGCCTGGGCTACGCGCCCCCCGGGCCGGCCGGCGTATCGCTCACAGGCTCACCGGGTCTCCGGAGGGCATCGCCCCCGGCATTCACGGCGGCCGCGGGTTTCCATGCGTGACAGCCCTGCGGCCGACGCCATCTGCCCCCGTCCGCCCGGCGCGGAGACCCTGTGCCGGGCTGTCCGACGCGGCCGCGGGCCCACGGCCACCGGGGCCATACCCGCGTCGAGTGTGCCCCGACGGTGCTCGCTGCGCCGGCCGGCAGGGGCGCACGCCCGCCGTGCGACCTTCCCTGGGGTTCCTGGCCTCACGACTCGCTACCGCCTGGCGGCGAGCGCGTTGCGTCGAAAGTCGCCGCGTGGGGGCTATACCCCCGCAGGTGCCCCTGCGGGCGGCGCCCGCTGCCGTTCCCCCGCCGCGGGGGGCGTCGGGCGCAGTCCGCTCGAGCCCGGAGCTGGCGGGTACTGCGCTTCGGCGGACTGGGACCCACGAGCAGCCATCGGCCCCGGCCTGGCTCCCGGCCGTCTCCGGCGGCGCAGCCGGTGGTTGCGCGAGGGGCGAACCACACGCGCCGCACGTGGCGCCGTCCGCACTACGTCGCAGGGGCCGCCCCCGTCGAGCGCCCAGGACTGCCGGCGGGTGGTCGCGCTCTCAGGCACCACGAGGACCCGAGCCCCGCAGAACAGGGGCGGGCCGGGCCGCCGGCGTCCGCCTGGGACACGCCGCAGAGGGTGGTACGGAGGCGGCGGCACCGGCCACGCGGGAGCGCCGCGCCCGAGGGCTCCGGGGTCCTCCGGGACCCCGGCGGGCCGTGCCGATAACCCGCCGGGGCGCACTCACCCGGCGGCGCACCGCGCGGGCGTTTCCCAACTGGGCCGGCCTCTGCGCGCCGACCCTGAGCCCGCGGACAGGCTGTCACAGGCTCCGGTCCCGGGGTCCCCCGCGGCCCGTCCGACCCCGACCCCCGCG     
H       TAATAGTTCGATTTTGCCTGTTATTGTGTTTTAATTTATTCCTTACATAATTTGAATGAATAACTTTTTACACAATGCATAAGATATTAAAAAAATATTTTTGCGTTTTCTAATCTCAAAAATTCAAAAAATAAAGTTAATAATTTATTTTGTCTTTATACGTATCACTCATTAATAAAATTTTTAATTGTATGTATATATCATGTTAAAAAACAGATCAACATTTATTTACAAATCGTGTAGACACTTTTAAGGCTTTTCCGCTTAGAAAGTTCATATGGTAATAGATTATTATTAACATCTTTTTTAATTAAATAATATATATACAATTTATTTTATGAATACTATGATAATAATAGATATCTAGAACGATGTATTATATACTAAAAATATCATATATGTATTAATACACTCTTATTTCCGAATATAAAAATGTATTTATAATATATTTAATTATCTACTATATCCTCTTAGTTAATAACTTATTGTGCATTCTATATTAAATAATGCCGTCTTACTAAATTTTAAATTACCTAGGTCTATTTAAGAGAACGTGCTTGTTAAAAATAATTTCTGTCTAAATATATTATCCTTATTACTTTAAAATTTTAATAATAGCTTCATATTTATAGTCCTTGTATTTACCCTAACAACATATTTTCTCAAAGGAAGGCAATGTATGGTTTCGCTAAAATAGAAATTTTTATTCGTAAGATATATTTACAAATTCTATATTGATTTTACATATTAGATACTATCAGAAAACGCTTAATAGTATTACTTCTTTAGCCAACAGGTAAAAGTACAAACTTTAAAAACTAAGCAAATTTTCAAAATACTTTGAATACCACCTAACATTTTATAATTATTCTAACAAACAGTTAAGGGGATTCTTTTCGTAATTATAATTTGGTTATTTATTAAGTAATACAAATTTAACAGTTAATAAATATTTATTAAAAGTTAATCTTCGGTACCCACATAAAATATAATTCAATACATCGATAGGCTTGTCCTCGACAGAAAGCAAATGCTCGTGTTAAGAATTCTTTAATGAATCGTTTTTATATCTCCGGTAGATGCCTCGGAGATCAATAGTTCCAGAATTTGTAAGACCGGGGGATACACACAAGTGTACGGCCTTGTCCATCTCATCGGATTGAAAAACCCGTTGTTTCGGTCCTACCTTACGGGGCATATCTACATGGCCCTTCTAGAAGCATAGGACAGTACGCAGCATAAAGGTAGACTCTGTTGTTCTACCTTTTAAGAGATTAGTTCGAAATGATTGAATTGTCATTCCATTAACTCATCGGTTGAACCTTTCTTACTTAACACGATCTGCGATTTTGTAGGTATACTCCGATTATATGACTTTACTAAAACATTATTGGAACGCGAGCTACTTTGGTAATTAAGAGGAACAAGCAGTGAGCGGTACTGTGGGTTACTATTGTTCCAGCAAATATCTGCTCAGCGCATACCGAAGTTGTATTTATGATATAGCCCACATGAGGTAGAAATCTTTGAAGAACTTGATCGTCAAAAGAAGTAGTATCACTGTTACATTACTAATAGGTGTGTACTAAAACAGTATATATGTAACAGCATCCTAGATCAGCATGATCATTCAATCAGTGGACTCAACTCACTCCCACAACGTCCATTGTTCAAGCCTTAATACCCTTTTGGGGGTTTCATTTTGATCTACTCCTCCTTGTGCGACAAATGACTTTTAATCGTTTCGCGTGGGCCTAAGATTGGACTTTTCCACTGACTTGAAAACAAGCTACCCCAGTTAGATGTGAGTAATGTGACCATGATATGGAGGGCTAATATCAATAACTCGTAGGCAGATGATATTCCTGCATGCGAAGACACCGATATTTGCAGAGGTTCAGTACGTACGAAGGATTAGATTTCAGCTATACTAACAGATTTGTAAGAACACCTGACCAATTTTACTCCCACCATGTGACTTAACTTAAGACGACCGGGGTACCTCCTGAAGCTCTCACCCACTTCGTCCATTGTTGCACGGCACCTCCTTCCCGGGTCGGAACCGGGTCGTAATGGTTACACCCGTCGCAAGCCATTGAAATCCCTCCCGGTACGCATCTCAGTCAGTCGTTTAGACGGGCACCGGGTACCGTTACTGTGCGATTGGACTTATGACAGAGCCGGTCAGCGAGGATTGTCAAGGCCCGGCGATGCGAACGAAACAGCAAGTGCGAGCAGTGACTATCTGTGGCTGCCCGTCGCCGCGGCCGAGGCTCGTGGCCTGTCTGGCCGTATGGGCCAACCCATTTCTGCCTAAGTCACTCACTGTCAGGAACCCAGCTGAGATCTAGCGCTCAGCCGATGCGCGCTTTCGGTTCTCCATGCGGTTACGGTGGCGGCACTGAGGCCGAGGCTTCATTCGAGGGGTCTGCACTTTGAGCGGTCACTGGATAGCTCCCTCCTCGGTGGCAAATAGGGTATAGAATTGTCGGAGGGGAGCGCGTTCCCTAGGCCCTGTTTAACCGGCGCGGGGTTGGGGCTCTGGTCCTGGAACCCCACCGCCTGCCACAGGTTGCGGGGAAGGCGACGGCACGATCTTACCGGGTAGGTGCCGCTTTACAACGCCTAGGCCCGTCTAGCAGACCCCGCCGGTAGGAACATGCGTCAAGGCGGGGATGCGACGACGATACGTCTGTTGGTTCAAGCTTAGCGCAGCCTCGTCCGGAGGGACGACCACGGCCTGCCACAAAAGAGTAGGGGGAAAGACCTGACCGCTACGCCATGTTCCGAGCGAAATCCTTCCCCCAGGGACACTGTATAGCGAACTTTCGGGGAGTAAATACCCGTACAGCTTCGGGGACACCGTGACGCCGGCACGTGGGCCGTTGGACTGGATCTGCTGAACGCTGGATGGGCTATGACTTCTGTCTGTAGAAGGTAGGGCCCTAGACACGGCGTACGACCACGGCCCGCGCGTAAGGAATGGGATATGAGCGGTCGCGGCCGCGCGCACCGGGCGGGCCGCGTCCCGGGTGGGGCCGCCTGGACTACGCGCGCCCCGGGCCGGCCGGCGTGACGCTCGCAGGCTCACCTCGTTTCCGCAGGGGATCGCCCCCGGCACTCACGGCGGTCGCGGGTCTCCATGCGTGACAGCCCTGGGGCCGACGCCATCTGCCCCCGGCCGCCCGGCGCGTAGACCCCGTGCCCGGCTGTCACACGCGGCCGCAGCCGCACGGGCGCCGGGGCCACCCCCCCGGCGAGTGTGCCGCGACTGTGCTCTCTGCGCCGGCCCGCAGGGGCGTACTCCCGCCGGGCGACCTTCCTTGGGGGTCCTGGCCTCACGACGCGGCCCCGCCCGCCGGCGAGCGCGTTCCGTCGGAAGTCGCCGCGTGGGGGCTATACCTCCGCAGGGGCCCCTGCGGGCCGCGCCCACTGCCGTTCCCCCCCCGCGGCGGGCGTCAGGCGCGGCCCGCCCGTGCCCGGGGCTGGCGGATACTGCGCTGCGGCGGGCTGGGACCCACGAGGAGCCATCGGCCCCGGCCTCCCTCCCAGCGGTCTCCGGCCGTGCGGCCGGGGGTTGCGCGAGGGACGAACCACACGCGTCGCACGCACCACCGCCCGCACAGCGCCGCGGGGGCCGCCGCCGTGGAGCGCCCAGGACTGCCGGCGGGTGATCGCGCTGTCAGGCACCACGAGCACCCGAGCCCCGGAGAACAGGGGCGGGGCGGGCCGCCGGCGTCCGCCTGGGACACGCCGGAGGGGGTGGTGAGCAGGCGGCCGCACGGGCCACGCGGGAGCGCAGCGCCCGAGGGCTCCGGGGTCCTCCGGGGCCCCGGCGGGCCGTGCCGACAACCCGCCGGGGCGCACCCACCCCGCGGGGCACCCCGCGGGCGTGTCCCAACGGGGCCTGCCTCTGCGCGCCGATCCTGAGCCTGTGGACGGCCTGGCACAGGCTCCGGTGCCGAGGTCCCCCGCGGCCCGTCCGACCCCGGCCCCCGCG     
I       TTATAGTTCGATTTTGCTTATTATTATGTTTTAATTTGTTCCTTGCATAATTTGAATGAATAACTTTTTACACAGTACATAAGATATTAAAGAAGTATTTTTACGTTTTCTAATCTCAAAAATTTAAGAAGTAAGATTAATAATTTCTTTTGTCTTTATACATATCACTCATTGATAAAATTTTTAATTGTATATAAATATCATGTTAAAAAACAGATCAGCATTTATTTACAAATCGTATAGACACTTTTAGGGCTTTTCCGCTTAGAAAATTCATATGATAATAGATTATTATTAACCTCTTTTTTAATTAAATGATATATATGCAATTTGTTTTATGAATACTGTAATAATAGTAGATATCTAGGACGATGTATTGTATACTGAAAATATCATATATATATTAATACACTCTTATTTCCGAATATAAAAATGTGTTTATAATATATTTAATTATCTACTTTATCCTCTTAGTTAATAACTTATTGTACGTTCTATATTAAATGATGCCATCTTACTAAGTTTTAAATTACCTAAATCTATTTAAAAGGTCGTACTTGTTAAGAATAATTTCTGTCTAAATGAGTTATCCTTATTACTTTAAAATTTTAATGATAGCTTCATATTTATAGTCCTTGTATTTACCCTAGCAGCATATTTTCTCAAAAGAAGACAGTATGTGGTTTCACTAAAGTGGAAATTTTTATTCATAAAATATATTTACGAGTTCTATATTAGGTTTACATATTAAATACTATCAAAAAACACTTAATAATATTACTTCTTTAGCCAGCAAATAAAAATACAAGCTTTAGAAACTAAACGAATTTTCGAAATACTTTAAGTACCACCTAAAATTTTATAATTATTCTGGCGGAAGATTAAAAGAATTCTTTTCATAATTATAATTTAGTTATTTAATAAGTAGTGCAAATTTAACAGTTAATAAATATTTATTAAAGATTAATCTTCAGTACCCTCATAAAATATAATTCAATACATCGATGTGCTTGTCCTCAACAGAAAGCAAATGTTCGCGCTAAAGATTCTTTATCAAATCGCGTTTATATCTACGGTAGGTGCCTCGGAGATCGATAGTTCCTGAATTTGTAGGATGGCGGGATACACACAAGAGTACGGCCTTGTCCATCTCATCGGAATGAGAAACTTATTGTTTCGATCTCACCTTACAGGACGTATCTACACGGTCCTTCGAGACACATAATATAGTGCGCAGCATAAAGATAGACCTTATTGTTTTGCCTTTTAAAAGACTGATCCGAAATGATTAATTTGTCATTCCATTAACTCATTGGTTGAACCTTTCTCACTTACCATGATCTGCGATTTTCTAGGGATACTCCGATTATATTACTTTACTAAAACATTATTGTAATGAGAGCTATTATGGTAATTAAGAGGAACAGGCAGTGGGCGGCACTGAGAGTTACTATTGTTCCAGCAGGTATCTGCTCATCGCGTATCGAAGTTGTATTTATTATATTGCCCATACGAGGCAGAAAGCTTTGAAGAACTTGATCGTCAATGGGAATAGTATCACTGTTACATTACTAATAAGTATGGACTAAAACAGTTTATATTTAATAGCATCCTAGGTCAGCATGGTCGTCCAATCAGTGGACTCAATTCATCCCCACAACGCCAGTCGTTGAAGCCTTAATAACCTTTTAGGGGTTTCATTTTGATCTATTCCTCCTTAGGTGATAAATGACTCTTGATCGTTTCGTGTGGGGCTCGGAATGGGCTTTTCAAATGGCCTAAAAGCAAGTTACCATAGTTGAATGCGAGCAATGTGACCATGATATGAAGGGCTAACATCATTAACTTGTAGGCAGAAGATCTTCCCGCACGCGAGGACACCGATATTTGCAGAGATTCGGCACGTATGAAGGATTAAATTTCAGGTGTACTAATAGATTTATAAGAACACCTGATCAATTCTACTACCACCATGTGACTTAACTTAAGGCGACCGGGGTACCTCCTCATGCTCTCACTCACTTCGTCCCTTGTCGCGCGGCACCTCCTTCCCGGGCCGGAACCGGGTCGTTATGGTCACGCCCGTAGCAAGCCGTTCAAGTACCTCTCGGGACGCCTCTCAATCAGTCGTTTAGACGGGCACCGGGTACCGTTCCTGTGTGGTTGGACCTATGACAGATGCGGTCAGCGGGGATTGTCAAGACCCGGCGATGTGAGCGAAACAGCAGGCGCGAGCCGTGACTATCTCTAGCTGCCCGTCGCCCCAGCCGAGACTCGTGGCCTGCCTGGCCGTATGGGCCGGCCCATGTATGCCTAAGTCACTCACTGTCAGAAACGCAGCTGAGATTTAGCGTTCAGCCGATGCGCGCTTTCGGTTTTCCATGTGGTCACGGAAGCAGCAATGAGGCCGAGGATTCATTCGAGGGGTCTGCACTTTGAGCGGTCACTGGATAGCTCCATAATCGGTGGCAAAGAGCATGTAAATCGCCCAGAGGGGAGCGCGTCCCCTAGGCTCTGCTTAACCGGCGCAGGGTTGGGGCTCTGTTCCTGGAACCCAACCGCCTACCACAGGCTGTGGTGAAGGCGACAGCACGGCATTGCCGGGTAGGTGCCGCTTTGCGACGCCTATGCCCGTCTAGCAGACCGCGCCGGTAGGTGGATGGGTCAAGGCGAGGACGCGGCGACGATGAGTCTGGTCGTTCAGGCTCAGCATAGCCCCGTCTGAAGGGACGCCTACGGCCTGCCGCGAAAGAGTAGGGGGGAAGACCTGACCGCTCCGCCATGATCCGAGCGAATTCCTTCCGCCGAGGAGACTATATCGCGAACTTTCAGGGATTAAAGACCCGTACGGCTTCGGGGACACCGCAACGCCGGCGCGTGGGCCGTCGGAGTGGATGTGCTGAACGCTGGATGGGTTTTTACTTCTGTTTGAAGAAGGTAAGGGCTTAGACACGGCGTACGACCACGTCCCGCGCTTGGGGGATGGGATAAGAGCGGCTGCGGCTGCGCACACCGCGGGGGCCGTGGCCCGAGTGGGGGCGCCGGGACTACGCGCCCCCCCGGCCGGGGGGCGTGCCGCTCGCAGGCTCACCCGGTCTCCGGAGGGTACCGCCCCCGGCACTCACGGCGGCCTCGAGTGTCCATGCGTGACACCCCTGGGGCCGACGCCATCTGCCCCCGGCCGCCCGGCGCGCAGACCCTGTGCCGGGCTGTCGCGGGCGGCCGCGGGCCCACGGCCGCCGGGACCAGCCCCACGGCCAGTGTGCCTCGACTGTACTCCCTGCGCCGGCCCGCAGGGGCGTGCGCCCGCCGGGCGACCTTCCCTGCGGGTCCGGGCCTCCCGACGCGCGTCCGCCCGGCGGCGAGCGCGTTGCGGCAGAACTCGCCGCGTCCGGGCTATACCCCCGCAGGGGCCCCTGCGGGGGGCGCCCACTGCCGTTCCGCCCCCGCGGCGGGCGTCGGGCGCGGACCGTCCGAGCCCGGGGCTCGCCGTTACTGCGCTACGGCGGGCTGGGACCCTCGAGTAGCCATCGGTCCCGGCCCACCTCCCAGCCGTCTCCGGCGGCGCCGCCGGGGGTTGCGCGAGGGGCGAATCACACGCGCCGCACGAGACGCCATCCGCCCCGCGTCGCAGGGGCCCCCCCCGTTGAGTGCCCAGGACTCCCGGCGGGTGGTCGAGCTGTCAGGCACCACGAGGACCCAAACCCCGCAGAACAGGGGCGGGCCGGGCCGCCGGCGTCCGCCGGGGACACGCCGCAGAGGGTGGTGAGGAGGCGGCCGCACCGGCCACGCGGGAGCGCTACGCCCGAGGGCTCCGGGGTCCTCCCGGGCCCCGGCGGGCCGTGCCGACAACCCGCCGCGGCGCACCCACCCGGCGGGGCACCCCGCGGTCGTGTCCCAACCGGGCCTGCCTCTGCGCTCCGACCCTGAGCCCGCGGACGGTCTGCCACAGGCGCCGATGCCGAGGTCCCCCGCGGCCCGTACGACCCTGGCCCCCGCG     
J       TTATAGTTCAATTTTGCCTATTATTATGTTTTAATTTATTCCTTACATAATTTAAATGAATAACTTTTTACACAATGCATAAGATATTGAAAAAGTATTTTTGCGTTTTCTAATCTCAAAAATTTAAAAGGTAAAGTTAATAATTTCTTTTGTCTTTATACATATCACTCATTAATAGAATTTTTAATTGTATATAAATATCATGTTAAAAAACAGATCGGCATTTATTTACAAATCGTATAGACACTTTTAAAGCTTTTCCGCTTAGAAAATTCATATGATAGTAGATTATTATTAACCTTTTATTTAGTTAAATAGTATATGTACAATTTATTTTATGAATACTATAATAATAATAGATATCTAGAACGGTATATTGTATACTAAAAATATCATATATATATTAATACACTCTTATTTCCGAATATAAAAATGTATTTATAATATATTTAGTTATCTACTTTGTCCTCTTAGTTAGTAACTTATTATACATTCTATATTAAATAGTGCCATCTTACTAAGTTTTAAATTGCCTAAATCTATTTAAAAGATCGTGCTTGTTAAAAGTAATTTCTATCTAAATAAATTGTCCTTATTACTTTAAAATTTTAGTGATAACTTCATGTTTATAATCCTTGTATTTACCCTAACAACATATTTTCTCAAAGGAAGACAGTATGTGGTTTCACTAAAATAGAAATTTTTATTCATGAAATATATTTACAAATTCTATATTGAATTTACATATTAAATACTATCAAAAAACGCTTAATGATATTACTTCTTTAACCAACAAATAAAAATACGAACTTTAGAAACTAAGCGAGTTTTCGAAATACTTTAAATACCGCCTAAAATTCTATAATTATTCTGAAAGAAAGTAAAAGGAATTCTTTTCATAATTATAATTTAATTGTTTAATAAATAGTACAAGTTTAACAGTTAATAAATATTTATTAAAGGTTAATCTTCGATACCCACATAAAATATAATTCAATACATCGATATGCTTGTCCTCAACAAAAAGCAAATGTTCGTACTAAGGATTCTTTATCGAACCGTTTTTATATCTTCGGTTGGTGCCCTGGAAATCGATAGTTCCTGGATTTGTAGAATCGAGGGATACCCGCAAGCGTACGGCCTTGTCCCTTTCATCGGATTGAAAGACTTATTGTTTCGATCCTACCTTACAGGAGATATCTACACGGTCCTTCGAGAAACATAGGATAGTATGCAGCATAAAGATAGACTTTATTGTTTCGCCTTTTAAGAGATTAATTCGAAATGATTAGGTTGTCATTCCGTTAACTCATCGGTTGAACCTTTCTCACTTACCATGATCTGCGGTTTTCTAGGGATACTCCGATTATATGACTTTACTAAAACATGATTGTATCGCGAACTACCGTGGTAGTTAAGAGGAACAGGCAGTGGGCGGCGCCGAGAGTTACTATCGTTCCAGCAAGTATCTGCTCAATGCGTACCGAAGTTGTATTTACTATATTGCCCACATGAGGCAGAAAGTTTTGAAGAACTTGACCGTCAACGGGATTAGTAACACTGTTTCTTTACTAATAGGTATGGATTAAAACAGCTTATATTTAACAGCATCCGAGTTCGGCATGGTCGTTCAATCAGTGGACTCAACTCACTCACATGACGCCCATTGTTCGAGCCTTAATAACCTTTTAGGAGTTTCATTTTAATCTACTCCTCCTTGTGTGATAAATGACTTTTAATCGTTTCGTGTGGGTCTCGGTGTGGACTCTCCGACTGGCCCCAGAACAAGTTACCTGAGTTGGATGTGAATAATGTGCCCCCGATATGAAGGGTTAGTATCAGTAACTCGTAGGCAGAAGGTCTTCCCGCACGCGAGGACACCGATATTTGCAGAGGTTCAGCACGTATGAAGGATTAGATTTCAGGCATACTAATAGATTTATAAGAACACCCGACCAGTTTTATTGCTACCATATGACCTAACTTAAGCCGACCGGGGTACCTCCTGACGCTCCCACCCACTTGATCCATTGTCGTTTGGCACCTGCGTCCCGGGTCGGAACCGGGTTGTAGTGATGACGCCCGTGACAAGCCGTTTAAAAACTTCGCGGAACGCTTCTCAATCAGTCGTTTAGACGGGCATCGGGTACCGTGGCTGTGTGATTGGACCTATGACCGATCCGGTCATCGGGGATTGTCAAGACCCGGCGATGTGGGCGAGACAGCGGGTGCGAGCGGTGACTATCTTTAGCTGCCCGTCGCCCCGGCCGAGAGTCGTGGCCTGGCTGGCCGTATGGGCCAACCCATTTCTACCTTAGTCCCTCACTGTCAGGAACTCAGCTGAGAGTTAGCGCTCAGCCGATGCGCGCTTTTGGTTTTCCATGCGGTCACGGTAGCAGCAATGAGGGCGAGGCTTCATTCGAAGGGTCTGCACTTTGAGCGGTCACTGGATAGCTCCATCTTCGGTGGCAAAGAGCGTTTAAATCACCCAGAGGGGAGCGCGTTCCCGAGGCCCTGTTTAACTGGCGCAGGGCTGGGGCTCTGCTCCTGGTACCCAACCGCCTGCCACAGGTTGCGGGGAAGGCGACGGCACGGTATTGCCGGGTAGGTGCCGCTTTACGACGCCTATGCCCGTCTAGCAGACCCCGCCGGTAGGTGGGTGGGTCAAGGCGAGGACGCGGCGGCGATATGGCTGATCGTTCAAGTTCAGCATAGCCTCGTCCGGAAGGACGCCAACGACCTGCGACGAAAGATTAGGGGGAAAGACCTGACCGCTACTCCATGGTCCGGACGAAGTCCTTCCGCCGAGGACATTGTATCGCCAACCTTCAGGGATTAAAGACCCGTACGGCTTCGGGGGCACCGTTACGCCGGCGCATGGGCCGTCGGATTGAATCTGCTGGACGCTGGATGGGTTATAACTTCTTTCTGAAGACGGTAGGGCCTTAGACGCAGCGTACGGCCACAGCCCACGCTTAGGGGATGGAATAAGAGCGGCAGCGGCCGCGCCCACCGCGCGGGCCGCGTCCCGATTGGTGACGCCCGGGCTACGCGCCCCCCAGGCCGGGGGGCGTGGCGCTCGCAGGCTCACCCGGTCTCCGCAGGGCAGCGCCCCCGGCACTCACGGCGGCCTCGGGTGTCCATGCGTGACAGCCCTGGGGCCGACGCCATCTGCCCCCGGCCGGCCGGCGCGCAGACCCTGTGCCGGGCTGTCGGACGCGGCCGCGGCCCCACGGTCGCCGGGGCCAGGCCCGCGACCAGTGTGCCTCGACAGTGCTCTCTGCGCCGGCCCGCAGGGGCCCACACCCGGCCTGCGACCTTCCTTGTGGATCCCGACCTCACGGCCCGCCGCGGCCCACCGGCGAGCGTGTTGCGCCGGAAGTCACCGCGTGGGGGCTATACTTCCGCAGGGGACCCTGCGGGTGGCGCCCACTGCCGTTCCCCCTCCGCTGCGGGCGCCGGGCGCGGGCCGCCCGAGCCCGGCGCTCGCGGTTACTGCGCTAGGGCGGGCTGGGACCCACGAGCAGCCATCGGTCCCGGCGTAGCTGCCGGCCGTCTCCGGCCGCGCGGCCAACGGTTGCGCGAGGGACGAACCACACGCGCCGCACGCGGCGCCGTCCGCGCCGCACCGCAGGGGCCACCCACGTCCAGCGCCGAGGACTGCCAGCGGGTGATCGTGCTGTCAGGCACCACGATGACCCGAGCCCCCTAGATCAGGGGCGGGCCGAGCCGCCGCCGTCCGCCGGGGACACGCCGCAGGAGGTGGTGAGGAGGCGGCCGCACAGGCCACGCGGGACTTCCGCGCCCCAGGGCTCCGGGGTCCTCCGGGGCCCCGGCGGGCCGTACCGACAACCCGCCGCGGCGCACCCACCCGGCGGTGCACCGCGCGGGCGTGTCCCAACCGGGTCGGCCTCTGCGCGCCGAGCCTGAGCCCGCGGACAGGCTGCCACAGGCCCCGGTACCGGGGTGCCCCGCGGCCCGTCCGACCCTGGCCCCCGCG     
K       TTATAATTCAGTTTTGCCTATTATTATGTTTTAGTTTATTCCTTACATAATTTAAATGAATAACTTTTTACAAAATGCATAAGATATTAAAAAAATGATTTTACGTTTTCTAATCTCAAAAATTTAAGAAAAAAAGTTAATAATTTGTTTTGTCTTTATACATATCACTCATTGATAAAATTTTTAATTGTATATAAATATCATATTAAAAAACAGATCGACATTTATTTACAAATCGCATAGACACTATTAAGACTTTTCCGCTTAGAAAATTCATATGATAATAGATTATTATTAACCTCTTTTTTAGTTAAATGATATATATACAATTTGTTTTATGAATACTGTAATAATAATAGATATCTAGGACGATGTATTATGTACTGAAAATATCATATATATATTAATACACTCTTATTTCCGAATATAGGAATGTATTTATAATATATTTAATTATCTACTTTATCCTCTTAGTTGATGACTTATTATACATTCTATATTAAATAATGCCGTCTTACTAAGTTTTGAATTACCTAAATCTATTTAAAAAATCGTGCTTGTTAAAAATAATTTCTGTCTAAATAAATTGTCCTTATTACTTTAGAGTTTTAATAATAGCTTCATATTTATAATCCTTGTATTTGCCCTAACAACATATTTTCTCAAAGGGAGACAATATGTGGTTTCACTAAAATAGAAATTTTTATTCATAAAATATATTTACAAATTCTATAATGAATTTACATATTAAATACTATCAGAAGACGCTTAATAATATTACTTCTTTAGCCGGCAAATAAAAATACGAACTTTAAAAGCTAAGCAAATTTTCGAAGTGCTTTAGTTACCACCTAGAATTTTATAATTATTCTAACAGAAAATTAAAAGGATTCTTTTCATAATTATAATTTAGTTATTTAATAAGTAGTACAAATTTAACAGTTAATAAATATATATTAAAGGTTAATCTTCAGTACCCACGTACAATATAATTCAATACATCGATATGCTTGCCCTCAACAGAAAGCAAATGTTCGTGCTAAGAATTTTTTATGAAATCGTTTTTATATCTCCGGTCGATGCCTCGGAGACCAACAGTTCCCGAATTTGTAGGACCGCGGGATATACACAAGCGTACGGGCTTGTCCATTTCATCGGATTGAAAAACTTGTTGTTTCGATCCTACCTTACAGGACATATCTACATGGTCCTTCGAGAAATATAAGATAGTAAGCAGCATGAAGATAGACTTTATTGTTCTACCTTTTAAAAAATTACGTCGAAATGATTAAATTGTCATTCCGTAAACTCACCAGTTGAAACTTTCTTACTTACCATGATCCGCGACTTTTTAAGGATACTCCGATTATATGACTTTACTAAAACATGATTGTAACGCGAGCTACTATGGTTATTAAGAGGAACAGGCAGTGTGCGACTCTGAGTGTTACTATTGTACCAGCAAGTACATGCTCAACGCATACCGCAGTTGTATCTGCTATATTGCCCACACGAGGCGGAAAACTTTGAAAAACTTGATCGTCAATGGGAATAGTATTACTGTTACATTACTACTAAATATGAATTAAAACCGTTTATATTTAATAGCATCCCAGGCCAGCATGGTCGTTCGATCAGTGTACTCAACTCACTCCCACAACGCCCATTGTTCGAGCCTTAATAACCTTTTAGGGGTTTCATTTGGATCTACTCCTCCTTGTGGGATAAATGACTCTTAATCGTTTCGCGTGGGTCTCAGGGTGGACGTTTCAACTGGCCTAAAAACAAGTTACCCCAGTTGAATGTGAGTAATGTGACCGTGATATGAAGGGCTAATATCAATAACTCGTAAGCAGAAGATCTTCCCGCACGCGAAGACACCGATATTTGCAGAAGTTCGGCACGTATGAAGGATTAAATTTCAGGTGTATTAACAGATTTGTAAGAAAACCTGACCAATTTTACTCCTACCGTGTGACTCAACTTAAGACAACCGGGGTACCTCCTGACGCTCTCAGTTACTTCTTCCATTGTCGCGTGGCACCTTCATCCCTGTTCGGAACCGGGTTTTCATGGTTACGCCCGTAGTAAGCCGTTGAAATACCTCCCAGAACGCGTCCCAATCAGTTGTTTAAACGGGCACCGGGTACCGCTGCTGCGTGGTTGGACTTATGACAGATGCGGTCAGCGGTGAGTGTCAAGGCTCGGCGATGTGAGCGAGTCAGCAGCTGCGCGCAGTAGCTATCTGTAGCTGCCCGTCGCCCCGGTCCAGACTCTTGGCCTGTCTGGCCGTATGGGCCAGCCCATCTCTGCCTGAGTCACTCACTGTCAGAAACACAGCTGAGATCTAGCGCTCAGCCGATGCGCGCTTTCAGTTTTCCATGCGGTCACGATAGCGGCACTGAGGCCGAGGTTTCATTCGAATGGTCTGTACTTTGAGCGGTCACTGGATAGCCACGACCTCAGTGGCAAAGAGCATGTAAATCGGCCAGAGGGGAGCTCGTTCCGTAGGCTTTGTATAACTGGCGCAGTGGTGGGGTTCTGGTCCTGGAACCCAACCGCTTGCCTCAGGTTGCGGGGAAGGCGACGGCACGGTATTGCCGGGTAGGCGCCGCTTTACGACGCCTTGGCCCGTCTAGCAGACCCCGCCGGTAGGAACGTGGGTCAAGGCGGGGGCGCGGCGTCGATGAGTCTGTTTGTTCAAGTTTAGCATAGCCTTGTCCGAAGGGACGCCTACGGCCTGCCACGAAAGAGTAGGGGGAAAGACCTGACCGCTACGCCATGATCCCAGCGAAATCCTTCCGCCGAGGAGACTGTATCGCCAACCTTCAGGGATCAAAGACCCGTACAGTTTCGGGGGCACCGTAACGCCGGCGCGTAGGCCGTCGGACCGGATCTGCTGGACGCTGGATGGGCTATGACTTCTCTCTGGAGAAGGTAAGGCCTTACGCACGGCGTACGACCACAGCCCGCGCTTAGGGATTGGAATAGGGGCGGCTGCGGCCGCGCGCACCGCGCGGGCCGCGTCCCGAGTGGGGTCGCCCGGACTACGCGCGCGCCAGGGCGGGGGGCGTGGCGCTCGCAGGCTCACCCGGTCTCCGTAGGGCACCGCCCCCGGCAGTCACGGCGGCCTCGTGTGTCCATGCGTGACAGCCCTGCGGCCGACGCCATCTGCCCCCGGCCGCCCGGCGCGGAGACCCGGTGCCGGGCTGTCGTCCGCGGCCGCAGCCCCACGGCCGCCGGGGCCATACCCGCGCCCAGTGTGCCGCGACGGTGCTCCCTGCGCCGGCCCGCAGGGGCGCCCGCCCGGCGCGCGACATTCCTTGCGGGTCCCGGCCTCGCGCCGCGCCCCAGCCCCCCGGCGAGCGCGTTGCGGCGTAAGTCGCCGCGTTGGGGCTATACCTCCGCAGGGGCCCCTGCGGGGGGCGCCCACTGGCGTTCCGCCCCCGCGGCGGGCGCCGGGGGCCGGCCGACCGAGCCCGGGGCTGGCGGATACTGCGCTGCGGCGGGCTGGGACCCACGAGTAGCCATCGGTCCCGGCCGACCTGCCAGCCGTCTGCGGCGGCGCGCCCCGCGGTTGCGCGAGGGCCGAACCACACGGGCCGCACGAGGCGCCATCCGCGCTGCGTCGCGGGGGCCCCCCTCGTTGAGCGGCGAGGACTACCGGCGGGTGATCGCGCTTTCAGACACCACGAAGACCCCACCCCCGCAGAGCAGGGGCGGGCCGGGCCGCCGGCGTCCGCCCGGGACACGCCGCAGCCGGTGGTGAGGAGGCGGCCGCACGGGCCACGCGGGAGCTCGGCGCCCGAGGGCTCCGGGGTCCTCCGGGACCCCGGCGGGCCGTGCCGACAACCCGCTGGGGCGCACCCACCCGGCGGGGCACCGCGCGGGCGTGTCCCGACCCGGCCTGCCTCTGCGCGCCGACCCTGAGCCCGCGGACAGGGTGGCACAGGCCCCGGTCCCGAGGTCCCCCGCGGCCTGTCCGACCCTGGCCCCCGCG     
L       TTATAGTTCAATTTTACCTATTATTATATTTTAATTTATTCCTTACATAATTTAAATGAATAGCTTTTTACACAATGCATAAGATATTAAAAAAATAATTTTGCGTTTTCTAATCTCAAAAATTTAAAAAATAAAGTTAATAATTTATTTTGTCTTTATACATATCACTCATTAATAAAATTTTTAATTGTATATAAATATCATGTTAAAAAACAAATCGACATTTATTTACAAATCGTATAGGCACTTTTAAGGCTTTTCCGCTTAGAAAATTCATATGATAATAAATTATTATTAACCTCTTTTTTAGTTAAATAATATATATACAATTTATTTTATGAATACTATAATAATAATAGATATCTAGAACGATGTATTATATACTAAAAATGTCATATATATATTAATACACTCTTATTTCCGGATATAAAAATGTATTTATAATATATTTAATTATCTACTTTATCCTCTTAGTTAATGACTTATTATACATTCTATATTAAGTAGTGCCATCTTACTAAATTTTGAATTACCTAAATCTATTTAGAAGGTCGTGCTTGTTGAAAATATTTTCTGTCTAAATAAATTAACCTTATTACTTTAGAATTTTAATAATAGCTTCATATTTATAATCCTTGTATTTACCCTAACAACAAATTTTCTCAAGGGAAGACAATATGTGGTTTCACTAAAATAAAAATTTTTATTCATAAAATATATTTACAAATTCTATATTAAATTTACATATTAAATAATATCAAAGAACGCTTAATAGTATTACTTCTTTAGCCAGCAAGTAGAAATACGAACTTTAGAAACTAAACAAATTTTCGAAATACTTTAAGTACCACCTAAAATTTTATAATTGTTCTGACAAAAGATTAAAAAAATTCTTTTCATGATTATAATTTAGTTATTTAATGAATAGTACAAATTTAATAGTTAATAAATATTTATTAAAGATTATTCTTCAATACCCACATAAAATATAGTTCAATACATCGATATGCTTGTCCTCAACAGGAAGCAAATGCTTGTGCTATAGATTCTTTACCGAATCGCTTTTATATCTTCGGTAGGTGCCTCGGAGATCAATAGTTCCTGGATTTGTAAAATCGGGGGATATACACAAGCGTACGACCTTGTCCATTTCATCGAATTGAGAAACTTATTGTTTCGATCTAACCTTACGGGACTTATCTACATGGTCCTTCGAGAAATATAGGATAGTACGCAGCCTAAAGATAGACTCTATTGTTTTGCCTTTTAAGAGAATAATTCGAAACGATTAAATTGTCATTCCGTTAACTCTTCGGTTGAACCTTTCTCACTTACCATGATCTGCGATTTTATAGGGATACTCCGATTATATGACTTTACTAAAGCATTATTGTAACGCGAACTACTCCGGTTATCGGGAGGAACAGGCAGTGTGCGGCGCTGAGAGTTACTATTGTTCCAGTAAATATCCGCTCAACGCAAACCGGAGTTGTATTTGTTATATTACCCATACGAGGCAGAAAACTTTGAAGAACTTGATCGTCAGTAGGAATAGTACCACTGTTACATTACTAATAGGTATGGATTAAAACCGATCATATTTAATAGCGTCCTAGGTCAGCATGATCGTCCAATCAGTGGACTCAACTCACTCCCACGACGCCCATTGTTTGAGCTTTAATAACCTTTTAGGGGTTTCATTTTGATCTACTCCTTCTTGCGTAACAAATGACTCTTAATCGTTTCGCGTGTGTCTCAGAATGGACTTTTCAACTGGCCTAAAAACAAGTTACCCTGGTTGGATGTTAGTCATGTGACCACTATATGCAGGGCTAATATCAATAACTCGTAGGCGGAAGATTTTCCCGCACGCGAGGACATCGATACTTGCAGAGGTTCAGCACGTATGAAAGACTAGACTTCAGGTGTACTAATAGATATATAAGAACACCTGACCAATTTTACTCTTACTATGTGGCTTAACTTAAGGCAACCGGGGTGCCTCCTGAAGCTCTCAGTCACTTCGTCCGTTGTCGCGCGGCACCTGCCTCCCGGGTCGGAACCGGGTCGTGACGGTTACGCCCGTCGTAAGCCGTTTAAATACTTCCCAGAACGCCTCTCGCTCAGTCGCTTAGACGGGCACCGGGTACGGTTGCTGTGTGATTGGACTTATGACAAATCCGGTCAGCGGGGATTGTCAAGACCCGGCGATGTGGACGAAACAGCTGCTGCGAGCTGTGGCTATCGCTAGCTGCCCGTCGCCCCAGCCGAGACTCGTGGCCTGTCTGGCCGTATGGGCCGGCCTATTTCCGCCTAAGTCCCTCACTGTCAGAATGTCAGCTGAGATCTAGCGCTCAGCCGACGCGCACTTTCGGTTTTCCATGTGGTCACGGAAGCGGCAATGAGGCCGAGGCTTCATCCGAAGGGTCTGCACTTCGAGCGGTCACTGGATAGCTCCGTCCTCGGTGGCAGAAAGCGTGTGAATCACCCGGAAGGGACCGCGTTCCTTAGGATCTGCTTAACTGGCGCGGGGTTGGGGCTCTGTTCCTGAGACCCAACCGCCTCCCTCCGGGTGCGGGGAAGGCGACGGCACGGTATTGCCGGGTAGGTGCCGCTTTACGACGCCTAAGCCCGTCTCGCAGACCCCGCCGGTAGGAGGATGTGTCAAGGCGGGGACGCGGCGGCGATACGTCTGTTCGTTCAAGTTCAACATAGCCTCGTCCGAAGGGACGCCTACGGCCTGCCACGAAAGAGTAGGGGGAAAGACCTGACCGCTACGCCATGGTCCGAACGACATCCTTCCGCCGGAGAGACTGGATCGCCTACGTTCAGGGATTAAAGACCCGTGCAGCTTCGGGGACACCGTAACGCCGGCGCGTGGGCCGTCGGAACGGATCTGCTGAACGCTGGATGGGCTACGACTTCTCTCTGAAGAAGGTAGGGCCTTAGACACGGCGTACGACCACGGCCCGCGCTTAGGGGATGGGATAAGAGCGGCTGCGGCCGCGCGCACCGCGCGGGCCGTGGCCCGGGTGGGGTCGCCCGGACTACGCGCCCCCCCGGCCGGGAGGCGTGCCGCTGACAGGCTCACCCGGTCTCCGCAGGGTACCGCCCCCGGCACTCACGGCGGCCGCGTGTGTCCATGCGTGACAGCCCTGGGGCCGACGCCATCTGCCCCCGGCCGCCCGGCGCGCAGACCCCGTGCCTGGCTATCTCCCGCGGCCGCGGCCCCACGGCCCCCGGTGCCACACCCGCGGCCAGTGTGCCCCGACTGTGCTCCCTGCGCCGGCCTGCAGGGGCGCTCGCCTGCCGCGCGACCTTCCCTGGGGGTCCTGGCCTCTCGTCGCGTTCCGGCCCGGCGGCGAGCGTGTTGCGGCGCAAGTCGCCGCGTCGGGGCTATACCCCCGCAGGTGCCCCTGCGGGGAGCGCCCTCTGCCGTTCCCCCTCCGCAGCGGGCGCGGGGCGCCGTCCGCCCGAGCCCGGCGCTGGCGGATACTGCGCTCCGGCGGGCTGGGACCCGCGAGCAGCCATCGGGCCCGGCGCGTCTACCAGCCGTCTTCGGCGGCACCTCCGGGGGTTGCGCGAGGCACGAACCACACGCGCCGCACGGGGCGCCGTCCGCGCCGCGTCGCGGGGGCCTCCCCCGTTAAGCGCCCAGGACTGCCGGCGGGTGATCGTGCTGTCAGGCACCACGAGGACCCGAGCCCCGCAGACCAAGGGCGGGCCGCGGCGCCGGCGTCCGCCTGGGACACGCCGGAGGGGGTGGTGAGGAGTCGGCCGCACCGGCCACGCGGGACGTCCGCGCCCGAGGGCTCCGGGGTCCTCCCGGGCCCCGGCGGGCCGTACCGACAACCCGCCGGGGCGCACCCACCCGGCGGTGCACCCCGCGGTCGTCTCCCAACGTGACCTGCCTCTGCGCGCCGACCCTGAGCCCGTGGACAGGCTGGCACAGGCTCCGATGCCGAGGTGCCCCGCGGCCCGTCCGACCCCGGCCCCCGCG     
M       TTATAGTTCGATTTTGCCTATTATTATATTTTAATTTATTCCTTACATAGTTTGAATAAATAACTTTTAACACAATGCATAAGATATTAAAAAAATATTTTTACGTTTTCTAATCTCAAAAATTTAAGAGATAAAGTTAATAATTTATTTTGTCTTTATACATATCACTCATTAATAGAATTTTTAATTGTATATAAATATCATGTTAAAAAACAGATCGATGTTTATTTACAATTCGTATAGACACTTTTAAGGCTTTTCCGCTTAAAAAATTCGTATGATAGTAGATTATTATTAACTTCTTTTTTAGTTAAATAATATGTATACAATTTATTTTGTGAATACTATAATAATAATAGATATCTAGAACGATGTATTATATACTGAAAATATCATATATATATTAATACACTCTTATTTCCGAATATGAAAATGTATTTATAATATATTTAATTATCTACTTTATCCTCTTGGTTAATAACTTATTATGCGTTCTATATTAAATAGTGCCATCTTACTGAATTTTAGGTTACCTAAATCTATTTGAAAGATCATGCTTGTTAAAAGTAATTTCTGTCTAAATAAATTGTCCTTATTACTTTAAAATTTTAATAATAGCTTCGTATTTATGATCCATGTATTTACCCTAACAACATATTTTTTCAAAGGAAGACAGTATGTAGTTTCGCTAAAATAGAAATTTTTATTCGTAAAATATGTTTACGAATTCTATATTGAGTTTACATATTAAATACTATCAAAAGACACTTAATAATATTACATCTTTAGCCAGCGAATAAAAGTACGAACTTTAAAGACTAAACAAATTTTCGAAATACTTTAAGTACCACCTAAAATTTTATAATTATTCTAACAAAAAATTAAGAGAATTCTTTTCATAATTATAATTTGGTTATTTAGTGAATAGTACAAATTTAACAGTTAATAAATATTTATTAAAAATTAATCTTCAGTACCCGCATAAAATATAATTCAATACATCGATGCGCTTGTACTCAACAAAAAGCAAATGTTCGTGCTAATGATCCTTCATCGAATCGTTTTCATATCTTCGGTAGGTACCTTGGAGATCAATAGTTCCCGAGTTTGTAGGACCGTGAGATACACACAAGCGTACGACCTTGTTCGCTTCATTGGGTTGAGGAACTTATTGTTTCGATCTTACCTTACGGGGCCTATCTACATGGTCCTTCGAGAAACATAGGATAGTACGCAGCATGAAGATCGATTCTATTGCTCTGCCTTTTAAAAGATTAATTCGAAATGATTGAATTGTCATTCTGTGCACTCGTCAGTTGAACCTTTCTCACTTACTATGATCTGCAATTTTCTAGGGATACTCCGATTATATGACTTTTCTAAAACATCATTGAAAAGCGATCTACTATGGTGATTAAGAGGAATAAGCAGTGGACGGCTCTGAGAGTTACTATTGTTCCAGCAATTATCGGCTCACCGCATACCGAAGTTGTGTTTGTTATATTGCCCATACGAGGCAGAAACCTTTGAAGAACTCGATCGTCAAAAGGAATAGTAACACTGTTACATTACGAGTAGGTATGGGTTAAAACAGTTTATATTTAATAGCATCCAAAGTCAGCATGGTCGTTCCATCAGTGGACTCAACTCACCCCCACAACGCCTATCGTTCGAGCCTTAATGGCCTTCTAGGGGTTTCATTTTGATCTACTCCTCCTTATGTGATAAATGACTCTTAATCGTTTCGCGTGGGTCTCAGAGTGGACTTTTAAACTGGCTTAAAAACAAGTTACCTTGGTTGGATGTGAGTAATGTGGCCAAGATATGTAGGGCTAATATCAATAACTCGTAGGCCGAAGATCTTCCCGCACGCGAGGACATCGATATTTGCAGAGATTCGGCACGTACGAAGGATTAGATTCCAGGTATACTAATCGATTTATAAGAACGCCTGACCATTTTTATTTCCACTATGTGACCTACCTTAAAGCGGCCGGGGTTCCTCCTAAAGCTCGCACTCACTTCCTCCATTGTCGCCCGGCACCTCCTTCCCGGGTCGGAACCGGGTCGTCATGATTACGCCCGTAGCAACCCGTTGATATACCTCGCAGTACGCCTCTCAATCAGTCGTCTAGACGGGCACCGGGTACCGTTACTGTGTGATTGGACTTATGACAGGTCCGGTCAGCGGGGATTGTCAAGGCCCGGCGATGTGAGCGATGCAGCAGGCCCGGGCGGTGACTATCTGTCGCTGCCCGTCGCCCCAGCCGAGACTCGTGGCCTGTTTGACCGTATGGGCCAGCCCATTTCTGCCTTAGTCACTCACTGTCAGAAACGCAGTTGAGATCTAGCGCTCAGCCGATGCGCACTTTCAGTTTTTCATGCGGTCACGGAAGCGGCAATGAGGCCGAGGATTCATTCGAAGGGCCTGCACTTTGAGCGGTCACTGGATAGCTCTGTCCTCTGTAACAAACAGCGTGTAAATCGCCCGAAGGGGAGCGCGTTCCCTAGGCACTGCTTAACTGGCGCAGGGTTGGGGCTCTGTTCCTGGAACCCGACCGCCTGCCGCAGGGTGCGGCGAAGGCGACGGCACGGTATTGCCGGGTAGGTACCGCTTTGCGACGCCTATGCCCGTCTAGCAGACCCCGTCGGTAGGAAGATGGGTCAAGGCGGGGACGCGGCGGCGATGAGTGTGTTGGTTCAAGTTCAGCTTAGCCTCGTCCGTATGGACGCCTACGGCCTGCCGCGAAAGAGTAGGGGGTAAGACCTGACCGCTACACCATGATCCGAACGAAATCCTTCCACCGAGGAGACTGTATCGACAACTTTCAGGGATCAAAGACCCGTACAGCTTCGGGGACACCGTAACGCCGGCACGTGGGCCGTCGGAAGGCATCTGCTGAACGCCGCGTGGGCTATGACTTCTCTCTGAAAAAGGTAATGCCTTAGACACGGCGTACGACCACGGCCCGCGCTTAGGAGCTGGTATAAAAGCGGCTGCGGCCGCGCGCACCGCGCGGGCCGCGACCCGGGTGGGGTCGCCTGGGCTACGCGCGCGCCGGGCCGGGGGGCGTGCCGCTCGCAGGCTCACCTGGTCTCCGCAGGGCAGCGCCCCCGGCACTCACGGCGGCCACGCGTCTCCATGTGTGACAGCCCTGAGGCCGACGCCAGCTGCCCCCGGCCGCCCGGCGCGGAGACCGTGTGCCGGGCTGTCGCCGGCGGCCGCGGTCCCACGGCCGCCGGGGCCAAGCCCGCGACGAGTGTGCCGCGACCGTACTCCCTGCGCTGGCCCGCAGGGGCGCCCGCCCGCCGCGCGACCTTCCCTGGGGGTCCTGTCCTCCCGGCCCGGCCCGGCCCGGCGGCGAGCGCGTTGCGTCGAAAGTCGCCGCCTCGGGGCTATACCCCCACAGGGGCCCCTGCGGGGGGCGCGCACTGCCGTTCCGCCGCCGCGGCGGGCGCCGGGCGCGGGCCGCCCGAGCCCGGGGCTGGCGGATACTGCGCTGCGGCGGGCTGGGACCCACGAGCAGCCATCGGCCCCGGCGGTCCTGCCGGCCGTCTCCGGCGGTGCGGCCGGGGGTTGCGCGAGGGGCGAACCACACGCGGCGCACGGAGCACCGTCCGCCCGACGCCGCGGGGGCCCCCCCCGTTGAGCGCCCAGGACTGCCGGCGGGTGATCGTGCTATCAGCCACCACGAGGACCCGACCCCAGCAGAGCAGGGGCGGGCCGGGTCGCCGGCGTCCGCCGGGGACACGCCGGAGAGGGTGGTGAGAAGGCGTCCGCACGGGCCACGCGGGAGGCCCGCGCCCGAGGGCTCCGGGGTCCTCCTGGGCCCCGGCGGGCCGTGCCGACAACCCGCCGGGGCGCACCCACCCGGCGGTGCACCGCGCGGGCGTGTCCCGACCGGGGCTGGCTCTGCGCGCCGAACCTGAGCCCGCGGACGGGATGGCACAGGCTCCGCTACCGGGGTTCCCCGCGGCCGGTCCGACCCGGTCCCCCGCG     
N       TTATAGTTCAATTTTGCCTATTATTATGTTTTAATTTGTTCCTTACATAATTTGAATAAGTAGCTTTTTACACAATGCATAAGATATTAAAAAAATATTTTTACGTTTTCTAATCTCAAAAATTTGAGAAATAAAGTTAATAATTTAATTTGTCTTTGTACATGTCACTCATTAATAAAATTTTTAATTGTGTGTAAATATCATGTTAAAAAACAGATCAACATTTATTTACAGATCGTGTAGGCACTTTTAAGGCTTTTCCGCTTAGAAAATTCATATGATAATAGATTATTATTAACCTCTTTTTTAATTAAATGATATATATACAATTTGTTTTATGAATACTATGATAATAATAAATATCTAGAACGATGTATTATATACTAAAAGTATCATATATATATTAATACGCTCTTATTTCCGAATATAAGAATATATTTATGATATATTTAATTATCTACTTTATCCTCTTAGTTAATAACTTCTTATACATTCTATATTAAATAATGCCATCTTACTAAATTTTGGATTACCTGAATCTATTTAAAAGATCGTGCTTGTTAAGAGTAATTTCTGTCTAAATAAATTGTCCTTATTGCTTTAAAATTTTAATTATAGCTTCATATTTGTGATCCTTGTATTTGCCCTAACAACATATTTTCTCAAAAGGAGACAATGTGTAGTTTCACTAAAATAGAAATTTTTATTCATAAAATATATTTACAAATTCTATATTGAATTTACATATTAAATACTATCAAAAGACGCTTAATAGTATTACTTCTTTAGCCAGCAGGTAGAAATACAAACTTTGAAGACTAGGCAAATTTTCGAAATACTTTAAATACCACCTAAAATTTTATAATCATTCTAGCAAAAAATTAAAAAAATTCTTTTTATGATTATAATTTAGTTATTTAATAAATAGTACAAATTTAACAATTAATAAATATTTATTAAAAATTAATCTTCAGTACCTACATAAAATATAGTTCAATACACCGATGTGCTTGCCCTCGATAAAAAGCAAATGTTCGTGCTAAGGATTTTTTATCTAATCGTTTTCATATCTTCGGTGGGTGCCTCGGAGATCAATAGTTTCTGAGTTTGTAGGATCGCGGGATATACACAAGCGTACGACCTTGTCCACTTTATCGGGTTGATAGACTCATTGTTTCGATCTTACCTTACCGGACATATCTACATGGTCCCTCGAGAAACATAAGATAGTACACAGCATAAAGACTGACTTTATTGCTCTGCCTTTTAAGAGATTGGATCGAAATGATTGAATTGTCATTCCGTCAACTCGTCAGTTGAACCTTTCTCACTTACCATGATCTGCGGTTTTTTATGAATACTCCGACTATATGACTTTACTAAAACATTATTGCAAAACGAACTACTGTAGTAATTAAGAGGAATAGGCAGTGGGCGGCGCTGAGAGTTACTATCGTTCCAGCTAATATCCGCTCAGCGCATCCCGGAGTTGTATTTATTATATCGCCCACACGAGGCAGAAATATTTGAAGAACTTGATCGTCAATGGAAACAGTAACACTGTTACATTACAAATAGGTATGAATTAAAATAGTCTATATTTAATAGCCTCCTAAGTCAGCATGGTCGTTCAATCAGTGGACTCAACTCACACCCACAACGCCCATTGTCCGAGCCTTAATAACCTTTTAGGGGTTTCATTTTGATCTACTCCTCCTTGTGTGATAAATGACTCTTAATCGTTTCACGTGGGACTCGGAATGGACTCTTCAACTGGCCTAAAAGCAAGTTACCCCAGTTGGATGTGAGCAATGTAACCATGACATGAAGGGCTAGTATCAGTAACTCGTAGGCCGAAGATCTTCCCGCACGCGAGAGCACCGATATTTGCAGAGATTCAGCACGTATGAAGGATTAAATTCCAGGTATACTAATAGATTTGTAAGAACACCTGACCAATTCTAATCCTACTATGTGACTTAACTTAAGGCGGCCGGAGTACCTCCTGAAGCTCTCACTTACTTCCTCCATTGTCGTGCGGCACCTCCTTCCCGGGCCGGAACCGGGTTGTAATGGTCACGCCCGTAGGAAGCCGTTTAAACACTTCCCAGAACGCTTCTCAATCAGTCGCTTAGACGGGCAGCGGGTACCGTTACTGTGTGGTTGGACTTATGACAGATACGGTCAGCGGGGATTGTCAGGGCCCGGCGATGTGAGCGAAGCAGCAGATGCGAGCAGTAACTATGTGTAGCTGCCCGTCGCCCCGGCCGTGACTCGTGGCCTCCCTGGCCGTATGGGCCACCTCATTTGTACCTAAGTCACTCACTGTCAGGAGTGCAGCTGAGACTTAGCGCTCAGCCGATACGCGCTTTCGGTTTTGCATGCGGTCACGCTAGCGGCAGTGTGGCCGAGGCTTCATTCGAACGGTCTGCACTTGGAGCGGTCACTGGATAGCTTTATCCTCGGTGGCAGAGAGCGTGTGAACCGCCCGAAGGGGAGCGCGTTCCCTAGGCTTTGTTTAACTGGCGCCGGGTTGGAGCTCTGGTCCTGGTACCCAACTGCCTGCCACAGGTTGCGGGGAAGGCGACGGCACGATATTGCCGGGTAGGTGCCGTTTTACGACGCGTGGGCCCGTCTAGCAGACCCCGCCGGTAGGAAGATGGGTCAAGGCGGGGACGCGGCGGCTATGGGTTTATTCGTTCAAGTTCAGCTTAGCCTCGTCTGGAGGGACGCCTACGGCCTGCCACGAAAGAGTAGGGAGCAAGACCTGACCGCTACGCAATGATCCGAGCGAAATCCTTCCGCCGAGGAGATTGTATCGCTAACTTTCGGGGAATGAAGACCCGTACAGCTTCGAGGACACCGTAACGCCGGCGCGTGGGGCGTCGGAGTGAATCTGCTGGACGCTGGATGGGCTTTGACTTCTCTCTGAAGAAGGTAAGGCCTTAGACACGGCGTACGACCACGGCCCACGCCTAAGGGGTGGGATAAGAGCGGCTGCGGCTGCGCGCACCGCGGGGGCCGTGGCCCGGGTGGGGCCGCCTGGGCTACGCGCGCCCCGGGCCGGGTGGCGTGACGCTCACAGGCTCACCCAGTCTCCGCAGGGCAACGCCCCCGGCACTCACAGCGGCCTCGGGTGTCCATGCGTGACCGCCCTGAGGCCGACGCGACCTGCCCCCGGCCGCCCGGCGCGGAGACCCTGTGCCTGGCTGTCTGGGGCGGCCGCAGACCCACGGCCGCCGGGGCCAGACCCGCGACCAGTGTGCCTCGACTGTCCTCCCTGCGCCGGCCCGCAGGGGCGCGCGCCCGCCGCGCGACCTTCCGTGTGGGTCCGGGCCTCTCGGCTCGGGCCCGGCCGGCGGCGATCGCGTTGCGGCGAAAGTCGCCGCATCAGGGCTATACCTCCCCAGGGGCCCCTGCGGGGGGCGCCCACTGCCGTTCCCCCTCCGCGGCGGGCGCCGGACGCGGACCGCCCGAGCCCGGAGCTGGCAGGTACTGCGCTATGGCGGGCTGGGACCCGCGAGCAGCCATCGGCCCCGGCCCACCTGCCGGCCGTCTTCGGCAGCCCGGCCGGGGGTTGCGCGAGGGGCGAACCACACGCGCCGCACGGGGCGCCCTCCGCGCCGCGCCGCGGGGACTCCCCCCGTTGAGCGGCCAGGACTGCCGGCGGATGGTCGCGCTCTCAGCCACCACGAAGACCCGAGCCCCTCAGAGCAGGGGCGGGCCGGGCCGCCGGCGTCCGCCCGGGACACGCCGGAGAGGGTGGGGAGGAGGCGGCGGCACGGGCCACGCGGGAGCTCCGCGCCCGAGGGCTCCGGGGTCCTCCCGGGCCCCGGCGGGCCGTACCGACAACCCGCCGGGGCGCACCCACCCGGCGGTGCACCGCGCGGGCGTGTCCCGACCGGGCCTGGCTCTGCGCCCCGACCCTGAGCCCGCGGACGGGCTGTCACAGGCTTCGGTGCCGGGGTACCCCGCGGCCCGTCCGACCCTGTCCCCCGCG     
O       TTATAGTTCGATTTTGCCTATTATTATATTTTAATATATTCCTTACATAATTTGAATAAATAACTTTTTACACAATGCATAGGATATTAAGAAAATATTTTTACGTTTTCTAATCTCAAAAATTTAAAAAATAAAATTAATAATTTGTTTTGTCTTTATACATATCACTCATTAATAAAATTTTTAATTGTATATAAATGTCATGTTAAAAAACAGATCAACATTTATTTACAAATCGTATAGACACTTTTAAGGCTTTTCCGCTTAGGAAATTCATATGATAATAGATTATTATTAACCTCTATTTTAGTTAAATAATATATATACAATTTGTTTTATGAATACTATAATAATAATAGATATCTAGAACGATGTATTATATACTAAAAATATCATATATATATTAATACGCTCTTATTTCCGAATATAAAAATGTATTTATAATGTATTTAATTATCTACTTTATCCTCTTAGTTAATAACTTATTATGCATTCTATATTAAATAATGCCATCTTACTAAATTTTAGATTACCTAAATCTATTTAAGAGATCGTGCTTATTAAAAATAGTTTCTGTCTAAATAAATTGTCCTTATTAATTTAAAATTTTAATAATAGCTTCATGTTTATAATCCTTGTATTTACCCTAGCAACATGTTTTCTCAAAGAAAGGCAATATGTAGTTTCACTAAAATAGAAATTTTTATTCATAAAATATATTTACAAATTCTATATTAAATTTACATATTAAATACTATCAGAAAACACTTAATAATATTACTTCTTTAGCCAGCAAATAAAAATACAAACTTTAAAAACTAAACAAATTTTCGAAATACTCTAAATACCACCTAAAATTTTATAATTATTCTGACAAAAAATTAAAAAGATTCTTTTCATAATTATAATTTAGTTATTTAGTAAATAATACAAGTTTAACAATTAATAAATATTTATTAAAAATTAATCTTCGGTACCCACATAAAATATAATTCAATACATCAACGAGCTTGTCCTCAACAAAAAGCAAATGTTCCTGCTAGAGATGTTTTATCGAATCGTTTCTATATCTTCGGTGGGTGCCTCGGAGATCAATAGTTCCTGAGTTTGTAGGATCGCGGGATACACACAAGCGTACGGCCTTGTCCACTTCATCGGATTGAGAAACTTATTGTTTCGATCTTACCTTACAGAACATATCTACATGGTCTTTCGAGAAACATAGGATAGTACGCAGCATACAGATAGACTCTATTGCTTTGCCTTTTAAGAAATAAATTCGAAATGATTGAATTGTCATTCCGTTAACTCATCGGTTGAACCTTTCTTACTTACCATGATCTGCGATTTTATAGGAATACTCCGATTATATGACTTTGGTAAAACATTATTGTAGAACGAACTACTATGGTAATTAAGAGGAAAAGGCAGTGAGCGGTGCTGAGGGTTACTATTGTGCCAGCAAATATCCGCTCAACGCATTCCGAAGTTGTATTTATTATATCGCCCACATGAGGCAGAAACCTTTGAACAACTTGATCGTCAATGGAACTAGTATCACTGTTACATTACAACTAGGTATGGATCAAAACAGCTTATATCTAATTGCATCCTAGGTCAGCATGGTCATTCAATCGATGGACTCAATTCACTCCCATAACGTCCATGGTTCGAGCCTTGCTAACCTTTTAGAGGTTCCATTTTGATCTACTCCCCCTTGTGTGATAAATGACCTTTAATCGTTTCGCGTGGGTCTCAGAGTGGACTCTTGAATTGGCCTAAAAGCAAGTTACCCCAGTTGAATGTGGGTAATGTGACCATGATATAAAGGGCTAACATCAATAACTCGTAGGCTGACGATCTTCCCGCACGCGAGGACATCGATATTTGCAGAGGTTCAGCACGTATGAAGGATTAGATTTCGGGTATACTAATAGATTTACAAGAACACCTGACCAATTTTACCCCCACCATGTGACCTAACTTAAGGCGACCGGGGCTCCTCCTTAAGCTCTCACTCACTTCGTCCTTTGTGGCGCGGCACCTCCTTCCCAGGCCGGAACCGGGTCCTAATGGTTACCCCCGTAGCAAACCGTTTAAGAACCCCCCAGAACGCTTCTCAATCAGTCGTTTAGACGGGCACCGGGTACCGGTACTGTGCGATTGGACTTATGACATATCCGGTCAGCGGGGATTGTCAAGACCCGGCGTTGTGGGCGAAGCAGCGGGTGCGAGCGGTAGCTATCGGTAGCTGCCCGTCGCCCCAGTCGAGACTCGTGGCCTGTCTGACCGTATGGGCCAGCCTATTTCTGCCTAAGTCACTCACTGTCAGGAGCGTGGCTGAGACCTAGCGCTCAGCCGATGCGCGCTTTCGGTTTTCCATGCGGTTACGGTGGCGGCAATGGGGCCGAGGCTTCATCCGAGGGGTCTGCACTTCGAGCGGTCACTGGATAGCTCTGCCGTCGGTCGCAAAAAGCGTGTTAATCACGCAGAGGGGAGCGCGTTCCCTAGGCTCTGCTTAGCTGGCGCAGGGCAGGGGCTCTGGTCCTGGAACCCAACCGGTTGCCACAGGTTGGGGGGAAGGCGACGGCACGGTATTGCCGGGTAGGTACCGCTTTACGACGCCTATGCCCGTCTAGCAGACCCCGCCGGTAGGAAGATGGGTCAAGGCGAGGACGCGCCGTCGATGAGTTTGGTCGTTCAAGTTCAGCTTAGCCTCGTCGGAACGGACGCCTACGGCCTGCCTCAAAAGAGTAGGGGGCAAGACCTGACCGCTGCGCTATGATCCGAGCGAGATCCTTCCGCCGAAGAGACTGTATCGCCAACGTTCAGGGATTAAAGACCCGTACAGCTTCGAGGACACCGGAACGCCGGCGCATAGGCCGTCGGAGCGAATCTGCTGTTCGCTGGGTGGGCTATAACTTCTCTCTGTAGAAGGTAAGGCCTTACACACGGCGTACGACCATAGCCCACGCTTAGGGGCTGGGATAGGAGCGGCCGCGGCTGCGCGCACCGTGTGGGCCGTGGCCCGGGTGGGGCCGCCCGGGCTACGCGCGCCCCCGGCCGGGGGGCGTGCCGCTCGCAGGCTCACCTGGTCTCCGCAGGGCACCGCCCCCAGCACTCACGGCGGTCGCGGGTGTCCATGCGTGACAGCCCTGGGGCCGACGCCACCTGCCCCCGGCCGCCCGGCGCGCAGACCCGGTGCCGGGCTCTCGTACGCGGCCGCAGCCCCACGGCCGCCGGGGCCATGCCCGCGACCAGTGTGCCGTGACCGTACTCCCTGCGCGGGCCCGCAGGGGCGCGCGCCCGCCGCGCGACCTTCCCTGGGGATCCTGTCCTCCCGACCCGGCCCGGCCCCGCGGCGACCGCGTTGCGCCGAAAGTCGCCGCCTCCGGGCTATACCCCCACAGGGGCCCCTGCGGGGGCCGCGCACTGCCGTTCCCCCTCCGCCGCGGGCGTCGGGCGGAGGCCGCCTGAGCCCGGGGCCGGCGGATACTGCGCTGCGGCGGGCTGGGACCCACGAGCAGCCATCGGTCCCGGCCTCGCTTCCAGCCGTCTCCGCCGGCGCGGCCGGGGGTTGCGCGAGGGACGAACCACAGGGGTCGCACGGGGCGCCGTCCGCGCTGCGCCGCCGGGGCACCCCGCGTTGAGCGCCCAGGACTGCCAGCGGGTGCTCGCGCTGTCAGCCACCACGAGGACCGGACCCCCGCAGAGCAGGGGCGGGCCAGGCCGCCGGCGTCCGCCGGGGACACGCCGGAGTGGGTGGTCTGGAGGCGACCGCACGGGCCACGCGGGAACTCCCCGCCCGAGGGCACCGGGGTCCTCCGGGGCCCCGGCGGGCCGTGCCGACAACCCGCTGAGGCGCACCCACCCGGCGGTGCACCGCGCGGGCGTGTCCCGACCGGGGCTGGCTCTGCGCCCCGACCCTGAGCCCGCGGACGGGCTACCACAGGCCCCGATACCGAGGTTCGCTGCGGCCCGTCCGACCCTGGCCCCCGCG     
P       TTATAGTTCTATTTTGCCTATTATTATATTTTAATTTATTCCTTACATAATTTGAATAAATAACTTTTTACACAATACATGAGATATTAAAAAAATATTTTTACGTTTTCTGATCTCAAAAATTTAGAAAAAAAAGTTAATAATTTATTTTGTCTTTATACGTATCACTCATTGGTAAAATTTTTAATTAAATATAAATATCATGTTAAAAAACAGATCGATATTTATTTACAAATCGTATAGACACTTTTAAGGCTTTTCCGCTTAGAAAATTCATATGATAATAGATTATTATTAACCTCTTTTTTAGTTAAGTAATATATATGCAATTTGTTTTATGGATACTATGATAATAATAAATATCTAGAACGGTGTATTATATACTAAAAATATCATATATATATTAATACACTCTTATTTCCGAATATAGAAATGTATTTATAATGTATTTAATTATCTACTTTATCCTCTTAGTTAATAACTTATTGTACATTCTATATTAGATAGTGCCATCTTACTAAATTTTGAATTACCTAAATCTATTTAAAAGATCGTGCTTGTTAAAAATAATTTCTGTCTAAATAAATTGTCCTTATTACTTTAAAATTTTAATAATAGCTTCATATTTATGGTCCTTGTGTTTACCCTAACAACATATTTTCTCAAAGGAAGACAGTATGTGGTTTCACTAAAATAGAAATTTTTATTCATAAAATATATTTACAAATTCTATATTGAGTTTGCATATTAAATACTATCGAAAAACGCTTAGTAATATTACTTCTTTAGCCGGCAGATAAAAATACAAACTTTGGAAACTAAACAAATTTTCAAAATGCTTTAGATACCACCTAAAATTTTATAATCATTCTGACGAAAAATTAAAAAAATTCTTTTCATAATTTTAATTTAGTTATTTAATAAATAATGCAAATTTAACAGTTAATAAATATTTATTAAATGTTAATCTTCAGTACCCACGTAAAGTATAATTCAATACATCGATTTTCTTGCCCTCAATAAAAAGCAAAAGTTCATGCTAGGGATTATTTATTGAATCGTCTTTATATCTTCGGTAGGTGCCTTGGTGATCGTTAGTTCCTGAATTCGTAGGATCGCGGGATACATACAAGCGTACGTCCTTATCCATTTCATTGGATTGAGAAACTTGTTGTTTCGATCTTACCTTACGGGACATATCTACGTGGTCCTTCAAGAAACATAAGATAGTACGCAGCATAAAGATGGAATCTATTGCTTTGCCCTTCAAGAGATTAATTCGAAATGATTGAATCGTCATTCCGTCAACTCATCGGTTGAAACGTTCTCACTTACCACGATCTGCGATTTTCTAGGGATACTCCGATTATATCACTTTACTAAAACATTAGTGTAAAGCGGGCTATTATAGTAGTTAAGAGGAACAGGCAGTGGGCGGTGCTGAGAGTTACTATTGTCCCAGCAAATAACTGCTCAACGCCTGACGAAGTTGTATATATTATATCGCCCACATGAGGCATAAATCTTTGAACAACTTGATCGTCAATGGGAATAGTATCACTGTTACATTACAAGTAGATATGGGTTAAAACAGTTTATATTTAACAGCATCCTAGGTCAGCATGTTCATTCAATCAGTGAACCCAACTCACTCCCATAACGTCTGTTGTTCGAGCCTGAATAGCCTTTTAGAGGTTTCATTTAGATCTACCCCTCCTTGTGTGACAAATGACTCTTAATCGTTTCGCGTCGGTCTCTGAGTGGACCTTTCAATTGGCCTAAAAGCAAGTTACCCCGGTTGGATGTGAGTAATGTGTCCACGATATGAAGGGCTAACATCAATAACCCGTAGGCCGAAGATTTTCCCGCACGCGAGGACACCGATATTTGCAGAGGTTCCGCACGTATGAATGATTAGATTCCAGGCGTACGAACAGATTTATAAGAACACCTGACCATTTTTACTCCTACCATGTGCCCTAACTTAAGACGATCGGGGTACCTCCTGAAGCTCTCACCCACTTCGTCCATTGTTGCGCGGCACCTCCATCCCGGGTCGGAACCGGGTCGTAATGTTTACGCCCGTAACAAGCCGTTTAAAGACCTCCCAGAACGCTTCTCAGTCAGTCGTGTAGACGGGCACCGGGTACCGATACTGTGGGATTGGACTTATGACGGACCCGGTCAGCGGGGACTGTCAAGACCCGGCGATGTGAGCAAGGCAGCAGGTGCGAGCGGTGGCTATCTGTAGCCGCCCGTCGCCCCGGCCGAGACTCCTGGCCTGTCTGGCCGTATGGGCCGGCCCATCTCTACCTAAGTCACTCACTGTCAGGAGTGCGGCTGAGACCTAGCGCTCAGCCGATGCGCGCTTTCGGTTTTGCATGCGGTCACGTTAGCAGCAATGAGGTCGAGGCTTCATTCGAAGGGTCTGTACTTGGAGCGGTCACTGGATAGCTCCGTCTTCGGTGGCAAAGAGCGTGTAAATCACCCGGAGGGGAGCGCGTTCCCTAGGCTCTGTTTAACTAGCGCAGGGTTGGGGCTCTGGTCCTGGTACTCAACTGCCTACCGCAGGTTGCGGAGAAGGCGACGGCACGACATTGCCGGGTAGGTACCGCTTTACGACGCCTATGCCCGTCTAGCAGACCCCGCCGGTAGGAAGATGGGTCAAGGCGGGGACGCGGCGACGATGAGTCTGTTTGTTCAAGATCAGCTTAGCCTCGTCCGGAGGGACGCCCACGGCCTGCCACGAAAGAGTAGGGGGTAAGACCTGACGGCTACGCGATGCTCCAAGCGATATCCTTCCGCCGAGGAGACTGTAACGCCAACTTTCAGGGATTGAAGACACGTACAGCTTCGCGGAAACCGTAACGCCGGCGCGTAGGCCGTCGGAATGGATCTGCAGAACGCCGAATGGGCTATGACTTCTCTCTGGAGAAGGTAAGGCCTTAGGCGCGGCGTACGACCACGGCCCGCGCTTAGGGGATGGGATAGGAGCGGCCGCGGCGGCGCGCACCGCGCGGGCCGTGGCCCGAGTGGGGTCGCCCGGCCTACGCGCGCCCCGGGCCGGGAGGCGTGCCGCTCACAGGCTCACCTCGTGTCCGCAGGGGACCGCCCCCCGCAGTCACGGCGGTCTCGGGTGTCCATGCGTGACAGCCCTGCGGCCGACGCGACCTGCCCCCGCCCGGCCGGCGCGCAGACCCCGTGCCGGGCTTTCGCACGCGGCCGCAGTCCCACGGCCGCCGGGACCACGCCCGCGTCTAGTGTGCCTCGACCGTTCTCACTGCGCCGGCACGCAGGGGCGCGCGCCCGCCGCGCGACCTTCCCTGAGGCTCCAGACCTCGCGACTCGGCTCCGGCCGGCGCCGAGCGCGTTGCGCCGGAAGTCGCCGCGTGGGGGCTATACCGCCGCAGGGGTCCCTGCGGGGGACGCGCCCTGCCGTTCCCCCCCCGCGGCGGGCGGCCGGCGGGGACCGCCCGAGCCCGGGGCTCGCGGGTACTGCGCTGCGGCGGGCTGGGACCCGCGAGCAGCCATCCGGCCCGGCCCGCCTCCCAGCCGTCTGCGGCGGCCGGGCCCGGGGTTGCGCGAGGGACCAACCACACGCGCCGCACGGGACGCCGGCCGCGCTGCGGCGCGGGGGCCCCCCCCGTTAAGCGCCCAGGACTACCAGCGGGTGGTCGCGCTGTCAGCCACCACGAGGACCCGAGCCCCGCAGAACAGGGGCGGGCCCGGCCGCCGGCGTCCGCCCGGGACACGCCGGAGAAGGTGGTGAGGAGGTGGCCGCACGGGCCACGCGGGAGTCCCGCGCCCGAGGGCTCCGGGGTCCTCCGGGGCCCCGGCGGGCCGTGCCGAGAACCCGCCGGGGCGCACCCAACCGGCGGTGCACCACGCGGGCGTCTCCCGACCGGGCCGGTCTCTGCGCGCCGAGCCTGAGCCCGTGGACAGGCTGGCACCGGCGCCGATTCCGGGGTCCCCCGCGGCCCGTCCGACCCAGGCCCCCGCG     
