# Supplementary material for: A simple method for data partitioning based on relative evolutionary rates
Source: PeerJ. 2018 Aug 28;6:e5498. doi: 10.7717/peerj.5498 (PMC6118207; doi:10.7717/peerj.5498)
Supplement: Data S1 — The datasets are provided in the PHYLIP format. [file peerj-06-5498-s002.zip › DataS2/SS11-7.phy]

17  4000
out     TATAATGTTAACTTATTAATAAGTAAATGTACATATAAGGTCATCATATGGTAAGAATCAAAAATATATCATATTTTAATTATATTACTTTGTCCGTCTAATTTTTGTACTTTTATGTAATTGTCAAAACAATATTCAGCTTAATGAATTTTTAATGTGGTTAATTTATTTATATAGATTTTAATAAATGACTAACTTACTGGTTGAGGTTTAAATTCCAAATCAAACACTATTATTGCGCAAGAAATTAATTTTATTAGATAATTAATATACGAAAAAAATCTAATCTAAATTTCATATAGAATAATTTTTAATCAATTTCTGTACTATGAATGAGGCATATTTACTTTAATCGTACTGCCTAGTTTATAACTAACTTGTCTAGTAATCATGAATTATAGAAGTGAATATATGAAATTTTATGTATTTACAAACAAATAATAATTATATAAAGTTTTACTGTAACAAAAAAATCATGTATTTACAGTACAGAATTGAGATTACTAGATCCAAGAAGAATTCTATCCTTAAGATAATTTAATCTTTAATTACATCTTATGATTTATTATCTACAGACCATCCAGTTTTAAAGTATATTTATACATTTAAAGACATCCAATGTCGAAACCGATTAGCAACTACTGATAAGGTTATATTTACAAGTAAAATATTTAAACTCTCCTCATTTGAATAATAAAAATTTATTTAACACAAGTAAGAAAGTAATATTGATTAATTCATGAGCCAATATAATTATGAGAACTTTTTATTTAACGCAGATTTCCGTTTTGTATACATTTCATATGTCTTTAAAAATCTTTACGTATAGATTATTAAATTATAAATAAGCATGTAAATAAAAATACTCAATTACTAAAACAAATTATTTCAGATTTATCTTTAACTTTAATATACTATTACTTTAATACTTTAACTTATCAAATTTCGGTATATTAATTGAAAGTATAATCCAAAACCATCTATATAATATAAAGTCCTTGTCGTAAGTGGACAGAAGACACATTGTAATCATATTAGTGTGCACAACATATCATCGAAACTAAACACTATTAGTACTTCGAGTTAATTTATCTACCTGTCTTAATACGTTTATAATCCCATCCGTACCCCCGCTTTCGTTCAAACTTCTATCATCTATTGCATGACTAGCCTTTGTAACAAATAAAAATCCCGCTCAGGCGTCAGATAGCTAGCGGCCATCCCTTTTGAGAAGGTCTGTAAGCCCCACTTACTGCATCAGTACGTCCTCTAATAAATTATGCTCGGCTACGGATTAGGGAATTTAATCGTTCATTCCAAGATTGCGCCATCGTTAGAGTGTTAAATGTGCGAACTCGCCTAAAGATTAACAATGCGGCGATTTGTGGACACTGACGACAAACGCACTATTGAATGGAATGCAGTTAAATACGTAACTCGGCTATTTCATGTCCATAGGAGAACGAGTTGGTTTTGTCCCACCCTTCCGCTGTATGATTTTTCTGGGTATCTACTTTAAGTTGCAATCCAAATCGTCGTAACTAGTGGAAAAATGTTGAAGGACCATGGCATTATATATTGGATCGTCAATTATCGGGCTTTTCGTCCCTAACCTTGCAGTGTATGCGCTTAGTATGAGCTATTATTTGTCGTCTGTAAGCCACAGTTCCAGCTTAAAATGTAAATGTAAACTGCTTACCGATTTATATTAAGTCATTAGATGGCGACACGTTATGCTAAAGATACATTACATTTTTGGTATTGTGTAAATAAGTTAATGGAAGACCGTTGGGCATGAAGGCCAGGAAAAGTTTTTATCTACGGTACTTCAGTCCCGCTCTGGTCAATGAACAGGTCTTTTAAAACTATCCGCATCGCTTTCTAGATATCTCGCACAACATCGCCTTATTACGTGTGCTTAGTGTTTTATAATTTTTGTGTACCCGATTAACCAGGAGGGGTTTGGCGTACATTTCTGTATCGGAACGTCAATCGACTTAGCAGAGAGGCCTCACAGGGGTGTTTTGGGTGGCAAGCCACTCGCGTTAGTCCGGAGTTAACCCAACCACCGACGGCCTTACTCCTTCTAAACGGCCGACAAATTGAAGGCCGATTCCTTCCTTCGACTAACCGCCACATGAGTGCACCGCCCGCGCTGGCGATTAAAATTTACGTTTCTCATCATTCGCCCTATTGGGAGCCCAGGGCCGACTCAACTCGGGTGGTTACCGCCCCGAAACACGATCAACGAGGAGTCCACTAAATAGTGGCAGCCGGCAGGTCAGAGCCCGCGCCGCCGGCGGTGGACAATACTCCGGCGCCCCCCCGACGGTCCGGGGCTAGACGGGCTGGTCCCTTGGCAACCGTGTAAGATATGTTGTCATCATGGGGGAATGTTTCGTGGACACCAATCGGAGTTGGATATTGCTGCTAGGGTGCGTATCCGCGACGTTAACCTCGGACTGTGAGCCCCAAGAAGTGTTACATCCCCATGGTTCCTATGGACTCTCACTGCCACAATTCCAGGTAAACCGCCCCCGGTCTTAAGCTAATTGGCGGACTCTCCTCGCAGGGAACATCTTGGCGATGCGCACGCAGACAGTTCGCTGTGGCCGTTACTGGGCAAGTCACCGGGCTTCGTGGCTTAGACTGGACGCCGATCGGGCACCACGGACGCAAGCTAGCCTCTGAGAAACCATCGCCCCCAGTCATAGGAAAGCGACCGATGGGACACCCCTCCCCGGAAGGCTTGGTCGAATGTTATCGAGATAGGCTGGCTTCCCCGCTCGTGCGACCGGTCCTCACCCCAAGCTAGAGCCACAGACTAGCTTAATTGATGAGTTGAAGCGAACTGAAAGTCCATGGGTAGTCCCGGTCCCCAAGGCTGAGCGGGTGTTAGAGTAGCGAACTTAGACACCGGTCCAGGAATGTGGAAGTTTTCTGCTCAATTCACACTCTACGGGGGCCCTCACCTACGTGGGATGGGACGTAGGAATAGCTGGTAGGAGGACGTCTCGGCGCCCCACCCGCACCGTACGGCCCGCGGCCTGCTCCCCCCGCCCGCGGGGGCCACTCCGCGTGCGAACCGGTCAGGGGTTGCCCTACGCGCACGCGCGGCAGGCCGCCGTCGCCGGCGCTCTGCCCTCTACTAGGCCCGGTCCCCGGTACCGTGGGGGGGGGGACCGCGCCTGGGCCGCGGCGCCGGTGATACCCCGGGGCTCTGCGGGGCCAGCCAGGGGGCGCGGGGCCGGCGGACGCCCGGGGGTCCTCATCACCGGTGTGGGCGCACCCCACTTGGGGCCCCTGGGTCGACCCCTTGCGAAGCCCACCGGGATAAACGGGCGTCGCGAACGCGCCCGCCCTGGGCCAGCAGGCGGCCGGGCCCGCCGGGGTGCACCTCGGGTTAAGGCTGGAGGCCGTACCGGCGCCAGCGGCGGCACGCTTCTCGGCCCCCACGCGCGCGAACCCGCCGCCGCACCGCAGCCCGCGGCGAGCCCGGGGCCTGGGTGGGACTGGTCGCCCGGCGGGCCGCGTCCAGGCGCTCGTCCGGGCTGCGGGCGCCCTGGTGGGAGCACGCGGCCGGCGGCCCGAGGGTCGCGGGCGCGCAAGGAGGCGCCCCCGCGGACATATCCGCCCACGCGCCCACCCCTGGACGTCGAGGCGGGCGCGGGACCCCAGGGCCGGGCACAACGACGGCACGCGCTCCCGCGTCGGCCATCCGCCGGCGCGCCGCCGAGGCCCACCCGGCCCGCGCCAGCGCCTTGCTCGGCCGCGGCGCCCGCTGCCTCCGGGTCCCGCGACCCCCGGCGCGGTGCGAGCGCAGCCGCCCGCCCCCGGGCCGGGACCCACCGGGCGGCGGTCGCGTCCCGCGGGCGAGCCCGGTCAGCCCCGCCCCGCCGGGCGGGCGGCCGGCACGCAGGCCGGTGGCCGCGGCACGCGAGGGCCCGCCCCCCGTCCCGCCCGCGCTGCGGCGCCGCGCTCGGGGGCGGTGGACACGCGC     
A       TATAATGTTAACTTATTAGTAAGTAAATGTACATATAGGGTCATCGTATAATAAGAATCAAAAATATATCATATTTTAATTATATTACTTTATCCGTCTGATTTTTGTACTTTTATGTAATAATCAAAACAATGTTCAACTTAGTAAATTTTTAATGTAGTTAATTTATTTATATAGATTTTAATAAGTAACTAACTTGCTGATTAAGGTTTAAATTCCAAAGCAAGCACTATTATTACGCTAAAGATTAATTTTATTAGGTCATTAATATACGAAAAAAATCTAATCTAAATTTCATATAAAATAGTTTTTAATCAATTTCTGTGCTATGAATGAAACATTTTTACTTTAATCGTACTGCCTAGTTTATAGCTAACTTGTCTAATAATCATGAATTATAGAAATGAATATATGAAGTTTTGTATATTTACAAACAAATAATAATTATGTAAAGTTTTACTATGGCAAAAAGATCATATATTTACAGTACAGAATTAAAATTACTAAATCCAAGAGGAATTCTATTCTTAAGATAATTTAATCTTTAATTACATCTTATGATTTATTATCTACAGACCGTCCGATTTTAAAGTATATTTATACATTTGAAGGCATCCAATATCGAAACCGATTAGCGACTACCAATAAAGTTATATTTACAAGTAAAATTTTTAAACTCTCCTCATTTAAATAATAAAAATTTATTTAGCACGAATAAGAAAATGATGTTGATTAATTCATAAGCCGATATAATTATAAGAACTTTTTATTTAACACAAATTACCTTTTTGTGTACATTTCATATATCTTTGAAAATCTTAACGTATAGATTTTTAAATTGTAAATAAGCATATAAATAAAAATACTCAATTACTAAAACAAATTATTTCAGATTTATCTTTAACTTTAATATACTATTACTTTGATACTTTGACTTATCAAATTTCGGTATATTAATTAAAGGTATAATCCGAAACCATCTATATGATGTGAGGTCCTTGTCGTAGGTGGACAGACGACACATTGTGATGAAATTAATGTGCACAACATACCATCGAAACTAAACTTTATTCGTACTTCGAGTTAATTCATCGACCTGTCTTAATATGTTTACAATCCCATCCGTACCACCACTTTAGCTCAAAACTTTATTATCTATTGCATGTCTAGCCTTTGTAACAAATAAAGATCCCGCTTAGGCGTCAGATAGTTAGCGGCGATCCACTTGGAGAAGGTATGTAAGCCCCACTTACTGCATCAGTACGTCTTCTAATAAATTATACTCGGCTACAAATTCGGGAATCTAATCGCTCCTTCTAAGATCGCCCCATCATTAAAGCGTTAGGCGCGCGAACTTTTCTGAAGATTAACAATGCGGCGATTTGTGGGCACTGACGATAAACGCACTATTGCATAGAATGCAGTTAACTACGTAATTCGGCTATTTTATTTCCATAAGAGAACGAATTGGTTTCGTCCCACTTTTCCGCTGTTTGATTTTTCTGGGTATCTATTTTAAGTTGCGATCTAAATCGTTGTAGCTAGTGAAAAAATGTTGAAGGACCCTGGCCTTATATGTTGGATCATCAATTATCAGGTTTCTTGCACCTAACCTTACAGTGAATGCGCTTAGTGTGAACTATTACCTGCCGTCTGTAAGCCATAGTTCCAGCTTAAAATGTAAATTTAAACTGCGTACCGATTTATGTTAATTTATTAGATCGCGACACTATAAGCTAAAGATACATTACATTTTTGGTATTATATAAATAAGTTAATGGAAGACTGCTGGGCATGAAGGCTAGAAGAAGTTTTTATCTGCGGTACTCTAGTCCTGCTCTGGTCAACGGACGAGTCTTTTAAAACTATCCGCATCGCTTTCTAGTGGCCTCGCACAACATCGCCTTGTTACGTGTGCTTAGTATTTTATAATTTTCGTGTACCCGATTAACCAGTAGGGGTCTGGCGTACGTTTTAGTGTCAGAGCGTTAATCGACTGAGCAGAGAGGCCTTATAGGGGAGTTTAGGATGACAAACCACTCGCGTCAGTCCGGAGTAAACCCGATTACCGACGGCCTGACTACTTCTAAACGGCCGACAATCCGAAAGCCGACTCCTTCCTTCGACCCACCGCCGCAAGAGCACATCGCCCGCGCTGGCGAATACAATTTACGTCTCTCGTCGTTTGCCCCTTTAGCAGCCCAGGGCCGATTCGACTCGGGTGGTTAATGCCTCGAAACATGATCAACTAGGAGTCCACTAAATAGTGGCAGCCGCTAGCTCAGAGCCCGCGCCGCCGGCGGTTGACAAGACCCTGGCGCCCTCCCCATGGTCCGAGGCTAGAGGGGCTGGTCCCTTTGCAACCGTGTAAGGTATGTTGCCATCACGGGGGAACGTTTCGTGGAAACCAATCGGAGTTGGAAATTGCTGCTAGAGTACGTATCCGCAACGTTAGCCTCTGACTGTGAGCCCCAGGAAGTATTCCGCACCCATGGCTCCTTAGGACCCTCGCTACGACAGTTCCTGCTACGCCGCCCCCGGTCATAAGCTGATTGGCGGACTCTCCTCGCGAGGAACATCTTGGCTATGGGCACGCAGATAGTTCGCTGAGGACGTTACTGGGCAGGCCACCGGGCTTCGTAGCCTAGACTGGACGCCGCTCGGGCACCACGGGGGCAAGCTGGCCTCTAAGAAGCCGTCGCCTCCGGTCACGAGAGGGCAACCGATGGGACACCCTTCCCCGTAACGCTTAGTCGAATGTTATCGAGATAGACTGGCTTCCCCGCTCGTGCGGCCGGTGCTCGCCCCAAGCTAGAGCCACAGACTAGCTTAATGGATCGGTTGCAGTGAGCTGAGAGTCCATGGGTAGTCCCGTTCCCCAAGGCTGAGCGGGTGTTAGAGCAGCGACCTTAGACACCGGTCCGGGAATGCGGAGATTTGCTGCCCGATTCACACCCTACCGGGGCCCCCACTCAAGTTGGATGGAACGTAGGGGTTGCTTGAAGGGGCACGTCGTGGCGCCCCACCCGCACGGCATCGCCCGCGGGCCGCTCCTCCTGCTAGCGGGGGCTACTCGTCGTGCGAACCGGTCAGGGGCTGTCCTACGCGCACGCGCCGCAGGCCGCCTTGGCCGGCGCTCTGCCCTCTACTGGGCCTGGTGCCCGGTACCGTGGGGGGGGGGACCGCGCCTGGGCCGGGGCGCCGGTGATACCGCGGGGCCTTGTGGGGCCAGCCAGGGGGCGCGGGGCCGGCGGACGCCCGGTGGTCCTCATCACCGGTGCGGACGCACCCCGTTTGGGGCCCCTGGGTCGACCGCTTGCGAAGCCCACCGGGCTAAACGGGCGCCGCGAACGCGCCCGCCCTGGGGCAGCAGGCGGCCGGGCCCGGCGGGGTGCACCTCTAGTGAGGGCTCGCGGCCGTACCGGCGCCAGCGGCGGCCCGCGTCTCGGCCACCACGCGCGCGAACCCCCCGCCGCACCGGAGCCCGCGGCGAGGCCGGGGCCTGGGTGGGACTGGTGGCCCGGGGGGCCGCGGCCAAGGGCTCGCTCGGGCTGCGGGCGCCCGGGTGGGCGCACGCGGGCGGCGGGCCGAGGGTCGCGGGCGCGCAACGAGGCGCCCCCGCGGCCATAGCCGCTCACGGGCCCACCACTGGACCTCTAGGCGGCCGCGGGACCCCATGGCCGGGCGCAACGACGGCACGCGCTCCCGCGTCGGCCGCCGGCCGGCGCGGCGCCGAGGCCCACCCGGCCCGCGCCAGCGCCTTGCTCAGGCGCGGCGCCCGCTGCCCCCGTGGCCGGCGCCCCCCCGCGCGGTACGGGCGCAGCCGGCCGCCCCCGGCCCGGGACCTACCGGGCGGCGGTCGCGGACCGCGGGCGAGCCCGGTCAGCCCCGCCCCGCCGGGCGGGCGGCCGTCACGCGGTCCGGTGGCCCCGGCACGCGAAGGTCGGCCCCCCGTCCCGCCCGCGCTGCGGCGCCGCTCTCGGGCGCGGTGGACACGGGC     
B       TATAATGTTAACTTATTAGTAAGTAAATGTACTTATAAGGTCATCGTATAATAAGAATCAAAAATATATCATATTTTAATTGTATTACTTTATCCGTCTAATTTTTGTACTTTTATGTAATAATCAAAACAGTATTCAGCTTAGTAAATTTTTAATGTAGTTAATTTGTTTATATAGATTATAATAAATAACTAACTTACTAATTAAAGTTTGAATTCCAAAACAAACACTATTATTACACAAAAGATTAATTTTATTAGATCGTTAATATACGAAAAAAATCTAATCTAAATTTCGTATAAAATAATTTTTAATCAATTTCTGTACTATAAATGAAACATTTTTACTTTGATCGTACTGCCTAGTTTATAACTAACTTATCTAGTAATCGTGAATTATAGAGATGAATATATGAAGTTTTGTATGTTTACAAACAAATAATAATTATATAAAGTTTTACTGTGACAAAAAAATCATGTATTTACAGTACAAAATTAAGATTACTAGATCCAAGAAGAGTTCTATTCTTAAGATAATTTAATCTTTAATTACATCTTATAATTTATTATCTACAAGCCATCCAGTTTTAAAGTGTATTTATACATTTAAAGACATCCAATGTCGAAACCGATTGGCAACTGCTAATAAAATTATATTTACAAGTAAAATTTTTAAACTCTCCTCATTTAAATAATAAAAATTTATTTAACACAAATAAAGAAATAATGTTAATTAATTCGTAAACCGATATAATTATAAGAACTTTTTATTTAACACAAATTGCCATTTTGTATACATTTCATATGTCTTTAAGAATCTTTACGTATAGATTATTAAATTTTAAATAAGCATATAAATAAGAATACTCGGTTACTAAAACAAATTATTTCAGATTTATCTTTAACTTTAATATACTATTACTTTAATACTTTGACTTATCAAATTTCGGTATATTAATTAAAAGTATAATCCGAAACCATCTATATAATATAAGGTCCTTGTCGTGTGTGGACGGACGACACATTGTAATGAAATTGATGTGCACAACGCGCCATCGAAACTAAACTCTTCTGGTACTTCGAGTTAATTTATTGACCGGTCTTAATATGTTTATAATCCCATCCGTACAACCACTTTAGCTCAAAATTTTATCATCTATTGCATGATTGGCCTTTGTAACAAATAAAAATTCCGCTCAGGCGTCAGATAGATAGCGGCCATCCATTTTGAGAAGGTATGTAAGCCCCACTTACTACATCATTACGTCTTCTAATAGATTATACTCGGCTACAGATTTGGGAATCTAATCGTTTCTTCCAAGATTGCGCCATCATTAGAGCGTTAAATGTGCGAACTTGTCTAAAAATTGACAATGCGGCGGTTTGTGGACACTGACGAAAAACGCACTATTGGATGGAATGCAGTTAAGTACGTAATTCGGCTACTTTATTTCCGTAGGGGAACGAATTGGTTTTGTCCCACTTTTCCACTGCTTGATTTTTTCGGGTACCTATTTCAGGTTGCAAGCCAAATTGTCGTAGCTAGTGGAAAAATGTTGAAGAATCATGGCGTTATATGTTGGATCGCCAGTTATCAGGTCTCTCGTACCTAACCTTGCAGTGTATGCGCTTAACGTGAGCTATTACTTGCCGGCTGTAAGCCATAGTTCCAGTTTAAAGTGTAAATGTAAACTACGTATCGATTTATATTAAGTTATTAGATTGCGGTACGTTATGCTAAGGATACATTACATTCTTGGTATTATATAAATAAGTTAATGGAAGACCGCTGGGCATGAAGGCCAGAAAAAGTTTTTATCTACGGTACTCCAGTTCCGCTCTAGTCAATGAACGAGTCTTTTACGACTATCCGCATCGCACTCTGGAAACTTCGCATAACCCCGCCTTGTTACGTGTGCTTAGTGTTTTATAATTTTCGTGTACCCGATTAACCAGTAGGGGTTTGACGTCCTTTTTTGTATCAGAGCGTTAATCGACTAAACAGAGAGGCCTTACAGGGGTGTTTAGGGTGGCAAAGCACTCGCGTCAGTCCGGAGTTAACCCTATTACCGACGGCCTATCTCCTTCTAAACGGCCGCCAATTCGGACGCCGACTCCTTCCTTCGACCGACCGCCGCATGGGCGCACCGCCCCCGCTGGCCAAAAAAATTTACGTTTGTCGTCATTTGCCCCATTAGCAGCCCAGGGCCGATCCGATTCGGGTGGTTGGTTGCCCGAAACATGATCAACTAGGAGTCCACTAAACAGCGGCAGCCGGTAGCTCAGAGCCCGCGCCGCCGGCGGTGCACAAGACCCGGGCGCCTCCCCTACGGTCCGAGGCTAGACGGGCTGGTCCCTTTGCAACCGTGTAAGATATGTTGGCTTCACGGGGAAGCGTTTCGAGGAAACCAATCGGAGTTGGAAACTGCTGCTAGCGTACATACCCGCGAGGTTAACCTCCGGCTGTGAGCCCCAAGAAGCGTTCCAACCCCATGGCTCCAAGGGACTCTCGCTACGACAATTCCGGCTAGGCCGCCCCCAGTCATAAACTGACTGACGAACTTTCCTCGCGAAGAATATCTTGGCAATGAGTACGCGCATAGTTCGCTATGGCCGTTACTGGGCACGCCACCGGGCTTCGAAGTCTAGACTGGACGTCGCTTGGGGACCACGGGCGCAGGCTCGCCTCTGAGAAGCCTTCGCCCCCGGTCACGAGACAGCAACCGATGGGACACCCCCCCCCGATAGGCTTAGCCGACTGTTACCGAGATAGGCTGGCTTCCCCGCTCGTGCGACTGGTACTCTTCCCAAGCTACAGCCACAGACTAGGTTAATTGATCAGTTGTAGCGAGCTGAGAGTCCATGGGTAGTCCCATTCCCCAAGGCTGAGCGGGTGTTAGAGCAGCGACCTTAGACGCCCGTCAGGGAATGGGGAAATTTGCTGCCCAATTTACACCCTACGGGGGCCCCCACCCATGTGGGATGGGACGTAGGGGTTGCTGGTAGGTGGACGTCGCGGCGCCCCACCCGCACGGCACCGCCCGCGGGCTGCTCCCGCCGCGGGCGGGGGCAACTCCTGCTGCGAACCGGCCACGGGTCGCCCTACGCGCACGCGCAGCAGGCCGCCATGGCCAGCGCTCTGCCCTCTACTCGGCCCGGTACCCGGTACCGTGGGGGGGGGGACCGAGGCTGGGCGGGGGCGCCGGTGATACCCCGGGGCCTTGTGGGGGCAGCCAGGGGGCGCGCGGCCGGCGGACGCCCGGGGGTCCTCATCACCGGTGTGGGCGGACCCCGGTTCGGGCCCCTGGGTCGGCCGCTTGCGAAGCCCACCGGGATAAACGGGCGCCGCGAACGCGCCCGCCCTGGGTCAGCAGGCGGCCGGGCCCGCCAGGCTGCACCTCGGATCAGGGCTCGCGGCCGTACCGGCGCCAGCGGCGGCTCGCCTCTCGGCCCCCACGCGCGCAAACCCGCCGCCGCACCGTAGCCCGCGGCGAGGCCGGGGCCTGGGTGGGACTGGTAGCCCGGAGGGCCGCGGCCAGGGGCTCGTGCGGGCTGCGGGCGCCCGGGTGGGCCCACGCGGACGGCGGGCCGAGGGTCGCGAGCGCGCAAGCTGGCGCCGCCGCGGCCATCCCCGCCCACGGGCCCACCCCTGGACGTCCAGGCGGGCGCGGGACCCCAGGGCCGGGCGCAACGGCGGCACGCGCTCCCGCGTCGGCCGCCCGCCGACGCGCCGCCGAGGCCCACCCGGCCTGCCCCAGCGCCTTTCTCCGCCGCGGCGCCCGCTGCCTCCGGGGCCTGCGACCCCCCGCGCGGTGCGTGCGCAGCCGCCCGCCCCCGGCCCGGGACCTACCGGGCGGCGGCCGCAGGCCGCGGGCGAGCGCGGTCAGCCCCCCCCCGCCGGGCGGGCGGCCGCCACGCGGTGCGGTGGCCTCGGCACGCGAGGGCCCGCCCCGCGTCGCCCCCGCGCTGCGGCGCTGCGTCCGGGGGCGGTGGACACGGGC     
C       TATAATGTTAAATTATTAATAAGTAAATGTACATATAAGGTCATCGTATAATAAGAATCAAAAATATATCATATTTTAATTATATTACTTTATCCGTCTGATTTTTGTGCTTTTATGTAATAATCAAAACAATATTCAGCTTAATAAATTTTTAATGTAGTTAATTTATTTGTATAAATTTTAGTAAATAACTAGCTTACTGATTAAAGTTTAAATTCCAAAGCAGACACTATTATTACACAAAAAGTTGATTTTATTAGGTCATTAATATACAAAAAGAATCTAATCTAAATTTCGTATGAAATAGTTTTTAATCAATTTCTGTACTATAAATGAAACATTTTTACTTTAATCGTACTGCCTGGTTTGTAACTAGCTTGTCTAGTAATCATAAATTATAGAAGTGAATATATAAAATTTTGTATATTTACAAACAAATAATAATTATATAAAGTTTTACTGTAACAAAAAGATCATATATTTACAGTACAAAATTGAGATTACTGAATCCAAGAGGAATTCTATTCTTGAGATAATTTAATCTTTAATTACATCTTATAATTTATTATCTGCAGACCATCCAATTTTAAAGTATATTTATACATTTGAAGACATCCAATATCAAAACCGATTAACAACTACTAATAAAGTTATATTTGCAAGTAAAATTTTTTAACTCTCCTCGTTTGAATAATAAGAATTTATTTAACACAAGTGAGAAAATAATGTTGATTAGTTCATAAGCCAATATAATTATGAAAACTTTTTAATTAACACAAATTACCGTTTTGTATACATTTCATATGTCTTTAAAAATCTTTGCGTATAGATTATTAGATTATAAATGAGCATATAAATAAGAATACTCAATTACTAAAACAAATTATTTCAAATTTATCTTTATCTTTAGTATACTATTACTTTAATACTTTAACTTATCAAATTTCGGTATATTAGTTAAAAATATGATCCGAAACCATCTATATAATATGAAGTCCTTGTTGCGAGTGGACAGACGACATATTGTAATAAAATTAATGTGCACAACAAACCATCGAAACTAAACTCTATTGGTACTTCGAGTTCATTTATTGACCTGTCTTAATATGTTTATAGTCCCGTCCGTACCACTGCTTTAGCTCAAAATTTTATCATCTATTGCATGACTAGCCGCTGTAACAAATAAAGACCCCGCCCCGGCGTCAGATAGTTAGCGGCCATACACTTTGAGAAGGTTTGCAAGCCCCACTTACCGCATCAGTACGTCCTCTCATAAATTATACTCGGCTACGGGTTAGGGAATCTAATCGTTACTTCCAAGATTGCTTCACCCTTAGAGTGTTACATGTGCGAACTTGTCATAAGATTAACAATGCGGCGATTTGTGGACACTGACGATAAACGCACTATTGGATGGAATGCAGTTAATTACTTAACTCGGCTACTTCATTTTCGTAGGAGAACAAATTGATTTTGTCCTACTTTTCCGCTGTTTGATTCCTTTGGGTATCTATTTTAAGTTGCGACTTAAATCGTCGTAGCCAGTGAAAAAATTTCGAAGGCTCGTGGCGTTATATGTTGGATCGTCATTTATCACGCCTATCGTACGCAACCTTACAGTGTATGCGTTTAGATTGAGCTATTACTTGCCGTCTGTGAGCTATAGTTCCAGTTTAAAACGTAAATGTAAACTGCTTACCGATTTGTATTAATTTATTAGATCGCGACACGTTATGCTAAAGATATATTGCATTTTCGGTATTATATAAATAAATTAATGGAAGAACGCTGGGCGTGAAGGCCAGGAATAGTTTTCATCTACGGTACTCCAGTCTCGCTCTGTTCAACGAACAAGTCTTTTAAAACTATCCGCATCGCTCTCTAGAACCCTCGTACAACATCACCTTGTTTCGTGTGCTTAGTGTTTTATAATTTTCGTATACCCGATCAACCAGTAGGGGGCTGACGTACGTTTTCGTATCGGAACGTTAATCGACTGACCAGAGAGGCCTCACAGGGGTGTCTAGGGTGGTAAGCCGCTTGCGTCAGTCCGGAATTAACCCAATCACCAGCGGCCTGATTCCTTCTAAACGGCTGACAACTTGAAGGCCGACTCATTCCTTCGACCTACCGCCGCATGAGCGCACCGCCCGCGCTGGCCATAAAAATATACGTTTGTCATCATTAGCCCGATTACCAGCCCAGGGCCGATTCGACTCGGGTGGTTAGTGCCTCGAAACACGATCAACTAGGATTCCACTAAATAGTGGCAGCCGGCAGCTCAGAGGCCGCGCCGCCGGCGGTGAGCAAGACCCCGGCACCTCCCTTACGGTCCGGAGCCAGACGGGCTGGCCCCTTTGCGACCGTGTAGGGTATGTTGACATCACGAGGGAACGTTTCGTGAAAAACAATCGGAGTTAGAAACTGCTGCTAGGGTACGTATCCGCGACGTAAACCTCCGACTGTGAGCCGCAAGAGGTGTTCCACCCCCATGGCTCCTAAGGGCTCCCCCTACAGCAATGCCTGCTAAACCGCCTCCGGTCACAAGCTGATTGACGGGCTCTCCTCGCGCGGTACATCTTAGCAATGGGCACGCGGATAGTTCGCTGCGGCCGTCACTGGGCACGACACCGGGCTTCGTAGCCTAGACTGGACGCCGATCGGGCACCACGGGCGCAAGCTGGCCTCTGAGAAGCCATCGCCCTCGGCCACGAGACGGCAACCGATGGGACACTCCTCCTCGGAAGGCTTGGTCGAGTGTTATCGAGATAGACTGACTTCCCAGCTCGTGCGACCGGTACTCGACCCAAGCTATAGCCACAGACTAGCTTAATTGATCAGTTGAAGCGAGCTGATAGTCCATGGGTAGTCCCGTTCTCCAAGGCTGAGCGGGTGTTTGAGCAGCGACCTTAGACTCCGGTACAGGAATGTGGAGGTTTAGTTCCCAATTCACACCCTATAGGGGCCCTCACCCATGTCGGATGGGACGTAGCAGTTGCTGGCAGGTGGACGTCGCGGCGCCCCACCCGCACGGCACCGCCCGCGGGCCGCTCCCCCCGCGGGCGGGGACTACTCGTCGTACGAACCGGTCAGGGGCTGCCCTACTCGCACGCGCGGCAGGCCGCCCTGACCGGCGCTCTGCCCTCTACTCGGCCCGGTACCCGGTACCGTGGGGGGGGAGACCGCGGCTGGGCTGGGGGGCCGGTGATACCGCGGGGCGTTGTGGGGGCAGCCAGGGGGCGCGGGGCCGGCGGACGCCCCGGGGTCCTCATCATCGGTGCGGCCGCACCCCGGTTTGGGCCCCTGGGTCGACCGCTTGCGAAGCCCACCGGGATAAACGGGCGTCGCGAACGCGCCCGCCCTGGGTCAGTAGGCGGCCGGGCCCGCCGGGGTGCACCTCCGATTACGGCTCGCGGCCGTACCGGCGCCAGCGGCGGCGCGCCTCTCGGCCCCCACGCGCGCAAACCCGCCGCCGCACCGCAGCCCGCGGCGAGGCCGGGGCCGGGGTGGGACTGGTGGCCCGGCGGGCCGCGGCCAGGGGCTCGCCCGGGCTGCGGGCGCCCGGGTGGGCCCACGCCGCCGGCGGGCCGAGGGTCGCGGGCGCGCAAGGAGGCGCCTCCGCGGGCATCCCCGCTCACGCGCCCACCCCTGGAAGTCCAGGCGGACGCGGGACCCCAGGGCCGGGCACAACAGCAGCACGCGCTCCCGCGTCGGCCGCCCGCCGGCGCGCCGCCGAGGCCCACCCGGCCGGCGCCAGCGCCTTGCTCAGCCGCGGCGCCCGCTGCCTGCGCGCCCCGCGACCCCCGGCGCGGTGCGCGCGCAGCCGCCCGCCCCCGGCCCGGGACCCACCGGGCGGCGGGCGCTGGCCGCGGGCAGGCCCGGTCAGCCCCCCCCCGCCTGGCGGGCGGCCGTCACGCAGTCCGGTGGCCGCGGCACGCGAGGCCCGACCCCGCGTCCAGCCCCCGCTGCGGCGCCGCATTTGGGCGCGGTGGACACGGGC     
D       TATAATGTTAAATTATTAGTAAGTAAATGTACATATAAGGTCATCGTATAATAAGAATCAAAAATATATCATAATTTAATTATATTACTTTATCCGTCTAATTTTTGTACTTTTATGTAATAATCAGGACAATGTTCAACTTAGTAAATTTTTTGTATAGTTAATTTATTTATATAAATTTTAATAGATAACTAACTTGCTGATTAAAATTTAAATTCCAAAACAATCACTATTATTACGCAAAAAATTAATTTTATTAGGTCATTAGTATACGAAGAAAATCTAATCTAAATTTCGTATAAGATAGTTTTTAATCAATTTCTGTACTATAAATGAAACATTTTTACTTTAATCGTGCTGCCTAGTTTGTAGCTAACTTGTCTAGTTATCATGAATTATAGAAGTGAGTATATAAAATTTTGTATATTTACAAACAAATAATAATTATATAAAATTTTACTATGACAAAAAGATCATGTATTTACAGTACGAAATTAAGATTACTAAATCCGAGGAGAATTCTATTCTTAAGATAATTTAATCTTTAATTACATCATATAATTTATTATCTACAGACCATCCAGTTTTAAAGTATATTTATGCATTTGAGGACATCCAATATCGAAACCAATTAGCGACTGCTAATAAAATTATATTTACAAATGAAATTTTTTAACTCTCCTCATTTAAATAATAAAAATTTATTTAACACAAATAAGAGAATAATGTTAATTAATTCATAAACCGATATGATTATGAAGACTTTTTGTTTAACACAAATTACCATTTTGTATACATTTCATATGTCTTTAAAAATCTTTACGTATAGATTATTAAATTATAAATAAGCATATAAATGAGAATACTCAATTACTAAAACAAATTATTTCAAATTTATCTTTAACTTTAATATACTATTGCTTTAATACTTTGACTTATCAGATTTCGGTATATTAATTAAAGGTATAATCCGAAACCATCTATATAGTATAAAGTCCTTGTCATAAGTGGACAGACGACACATCTTAATGAAATTAATGTGCACAACGTATCATCGAAATGAAACTCTATTAGTATTCCGAATTCATTTATCGACCTGTCTTAATATGTTTATAATCTCGTCCGTACCACCGCTTTAGCTCAAAACTTTATCATCTATAGCATGGTTCACCCTTGTAACAAATAAATATTCCGCTCAGGCATCAGATGGTTAGCGGCCATCCATTTCGAGAAGGTGTGTAAGCCCCACTTACTGCATCAGTACGTCGTTTAATGAATTATACTCGGCTACGGGTTAGGGAATCTAATCGTTTCTTCCAAGATTGCACCATCCTCAGAGCGTTACATGTGCGAACTTGTCTAAAGATTGCTAATGCAGCGATTTGTGGACACTGACGATAAACGCACTATTAGATAGAATGCAATTAACTACGTAACTCGGCTACTTTATTTCCATAAGCGAACGAATTGATTTTGTCCCATTTTTCCGCTGTTTGATTTCTTTGGATATCTATTTTAAGTTGCGATCTAAATCGTTGTAACTAGTGGAAAAATATCCCAGGATCATGGCGTTATATGTTGGATCGTCAGTTATCAGGCTTCTTGTACCTAACCTTACAGTGTGTGTGTTTAGTGTGAGCTATTACTTGTCGTCTGTAAGCCACGATTCCAGTTCAAAATGTAAAAGTGAACTGCGTATCGATTTGTATTAATTTATTAGATTGTGACACATTATGCTAAAGATATATCGCACTCTTGGTATTATCTAAATAAGTTAATGGAAGACTGCTGGGCATGAAGGCCAGAAAAAGTTTTTATCTGCGGTATTCCAGTCCCGCTCTGGTCGAGGAACAAGTCTTTTGGAACTATCCGCATCGCTTTCTAGAAACCTCATACAGCATCGCCTTCTTACGTGTGCTTAGTGTGTTATAATTTTCGTTTACCCGATCGACCAGTAGGGGTCTGACGTGCATTCTCGTATGAGAGCGTTAATCGATTGAGCAGAGAGGCCTCACAGGGGTGTTTAGGGTGTCAAACTACTCGCGTCAGTCCGGAGTTGACCCAATTACCGACGGCCTAATTACTTCTTAACGGCCGGCAATTGGAAAGCCGACTCGTTCCTTCGTCCGACCGCCGCATGAGTGCACCGCCCGCGCTGGCCAGTAAAATTTACGTTTGTCATCGTTTACCCTATTGGCAGCCCAGGGTCGATTCGAGTCGGGTGGTTCTTGCCTCGAAACACGTGCAACTAGGAGTCCACTAAATAGTGGCAGCCCGCAGCTCAGAGCCCGCGCCGCCGGCGGTTAACAAGACCCCGGCGCCTTCCCTACGGTCCGGAGCTGGACGGGCTGGTCCCTTCGCAACCGTGTAGGGTAGGTTGCCAGCATGGGGGAAGGTTTCGTGGAAACCAATCGGAGTTGGAAACTACTGCTAGAGTACGTATCCGCGACGTTAGCCTCTGGCTGTGGGCCGCCTGAAGTGTTTCACCCCCATGGCTCCTAGGGACTCGCCCTCCGACCATCCCTGCTAAGCCGCCACCAGTCATAAGCTGATTGACGGACTCTCCTCGCGAGGAACATCTTAGCAATGAGCACGCGGATAGTTCGCTGTGGTCGTTACTGGGCAAGTCTCCGGGCTTCGTAGCCTAGACTGGACGCTGATCGGGCACCACGGGCGCAAGCTGGCATCTAAGAAACCGTCGCGCCCGGTCACAAGACAGCGACCGATGGGACACCCCTCCCCGAAAGGCTTGGCCGAATGTTAACGAGATAGACTGACTTCACCGCTCGTGCGAACGGTATTCATCCCAAGCTAGAGCCACAAACTGGCTTAGTTGATCAGTTGCAGCGAGCTGAGAGTCCATGGGTAGTCCCGTTCCCCAAGGTTGACCGGGTCTTTGAGCAGCGACCTTAGACACCGGTCCAGGAATGTGGAGATTTTCTGCGCAATTCACACCCTATGGGGGCGCCCACCCATGTGGGATGGGACGTAGAGGTCGCTGGTAGGTGGACGTCGAGGGGCCCCACCCGCACGGCACCGCCCGCGGTCGGCTCCCCCCGCGGGCGGGGGCGACTCCTGCTGGGAACCGGCCATGGGATGGCCTACACGCACGCGCGACAGGCCGCGCTGGCCGGCGCTCTGCCCTCTACTTGGCCCGGTACCCTGTATCGTGGGGGGGGGGACCGGGTCTGGGCCGGGGCGCCGGTGATACCTCGGGGCCTTGGGGGGTCAGCCAGGGGGCGCGGGGCCGGCGGACGCCCGGGGGTCCTCATCACCGGTGTGGGCGCACCCCCCTTAGGGCCCCTGGGTCGCCCGCTTGCGAAGCCCACCGGGCTAAACGGGCGGCGCGAACCCGCCCGCCCTGGGCCAGCAGGCGGCCAGGCCCGCCCGGGTGCACCTCCCGTGATGGCTCGAGGCCGTACCGGCGCCAGCGGCGGCGCGCCTCTCGGCCCCCACGCGCGCGAAGCCGCCGCTGCACCGTAGGCCGCGGCGAGGCCGGGGCCTGGGTGGGACTGGTAGCCCGGCGGGCCGCCGTCAGGGGCTCGTCCGGGCTGCGGGCGCCCGGGTGGGCCCACGCGGCCGGCGGGCCGAGGGTCGCGGGCGCGCAAGCGGGCGCCTCTGCGGACATCGCCGCGCACGGGCCCACCCCTGGACCTCCAGGCGGCCGCGGGACCCCAGGGCCGGGCACAACGGCTGCACGCGCTCCCGCGTCGGCCCGCCGCCGCCGCGCCCCCGAGGCCCACCCGGGCCGCCCCAGCGCCTTGCTCAGCCGCGGCGCCCGCTGCCTGCGCGTCCCGCGGCCCCCTGCGCGGTTCGCGCGCAGCCGGCCGCCCCCGGCCCAGGACCTACCGGGCGGCGGTCGCGGGCCGCGGGCGAGCCCGGTCAGCCCCCCCCCGCCGGGCGGGCGGCCGCCACGCGGTCCGGTGGCCTCGGCACGCGAGGGGCTGCCCCTCGTCCGGCCCACGCTGCGGCGCCGCGCCGGGGCGCGGTGTACACGGGC     
E       TATAATATTAACTTATTAGTAAGTAAATGTACATATAAAGTCGTCGTATAATAAGAATCAAAAATATATCATGTTTTAATTATATTACTTTATCCGTCTAATTTTTGTGCTTTTATGTAATAATCAAAACAATGTTCAGCTTAGTAAATTTTTAATGTAGTTAATTTATTTAAATAGATTTTAATAAATAACTAACTTACTGATTAAAGTTTAAATTCCAAAACAAACACTATTATTGCGCAAAAAATTAATTTTATTAGGTCGTTAATGTACGAAAAAAATCTAATCTAAATTTCATATAAAATGATTTTTAATCAATTTCTGTGCTATAAATGAAACATTTTTACTTTAATCGTACTACCTAGTTTATAGCTAACTTGTCTAGTAGTCATGAATTATGGAAATAAATGTATGAAATTTTGTATATTTACAAACAAATAATAATTATATAAAGTTTTACTGTGACAAAAAGATCATATATTTACAGTACGAAATTAAGATTACTAGATCCAAGAGAAATTCTATTCTTTAGATAATTTGATCTTTAGTTACATCTTATAATTTATTATCTACAAACCGTCCAATTTTAAAGTATATTTATACATTTGGAGACATCCAATATCAAAACCGATTAGCAACTGCTAATAAAATTATATTTACAAATAAAAAATTTAAACTCTCCTCATTTGAATAATAAAAATTTATCTAACACAAGTAAAGAAATAATATTGATTAATTCATAAGCCAGTATAATTATAAGAACTTTTTATTTAACGCAAATTGCCATTTTATATACATTTCATATGTCTTTAAAAATCTTTACATATAGATAATTAAATTATAAATAAACATATAAATAAAAATACTCAATTACTAAAACGAATTATTTCAGATTTATCTTTAACTTTAGTATACTATTACTTTAATACTTTGACTTATCAGATTTCGGTATATTAGTTAAAAATATAATCCGGAACCATCTATATAATATGAAGTCCTTGTCGTAAGTGGACAGACGACACATTGTCTTAAAATCAATGTGCACAACGTGTCATCGAAATTAAACTCTATTAGTACTTAGAGTTAATTTATCGACCTGTCTTAATATGTTTACAATCTCATCCGCACTACTACTTTGGCTCAAAATTTTGTCATCTACCGCATGGCTAGCCTTTGTGACAAATAGACATGCAGCTTAGGCTTCAGATGGTTAGCGGCCGTCCATTTTGAGAAGGAATGTAAGCCCCACTTACTGCATCAGTACATCCTTTAATAAATTATACTCGGCTACAGCTTAGGGAATCTAATCACTCCTTCCAAGATTGCTTCGTCATTAGAACGTTAAATGTGCGAACCTATCTAAAGATTTATAATGCGGCGATTTGTGGACACTGACGGTAAACGTAACATTGAATGGAATGCAGTTAACTACGTAACTCGACTACTTTATTTCCATAGGAGAACGAATTGGTTTTGCCCCACCTTTCCGCTATTTGATTCTTTTGGGTACCTATTTTAAGTTGCGATCTAAATCGTCGTACATAGTGGAAAAATATTGAAGGGTCATGGCGTTATATTTCGGATCGTCAATTATCCGGTTTCTCGTACCTAACCTTTCAGTGTATGCGCTTAGCGTGAACTATTACTTGCCGTCTGTAAGCCATAGTTCCAGCTTAAAATGTAAACGTAAATTGCGTACCGATTTATATTAAACTATTAGATTGCGACACGTTACGCTAAAGATACATTACATTTTTGGCATTATATAAATAAGTTAATGGAAGACCGCTTGGCATGAAGGCCAGAATAAGTTTTTATCTGCGGTATTCCAGTCGTGCTCTGCTCAATGAACGAGACTTTTAAGACTATCCGCATCGCTCTCTAGAAGCGTCGCACAACACTGCCTTGTTACGTCTGCTTAGTGTTTTATAATTTTCATGTACCCGATTAACCAGTAGGGGCCTGGCGTACGCTTTCGTATAGGAGCGTCAATCGACTGAGCAGAGAGGCCTGACAGGGCCGTCTCGGATGGCAAACCACTCGCGTCAATCAGGAGTTAACCCTATTACCGACGGCCTCGCTCCTTCTAAACGGCCGGCGAGTCGAACGCCGATTCCTTCCTTCGACCGACCGCCACAAGGGCGCACCGCCCGCGTTGGCCGTTAAAATTTACGTTTGTCGTCATTTGCCCTATTACTAGCCCTGGGCTGAATCGACTCGGGTGGTTATCGCCCCGAAACACGGCCAACGCGGAGTCCATTAAATGATGGCGGCCCGCAGGTCCGAGCCCGCGCCGCCGGCGGTGAACAAGACCCCGGTGCTCTCCCGGCGGCCCGGGGCTGGATGGGCTGGTCCCTCTGCAATCGTGTAAGGTACGTTGCCAGCAGGTGGGAATGTTTCGTGGAGACAAATCAGAGTTGGAAACTGCTGCTAGGGTGCGTATCCGCGATGTTAACCTCCGGCTATGAACTACACGAAGTGTTCCATTTCCATGGTTCCTGGGGACGCACGCTACAACGATTCCGGATACACCGCCCCCGGTCATAAGCTGATTGGCGGACTCTCCCCGCGAGGACCATCTTGGCAATGGGCACGCAGATAGTTCGCTGGGGCCTTCACTGGGCATGTCACCGGGCTTCGTAGCCTAGACTGGACGCCGATCGGGCACCACGGGCGCAAGCTAGCCTCTGAGAAGCCGTCGCCTCCGGGCACAAGACAGCAATCGATGGGACACCCCTCCCCGAAAGGCTTCGTCGAATCTTACCAAGATAGGCTGGCTTCCCCGCTCGTGCGACCGGTACTCGTCCCAGGCTTGAGCCACAGACAAGCTTAATTGATCAGTTGTAGCGAGTTGACAGTCCAAGGGTAGTCCCGTTCCCCAAGGCTGAGCGGGTGTTAGAGCAGCGACCTTTGACACCGGTCCAGGAATGTGGAGGTTTGTTGCACGATTCACACCCTACGGGGGTCCTCACCCACGTGGGGTGGTACGTAGGAGTTGCTCGCAGGAGGACGTCGCGGCGCCCCACCCGCACGGCAACGCCCGCGGACCGCTCCCCCCGCCCGCGGGGGCTACTCCTCTTGCGAACCGGTCACGGGCTGGCCTACGCGCACGCGCGGCAGGCCGCTCTCACCGGCGCTCTGCCCTCTACTTGGCCCGGTGCCCGGTACCGTGGGGGGGGGGACCGGGGCTGGGCCGGGGCGCCGGTGATACCCGGGGGCCCTGTGGGGTCAGCCAGGGGGCGCGGGGCCGGCGGACGCCCGGGGGTCCTCATCACCGGTGGGGACGCACCCCAGTTGGGGCCCCTGGGTGGACCGCTTGCGAAGCCCACCGGGATAAACGGGCGCCGCGAACGCGCCCGCCCTGGGCCAGCAGGCGGCCAGGCCGGCCGGGGTGCACCTCCGGTTATGGCTCGCGGCCGTACCGGCGCCAGCGGCGGCGCGCCTCTCGACCCCCACGCGCGCGAACCCGCCGGCGCACCGCAGCCCGCGGCGAGCCCGGGGCCCGGGTGGCACTGGTGGCCCGGCGGGCCGCGGACAGGGGCTCGTCCGGGCTGCGGGCGCCCCGGTGAGCCCACGCAGCCGGCGGGCCGAGGGTCGCGGGCGGGCAAGCAGGCGCCCCCGCAGACATCGCCGCCCACGGGCCCACCCCTGGACCTCCAGGCGGGCGTGGGACCCCAGGGCCGGGCACAACTGCGGCACGCGCTCCCGCGTCGGCCGCCCGCCGACGCGCCCCCGAGGCCCACCCGGCCCGCGCCAGCGCCTTGCTCAGCCGCGGCGCCCGCTTCCGCCGGGTCCCGCGGCCCCCTGCGCGGTGCGCGCGCAGGCGCCCGCCCCCGGCCAGGGACCCACCGGGCGGCGGTCGCGGGCCGCGGGCGAGCCCGGTCAGCCCCCCCCCGCCGGGCGGGCGGCCACCACGCCGTCCGGTGGCCCCGGCACGTGAGGCCCCGCCCCCCGTCCGGCCCACTCTGCGGCGCTGCAGCCGGGCGGGGTGCACACGGGC     
F       TATAATGTTAACTTATTAATAAGTAAATGTACATATAAGGTCATCGTATAATAAGAATCAAAAATATATCATATTTTAATTGTATTACTTTATCCGTCTGATTTTTGTACTTTTATGTAATTATCAAGACAATATTCAGCTTAATGAATTTTTAGTATAGTTAATTTATTTATATAAATTTTAGTAATTAACTAACTTACTGATTGAAGTTTAAATTCCAAAACAAACACTATTATTACGCAAAAGATTAATTTTATTAGGTCATTAATATACGAAAAGAATCTAATCTAGATTTCATATAAGATGATTTTTAATCAATTTCTGTACTATAGATGAAACATTTTTACTTTTATCGTACTGCCTAGTTTATAGCTAACTTGTCTAGTAGTCATGAATTATGGAAATAAATATATGAAATTTTATATATTTACAAACAAATAATAATTATATAAAGTTTTACTATAACAAAAAGATCATGTATTTACAGTACAAAATTGAGATTACTAGATCCAGGAAGAATTCTATTCTTAAGATAATTTAATCTTTAATTACATCTTATAATTTATTATCTACAGACCATCCAATTTTAAAGTATATTTATACATTTGAAGACATCCGATGTCGAAACCGATTAGCAACTGCTAATAAAATTATATTTACAAATAAAATATTTGAACTCTCCTCATTTAAATAGTAGAGGTTTATTAAACACAAGTAAGAAAATAATGTTGATTAATTCATAAGCCAATATAATTATGAAAACTTTTTATTTAACACAAATTACCGTTTTGTATACATTTCATGTGTTTTTAGAAATCTTTACATATAGATTATTAGATTATAAATAAGCGTATAAATAAAAATACTCAATTACTAAAACAAATTATTTCAAATTTATCTTTAACTTTAGAATACTATTACTATAGTACTTTAACTTATCAGATTTCGGTATATTAGTTAAAAGTATAATCCAAAACCATCTATATAATATGAAGTCCTTGTCGTAAGTGGACAGACGACACATTGTTATGAAATTAATGTGCAGAACATGACATCGAAACTAAACTCTATTAGTCCTCCGAGTTAATTTATCGACCAGTCTTAATATGTTTACAATCTCACCCGTACCACCGTTTTAGCTCAAAATTTAATCATCTATTGCATGAACATCCTTTGTAACAAATAAAAATCCCGCTCAGGCATCAGATAGCTAGCGGCCATCCATTTTGAGAAGGCATATAAGCCCCACTTACTGCATCAGTACGTTTTCTGATAGATTATACTCGGCTACCGCTTAGGGAATCTAATCGTTCCATCCAAGATAGCTCCATCATTAGAGCGTTAAATGTGCGAACCCACCTAAAGACTAACAATGCAGCGATTTGTGGACACTGACGACGAACGCACTATTGGGTAGAATGCAGTTAACTATGTGACTCGACTATCTCATTTACCTAGGAGAACTAATTGGTCTTGTACCACTTTTCCGCTGTTTGATTATTTTGGATATCTATTTTAAGTTGCGATCTAAATCGTCGTAGGTAGTGGAAAAATGTTAAAGGATCATGGCGTTATATGTTGGATCGTCAATTATCAGGCCTCTCGTACTTAACTTTACAGCGTGTGCGCTTAGCGTGAGCTATTACTTAGCGACTGTAAGCCACAGTTCCAGTTTAAAATGTAAAGGTAAACTGCGTTTCGATTTATATCAAACTATTAGATCGCGACACGTTATGCTAAAGATACGTTCCATTCTTGGCATTATATAAACAAGTTAATGGAAGACCGCTGGGCATGAAGGCGAGCACAAGTTTTTATCTGCGGTACTCCAGTTCCGCTCTGGTCAACGAACAAGACTTTTAAGACTATCCGCATCGCTCTCTGGAAACCTCGCACAACATAGCCTTGTTGCGTTTGCTTCGTTTTTTATAATTTTCGTGTACCCGACTAACCAGTAGGGGTTTGGCGCACGTTTTTGTATCAGAACGTTAATCGACTAAGCAGAGAGGCCTCACAGGGGCGTCTAGGATGGCAAACCACTCGCGTAAGTCCGGAGTTAACCCAATTACCGGCGGCCTAACTCCTTCTAAACGGCCGATGATTCGAAAGCCGACTCCTTCCTTCGACCAGCCGCCGCATGGGCGCATCGCCCGCACTGGCTTGTAAAATTTACGTTTGTCGTCGTTCGCCCCATTAACAGCCCGGGGCAGATTCGACTCGGGTGGTTATCGCCTCAAAACACGATCAACGCGAAGTCCATTAAATAGTGGCAGCCGATAGCTGGTAGCCCGCGCCGCCGGCGGTGGACAAGACCCCGGCGCCGCCCCTGCGGTCCGGGGCTAGAGGGGCTTGTCCCTTTGCAACCGTGTAAGGTATGTTGCCATCAGGGGGGAACGGTTCGTGGAAACCAATCAGACTTGGAAACTGCTGCTAGGGTGCGTAGCCGCGAGGTTAACCTCCGGCTGTGAGCCCCAAGAAGTGTTCCACCCCCACGACTCCTTGGGACTCTCGCTGCGACAATTCCTGCTATTCCGCCCCCGGTTATAAGCTAATTGACGGACTCTCCTCGCGAGGAACATCTTGGCCATGAGCACGCAAACAGTTCGCTTGGGTCGTTACTGGGCAAGTCACCGGGCTTCGGAGCCTAGACTGGACGCCAATTGGACACCACGGGCGCAAGCTAGCCTCTAAGAACCCGTTGCCTCCGGTCGCAAGAGAGCAACAGATGGGACAACCCTCCGCAAGAGGCTTGGTCGAATGTTATCGAGATAGGCTGACTTCTCCGCTCGTGCGACCGGTCTTCGCCCCAAGCTAGAGCCACAGACTAGGTTGATTGATGAGTTGCAGCGAGCTTAGAGTCCATGGGTAGTCCCGTTCCCCAAGGCTGAGCGAGTGTTGGAGCAGCGACCTTAGACGTCGGTTCAGGAATTAGGATATTTACTCCCCAATTCACACCCTAGGGGGGCCCGCTCCTATGGAGGGGGGGACGTAGGGGTTGCTGGCAGGGGTACGTCGCGGCGCCCCACCCGCACGGCACCGCCCGCGGGCGGCTCCCCCCGCGGGCGGGGGCTACTCCCCCTGCGAACCGGTCACGGGCGGTCCTATGCGCACGCGCGTCAGGCCGCCCTCACCGGCGCTCTGCCCTCTACTTGGCCGGGTGCCCGGTACCGTGGGGGGGGGGACCGGGGCTGGGCCGGGGCGCCGGTGATACCCCGGGGCCTTGTGGGATCAGCCAGGGGGCGCGGGGCCGGCGGACGCCCCGGGGTCCTCATCACCGGTGCGGGCGCACCCCAGTTGGGGCCCCTGGGTGGCCCCCTTGCGAAGCCCACCGGGGTAAACGGGCGCCGCGAACCCGCCCGCCCTGGGCCAGCAGGCGGCCGGGCCCGCCTGGGTGCACCTCGGGTGAGGGCTCGCGGCCGTACCGGCGCCAGCGCCGGCGCGCCTCTCGGCCGCCACGCGCGCCAACCCGCCGGCGCACCGGAGCCCGCGGCGAGGCCGGGGCCTGGGTGGCACTGGTGGCCCGGCGGGCCGCGGTCAGGGGCTCGGCCGGGCTGCGGCCGGCCTGGTGGGCCCACGCGGGCGGCGGCCCGAGGGTCGCGCGCGCGCAAACAGGCGCCGCCGCGGGCATCACCGCCCACGGGCCCACCCCTGGACGTCTAGGCGGCCGCAGGACCCCACGGCCGGGCCCAACCTCAGCACGCGCTCCCGCGTCGGCCTGCCGCCGGCGCGCCGCCGAGGCCCACCCGGCCCGCACCAGCGCCTTACTCAGCCGCGGCGCCCGCTCCCCCCGTGGTCCGCGCCCCCCGCCGCGGTGCGCGCGCAGCCGCCCGCCCCCGGCGGGGGATCTACCGGGCGGCGGCCGCGGGCCGCGGGCGAGCCCGGTCAACCCCCCCCCGCCGGGCGGGCGGCCGTCACGCAGTCCGGTGGCCTCGGCACGGGACGATCCGCCCCCCGTCCTGCCCACGCTGCGGCGCCGCGGCCGGGCGTGGTGGACACGGGC     
G       TATAGTGTTAACTTATTAGTAAGTAAATATACATATAAAGTCATCGTATAATAAGAATCAAAAATATATCATATTTTAGTTGTATTACTTTATCCGTCTAATTTTTGTGCTTTTATGTGATAATCAAAACAATGTTCAGCTTAGTAAATTTTTAATGTAGTTAATTTATTTGTATAAATTTTAATAGATAACTAACTTACTGATTAAAATTTAAATTCCAGAACAAGCACTATTATTACGCAAAAGCTTAATTTTGTTAGGTCATTAATATACGAAAAAAATCTAATCTAAATTTCATATAAAATAATTTTTAATCAATTTCTGTACTATGAATGAAACATTTTTACTTTAATCGTACTGCCTAGTTTATAGCTGACTTGTCTAGTAGTCATGAATTATAGAAGTAAATATATGAAATTATATGTATTTACAGACAAATAATAATTATATAAAGTTTTACTGTGACAAAAAAATCATGTATTTACAATACAAAATTGAGATTACTGAATCCAAGAAAAATTCTATTCTTTAGATAATTTAATCTTTAATTACATCTTATAATTTATTATCTACAGACCATCCAGTTTTAAAGTATATTTATTCATTTGAAGACATTCAATATCGAAACCGATTAGCAACTGCTAATAAAGTTATATTTACAAGTAAAATATTTAAACTCTCCTCATTTGAATAATAAAAATTTATTTAACACAAATAAGAGAGTAATATTGATTAATTCATAAGCCATTATAATTATGAAAGCTTTTTATTTAACACAAATTACCATTTTATATACATTTCATATGTCTTTAAAAATCTTTACGTATAGATTGTTAAATTATAAATAGGCATATAAATGAGAATACTCAATTACTAAAACAAATTATTTCAAATTTATCTTTAACTTCAATATACTATTACTTTAATACTTTGACTTATCGAATTTCGGTATAGTAATTAAAAATATGATCCGAAGCCATCTATATAATGTAAAGTCCTTGTCGTAGGTGGACAGACAACATATTGTAATGAAATTAATGTGCACAACCTACCATCGAAACTATACTCTATTAGTACTTCGAGTTAATTCATCAACCTGTCTTAATGTGTTTATAGTCCTATCCGTACCACCGCTTTAGCTCGAAATTACACCATCTATTACATGGCTAGCCTTTGTAACAAATAAAGATCCCGCTCAGGCATCGGATAGTTAGAGGCCATCCATTTTGAGAAGGCATGTAAGCCCCACTTACTGCATCAGTACGTTCTTTGATTAATTATACTCGGCTACAGCTTAGAGAATCTAATCGTTCTTTCAAAGATTGCTCCATCATTAGAGTGTTAAATGTGCGAACCCACCTAAAGATTAAAAATGCAGCGATTTGTGGGCACTGACGATGAACGCAGTATTGGATAGAATACAGTTAAATACATTATTCGACTACTTTATGTCCATAGGGGAACAAATTGGTTTTGTCCCGCTTTTCCACTGTTTGATTTTTTTAGATATCTATTTTATGTTGCAATCTAAATCGTCGTAGATAGTGGAAAAACGTTGGAGGATCATGGTATTATATGTTGGACCGTCAGTTATCAGGCTTTTCGTACGTAAACTTGCAGTGTGCGCGCTTAGCGTGAACTATAATTTGCCTTCTATAAGCCATAGTTCCAGTTTGAAATGTCAACGTAAACTACATACCGATTTATATTAAGTTATTAGATTGCGTCACATTATGCTAAAGATACATTACATTCTCAATATTATATAGATAAGTTAATGGGAGATCGCTGGACATGAAGGCAAGAAGAAGTTTTCATCTGCGGTACTCCAATCCTGCTCTGGTCAACGAATAAGACTTTTAAGACTATCCGCATCGCTCTCTAGGAACCTCGCACAACATCGCCTTGTTACGTATGCTTAGTGTTTTATAATTTCTATGTACCCGTTTAACCAGTAGGGGTTTGGCGTACGTTTTTGTATCAGAGCGTGAATCGACTGAACAGAGAGGCCTTACAGGGGCGTTTAGGGTGGCAAGCCACTCGCGTCAATCCGGAGTTAACCCAATTACCGACGGCCTGGCTGCTTCTAATTGGCTGACGAATCGAAGGCCGATTCCTTCCTTCGACCGACCGCCGCACGAGCGCACCGCCCGCGCTGGCTACGAAAATCTACGTTTGTCCTCGTTTACCCCATTAACAGCCCAGGGCTGATCCGACTCGGGTGGTTAACGCCTCGAAACATGACCAACGAGAAATCCACTAAACAGCGGCAGCCGGGAGCTCGGAGTCCGCGCCGCCGGCGGTGAACAAGACCCCGGCGCCCTCTCCACGGTCCGGGGCGAGACGGGCTGGTCCCTTTGCAACCGTGTAGGTTACGCTGCCAACAAGGGGGAATGTTTCGTGGAAACCAATCGGAGTTGGAAACTGCTGCTAGGGTGCGTATCCGCGACGTTAGCCTCCGACTGCGAGTCCCAAGAAGCGTCCTACCACCATGGCTCCTAGGGACTCTCACTCCGACCATTCCTGCTAGCCCGCCCCCGGTCATAAGCTGATTGACGGATTCTCCGCGCCAGGAACATCTTGGCAATGCGCACGCGGATAGTTCGCTAGGGCCGTTACTGGGCAGGCCGCCGGGCTTCCCAGTCTAGACTGGACGCCGATCGGGCGCCACGGATGCAAGCTGGCTTCTGAGAAGCCGTCACGCCCGGTCATAAGACAGCAACCGATGGGACATCCTTCCCCGAAAGGCTTGGCCGAATGTTATCGAGATAGGCTGGCTTCCCCGCTCGTGCGACCGGTACTCGTCCCAAGCTAGAGCCACAGACTAGCTTAATGGATCAGTTGCAGCGAGCTGAGAGTCCATAGGTAGTCCCGTTCCCCAAGGCTGAGCAGATGTTAAAGCAGCGACCTTGGACACCGGTCGGGGAATGTGGAGTTTTACCCCTCAATTCACACCCTAGGGGGGCACCCCCCCATGTGGGATGGGACGTAGGGGTGGCTAGCAGGCGGACGTCGAGGCGCCCCACCCGCACGGCACCGCCCGCGGGCTCCTCCCCCGGCGGGCGGGTGCTACTCTCTGTGCGAACCGGCCAGGGGGTGCCCTACGCGCACGCGCGGCAGGCCGCCGTTACCGGCGCTCTGCCCTCTACTGGGCCGGGTACCCCGTACCGTGGGGGGGGGGACCGCGGCTGGGGCGTGGCGCCGGTGATACCAGGGGGCCTTGCGGGGTCAGCCAGGGGGCGCGGGGCCGGCGGACGCCCGGGGGTCCTCATCACCGGTGTGGGCGCACCCCAGTTGGGGCCCCTGGGTCGCCCGCTTGCGAAGCCCACCGGGATAAACGGGCGCCGCGAACGCGCCCGCCCTGGGTCAGCAGGCGGCCCGGCCCGCCGGGGTGCACCTCGGGTTAAGGCTCGGGGCCGTACCGGCGCCAGCGGCGGCCCGCCTCTCGACCCCCACGCGCGCGAACCCCCCGGGGCACCGGAGGCCGCGGCGAGCCCGGGGCCTGGGTGGGAGTGGTGGCCCGGGGGGCCGCGGCCAGGGGCTCGCCCGGGCTGCGGGCGCCCCGGTGGGCACACGCCGCCGGCGGGCCGAGGGTCGCGGGCGGGCAAGCCGGCGCCGCCGCAGGCATGCCCGCTCACGGGCCCGCCCCTTGACCTCCAGGCGGGCGCGGGACCCCATGGCCGGGCACAACTACGGCACGCGCTCCCGCGTCGGCCGCCCGCCGGCGCGTCTCCGAGGCCCACCCGGCCCGCGCCAGTGCCTTTCTCCGCCGCGGCGCCCGCTGCCCCCGGGCACCGCGCCCCCCGGCGCGGTACGCGCGCAGGCGGCCGCCCCCGGGCCCGGACCGACCGGGCGGCGGTCGCCGGCCGCGGCCGTGCCCGGTCACGCCCCCCCCGCCCGGGGGGCGGCCGCCACGCGGTCCGGTGGCCTCGGCACGAGAGGGCCCGCCCCCCGTCCTGCCCGCCCTGCGGCGCCGCACGCGGGCGGGGTGGACACGGGC     
H       TATAGTGCTAGCTTATTAATAAGTAGATGTGCATATAAGATCATCGTATAATAAGAATAAAAAATATATCATATTTTAATTGTATTACTTTGTCCGTCTGATTTTTGTACTTTTATATAATAATCAAATCAATATTCAACTTAGTAAATTTTTAATGTGGTTAATTTGTTTAAATAAATTTTAATAAATAACTAACTTACTGATTGAAATTTAAATTCCAAAACAAACACTATTATTACGCAAAAGATTAATTTTATTAGGTCATTAATATACAAAAAAAATCTAATCTAGATTTCGTATAAAATGATTTATAATCAATTTCTGTACTATAAATGAAACATTTTTACTTTAATCGTACTGCCTAGTTTATAACTAACTTATCTAGTAATCATAGATTATGGAAGTGAATATATGGAATTTTGTATATTTACAAACAAATAATAATTATATAAAGTTTTACTGTAACAAAAAGATCATATATTTACAGTACAAAATTGAGATTACTGGATCCAAGAGGAATTCTATTCTTAAGATAATTTAATCTTTAATTACATCTTATAATTTATTATCTACAAACCATCCAGTTTTAAAGTATATTTATACATTTGAAGACATCCAATATCAAAACCGGTTGGCAACTGCTAATAAAATTATATTTACAAGTAAAATGTTTAAACTCTCCTCATTTAAATAATAAAGATTTATTTAACACAAATAAAAAAATAATGTTGATTAATTCATTAGCCAATATAATTGTGAGAACTTTTTATTTAACACAAATTACCATTTTATATACATTTCGTATGTCTTTAAGAATCTTTACGTATAGATTGTTAAATTATAAATAAACATATAAATAAGAATACTCAATTACTAAAACAAATTATTTCAAATTTATCTTTAACTTTAGTATACTATTACTTTAATACTTTGACTTATCAAATTTCGGTATATTAGTTAAAAGTATAATCCGAAACCATCTAAATAATATAAGGTCCTTACCGTAAGTGGACAGACGACATATTATAGTGAAATCAATGTGCGCAACATAACATCGAAACTAGACTCTGTTAGTACTCCGGGTTAATTTATCGACCTGTCTTAATATGTTCATAATCACGTCCGTACCACAGCTTTAGCTCGAAGTTTTATCATCTATTGCATGGCTAGCCTTTGTAACAAATAAATATCCCGCTCAGGCGTCAGATAAATAGCGGCCATCCATTTTGAGAAGGTATGTAAGCCCCACTTACTGCATCAGTACGTCTTCTGATAGATTATACTCGGCTACAGCTTGGAGAATCTAATCGTTCCTTCAAAGATTGCTCCATCATCAAAGAGTTAGATGTGCGAACGTGTTTAAAGATCAACAATGCGGCGATTTGTGGACACTGACGATAAACGCATCATTGGATGGAATGCAGTTAATTACGTAATTCGATTACTTTATTTCCATAGGAGAACAAATTGGTTTTGTTCTAATTTTCCGCTGTTTGATTTTTTTAGGTATCTATTTTAAGTTACGATCTAAATCGTCGTAAGTAGTGGAGAAAGATTGAAGGATCATGGCATTATATATTGGATCGTCAATTATCAGGCTTCTCGTACCTAACCTTGCAGTGTGTGCGCTTAATGTGAACTATTACTTGCCGACTGTAAGCCATAATTCCGGTTTAAAATGTAAACGTAAACTGCGTACCGATTTATATTAAGTTACTAGATCGCGATACGTTATGCTAAAGACACATTACATTTTCGGTATTATATAAAGAAATTAATGGAAGACTGCTGGGCATGAAGGCAAGAAAAAGTTTTTATCTGCGGCACTCCAGTCTTGCTCTGGTCAACGAACAAGACTTTTAAGACTATCCGCATCGCTCTCTGGAAATCTCGCGCAACATCGCCTTGTTACGTGTGCTTAGCGTTTTATAGTTTTTGTGTACCCGATTAACCAGTAGGGGTCTGACGTACGTTCTCGTATCAGAGCGTGAATCGACTGAGCAGAGAGGCCTCACAGGGGTATTTAGGGTGGCAAACTGCTCGCGTCAGTCCGGGGTTAACCCAATAACCGGCGGCCTGGCTGCTTCTAAGCGGCCGTCCACTCGAAAGCCGACTCCTTCCTTCGACCGCCCGCCGCATGGGCGCACCGCCCGCGCTGGCCATTAAAATTTACGTTTGTCGTCATTCGTCCTATTACCAGCCCAGGGCTGATTCGACTCGGGTGGTTAGCGCCTCGAAACATGATCAACGAGGAATCCACTAAATAGTGGCCGCCGGCAGCTCTGAGCCCGCGTCGCCGGCGGTAAACAAGACCCAGGCGCCCCCTCTATGGTCCGGGGCTAGAAGGGCTAGTCCCTTTGCGACCGTGTATGGTATGCTGGCATCAGGCGGGAACGTTTCGTGGAAACCAATCGGAGTTGGAGGCTGCTGCTAGAGTGCGTATCCGCGACGTTAACCTCCGACTGTGTGCCCCGGGAAGTGTGCCCCCCCCATGGCTCCTAGGGACTCGCGCTACGACAGTTCCTGCTAGACCGCCCCCGGTCATAAGCTCATTGACGGACTCTCCTCGCGGGGAACGTCTTGGCGATGAGCACGCGGATAGTTCGCTTGGGTCGTTACTGGGCAAGTCACCGGTCTTCGTAGCCTAGACTGGACGCCGATCGGGCGCCACGGGCGCAAGCTAGCCTCTGAGAAACCGTCGTCCCCGGTCACAGGACAGCAACCGTTGGGACACCCCTCCATGAAAGGCTTGGGCGAATGTTATCGAGATAGGCTGGCTTCCTCGCTCGTGCGACCGGTGCTCATCCCAAGCTAAAGCCACAGACTAGCTTAATTGATCAGTTATAGCGAGCTGAGAGTCCATAGGTAGTCCCGTTCCCCAAGGCTGAGCGGTTGTTAGAGCAGTGACCTTGGACACCAGTCCAGAAATGTGGAATTTTGTCCCCCAATTCACACCCTACGGGGGCCCCCACCCACGTGGGATGGGACGTAGCGGTTGCTGGCAGGCGGACGTCGCGAGGCCCCACCCGCACGGCACCGCCCGCGGACTGCTCCGTCCGCGGGCGGGGGCCACTCCTCGTGCGAACCGGTCAGGGGTTGCCCTACACGCACGCGCCGCAGGCCGCCCTCACCGGCGCTCTGCCCTCTACTAGGCCCGGTGCCCGGTACCGTGGGGGGGGGGACCGCGGCTGGGCCGGGGAGCCGGTGATACCCCGGGGCTGTGCGGGGCCAGCCAGGGGGCGCGGGGCCGGCGGACGCCCGGGGGTCCTCATCACAGGTGCGGGCGCACCCCCGTTGGGGCCCCTGGGTCGACCGCTTGCGAAGCCCACCGGGCTAAACGGGCGCCGCGAACGCGCCCGCCCTGGGCCAGCAGGCGGCCGGGCCCGCCGGGGTGCACCTCCGCTTATGGCTCGCGGCCGTACCGGCGCCAGCGGCGGCACGCCTCTCGGCCGCCACGCACGCGAACCCGCCGGCGCACCGAAGCCCGCGGCGAGTCCGGGGCCGGGGTGGGACTGGTGGCCCGGGGGGCCGCGGCCAGGGGCTCGCTCGGGCTGCGGTCGCCCGGGTGAGCCCACGCGGCCGGCGGGCCGAGGGTCGCGGGCGCGCAAGCGGGCGCCCCCGCAGACATCCCCGCCCACGGGCCGACCGCTGGACGTCCAGGCGGGCGCGGGACCCCACGGCCGGGCACAACCGCAGCACGCGCTCCCGCGTCGGCCGGCCGCCAGCGCGCCCCCGAGGCCCACCCGTCCCGCGCCAGCGCCTTCCTCCGCCGCGGCGCCCGCTCCCCCCGTGCGCTGCGACCCCCAGCGCGGTACGCGCGCAGCCGACCGCCCCCGGCCCCGGACCGACCGGGCGGCGGACGCGGGCCGCGGGCGGGCCCGGTCAGCCCCCCCCCGCCGGGCGGGCGGCCGTCACGCAGTCCGGTGGCCACGGCACGGGAGGGCCGGCCCCCCGTCCTGCCCCCACTGCGGCGCCGCGGCCGGGCGCGGTGGACACGGGC     
I       TATAATGTTAACTTATTAATAAGTAAATGTACATATAAGGTCATCGTATAATAAGAATCAAAAATATATCATATTTTAATTGTATTACTTTATCCGTCTAATTTTTGTGCTTTTATGTGATAGTCGAGACAATGTTCAGCTTAATAAGTTTTTATTGTAGTTAATTTATTTAAATAGGTTTTAATAAATAACTAACTTACTGATTGAGGTTTAAATTCCAGAACAAACACTATTATTACGCAAAAAATTAATTTTATTAGGTCATTAGTATACGAGAAAAATCTAATCTAAGTTTCATATAAAATAGTTTTTAATCAATTTCTGTACTATGAATGAAACATTTTTACTTTAATCGTACTGCCTAGTTTATAACTAACTTATCTAGTAATCATGAATTATAGAAGTGAATATATAAAATTTTGTATATTTACAAACAAATAATAATTATGTAAAGTTTTACTATAGCAAAAAGATCATGTGTTTACAGTACAAAATTGAGATTACTAAATCCAAGAAAAATTCTATTCTTAAGATAATTTGATCTTTAATTACATCTTATAATTTATTCTCTACAGACCATCCAATTTTAAAGTATATTTATACATTTAAAGACATCCAATATCAAAGCCGATTAACAACTGCTAATAAAATTATATTTACGAGTAAAATATTTAAACTCTCCTCATTTAAATAATAAAAATTTATTTAACACAAGTAAAAAAATAATGTTGATTGGTTCATAAACCGATATAATTATGAGAACTTTTTATTTAGCACAAATTTCCATTTTATGAACATTTCATATATCTTTAAAAATCTTTACGTATAGATTATTAAATTGTAGATAAGCATATAAATAAGGGTACTCAATTACTAAGACAAATTATTTCAAATTTATCTTTAACTTTAATATACTATTACTTTAATGCTTTGACTTATCAGATTTCGGTATATTAATTAAAAATATAATCCGAAACCATCTATATAATATAAAGTCCTTGTCGTAAGTGGACAGGCGACACATTGTAATGAAATTGATGTGCACAATACATCATCGAAACTAAACTCTATTAGTACTTCGAGTTAATTTATCGACCTGTCTTAATATGTTCATAATCTCATCCGTACCCCCGCTTTCGCTCAAAATTTAATCATCTATCACATGGCTAGCCTTTGTAACAAATAGAACTCCCGCTTCGGCATCAGATAGCCAGCTGCCGTCTATTTCGAGAAGGTATGTAAGCCCCACTTACTGCATCAGTACCTCCTCTAATAAATTATACTCGGCTACACATCCGGAAATCTAATCGTTCCTTCCAAGATTGCACCTTCTTTAGAGCGTTAGATGTGCGAACCTGTCTAAAGATTAACAATGCGGCGATTTATGGGCACTGACGACGAACGCTCTATTGGATGGAATGCAGTTAACTACGTAACTCGACTACTTTATTTTCTTAGGAGAACTAATTGGTTTTGTCCTACTATTCCGCTGCTTGATTTTTTTGAGTATCTATTTTAGGTTACGATCTAAATCGTCGTAGCTAGTGGAAAAGTGTTGAAGGATCATGGCATTATATATCGGATCGTCAAATATCAAGCTTCTTGTACATAATCTTACAGTGTATGCGCTTAGCATGAGCTGTTACTTGTCATCTGTAAGCTATAGTCCCAGTTTAAAGTGTAAAAGTAAACTGCGTATCGATTTGTATTAAGTTATTAGATCGCGACACGTTAAGCTAAAGATACGTTACATTCTTAGTATTGTATACATAAATTAATGGAAGACCGTTAGGCATGAAGGCCAGAAAACGTTTTTACCTGCGGTACTCTAGTCTCGCTCTGGTCAATGAACAAGTTTTTTAAAACTATCCGCATCGCTTTCTAGATATCTCGCGCAACATCACCTTTTTACGTATGCTTAGTGTTTTATAATTTTCGTTTACCCGATTAACCAGTAGGGGCCTGGCGTGCGTCTTCGAATCAGAGCGTCAATCGATTGAGCAGAGAGGCCTCACAGGGGTATTTGGGGTGCCAACCCCCTCGCGTCAGTCCGGGGTTAACCCTATCACCGAGGGCCTGCCTCCTTCTAAACGGCCGACAATCCGAAAGCCGACTCATTCCTTCGACCAACCGCCGCAAGGGTGCACCGCCTACGCTGGCCAAGAAAATTTACGTTTGTCGTCGTTTGCCCCATCCGCAGCCCAGGGCGGACTCGACTCGGGTGGTTATCGCCTCGAGACAGGACCAACGAGGACTCCATTAAATAGTTGCCGCCGGCAGCTCAGAGACCGCGCCGCCGGCGGTGAACAACACCCCGGCGCCGCCCCGACGGTCCGGGGCTGGACGGGCTGGTCCCTTTGCGACCGTGTAGGCTACGTTGCCGTCAGGGGGGAACGTTTCGTGGAAACCAATCGGAGTTAGAAAGTGCCGCTAGGGTCCGTATCCGCGACGTCAGCCTCCGACTATGAGCCTCAAGAAGTGTTCCACCCCCATGGCTCCTGGTGACCCTCGCTCCGACAATACCTGCTGAGCCGACCCCTGTCAGAAGCTGCTTGACGAACTCCCCTCGCCGGGAACATCTTGGACATGAGCACGCGGATAGTTCGCTGTGGTCGTTACTGGGCAAGTTGCCGAGCTTCGTAGTCTAGACTGGACGCCGATCGGGCACCACGGGCGCAAGCTAGCATCTGAGAAACCGTCGCCCCCGGACCTAAGAGGGCCACCGATGGGACACCCCTCCCCAAAAGGCTTGGCCGAATGTTAACGAGATAGGCTGGCTTCCCCGCTCGTGCGACCGGTTCTCGTCCCAAGCTAGAGCCACAGACTAGCTTAATTGATCGGTTGCAGCGAGTTGAGAGTCCATGGGTAGTCCCGTTCCCCAAGGCTGGGCGGGTATTAGAGTAGCGACCTTAGACACCGGTCCAGGAATGTGGAGATTTATTTCCCAATTCACACCCTATTAGGGCCCCCACCCATGTGGGATGGGACGTAGGAGTGGCTAGTAGGGGGACGTCTGGGCGCCCCACCCGCACGGCACTGCCCGCGGGCAGCTCCCCCTGCGGGCGGGGGCTACTCCTCATGCGAACCGGTCACGGGCGGCCCTATGCGCACGCGCGGCAGGCCGCCCTCGCCGGCGCTCTGCCCTCTACTCGGCCTGGTACCCGGTAGCGTGGGGGGGGGGACCGAGCCTGGGCGGGGGCGCCGGTGATACCCCGGGGCGTTGCGGGGTCAGCCAGGGGGCGCGGGGCCGGCGGACGCCCTGCGGTCCTCATCACCGGTGGGGGCGCACCCCAGTTGGGGCCCCTGGGTCGGCCGCTTGCGAAGCCCACCGGGATAAACGGGCGCCGCGAACACGCCCGCCCTGGGCCAGCAGGCGGCCGGGCCCGCCTGGTTGCACTTCGGGTCATGGCTCGCGGCCGTACCGGTGCCAGCGGCGGCTCGCCTCTCGGCCCCCACGCGCGCGAACCCACCGCCGCACCGGAGCCCGCGGCGAGGCCGGGGCCTGGGTGGCACTGGTTGCCCGGCGGGCCGCGGCCAGGGGCTCGGCCGGGCTGCGGACGCCCCGGTGGGCACACGCGGGCGGCGGGCCGAGGGTCGCGCGCGCGCAAGCAGGCGCCGCCGCGGCCATGTCCGCCCACGGGCTCACCCCTGGATGTCCAGGCGGCCGCGGGACCCCAGGGCCGGGCACAACGGCAGCACGCGGGCCCGCGTCGGCCGCCCGCCGACGCGCCACCGAGGCCCACCCGTCCCGCACCAGCGCCTTGCTCGGTCGCGGCGCCCGCTCCCCCCGCGGCCCGCGACCCCCTGCGCGGTGCGCGCGCAGGCGACCGCCCCCGGGCCTGGATCCACCGGGCGGCGGTCGCGGGCCGCGGGCGAGCTCGGTCAGCCCCACCCGGCCGGGCGGGCGCCCTGCACGCGGTGCGGTGGCCTCGGCACGTGAAGGCCCGCCCCCCGTCCTGCCCACGCTGCGGCGCCGCCGACGGGCGCGGTGAACACGAGC     
J       TATAATGTTAACTTATTAATAAGTAAATGTACATATAAGATCATCGTGTAGTAAGAATCAAAGATATATCATATTTTAATTATATTACTTTGTCCGTCTAATTTTTGTGCTTTTATGTAATAATCAAAGCAATATTCAGCTTAATAAATTTTTAATGTAGTTGATTTATTTATATAGATTTTAATAAATAACTAACTTACTGATTGAAATTTAAATTCCAAAACAAACACTATTATTACGCGAAAAATTAGTTTTGTTAGGTCATTAATATACGAAAGAAATCTAATCTAAATTTCATATAAAATAATTTTTAATCAATTTCTGTACTATAAGTGAAGCATTTTTGCTTTGATCGTGCTGCCTAGTTTTTAACTAACTTATCTAGTAATCATAAATTATAGAAGTGAATATATGAAATTTTGTATATTTACAAACAAATAATAATTATACAAAGTTTTACTGTAACAAAAAAATCATGTATTTACAGTACAAAATTGAGATTACTGAATCCAAGAGGAATTCTATTCTTAAGGTAATTTAATCTTTATTTACATCTCATAATTTATTATCTACAGACCATCCGGTTTTAAAGTATATTTATACGTTTGAAGACATCCAATATCGAAACCGATTAGCAACTACTAATAAAGTTATATTTGCAAATAAAATATTTAAACTCTCCTCATTTGAATAATAAAGGTTTATTTAACACAAATAAGAAAATAATGTAGATTAATTCGTGAACCAGTATAGTTATGGGAACTTTTTATTTAGCGCAAATTTCCATTTTATGTACATTTCATATGTCTTTAAAAATCTTTACGTATAGATTATTAAATTATAAATAAGCATATAAATAAGAATACTCAATTACTAAAACAAATTATTTCAGATTTATCTTTAGCTTTAATATACTATTACTTTAATACTTTGACTTATCGGATTTCGATATATTAATTAAAGATATAATCCGAAACCATCTATATAATATAAAATCCTTGTCGTCAGTGGACAGACGACGCATTGCAATGAAATTAATGTACACAACACACCATCGACACTACACTCTATTAGTACTTCGAGTTAATTTATCGACCTGTCTTAATATGTTTATAATCCCATCCGTACTCCCTCTCTCACTCGAAATTATATCATCTATTACATGGTAAGCCTTTGTAACAAATGAAACTCCCGCTCCGGCCTCAGATAACCAGCAGCCGTCCAATTTGAGAAGGCGTATAAGCCCCACTTACTGCATCAGTACGTCCTTTAATCAGTTATACTCGGCTACAGATCTGAGAATCTAATAGTTCCCTCCAAGATCGCACCATCTTTAGAGTGTTAAATGTGCGAACTCGGCCAAAAATTAACAATGCAGCGATTTATGGACACTGACGATAAACGCGCTATTGGATGGAATGCAGTTAACTACGTAACTCGACTACTTTATTTCCATAGGTGAATGAATTGGTTTTGTTCCACTCTTCCGCTATTGGATTCCTTTGGGTATCTATTTTAGGTTGCGATCAATATCGTCATAACTAGTGGAAAAATATTGAAGGGTCCTGGCATTATATATTGGATCGCCAACTATCAGGCTTCTCGTACGTAACCTTACAGTGTATGCGCTTAGCATGAGCTATTACTTGTCGTCTGTAAGCTATAGTTCCAGTTTTAAGGGTAAACGTATAGTGCATACCGATTTATATTAAGCCATTAGGTTGTGACACGTTATGCTAAAGATATCTTACATTTTCGGTATTATATAAACAAGTTAATGGAAGATCGCTAGTCATGAAGGCGCGAAAAAGTTTTCATCTTCAGTATTCCAGTCTTGCTCTGGTCGACGAACAAATTTTTTAAGACTATCCGCATCGCTTTCTAGATACCTCGTGCAACTTCGCCTTGTTACGTGTGCTTAGTATTTTATAATTTTCGTGTACCCGATTAACCAGTAGGGGCCTGGTGTATGTTTTTGTATTAGAGTGTTAATCGATTGAGCAGAGAGGCCTCACAGGGGCGTTTAGGCTGACAAACCGCTCGCGTCAGTCCGGAGTCGACCCAATTACCGAGGGCCTAACTCTTTCTAAACGGCCGACCATTCGAATGCCGGCTCCTTCCTTCGACCAGCCGCCGCATGGGTGCACCACCCGCACTGGCCATGAAAATTTACGTTTATCATCATTTGCCCGATGAGCAGCCCAGGGCCGACTCGACTCGGGTGGTTAACACCCCGAGACATGATCAACGGGGACTCCACTAAATAGGTGCGGCCGGCAGCTCGGAGCCCGCACCGCCGGCGGTGAACAACACCCCGGCGCCCCCTCGACGGTCCGGGGCTAGACGGGCTTGTCCCTTTGCAACCGTGTAAGGTATGCTGGCATCAGGGGGGAACGTTTCGTGGAAACCAATCGGAGTTAGAAACTGCAGCTAGGGTACGTATCCGCCACGTCAGCCTCAGACTTTGAGCCCCACGAAGTGTTCCACCCCCATGGCTCCTAGCGACCCTCGCTACCACAATTCCCGCTAAGCCGCCTCCGGTCATAGGCTAATTGGCGGACTCCCCTCACAAGGAATATCTTGGGAATGAGTACGCGGATAGTTCGCTGTGGACGTTAATGGGCAAGTCGCCGGGCTACGCAGCCTAGACTGGACGGCGATCGGGCACCACGGGCGCAAGCTAGCTTCTGAGAAGCCGTTGCCCCCAGCCATAAGACAGCTACCGATGGGACACCCCTCCCCAAAAGGCTTGGCCGAATGTTATCGAGATAGACTGACTTCCCCGCTCGTGCGACTGGTTCTCGTCTCAAGCTAGAGCCACAGACTAGCTTAATTGATCAGTTGTAGCCAGCTCACAGTCCATGGGTAGTCCCGTCCCCCAAGGCTGAGCGGGTATTAGAGGAGCGACCTTTGACGCCGGTTCAGGAATGCGGAGATTTGCTACCCAATTCACACCCCACGCGGACCCCCGCCAATGCTGGATGGGACGTAGGTGTAGCTAGTAGGAGCACGTCGCGGCGCCCCACCCGCACGGCACCGCCCGCGGGCCGCTCCCCCTGCGGGCGGGGGCGACTCCCCGTACGAACCGGTCATGGGCCGCCCTACGCGCACGCGCGGCGGGCCGCGCTTGCCAGCGCTCTGCCCTCTACTCGGCCCGGTGCCCGGTAGCGTGGGGGGGGGGACCGGGGCTGGGCCGGCGCGCCGGTGATACCCCGGGGCGATGAGGGGGCAGCCAGGGGGCGAGGGGGCGGCGGACGCCGAGGGGTCCTCATCAGCGGTGCGGGCGCACCCCCCTTGGGGCCCCTGGGTCGCCCTCTTGCGAAGCCCACCGGGGTAAACGGGCGCCGCGAACGCGCCCGCCCTGGGCCAGGAGGCGGCCGGGCCCGCCTGGGTGCACCTCGGGTTACGGCTCGCGGCCGTACCGGGGCCAGCGGCGGCCCGCCTCTCGGCCCCCACGCGCGCGAACCCCCCGCCGCACCGGAGCCCGCGACGAGGCCGGGGCCTGGGTGGGACTGGTGGCCCGGCGGGCCGCGGCCAGGGGCGCGAGCGGGGTGCGGGCGCCCGGGTGGGCGCACGCGGCCGGCGGGCCTAGGGTCGCGCGCGCGCAAGTGGGCGCCGCGGCAGACATGCCCGCTCACGGGCCCACCCCTGGAAGTCCAGGCGGCCGCGGGACCCCACGGCCGGGCACAACGGCAGCACGCGTTCCCGCGTCGGCCGCCCGCCGCCGCGCCGCCGAGGCCCACCCGCCCCGCACCAGCGCCTTGCTCAGGCGCGGCGCCCGCTGCCTACGCGCCCCGCGACGCCCGGCGCGGTCCGCGCGCAGCCGCCCGCCCCCGGTCCGGGACCCACCGGGCGGCGGCCGCGGGCCGCGGTCGAGCCCGGTCAGCCCCGCCCCGCCGGGCGGGCGACCGTCACGCGGTCCGGTGGCCTCGGCACGCGAGGCCCTCCCCCCGGTCCCGCCCGCGCTGCGGCGCCGCGTCCGGGCGCGGTGGACACGGGC     
K       TATCGTGTTAACTTATTAATAAGTAAATGTACATATAAGGTCATCGTATAATAAGAATCGAAAATATATCATATTTTAGTTATATTACTTTATCCGTCTAATTTTTGTACTTTTATGTAGTAATCAAAACAATGTTCAGCTTAATAAATTTTTAATGTAGGTAATTTATTTATATAGATTTTAATACATAACTAACTTACTGATTAAAATTTAAATTCCAAAACAAACACTATTATTGCACAAAAAATTAATTTTATTAGGTCATTAATATACAAAATAAATCTAATCTAAGTTTCGTATAGAATGATTTTTAATCAATTTCTGTACTATAAGTGAAACATTTTTACTTTAATCGTACTGCCTAGTTTATAACTAACTTATCTAGTGATCATGAATTATAGAAATAAATATATAAAATTTTGTATATTTACAAGCAAATAATAATTATATAAAGTTTTACTGTGACAAAAAGATCATGTATTTACAATACAAAATTGGGATTACTAGATCTAAGAAAGATTCTATTCTTAAGATAATTTGATCTTTAATTACGTCTTATAATTTATTATCTACAAACCATCCAGTTTTAAAGTATATTTATACATTTGGAGACGTCCAATGTCGAAACCGATTAGCAACTGCTAATAAAATTATATTTACGAGTAAAATATTTAAACTCTCCTCATTTGAATAATGAAAGTTTATTTAACACAATTAAGAAAATGATGTTAATTAATTCATAAGCCAATATAGTTATGAGAACTTTTTATTTAACACGAATTTCCATTTTATATACATTTCATATGTCTTTAAAAATCTTTACGTATAGATTATTGAATTATAAATAAGCATATAAATAAGAATACTCAATTACTAAAACAAATTATTTCAGATTTATCTTTAAATTTATTATGCTATTACTTTGATACTTTAACTTATCAAATTTCGGTATAATAATTAAAGGTATAATCCGAAACCATCTATATAATATAAAGTCCTTGTCGTAAGTGGACAGACGACGCATTGTCATGAAATTAATGTGCACAACATACCATCGAAACTAGACTCTGTTAGTATTTGGAGTTAATTTATCGACCTGTCTTAATATGTTTATAATCCCATCCGTACCTCCACTGTCGTTCAAAATTTTATCATCTATTGCATGGCTGGCCTTTGTAGCAAATAAAACTCCCGCTCCGGCGTCAGATAGACAGCGGCCGTCCGTTTTGAGAAGGCATGTAAGCCCCACTTACTGCATCAATACGTCGTATAATAAATTATGCTCGGCTACAGATCAGGGAATATAATTATTTCTTCCAAGATTGCGCCATCATTAGAGCGTTAAATGTGCGAACTCGTCTAAAAATTAACAATACGGTGATTTGTGGACACTGACGATTAACGCACTATTGGATAGAATGCAGTTAACTACGTAACTCGATTACCTTATTTACGTAGGAGAACAATTTGATTTTGTCCCACTTTTCCGCTGTTCGATTTTTTCGGGTATCTACTTAAGGTTGCGATCTAAATCGTCGTAGCTAGTAGAAAAATATCTAAGGATCATGGCATTATATATTGGATCGTCGATTATCAGGTTTCTCGTACATAATCTTGCAGTGCACGCGCTTAGTATCAACTATTACTTATCGTCTGTAAGCCAAAATTCCAGTTTAAACTGTAAATGTAAACTGCGTACCGATTTGTATCAAGTTGTTAGATCGCGACACGTTATGCTAAAGATACCTTCCATTTTTGGTATTATACAAATAAGTTAATGGTAGACCGCTAGACATGAAGGCTAGAAAAAGTTTTCATCTGCGGTACTCCAAACCCACTCTGGTCAATGAACAAGTCTTTTAAGACTATCCGCATCGCTTTCTAGTTACCTCGCGCAGCATCGCCTTGTTACGTGTGCCTGGTGTTTTATAATTTTTATGTACCCGATTAACCAGTAGGGGTCTGGCGTACGTTTTCGTATCAGAGCGTCAATCGACTGAACAGAGAGGCCTCACAGGGGGGTTCTGGGTGACAAACCACTCGCGTCAGTCCGGAGTGAACCCAATCACCGAGGGCCTCAGTCCTTCTAAACGGCCGACAATCAGAAAGCCGACTCCTTCCTTCGACCGACCGCCGCACGGGGGCACTGCCCACGCTGGCCGTAAAAATTTACGTTTGTCTTCAATGACCCCATTAGCAGCCCAGGGCCGACCCGACTCGGGTGGTTATCGCCTCCAAACACGATCAACGAGGATTCCACTAAATATGCGCAGCCAAGAGGTCAGAGCCCGCGGCGCCGGCGGTAGACAACACCCCGGCGCCCCCCCGACGGCCCGGGGCTAGAAGGGCTGGTCCCTTTGCAACCGTGTAAGGTATGTTGACATCAGGGGGGAACGCTTCGTTGAAACCAATCGGAGTTGGAAGCTGCCGCTAGGGTGCGTATCCGCGACGTTAGCCTCCGACTCTGACCCCCTTGAAGTGTCCTACCCCCATGGCTCCTGGTGACCCTCGCTGCGACTATTCCGGCTAAGCCGACCCCGGTCATAAGCTGATTGGCGGACTCCCCGCGCGGGGAAGGTCTTGGCGATGAGCACGCAGATAGTTCGCTGCGGCCGTTACTGGGCAGGTCGCCGGGCTTCGTAGCCTAGACAGGACGCCGACCGGGCACCACGGACGCAAGCTTGCCTCTGAGAAGCCGTCGCCGCCGGCCGAATGATAGCGAACGATGGGTCACCTCTCCTCGTAAGGCTTGGTCGAATGTTACCGAGATAGACTGACTTCCCCTCTCGTGCGACCGGTTCTCTTCCCAAGCTCCAGCCACAGACTAGCTTAATCGATTAGTTGTAGCGAACTGAGAGTCCATGGGTAGTCCCGTTCCCCAAGGCTGAGCGGGTGTTAGAGCAGCGACCTTAGACGCCGGTCCTGGAATGTGGATATTTGCTGCTCAACTCACACCCTACGGGGGCCCCCACCCACGTAGGATGGAACGTAGGAGTAGCTAGGAGGTGGACGTCACGGGGCCCCACCCGCACGGGACCGCCCGCGGACTGCTCCCCCTGCGGGCGGGGACCACTCCGCATGCGAACCGGGCATGGGCCGGCCTAGGCGCACGCGCGGCAGGCCGCGCTCGCCGGCGCTCGGCCCTCTACTCTGCCGGGTACCCAGTAGCGTGGGGGGGGGGACCGAGGCTGGGTTGGAGCGCCGGTGATACCCTGGGGCGGTGCGGGGCCAGCCAGGGGGCGCCGGGCCGGCGGACGCCGGGGGGTCCTCATCACGGGTGTGGGCGCACCCCACTTAGGGCCCCTGGGTCGGCCGCTTGCGAGGCCCACCGGGATAAACGGGCGCCGCGAACGCGCCCGCCCTGGGCCAGCAGGCGGCCGGGCCCGTCGGGGTGCACCTCCTGTTAGGGCTGGCGGCCGTACCGGCGCCAGCGGCGGCGCGCCTCTCGGCCCCCACGCGCGCAAACCCGCCGCCGCACCGGAGCCCGCGCCGAGACCGGGGCCAGGGTGGGAATGGTGGCCCGGCGGGCCGCGGCCAGGGGCTCGTCCGGGCTGCGGGCGCCCTGGTGCGCACACGCCGCCGGCGGGCCGAGGGTCGCGCGCGCGCAAGGAGGCGCCCCCGCGGGCATCTCCGCCCACGCGCCCACCCCTGGACCTCCAGGCGGGCGCGGGACCCCAGGGCCGGGCGCAACGGCAGCACGCGGTCCCGCGTCGGCCGCCCGCCGGCGCGCCACCGAGGCCCACCCGACCCGCGCCAGCGCCTTACTCGGCCGCGGCGCCCGCTGCCTCCGGGGCCCGCGGCCCCCGGCGCGGTGCGCGCGCAGCCGGCCGCCCCCGGCCTGGGACCCACCGGGCGGCGGCCGCGGGCCGCGGGCGAGCCCGGTCAGTCCCCCCCCGCCGGGCGGGCGGCCGTCACGCAGTCCGGTGGCCGCGGCACGTGAGGGGCCGCCCCCCGTCCTGCCCGCGCTGCGGCGCCGCGACCGGGAGCGGTGGACACGGGC     
L       TATAATGTTAACTTATTAATAAGTAAATATACATATAGGGTCATCGTATAATAAGAATCAAAGATATATCATATTTTAATTGTATTACTTTGTCCGTCTAATTTTTGTGCTTTTATGTGATAATCAAAACAATATTCAGCTTAATAAATTTTTAATGTAGTTAATTTATTTATATAAATTTTAATAAATAACTAACTTACTGATTAAAGTTTAAATTCCAAAACAAACACTATTATTGCGCAAAAAATTCATTTTATTAGATCATTAATATACGAAAAACATCTAATCTAAATTTCATATAAGATGGTTTTTAATCAGTTTCTGTGCTATTAGTGAAACATTTTTACTTTAATCGTACTGCCTGGTTTATAACTAACTTGTCTAGTAATCATGAATTTTAGAAGTGGATATATGAAATTTTGTATATTTACAGACAAATAATAATTATATAAAGTTTTACTGTAACAAAAAAATCATGTATTTACAGTACAAAATTGAGATTACTAGATCCAAGAAGATTTCTATTCTTAAGATGATTTAATCTTTATTTACATCTTATGTTTTATTATCTACAGATCATCCAATTTTAAAGTATATTTATACATTTGAAGGCATCCAATATCGAAACCGATTAGCAGCTGCTAATAAAATTATATTTACAAGTAAAATATTTAAACTCTCCTCATTTGAATAATAAATATTTATTTAACACAAATAAGAAAGTGATGTTGATTAATTCGTAAACCAATATAGTTGTGAGAACTTTTTATTTAACACAAATTTCCATTTTATATACATTTCATATGTCTTTGAGAATTTTTACGTATAAATTATTAAATTATAAATAAGCATATAAATAAAAATACTCAATTACTAAAACAAATTATTTCAGATTTATCTTTAACTTTAGTATACTATTGCTTTAATACTTTGACTTATCAAATTTCGGTATATTAATTAGGTGTATAATCCGAAACCATCTATATAATATGAGGTCCTTGTCGTGAGTGGACAGGCGACATATTGTAATAAAATAAATGTGCACAACATACCATCGAAACTGGACTCTGTTAGTACTTCGAGTTAATTTATCAACCTGTCTTAATATGTTTATAATCCCTTCCGTACCCCCGCTTTTGCTCAAAGTTTTATCATCTATTGCATGGCTAGCCTTTGTAACAAATAAAACTTCCGCCCTGGCGTCAGATATCCAGTGGCCGTCCGTTTTAAGAAGGTATGTAAGCCCCACTTACTGCATCAGTACGTCCTCTAATAAATTATACTCGGCTCCGGATCAGGGAATTTAATCGTTCCTTCCAAGATTGCACTATCGTTAGAGCGTTAAACGTGCGAACTCATCTAAAGATTAACAATGCGGCGATTTGTGGACACTGACGATCAACGCACTATTAGATAGAATGCAGTTAACCACGTAACTCGGCTATTTTATCTTCATAGGAGAAAGAATTGGTTTTGCTCCACTTTTCCACTGCTTGATTGTTTCGGATATCTATTTTAGGTTGCGATCCAAATCGTCGTAGCTAGTGAAAAAGTAATTGAGGATCTTGACGTTATATGTTGGACCGTCAATTATCAGGTTTCTCGTACCTAACCTTGCAGTGTATGCGCTTACTATAAATTATTACTTGTCGTCTGTAAGCTACAGTTCCAGTTTAAAATGTAAATGTAAACTACGTACCGATTTATATTAAGTTACTAGATCGCGACACGTTATGCTAAAGATCCATTACATTTTTGGTATTATATAAATAGATTGATGGAAGACCGTTAGGTATGAAGGCTAGAAGAGGTTTTCATCTGCGGTACTCCAGTCCTGCTCTGATCAAAGAACGAGTTTTTTAAAACTATCCGCATCGCTTTCTAGATACGTTGCGCACCATCGCCTTGTTACGCGTGATTAGCATCTTATAATTTTCGTATACCCGATCAACCAGTAAGGGTTTGGCGTGCATTTTCGTATCAGAGCGTCAATCGACTGAGCAGAGAGGCCTCACAGGGGTGTTTAGGGTGGCAAACCGCTCGCGTCAGTCCGGAGTTAACCCAATCACCGAGGGCCTGGTTCCTCCTAAACGGCCGACAATTCGAAGGCCGACTCCTTCCTTCGACCGACCGCCGCACGTGGACACTGCCCACGCTGGCTAGCAAAATTTACGTTTGTCGTCATTTGCCCGATTAGCAGCCCAGGGCCGACGCGACTTGGGTGGTTACCGCCACGAAACATGAGCAACAAGGACTCCGCTAAATAGCTGCAGCCAGCAGTTCAGAGTCGGCGGCGCCGGCGGTGAACAACACCCCGGCGCCCCCCCGAAGGTCCGAGGCTGGACGGGCTTGTCCCTTTGCGACCGCGTAGGATGGGTTGCCATCAGGAGGGAACGCTTCGTGGAAACCAATCGGAGTTGGAAGCTGCTGCTAGGGTGCGTACCCGCGACGTCACTCTCCGACTGTGAGTCCCATAAAGTGTCTAGCCCCCATGGCTCCTAGTGACCCTCGCTGCGACAATCCCTGCTAAACCGCCTCCGGTCATAAGCTGATTGACGGACTCCCCCCACATGGAACGTCTAGGTAATGCGCACGCGGATAGTTCGCTGAGGCCATTACTGGGCAGGTCGCCGGGCTCCGTAGCCTAGACTGGACGCCGATCGGGCACCACGGACGCAAGCTAGCCTCTGAGAAGCCGTCGCCCCCGGCCACAAGATAGCGATCGATGGGACACCCCCCCTCAAGAGGCTTGGTCGAATGTTATCGGGATAGGCTGACTTCCCCGCTCGTGCGACCGGTACTCGTCCCATGCTACAACCACAGACTAGCTTAATTGATCAGTTGTAGCGAGCTGAAAGTCCATGGGTAGTCCCGTTCCCCAAGGCTGAGCGGGTGTTAGAGCAGCGGCCTTAGACACCGGTCCGGGAATGTGGAAATTTACTGCCCAATTCACACCCTACGAGGGCCCCCACCCATGTAGGATGGGACGTAGTAGTAGCTGGTAGGTGGACGTCGCGGCGCCCCACCCGCACGGCAGCGCCCGCGGGCTGCTCCCCCCGCGGGCGGGGGCCACTCCCCCTGCGAACCGGCCACGGGCCGTCCTACGCGCACGCGCTACAGGCCGCCCTCGCCTGCGCTCTGCCCTCTACTGGGCCCGGTCCCCGGTACCGTGGGGGGGGGGACCGAGGCTGGGCCGGGGCGCCGGTGATACCCCGGGGCTCTGTGGGGCCAGCCAGGGGGCGGGGGGCCGGCGGACGCGCGGGGGTCCTCATCACCGGTGCGGACGCACCCCACTTGGGGCCCCTGGGTGGGCCGCTTGCGAAGCCCACCGGGATAAACGGGCGCCGCGAACGCGCCCGCCCTGGGCCAGTAGGCGGCCGGGCCCGCCAGGGTGCACCTCCGGTGACGGCTCGGGGCCGTACCGGCGCCGGCGGCGGCGCGCCTCTCGGCCGCCACGCCCGCGAACCCGCCGCCGCACCGGAGCCCGCGACGAGGCCGGGGCCTGGGTGGAACTGGTCGCCCGGCGGGCCGCAGCCAGGGGCTCGGCCGGGGTGCGGGCGTCCCGGTGGGCCCACGCGGCCGGCGGCCCCAGGGTCGCGCGCGCGCAAGGGGGCGCCCCCGCCGACATCGCCGCCCACGCGCCCACCCCTGGACGTCCAGGCGGGCGCGGGACCCCACGGCCGGGCACAACAACGGCACGCGCTCCCGCGTCGGCCGCCGGCCGGCGCGGCGCCGAGGCCCACCCGCCCCGCACCAGCGCCTTACTCAGCCGCGGCGCCCGCTGCCGCCGGGCCCCGCGACCCCCGGCGCGGTGCGCGCGCAGCCGCCCGCCCCCGGTCCAGGACCCACCGGGCGGCGGCCGCGTGCCGCGGTCGCGCTCGGTCAGCCCCCCCCCGCCGAGCGGGCGTCCGCCACGCTGTCCGGTGGCCTCGGAACGGGAGGGGCCGCCCCCCGTCCTGCCCTCGCTGCGGCGCGGCGTCCGGGCGCGGTGGACACGGGC     
M       TATAATGTTAACTTATTAATAAGTAAATGTACATATAAGGTCATCGTATAATAAGAATCAAAAATATATCATATTTTAATTATACTGCTTTGTCCGTCTAATTTTTATGCTTTTATGTAATAGTCAAGACAATATTCAACTTAATAAATTTTTAATGTAGTTAATTTGTTTATATAAATTTTAATAGATAACTAGCTTGCTGATTGAGATTTAAATTCCAGAACAAACACTATTATTGCGCAGAAGATTAATTTTATTAGGTCATTAATATACGAAAAAAATCTAATCTAAATTTCATATAAGATAATTTTTAATCAATTTCTGTACTATGAATGAAACATTTTTGCTTTAATCGTACTGCCTAGTTTATAACTAACTTATCTAGTAATCATGAATTATAAAAATGAATATATAAAATTTTGTATATTAACAAACAAATAATAATTATATGAAGTTTTACTGTAACAAAAAGATCATGTATTTACAATACAAAATTGAGATTACTAGATCCAAGAGGAATTCTATTCTTAAGATAATTTAATCTTTAATTGCATCTTATAATTTGTTGTCTACAGACCATCCAGTTTTAAAGTATATTTATGCATTTGAAGACATCCAATATCGAAACCGGTTGGCGACTGCTAATAAAGTTATATTTACAAGTAAAGTATTTAAACTCTCCTCATTTGAATAATAAAAATTTATTTAACACAAATAAGATAATAATGTTAATTAATTCATAAGCCAATATAATTATGAAAACTTTTTATTTAACACGAATTTCCATTTTATATACATTTCATATGTCTTTAAAAATCTTTACGTATAAATTATTAAATTATAAATAAGCATATAAATAAAAATACTCAATTACTAAAACAAATTGTTTCAGATTTATCTTTAACTTTAATATACTATTACTTTAATACTTTAACTTATCAGATTTCGGTATATTAATTAAATATATAATCCGAAACCATCTATATAATATAAAATCTTTGTCGTAAGTGGACAGCCGACACATTGTAATGAAATTAATGTCCTCAACATACCATCGAAACTAAACTTTATTAATACTCCGAGTTGATTTATTGACCTGTCTTAATATGTTTATAATCCCATCCGTACCACCACTTTCGCTCGAGTTTTTATCATCTATTGCATACCTAGCCTTTATAACAAATAAAAATCCCGCTCGGGCGTCAGATAGCCAGCGGCCGTTCATTTTGAGAAGGTGTGTAAGTCCCACTTACTGCATCAGTACGTCCTCTAATAAATTATACTCGGCTACGGATTAGGGAATTTAATCGTTCCTTCTAAGATTGCGCCATCATTAAAGCGTTAAATGCGCGAATTCGTCTAAAGATTGGCAATGCGGCGATTTGTGGATACTGACGATAAACGCACTATTGGGTGGAATGCAGTTAACTACGTAACTCGGCTACTTTATTTCCGTAAGAGAACAAATTGGTTTTGTCCCACTTTTCCGCTGTTTGTTTCTTTCGGATATCCATTTTAAGTTGCGATCCAAATTGTCGTAGTTAGTGGAAAAATACTGGAGGATCGTGGCGTTATATATTGGATCGTCAATTATCAGGTTTCTCGTACATAACCTTGCAGTGTATGCGCTTAGCATGAGCTATTACTTGTCGTCTGTAAGCCATAGTTCCAGTTTAAAATGTAAACGTAAACTGCCTATCGATTTATATTAAATTATCAGATCGGGACACGTTATGCTAAGGATACATTACATTTTTAATATTATGTAAGTAAGTTAATGGAAGACCGCTAGGCGTGAAGGCCAGAAAAAGTTTTCATCTTCGACACTACAATCTCGCTCTGGTCCACGAACAAGTTTTTTATAACTATTCGCATCGCTCTCTAGAAGCTTCGCGCAGCACCGCCTTGTTACATGTGCATGGTGTTTTGTAATTTTCATGTACCCGATTAACCAGTAGGGGTCTGGCGTGCGTTTTCGCATCAGAGCGTTAATCGATTGAACAGAGAGGCCTCACAGGGATGTTTGGGGTGGCAAACCTCTCGCGTCAGTCTGGAGTTAACTCAAGAACCGACGGCCTACCTCCTTCTAAACGGCCTACAACCCGAAAGCCGACTCGTTCCTTCGACCGACCGCCGCACGGGGGCACCGCCCGCGCTGGCCATCAGAATTTACGTTTGTCGTTATTGGCCCCGTTAGTAGCCCAGGGCCGACGCGACTCGTGTGGTTACCGCCCCGGAACAGGAACAACGGGAAGTCCACTAAATAGTAGGAGCCAGTAGCTCAGAGCCCGCGCCGCCGGCGGTGGACAACACCCTGGCGCCCCCGCGTCGGTCCGGGGCCAGACGGGCTCGTCCCTTGGCAACCGTGTAAGGTATGTTGCCATCAGGGGGAAACGTTTCGTGGAAACGAATCAGAGTTGGACACTGCTGCTAGGGTGCCTATCCGCGACGTCAACCTCCGACTGTGTGCCCCATCAGGTGTCCCCATCCCATGGATCCTTGCGACCCTCGCCACGACAGTGCCCGTTAGACCGCCTCCGGTCTTAAGCTGATTGACGCACTCTCCTCGCGAGGAACATCTAGGCAATGAGCACGCAGATAGTTCGCTATGGTCGCAACTGGGCAAGTCGCCGAGCTTCGTAGCCTAGACTAGACGCCGATCGGGCACCACGGGCGCAAGCTAGCCTCTGAGAACCCATAGCCCGCGGACGCGAGACAGCTGCCGATGGGACACCTCTCCCCGAGAGGCTTGGTCGAATGTTAACGAGATAGGCTGACTTCCCCGCTCGTGCGACCGGTATTCGTCCCAAGCTAGAGCCACAAACTAGATTAATTGATCAGTTGTAGCGAGCTGAGAGTCCATGGGTAGTCGCGTTCCCCACGGCTGAGCGGGTATTGCAGCAGCGACCTTCGACACCGGTCCGGGAATGTGGAGATTTGCTGCCCAATTGACACCCTGCGGGGGCCCACGCCCACGTAGGATGGGACGTAGGGGTGGCTGGGAGGTGGACGTCGCGGCGCCCCACCCGCACGGCACCGCCCGCGGGCTGCTCCCCCCGCAGGCGGGGGCTACTCTTCTTACGAACCGGGCATGGGCTGCCCTACGCGCACGCGCGCCAGGCCGCCCTCGCCAGCGCTCTGCCCTCTACTCGGCCCGGTGCCCGGTATCGTGGGGGGGGGGACCGGGACTGGGCCGGGGGGCCGGTGATACCCCGGGGCCTTGTGGGGTCAGCCAGGGGGCGCGCGGTCGGCGGACGCCCGGGGGTCCTCATCACCGGTGTGGCCGCACCCCGCTTGGGGCCCCTGGGTGGACCGCTTGCGAAGCCCACCGGGGTAAACGGGCGCCGCGAACCCGCCCGCCCTGGGGCAGCAGGCGGCCGGGCCCGCCGGGTTGCACGTCGTGTCATGGCTCGCGGCCGTACCGGCGCCAGCGGCGGCCCGCGTCTCGGCCCCCACGCGCGCTAAGCCGCCGCCGCACCGGAGCCCGCGCCGAGTCCGGGGCCGGGGTGGGACTGGTGGCCCGGCGGGCCGCGGCCAGGGGCTCGGGCGGGCTGCGGGCGCCCTGGTGCGCGCACGCAGCCGGCGGTCCGAGGGTCGCGCGCGCGCAAGTAGGCGCCCCCGCGGACATATCCGCCCACGGGCGCACCCCTAGACATCCAGGCGGGCGCGGGACCCCAGGGCCGGGCACAACGCCAGCACGCGCTCCCGCGTCGGCCGCCGGCCGCCGCGGCGCCGAGGCCCACCCGGCCCGCACCAGCGCCTTTCTCAGTCGCGGCGCCCGCTGCCTTCGGGCCCCGCGACCCCCCGCGCGGTTCGCGCGCAGCCGCCCGCCCCCGGCCCAGGACCCACCGGGCGGCGGGCGCGGGCCGCGGTCGAGCCCGGTCAGCCCCCCCCCGCCTGGCGAGCGACCATCACGCGGTGCGGTGGCCTCGGCACGGGAGGCCCCGCCCCCCGTCCGGCCCGCGCTGCGGCGCCGCGCCCGGGGGCGGTGGACACGGGC     
N       TATAATGTTAACTTATTAATAAGTAAATGTGCATATAAGGTCATCGTATAATAAGAATCAAAAATATATCATATTTTAATTGTATTACTTTATCCGTCTAATTTTTGTACTTTTATATAATAGTCAAAACAATGTTCAGCTTAATAAATTTTTAATATAGTTAATTTGTTTATATAAATTTTAATAGATAACTAACTTACTGATTGAAATTTAAATTCCAAAACAAACACTATTATTGCGCAAGAAATTTATTTTAATAGATCATTAATATACGAGAAAAATCTAATCTAAATTTCATATAAAATAGTTTTTAATCAATTTCTGTACTATAAATGAAACATTTTTGCTTTAATCGTGCTGCCTAGTTTATAACTAACTTGTCTAGTAGTTATGAATTATAGAAATGAATATATAAAATTTTGTATATTTACAAACAAATAATAATTATGTAAAATTTTACTGTAACAAAAAGATCATGTATTTACAATACAAAATTAAAATTACTAGATCCAAGAGAAATTCTATTCTTGAGATAATTTAATCTTTAATTACGTCTTTTAATTTATTATCTACAGACCATCCAGTTTTAAAGTATATTTATACATTTAAGGACATCCTATGTCGAAACCGATTAGCAACTACTAATAAAATTATATTTACAAATAAAATGTTTAAACTCTCCTCATTCAAATAATAAAGATTTATTTAACACAAATAAGAAAATAATATTAATTAATTCATGAGCCAATATAATTATGAGAACTTTTTATTTAACGCGAATTTCCATTTTATATACATTTCATATGTCTTTGAAAATCTTTACGTATAGATTATTAAATTATAAATAAGCATATAAATAAGAATACTCAATTACTAAAACGAATTGTTTCAGATTTATCTTTAACTTTAGTATACTATTGCTTTAATACTTTGACTTATCAGATTTCGGTATATTAATTAAAAGTACAATCCAAAACCATCTATATAATGTGAAGTCCTTGTCGTAAGTGGACAGCCAACACATTGTAATGAGATTAATGTGCTCAACATACCATCGAAACTAAACTCTATTAATACTTTGGGTTAATTTATCGACCTCTCTTAATATGTTTAAAATCTCCTCCGTACCCCCGCTTTCGCTCAAAATTTTGTCATCTATTGCATGGCTAGCCTTTGTAACAAATAAAAATCCCGCAAAGGCATCAGATAGCCAGCAGCCGTCTACTTTGAGAAGGTATGTAAGCCCCACTTACTGCATCAATACATTTTGTAATAAGTTACACTCGGCTACGAATTATAGAATCTAATCATTTCTTCTGAGATTGCGCCATCGTTAGATCGTTAAATGTGCGAACTTGTCTAAAGATTGACAATGCGGCGATTTGTGGACGCTGACGATAAACGCATTATTGACTGGAATGCAGTTAACTACATCATTCGACTATTTAATTTCCATAGGAGAACGAATTGATTTTGTCCTACCCTTCCGCTGTTAGATCTTTTCGGGTATCTATTTTAAGTTGCGATCTAGATCGCCGTAACTAGTGGGAAAATATTGAAGGATCGTGGCATTATATATTGGATCGTCAATTATCAGGCCTTTCGTACTTAACCTTTCAGTGTATGCGCTTAACATGAACTATTACTTGTCGTCTGTAAGCCATTGTTCTAGTTTAAAATGTAAACGTGAGCTGCGTACCGATTTATATTGAGTTATTAGATGGCGACACGTTGCGCTAAAGATACATTACATTTTTGGTATTATATAAATAAGTTAATGGAAGAACGTTAGGCATGAAGGCCAGAAAAAGTTTTTATCTGCGGTACTCCAGCCCCGCTCTAGTCAATGAACAAGTTTTTTATAACTATCCGCATCAATTTCTAGATACACCGCGCAGCATCGCCTTTTTACGTGTGCTTAGTATTTTATAATTTTCGTGTACCCGAACAACCAGTAGGGGTTTGGCGTACATTTCCGTATGAGAGCGTCAATCGACTGGGCAGAGAGGCCTTACAGGGATGTTTAGGGTGGCAAACGCCTCGCGTCAGTCCGGAGCGAACCCAAGTACCGACGGCCTAACTCCTTCTAAACGGCCGGCAATTCGCAAGCCGACTCCTTCCTTCGACCGACCGCCGCACGTGAGCACCGCCCGCACTGGCCACTAAAATTTACGTTTGTCGTCATTTGCCCCATTAGCAGCCCAGGGCTGACTCGATTCGAGTGGTTACCGCCTCGGAACATGAGCAACGGGGAGTCCACTAAATAATTGCAGCCGGTAGCTCAGAGCCCGCGCCGCCGGCGGTGAACAACACCCTGGCGCCCCCCCGGCGGTCCGGGGCTAGATGGGCTAGTCCCTTCGCAACCGTGTAAGGTATGTTGCCATCAAGGGGGAACGTTTCGTGGAAACTAATCGGACTTGGAACCTGCTGCTACGGTTCGTATCCGCGACGTTAACCTCTGACTATGAGCCCCAAGAGGTGTTCCGCCCCCATGGCTCCTGGTGACCCGCGCTACAACAGTTCCTGCTAGACCGCCCACGATCATAAGCTGATTGGCGAACTCTCCTCGCAAGGAACATTTCGGCGATGAGCACGCGGATAGTTCGCTGTGGCCGTTACTGGGCAAGCCACCGGGCTGCGTAGCCTAGACTGGACGCCGATGGGGCACCACGGGTGCAAGCTAGCCTCTGAGAAGCCTTCGCTACCGGCCACCAGACAGCTACTGATGGGACACCCCTCCCCGGAAAGCTTGTTCGAGTGTTATCGAGATAGGCTGACCTCCCCGCTCGTGCGACCGGTAGTCCGCCCAGGCTAGAGCCAGAGACTAGCTTAATTGGTGAGTTATAGCGAGCTAAGAGTCCATGGGTAGTCCCGTTCCCCAAGGCTGAGCGGGTGTTAGAGCAGCGGTCTTTGACGCCGGTCAAGGAATCTGGATCTTTGCTGCCCAATTCACACCCTACAGGGGCCCCCTCCCGCGTGGGATGGCACGTAGGGGAAGCTGGCAGGTGGACGTCGCGGCGCCCCACCCGCACGGCACCGCCCGCGGGCTGCTCCCCCTGCCGGCGGGGGCGACTCCTCGTCCGAACCGGCCAAGGGCGGACCTACGCGCACGCGCGACAGGCCGCCCTCGCCGGCGCTCTGCCCTCTACTCGGCCTGGTGCCCGGTACCGTGGGGGGGGGGACCGGGGCTGGGCCGGGGCGCCGGTGATACCCCGGGGCCCTGTGGGGTCAGCCAGGGGGCGCCCGGCCGGCGGACGCCCAGGGGTCCTCATCACCGGTGTGGACGCACCCCGCCTGGGGCCCCTGGGTCGACCTCTTGCGAAGCCCACCGGGATAAACGGGCGCCGCGAACACGCCCGCCCTGGGCCAGCAGGCGGCCGGGCCAGCCCGGGCGCACCTCGTGTTACGGCTCGCGGCCGTACCGGAGCCAGCGGCGGCACGCCTCTCGCCCCCCACGCGCGCAAACCCGCCGCCGCACCGGGGCCCGCGGCGAGCCCGGGGCCGGGGTGGGACTGGTGGCCCGGCGGGCCGCGTCCAGGGGCTCGTCCGGGATGCGGGCGCCCGGGTGGGCCCACGCGGCCGGCGGGCCAAGGGTCGCGCGCGCGCAAGTAGGCGCCCCGGCCGACATCTCCGCCCACGGGCCCACCCCTGGACGTCCAGGCGGGCGCGCGACCCCAGGGCCGGGCACAACGGCAGCACGCGCTCCCGCGTCGGCCCCCCGCCGCCGCGCCGCCGAGGCCCACCCGGCCCGCACCAGCGCCTTGCTCAGCCGCGGCGCCCGCTACCTCCGGGCCCCGCGACCCCCGGCGCGGTCCGCGCGCAGCCGCCCGCCCCCGGCCCGGGACCCACCGGGCGGCGGACGCGGACCGCGGACGCGCCCGGTCAGCCCCGCCCCGCCGGGGGGGCGGCCGTCACGCGGTCCGGTGGCCTCGGCACGGGAGGGGCCCCCCCGCGTCCGACCCGCGCTGCGGCGCAGCGCGCGGGCGCGGTGGACACGGGC     
O       TATAATGTTAGCTTATTAGTAAGTAGATGTACATATAGAGTCATCATGTAATAAGAATCGAGAATATATCATATTTTAATTATATTACTTTGTCCGTCTAATTTTTGTGCTTTTGTGTGATAATCAAAACAATATTCAGCTAAATAAATTTTTAATATAGTTAATTTATTTATATGGATTTTAATAAGTAACTAACTTACTGATTGCAATTTAAATTCCAAAACAAACACTATTATTACACAAAAAATTAATTTTATTAGATCATTAATATACGAAAAAAAACTAATCTAGATTTCATATAAAATAATTTTTAATCAATTTCTGTACCATAAATGGAACATTTTTACTTTAATCGTACTGCCTAGTTTATAACTAACTTATCTAGTAATCATGAATTATGGAAATGAATATATGAAATTTTATATATTTACAAACAAATAATGATTATATAACGTTTTACTGTAACAAAAAAATCATATATTTACAGTACAAAATTAAGGTTACTAGATCCAAGAAAAATTCTATTCTTGAGATAATTTAATCTTTAATTGCATCTTATGATTTATTATCTACAGGCCGTCCAGTTTTAAAGTATATTTATACATTTAAAGACATCCAATGTCGAAACCGATTAGCAACTGCTAATAAAATTATATTTGCAAGTAAAATATTTGAACTCTCCTCATTTGAATAATAAAGGTTTATTTAACACAAATAAGAAAATAATGTTGATTAATTCGTAAACCAGTATAATTATGAGAACTTTTTATTTAACACAAATTTCCATTTTATATACATTTCATATGTCTTTGAAAATCTTTACGTATAGATTATTAAATTGTAAATAAGCATATAAATAAAAATACTCAATTACTAAAACGAATTATTTCAGATTTATCTTTAACTTGAATATACTATTACTTTAATACTTTAACTTATCAGATTTCGGTATATTAATTAAAAGTATAATCCGAAACCATCTATATAATGTAAAGTCCTTGTTGCAGGTGGACAGACGACTCATTGTAATGAAATTAATGTGCTCAACATACCATCGAAACTGAACTCTGTTAATACTTCGAGTTAGTTTATTGACCTGTCTTAATATGTTTATAATCCCATCCGTACCTCCACTTTCGCTCAAAACTTCATCATCTATTGCATGGCTAGCCTTTGTAACAAATAATAAACCTGCTCAGGCGTCAGATAGCCAGCGGCCATCCATTTAGAGAAGGTATGTAAGCCCCACTTACTGCATCAATACGTCTTCTGATAAATTATACTCGGCTACGGATTAGGGAATTTAATCGTTACTTCCAAGATTGCGACATCGTTAGAGCGTTGAACGCGCGAACCTGTCTAAAGATTAACAATGCGGCGATCTGTGGACACTGACGATAAACGCTCTATTGGATAGAATGCAGTTAACTACGTAACTCGACTACCTTATTTCCATAAGAGAACGAATTGGTTCTGTCCTACTTTTCCGCTGTTTGATTTATCTCGATATCGATTTCAAGTTGCGATCTAAATCGTCGTAGAAAGTGGAAAAATATTAAAGGATCATGGCATTATATATTGGATCGTCAATTATCAGGCTTCTCGCACCTAACCTTGCAGTGCATGCGCTTAGCATGAGCTATTATTTAACGTCTGTAAGCCACAGTTCCAGATTAAAATGTAAATGTAAACTGCATACCGATTTATATTAAATTATTAGATAGCGACACGTTATGCTAAAGATGCCTTACATTTTTGGTATTATATAAATAAGTTAACGGAAGACCGCTAGGCATGAAGGCTAGAAAAAGCATTTATCTGCGGTACTCCAGCTCCGCTCTGGTCAACGGACAGGTTTTTTACAACTATCCGCATCGCTCTCGAGATGTCTTACGCAGCATCTCCTTGTGACGTGTGCCTAGTGTTTTATAATTTTCGTGTACCCGATTAACCAGTAGAGGTCTGGCGAACGTTTTCGTGTCAGAGCGTCAATCGATTGAACAGAGAGGCCTTACAGGGATGTTTAGGGTGGCAAACCTCTCGCGTCAGTCCGGAGTTAACCCGAGTACCGACGGCCTAACTCCTTCTAAACGGCCGACGATCTGAATGCCGACTCTTTCCTTCGACCCACCGCCGCACGGGTGCACCGCCCGCGCTGGCTATTAAAATTTACGTATATCGTCATTTGCCCCATGTGCAGCCCAGGGCCGACTCGACTCGGGTGGTTACCACCTCAGGACATGATCAACGGGAAGTCCACTAAATAGTCGCAGCCGACACCTCGGAACCCGCGTCGCCGGCGGTGAACAACACCCCGGGGCCGCCCTGACGGTCCGGGGCTAGACGGGCTGGTCCCTTTGCAAGCGTGTACGGTAGGTTGGCCTCAGGGGGGAACGTTTCGTGGGAACCAATCGGAGTTGGAAACTGCTGCTAGGGTGCGTATCCGCGACGTAATCCTCCGACTTTGCGCCCCAGGAAGTGTTCCACCCCCATGGCTCCTTGCGACCCGCACTACGACAATTCCTGCTAAGCCGCCCCCGGTCGTAAGCTCATTGGCGGACTCTCCTCGCAAGGAACATCTTAGCTATGGGCACGCAGATAGTTCGCTATGGCCGTTACTGGACAAGCCCCCGGGCTCCGTAGTCTAGACTGGACGCCGATGGGGCACCACGGTCGCAAGCTCGCCTCTGAGAAGCCGTCGCCCCCGGCCATAAGACAGCCACCGATGGGACATGCCCCCGCGAAAGGCTTGGTCGAGTGTTATCGAGATAGCCTGGCTTCCCCGCTCGTGCGACCGGTGCTCCTCCCGAGCTAGACCCACAGACTAGCTTAATTGATCAGTTGTGGCAAGCTGAGAGTCCATGGGTAGTCCCGTTCCCCAAGGCTGAGCGGGTGTTGGAGCAGCGACCTTAGACGCCGGTTCTGGAATAGGGAGATTTCTTGCCCGATTCACACCCAACGCGGGCCCCCACCCATGTGGGATGGGATGTAGGGGTAGCTGGTAGGCGGACGTCGGGGCGCCCCACCCGCACGGGACAGCCCGCGGATTGCTCCCCCTGCGGGCGGGGGCGACTCCTCGTCCGAACCGGTCATGGGCTGCCCTACGCGCACGCGCGGCAGGCCGCCCTCTCCGGCGCTCTGCCCTCTACTCGGCCCGGTACCCGGTAGCGTGGGGGGGGGGACCGAGTCTGGGCCGGGGCGCCGGTGATACCGCGGGGCCTTGGGGGGGCAGCCAGGGGGCGTGGGGTCGGCGGACGCCCAGGGGTCCTCATCACCGGTGTGGGCGCACCCCGCTTGGGGCCCCTGGGTTGACCGCTTGCGAAGCCCACCGGGATAAACGGGCGTCGCGAACGCGCCCGCCCTGGGCCAGCAGGCGGCCGGGCCCGCCGGGGTGCACCTCGCTTTACGGCTCGCGGCCGTACAGGCGCCAGCGGCGGCACGCGTCTCGACCCCCACGCGCGCGAACCCGCCGCCGCACCGGAGCCCGCGGCGAGGCCGGGGCCCGGGTGGGACTGGTCGCCCGGCGGGCCGCTTCCAGGGGCTCGTCCGGGCTGCGGGCGCCCGGGTGGGCCCACGCGGCCGGCGGGCCGAGGGTCGCGGGCGCGCAAGGGGGCGCCCCTGCGGACATATCCGCCCACGAGCCCACCCCTGGACGTCGAGGCGGGCGCGGGACCCCAGGGCCGGGCACAACAACGGCACGCGCTCCCGCGTCGGCCGCCCGCCGTCGCGCCGCCGAGGCCCACCCGGCCCGCACCAGCGCCTTGCTCGGCCGCGGCGCCCGCTGCCTCCGGGACCCGCGTCCCCCGGCGCGGTGCGCGCGCAGCCGGCCGCCCCCGGCCCGGGACCGACCGGGCGGCGGTCGCAGGCCGCGGGCGCGCCCGGTCAGCCCCCCCCCGCCCGGCGGGCGGCCTGCACGCCGTCCGGTGGCCCCGGCACGCGAGGGCCCGCCCCCCGTCCCGCCCACGCTGCGGCGCCGCAGTGGGGCGGGCTGGACACGGGC     
P       TATAGTGTTAACTTATTAATAAGTAAATGTACATATAGAGTCGTCGTATACTAAGGTTCAAAAGTATATCATATTTTAATTGTATTACTTTATCCGTCTAATTTTTGTGCTTTTATATAATAGTCAAAACAATATTCAGCTTAATAAATTTTTGATGTAGTTAATTTATTTATATAAATTTTAATAAGTAACTAACTTACTGATTGAAATTTAAATTCCAAAACAGGCACTATTATTACACAAAAAATTAATTTTTTTAGATCATTAATATACAAAAAAAATCTAATCTAGATTTCGTATAAAGTAGTTTTTAATCAATTTCTGTACTATAAATGGAACATTTTTACTTTAATCGTGCTGCCTAGTTTATAACTAACTTGTCTAGTAATCATGAATTATAGAAGTAAATGTATGGAATTTTGTATATTTACAAACAAATAATAGTTATATGAAGTTTTACTGTAACAAAAAGATCATATATTTACAGTACAAAGTTAAGATTACTAGATCCAAGAGGAATTCTATTCTTAAGATAATTTAATCTTTAATTACATCTTATAATTTGTTATCTACAAACCATCCAATTTTAAAGTATATTTATACATTTGAAGACATCCGATATCGAAACCGGTTAGCAACTGCTAATAAGATTATATTTACAAATAAAATATTTAAACTCTCCTCATTTGAATAATAAGAGTTTATTTAACACAAATAAGAAAATAATGTTAATTAATTCATGAACCAATATAATTATGAAAACTTTTTATTTAACGCAAATTTCCATTTTATATACATTTCGTATATCTTTGAAAATCTTTACATATAAATTATTAAATTATAAATAAACGTATAAATAAGAATACTCAATTACTAAAACAAATTATTTCAGATTTATCTTTAACTTTAGTATACTATTACTTTAATACTTTAACTTATCAGATTTCGGTATATTAATTAAAGGTATAATCCGAAACTATCTATATAATGTGGAGTCCTTGTCGTAAGTGGACAGACGACACATTGTGATGAAATTAATGTGCTCAACATACCATCGAAACTCAACCCTATTGATACTTTGAGTTAATTTATCGACCTGTCTTAATATGTTTATAATCTCATCCGCACCCCCGCTTTTGCTCCAAATTTTATTATCTATTGCATGGCTGGCCTTTGTAACAAATAAAGATCCCGCTCAGGCGTCGGATAGTCAGCGGCCATCCGTTTCGAGAAGGTATGTAAGCCCCGCTTACTGCATCAATACGTCCTCTAATAAATGATGCTAGGCTACAGATTAGGAAATCTAATCATTCCTTCCAAGATTGCGCCATCGTTAAAGCGTTAGAAGCGCGAACTTGTCTAAAGACTGACAATGCGGCGATTTGTGGACACTGACGACAAACGCACTATTGGATGAAATGCAGTTAACTACGTCACTCGACTAGTTTATCTTGTTAGGGGAACGAATTGGTCTTGTCCCACTCTTCCGCTATTCGATTCTTCTGGGTATCTATTTGAAGTTGCGATCTAAATCGTCGTAGTTAGTGGAAAAATATTGAAGGATCATGGCGTTATGCATTGGATCGTCAATTATTAGGCTTCTCGTACTTAACTTTACAGTGTATGCGCTTAGCATGAACTATTATTTGTCGTCTGTGAGTCATGGTTCTAGTTTAAAATGTAAACGTAAACTGCGTAACGATTTATATTAAGTTAATAGATCGCGACACGTTATACTAAAGATATATTACATTTTTGGCATTTTATAAACAAGTTTATGGAAGATCGCTAGGCATGAAAGCCAGAAAAGGTTTTTATCCGCGGTACTCCAGTCCCGCTCTGGTCGGTGGACAAGTTTTTTACGACTATCCGCATCGCTCTCCAGATACCCCGTGCAACATCGCCTTGTTACGTGTGCTTAGTGTTTTATAATTTCCGTGTACCCGATCAACCAGTAGGGGTCTGGCGCACGTATTCGTATCAGAGCGTCAATCGACTGAGCAGAGAGGCCTTATAGGGAAGTTTAGGGTGCCAAATCTCTCGCGTCAATCCGGAGTTAACCCCAGTACCGACGGCCTAACTCCTTCTGAACGGCCGACAAATGGAAAGCCGACTCCTTCCTTCGACCAACCGCCGCATGGGTGCACCGCCCGCGCTGGCCATTAAAATTTACGTTTGTCATCATTTGCCCCATTAACAGCCCAGGACCGACTCGACCCGGGTGGTTACCGCCTCGGAACACGATCAACGCGGAGTCCACTAAAGAGATGCAGCCGTCAGTTCGGAGCCCGCGGCGCCGGCGGTGTACAAGACCCCGGCGCCCCCCCGGCGGTCCGGGGCTAGACGGGTTGGTCCCTTCGCAACCATGTAGGGTGTGGTGCCACCAGGGGGGAATGTTTCGTGGAAACCAATCGGAGTTGGAAACTCCTGCTAGGGTACGTATCCGCAACGTTAACCTCCGACTGTGACGCCCAAGAAGTGTTCTACCCCCATGGCTCCTTATGACCCACGCTACGACAATTCCTGCTGAACCGCCGCCGGTCGTAAGCTGATTGGCGGACTCTCCTCGCAAAGAACATCTTGGCAATGAGCACGCACATAGTTCGCTAAGGTCGTCACTGGACAGGTCTCCGGGCTTCGTAGCCTGGACTGTACGCCGATTGGGCACCACGGGTGCAAGCTGGCTTCTGAGAAGCCGCCGCCCGCGGCCTCAAGATAGCAATCGATGGGACACCCCCCCGCGAAAGGCTTGGCCGAATGTTAGCGACATAGGCTGGCTTCCCCGCTCGTGCGATCGGTACTCGTCCCAAGCTAGAGCCACAGACTAGCTTAATTGATAAGTTGCAGTAACCTCAGAGTCCATGGGTAGTCCCGTTCCCCAAGGCTGAGCGGGTGTTAGAGGAGCGACCTTAGACACCGGTGCAGGAATGTGGAGGTTTAGTGCCCGTTTCACACCCTAAAGGGGCCCCCACCCATGTGGGATGGGACGTAGGGGTAACTGGTAGGTGGACGTCGTGGCGCCCCACCCGCACGGCACCGCCCGCGGACCGCTCCCCCCGCGTGCGGGGGCTACTCCTGATGCGAACCGGTCAGGGGCGGGCCTACGCGCACGCGCGCCAGGCCGCCGTCGCCGGCGCTCTGCCCTCTACTCGGCCCGGTACCCGGTACCGTGGGGGGGGGGACCGGGGCTGGGCCGGGGCGCCGGTGATACCCGGGGGCTGTGGGGGGCCAGCCAGGGGGCGCGGGGCCGGCGGACGCCCGGAGGTCCTCATGACCGGTGTGGGCGCACCCCCCTTGGGGCCCCTGGGTCGACCGCTTGCGAAGCCCACCGGGGTAAACGCGCGACGCGAACGTGCCCGCCCTGGGCCAGCAGGCGGCCTGGCCCGCCGGGGTGCACCTCGAGTCATGGCTCGCGGCCGTACCGGCGCCAGCGGCGGCGCGCCTCTCGGCCCCCACGCGCGGGAACCCACCGCCGCACCGGAGGCCGCGGCGAGGCCGGGGCCCGGGTGGGACTGGTGGCCCGGCGGGCCGCGAGCAAGGGCTCGTCCGGGCTGCGGACGCCCTGGTGGGCGCACGCGGGCGGCGGGCCAAGGGTCGCGCGCGCGCAAGGAGGCGCCCCGGCGGGCATCTCCGCCCACGGGCCTACCCCTGGACGTCCAGGCGGTCGCGGGACCCCAGGGCCGGGCCCAACTACAGCACGCGCTCCCGCGTCGGCCGCCCGCCGCCGCGCCACCGAGGCCCACCCGGTCCGCGCCAGCGCCTTGCTCCGTCGCGGCGCCCGCCGCCGCCGGGGCCCGCGACCCCCGGCGCGGTCCGCGCGCAGCCGCCCGCCCCCGGCCTTGGACCCACCGGGCGGCGGACGCGGGCCGCGGGCGAGCCCGGTCAGCCCCTCCCTGCCTGGCGGGCGGCCGCCACGCCGTCCGGTGGCCCCGGCACGCGAGGGCCCGCCCCACGTCATGCCCGCGCTGCGGCGCCGCGCCCGGGTGGGGTGAACACGGGC     
