# Supplementary material for: A simple method for data partitioning based on relative evolutionary rates
Source: PeerJ. 2018 Aug 28;6:e5498. doi: 10.7717/peerj.5498 (PMC6118207; doi:10.7717/peerj.5498)
Supplement: Data S1 — The datasets are provided in the PHYLIP format. [file peerj-06-5498-s002.zip › DataS2/SS11-8.phy]

17  4000
out     GTGTAATATTTTTCAATATATTTGAAAAATTACATAATTAAGTAGCTATCTGTATTATTTCCAAAGACTCTTCGTACTCAAATAGTAGATAATTTCTTAATATTAGGGTCATTTAGTATCTGATGTGAGAGTATAATCGGAATTTTTTACTATACTTGGTCAAGCATAAATTTGGCTAATTAATTTATAAACTTATCAAGTATAGCTAAATTTTTTTACATCTTTCTAATTTAAAGATGAACTCTTTTATAAGTTTGTACGTTATTACTATCAGTAAATATTTCCTACTTCTTTTCTATAAGATAAACTTGATGTAGAGGACTAAATGAATATCCGTGTAAACGTTCATTTAATTAGTAGGTGAGAGAAAACGATTAGAAGCTAATTAAAATTTAACAACATTGCTTCTTTATAAAATTATTTATATGTCATCACCGATTATGTCATTTGGATCAACTTCACTATACCAATATTTGATTCAATAAATAGTTTACCTCAATATTAATATATTACAAATTAAAACATTATTATATATTTAATCTATATATTAGTGCTTTTAATAACTACTTTCAATCAATTTTTTCCATTCAAAGATCTATGTAATCTTAATAGGTAAAAAGTTATTAACTTAGTAAATATAAAAAATAATTTTTTATTGAAATTACGTGGAAATAGTAAACAAGATCATTAATGATAATTGTTGAGTAATACTCTGTTCTACGACTTTTATTAATTTATACAACAGAGATATATTTTCGGGTTGAACAAAAGCGGACAACGTTAAATTTGGTATTATATTCTCATTTATGGGGGTTTACTCGTAATTAATTACGGATTTAATTTACTTTTCTTAAATAATTGATAATTATGAATACTTATTACATAATCAGAGATCAAAAATAGGAAGAAAAAATATGACATTTGATAGAAATTTGTGAAGTAAATAATGAAAAAAAATCAACAATACTAAAATATTAACAATTTTTGATTGTACCTATACTTGATCGAACATTCACCACATATCAGACTAGAGATTGAAGTTTCTTGAGTCCATTTAAGTGTAGCGTGTGATGATTAAGACTCTTCTTTAGGCATGCTAACCCATTGGTGCAATCGTCTACGATCAGCCACCGGCCTCCGAGAGCAAGCTTCATGGCCTCGATATTATTCGCGAGCGCGGGAAGTCGGGGGACCTTGGCACAAAAACATGAGCCGATAACGACCTGTGTTTCAAAAATGTAATACGCTATCAGACCTGGAAAGTGCTACTGGACCCGTACTGTACACCTATAGTTAAACAGTAGCCGAAGATGATAAGTGGTAGGTCTCTTATAATCTCAGACTCCGTAGTTAGGTTCAGGTTTGGCATAGGCCAAGCTAGATATAAAGTAATCTCCTCTTGGTTAGCATTAAAAACCCTTTGTGTTGTCATATCTTGTAAACCCATTGGTCCAGTCATTGCCAAGACCTGAAGCATATTTAAGCAGCAAAAGTTATTGATTATCGACTCGTTAAAGTGGCGACATTGTCCTGAAGCCGGGTGAGCCCTTTGTCGATGCAAAGTAGCACTCTAGTTAAAAATCAATCACCAGGCGTTACGTATGTCCTAGCCCTACTACAATGAAGTAGGCACGAAATGCTTATAACAGCTGTTCTTTGATAAGGCTGAAGGAAAAAATATGCGTTAAAGCAACTTAAAGAGGCGTTGTATAAATCCCGTCATCCAGGATCTCCTACTGTCACATAAAGATAAACTGGAGGCACCAATACTATTGGTTGTATGGTATACAGACGAACCATAGTAATCTTATGGGAGGGTAGACGGGTATTCTATCGTCTTTAGACTAATCGTATAATAAAGGGGGCTTATTTACCGTTCTATGTTCTATTGTGACTTTAGTACTCTACCTTGTGTTCGATTTGTAATGTTCCAGAATTGGCTGCTGGGAGTATAATAGATCGTAAGTTTCGATAATTGGAATACAATTCTCTCACTGAGACGTATGCCTAGCCTCTGGCCGCCCTACGGATAAGGGGAGCGCCGATACTTGATACCGCCACAACTCAATTGGCGGAAGCAGAGAAGGCCATGAGCCACGACGGGATGGGCTGCTGCACCGAGCAGTGAGGTTCCCTTTTGGAGTCGCAAGAAGGGCTCCACGGCGGACCTCTTCAGACGAACCGCCGCGCCGCGCACTCGACCTCACGGCATAGGTTACGGTATGGCCGACGCGTTTTCCCGTTCGGTTACTACTTATCCGAGTAAAGAGTGTGCTCAGCCCTGAACGGGCTCACGGTCGTCCCCACCGGTTTGGCGAGGACGGCGTGTGAATCCAGCCGGAGCGCATCACGTAGTGCCATAGACTGGTTGCATCCGTGCCCGTCAAGCTGCCGATTCTTCTACAGGGCAGACTGGCGACACCCCTGACTAGGTGCGGAGGTGGCGGACCAACGAGAGGGTAAAATGTAAGGTGGTTCCCGCCCGTGCAACCGCCTCGTCCGTCGGGCCCATTACTGGGAACGCCGAACGGCGGGTGTCCGCCGTTAGCCTCGGGAAGAGACCGGTTTTCACATCAAAGGGATCGCCCCTTTCGCGGGTCCCTAGGAGACGCCCCCGGGGCGTCTTTTGGACTTATCCTGCGATAACGAGTCGAGGCTGGCGCTACCCTTGCCGCACCGAAACAGGCCGGCAAATATCCCGGCAGGCTGAATTGCGCTTTCTACGCTGTAGCATGTTTTGACGCCTCAGCCTGGGTCTCGTGTCTAGGGGCCCCGCAGAGCCCCCGAGGTGGCCCCATACGAGACGCCATGGGGCTCTCGCGTTGGCGTGGACGTGAGGCGGGACACCCTGTTGAGGGGTGGGACCCTGGCGGGTGAAGCCGCCACCGCCGGCTGCGCCGGAAGGGGGCACGGTAACACCCAGCTCCTTCTTATCCGAGCTGGGCTCGCTGAGCGCTTGTTCTGTTTTAGGAATTGGTCCCGTTCCACTCGCTCTCCCCGCTCCTACGCGTGGGCTCCGGGCCGGGCGGGCCGCTCGCCCGGGGGGCGCAGATGGTCGGGCGAAGGTGCAGGCAGACTCTGGGAGACGGGCGTCCACCGCTTGGGGGGGAGGCCGCCGGTCACCGGTGCGGGACGCTAAGGGGCTCGCGTCCCCTGGCTGCCGTTGGGCGGACACCGGCTCCCCGAGCGCGGCCCCGCGGGCGCGGTGGCGACCGGCCCGCCCGGGTGCAGCCCGCCCTCCCTGCGTGCGGATCCGCCCCCCCCCGGGCGGTGCGCCCGGCACACTTGCCCGAACGGGAGCCGGCGCGGGTGGCTGGGCGGCCCCAGCCGAAGCCACGGATGCGGCCCGGCGGGCGGGTCCGCCGGGCCACTCCCGGGGGCCCGCCATGCGGGCGAGCGTCTAGCACCCGGCCGAGCCGCTCCACCGGCCCCCCCGCTGACGGGTGCCGCAGATGAGGGGCGGCCCCCGGGGGGGGCCCAAGGCCGAGCCGGCCGTGCGCCCCGCCCCGTGCGGCATCGCTCGCGGCCGCCGGGTTCCGGTGGGCGATGCGGCCCGACCCCCCGACGCCTCGGCCGGCCAAACGCACGCGGGCCGCGCCCCGAGGGACCCCCTGCCCGCGTGGCCGCGGCCGCCCGGGGCCGAGGTGCGGCCGGACCGTCGTGGGACCGGCCGTTCGCCACGCGGCCGGGCCCCAGCGTACCCAGGGCGGGGGAAGGCCGTGCCGGGGCGGTGACTACAGTATGCCGGCCCCCCGCGGCAGGCTCCGGAGTCACGGAGGGGTGCTGCCCTCGCGTCCGGCGCTACCGCGGACGCAGGCGAGGATGCACCCGTCGTGCTCAAGGAGTGACCGGACCGTATCCGGAGCGCGTGGGTGCGGGCCCCGGCTGCGGTTTGGTAGGGCCGGTAGCTGCCCCCTGGGGCTTGCAACGGGCGCACGAGGGGGGGTCGGGGGAGGACCGATCGTAGCTCCCGCAGCAGCCCCGGGCCTGGGGGAGCCGG     
A       GTGTAATATTTTTCAGTATATTTAAAAAATTACATAATTAAGTGGCTATCTGTATTATTTCCAAAAACTCTTCGTACACGAATAGTAGATAATTTCTTGATATTAGGATCATTTAATATCTGATGTAAGAGTATAATCGGGATTTTTTACTATACTTAATCAAGCATAAATTTGGCTAATTAATTTATAAACTTATCAAGTATAGCTAAATTTTTTTACATCTTTCTAATTTAAAGATGAACTCTTTTATAAGTTTATACATTATTACTATCAATAAATATTTCCTACTTCTTATCTATAAGGTAAGCTTGATGTAGAGAACTAAATGAGTATCCATGTAAGCGTTCATTTAATTAGTAAGTGAAAGAAAACAATTAAAAACTAATTAAAATTTAACAACATTACTTCTTTATAAAATTATTTATTTATCATCACCGATTATATCATTTAGATCAACGTCACTATACCAATATTTAGTTCAATAAATAGTTTACCTCAATATTAATATATTACAAATTAAAACATTATTATATATTTAATCTATATGTTAGTACTTTTAATAACTACTTTCAATCAGTTTTTTCCATTCAGAGATCTATGTAATCTTAATAAGTAAAAAATTATTAACTTGGTAAGTATAAAAAGTAATCTTTTGTTGAAGTTGCGTGGAAATAATAAACAAGATCATTAATAATAATTATTAAGTAGTACTCTGTTCTACAACTTTTATTAATTTATACAACAAAGATATATTTTCAAGTTAGACAAAAACGGACAACGTTGAATTTAATATTATATTCTCATTTATGGAAATTTACTCATAATTAATTACAGATTTAATTTACTTTTCTTAGATAATTGATAATTGTGAATGCTTATTACATAATCAGAAGTCAAGAATAAGAAAAAAAAATATAACGTTTGATAGAAATTTGTAAAGTAAATAATGAGAAAAAATCAACAATACTAAAATATTAACAATTTTTGATTGTACCTGTACTTGATCGGACATCCCCCGCACATCAGAGTCGAAACTGAAGTTTCTTGAGTCCCTTTGAGTGTAGCGTGTGATAATTAAGGCACTTTTTTAGGTTTGCTAGTCTGCTGGTGCCATCGTCTACGGTCAGCTACCGGCCTCCGAAAGTAAGCTCCATAGCCTCGATATCATTCGCGAGTACGGAAAATCAGGCGGCCTTGGCACAAAAACATGAACTGATAGCTACCTGTATTTTAAAAATGTAATGAACTATCAGATCTGGAAAATGCTACTGAACCCGTACTGTACACCTATAGTTAGATAGTAGCTGAGGATAATAAGCGATAGACCTCTCATAATCTCAGACTCCGTAGTTAGGTACAGGTTTGAAATACGCCAAGCTAGATACAAAAAAATTTCCTCTCGGTTAGCATTAAAAACCCTTTGTGTTGGCATATTTTGTAAACCCGTCAGTCGAACCATTGCCAAAAACCGAAGCATATTTAAGCAGTAAAAGGTATTGATTAACGACTCATTAAAGAAGTGACATTGTCCTGAAACCGCGTGAACCGTTTGTCGATGCAAAGTACCATTCTGATTAAAAATCAATCACCAGATGTTATGTATGTCCAAGCCCTACTACAATGAAGTAGGCATGAAATGCTTGTAATAGCCGCTCTCTGATAAGGCTCAAGAAAAGAATATGCATTCAAGCAATTTGGAAAGGCGTTGTATAAATCCCGTTAACCAAAATCCCCTACTGTCACACAAGGGTAAACGGGAGGTACCTATACTATTGATTGTATGGTATGCAGACGGACCGCAGTAATCTTATAGGAGGGTAGATGGGTATTCTATCGTTTTTAGACGTGTCGTATAATGAACGGGGTTTATTTCCCGTACTATGTTCTATTGTGGCTTTAGCGCTTTACATTGTATTCGACTCACAATGCTCCAGGATTGGCTGCTGGGAGCATAATAGATCGAAAGTTTCGATAATTGGAATATAGTTCTCTCACTGAGACGGATGCCCAGCCACTGCCGGCCCTACGTATAAGGGGAGCGCCGATTCTTGATACCACAGCAACTCAATTGGCGGAAGCAAAGAAGCCCATGAGCCACGACGGAATGGGCTGCAGCCCCGAGCGGAGAGGTTCCCGTTTGGCGTCGTAAGAAGTGCTCCACGGCGGCCCTCTTCCGACGAACCGCCGCGCCGCGCACTCGACCCCACGGCATTAGTTGTGGAGGGGCCGACGCATTTTCTCGTTCGGTTGCTTCTTTTCCGAGCTAGCAGTGTGCTCAGCCCTGAACGGGCTCAGGGTCGTTCCCATCGGTTTGGCGAGGACGAAATGTGAGACCGGCCGGAGGGCATCACGTGGTGCCATAGACTGATTACATCCGTGACTGTCTAGCTTCCGATCCTTCCACATAGCAAACTGGCGACGCCTCTGACTAGGTGCGGAGGGAGTTGACCAACGGGAGGCTAAAGTGCGAGGTGGTTGTCCCCCGTGCAACCGCCTCGTCCCACCGACCCATTACCGGGAACGCCGAACGGCGGGTGTCAGCCACTAGCCTCGGGAAAAGACAGGTTTTCACGTCAGTAGGATCGCCCCTTGCGCGTATCCTTATAAGACGCGCCTGGGACGTCGTTTGGACTTCTCCTCCGATAGCGAGTCGAGACTGGCGCTACCCTTGCCGCACCGAAACAGGCCGGCAAATACACCGGCGGGCCGGAGTGCGGTTTTTACACTGCAGCATGTATCGACGCCTCAGCCTGGGTCTCGAGTCTAAGGGCCCCGCAGAGCCCCCGAGACGGCCCCATACGAGACGCCAGGGAGCTCTCGCGTTGGCGTGGACATGAGGAGGGACATCTTGTTGACGGGTGGGACCCTGGCGGGTGAAGCAGTCACCGCCGGCTGCGCCGGAAGGGGGCACGGTAACAACCAGCCGCGTCTTATCCGAGCCGGGCTCGCTGAGCGCTCGTTCTGATTTAGGAATCGGTTCCGCTCCACTCGCTCTCGCCGCTCCTAGGCGTGGGCACCGCGCCGGGCGCGCCGCTCGCCCGGGGGGGGCAGATGGTCGGGAGAAGCTGGAGGCAGACCCTGGGAGACGCTCGTCTACCGCCTGGGGGGGAAGCCGCCGGTCACCGGAGCGGAACGCAAGGGGGCTCGCGCCACCTGGCTGGCGTGGCGCGCACACCGGGTCCCCTATCGCGGCCCCGCGGGCGCGATGGCGACCGGCGCGCCCGGGTGCAGCCCGCGCTCCCTGCGCGCGGATCCGTCCGCCCCCGGGCGGCGCGCGCCGCGCACTTGCCGGAACGGGAGCCGGCGCGGGTGGCTGGGCGTCCCCAGCCGAAGCCGCGGATGCGGCGCGGCGGGCCGGTCCGCCGGGGGCCTCCCTGGTGCCCGCCGTGCGGGCGAGCGTCTAGCACCCGGCCCAGCGGCCCTACCGGCCCCCCCGCTGACGGGTGCCGGAGATGAGGGCCGGCCCCCGGAGCGGGCCCAAGGCCGAGCCGGCCGTGCACCCCGCCCCGTGCGGCATCGCACGCGGCCGGCGGGCTCCGGTTGTCGCTTAGGCCCGACCCCCCGACGCCTCGGCCGGCCAAACGCACGCGGGCCGGGTCCCGAGGGACCCCCTGCCCGCGTGTCCGCGGCCGCCCCGGGCCGCGGTGCGGCCGGACCGTGGGGGGACCGGCCGTTCGTCCCGCGGCCGGGCCCCAGCGTACCCAGGGCGGGGAAAGGCCGGGCCGGGGCGGAGACTACGGTATGCCGGCCCCCCGCGGCAGGCTCCGGAGTCACGGAGGGGTGCTGCCCTCGCGCCCAGCGCCACCGCGGACGCAGGCGAGGATGCACCACCCGTCCTCAAGGAGCGACCGGGCCGCAGCCGAAGCGCGGGGGTGCGAGCCCCGGCTGCGGCTTGGTACGGCGGCCAGCTGCCCCCGGGGGCTTGCAGCGGGCGCACGAGGGCGGGTCCGGGGAGCACCGATCGCAGCTCTCGCAGCAGCTCCGGGCCTGGGGGAGCCGG     
B       GTGTAATATTTTTCAGTGTATTTAGAAAATTACATAATTAGGTGGCTATCTGTATTATTTCCAGAGACTCTTCGTACTCGAATAGTAAATAATTTCTTAATATTAGAATCATTTAATATCTGATGTGAGAATATAATCGGAATTTTTTACTATACTTAGTTAAGCATAAATTTAGCTAATTAATTTATAAACTTATCGAGTATAGCTAAATTTTTTTACATCTTTCTAATTTAAGGATGAACTCTTTTGTAAGTTTAAACGTTATTACTATCAATAAATATTTCCTACTTCTTTTCTATAAAATAAGCTTGATGTAAGAAACTAAATGAGTATCCATGTAAACATTCATTTAATTAATAAGTGAAGGAAAACAATTAGAAGCTTGTTAGGATTTGACAACATTACTTCTTTATAAAGTTATTTATATATCATCACCAATTATGTCATTTGGATCAACATCACTATACCAATATTTAGTTCAATAAATAGTTTACCTCGATATTAATATATTACAAATTAAAACATTATTATATATTTAATCTGTATATTGGTACTTTTAATAACTACTTTCAATCAGTTTTTTCCATTCAAAGATCTATGTAATCTTAATAAGTAAATGACTATTAACTTGGTAAATATAGAAAATAATCTTTTGTTGAAATTGCGTGAAAATAATAAACAAGGTCATTAATAATAATTATTAAGTGATACTCTGTTCTACAACTTTTATTAGTTTATACAACAAAGATGTATTTTCAGGTTAAACAAAGACGGACAACGTTAAGTTTGATATTATATTCTCATTTATAGAAGTTTACTCATAATTGGTTACGGATTTAATTTACTTTTCTTAAATAATTGATAATTGTGAATACTTATTACATAATCAAAGGTCAAAAATAAGAAAAAAAAATATGACGTTTGATAAAAATTTATAAAGTAAATAATGAGAAAAAATCAACAGTACTAAAATATTAACGATTTTTGGTTGTACCTATACTTGATCGGACATCCCCCCCACACCAGAGTAGAAATTGAAGTTTCTTGAGTCCCTTCTAGTGTAGTGTGTGATGATTAAGACTCTTTTTTAGGTATGCTAACCTATTAGTGAAATCGTCTAGGGTCAGCTACCGGCCTCCGAAAGTAAGCTTCATAGCCTCGATATAATTCGCAAGTGCGGAAGATTGGGAGATCTTGGCACAAAGACATGAACTGACAACGACCTGTATTTTAAAAATGTAATAAGTTATCACAGCTGGAAAATGTTGCTGAACCCGTACTATATACCTATAGTTAAATAGTAGCTGAGGATAATAAGCGATAGGCCTCTTATAATCTCAGACACCGTAGTTAGGTACAGGTTTGAAATACGCCAAGCTAGATATAAAATAATCATCTCTCGGTTAGTATTGACAACCCTTTGTGTTGTCATATCATGTAAATCCGTTAGTCGAATCATTGCCAAAAACTAAGGCATATTTAAGTAGTAAAAGGTATTGATTATCGACCCATTAAAGAGACGACATCGTCCTGAAACCGAGTGACCCATTTGTCGATGCAAAGTAGCATTCTAGCTAAAAATCAATCACCAGGCGTTATGTATGCCCTAGCCCTATTACAATGAAGGAGTCATGGAATGCTTGTGACCGCCGTCCTTTGATAAGGCTGGAAGAAAAAATATACGATTAGGCAACTTAAAGAGGCGTTGTATAAATCCCGTTACCCAAGATCTCCTACTGTCACATAGAGGCAAACTAGAGGAACCTATACTATTGATCGTATGGTATGCAGACGACCCGCAGTAATCTTATGGGAGGGTAGACGAGTATTCTATCGTTTTTAGACTTGTCGTATAATGAAAGGGGTTTGTTTCCCGTTCCATGTTCTATAGTGACTTTAGTGCTCTACCTTGTTTTCAACTCGTAATGTTCCAGAATTGGCTGCCGGGAGTGTAACAGACCAAAAGTTCCAATAGTTGGAATACAATGCTCTCACTGAGGCGAATGCCCGGCCCCTGGCCGCCCTACGTATAAGGGGAGCGCCGAAACTTGATACCCCGGCAACCCAATCGGCGGAAGCACAGAAGAACATGAACCACGACGGAATGGGCTGCAGCACCGAGCGGTGGGGTACCCGTTTGGCGTCGTAAGAAGTGCTCCGCGGCAGCCCTCTTCCGGCGATCCGCCGCGCCGCGCACTGGACCACACGGCATTAGTTATGGTGAGGCCGACGCGTTTTCTCGCTCGGTTGCTGCTTATCCGAGTCAACAGTGTGCTCAGCCCTGAACGGGCTCATGGTCGTCCCCACCGGTTTGGCGAGGACGGGATGTGAAACCGGCCGGAGCGCATCACGTGATGCTTTAGACTGGTTTCATCCGTGACTTTCGAGCTTGCGATTCTTCTACACGGGAAACTGGCGACGCCCCTGACTAGGTGCGGAAGGAGCTGACCAGCGGGAGGTTAAAATGTAAGGTGGTTCTCTCCCGTGCAACCGCCTCGTCCGTCGGTCCCATTTCTGGGAACGTCCAACGCCGGGTGTCCGCCGCTAGCCTCGGCAAACGACTGGTTTTCACGTCAATAGGATCACCCCTTCCGCGGGTCCTTAAGAGATGCCCCTGGGACGTCTTTTGGACTTCTCCATCGATGGCGAGTCGAGGCTGGCGCTGCCCTTGCCGCACCGAAACAGGCCGGCAAATACCCTGGCAGGCTGAGGTGAGGCTCTTACCCTGCAACATGTTTCGCCGCCTCAGCCTGGGTCGCGAGTCTAGGGGTTCCGAAGAGCCCCCGAGACGGCCCCATACGAGACGCCAGGGGGCTGTCGCGTTGGCGTGGACGTGAGGCGGGACACCCCGTTGAGGGGTGGGACCCTGGCGAGTGAAGCCGCTACCGCCGGCTGAGCCGGAAGGGGGCACGGTGACAACGAGCATCCTCTTTTCCGAGCCGGGCCCGCTGAGCGCTTGTCCTGTTTTAGGAATCGGTCCCGGTCCGCTCGCTCTCGCCGCTCCTAGGCGTGGGCTCCGGGCCGGGCGTGCCGCTCGCCCGGGGGGGGCAGATGGTCGGGCGAAGGTGGAGGCAGACACTGGGAGACGGGCGTCGACCGCCTAGGGGGGAGGCCGCCGGTCACCGGTGCGGGACGCTACAGGGCTCGCGCCGCCTGGCTGGCCTGGCGCGGACACCGGTTCCCCGAGCGCGGCCCCGCGGGCGCGGTGGCGACCGGCCCGCCCGGGTGCAGCCCGCCCTCCCTGCGCGCGGATCCCTCCGCCCCCGGGCTGTGCGCCCGACACACTTGCCAGAACGGGAGCCGGCGCGGGTGGCTGGGCGGCCCCACCCGAAGCCGCGAATGCGGCGCGGCGGGCGGGTCCGCCGGGGCGCTCCTCGGGGCCCGCCATGCGGGCGAGCGTCTAGCACCCGTCCCAGGCGCTCCACCGGCCCCTCCGCTGACAGGTGCCGCAGATGAGCGCCGGCCCCCGGGGGGGGCCCAAGAGCGAGCCGGTCGTGCGCCCCGCCCCGGGCGGCATCGCACGCAGCCGGCGGGTTCCGGTTGCCGCTTGGGCCCGACCCCCCGACGCCTCGGCCGGCCAAACGCACGCGGGCCGGGTCCCGAGGGACCCCCTGCCCGCGTGTCCGCGGACGCTCGGGGCCGAGGTGCGGCCGGACCGTGGCGGGACCGGCCGTTCGGCACGCGGCCGGGCCCCAGCGTACCCAGGGCGGGGGAAGGCCGTGTCGGGGCGGGGACTACGGTACGCCGGCCCCCCGCGGCAGGCTCCGGAGTCACGGAGGGGTGCTGCCCTCGCGGCCAGCGCTACCGCGGACGCAGGCGAGGATGCACCGCCCGTTCTCAAGGAGCGACCCGGCCGCACCCGCAGCGCGAGGGTGCGCGCCCTGGCTGCCGGTTGCTAAGGCCGGCAGCTGCCCCCGGGGGCTTGCAGCCGGCGCACGAGGGGGGGTCTGGCGAGGACCGATCGCAGCTCCCGCAACAGCTCCGGGCCTGGGGGAGCCGG     
C       GTGTGATATTTTTCAATATATTTGAAAAATTACGTGATTAGGTGGCTATCTATATTATTTCCAAGGCCTCTTCATACTCGAATAGTAAATAATTTCTTAATATTAAGATCATTTAATATCTAATGTAAGAGTATAGTCGAAATTTTTTACTATACTTAATCAAGCATGAATTTGGCTAATTGGTTTATAAAATTATCAAGTATAACTGAATTTTTTTACCTCTTTCTAATTTAAAGATAAACTCTTTTGTAAGTTTATACGTTATTGCTGTCAATAAATATTTCCTACTTCTTTACTATAAAATAAACTTGGTGTAGGAAACTAAATGAGTATCCGTGTAAACATTCATTTGATTAGTAGGTGAGAGAAAACAATTAGAAACTAGTTGGAATTTAACAACATTGCTTCTTTATAAAATTGTTTATATATCATCGCCGATTATGTCGTTTGGATCAACATCACTATACCAATATTTAGTTCAATAAATAGTTTGCCTCAATATTAATATATTACAAATTAAAACATTATTATATATTTAATCTATATAATAGTACTTTTAATGACTACTTTCAGTCAGTTTTTTCCATTCAGAGATCTATGTAATCTTAATAGGTAAAAGATTATTAGCTTGGTAGGTATAAATAGTAATCTTTTATTAAAGTTACGTGAAAATGATAAACAAGGTCATTAATAATAATTATTAAATAATACTCTGTTCTACAACTTTTATTGATTTATACAACAAGGATATATTTTCAGGTTGAACAAAAACGGACAACGTTAAATTTAATATTGAATTCTCATTTATGGGAATTTACTCATAATTAATTACAGATTTAGTTTACTTTTCTTAAATAATTGATAATTGTGAATACTTATTACATAATCAAAAATCAAAAATAAGAAAAAAAAATATAACGCTTGATGAAAATTTGTGAAGTAAATAATGAAAAAGAGTCAACAATACTAAAATATTAGCGATTATTGATTGTACCTATACTTGATCGGATATTCTCCACACATCAGAATAGAAATTGAAGTTTCTTGAGTCCCTCTAGGTGTAGTGTGTGATGATTAAGACTCTTCTTTGGGTATGCTAATCTATTGGTGCAATTGTCTACGGTCAGCTACCTTCCTCCGAAAGTAAGCTTCATAACTTCGATATTATTCGCGAGCGCGGAAAATCGAGAAACCTTGGCACAAAAATATGAACCGATAACTACCTGTTTTTTAAAAATGTAATAAGCTAGCACACCCGGAAAATGCTACTGAACCCGTATTGTATACCTATAGTTAATTAGTAGCGGAGGATAATAAGCGATAGGCCATTTATAATCTCAGACTCCGTAGTTAGGCGCAGGTTTGGAATACGCCAAGCTAGATATAAAATAATCTCCTCCCGGTCATCATTAAAAACCCTTTGTGTTGTCATATTTTGTAAACCCGTTAGTCGAGTCACTGCCAAAAACCGAAGCATATTTAAGTAATAAAAGATATTGATTATTGACTCGTTGAAGGGGCGACATCGTCCTGAAACCGCGAGGGCCGTTTGTCGATGCAAAGTAGTATTCTAGTTAAAAATCAATCACCAGGCGTTCTGTGTGTCCTAGTCGTACTACAATGAAGTAGACATGGAATGCTTGTAACAGCTGTTCTTTGATTGGGCTGAAGGAAAGAGTATGCGTTTAAGCAATTTAAGGAGGCGTTGTATAAATCCCGTTAACCAAGATCTCCTACTGTCACACGAAGGTAAACTGGAGGCACCTATACTATTGATTGTATGGTATACAGACGAACCGCAATAATCTTATGGGAGAGTAGATGGGTATACTATCGTTTTTAGACTCAACGTATAATGAGCGGGGTTTATTTCCCGTTCGCTGTTCTATTGTGACTTTAGTACTCTACCTTGTGTTCGATTCGCACTGTTCCAGAATTGGCTGCTGGAAGTGTAATAGATCAAAAGTTTCGATAATTGGAATGCAATTCTCTCACTGAGACGGATGCCTAGCCTCTGGCCACCCTACGTATAAGGGGAGCGCCGATACTTGATACCGCGGCAACTCAATCGGCGGAAGCGGAGAAGACCACGAGCCACGACAGAATGGGCTGCAGCACTGAGCGGGGAGGTACCCATTTGGCGTCGTAAGAAGTGCTCCGCGGCGGCACTCTTCCGACGACTCGCCGCGCCGCGCACTCGACCTCACGGCATTGGTTATGGTGTGGCCGACGCGATCTCGCGTTCGGTTTCTACTTATCCGAGCTAACAGTGTGCTTAGCCCTGAACGGGCTCATTGTCGCCCCCATCGGTTTGGAGAGGACGGAATGTGAAACCGGCCGGAGTGCATCGCGTGGTGCCATAGACTGGTTGCATCCGTGACCGTTATGCTTTCGATCCTTCCACAGGGGAAACTGGCGACGCCTCTGACTAGGTGCGGAGGGGGCCGACCAGCGGGAGGGTAAAGTGTAAGGTGGTTCTCTACCGTGCAACCGCCTCGTCCGTCGGACCCATTACTGGGAACGCCAAACGGCGGGTGTCCGCCACTAACCTAGCGAAAGGACGGGTTTTCACCTCAAGAGGGTCGCCCCTTGCGCGTGTCCTCATAAGACGCGCCTGGGGCGTCTTTTGGACTTCTCCTTCGATAGCGAGTCGAGGCTGGCGCTTCTGTTGCCGCACCGAAACAGGCCGGCAAATACCCCGGCAGGCCGGGGTGCGCTTTTTGCGCTGCAGCATGTTTCGACGCCGCTGCCTGGGTCACGAGTCTAAGGGCCCCGCAGAGCTCCCAAGGCGGCCCCATACGAGACGCCAAGGGGCTGTCACGTTGGCGGGGACGTGAGACGGGACAGATTGCTGAGGGGTGGGACCCTGGCGGGTGAAGCCGCTACCGTCGGCTGCGCCGGAAGGGGGCACGGTGACAATCAGCTATATCTGATCCGAGCCGGGCTCGCTGAGCGCTTGTTCTGTTTTAGGAATCGGTCCTGCTCCACTCGCGCTCGCCGCTCCTATGCGTGGGCCCCGGGCCGGGCGGGCCGCTCGCCCGGGGGGGGCAGATGGTCGGGAGAAGGTGGAGGCAGACCCTGGGAGACGGACGTCAACCGCTTGGGGGGGAGGCCGCCGGTCACCGGTGCGGGACGCTAAGGGGCTCGCGCCGCCTGGCTGTCGTGGCGCACACACCGGCTCCCCCAGCGTCGCCCCGCGGGCGCGATGGCGACCGGCCCGCCCGGGTGCAGCCCGCCCTCCCTGCGCGCGGATCCACCCCCCCCCGGGCGGCGCGCACGACACACTTGCCAGAACGGGAGCCGGCGCGGGTGGCTGGGGGTCCCCACCCGAAGCCCCGGATGCGGCACGGCGGGCGGGTCCGCCGGGCCACTCCCCGGGACCCGCCGTGCGGGCGAGCGTCTAGCACCCGGCCCAGCCGCTCCACCGGCCTCCCCGCTGACGGGTGCCGGAGATAAGGGTCGGCCCCCGGGGAGGGCCCAAGCGCGACCCGGTCGTGCGCCCCGCCGCGTGCGGCATGGCACGCCGCCGGCGGGTTCAGGTCGCCGATGAGGCCCGACCCCCCGACGCCTCGGCCGGTCAAACGGACGCGGGCCGGGCCCCGAGGGACGCCCTGCCCCCGTGGCCGCTGACGCTCGGGGCCGTGGTGCGGTCGGACCGTCGCGGGACCGGCTGTTCGCCGGGCGGCAGGACCCAAGCGTACCCAGGGCGGGGGAAGGCCGGGCCGGGGCGGAGACTACAGTATGCCGGCCCCCCGCGGCAGGCTCCGGAGTCACGGAGGGGTGCTGCCCTCGCGCCCCGCGCCACCGCGGACGGAGGCGACGATGCACCGTCCGTCCTCAAGGACTGACCAGGCCAGAGCCGTAGCGCGGGGGTGCGAGCCCCGGCTGCCGCTTGGTAGGGCCGGCAGCTGCCCCCGGGGGCTTGCAGCTGGCGCACGAGGGCGGGTCGGGGGAGGACCGATCGCAGCTCCCGCAGCAGCTCCGGGCCTCGGGGAGCCGG     
D       GTGTGATATTTTTCAATATATTTGAAAAATTACATAATTGAGTGGCTATCTGTATTGTTTCCAAAAACTCTTCATACTCGGATAATGAATAATTTCTTAATATTAGGGTCATTTAATATTTGATGTGAGAATATAATCGGAATTTTTTACTATACTTAGTCAAGCATAAATTTGGCTAATTAATTTATAAACTTATCAAGTATAGCTGAATTTTTTTGCATCTTTCTAATTTAAAGATAAACTCTTTTATAAGTTTATACGTTATTACTGTCAGTAAATATTTCCTACTTCTTTTCTATAAAATAAACTTGATGTAGAGAACTAAATGAGTATCCGTGTAAACATTCATTTGATTAGTAAGTGAAAGAAAGCAATTAGAAACTAATTAGAATTTAACAACATTACTTCTTTATAAAATTATTTATATATCATCACCGATTATGTCATTTAGATCAACATCACTGTGCCAATATTTAGTTCAATAAATAGTTTACCTAAATATTAGTATATTACAAATTAAAACATTATTACATATTTAATCTATATATTAGTGCTTTCAGTAACTACTTTCGATCAATTTTTTCCATTCGAAGATCTATGTAATCTTAATAAGTAAAAAGTTATTAACTTGGTGAATATAGAAAATAATCTTTTATTGAAATTGCGTGAAAATAATAAACAAAGTCATTAATAATAATTATTAAGTAATACTCTGTTCTACGACTTTTATTAATTTATACAACAAAGATGTATTTTCAGGTTGAACAAAGACGGACAACGTTAAATTTGATATTGTATTCTCATTTATGGGAATTTGATCATAATTAATTACGGATTTAATTTACTTTTCTTAAATAATTGATAATTATGAGTACTTATTACATAATCAAGAATCAAAAATAAGAGAAAAAAATATGACGTTTGATAAAAATTTGTAAAGTAAATAATGAAAAAAGGTCAACAATACTAGAATATTAACGATTTTTGATTATACCTATACTTGATCGGACATTTCACACACATCAGAATAGAAATTGAAGTTTCTTGAGTCCCTTTAAGTGTAGCGTGTGATGATCAAGACTCTTTTTTAGATATGCTAGTCTGTTGGTGCAATCGTCTACGGCCAGCTACCAGCCTCCGAAAGTGGGTTCCATAGCCTCGATATCATTCGCGGGCGCGGAAAATCGGGGGATTTTAGCACAAAAACATGCGTCGATAACTACCTGTATACTAAAAATATAATATACTATCACACCTGAAAAATAGTACTGAACCCGTACTGTACATCTATGGTTAAATAGTCGCTGAGGATAATAAGCGATAGGTCGCTTATAATCTTAGACACCGTAGTTAGGTATAGGTTTGAAATACGCCAAGCTAGATATAGAATAATCTCCTCTCGAGTAGCATTAAGAACCCTTTGTGTTGTCATATTTTGTAAATCCATTAGTCGAGTCATTGCTAAAAACCTAAGCATACTTAAGTAGTAAAAGGTATTGATTATCGACTCCTTCAAGAAGCGACATCGTCCTGAAACCGCGTGAACCGTTTGTCGATGCCAAGTCGCATTCTAGTTAAAAATCAATCACCAGGCGTTATGTATGTCCTGGCCCTACTACAATGAAGTAGGCATGAAATGCTTATAACGGCTGTTCTTTGATAAGGCTAAAGGAAAAAATATGCGTTCAAGCAAGTTAAAGAGGCGTTGTATAAATCCCGTTAATCAAGATCTCCTACTGTCACACAAAGGTAAACTGGAGGCACCCTTACTATTGGTTGTAAGGTATGCAGACGGACCACAGTAATCTCATAAGAGGGTAGACGGGTATTCTATCGTTTTTAGACTTATCGTAAAATAAACGGGGTTTATTTCCCGTTCAATGTTCTATTGTGACTTTAGCACTATACCTTGTATTCGGCTCGTAGTGTTCAAGCATTGGCTGCTGGGAGTGTGATAGATCGAAAGTTTCAATAATTGGAATACAGTTCTCTCACTGAGACGTATGCCTAGCCTCTGGCCGCCCTACATATAAGGGGAGCGCCGTTCCTAGATACCACGACAACTCAATTGGCGGAAGCGAAGAGGACCATGAGCCACGACGGTATGGGCTCCGGCGCCGAGCGGGGAGGTTCCCATTTGGCGTTGTAAGAATTGCTCCACGGCGGTCCTCTTCTGACGAACCGCCGCGCCGCGCACTTGACCTCTCGGCATTGGTTATGGCGTGGCCGACGCGTTTTCTCGTCCGGTTGCTTCTTATCCGAGCTAACAGTGTGCTTAGCCCTGAACGGGCTCGTAGCCGTACCTACCGGTTTGGCGAGGACGAAATGTGAAACCGGCCGGAGGGCATCACGTGCTGCCATAGACTGGTTACATCCGTGACCGTAGGGCTTCCGATTCTTTCACAGAGCAAACTGGCGGCGCCCCTGACTAGGTGCGGAAGGGGCTGACCGAAGGGAGGGTTATATGTGAGGTGGCTCTCTCCCGTGCAACCGCCTCGTCCGTCGGTCCCATTACCGGGAACGCCGAACGGCGGGTGTCCACCGCTAGCGTAGGGCAGGGACAGGTTTTCACGTCAACAGGGTTACCCCTTGCGCGGGTCCTTACAGGACGCGCCGGGGGCGTCGTATGGACTTCTCCTCGGATAGCGAGTCGAGGCTGGCGCTGCCTTTGCCGCACCGAAACAGGCCGGCAAATACCCCGGCCGGCTGGAGTGCGCTTCCTACCCTGCAGCATGTTTCGGCGCCTCAGCCTGGGTCTCGAGTCTACGGGTACTGGAGAGCAACCGAGGCGGCCCCATACGAGACGCCAAGGGGCTCCCGCGTTGGCGTGGTCGTGAGCCGGGACACCTTGTTGAGGGGTGGGGCCCTGGCGGGGGAAGCCGCTACCGCCGGCTGCGCCGGAAGGGGGCACGATGACAGCGAGCTATTTCTTATCCGAGCCGGGCTCGCTGGGCGCTTGTGCTGTATTAGGATCCGGTCCCGCTGCGCTCGCTCTCGCCGCTCCTAGGCGTGGGCCCCGGGCCGGGCGGGCCACTCGCCCGGGGGGGGCAGATGGTCGGGCGAAGCTGTAGGCAGACGCTGGGAGACGGGCGCCGACCGCATGGGGGGGACGCCGCCGGTCACCGGCGCGGCACGCTAGAGGGCTCGCGCCACCTGGCTGGCGTGGCGCGCACACCGGGTCCCCGACCGCGGCCCCGCGGGCGCAATGGCGACCGGCCCGCCCGGGTGCAGCCCGCCCTCCCTCCGCGCCTATTCAACCGCCCCCGGGCGGCGCGCCCGGCACACTTGCCAGAACGGGAGCCGGCGCGGGTGGCTGGGCGCCCCCAACCGAAGCCGCGAATGCGGCGCGGCGGGCAGGTCCGCCGGGGCTCTCCTGGGGGCCCTCCGTGCGGGCGAGCGTCTAGCACCCGGCCCAGCGGCCCCACCGGCCCGACCGCTGACGGGTGCGGCAGATGAGTGGCGGCCCCCGGGGGGGGCCCAAGCGCGAGCCGGGCGTGCACCCCGCCTCGGGCGGCATCGCTCGCGTCCGGCGGGTTCCGGTCGGCGTTGAGGCCCGACCCCCGGACGCCTCGGCCGGCCAAACGCACGCGGGCCGGGTCCCGAGGGACCCCCTGCCCGCGTGTCCGCGGCCGCTCGGGGCCGAGGTACGGTCGGACCGTGGCGGGACCGGCGGTTCGGCACGCGGCCGGCCCCCAGCGTACCCAGGGCGGGGGAAGGCCGTGCCGGGGCGGGGACTACGGTATGCCGGCCCCCCGCGGCAGGCTCCGGAGTCACGTAGAGGTGCTCCCCTCGCGCCCGGCGCCACCGCGGACGCAGGCGAGGATGCACCGCCCGTCCTCAAGGATGGACCGGGCCGGAGCCGCAGCGCGGAGGTGCGAGCCCCGGCTGCGGGTTGCTAGGGCCGGCAGCTGCCCCCGGGGGCTTGCAGCGGGCGCACGAGGGCGGGTCTGGGGAGGACCGATCGCAGCTCCCGCAGCAGCTCCGGGCCTTGGGGAGCCGG     
E       GTGTAATATTTTTCAATATATTTGAAAAGTTACGTAATTAAGTGGCTATCTGTATTATTTCCAGAAACTCTTCATACTCGAGTAGTAAGTAATTTCTTAATATTAAAGTCATTTAATATCTGATGTAAGAATATGATCGGGATTTTTTACTATACTTAGTCAAGCATAAATTTGGCTAATTAATTTATAAACTTGTCAAGTATAACTAAATTTTTTTACATCTTTCTAATTTAAAGATGAACTCTTTTGTAAATTTATACATTATTAATGTCAATAAATGTTTCCTACTTCTTTTCTATAAGATAAACTTGATGTGAAAAACTAAATGAGTATCCATGTAAGCATTCATTTAATTAGTAAGTGAAAGAAAACAATTAAAAGCTAATTAAGATTTAACAACATTGCTTCTTTATAAAATTATTTATATATCATCGCCGATTATGTCATTTAGATCAACATCACTATGCCAATATTTAATTCAATAAATAGTTTACCTCAATATTAATATATTACAGATTAAAACATTATTATATGTTTAATCTATATGTTAGTACTTTTAATAACTACTTTCAATCAATTTTTTCCATTCAAAGATCTATGTAATCTTAATAAATAAGAAATTATTAACTTAGTGAGTATAAAAAATAATCTTTTGTTGAAATTACGTGAAAATAATAAACAAGGTCATTAATAATAATTATTAAGTAATACTCTGTTCTACGACTTTTATTAATTTATACAACAAAGATATATTTTCAGGTTGAACAAAAGCGGACAACGTTAAGTTTGATGTTATATTCTCATTTGTGGAAGTTTACTCATAATTAATTACGGATTTAGTTTACTTTTCTTAAATAGTTGATAATTGTGAATACTTATTACATAATCAGAGATCAAAAATAAGAAAAAAAAATATAGCGTTTGGTAAAAATTTGTAAAGTAAATAATGAGAAAAAATCAAAAATACTAAAATATTAACGATTTTTGATTGTACCTATACTTGATCGGATACTCACCACGCAACAGAGTAGAGATTGAAGTTTCTTGAGTTCCTTTAAGTGTAGCATGTCATGATTAAGACTCTTTTTTAGGTATGCTAATCGATTGGTGCAATCGCCTATGATCAGCTACCGGCCTCCGAAAGCAAGATCCATAGCCTCAAGATCACTCGCGAGCGCGGAAAATCGGAGGACCTTGGCTCAAAAACATGAACCGATAACTACCTGTATTCTAAAAATATAATAAGCCATCCCACCTGGAAGATGCTACAGAACCCGTACTGTACACCTATAGTTAAATAGTAGCTGAGGATAATAAGCGATAGGTCTCCCATAATCTTAGACTCCGCAGTTAGGTACAGGTTTGAAATACGCAAAGCTAGGTATAAAACAATCTCTTCTCGGTTAGCATTAAAAACCCTTTGTGTTGTCATGTTTTGTAAACCCGCTAGTCGAGCCACTGCTAGAAATTGAAGCATATTCAAATAGTAAAAGATGTTGATTATCGACCCATTAAAGAAACGACATCGTACTGAAACCGCGTGGGCCCTTTGTCGATGCAAGGTAGCATTCTAGTTAAAAATCAATCACCGGGCGTTTTGTATGTCCTAGCCCTATTACAATGAAGTAGGCACGGAATGCTTATGACAGCTGCTCTTTGATAAGGCTGGAGGAAAGAATATGTGTTTAGGCAACTTAAAGATGCGTTGTATAAATCCCGCTAATCAAGATCTCCTACTGTCACACAAAGACAAACTGGAGTCACCCATGCTATTGAAGGTATGGTATACAGACGAACCATAATAATCTTATGGGATGGTAGACGAGTATTCTGTCGTTTTTAGACTTGTCGTATGATGAAATGGGCTTATTTCCTGTTCTATGTACTATTGTGAGTTTAGTGCTCTACCTTGTGTTCGTCTTGTAATGATCCAGGATTGGCTGCTGGGAGTGCAATAGATCGAAAGTTCCGATAGTCGGAATACAATTCTCTCACTAAGACGTATGCCTAGCCCCTGGCCGCCCTACAAATAAGGGGAGGGCCGATGCACGATACCGCGGCAACTCAATTGGCGGAAGTTAAGAAGACCATGAGCCACGACGGAATGGGCTGCAGCTCGGAGCGAGGAGGTCCCCGTTTGGCGTCGTAAGAAGTGCTCCGCGGCGGCCCTCTTCTGACGAACCGCCGCGCCGCGCACTCGACCTCACGGCATTTGTTGTGGTGAGGCGGACGCGTTTTCACGCTCGGTTGTTGCTTATCCGAACAAACTGTATGCTTAGCCCTGAACCGGCTCACGGTCGTTCCTATCGGTTTGGCGAGGACGGGTTGTGAAACCGGCCGGAGAGCATCACGTGGTGCCATAGGCTGGTTACATCCGTGACCTTCAAGCTTCCGATTCTTCGACAGGGTAAACTGGCGGCGCCCCTGACTTGGTGCGGAGGGGGCAGACCCTCGGGAGGGTCAAATGTAAGGTGGTTCCCTCCCGTGCAACCCCCTCGTCCGTCGGACCTATTACCGGGAACGCCGAACGACGGGTGTCCACCGCTAGCATCGAGAAAAGACGGGTTTTCACATCAATAGTATCGCCCCTTGCGCCTGTCCTGACGTGACGCGCCGGGGGCGTCTTTTGGACTTCTCCTTCGATAGCGAGTCGAGGCTGGCGCTTCCCTTGCCGCACCGAAACAGGCCGGCAAATACCCCGGCAGGTGGGGGTGTGCTCCTTCCCCTATAGCATGTTTCGACGCCCCAGACTGGGTCTCGAGTCTAGGGGCCCCGCAGAGCCCCCCAGGCTGCCCCATACGAGACGCCAAAGGGCTCTCGCGTTGGCGGGGACGTGAGACGGGACACCGTGTTGAGTGGTGGGACGCTGGCGAGTGAAGACGACACCGCCGGCTGCGCCGGAAGGGGGCACGATTACAACCGGTCGGTTCTTATCCGAGACGGGCCCGCTGAGCGCTCGTTCTGTTTTAGGAATCGGTCCCACTCCGCTCGCTCTCGCCGCTCCTACGCGTGGGCCCCGGGCCGGGCGGGCCGCTCGCCCGGGGGGGGCAGGTGGTCGGGCGAAGATGGAGGCAGACGCTGGGAGACGGTCGTCGACCCCCTCGGGGGGACGCCGCCGGTCACCGGGGCGGGACGCTAAAGGGCTCGCGCCCCCTGGCTGGCATGGGGCACACACCGGATCCCTCAGCGCGGCCCCGCGGGCGCGATGGCGACCGGCCCGCCCGGGTGAAGCCCGCCCTCCCTGCGCGCAGATCCATCCACCCCCGGGCGGCGCGCCCGACACACTTGCCGGAACGGGAGCCGGCGCGGGTGGCTGGGCGTCCCCAACCGAAGCCGCGAATGCGGCGCGGCGGGCGGGTCCGCAGGGGCACTCCCCGGCGCCCGCCGTGTGGGCGAGCGTCTAGCACCCGGCCCAGCAGCCCCACCGGCCCCCCCGCTGACGGGTGCCGAAGATAAGGGCCGGCCCCCGGGGGGGGCCCAAGGACGATCCGGCCGCGCACCCCGCCCCGTGCGGCATCGCGCGCGGCCGGCGGGGTCCGGTAGGCGCTCTGGCCCGACCCCCCGACGCCTCGCCCGGCCAAACGCACGCGGGCCGCGTCCCGAGGGACCCCCTGCCCGCGTGCCCGCGGCCGCTCGGGGCCGGGGTGCGGTCGGACCGTGGGGGGACCGGCCGTTCGTCACGGGGCCGGGCCCTAGCGTACCCAGGGCGGGGGAAGGCCGGGCCGGGGCGGAGACTACGGTATGCCGGCCCCCCGCGGCAGGCTCTGGAGTCACGGAGGGGTGCTGCCCTCGCGTCCGGCGCCACCGCGGACGCAGGCGAAGATGCACCGGGCGTCCTGAAGGAGTGACCGGCCCGTAGCCGGAGCGCGAGGGTGCGGGCCCCGGCTGCTGTTTGGTGAGGCCGCCAGCTGCCCCCGGGGGCTTGCAGCGGGCGCACGAGGGGGGGTCAGGGGAGCACCGATCGGAGCTCGCGGAGCAGCTCCGGGCCTGGGGGAGCCGG     
F       GTGTGGTATTTTTCAATATATTTGAAGAATTACGTAATTAAGTGGCTATCTGTATAGTTTCCAAAAACTCTTCGTACTCGAGTGGTAAATAATTTCTTAATATTAAGGTCATTTGATATCTGATGTGAGAGTGTAATCGAAATTTTTTACTATACTTGGTCAAGCATAGAATTGGCTAATTAATTTGTAAACTTATCAAGTATAACTAAATTTTTTTGCATCATTCTAATTTAAAAATGAACTCTTTTGTAAGTTTATACATTATTACTATCAATAAGTATTTCCTACTTCTTTTCTATGAAATAAGCTTAGTGTGAAGAACTAAATGAGTATCCATGTAAACATTCATTTAATTAGTAAGTGAAAAAAAGCGATTAAAAGCTAATTAAAATTTAACAATATTACTTCTTTATAAAATTATTTATGTTTCATCACCAATTATGTCATTTAAATCAGCATCACTATACCAATATTTAGTTCAATAGATAGTTTACCTCAATATTAATATATTACAGATTAAAACATTATTATATATTTGATCTATGTGTTAGTACTTTTAGTAACTACTTTCAATCAATTTTTTCCATTCAAAGATCTATATAATCTTAATAAATAAGAAATTATTAACTTAGTAGGTATAAAAAGTAATCTTTTATTAAAATTGCGTGAAAATAATAAACAAGGTCATTAGTAATAATTATTAAGTAATACTCTGTTCTACAACTTTTATTAATTTATACAACAAAGATATATTTTCAGATTAAACAAAAGCGGACAACGTTAGATTTGATATTTTATTCTCATTTATAGAGATTTACTCATAATTAGTTACGGATTTAATTTACTTTTCTTAGATAATTGATAATTGTGGATACTTATTACATAATCAGAAATCAAAAATAAGAAAAAAAAATATGGCATTTGATAAAGATTTGTAAAGTAAATAATGAGGAAAGATCAACAATACTAAAATATTAACGATTTTTGATTGTACCTATACTTGATCGGACATTCCTCGCATATCAGAATAGAGATTGAAGTTTCTTGAGTCCCTCTGAGTGTAGCGTATGATGATTAAGACTCTTTTTTAGGTATGCTAATCTATTGGTACAGTCGTCTATGATCAGCTACCAATCTCCGAAAGCGAGTTCCATAGCCCCAATATAATTCGCGAGCACGGAAAATCGGGGGACCTTAGCACAAAAACATGAATCGGTAACCACCTGTATGTCAAAAATGTCATAAGCTATCACACCTGGACAATGATACTGAACCCGTACTGTACACCTATAGTTAAATAGTGGCTGAGGACAATAAGCGATAGGTCTCTGATAATCTCGGACTCCGTAGTTAGGTACAAGTTCGGGATACGCCAAGCTAGATATACAATAATCTCCTCTCGGTCAGCATTAAAAACCCTTTGTGTTGTCATGTTTTGTAAACCCGTTAGTCGAGTCATTGCCAAAAACTGACGTATATGTAAGCAATAAAAGGTCTTGACTAACGACTCGTCAAAAAAACGACATCGTCCTGAAGCCGCGTGTGCCTTTTATCGATGCAAAGCAACATTTCAGTTAAAAATCAATCACCAGGCGTTATGTATATCCTGGCCCTATTACAATGAAGTAGGCATGAAATGCTTATAACAGCTGTTCTTTGATGAGGCTGGAAGAAAAAACATGCGTTTAAGTAATTTAAAGAGGCGTTGTATAAATCCCGTTAACCAAGACCTCCTACTGTCACGTAAAGGTAAGCTAGAGGCACCTATGCTATTGACTGCATGGTATACAGATGAACCATAGTAATCTTATGGGAGAGTAGATGAGTATTTTATCGTTCTTGGACTTGTCGTATAATGAAAGGGGCTTATTTCCCGTTTTATGTGCTATTGTGACTTTAGTACTCCACCTTGTGTTCGACTCTAAATGTTCCAGAATTGGCTGCTGGGAGTGTAATAGATCGAAAGTCTCGATAGTTGGAATACAATTCTCTCGCCGAGACGTATGCCTAGCCTCTGGCCGCCCTACGTATAAGGGGAGGGCCGATCCTGGATACCACCGCAACTCAATTGGCGGAAGTAGAGAAGACCATGAGCCACGACGGGATGGGCTGCAGCACCGAGCGGCGAGGTTCCCATTTGACGTCGTAAGGAGCGCTCCACGGCCGCCCTCTTCCGACGAACCGCCGCGCCGCGCACTCGACCTCACGGCAGTTGTTTTGGAGGGGCCGACGCGTTTTCTCACCCGGTTGTTGCTAATCGGAGCGAACAGTGTGCTTAGCCCTGAACGGGCTCATGGTCGTTCCCATCGGTTTGATGAGGACGGGTTGTGAAACCGGCCGGAGCGCATCACGTGATGCCATAGACTGGTTACATCCATGAACTTCAAGCTTCCGATTCTTCCACAGAGCAAACTGGCGACGCCCCTGACTAGGTGCGGAGGAGGCTGACCAGCGGGAGGGTGAAATGTAAGGTGGTTCTCTCCCGTGCAACGGCCTCGTCTGTCAGGCCAATTGCCGGGAACGCCGAACGACGGGTGTCCGCCGCTAGCTTCGAAAAGAGATCGGTTTTCACGTCAACAGGATTGCCCCGTGCGCGTGTCCTTACGTGACGCGCCAGGGGCGTCTTTTGGACTTCTCCTCCGATAGCGAGACGAGGCTGGCGCTGCCCTTGCCGCAGCGAAACAGGCCGGCAAATAGCCCGGCCGGTTGGGGTGCGCCTCTTACGCTGTAACATGTTTCGGCGCCTCAGCCTGGGTCCCAAGTCTATGGGCCCCGTAGAGCCCCCGAGGCGGCCCCATACGAGACGCCAAGGAGCTCACACGTTGGCGATGATGTGAGGCGGGACACCTGGTTGAGGGGTGGGACCCTGGCGAGTGAAGCCGCTACCGTCGGCTGCGCCGGAAGGGGGCACGGTGACAACCAACTACTTCTTTTCCGAGTTGGGCTCGTTGAGCGCTTGTGCTGATTTAGGAGTCGGTCCCCTTCCACTCGCTCTCGCCGCTTCTAGGCGTGGGCGCCGAGCCGGGCGGGCCGCTCGCCCGGGGGGGGCAGATGGTCGGGCGAAGCTGGAGGCAGACGCTGGGAGACGGCCGCCCACCGCATGGGGGGGAGGCCGCCGGTCACCGGTGCGGGACGCTAAAGGGCTCGCGCCCCCTGGCTGTCGTAGGGCATACACCGGGTCCCCTAACGCGGCCCCGCGGGCGCGGTGGCGACCGGCTCGCCCGGGTGCAGCCCGCCCTCCCTGCGCGCTGATCCACCCGCCCCCGGGCGGCGCCCCCAGCACACTTGCCAGAACCGGAGCCGGCGCGGGTGGCTGGGCGTCCCCAGCCGAAGCCGCGAATGCGGCACGGCGGGCGGGTCCGCTGGGCCACTCCCCGGGGCCCGCCGTGCGGGCGAGCGTCTAGCACCCGTCCAAGCCGCTCCACCGGCCCAGCCGCTGACGGGTTCCGGAGCTCAGCGCCGGCCCCCGGAGAGGGCCCAAGAGCGACCCGGCCGTGCACCCCGCCCCGTGCGGCGTCGCACGCCGCCGGCGGGCTCCGGTTGGCGTTGGGGCCCGACCCCCCGACGCCTCGGCCGGCCAAACGCACGCGGGCCGAGTCCCGAGGGACTCCCTGCCCGCGTGGCCGCGGCCGCTCGGGGCCGAGGTGCGGCCGGACCGTGAGGGGACCGGCAGTTCGTGGTGCGGCCGGGCCCTAGCGTACCCAGGGCGGGGGAAGGCCGGGCCGGGGCGGAGACTACGGTATGCCGGCCCCCCGCGGCAGGCTCTGGAGTCACGGAGGGGTGCTGCCCTCGCGCCCTGCGCCACCGCGGACGTAGGCGAGGATGCACCGCTCGTGCTTAAGGAGTGACCGGGCCGTAACCGGAGCGCGAGGGTGCGAGCCCCGGCTGCGGGTTGCTAGGGCCGTCAGCTGCCCCCGGGGGCTTGCAGCGGGCGCACAAGGGCGGGTCGGGCGAGGACCGATCGCAGCTCCCGCAGCAGCTCCGGGCCTCGGGGAGCCGG     
G       GTATAATATTTTTCGATATATTTAAAAAATTACATGATTAAATGGCTATCTGTGTTATTTCCAAAAACTCTTCATACTCGAATAGTGAATAATTTCTTAATATTAAAGTCATTTAAAATCTAATGTAAGAATATAATCGGAATTTTTTACTATACTTAATCAAGCATAAATTTGGCTAGTTAATTTGTAAACTTATCAAGTATGACTAAATTTTTTTACATCTTTCTAATTTAAAAATAAACTCTTTTGTGAGTTTGTGCGTTATTGCTATCAATAGATATTTCCTACTTCTTTTCTATAAAATAAACTTAGTGTAGAGGACTAAATGAATATCCATGTAAGCATTCATTTAATTAGTAAGTGAAAGAAAGCAATTAAAAACTAATTAAGATTTAACAACATTGCTTCTTTATAGAATTATTTATATATCATCACCGATTATGTCATTTGAATCAACGTCACTATACCAATATTTAATTCAGTGAATAGTTTACCTCAATATTAATATATTACAGATTAAAGCATTATTATATATTTAATCTATACGTTAGTACTTTTAATAACTACTTTCGATCAATTTTTTCCATTCAAAGATCTATGTAATCTTAATAGGTAGGAGATTATTAACTTGGTAAGTATAAAAAATAGTCTTTTATTGAAGTTGCGTGAAAATGATAAACAAGGTCATTAATAATAATTATTAAGTAATACTCTGTTCTACGACTTTTATTAATTTATACAACAGAGATATATTTTCAGGTTGAACAAAGACGGGCAACATTAAGTTTGATATTATGTTCTCATTTATGGATATTTACTCATAATTAATTACGGATTTAGTTTACTTTTCTTAAATAATTGATAATTATGAATACTTATTACATAATCAGAGATCAAAAATAGGAAAAAAAAGTTTGACGTTTGATAAAAATTTGTAAAGTGAATAATGAAAAAAAATCAACAATGCTAAGATATTAACGATTTTTGATTGTACCTATACTTGATCGGACATTTCCCACACATCAGAATAGAGATTGAAGTTTCTTGAGTCCCTTTAAGTGTAGAGTGTGATGATTAAGACTCTTTTTTAGGTATGCTAATCTGTTGGTGCAATCGTCTATGATCAGCTACCAGCCTCTGGAAGCAAGATCCATGGCCTCAATATCATTCGCAAGCGCGGAAAATCTGGGGACCTTGGCACAAAAATATGAACTGATAACTACCTGTATCATAAAAATGTATTAAACTACCGCACCTGGAAAATGCTACTGAACCCGTACTGTACACCTATGGTTAAATAGTAGTTGAGGATAATAAGCGATAGGTCTCTTATGATCTTAGACTCCGCAGTTAGCTACAAGTTTGAAATACGCTAAGCTAGATAGAAAATAATCTCGTCTCGATTGACATTAAAAACCTTTCGCGTTGTCATGTTATGTAAACCCGCTAGTCGAGTCATTGCCAATAACTAAAGCATATTCAAGCAATGAAAGGTATTGGTTATCGACTCGTTACAAAAACGACATCGTCTTGAAGCCGTGTGGACCCTTCGTCGATGCAAAATAGTATCCCAGTTAAAAATCAATCACCAGGCGTTATGTATGTCCTAGCCATACTACAATGAAGTAAGTATGAAATGCTCGTAACAGCTGTTCTTTGATAAGGCTGAAGGAAAGAATATGCGTTTAGGCAATTTAAAGAGGCGTTGTATAAATCCCGTTAATCAAGATCTCCTGCTGTCACCTAAAAGAAAACTGGAGACACCTATACTATTGACTGTATGGTATGCAGACTAACCATAGTAATCTTATAGGAAGGTAGACGGGTATTCTATCGTTTTTAGACTCGTCGTATGATGAAGGGAGTTTATTTCCTGTTCTATGCTCTATTGTGACTTGAGTACTCTACCTTGTGTTCGACTCGTAATGTTCCAGAATCGGCTGCTGGAAGTATAATAGATCGAAAGTTCCGATAATCGGAATACAGTTCTCTCACTAAGCCGTATGCAAAGCCTCTGGCCGCCCTACGCATAATGGGAGAGCCGATGCTTGATACCACGGCAACTCAATGGGCGGAAGTTAAGAAGACCATGAGCCACGACGGAACGGGCTGCAGCGCTGAGCGGAGAGGTTCCCGTTTGGCGTTGTAAGAAGTGCTCCATGGCGGTCCTCTTCTGACAAACCGCCGCGCCGCGCCCCCGACCTCACGGCATTGGTTTTGGGCAGGCCGACGCCTTTTCTCGCTCAGTTATTGCTAATCCGAGTGAACAGTGAGCTCAGCCCTGAACGGGCTCATGGCCGTCCCTACCGGTTTGGCGAGGACGGATTGTGAAACCGGCCGGAGCGCATCACGTGATGCCATAGACTGGTTATATCCGTGACCCGCAAGCTCCCGATTCTTCCACAATGAAAACTGGCGTCGCCCCTGACTAGGTGCGGAGGGGGCTGACCGGCGGGAGGATAAAATGTCAGGTGGTTTTCTCCCGTGCAACCGCCTCGTCCCTCGAACCTATTACCGGGAACGCCAAACGTCGGGTGTCCGCCACTAGCTTTGAGTAGCGACAGGTTTTCAAGTCAAAGGTTTCGCCCCTTGCGCGTATCCGTACGTGACGCGCCGGGGGCGTCTTCTGGACTTCTCCTTCGATAGCGAGTCGAGGCTGGCGCTGCACTTGCCGCACCGAAACAGGCCGGCAAATATCCCGGCCGGTTGAGATGGGCTTTTTGCACTGAAGCATGTTTCGACGCCTCAGCCTGGGTCACGAGTCTAGGAGCCCCGCAGAGCCCCCGAGGGGGCCCCATACGAGACGTCAAAGGGCTCTCGCGTTGGCGCGGACGTGAGGCGGGACGCCTTGGTGAGTGGTGGGACCCTGGCGGGTGAAGCCGCTACCGGCGGCTGTGCCGGAAGGGGGCACGGTGACAACCCGCCACATCTTGTCCGAGCCGGGCTCGCTGAGCGCTCGTTCTGTTTTAGGAATCGGTCCCACTCCACTCGCTCTCGCCGCTCCTAGGCGTGGGCCCCGCGCCGGGCGGGCCGCTCGCCCGGGGGGGGCAGATGGTCGGGCGAAGGTGGAGGCAGACGCTGGGAGACGGCCGCCGACCTCGTAGGGGGGAGGCCGCCGGTCACCGGTGCGGGACGCTAGAGGGCTCGCGGCACCTGGCTGGCGTGGTGCGTACACCGGGTCCCCCATCGCGGCCCCGCGGGCGCGGTGGCGACCGGCCCGCCCGGGTGCAGCCCGCCCTCCCTTCGGGCGGATCCAGCCGCCCCCGGGCGGCGCGCCCTGCACACTTGCCCGAACGGGAGCCGGCGCGGGTGGCTGGGCGGCCCTAGCCGAAGCCGCGAATGCGGCACGGCGGGCAGGTCCGCCGGGGCACTCCCCGGGGCCCACCGTGCGGGCGAGCGTCTAGCACCCGGCCCAGCCGCTCCACCGGCCCTGCCGCTGACGGGTGCGGGAGATGAGCGTCGGCCCCCGGGGGGGGCCCAAGAGCGAGCCGGCCGTGCACCCCGCCTCGCGCGGCATCGCGCGCCACCGGCGGGCTCCGGTGGTCACTGCGGCCCGACCCCCGGACGCCTCGGCCGGCCAAACGCACGCGGGCCGGGGCCCGAGGGAGCCCCTGCCCACGTGGCCGCGGCCGCTCGGGGCCGGGGTGCGGCCGGACCGTAGCGGGACCGGCCGTTCGCCCGGCGGCCGGGCCCCAGCGTACCCAGGGCGGGGGAAGGCCGGGTCCGGGCGGTGACTACGGTATGCCGGCCCCCCGCGGCAGGCTCCGGGGTCACGGAGGGGTGCTGCCCTCGCGGCCCGCGCCACCGCGGACGCAGGCGAGGATGCACCGCCCGTCCTCAAGGAGCGACCAGACCGTAGCCGGAGGGCGGAGGTGCGGGCCCCGGCTGCGGGTTGGTAAGGCCGGCAGCTGCCCCCAGGGGCTTGCATCGGGCGCACGAGGGCGGGTCGGGGGAGGACCGATCGCAGCTCCCGCAGCAGCTCCGGGCCTGGGGTAGCCGG     
H       GTGTAGTATTTTTCAATATATTTGAAAAATTACATAATTAAGTGGCTATCTGTATAATTTCCAAAAACTCTTCGTGCTCGAATAATGAATAATTTCTTAATATTAAAGTCATTTAATGTCTAATGTGAGAATATAATCGGAATTTTTTACTATACTTGGTCAAGCATAAATTTGGCTAATTGATTTATAAACTTATCAAGTATAGCTAAATTTTTTTACATCTTTCTAATTTAAGGATAAACTCTTTTATAAGTTTATGCGTTATTACTATCAATGAATATTTCCTACTTCTTTTCTATAAGATAAACTTAATGTAGAAAACTAAATGAGTATCCATGTAAGCATTCATTTAATTAGTAAGTGAAAGAAAACAATTAGAAACTAATTAAAATTTAACAGCGTTACTTCTTTATAGAATTATTTATGTATCATCACCGATTATGTCATTTAGGTCAACATCACTGTACCAATATTTAGTTCAATAGATAGTTTACTTCAATATTAATATATTGCAAATTAAAACATTATTATATATTTAATCTATATGTTAGTGCTTTTAATGACTACTTTCAATCAATTTTTTCCATTCAAAGATCTATATAATCTTAATAGGTAAGAGGTTATTAACTTAGTAAGTATAAAAAATAACCTTTTATTGAAATTACGTGAAAATAATAGACAAGATCATTAGTAATAATTATTAAGTAATACTCTATTCTACGACTTTTATTAATTTATACAACAAAGATATATTTTCGGATTAAACAAAGACGGGCAACGTTAAATTTGATATTATATTCTCATTTGTGGAAATTTACTCATAATTAATTACAAATTTAATTTACTTTTCTTAAATAATTGATAATTGTGAATACTTGTTGCATAATCAAAGATCAAAAATAAGAAAAAAAAATGTAACGTTTGATAAAAATTTGTAAAGTAAATAATAAAAAAAAATCAACAATCCTGAGATATTGACGATTTTTGATTGTACCTATACTTGATCGGACATTCCCCACACATCAGAATAGAAATTGAAGTTTCTTGAGTCCCTTTAAGTGTAGCGTGTGATGATTAAGACTCTTCTCTAGGTATGCTAATCTGTTGGTGCAACCGTCTACGGTCAGCTACCGGCCTCCGAAAGCAAATTCCATGGCCGCAATATCATTCGCGAGCGCGGAAAATCGGGGGACCTTGGCACAAAAACATGGACCGATATCCACCTGTATTATAAAAATGTGATACGCTATCACATCTGGAAAATGTTACTGAACCCGTACTGTAAACCTACAGTTAAATAATAGTTGAGGATAATAAGCGATGGGTCCCTCATAATCTCAGACTCCGTAGATAGGTTCAGGTTTGGAATACGCCAAGCTAGATATACAATAATCTCTTCTCGGTTAGCATTAATAACCCTTAGTGTTGTTATGTTTTGTAAACCCGTGAGTCTAGCCACTGCCAGAAATTAAAGCATATTCAAGCAATAAAAGGTATTGCTTATCGACTCATTAAAGAAGCGACACTGTCCTGCAGCCGTGCGGACCCTTTGTCGGTGCAAAGTAGCATTCTAATTAAAAATCAATCACCAGGCGTTATGTCTGTCCTGGCCCTACTACAATGAAGTAAGCATGGAATGCTTGTAATAGCTGTTCTTTGATAAGGCTGAAGGAAAGAATATGCATTTAGACAACTTAAGGAGGCGTTATAAAAATCCCGTTAACCAAGATCTCCTGCTGTCACACGAAGACAAGCTAGAGGCACCCGTGCTATTGATTGTATGGTATACAGACGAACCATACTAATCTTATGGGAGGGTAGACGGGTATTCTATCGTTTTTAGACTTGTCATATAATGAAAGGGGCTTATTTCCCGTTCTATATCCTATTGTGACTTTACTGCTCTACTTTGTGTTCGACTCGTAATGTTCCAGGATTGGCTGCTGGGAATGTAGAAGATCAGAAGTTTCAATAATTGGAATGCAGTTCTCTCACTGAGACGTATGCCCAGCCTCTGGCCGCCCTACGCATAAGGGGAGCGCCGATACTTGATACCACGACAACTCAATTGGCGGAAGTGAAGAAGGTCATGAGCCACGACGGCATGGGCTGCAGCACCGAGCGGAGAGGTTCCCGTTTGGCGTCGCAAGAAGCGCTCCGCGGCGGCCCTCTTCCGACGAACCACCGCGCCGCGCCCTCGACCTCACGTCATTCGTTGTGGTGAGCCCGACGCATTTCCGCGTTCAGTTGCTGCTTATCCGAGCAAACAGTGAGCTCAGCCCTGAACGGGCTCATGGTCGACCCCTCCGGTATGGCGAGGACGGATTGTGAAACCGGCCGGAGTGCATCACGTGATGCCATAGACTGGTTTCATCCGTGACCGTCAAGCTTCCGATTCTTCTACCGGGCAAACTGGCGTCGCCCCTGACTAGGTGCAGAAGGGGCCGACCGACGGGAGGATAAAATGTAAGGTGGTTCTCTCCCATGCAACCGCTTCGTCCGTCGATCCCATTACCCGGAACGCCGAACGGCGGGTGTCGGGCTCTAGTCTCGGGAAGAGACAGGTTTTCACGTCAATAGGATCGCCCCTTGCGCGTGTCCTTATGCGACGCGCCGGGGGCGTCTTCTGGACTTCTCCTTCGATGGGGAGTCGAGGCTGGCGCTTCTCTTGCCGCACCGAAACAGGCCGGCAAATACCCCGGCGGGTTGAGGCGCGCTTCTTACGCTGTAGCATGTATTGGCACCCCAGCCTGGGTCACGAGTCTAGGGGCCCCGCAGAGCCCCCGAGGCGGCCCCATACGAGACGCCAGGGAGCTCCCGCGTTGGCGTGGACGTGAGGCGGGACACCTTGATGGGGAGTGGGACCCTGGCGGGCGAAGCCGCTACCGCCGGCTGCGCCGGAAGGGGGCATGGTGACAACCAGCTGCCTCTTATCCGAGACGAGCTCGCTGAGCGCTTGTTCTGATTTAGGAATCGGTCCCGCTCCGCTCGCTCTCACCGCTCCTAAGCGTGGGCGCCGGGCCGGGCGGGCCGCTCGCCCGGGGGGTGCAGATGGTCGGGCGAAGTTGTAGGCAGACGCTGGGAGACGCTTGCCAACCCCGTGAGGGGGAGGCCGCCGGTCACCGGTGCGGGACGCTAACGGGCTCGCGCCTCCTGGCCGGCATGGTGCCCACACCGGGTCCCCCAGCGCCGCCCCGCGGGCGCAATGGCGACCGGCCCGCCCGGGTGTAGCCCGCCCTCCCTTCGCGCGGATCCACCCCCCCCCGGGCGGCGCACCCGACACACTTGCCGGAACGGGAGCCGGCGCGGGTGGCTGGGCGTCCCCAACCGAAGCCGCGAATGCGGCGCGGCGGGCGGGTCCGCCGGGGCCCTCCCCGGGGCCCGCCGTGCGGGCGAGCGTCTAGCACCCGGCCCAGCCGCCCGAGCGGCCCCTCGGCTGACGGGTGCTGGAGGTGAGGGGCGGCCCCCGGGGGGGGCCCAAGACCGAGCCGGTCGTGCGCCCCGCCTCGTGCGGCATCGCCCGCCGCCGGCGGGCTCCGGTCGGCGCTGAGGCCCGACCCCCCGACGCCTCGGCCGGCCAAACGCACGCGGGCCGTGTCCCGAGGGACCCCCTGCCCGCGTGGCCGCGGCCGCTCGGGGCCGAGGTGCGGCCGGACCGTTGTGGGACCGGCCGTTCGTCCCGCGGCTGGGCCCCAGCGTACCCAGGGCGGGGGAAGGCCGGGCCGGGGCGGGGACTACGGTATGCCGGCCCCCCGCGGCAGGCTCGGGAGTCACGGAGGGGTGCTACCCTCGCGGCCAGCGCCACCGCGGACGCAGGCGAGGATGCACCACCCGTCCTCAAGGAGTGACCGGGCCGCAGCCGGAGCGCGGCGGTGCGAGCCCCGCCTGCGGGTTGGTAGGGCCGGCAGCTGCCCCCGGGGGCTTGCAACGGGCGCACGAGGGCGGGTCGGGGGAGGACCGATCGCAGCTCCCGGAGCAGCTCCGGGCCTGGGGGAGCCGG     
I       GTGTAATATTTTTCAGTATATTTGAGAAATTACATAATTAGATGGCTATCTGTATTATTTCCAAAAACTCTTCGTACTCGAATAGTAAATAATTTCTTAATATTAGGGTCATTTAATATCTGATGTAAGAGTATAATCGGAATTTTTTACTATACTTGGTCAAGCATGGATTTGGCTAGTTAATTTATAAAATTATCAAGTATAACTGAATTTTTTTGCGTCTTTCTAATTTAAAGATAAACTCTTTTGTATGTTTATACGTTATTATTATCAATAAATATTTCCTACTTCTTTTCTATAAAATAAACTTGGTGTAAAGAACTAAATGAGTATCCATGTAAACATTCATATAATTAGTAAATGAAAGAAAGCAATTAGGAACTAATTAAAATTTAACAACATTACTTCTTTATAAAATTATTTATATATCGTCACCAATTATGTCATTTAGATCAACATCACTATACCAATATTTGGTTCAATAAATAGTTTACCTCAATATTAATATATTACAAATTAAAACATTATTATATATTTAATCTATATATTGGTATTTTTAATAACTACTTTCAATCAATTTTTTCCATTCAAAGATCTATGTAATCTTAATAAGTAAAAAGTTATTAACTTGGTAAGTATAAAGAATAATCTTTTATTGAAATTGCGTGAAAATAATAAACAAGGTCATTGGTAATAATTGTTAAGTAATACTCTGTTCTACGACTTTTATTAATTTATACAACAAAAATATATTTTCGGGTTAGACAAAAGCGGACAACATTAAATTTGATGTTATATTCTCATTTGTAGAAGTTTACTCATAATTAGTTACGGATTTAATTTACTTTTCTTAAATAATTGATAATTGTGAATACTTATTGCATAATCAGAAATCAAAAATAGGAAAGAAAAATGTGACGTTTGATAAAAATTTGTGAAGTAAATAATGAGAAAAGATCAACAATACTGAAATATTAACGATTTTTGATTGTACCTATACTTGATCGGACATTCTCCGCACATCAGAATAGAGATTGAAGTTTATTGAGTCCACTTAAGTGTAGCGTGTGATGATTAAGAATCTTTTTTAGGTATGCTAATCTATCAGTACAATCGTCTACGACCAGCTACCGGCCTCCGAAAACAAGCTCCATGGCCTCAATATTACTCGCAAGTGCGGAAAATCCGGGGACCTTGGCGCAAAAACATGCGCCGACAACTACCTGTACTTCAAAAATGTAGTATCCTGTCACACCTGGAAAGTGCTATTGAGCCCGTACTGTAAACCTAAAGTTAAACGGTAGCCGAGGATAATAAGCGATAGGTCTCTTATAATCTCAGACTCCGTAGTTAGTTACAGGTTTGGAATACGCCAAGCTAGATATAAAATAATCTCTTCTCGGTTAGCATTAAAAACCCTTCGTATTGTCATCTTATGTAAACCCGTAAGTCCAGCCATTGCCAAGAACCGAAGCATATTTAAGCAATGAAAGGTATTGATTAGAGATTCTTTCAAGAAGCGACATCGTCCTGAAGCCGCGTGGTCCCTTTGCCGATGCAAAGTAGCATTCTAGTTAAAAATCAATCACCAGGCGTTATGTTTGACCTAGCCCTATTACAATGAAGTAGGCATGAAATGCTCATGACACCTGTCCTTTGATGAGGCTGAAGGAAATAGTATGCTTTTAAGCAATTTAAAAAGGCGTTGTATAAATCGCGTTAACCAAGACCTCCTACTGTCACACATAGGCAAACCTGAGGTACCTATACTATTGGTCGTATGGTATGCAGACGAACCATAGTAATCTTATGGGAGGGTAGACGGGTATTCTATCGTTATTAGACCCGTCGTATGATGAAAGGGGTTTACTTCCCGTTCTATGTTCTATTGTGACTTTAACACTCTACCTTATTTTCGACTCGTAATGTTCCAGGATTAGCTGCTGGGAGTGTAGTAGATCGAAAATCCCGATAATTGGAATACTATTCTCTCACCAAGACGCATGCCCAGCCTCTGGCCACCCTACGTATAAGGGGAGCGCCGATAATTGATACCGCGTCAACTCAATTGGCGGAAAGAAAGAAGACCATGAGCCACGACGGGAGGGGCTGCAGCACCGAGCTGGGAGGTTCCCGTTTGGCGTCGTAAGAAGTGCTCCACGGCAGCCCTCTTCCGACGAACTGCCGCGCCGCGCACTCGACCTCACGGCATTGGATATGGTGAGGCCGACGCATTTTCCCGTCCGGTTGCTGCTTATCTGAGCGAACAGTGCGCTTAGCCCTGAACAGGCTCATGGTCATCCCCACCGGTTTGGCGAGGACAGGGTGTGAAACCAGCTGGAGCGCATCACGTGGTGCCATAAACTGGTTACATCCGTGACCTTCTAGCTTCCGATTCTTCCACAGTGCAAACTGGCGGCGCCCCTGACTGGGTGCGGAGGCGGCTGTCCAGCGGGAGGGTAAAATGTAAGGTGAATCTCTCCCGTGCAACCGCCTCGTCCGTCTGACCCATTACCGGGAACGCCAAACGACGGGTGTCCGCCACTAGCCTTGAGAAAGGACTGGTTTTCACGTCAACAGTATCGCCCCTATCGCATGTCCTTAGGAGACGCGCAAGGGGCGTCCTTTGGACTTTTCCTTCGATAACGAGTCGAGGCTGGCGCTGCCCTTGCCGCACCGAAACAGGCCGGCAAATACCCCGGCTAGTTGAGTTGCGCTTCATACGCTGTAGCATGTCTCGACGCCTCAACCTGGGTCCCGAGTCTAGGGGTCCCGCAGGGCCCCCGAGGCTGCCCCATACGAGACGCCAAGGGGCTTTCGCGTTGGCGCCGAGGTGAGGCGGGACACCTTGTTGAGGGGTGGGACCCTGGCGGGTGAAGCCGCTACCGCCGGCTGCGCCGAAGGGGGGCACAGTGACAACTGGCTAATTCTTATCCGGGCCGGGTCCGCTGAGCGCTTGTTCTGTTTTAGGAATCGGTTCCTGTCCGCTCGCCCCCTTCGCTCCTAGGCGTGGGCCCCGGGCCGGGCGGCCCCCTCGCCCGGGGGGGGCAGATGGTCGGGCGAAGGTGGAGGCAGACGCTGGGAGACGGCCGGCGACCACTTGGGGGGGATGCCGCCGGTCACCGGTGCGGGACGCTAAGGGGCTCGCGCCTCCTGGCTGACCTTGGGCGCACACCGGGTCCCTTAGCGCGGCCCCGCGGGCGCGTTGGCGACCGGCCCGCCCGGGTGCAGCCCGCCCTCCCTGGGCGCGGATCCACCCACCCCCGGGCGGCGCGCCCCGCACACTTGCCGGAACGGGAGCCGGCGCGGGTGGCTGGGCGGCCCGACCCGAAGCCTCGAATGCGGCACGGCGGGCGGGTCCGCCGGGGCACTCCCCGGGGCCCCCCGTGCGGGCGAGCGTCTAGCACCCGGCCCATCCGCACCACCGGCCCCTCCGCTGACAGGTGCGGGAGTTTAGGGCCGGCCCCCGGCGGGGGCCCAAGTGCGAGCCAGTCGTGCCCCCCGCCTCGCGCGGCATCGCACGCGCCCGGCGGGCTCAGGTTGGCGTTGGGGCCCGACCCCCCGACGCCTCGCCCGGCCAAACGCACGCGGGCCGAGTCCCGAGGGACCCCCTGCCCGCGTGGCCGCGGCCGCCCCGGGCCGAGGTTCGGTCGGACCGTCGCGGGACCGGCCGTTCGTAGCGCGGCTGGGCCCCAGCGTACCCAGGACGGGGGAAGGCCGGGCCGGGGCGGCGACTACGGTAGGCCGGCCCCCCGCGGCAGGCTCCGGAGTCACGGAGGGGTGCTGCCCTCGCGCCCGGCGCCACCGCGGACGTAGGCGAAGATGCACCCCCCGTGCTAAAGGAGGGACCGGGCCGAAGCCGGAGCGCGGCGGTGCGAGCCCCGGCTGCCGCTTGATAGGGCCGGCAGCTGCCCCCGGGGGCTTGCAGCGGGCGCACGAGGGCGGGTCAGGGGAGGACCGATCGCAGCTCCCGCAGCAGCTCCGGGCCTCGGGGAGCCGG     
J       GTGTAATATTTTTCAATATGTTTGGAAAATTACGTAATTAAATGGCTATCTGTATAATTTCCAAAAGCTCTTCATGCTCAAATGGTAAATAATTTCTTAATATTAGGGTCATTTAATATCTGATGTAAGAATGTGATCGGAATTTTTTACTATACTTGAACAAGCATAAATTTGGCTAATTAATTTGTAAACTTATCAAGTATAGCTAAATTTTTTTACATCTTTCTAATTTAAGGATAAACTCTTTTGTAAGTTTGTACGTTATTACTATCAATAAATATTTCCTACTTCTTTTCTATAAAATAAACTTGGTGTAGGAAACTAAATGAGTATCCATGTAAACATTCATTTAATTAATAAGTGAAAGAATACAATTAAAAACTAATTAAAATTTAACAACATTACTTCTTTATAAAATTGTTTATATATCGTCACCGATTATGTCATTTGGATCAACATCACTATACCAATATTTGATTCAGTAAATAGTATACCTCAATATTAATATATTACAAATTAAAACATTATTATATATTTAATCTGTATATTGGTACTTTTAGTAACTACTTTCGGTCAATTTTTTCCATTCAAGGATCTATATAATCTTAATAAATAAAAAATTATTAACTTGGTAAATATAAAAAATAATCTTTTATTAAAATTACGTGAAAATAATAAACAAGGTCATTAATAATAATTATTAAGTAATACTCTGTTCTACGACTTTTATTAGTTTGTACAACAAAGATATATTTTCAGGTTAAACAAAAACGGACAACATTAAATTTGGTATTGTATTCTCATTTGTAGAGATTTACTCATAATTAATTACAGATTTAATTTGCTTTTCTTAAATAATTGATAATTGTGAATACTTATTACATGATCAGAGATCAAAAATAAGGAAGAGAAATATGACGTTTGATAAAAATTTGTAAAGTAAGTAATGAAAAAAGATCAACAATGCTAAAATATTAACGATTTTTGATTGTACCTATACTTGATCGGACATTCCCCACACATCAGAATAGAAATTGAAGTTTCTTGAGTCCGTTTAAGTGTAGCATATGATGATCAAGTCTCTTTTTTAGGTATGCTAATCTATCAGTGCTATCGTCCACGTTCATCTACCGGCCTCCGAAAGCAAGCTGCATGACCTCAATATCATTCGTAAGCGAGGACAATCGGGGGATCTTGACACAAGAACATGAACTGATAACCACTTGTATTCTAAAAATATAATAAGCTATCACACCTGGAAAGTGCTACTGAACCCGTACTGTACACCTATAGTTAAACGGTAGCTGAGGATAATAAGCGATAGGTCCCTTAAAACCTTAGACTCCGTAGTTAGGTGCAGGTTTGGAATACGCCAAGCTAGATATAAAATAATCTCCTCTCGGTTAGCATTAAAAACCCTTTGTGTTGTCATATTTTGTAAACCCGCCAGTCGAGACATTGCCAAAAATTCAAGCATATCTAAGCAATCAGAGGTATTGATTATCGACTCGTTAAAAGAGCGACATCGTCCTGAAGCCGCGCGAACCCTTTGTCAATGCAAAATAGTATGCCAGTTAAAAATCAATCACCGGGCGTTATGTTTGTCCTAGCCCTACTACAATGAAGTAGGCATGAGATGCTTGTGACGGCTGTTCTTTGATAAGGCTGAGGGGAATAATATGCTTTTAGGCAAATTAAAGAGGCGTTATATAAATCCCGTTACCCAAGACCTCCTACTATCACACAAAGGTAAACTCGAGACACCTATACTATTAATTGTATGGTATGCAGACGAACCATAGTAATCTTATGGGAGGGTAGATGGGTATTCTATCGTTTTTAGACTCATCGTATTGTGAAAGGGGTCTATTTCCCATTTGATGTTCTATTGTGACTTCAGTACTCTACCTTGTTTCCGACTTGTAGTGTTCCAGAATCGGCTGCTGGGAGTGTAGTAGATCGAAAGTTTCAATAATTGGAATACAATTCTCTCACTAAGACGTTTGCCTAGCCTGTGGCCACCCTACGCATAAGGGGAGCGGCGATGTTTGATACCATGTCAACCCAATTGGCGGAAGCAAAGAAGACCACGAGCCACGACGGAATGGGCCGCAGCACCGAGCGGAGAGGTACCCGTTTGGCGTCGTAAGAAGTGCTCCATGGCGGCCCTCTTCCGACGAACTGCCGCGCCACGCACTCGACCCCACGGCATTGGTTATGGTGCGGCTGGCGCGTTTTCTCGATCGGTTACTGCTTATCCGAGGGAACAGTGTGCTCAGCCCTGAGCGGGCTCACTGTCGTCCCCACCGGTTTGGCGAGGACGGCATGTGAAACCAGCCGGAGCGCATCACGTGGTGCCATAATATGTTTACATCCGTGACCATCCAGCTACCGATGCTTCCACAGCGCAAACTGGCGGCGCCCCTGACTGGGTGCGGAGGAGGCTGACCAGCGGGAGGGTGAAATGTAAGGTGATTCTCTCCCATAGAACCGCCTCGTCCATCAGGCCCATTTCAGGGAACGCCGAACGCCGGGTGTCCGCCGCTAGCCTCGAGAAAAGACAGGTTTTCACCTCAACAGGTTCGCCCCTATCGCGTATCCTTACGAGACGCGCCTGGGACGTCTTTTGGACTTATCCTCCGATGGCGAGTCGAGGCTGGCGCAGCCCTTGCCACACCGAAACAGGCCGGCAAATACTCCGGCTGGATGGGCCGTGCTTCTTAGGCTGTAGCATGTTTCGGCGCCTCCGCCTGGGTCTCGGGTCTATGGGCCCCGCAGAGCCACCAAGGCTGCCCCATACGAGACGCCAAGGGGCTCTCGCGTTGGCGTGGGCGTGAGACGGGATACGCTGCTGAGGGGTGAGACCCTGGCGGGGGAAGCCGCCACCGCCGGCTGCGCCGGAAGGGGGCACAGTGACATCCGGCTGTCTCTTATCCGCGTCTGGCCAGCTGAGCGATTGTTCTGTTTTAGGAATCGGTCCCGATCCGCTCGCTCTCGCCGCCCCTAGGCGTGGGCCCCGCGCCGGGCGGGCCCCTCGCCCGGGGGGGGCAGATGGTCGGGCGAAGGGGGAGGCAGACGCTGGGAGACGATCGGCCACCCCATGGGGGGGATGCCGCCGGTCACCGGCGCGGGACGCTAAAGGGCTCGCGCCTCCTGGTTGACGTGGGGCGCACACCGGGTCCCCTACCGGGGCCCCGCGGGCGCGATGGCGACCGGCGCGGCCGGGTGCAGCCCGCCCTCCCTGCGAGCAGATGCGCCCACCCCCGGGCCGAGCGCGCGACACACTTGCCGGAACAGGAGCCGGCGCGGGTGGCTGGGTGTCCCCATCCGAAGCCGCGAATGCGGCACGGCGGGCCGGTCCGCCGGGGCTCTCCCTGGCGCCCACCGTGCGGGCGAGCGTCTAGCACCCGGCCCAGCCGCCCCACCGGCCGCCCCGCTGACAGGTGCGGGAGATGAGGGACGGCCCCCGGTGGGGGCCCAAGAGCGAGGCGGCCGTGCCCCCCGCCTCGGGCGGCATCGCACGCGACCGCCGGGCTCCGGTTGCCTTTGGGGCCCGACCCCCCGACGCCTCGGCCGGCCAAACGCACGCGGGCCGGGCCCCGAGGGACCCCCTGCCCGCGTGGCCGCGGCCGCCCGGGGCCGCGGTCCGGCCGGACCGTGCCGGGACCGGCCGTTCGCCACGTGGCCGGGCCCCAGCGTACCCAGGGCGGGGGAAGGCCGAGCCGGGGCGGGGACTACGGTACGCCGGCCCCCCGCGGCAGGCTCCGGAGTCACGCAGGGGTGCTGCCCTCGCGGCCGGCGCCACCGCGGACGCAGGCGAAGATGCACCCCCCGTCCTCAAGGAGTGACCGGGCCGCAGCCGGAGCGCGCGGGTGCGAGCCCCGCCTGCGGGTTGGTATGGCCGGGAGCTGCCCCCGGGGGCTTGCAGCGGGCGCACGAGGGCGGGTCTGGGGAGAACCGATCGCAGCTCCCGCAGCAGCTCCGGGCCTGGGGGAGCCGG     
K       GTGTAATATTTTTCCATATGTTTGAAAAATTACATTATTAAATGGCTATCTATATTATTTCCAAAGGCTCTTCATGCTCGAATAGTAAATAATTTCTTAATATTAAAGTCATTTAATATCTGATGTGAGAATATAATCGGAATATTTTACTATACTTAGTCAAGCATGAATTTAGCTAATTAATTTATAAACTTATCAAGTATTGCTGAATTTTTTTACATCTTTCTAATTTAGAGATGAACTCTTTTGTAAGTTTATACGTTATTACTATCAATAAATATTTCCTACTTCTTTTCTATAAGATAAACTTGATGTAGAGAACTAAATGAGTATCCATGTAAACATTCATTTAATTAGTAAGTGAAAGAAAACAATTAAAAACTAATTAAGATTTAACAACATTACTTCTTTGTAAAATTATTTATATATCATCACCGATTATGTCATTTAAATCAACATCACTATGCCAATATTTAGTTCAATAAATAGTTTACCTCAATATTAATATATTACAAATTAAAACATTATTATATATTTAATCTATATGTTAGTGCTTTTAATAACTACTTTCGATCAATTTTTTCCGTTCAAAAATCTATGTAGTCTTAATAGGTAAAAAATTATTAACTTAGTAAGTATAAAAAATAATCTTTTGTTGAAATTGCGTGAAAATAAAAAACAAGATCGTTAGTAATAATTATTAAGTAATACTCTGTTCTACAACTTTTATTAATTTATACAACAAAGATATATTTTCAGGTTAAACAAAAACGAGCAACATTAAATTTGATGTTATATTCTCATTTATGGAGATTTACTCATAATTGATTACAGATTTAGTTTACTTTTCTTAAATAATTGATAATTATGAATACTTATTACATAATCGGAGAACAAAAATAGGAAAAAAAAGTATGACGTTTGGTAAAAATTTGTAAAGTAAATAATAAGAAAAGATCAATAATGCTAAAATATTAACGATTTTTGGTTGTACCTATACTTGATCGGACATTCCCCACACATCAGAATAGAGATTGAAGTTTCTTGGGTCCATTTAAGTGTAGCGTGTGATGATTAAGACTCTTTTTTAGGTATACTAATCTCTTGGTGCAATCGTCTACGATCAGCAACCAGCCTCCGACAGCAAGCTCCATAGCTTCAATATCATCCGCAAGCGTGGAAAATCGGGAGACCTTGGCACAAAAACATGAACCGATAACTACCTGTATTTTATAAATGTAATAGGCTATCAGACCTGGAAAATGCTACTGAACCCGTACTATACACCTATAGTTAAACGGTGGCCGAGGATAGTAAGCGATAGGTCTTTTATAATCTCAGACTCCGTAGTTAGATACAAGTTCGGAATATGCTAAGCTAGATACAAAATAATTTCCTCTCGGTTAGCATTGAAAACCCTTTGTGTTGTAATATTTTGTAAACCCGTTAGTCTAGCCAATGCCAAAAACTGAGGCATATTTAAGCAATAAGAGGTATTGATTATCGACTCGTTAAAAAAATGACATCGTTCTGAAGCCGCGTGAGCCCTTTGTCGATGTAAAGTAGCATTCTAGTTAAAAATCAATCACCAGGCGTTGTGTATGTCCTAGCCCTACTACAATGAAGTAGGCATGAAATGCTTGTAACAGCTATTCTTTGATAAGGCTGACGAAAAAAATATGCATTTAAGCAACTTAAAGGGGCGTTCCATAAATCTCGTCAGCCAAGACATCCTACTGTCACACAAAGGCAAACTAAAGGTACCTATACTATTGGCTGTATGGTATACAGACGAACCATAGTAATCTTATGGGAGGGTAGACGGGTATTTTGTCGTTTTTAGACTTATCGTATGATGAAAGGGGTTTATTTCCTGTTCTATGTTCTATGGTGACTTTAGTACTCTACTTTGTTTTCGAATAGTAATGTTCCAGAATTGGCTGCTGGGAGTGTAGGAGATCGCAACTTTCAATAGTTGGAATACAGTTCTCTCACTGGGACGCATGCCTAGCCTCTGGCCGCCCTACAGATAAGGGGAGCGCCGATACTCGACACCAATACAACTCAATTGGCGGAAGCATAGGAGACCAAGAGCCACGACGGAATGGGCTGCAGCACCGAGCGGGGAGGTTCCCGTTTGGCGTTGTAAGGAGTGCTCCACGGCGGCCCTCCTCCGACGAACTGCCGCGCCGCGCACTCGACCACACGGCATTGGTTATGGTGAGCCCGACGCGTTCTCCAGTCTGGTTACCGCTTATCAGAATGAACAGTGTGCTCAGCCCTGAACGGGCTCATAGCCGTCCCCACCGGTTTGGTGAGGACGTGATGTGAAACCGGCCGGAGCGCATCACGTGCTGCCATAGACTGGTTACATCCGCGACCACCCAGCTCTCGATGCTTCCACAACGCAGACTGGCGAGGCCCCTGACTAGATGCGGAGGGGGCTGACCAGCGGGAGAGTAAAACGTAAGGTGGCTCTCTCCCGTGCAACCGCCCCGTCCGTCGGGCCCATTACCGGGAACGCCGAACGGCGGGTGTCCGCCGCTAGCCTCGAGGAAAGACAGGTTTTCACTTCAACAGGGTCGCCCCTATCGCGTGTCCTTAAGAGACGCACCGGGGACGTCCTCTGGACTTATCGTTCGATAACGAGTCGAGGCTGGCGCTGCCCTTGCCGCACCGAAACAGGCCGGCAAGTACCCCGGCGGGTCGGGCAGCGCTTCCTACCCTGTAGCATGTTTCGACGCCTCAGCCTGGGTCTCGAGTCTAGGGGCCACGCAGTGCCACCGAGGCGGCCCCGTACGAGACGCCATGGAGCTTACGCGTTGGCGTGGACTTGAGGCGGGACACTTTGTTGAGGGGTGGGACCCTGGCGGGTGAAGCCGCAACCGCCGGCTGCGCCGGAAGGGGGCACGGTAACAGCAAGCCACTTCTGCTCCGAGCCGGGCCCGCTGAGCGCTCGTCCTGGTTTAGGAATCGGTCCCGGTCCACTCGCTCTCGCCGCTGCTAGGCGTGGGCCCCGGGCCGGGCGCCCCGCTCGCCCGGGGGGCGCAGATGGTCGGGCGAAGGTGGAGGCAGACGCTGAGAGACGGGCGACCACCTCTTCGGGGGGAAGCCGCCGGTCACCGGCGCGGTACGCTGAAGGGCTCGCGTCGCCTGGCTGTCGTGGGGCGAACACCGGGTCCCCTAGCGCTGCCCCGCGGGCGCGCTGGCGACCGGCCCGCGCGGGTGCAGCCCGCCCTCCCTGTGGGCGCATGCGCCCTCCCCCGGGCGGCGCGCCCGACACACTTGCCGGAACAGGAGCCGGCGCGGGTGGCTGGGGGGCCCCAACCGAAGCCGCGGATGCGTCGCGGCGGGCCGGTCCGCGCGGGCGCTCCCCGGGGCCCGCCGTGCGGGCGAGCGTCTAGCACCCGGCCTAGCCGCGCCACCGGCCCTTCGGCTGACGGGTACTGCAGATTAGGGGCGGCCCCCGGCGGGGGCCCAAGAGCGAGCCGGCCGTGCGCCCCGCCACGGGCGGCATCGCGCGCAGCCGGCGGGCTCCGGTTGGCGATGGGGCCCGACCCCCCGACGCTTCGGCCGGCCAAACGCACGCGGGCCGAGGCCCGAGGGACCCCCTGCCCGCGTGGCCGCGGTCGCCCGGGGCCGAGGCTCGGGCGGACCGTGGCGGGACCGGCGGTTCGCTCCGCGGCCGGCCCCCAGCGTACCCAGGGCGGGGGAAGGCCGGGCCGGGGCGGGGACTACGGTAGGCCGGCCCCCCGCGGCAGGCTCCGGAGTCACGGAGGGGTGCTGCCCTCGCGTCCGGCGCCACCGCGGACGTAGGCGAGGATGCACCCCCCGTCCTCGAGGAGGGACCAGGCCGTAGCCGGAGTGCGAAGGTGCGGGCCCCGGCTGCGGGTTGGTACGGCGGACAGCTGCCCCCCGGGGCTTGCAGCGGGCGCACGAGGGTGGGTCGGGGGAGGACCGATCGTAGCTCGCGCAGCAGCTCCGGGCCTGGGGGGGCCGG     
L       GTATAATATTTTTCAGTATATTTGGAAAATTACGTAATTCAATGGCTATCTATATTATTTCCAAAAACTCTTCGTACTCGAATAGTAGGTAATTTCTTAATATTAGAATCATTTAATATCTAATGTAAGAATATAATCGGAATTTTTTACTATACTTGATCAAGCATGAATTTGGCTAATTAATTTATAAACTTATCAAGTATGGCTGAATTTTTTTACATCTTTCTAATTTAGAGATAAACTCTTTTGTAAGTTTATACGTTATTACTGTCAATAAATATTTCCTACTTCTTTTCTATAAGATAAACTAGATGTAAAGGACTAAATGGGTATCCATGTAAACATTCATTTAATTAGTAAGAGAAAAAAAACAATTAGAAATTAATTAAAATTTAACAACATTGCTTATTTATAAAATTGTTTATATATCATCGCCGATTATGTCATTTAGATCAACATCACTATACCAATATTTAATTCAATAAATAGTTTACCTCAATATTAATATATTACAGATTAAAACATTATTAAATATTTAATCTATGTGATGGTACTTTTAATAACTACTTTCAATCAATTTTTTCCATTCAAGGGTCTATGTAGTCTTAATAGGTAAAAAGTTATTAACTTAGTAAGTATAAAAAATAATCTTTTGTTAAAGTTACGTGGAAATAATAAACAAGGTCATTAGTAATAATTATTAAGTAATACTCTGTTCTACGACTTTTATTAATTTATACAACAAAAATATGTTTTCAGGTTGGACAAAGACGGACAACGTTAAATTTGATGTTATATTCTCATTTATGGAGGTTTACTCATAATTGGTTACGGATTTAATTTACTTTTCTTAGATAATTGATAATTATGAATACTTATTACGTAATCAGAAATCAAAAATAAAGAAAAAAAGTATAACGTTTGCTAAAAATTTGTAAAGTAAATAATAAAAAAAAATCAACAATACTAAAATATTAGCGGTTTTTGATTGTACCTATACTTGATCGGACATTCTCCACACACCAGAGTAGAGATTGAAGTTTCTTAAGTCCGTTTAAGTGTAGCATGTGATTATTAAGACCCTTTTTTAGGTATGCTAATCTATTGGTGCGATCGTCTACGATCAGCCACCGACCTCCGAAAGCGAGCTTCATGACCGCGATATCATTCGCGAGAGCGGAAAATCGAGGGACCTTGGCACAAAAACATGAGCCGATAACTACTTGTATTTTAAAAATGTGATAAGCTGTCAAACCTGCAAAATGCTACTGAACACGTACTGTACACCTATAGTTAAACAGTAGCCGAGGATTATAAGCGATAGGTCTCTTATAATCTTAGACTCCGTAGTTAGGTACAGGGTCGGGATATGCTAAGCTAGATATAAAAAAATATCATCTCGGGGAGCATTAAGAACCCTTCGTGTTGTCGTATTCTGTAAATCCGTCAGTCGACCCATTGCCAAGAACAGAAGCATACTTAAGCAATAAGAGGTATTGATTATCGACTCGTTGAAGAAGCGACATCGTCCTGAAGCCGTGTGAGCCTTTTGTCGATGCAAAGTAGCATTCTAATTAAAAATCAATCACCAGGCGTTATGTATGTCCTGGCCCTACTACAATGAAGTAGGCATGAAATGCCTATGACAGCTGTTCTTTGATAAGGCTGAAGAAAAGAATATGCGTTTAAGCAAGTTAAAAAGGCGTTATATAAATCCCGTTAAACAAGACCTCCCGCTGTCACACAAAGGCAAACTGAAGGCACCTATACTATTGGTTGTATGGTATACAGACGAACCATAGTAATCTTATGGGAGGGTAGAAGGGTATTCTATCGTTTTTAGACTTGTCGTATCATGAAAGGGGCTTATTTCCTGTTCTATGTTCTATTGTGACTTTAGCACTCTACCTTGTTTTCGACTCGCAATGTTCCAGAATTGGCTGCTGGGAGTGTAGTGGATCGAAAGTTTCGATAATTGGAACGTAATTCTCTCACTGAGACGTATGCCTGGCCTCTGGCCGCCCTACGAATAAAGGGAGCGCCTATTCTTGATACCAGCTCAACTCAATTGGCGGAAGCATAGGAGACCACGAGCCACGACGGAAAGGGCTACAGCGCCGAGCAGGGAGGTCCCCGTTTGATGTCGTAAGAAGTGCTCCACGGCGGCCCTCTTCCGACGAACTGCCGCACCGCGCACTTGACCTCACGGCATTCGTTATGGTGGGGCCGACGCGTTTTCTTGTCCGGTTGCTGCTCATCCGAACGAACAGTGTGCTCAGCCCTGAACGGGCTCGCGGTCGCACCCAGCGGTTTGGTGAGGACGGGATGTGAAACCAGCCGGAGGGCATCACGTGGTGCCATAGATTGGTTACATCCGTGAACGCCCAGCTTCCGATTCTTCCACAGGGCAGACTGACGGCACCCCTGACTAGGTGCGGAGGGGGCGGACCAGCGGGAGGGCGAAATGTCAGGTGGCTTTCTCCCCTGCAACTGCCCCGTCCATCGGACCAATTGCTGGGAACGCCGAACGACGGGTGTCCGCCGCTAGCTTGGAGAAACGACAGGTTTTCACGTCAAGAGGGTCGCCCCTTGCGCACGTCCGCACTAGACGCGCCTGGGGCGTCTTTTGGACTTATCCTCCGATGACGAGTCGAGGCTGGCGCTGCCCTTGCCGCACCGAAACAGGCCGGCAAATATCCCGGCGGGTTGTGTGGTGCTTCTTGCGCTACAGCATGTTTCGGCGGTTCAGCCTGGGTCTCGAGTCTAGGGGCCCCGCAGGGCCCCCGAGGCGGCCCCATAAGAGACGCCGAGGCGCTACCGCGTTGGCGTGCACTTGAGGCGGGACACCTTGTTGAGGGGTGGGGCCCTGGCGGGTGAAGCCGCGACCGCCGGCTGCGCCGGAAGGCGGCACGGTGACAGCCAGATACTTCTTATCCGAGCTGGGCCCGCTGAGCGCTTGTTCTGATTTAGGAATCGGCCCCGTTCCGCTCGCTCTCGCTTCTCCTATGCGTGGGCACCAGGCCGGGCGCGCCGCTCGCCCGGGGGGTGCAGATGGTCGGGCGAAGGTGGAGGCAGACGCTGGGGGACGGTCGGCCACCGCCTGGGGGGGAAGCCGCCGGTCACCGGCGCGGCACGCTGAGGGGCTTGCGTCGCCTGGCTGGCATGGAGCGCACACCGGGTCCCAGACCGCGGCCCCGCGGGCGCCGTGGCGACCGGCGCGCCCGGGTGCAGCCCGCCCTCCCTGCGCGCGCATCCACCCGCCCCCGGGCGGTGCCCCCGGCACACCTGCCGGAACCGGAGCCGGCGCGGGTTGCTGGGGGACCCCAACCGAAGCCACGGATGCGACCCGGCGGGCCGGTCCGCGGGGGCACTCCCTGGGGCCCGCCGTGCGGGCGAGCATCTAGCACCCGGCCCAGCCGCTCGACCGGCCCGCCGGCTGACAGGTCCCGGAGATGAGGGGCGGCCCCCGGCGGGGGCCCAAGGGCGAGCCGGTCGTGCGCCCCGCCCCGGGCGGCATCGCACGCTGCCGGCGGGTTCCGGTTGGCGCTGGGGCCCGACCCCCCGACGCCTCGGCCGGCCAAACGCACGCGGGCCGAGTCCCGAGGGAGCCCCTGCCCCCGTGGCCGCGGCCGCCCGGGGCCGAGGGACGGCCGGACCGTGGCGGGACCGGCCGTTCGTCACGCGGCCGGGCCCAAGCGTACCCAGGGCGGGGGAAGGCCGGGCCGGGGCGGAGACTACGGTAGGCCGGCCCCCCGCGGCAGGCTCCGGAGTCACGAAGGGGTGCTACCCTCGCGCCCGGCGCCACCGCGGACGCAGGCGACGATGCACCCCCCGTCCTCAAGGCGGGACCGGGCCGCACCCGCAGCGCGAAGGTGCGAGCCCCGGCTGCGGCTTGCTAGGGCCGCCAGCTGCCCCCGGGGGCTTGCAGCGGGCGCACGAGGGGGGGTCTGGGGAGGACCGATCGCAGCTCCCGGAGCAGCTCCGGGCCTGGGGGAGCCGG     
M       GTATGATATTTTTCAGTATATTTGAAAAATTACATATTTAAATGGCTATCTGTATTATTTCCAAAAACTCTTCATACTCGAATAGTAAATAATTTCTTAATATTAGGGTCATTTAGTATCTAATGTAAGAGTATGATCGGAATTTTTTACTATACTTGGTCAAGCATAAATTTGGCTGGTTAATTTATAAACTTATCAAGTATGGCTGGATTTTTTTGCATCTTTCTAATTTGAAGATGAACTCTTTTGTAAGTTTATACATTATTACTATCAATAAATATCTCCTACTTCTTTTCTATAAAATAAACTTGGTGTAGAAAGCTAAATGAGTATCCGTGTAAACATTCATTTAATTAATAGGTGAAAAAAAGCAATTAAAAGCTAATTAAAATTTAACAACATTGCTTCTTTATAAAATTATTTATATATCATCACCAATTATGTCATTTGGATCAACATCACTATACCAATATTTAGTTCAATAAATAGTTTACCTCAATATTAATATATTACGAATTAAAGCATTATTATATATTTAATCTATATGTTAGTACTTTTAATAACTACTTTCAGTCAATTTTTTCCATTCAAAAGTCTATGTAATCTTAATAAGTAGAAAGTTATTAACTTGGTAAGTATAGAGAGTAGTCTTTTATTGAAATTACGTGAAAATGATAAACAAGATCATTAATAGTAATTGTTAAGTAATACTCTGTTCTACAACTTTTATTAATTTATACAACAAAGATATATTTTCAGGTTAAACAAAAACGGACAACATTAAGTTTGATATTATATTCTCATTTACAGAAATTTACTCATAATTGGTTACGAATTTAATTTACTTTTCTTAGATAATTGATAATTGTGAATACTTATTACATAATCAAAGATCAAGAATAAGAAGGAAAAGTATGACATTTGATAAAAATTTGTAAAGTAAATAATGAGAAGAAGTCAACATTACTAAAATATTAACGATTTTTAATTGTACCTATGCTTGATCGGACATTCACCACACATCAGAATAGAGACTGAAGTTTCTTGAGTCCACTTCAGTGTAGCGTGTTATGATGGAGACTCTTTTTTAGGTATGCTAATCTATTGTTTCAATCGTCTACGACCAGCTACCGGCCTCCGAAAGCAAGTTTCATGGCATCAATATTATTCGCGAGCGCGGAAAATCAGGTGACCTCGGCACGAAAACATGAGTCGATGCCTACCTGTATTTTAAATATGTAATAATCTATCACATCTATAAAATGCTACTGAACCCGTACTGTGCACCTGTAGTTAACCGGTGGCTGAGGATAATAAGCGATAGGTCTCTTATAATCCCAGACTCCGTAGTTAGGTGCCGGTTTGGAATACGCTAAGCTAGATAAAAAGTAACCTCCTCTCGGTCAGCATTAACAACCTTTTGTGTTGTTATATTTTATAGACCCACTAGTCGAGTCATTGCCATAATCCGAAGCATATTTAAGCAATAAGAGATATTGATTACCGACTCGATAAAGGAGTGACATCGTCCTGAAGCCGTGGGAGCCCTTTGTCGATGCAAAGTAGCATTCTAATTAAAAATCAATCACCAGGCGTTATGTATGCCCTAGCCCTACTACAATGAAGTAGGCATGAACTGCATGTAAATGCCGTTCTTTGGTAAGGCTGAAGGAAAGAATATGCGTTTAAGCAATTTAAAAGAGCGATACATAAATCCCGTTAACCGGAACCTCCTACTGTCACACAAAGACAAACTCGAGGAACCTATACTATTGGTTGTATGGTATACAGGCGAAATATAATAATCTTATGGGAGGGTAGACGTGTATCCTATCATTTTTAGACTTGTCGTATAATGAAAGGGGATTATTTCCTGTTCTATGTTCTATTGTGACTTTAGTGCTCTACCTTGTGTTCGACTTGTAATGTTCCAGAACTGGCTGCTGGGAGTGTAGTAGATCGAAAGTTTCGATAATTGGAATGCAATTCTCTCACTGAGACGTGTGCTTAGCCCCTGGCCACCCTACGAATAAGGGGAGCGCCGATTCTAGATACCACGGCGACTCAATGGGCGAAAGCGGAGAAGACCAAGTGCCACGACGGGATGGGCTCCAGCACCGAGCGGCGAGGTACCCGTTTGGTGTGGTAAGGAGGGCTCCACGGCAGCCCTCTTCCGACGAACCGCCGCGCCGCGCATTCGACCTCACGGCATTAGTTAAGGTGGGGCCGACGCGTTTTCTTGGTCGGTTACTACTCATCCGAGCGAACAGTGTGCTCAGCCCTGAACAGGCTCATGGTCGTCCCCACCGGTTTAGTGAGGACAGAGTGTGAAGCCGGCCGGAGCGCATCACGTGGTGCCATAGCCTGGTTACATCCGTGGCGTTCCAGCTCCCGATGCTTCCACAGGGAAAACTGGCGGGGCCCCTGACTAGGTACGGAGGGGGTTGACTACCGGGAGGTTAAAATGTAAGGTGCTTCGCTCCCGTGCAACCGCCTCGTCCGTCGGACCGATTACCGGGAACGCCGAACGGCGGGTGTCTGCCGCTAGCGTGGCCAAGAGACGGGTTTTCACGTCAACAGGATCGCCCCTGCCGCATGTCCTGATCTGACGCGCCTGGGGCGTCTTTTGGACTTATCCTTCAATCACGTGTCGAGGCTGGCGCTACCCTTGCCGCACCGAAACAGGCCGGCAAATATCCCGGCAGGCCGAACTGCGCTTCTTGCGCTCCAGCATGTTTAGGCACCTCAAACTAGGTCTCGAGTCTAGGGGGCCCGCAGAGCCCCCAAGGCGGCCCCATACGAGACGCCAGAGAGCTTTCGCGTTGGCGCGGACGTGAGGCGGGGCACCTTGTTGAGAGGTGGGACCCTGGCGGGTGAAGCCGCTACCGCCGGCCGCGCCGGAAGGGGGCACCGTGACAGCAGGCTACTTCTTATCCGAGCCGAGCTCGCTGAGCGCTTGTTCTGTTTTAGGAATGGGTCCCGTTTCACTCGCTCTCTCCGCTCCTAGGCGTGGGCGCCGAGCCGGGCGGGCCGCTCGCCCGGGGGGGGCAGATGGTCGGGCGAAGGTGGAGGCAGACGCTGGGAGACGGTAGACGACCGCCTCGGGGGGAGGCCGCCGGTCACCGGTGCGGTACGCTAATGGGCTCGCGGCTCCTGGCTGGCGTGGGGCGCACACCGGGTCCCCTAACGGGGCCCCGCGGGCGCCATGGCGACCGGCCCGCCCGGGTGCAGCCCGCCCTCCCTGCGCGCGGATCCACCCGCCCCCGGGCGGCGCGCTCAACACACTTGCCGGAACGGGAGCCGGCGCGGGTGGCTGGGCGGCCCCAGCCGAAGCCGCGCATGCGGCGCGGCGGGCGGGTCCGCCGGGACACTCCCGGGGGCCCGCCGTGCGGGCGAGCGTCTAGCACCCGGCCCAGCTGCTCTGCCGGCCTCCCCGCTGACGGGTGCTGCAGATTAGGGACGGCCCCCGGCGGGGGCCCAAGAGCGAGCCGGGCGCGCCCCCCGCCGCGCGCGGCATCGCGCGCTACCGGCGGGCTCCGGTCGGCCGTCGGGCCCGACCCCCTGACGCCTCGGCCGGCCAAACGCACGCGGGCCGTGTCCCGAGGGACCCCCTGCCCGCGTGGCCGCGGCCGCCCGGGGCCGGGGTGCGGTCGGACCGTAACGGGACCGGCCGTTCGGCAGGGGGCGGGGCCCCAGCGTACCCAGGGCGGGGGAAGGCCGGGCCGGGGCGGGGACTACGGTACGCCGGCCCCCCGCGGCAGGCTCCGGAGTCACGTAGAGGTGCTGCCCTCGCGTCCAGCGCCACCGCGGACGCAGGCGAGGATGCACCCGCCGTCCTCAAGGAGCGACCGGACCGTAACCGGAGCGCGAAGGTGCGAGCCCCGGCTGCGGGTTGGTATGGCCGGCAGCTGCCCCCGGGGGCTTGCAACGGGCGCACGAGGGTGGCTCGGGGGAGCACCGATCGCAGCTCGCGCAGCAGCTCCGGGCCTGGGGGAGCCGG     
N       GTGTAATATTTTTCAATATATTTAAAAAATTACGTAATTAAATGGCTATCTGTATTATTTCCAGAAACTCTTCATACTCGAATAGTGAATAATTTCTTAATATTAAAGTCATTTAGTATCTGATGTGAGAATATGATCGGAATTTTTTACTATACTTAATCAAACATAGATTTGGCTAATTAATTTATAAACTTATCAAGTATAGCTAAATTTTTTTACATCTTTCTGATTTAAAGATGAACTCTTTTGTAAATTTATACATTAATACTGTCAATAAATATTTCCTACTTCTTTTCTATAAGATAAACTTAATGTGAAGAACTAAATGAGTATCCATGTAAACATTCATTTAATTAGTAGGTAAGAGAAAACAATTAAAAACTAATTAAAATTTAACAACATTACTTCTTTATAAAGTTATTTATATATCATCACCGATTATGTCATTTGAATCAACATCACTATACCAATATTTAATTCAATAAATAGTTTACCTCAATATTAATATATTACAAGTTAAAACATTGTTATATATTTAATCTATATATTAGTACTTTTAATAACTACTTTCAATCAATTTTTTCCGTTCAAAGATCTATATAATCTTAATAAGTAAAAAGTTATTAACTTGGTAAATATAAAAAATAATCTTTTATTGAAGTTACGTGAAGATAATAAACAAGATCATTAGTAATAGTTATTAAGTAATACTCTGTTCTACAACTTTTATTAATTTATACAACAGAGATGTATTTTCAGGTTAAATAAAGACGGACAACGTTAAATTTGATATTATATTCTCATTTATAGAGATTTACTCATGATTAATTACGAATTTAGTTTACTTTTCTTAAATAATTGGTGATTATGAATACTTATTACATGATCGGAGATCAAAAATAAGAAAAAGAAATGTGACGTTTGATAAAAATTTGTAAAGTAAATAATGAAAAAAAATCAACATTACTGAAATATTAACGGTTTTTGATTGTACCTATACTTGATCGGACATTCTTCACGCACCAGAATAGAGATTGAAGTTTCTTGAGTCCTCTTGAGTGTAGCGTGTAATGATTAAGACTCTTTTTTAGGTATGCGAATCTGTTGATGCAATCGTCGACGTTCAGCTACCGACCTCCGAAAACAAATTCCATGACCTCAATATCATTCGCGAGTGCGGGAAATTGGGAGACCTTAGCACAAAAACATGCATCGACAACTACCTGTGTCCTAAAAATATAATAAACTAGCACACCCGGAAAATGCTACTGAACCCGTACTGTGCACCTACAGTTAAACAATGGCCGAGGATAATAAGCGATAGGTCCCTTATAATCTCAGACTCCGTAGTTAGGTATAGGTTTGGAATGCGCCAGGCTAGATATAAAATAATCTCTTCTCGGTCAGCATTAGGAACCCTTTGTGTTGTCATGTTTTATAAATCCGTTAGTCGAGCCGTTGCAAAAAACTGAAGCATAATTAAGCAATAAGAGCTATTGATTATCGACTCGTTAAAAAGGCGACATCGTCCTGAAGCCGCGTGAACCTTTAGTCGATGCAAAGTAGCATTCTAATTAAAAATCAATCACCTGGCATTATGTATATCCTGGCCCTACTACAATGAAGTAGGCATGACATGCTCGTAACGGCTGTTCTTTGATAAGGCTAAAGGAAAGAATATGCATTTAAGCAATTTAAAAAGGCGTTGTATAAATCCCGTTAGCCATGATCTCCTGCTGTCACACAGAGACAAACTCGAGACACCTATACTATTGGTGGTATGGTATGCAGACGAACCATAGTTATCTTATGGGAGGGTAGACCGGTATTTTGTCGTCTTTAGACTTGTCGTATGATGCAAGGGGCTTATTTCCCGTTCCGTGTTCTATTGTGAGTTTAGTGCTCTGCCTTGTGTTCGATTCATAATTTTCCAAAATTGGCTGCTGGCAGTGTATCAGATCGGAAGTTTCGATAATTGGAATACAATTCTCTCACTGAGACGCATGCCTAGCCTCTGGCCACCCTACGTATAAGGGGAGCGCCGATATTTGATACCACGGCAGCTCAATGGGCGGAAGCAAAGAAGACCAGGAACCACGACGGAATGGGCTCCAGCTCCGAGCAGCGAGGTTCCCGTTTGCCGTGGTAAGAAGTGCTCCAAGGTGGCCCTCTTCCGACGAACCACAGCGCCGCGAACCCGACCCCACGGCATTAGTTATGGAGAGGCTGGCGCGTTTTCTGGTCCGGTTGCTGCTTATCCGAGCAAACAGTGTGCTCAGCCCTAAACGGGCTCTTGGACGTCCCTATCGGTTTGGTGAGGACGGAATGCGAAACCCGCCGGAGCGCATCACGTGGTGCCGTAGCCTGGTTATATCCGTGACCATTCAGCTTACGATGCTTGGACAAGGCAAACTGGCGGGGCCCCTGACTAGGTGCGGAGGGGGTTGACCAGAGGGAGGTTAAAATGTAAGGTGGTTCTCTCCCGTGTAACTGCCACGTCCGTCGGACCCATTACCGGGAACGCCGAACGGCGGGTGTCCGCCGCTAGCTTCGAGCACAGACCGGTTTTCACGTCAATAGGGTCGCCCCTGGCGCGTGTCCTTACGAGACGCGCCTGGGACGTCCTGTGGACTTATCCTTCGATCACGAGTCGAGGCTGGCGCTACCCTTGCCACACCGAAACAGGCCGGCAAGTACCCCGGCAGGTTGGGTCGCGCATCCTACGCTGCAGCAAGTCTCAACGCTCTAGCCTGGGTCCCGAGTCTAGGGGGCCCGCAGAGCCCCGGAGGCGGCCGCATACGAGACGCCAAGGAGCTGTCGCGTTGGCGTGGAGGCGAGGCGGGACACCATGCTGAGAGGTGGGACCCTGGCGGGTGAAGCCGCAACCGCCGGCTGCGCCGGAAGGGGGAACAGTAACAACAAGCTACTTCTTATCCGGGCCGGGCTCGCTGAGCGCTTGTGCTGTTTTAGGAATAGGTTCCGCTGCGCTCGCTCTCGCCGCTCCTAGGCGTGGGCCCCGGGCCGGGCGGGCCGCTCGCCCGGGGGGAGCAGATGGTCGGGTGAAGGTGAAGGCAGACACTGGGAGACGGTCGGCGACCGCGTAGGGGGGAGGCCGCCGGTCTCCGGTGCGGTACGCTAGGGGGCTCGCGCCCCCTGGCTGGCGTCGGGCGCACACCGGGTCCCGCACCGCGGCCCCGCGGGCGCCATGGCGACCGGCCCGCCCGGGTGCAGCCCGCCCTCCCTGCGCGCGAATCCACCCCCCCCCGGGCGGCGCGCCCGGCACACTTGCCCGAACGGGAGCCGGCGCGGGTGGCTGGGCGGCCCCAGCCGAAGCCGCGAATGCGGCACGGCGGGCTGGTCCGCCGGGGGACTCCCGGGCTCCCGCCGTGAGGGCGAGCGTCTAGCACCCGACCGAGCCGCCCCAGCGGCCCCTCCGCTGACCGGTGCGGGAGGTCAGGGGCGGCCCCCGGGGGGGGCCCAAGGGCGAGCCGGCCGTGCACCCCGCCCCGTGCGGCATCGCCCGCGGCCGGCGGGTTCCGGTGGGCGCTGAGGCCCGACCCCCAGACGCCTCGGCCGGCCAAACGCACGCGGGCCGGGTCCCGAGGGACCCCCTGCCCTCGTGGCCGCGGCCGCCCGGGGCCGGGGTCCGGCCGGACCGTTGCGGGACCGGCCGTTCGTCGCGGGGCCGGGCCTCAGCGTACCCAGGGCGGGGGAAGGCCGGGCCGGGGCGGAGACTACGGTATGCCGGCCCCCCGCGGCAGGCTCCGGAGTCACGGAGCGGTGCTGCCCTCGCGTCCAGCGCCACCGCGGACGCAGGCGAGGATGCACCCCCCGTCCTACAGGAGTGACCTGGCCGTAGCCGGAGCGCGGAGGTGCGGGCCCCGTCTGCGGGTTGCTAGGGCCGCCAGCTGCCCCCGGGGGCTTGCAACAGGCGCACGAGGGCGGGTCTGGGGAGCACCGATCGCAGCTCGCGGAGCAGCTCCGGGCCTGGGGCAGCCGG     
O       GTGTAATATTTTTCAATATATTTAAAAAATTACGTAGTTAAGTGGATATTTGTATTATTTCCAAAGGCTCTTCGTACTCGAATAATGAATAATTTCTTAATATTAGAGTCATTTAGTAACTAATGTAGGAATATAATCGGAATTTTTTACTATACTTAGTCAAGCATAAATTTGGCTAATTAATTTGTAAACTTATCAAGTATAGCTGAATTTTTTTACATCTTTCTAATTTAAGGATGAACTCTTTTGTAAATTTGTACATTATTACTATCAATAAATATTTCCTACTTCTTTTCTATAAGGTAAACTTGGTGTAGGGAACTAAATGAGTATCCGTGTAAACATTCATTTAATTAGTAAGTGAAAGAAAACAATTAAAAGCTAATTAAAATTTAACAACATTACTTCTTTATAAAATTATTTATATATCATCGCCGATTATGTCATTTGGATCAGCATCACTATACAAATATTTGGTTCAATAAATAGTTTGCCTCAATATTAATATATTACAAATTAAAACATTATTATATATTTAATCTATGTGTTAGTACTTTTAATGACTACTTTCAATCAATTTTTTCCATTCAAAGGTCTATATAATCTTAATAAGTATAAGGTTATTAACTTGGTGAGTATAAAAAATAATCTTTTATTGAAATTACGTGAAAATAATAAACAAGGTCATTAATAATAATTATTAAGTGATACTCTGTTCTACAACTTTTATTAATTTATACAACCAAAATATATTTTCAGGTTAAACAAAAACGAACAACGTTAAGTTTGATATTATATTCTCATTTATAGAAATTTACTCATAATTAATTACGAATTTAGTTAACTTTTCTTAGATAATTGATAATTGTGAATACTTATTACATAGTCGGGAATCAAAAATAGGAAAAAAAAGTATGACGTTTGATAAGAATTTGTAAAGTAAATAATGAGAAAAAATCAACAGTGCTAAAATATTAACGATTTTTGATTGTACCTATACTTGATCGAAAATTCCCCGCACATCAGAATAGAAATTGAAGTTTCTTGAGTCCATTTAAGTGTAGCATCTGATCATTAAGACTCTTTTTTAGGTATGCTAATCTATTGGTGCAATCGCCTATGATCAGCTACCGGCCTCCGAAAGCAGGTTCCATAGCCTCAACATCATTCGCAAGCACGGAGAATCAGGGGACCTTGGCACAAAGACATGAGTCGATGACCGCCTGTATTTTAAAAATGTATTAAGCTTCCACACCTGGAAAATGCTACTGAACCCGTACTGTGTACCTATAGTTAAACAATGGCTGAGGATATTAAGCGATAGGTCTCCTATAATCTCAGACCCCGCAGTTAGGTACAAGTTCGAGATACGCCAAGCTAGATATAAAGTAATCTCCTCTCGATTAGCATTAAAAACCCTTTGTGTTGTTATGTTTTATAAATCCGTTAGTCGAGCCATTGCCAAAAACCGAGGCATATTTAAGCAACAAGAGGTATTGATTACCGACTCGTTAAAGGTGCGACATCATCCTGAAGCCGCGTGAACTCTTTATCGATGCAAAATAATATTCTAGTTAAAAATAAATCACCAAGCGTTATGTATGTCCTAGCCCTACTACAATAAAGTAGGCATGAAATGCTAGTAACAGCTTTTTTTTGACAAGGCTGAGGGAAAAAATATGCGCTTAAGCAATTTAAAGAAGCGTTGTATAAATCCCGTTAACCAGGATCTACTGCTGTCACACAAAGGTAAACTGGAGGCACCTATACTATTGTATGTATGGTATACAGACGAACCGTAATAATCTTATGGGAGGGTAGACGGGTATTCTATCGTTTTTAGACTCGTCGTATAATGAAAGGGGTTTATTTCCCATTCTATGTTCTATTGTGACTTTAATGCTCTACTTTGTGTTCGGCTTGTAATGTTCCAGAATTGGCTGCTGGGAGCGTAGTAGATCTAAAGTTTCTATAGTTGGAATTCAATTCTTTCACTAAGACGTATGCCTAGCCTCCGAACACCCTACGTATAAGGGGAGCGCCCATACTTGATGCCACGACAACTCAATTGGCCGAAGCAGAGAAGACCATGAGCCACGACGGAATGGGCCACAGCACAGAGCGGGGAGGTTCCCGTTTGGGGTCGTAAGGAGTGCTCCACGGCGCCCCTCTTCCGACGAACCGCCGCGCCGCGCACTCGACCACACGGCATCTGTTGTGGTGGGGCCGACGCGTTTTCTCGTCCAGTTGCTGCTAATCCGAGCGAACAGTGCGCTCAGCCCTGAACGGGCTCACGGTCGCCCCCAACGGTTTGGCGAGGACGGAGCGTGAACCCTGCCGGAGAGCATCGCGTGGTGCCATAGCCTGGTTGCATCCGTGATCGTCCAGCTTCCCATTCTTCCACAAGGCAAACTGGCGGGGCCCCTGAATAGGTGCGGAGGGGGCTGACCAGCGGGAGGGTAAGATGTAAGCTGGTTCTCCCCCATGCAACCCCCTCGTCCCTCGGACCCATTACCGGGAACGCCGAACATCGGGTGTCCGCCGCTAGCGTCGAGAAAGGACGGGTTTTCACGTCAATGGGATTGCCCCTCGCGCTTGTCCCTATAAGACGCGCCTGGGACGTCTTTTGGACTTTTCCTTGGATAACGAGTCGAGGCTGGCACTACCCTTGCCGCACCGAAACAGGCCGGCAAATACCCCGGCAGGTTGGACTGCGCTTCATTTGCTGTAGCATGTTTAGACGCCTCAGCCTGGGTCCCGAGTCTAAGGGTCCTGCAGAGCCCCCAAGGCGGCCCCATACGAGACGCCAGGGGGGTCTCACGTTGGCGGGGACGTGAGGCCGGACACCCTGCTGAGCGGTGGGACCCTGGCGAGCGAAGCCGCTACCGCCGGCCGCGCCGGAAGGGGGGACAGTGATAACCAGGCACTTCTTATCCGAGCCGGGCTCGCTGAGCGCTAGTTCTGCTTTAGGAGTCGGTCCCGCTGCACTCGCTCTCGCCGCTGCTAGGCGTGAGCGCCCTGCCGGGCGGGCCGCTCGCCCGGGGGGGGCAGATGGTCGGGTGAAGGTGAAGGCAGACGCTGGGAGACGCACGGCCACCGCTTTGGGGGGAGGCCGCCGGTCACCGGCGCTGGACGCTAGGGGGCTGGCGGCTCCTGGCTGGCGTGGGGCGCACACCGGGTCCCGCAGCGCGGCCCCGCGGGCGCGGTGGCGACCGGCCCGCCCGGGTGCAGCCCGCCCTCCCTTCGCGCGGATCCACCCACCCCCGGGCGGCGCGCCCCGCACACTTGCCAGAACCGGAGCCGGCGCGGGTGGCTGGGCGTCCCCAGCCGAAGCCGCGAATGCGGCACGGCGGGCGGGTCCGCCGGGGCCCTCCCCGGTGCCCGCCATGCGGGCGAGCGTCTAGCACCCGGCCCAGTCGCTCCACCGGCCCCACCGCTGACGGGTACTGAAGTTGAGGGGCGGCCCCCGGAGAGGGCCCAAGACCGACCCGGTCGTGCCCCCCGCCGCGTGCGGCACCGCACGCGACCGCCGGGTTCCGGTCGGCCATGGGGCCCGACCCCCGGACGCCTCGGCCGGCCAAACGCACGCGGGCCGGGCCCCGAGGGACCCCCTGCCCCCGTGGCCGCGGCCGCCCCGGGCCGAGGTCCGGCCGGACCGTGGCGGGACCGGCCGTTCGTCATGGGGCGGGGCCCCAGCGTACCCAGGGCGGGGGAAGGCCGGGCCGGGGCGGCGACTACGGTATGCCGGCCCCCCGCGGCAGGCTCCGGAGTCACGGGGCGGTGCTCCCCTCGCGACCCGCGCTACCGCGGACGCAGGCGAGGATGCACCCTCCGTACTCAAGGAGTGACCGGGCCGAAGCCGGAGCGCATCGGTGCGAGCCCCGGCTGCCGCTTGGTAGGGCCGCCAGCTGCCCCCGGGGGCTTGCAGCGGGCGCACGAGGGCGGGGCGGGGGAGCACCGATCGCAGCTCCCGTAGCAGCTCCGGGCCTAGGGTAGCCGG     
P       GTGTGATATTTTTCAATATATTTGAAAAATTACATAATTAAGTGGCTATCTGTATTATTTCCAGGAACTCTTCGTACTCAAGTAGTAAATAATTTCTTAATATTAGAATCATTTAGTATCTGATGTGAGAGTATAATCGGAATTTTTTACTATACTTAGTCAAGCATGGATTTGGCTAATTAATTTGTGAACTTATCAAGTATGGCTGAATTTTTTTACGTCTTTCTAATTTAAAGATGAACTCTTTTGTAAGTTTATACATTATTACTGTCAATAAAAATTTCCTACTTCTTTTCTATAAAATAAACATGATGTGGGGGACTAAATGAGTATCCATGTAAACATTCATTTAATTAGTAAGTGAGAGAAAACAATTAAAAGCTAATTAAAATTTAACAACATTGCTTCTTTATAAAATTATTTATGTATCATCACCAATTATGTCATTTAGATCAACGTCACTATACCAATATTTAGTTCAATAAATAGTTTACCTCAATATTAATGTATTGCAAATTAAAACATTATTATATATTTAATCTATATGTTAGTGCTTTTAATAGCTACTTTCAATCAATTTTTTCCATTCAAAGATCTGTGTAATCTTAGTAAGTAAGAAGTTATTAACTTGGTAAATATAAAAAGTAATCTTTTATTGAAATTACGTGAAAATAATAAACAAGATCATTGGTAATAATTATTAAGTAATACTCTGTTCTACAACTTTTATTAGTTTATACAACGAAGATATGTTTTCAGGTTAAACAAATACGGACAACGTTAAATTTGATTTTATATTCTCATTTATAGGAATTTACTCGTAATTAATTACGAATTTAGTTTACTTTTCTTAAATAATTGATAATTGTGAATACTTATTACATAATCAAAGATCAAAAATAGGAAGAAAAAATATGGCGTTTGATAAAAATTTGTAAAGTAAATAATGAAAAAAAGTCAACAATACTAAAGTATTAACGATTTTTGATTGTACCTATACTTGATCGAACATTTCTCACACATCAGAATAGAGATTGAAGTTTCTTGAGTCCGTTTAAGTGTAGCGTGTAATGATTAAGACTCTTTTTTAGGTACACTAATCTTTTGGGGCCATCGTCTACGATCATCGACCTGCCTCCGAAAGCAAGCTTCATAGCCTCAATATCATTCGCGAGCGCGGGAAATCGGGGGACCTTGGCACAAAGACATGAACCGATAACTACTTGTATCTTAAAAATGTGATAAGCTATGACAACTGGAAAATGCTACTGAACCCGTACTGTACACCTGTCGTTGAACAGTGGCTGAGGATAATAAGCGATAGGTCTCGTATAATCTCAGACTCCGTAGTTAGGTACAGGTTCGGAATGCGCTAAGCTAGATACAAACTAATCTCTTCTCGGTTAGCATTAAAAACCCTTTGTGTTGTGATGTTTTATAAATCGGTCAGTCAAGCCATTGCCAAAAACTGAAGCATAAATAAGCAATAAGAGGTATTGATTACCGACTCATTGAAGAAGCGACACCGTCCTGAAGCCGCGCGAGCCCTTTGTCGATGAAAAATAGCATTCCAGTTAAAAATCAATCACAGGGCGTTATGTATGTCCTAGCCCTACTACAATGAAGTAGGCACGAAATGCTCATAACAGCTATTCTTTGATAAGGCTGAAGAAAAGAGTATGCGCTTAGGCAATTTAAAGAGGCGTTGTATAAATCTCGTCAGTCAAGATCCCCCGCTGTCACACAAGGGCAAACTAGAGGCACCCATACTATTGAATATATGGTATACAGACGAACTATAGTAATCTTATGGGAGAGTAGACGGGTATTTTATCGTTTTCAGACTTGCCGTATGATGAAACGAGCTTATTTCCCGTTCTATATTCTATTGTGATTTTAGTGCTCTACCTTGTGTTCGAATCGTAATGTTCCAGAATTGGCTGCTGGGAGTATAATTGATCGCAAATTCCGATAATTGGAATACATTTCTCTCACTAAGACGCATGCCTAGCCTCCGGCCGCCCTACGTATAAGGGGAGCGCCGATCCTTGATACCACGACAACTCAATTGGCGGAAGGAAAGAAGACCATGAGCCACGACGGGACGGGCTTCAGCACCGAGCGGGGAGGTTCCCGTTTGGCGTCGTAAGAAGGGCTCTGCGGCGCCTCTCTTCCGACGAACCGTCGCGCCGCGCACTCGACCACACGGCATTAGTTATGGTGGGGCCGACGCGTTTTCTCGTCCGATTACTGCTTATCCAAACAAACAGTGTGCTCAGCCATGAACGGGCTCTTGGTCGTCCCTACCGGTTTGGCGAGGACGAACTGTGAAACCGGCCGGAGCGCATCGCGTGGCGCCATAACCTGGTTACATCCGTTACCGGCCCGCTTCCCATCCTTCCACAGGGGAAACTGGCGGGGCCCCTGACTAGGTGCGGAGGGGGCTGACCAGCGGGAGGTTGAAATGTAAGGTGATCCTCTCCCGTGCAACCGCCTCGTCCGTCGGACCCATTGCCGGGAACGCCTAACGGCGGGTGTCCGCCGGTAGCTTCGGGGATGGACAGGTTTACACGTCAAGAGACTCGCCCCTCGCGCGAGTCCCTATAAGACGCACCTGGGGCGTCCTTTGGGCTTATCCTACGATAACGAGTCGAGGCTGGCGCTGCCCTTCCCGCACCGAAACAGGCCGGCAAATACCCCGGCGGGCAGGGTCGTGCGTCTTAGGCTGTAGCATGTTTCGACGCTTCAGCCTGGGTCGCGAGTCTAGGGGCCCCGTAGGGCCCCCTAGGCGGCCCCATACGAGACGCCACGGGGCTCTCGCGTCGGCGGGAAAATGAGACGGGACACCTTGTTGAGGGGTGGGACCCTTGCGAGTGAAGTCGTTACCGCCGGCCGCGCCGGAAGGGGGCACAGTGACAACCGGCTACGTCTGATCCGAGCCGGGCTCGCTGAGCGCTTGTTCTGCTTTAGGAATTGGTCCCGCTTCACTCGCTCTCGCCGCTCCTACGCGTGGGCCCCGTGCCGGGCGGGCCGCTCGCCCGGGGGGGGCAGATGGTCGGGGGAAGGTGGAGGCAGACGCTGGGAGACGGGCGCCCACCACTTCGGGGGGAGGCCGCCGGTCACCGGTGCGGGACGCTACAGGGCTCGCGCCCGCTGGCTGGCGTGGGGCGGACACCGGGTCCCCCAACGCCGCCCCGCGGGCGCGGTGGGGACCGGCACGCCCGGGTGCAGCCCGCGCTCCCTCCGCGCGGATCCGCACACCCCCGGGCGGCGCCCCCGGCACACTTGCCCGAACGGGAGCCGGCGCGGGTGGCTGGGCGCCCCGATCCGAAGCCGCGAATGCGTCGCGGCGGGCGGGTCCGCCGGGGCGCTCCCCGGCGCCCGCCGTGCGGGCGAGCGTCTAGCACCCGCCCGAGCCGCTCCAGCGGCCCCCCCGCTGACGGGGGCTGAAGATGAGGGGCGGCCGCCGGGGGGGGCCCAAGGGCGAGCCCGCCGTGCCCCCCGCCTCGTGCGGCATCGCGCGCGACCGCCGGGGTCCGGTCGGCGGTGGGGCCCGACCCCCCGACGCCTCGGCCGGCCAAACGTACGCGGGCCGAGGCCCGAGGGACCCCCTGCCCGCGTGGCCGCGGCCGCCCGGGGCCGGGGTGCGGCCGGACCGTGGCGGGACCGGCCGTTCGCCACGGGGCCGGGCCCCAGCGTACCCAGGGCGGGGGAAGGCCGGGGCGGGGCGGAGACTACGGTATGCCGACCCCCCGCGGCAGGCTCCGGAGTCACGTAGAGGTGCTGCCCTCGCGGCCTGCGCTACCGCGGACGTAGGCGACGATGCACCTCCCGTACTCAAGGAGCGACCCGACCGGAGCCGGAGGGCGACGGTGCGAGCCCCGCCTGCCGGTTGGTAGGGCCGGCAGCTGCCCCCGGGGGCTTGCAACGGGCGCACGAGGGCGGTTCGGGGGAGCACCGATCGCAGCTCTCGCAGCAGCTCCGGGCCTAGGGGAGCCGG     
