# Supplementary material for: A simple method for data partitioning based on relative evolutionary rates
Source: PeerJ. 2018 Aug 28;6:e5498. doi: 10.7717/peerj.5498 (PMC6118207; doi:10.7717/peerj.5498)
Supplement: Data S1 — The datasets are provided in the PHYLIP format. [file peerj-06-5498-s002.zip › DataS2/SS11-9.phy]

17  4000
out     AACTTGAGGATCTTTAACTAAATAGATCAAAACTATTATTATTTTTGTCTAAGGTTTGCGTATAAGGATTTCTAATAATATTATGTTTTGTATAAAATATAATCACTTATTGATAATGACTCTAAAAATTTAAATGATATGAATAATAACATCTCAAAGCTCGATACCAATATAATAAAGATAAACACTATGCGGTGCAAAATCCAACCTAAGTAAAGCCTAGATGACACTTTCAAATGTTATTTCATATTTTATTATTAAATATGTCACAAGTACATTGGATCTTAAAGTTTATTAACCGTGATTTGGTTTTCAAATAAGTTTACGTTAAATAACGTAGAATGTTCTATTTCGGTAAATTTAATAATTATTTCTAGTTATATGTAAGAATATTTTACCTCTAAAATTTTTAAAAAAACATTAAATACCGCTATTGTAAATATAGAGTTTAAACTATTATAGAGTTATTTCTGTACAATAAGATTTTATCTATATTTGATTTATTATATTTTCATGAAGAGCATGTTATAATTTTTGCTTTAGTCGAATTAGTACAATTTACAATCACTTATAGAAAAGATCAGAGAAATAATACCAATTATGTACAACTTATTGTAAACTAAATGATGAGAGAAATAAAACTCACAATCTTTGATATGTTCATTTGCAAATCTTTAGAAATTCATTATAAGTATTATAGTCTAGAAAGATTATTTATTTTTATGCAGTTTATTCTAATAATTCTTGGAATATAATGTAACTCCCGAGGAATATATATATCGCTTTAATAATTAAAGAGAAAATTGATTCCCGCATTTAAATTTATCTAGATTATTAAAAACATTTTTTATGAATGAAACAACTTGAGTTTTGCTATTTATAATAGATAAATTGGATAGTGGTTCTCTATCGACTATCTAAGACCTGATTGGAGGATTTTTTAAATATAACAAGTTGTATAACCCTAAATATTATGTAATAATTTTTAATTAAGCTTAAATAGGGCATTTGCTAAAAGTAGCTACCTGCTTCTTGATTACGCGAAAAACTTAAATTTCCTGTTAGACATCGAAAATTGTACCATCGGCAAAACTGTTGCGTTTCGCGATAGTCTCCAGTTTATATTTGAATTAAGAAAGTAATGGTTCGTGATAGAAGTGCCTTTAGTAATAATTGATATACAGCCGTCTATTGGATTGATATATTTGAATCACATGCAACATCTTCAGCATATACCGACCTTATTAGCGGGTCAACAATATAAACGCTCGGACCCCTGGATCAGCCTTGGCAAATGTTAGACTCTGGTTTATGAGCGTAAACGGGTTAACGCCTGTGGGTTCGCTAACTCGACCCCGGAATTAAGAAGATAAACCGTAATATTCAATGGTAGTACCAACGACCAAGCATTTCGGGTTCACTCTCGAATACAACGCCCTGTAAAGTACTCTACTACAGGCCCTGCCAAATGTGGCCAGTTGACCTACTATCTTAATAAAACATGAGTTTATAATTCATTCGACTAAAGTTCAAGGCATGCTTGTGTCCCTGAGAAATTTTGTGATTTCCCCCTGACAGGATACAGTAGTACGGAAACACAACCATTCTGCCAAGAATGATAATTCCAGCGCTAACCAGTTCCAACCCTTCTGCGTTAGTCATACCTCGTAAGATTAAATATAGTTAGTCAGACAACTAGGGAAGGTTTCCTTTATGAATACCGTGATGCCATCTTCTATGCCAATAAAGAGTGTGGTACTTTTAAGCCGCGACGGAATCAATTCTACAGGACTTCGTCAAGCAGTTCGTCCACTGGGTTAAACAGGGAAAGTGTGCAAACGAACCCAACTTGAGGAGCACGTAGTTAAGAGAATAGAACACTTGAACTCTATTCCAAACCATTACATAGAATACGTTATTTCCATAATTTTTACTCCTCATGCGAACTAAAGTAGTTGAAACAATTAAACTAGAATAAGTTAAAGTGCTTGGATACAAAAGCATGGGCCCGCTACGCCTACGTGCATGAGCTACTACGGGACTAGGCGTGTCGTCAGATTTCCTCTTCAGTCGAGGGTCGGTCTCCCGCGAGAAGTTCTAGTCCACATAGTTGTATGAGTCACACGATCAGCCCCATAGGGGCGTTAGTGGTTTCAGGTTGCAGATGTCTAACTACAACTAGGCCCTACGGCGCATTAGGCGGGGCCCCCCAGCTCAGACCCCCCGCTACCCTGTCGGCTGCTCCTGCCTATGAAGGCACACTCGCCACGGTGCCCCGGCGACGGGGCCTACGACCTAGGGCTGCCGCAAGCGAACCCGGCAAATGGGGGGTCCGTTTGTGTGCACTCTTGCGGGCGTGACCCTGCCCGGCGCTCTGGATGCTCTCGGTTCTGGGCTCCCAGTTCGACCCGGTCTTAACGCAGTGGCTGCTTGAACGTCCGTCGGCTCGAACGGGCCAAATCTAATGCCCTCGAGCTCCCCGCACTAGCCCATAATGCCGATGGACACGCGACCTGGTGTCGCGTGACCTAACCAACAGCATATACTCGAAACAGCGAAGTCCGAGTAGTCCGATAATCGTATTGCTTACTTGTGGCAACATAATGCCAATAATATTTGCGCGCGAAACGATTCTCCTGCGGAGGCCACGTGGGTGCCATGGCGAGGTCCAGGCCATCGGGCCACTTTACCTGGGCCCACCGGATAGAGCGAAGTGGAATCAGAAGGCCCCCTCTAGGGCTCGCAGACTACCAGGCTCACATAGTCCTGGCGAGTTCTGTGGGTGACCCCACAGGTTGAGTACGGGAGTCCTGAGGCTTGGGAGATAGGAAGACTGACTTTTACCCCTACAGATATACTTGCAGATCGTTCGCAAACTTTTCCGACCCGACAAAGAGTCTCGCTTCAGCTTGAAAAGTTAAAGTTATCGCCGCAGCGAACCGACAGTCACCCGTTGGTTAGACCTGCTGCGGAGAGCTTCGCAGCCTGAATGCCGTCACACCTGGGCCCAGCCAGACGAGACATCGCGACCGGGGCGCTGCCCGCGCGCCGGCCGGGCGGCTGGTGTCGCGGGCCCGCGCCCTCGAGGACCGCCGCGGGGGGGGCTGGCACTCCCGCGGCATCGTGCCGACCCGCCGAGGGCCGCGCTGTCGGGGGAGCTCGACCCCCCGCCCAGTTCAACGGCTCCCCGGTCGGTCCAACTGGCGGGCTCGCGCCCCGCGGGCCGGGCCGGTCGGCCGGCTGGGCAGCCCCGGCGCTCGGGCCAGGGGGGGGGAGTCGGCTCCCCCGCCTGCGTGTCCCGCCGCTCCCGAGGGCCGGCCGCACGTTTGGCCCCCCCGCACGGCGCTGGCCCGCGGCCCAGCCGCGGCCGGCGACCAGCGGGAGCGTGCGCAACAGTCGGCGTGGGGTACGCACGGCGCGACTGGGCGGCCGCCCGGGCCGCTCGGGTCTCGGTGGCGGGCGAGACCGACGGCCCGGCCGCGCGGGGTGGCGGGAGGACGGAGCGGGGCCCCGCGGGCCCGGCGGGGCCTGTGGCGTGGCCCGGGCGGACCTTAGTAACGCCCCTGAGTCCGGGCGCCTGCGGGCCCCTCCGTCACGTCAGAGCGGCGGGCGGGTCGGTGGCGACGGTCCGGTGCCGCGGGGCCCGGCTGGGGCGGCGGTAGCCCGCCCGAAGCGCGCCGCCCGACCCGCTGCACGGGCCTCAAGACCCGCAAGTCCCCTAGCCGGCGCCGCGGCCCACGCTGGGCCACCGGGGACCCGCCGTTCCGCCGGCCCGGCGGACTTCGGGCGTGCCCGGTGCCGGGGCGCAGGCGCCCCCGACCGTCCCCCCTCCCATCCCCGGCGGCGAACCCCGTGCCGGGGGGACGGGGGCGCGCTGGTCGCGCCGCCCCTCCAGTCGACGCACGCCGCGCCAGCAACCACCGGAGCTCCTAGCGGGCCGCGCGCCGGGCGGGGCGCGCCGCCGGGGGCCCCCGCCGGGGCGCCTGGGCGCAACCTCGAC     
A       AACTTGAAGATCTTTGACTAAATAGATCGAAACTATTATTATTTTTATCTGAAATTTGCGTATAAAGATTTCTAATAATATTATGTTTTATATAAAATATAATCACTTATTAATAGTAACTCTAAAAATTTAAATAGTATGAATAATAACATCTCAGAACTCAGTGCCAATATTATAAAAGTGAACACAATGCGGTGCAAAATCCAACCTAAGTGAAGCCTAGATGACACTTTCGAATATTATTTCATATTTTGTTATTGAATTTGTCACAAATGCGTTAAATCTTAAAGTTTATTAGCCGTTATTTAGTTTTCGAGTAAATTTACGTTAAGTAACGTAGAATGTTCTATTTCGATAAATTTTGTAATTATTTCTAATTATGTATAAGAATATTTTACCTCTAAGATTTTTAGAGAAACATTAAATACCGCTATTGTAAATATAGAGTTTAAGCTATTGTAGAGTTATTTCTATAAAATAAAAATTTGTCTATATTTAATTTATTATATTTTCATGAAAAGCATGTTATAATTTTTGCTTTAATCGAGTTAATACAATTTACGATCACTTATAAAAAAAATCGAAAAAATAATACCAATTATGTGCAACTTATTATGAACTGAATGATGAAAAAAATAAGACTCACAATCTTTAATATATTCATTTGCAAATCTTTAGAAATTCATTATAAGTATTATAGTCTAAAAACATTGTTTATTTTTATACAGTTTATTCTAATAATTCTTGAAATATGATGTAACTCCCAAAGAATATATATGTCGCTTTAATAATTAAAGAAAAAATTGATTCCCGCAGTTAAATTTATCTAAATTATTAAAAACATTTTTTATGAAAGGGACAACTTGGATTTTGCTATTTATAATAGATAAATTAGATAGTGGTTCTCTATCGACTGTCTAAAACCTAATTGGAGAATTTTTTAAATGTAACAAATTATATGACCCTAAATATTATGTAATAATTTTTAATTAAGCTTAAACAGGGCATTTGTCAAAAGTAGCTACTTGCTTCCTAATTACGTAAAAAACTTAGATTTTCTGTTAGACATCGAAAACTGCACAGGCGACAAAACCGTTTCGTGTCACGCCAGTCTTCAGTTCATATTTGAATTAAAGAAGTAATAGTTTGTGATGGGAGTACCTTAAATAATAATTGATATACACCCGTCTATTGGGTTGATATATTTGAATCACATGCAACATCCTCAGCATATATCGACCTTATTGACGGGTCAACAATCTAAACACTTGGTCCCCTGATTCTGCTTTGGCAAGTGTCAGACTTTAGTTTGTGGGCGCAAATGGATTAACGCCTGTGGGTTTGTTAACTCGACTACGGACTTAAGAAGACAAACCGTAATATTCAATAATAGCGCCAGCGATCAAGCATTCCGGGTTCACTCTCGAACACAACGCCCTGCAAAGTAATTTAATACAGGCCCTGCCAAATATGGCCAGCTGACCTACTATCATATTGAAACACGAGTATATAATTCATCCGACGAAAGCTCAAGGCAAGATTGCGCCTCTAAGAAATTTTGTGATCTCTCCCTGACAGGATACAGTAACATGGAAACACAACCATCCTACAAAGTATGATAATTCAAGCGCTAACCGGTTCTAATACTTCTGCGTTAGTCATACATCGTAAGATTAAATATAGTAAGTGAGACGACTAGGGAAGGTTTTCTTAATGAATATCGTGATGTCATCTTCTATACCAATAAAGAGTATGGTATTTTTAAGCCGCGACTGAATCTACTCTATAGGACTACGCCTCACAGTCCGTCCACGGGGTTAAACAGAAAAGATGTGTAAACGGATTCAACTTAAGAAGCAAGCAGTTAAGCGAGTAGAACACTTGAACTCTATTCCAAACCATCACATAAAAGACTTTATTCTTGTAATCTTTGCTCCTCATGTGAACTAAAGTAGCTCAAACAATTAAAATAGAATAAAATAAAGTGCTTAGATGCAAAAGCATGGGCCCATCGCGCCTGCGTGCATGAGCTAGTGCGAGACTGGGCGCGTCGTCGGATTTCCTCCTCGGTCGAGGGACGGTCTCCTACGAGAAGTTGAAACCCACATAGTTGTATGAGTCACACTATCAGCCCCATAGGGGCGCTGTCGGTTTCGGGTTGCAAATGTCTAACTGCAGCTAGGCCCTACAGCGCATTAGGTGGGGCCCCCCAGCTTAGACCCCCCGCTACTCGGTCGGCTGCTCCGGCTTATGAAGGAACATTCGCCACGGAGCCCCGCCGACGGTGCCTACGAACTAGGGCTGCCGCAAGCGAACCCGGCAAATGGGGGATTCGTTTGTGTCCACTCACGCGGGCGAGACCCTGCCCGGCGCTCTGGATGCTCTGGGTTCTGGGCTCCCAGTTCGACTCGGTCTTCGCGCAGTGGCTGCTTGAAAGTCCGTCGGATCGAACGGGCCAAATCTATCGCCTTCGGCCTCCCCACACTAACGCATAATGCTGATGGACGCGTGACTTGGTGTCGCGTGTCCTTATCAACAGCGTATACTCGAGTCAACGAAGTCCGAGTAGTCCGGTAATCGTATTGCTCACTTGTGGCGACAGAATGCCAATAATATTTGCGCGCGGATCGATTCTCCTGCGGAGGCCACGGGGGTGGCAAGACAAGGTCCCGGCCATCGGGCTGCTTTACCTGGGTCCACCGGATAGGGCCAAGTGGTATCAGAAGGCCCCCTCGAGGGCTCGCAGACTACCAGGCTCACATACTCCCGGCGAGTTCTGTGGGTGACTTCACAGGTCGAGAAAGGGAGTCCCGAGGCATAGGAGATTTGTGAACTGACTCCTACCCCTACAGATGTACTTGAAAGTCGTTCGCAGGTCTTTCCGCCCCGACAAAGGTTCTCGCGTAAGCATGAATGGTTAAAGTTATCGCGGCAGCAAACCGATAGCCACCCGTCGGCTAGACCTGCCGTAGAGAGTTTCGGAGCCTGTGTGCCGTCACACCTGGGCCCAGCCAGACGAGACTTCGCGCGCGGGGCGCCGCCCGCGCGCCGGCCGGGCGGCCGGTGTCGCGGGGCCGCGCCCTCGAGGACCGCCGCGGGGGGGGCTGGCACTCCCGCGGCATCGTGCCGGCCCGCAGAGGGCCGCGCTGTGGGGGGAGCTCGACCCTCCGCCCAGTTGAACGGCTCCCCGGTCGGTCCAACTGGCGGGCTCACGCCCCGCGGGCCGGGCCGGTCGGGCGGCTGGGCAGCCCCGGCGCCCGAGACAGGCGGGGGGCGGCGGCTACCCCGACTGGGTGTCCCGCCGCTCCCGATGGCCGGCCGCACGTTTCGCGCCCCCGCAGGGCGCGGGCCGGCGGCCCAGCCGCGCCCGGCGACGAGCGGGAGCGTGCGCAAGAGACGGCGTGCGGCACGCACGACGCGACTGGGCGGTCGCCCGGGCCGCTCAGGTCTCAGTGGCGGGCGAGACCGACGGGCCGGTCGCGCGTCGTGGTGGGAGGACGGAGCGGGGCCCCACCGCCCCGGCGGGGCCGGCGCCATGGCCCGGGCGGACCTTAGTAGCGCGCCTGAGTCCGGCCGGCTGCGGGCCCCTGCGTCACGTCACAGCGGCGGGCGGCTCGGTGGGCACGGTCCGGCGCCGCGGGGCCCGGCTTGGGCGGCGGTAGCCCGCCCGAAGCGCGCCGCCCGACCCGCTCCACGGGCCCCAACACCCGCAAGTCCGCTAGCCGGCGCCGCGGCCCACGCCAGGCCACCGGGGACCCGCCGTGGCGCCGGCCCAGCGGACTTCGGGGGTGTCCGGTGCCGGGACCCAGGCGCCCCCGACCTTCCCCCCTCCCATCCCCACCTCCGAGGCCCGTGCCGGGGGGACGGAGGCGCGCTGGTCGTGCCGCTCCTCCAGTCGACGCACGCCGCGCCAGCAACCGCCGGAGCTCCGAGCGGGGGGCGTGCGGGGCGGGACGCGCCGCCGGACGCCCCCGCTGGGGCGCCCGGGCGCAATCTCGAC     
B       AACTTGAGGATCTTTAACTAAATAGATCAAAACTATTATTATTTTTATCTAGAGTTTACGTATAAAAATATCTAATAATATTATGTTTTGTATAAAATATAATCGCTTATTAATAGTGACTCTAAAAATTTAAATAATATGAATAATAACATCTCAAAACTCAATACCAATATAATAAAGATGAACACAATACGGTGCAAGATCCAACCTAAGTAAGGCCTAGATGACACTTTCAAATATTATTTCATATTTTATTATTAAATATGTCACAAATGCATTAAATCTTAAAATTTATTAGCCGTAATTTAGTTTTCGAATAAATTTACGTTAAGTAACGTAGGGTGTTCTATTTCGATAAATTTGATAATTATTTCTAATTATATATAAGAATATTTTACCTCTAAGATTTTTAGAGGAACATTAAATACCGCTATTATAAATATAGAGTTTAAGCTATTATAGAGTTATTTCTATGAAATAAAAATTTATCTATGTTTAATTTGTTATATTTTCATGAAGAGCATGTTATAATTTTTGCTTTAATCAAATTAATACAGTTTACGATCACTTATAAAAAAAATCAAAGAAATAATACCAGTTATGTGCAACTTATTGTAAACTAAATGATGAAAAAAATAAAACTCACAATCTTTAATATATTCATTTGAGAATCTTTAAAAATTCATTATAAGTATTATAGTCTGAAAAAATTGTTTATTTTTATACAGTTTATTCTAATAATTCTTGAAATATAATGTAACTCCCAAAGAATATATATGTCGCTTTAATGATTAAAGGAAAAAATGATTCCCGCAATTAGATTTATCTAAATTATTAGAAACATTTTTTATGAAAGAAACAACTTGAGTTTTGCTATTTATAATAAATAAATTAGATAGTGGTTCTCTAACGACTATCTGAAACCTAATTGGAGGATTTTTTAAGTGTAACAAATTATGTGACCCTAAATATTATGTATTAGTTTTTAATTAAGCTTAAATAAGGCATTTGACAGAAGTAGCTATTTGCTTCCTAATTACGCAAAGAACTTAGATTTCCTGTTAGACATCGAAAACTGCGCAAGCCGCAAAACTGTTGCGTGTCGCGTTAGTCCCCAGTTCATGTTTGAATTAAGCAAGTAATAGTTCGTGATAAAAGTGCCTTTAATAATAATTGATATACAGCCGTCTATAGGATTGATCTATTTAGACCACATGCAACATCTTCAGCATATACCGACCTTATTGACGGGTCAACAATATAAACATTTGGACCCCTGGATCAACTTTGGCAAATGTCAGACTCTAGTTTGTGGGCGCAAATGGGTTATCGCCTGTGGGTTTGCTAACTCGACTCCGGAAATAAGAAGACAAACCGTAATATTCAACAATAGTGCCATCGACCAAGCATTCCGGGTTCACTCTCGAACACAAAGCCCTATAAAGTACTTTACTACAGGCCCTGCCAAATGTGGCCAACTGACCTACTATCATATTAAAACATGAGTACATAATTCATCCAACTGAAGCTCAAGGCAAGATTGCGCTTCTGAGATATCTTGTGATCTCTCCCTGACGGGATACAGTAACATGGAAACACAATCATTCTGCGAAGGATGGTAGTTCTGGCGCTAACCAGTTCTAATCCTTCAGCATTAGTCATACTTTGTAGGATTAAATATAGTAAGTCAGACGACTAGGGAAGGTTTTCTTAACGAATATCGTGACGTCATCTTTTATACCAATAAAGAGTGTGATACTTTTAAGCCGCGACTGAACCTTTTCTATAGGATTGCGTCAAACAGTTCGTCAACTGGGTTGAACAGAAAAAATGTGTAAACGAATCCACCTTAAGAAGCAAGAAGTTAAGGGAGTAGACCACTTGGACCCTATCCCAAACCATTACATAGAATACGTTATTATTATAATCATCACCCCTCATGTGCACTAAAGTAGCTTAAACAACTAAACTAGAATAAACTAAAGTGCTTAGATGCAAAAGCATGGGCCCGCCACGCCTGCGTGCATGAGCTATTTCGGGACTGGGCGCGTCGTCGGATTTCCTCTTCAGTCGAGGGGCGGTCTCCCACGAGAAGTTGTAACCCGCATCGTTGTACGAGTCACACGATCAGCCCCATGGAGGCGCTGTCGGTTTGGGGTTGCAAGTGTCTAACTGCAGCTAGGCCCTACAGCGCATTAGGTGGGGCCTCCCAGCTCAAACTCCCCGCTACCCGGTCGGCTGCTCCTGCCTATGAAGGCACATTCACCACAGAGCCCCTGCGACGGCGGCTACTATCTAGGGCTGCCGCAAGCGAACCCGGCAAATGGGGGGTCCGTGTGTGTCCACTCGAGCGGACGTAACCCTGCCCGGCGCTCTGGATTTTCTCGGTACTGGGCTCCCAGTTCGACTCGGTCTTAACAGAGGGGCTGTTTGAAGGTACGTTGGCTCGAACGGACCAAATCTAATGCTTTCGTTCTCCCCCCACTAACACACAATGCCGATGGGCACGTGACCTGGTGTCGCGTGGCTTTGCCATCAGCATATACTCGATATACCGGAGTCCGAATAGTCCGGTAACCGTATTGCTTACTTTTGGCAACAGAATGCCAAAAATATTTGCGCGCAAATCGATTCTCCTGCGGAGGCCACGGAGGTGGCGGGACAAGATCCAGGCCATCGGGCTTCTTTACCTGGGTCCACTGGATAGAGCTAAGTGGAATCAAATGGCCCCCACGAGGGCTCGCAGACTACCAGGCTCACATATTCCCGGCGAGTTCTGTAGGCGACTCCACAGGTTGAGGACGGGAGTCCCGAGACATGGGAGAATGGTAAACTGACTCTTACCCCCACATATCTACTTGCAGGTCGTTGGCAGATCTTTCCGTCCCGACAAAGGGTCTCGCTTAAGCATGAATGGTTAAAGTTATCGCGGCAGCAAACCGATAGTCGCCCGCCAGATAGACCTACTGTAGAGAGTTTCAGAGCCTGAATGCCGTCACACCTGGGCCCACCCAGACGTGACATCGCGCCCGGGGCGCCGCCCGCGCGCCGGCCGGGCCGCCGGTGTCGCGGGGCCGCGCCCTCGAGGACCGCCGCGGGGGGGGCTGGCACTCCTGCGGCATCGTGCCGGCCCGCCGAGGGCCGCGCTGTGGGGGGAGCTCGACCCCCCGCCCAGTTGAACGGCTCCCGGGTCGGTCCAACGGGCGGGCTCGCGCTCCGCGGGCGAGGCCGGTCGGGCGGCTGGTCAGCCCCGGCGCCCGGGCCAGGGGGGGGGCGTCGGCTCCCCCGCCTGGGTGTCCCGCCGCTCCCGATGGCCGACCGCACGTTTCGCCCCCCCGCACGGCCCTGGCCGGCGGCCCAGCCGCGCCCGGCGACGAGCGGGAGCGTGCGCAACGGACGGCGTGCGGCACGCACGGCGCGACTGAGCGGGCGCCCGGGCCGCTCCGATCACGGTGGCGGGCGGGACCGACGGGCCGGATGCGCGGCGTGGTGGGAGGACGCAGCGGGGCCCCACGGCCCCGGCGGGGCCTGCGGCGTGGCCCGGGCGGACGTTAGTAGCGCCCCTGAGTCCGGCCGGCTGCGGGGCCCTCCGTCACGTCACATCGGCGGGCGGGTCGGTGGAGACGGTCCGGAGCCACGGGGCCCGGCTCGGGGGGCGGTGGCCGGCCCAAATCGCGCCGCCCGACCCGCTGCACGGGCCCCAATGCCCGCAAGTCTCCTAGCCATCGCCGCGGCCCACGCCAGGCCACCGGGGACCCGCCGTCCGGCCGGCCCAGCGGACTTCGCGAGTGCCCGGTGCCGGGGCGCAGGCGCCCCCGGCCGTCCCCCGTCCCATCCCCGGCTGCGACCCCCGTGCCGGGGGGACGGAGGCGCACTGGTCGGGGCGCTCCTCCAGTCGACGCACGCCGCGCCAGCAACCGCCGGAGCTCCCAGCGGGCCGCGTGCGGGGCGGGACGCGCCGCCGGCCGCCCCCGCTGCAGCGCCTGGGCGCAACCTCGAT     
C       AACTTAAAGATCTTTGACTAAATAGATCAAAACTATTGTTATTTTTGTCTAAAGTTTGCGTATAAAGATTTCTAATAATATTATGTTTTGTATAAAATATAATCACTTATTAATAGTAACTCTAGAAGTTTAAATAGTATGGATAATAACATCTCAAAACTCAGTGCCAATATAATGAAAGTAAACACAATGCGGTGCAGGATCCAACCTAAGTAGAGCCTAGATAACACTTTCAAATGTTATTTCATATTTTATTATTAAATATGTCGCAAGTGCATTAAATCTTAAAATTTATTAGCCGTAATTTAGTTTTCGAATAAATTTACGTTAAGTAACGTAGAATGTTCTATTTCGTTAGATTTAATAATTATTTCTAATTATGTATAAGAATATTTTACCTCTGAGATTTTTAGAAAAACATTAAATACCGCTATTGTAAATATAAAATTTGAACTATTATAGAGTTATTTCTATAAAATAAGAATTTATCTATATTTAATTTATTATATTTTCATGAAAAGCATGTTGTAGTTTTTGCTTTAATCAAATTAATGCAATTTACAATCACTTATAGAAAAAATCAAAAAGATAATACCAATTATGTGCAACTTATTATAAACTAAATAATGAGAGAGATAAGACTCACAATCTTTAATATATTCATTTGCAAATCTTTAAAGATTCATTGTAAGTATTATAGTCTGAAAAAATTGTTTATTTTTATACAGTTTATTCTAATAATTCTTGGAGTATAATGTAACTCCCAAAGAATATATATATCGTTTTAATAATTAAAGAAAAAATTGATTCCCGCAATTAAATTTATCTAAGTTATTAAAAACGTTTTTTATGAAAGAAACAACTTGAGTTTTGCTATTTATAATAGATAAATTGGATAGTGGTTCTCTATCGAATGTCTGAAACCTAATTGAAGGATTTTTTAGGTATAACAAATTATATAACCCTAAATATTGTGTAATAGTTTTTAATTAAACTTAAAAAAAGCATTTGCCAAAAATAACTATTTGCCTCTTAATTACGCGAAATACTTAGATTTCCTGTTAGTCATCGAAAACTACACAGGTAGCAAAACTGTTTCGTGTCGCGTTAATCGCCAGTACATATTAAAATTAAAGTAGTAATAGTTCGTGATAGAAGTGCCTTAAGTAATAATTGATACACAGCCGTCTATTGGATTGATACGTTTAAATCACATGCAACATCCTCAGCATATACCGACCTTATCGACGGGTCAACAATATAAACATTTGGACCCGTGAGTCAACTTTGGCAAGTGTCAGACTTTAGTTTGTGGGCGCAAACGGTTTAACGCCTGTGGGTTTGCCAACTCAACTCCGGAATTAAGAAGACAAACCGTAATATTCAATAATAGAGCCAGCGACTAAGCATTCTGGGTTCACTTTCGAACACAGAGCCCTGTAAAGTACTTTACTACAGGCCCTGCCGAGTGCGGCAAGCTGACCTACTATCACATTTAAACATGAGTGCATAATTCATTCAACTAAAGCTCAAGGCAAGATTGCACCTCTGAGAAATTCTGTGATCTCTCCCTGACAGGGTACAGTAACACGGAAACACAACCATTCTGCGAGGAATGGTCGTTCCAGCGATAACTGGTTCCAAATATTCTGCGTTAGTCACACCTCGTAAAATTAAATATAGTAAGTCAAACGACTAGGGAAGGTTTTCTTAATGAATACCGTGATGTCCTCTTCTATACCAGTAAAGAGTATGATACTTTTAAGCCGCGAACGAATCTACTCTATAGGACTTCGTCAGACAGTTCGTCTACTGGGTTAAACAGCAAAAGTGTGTAAACGAATTCAACTTAAGAAGCAAGTAGCTAAGGGAACAAAACACTTGAATTCTATTCTAAACCATTACATAGAACGCGTTATTCTTATAATCTTTATTCCTCATGTGAACTAAAGTAGCTCAAAGAACTAAATTAGAATAAATTAAAGTGCTTGGACTCAAAAGCATGGGCCCGCCACGCCTGCGTGCATGAGCTACTAGGGGACTCGGCGCGTCGTCGGATTCCCTCTTCGGTCGAGGATCGGTCTCCCACGAGAAGTTGAAGTCCACATGGTTGTACGAGTCACACAATTAGCCCCATAGGGGCGCTGTCGGTTTCGGGTTGCAAATGTCTAACTGCAGCTAGGCCCTTCAGCGCACTAGGGGGGGCCCCCCAGCTTAAACTCCCCGCTACCCGGTCGGCTGCTCCCGCCCATGAAGGCACACTCGCCACGGAGCCCCGTCGACGGTGACTACGACCTAGGGCTGCCGCAAGCAAACCCGGCAAATGGGGGTTCCGTTTGTGTCCACTCTGGCGGGCGTGACCTTGCCCGGCGCTCTGGATGCTCTCGGTACTGGGCTCCCAGTTCGACTCGGTCTTAGCGCAGTGGCTGCTTGAAGGTGTGTCGGGTCGAACGGGCCAAATCTAATGCCCTCGATCTCCCCTCACTAGCTCATAATGCAGATGGGCGCATGACCTGGTGTCGCGTGTCCTTACTAACAGCATATACTCGATACACCAGAGTCCGAACAGTCCGGTAACCATATTGCTTACTTGTGGCAACAGAATGCCAATAATATTTGCGCACGAATCGATTCTCCTGCGGAAGCCGCGGGGGTGACCTGTCAAGGTCTAGGTCGTCGGGCCACTTTACCTGGGTCCACCGGACAGAGCCAAGTGGAATCAGAAGGCCCCCTCGAGGGCTCGCAGACTAGCAGGCTCACACACTCCCGGCGAGTTCTGTGGGAGACTCCACAGGTTTAGTATGGGAGTCCCGAGTCATGGGAGGATGGTAGACCGACTCTTACCCCTACAAATGTACTTGCAGGTCGTTCGCAAACCTTTCCGCCCCGACAAAGGGTCTCGCCTTATCATGAATCGTAAAAGTTATCGCGGCAGCAAACCGAGAGCCGCCCGCCAGCTAGACCTGCTGTAGGGAATATGGGAGCCTGAATGCCGTCACACCTGGGCCCAGCCAGACGGGACGTCGCGGACGGGGCGCGGTCCGCGCGCCGGCCGGCCGGCCGGTGTCGCGGGGCCGCGCCCTCGAGGACCGCCGCGGGGGGGGCTGGCACTCCCGCGGCATCGTGCCGGCCCGCCAAGGGCCGCGCTGTCGGGGGAGCTCGACCGCCCGCCCAGTTGAAGGGCTCCCCGGTGGGTCCAACTGGCGGGCTCACGCCCCGCGGGCCGGGCCGGTCGGACGGCTGGGCAGCGCCGGCACCCGGGACAGGGGGGGGGCGCCGGCTCCCCCGCCTGCGTGGCCCGCGGCTCCCGATGGCCGCCCGCACGTTTGGCCCCCCCGCGAGGCGCTGGCCGGCGGGCCAGCCGCGCCCGGCGACGAGCGGGAGCGTGCGCAACGAGCGGCGTGGGGCACGCACGGCGCGACTGAGCGGGCGCCCGGGCCGCTCGGTTCGCGGTGGCGGGCGGCACCGACGGCCCGGGCGCGCGTGGTGGAGGGAGGACGGAGCGGGGCCCCGCGGCCCCGGCGGGGCCCGCAGCTTGGCCCGGGCGGACCTTAGTAGCGAACCTGAGTCCGGTCGGCTGCGGGACCCTCCGTCACGTCACAGCGGCGGGCGGGTCGGTGGCGACGGTCCGGAGCCGGGGGGCCCGGCTCGGGCGGCGGTAGCCCGCCCGAAGCGCGCCGCCCGACCCGCTGCACGGGCCCGAATACCCGCAAGTCCCCTAGCCGGCGCCGCGGCCCACGCCCGGCCACCGGGGACCCGCCGTCGCTCCGGTGCAGCGGACTTCGGAGGTGTCCGGTGCCGGGGCGCAGGCCCCCCCGAACGTGCCCCCTCCCATCCCCGGGGGCGAACCCCGTGCCGGGGGGACGGCGGCGCGCTGGTCGTGCCGCTCCTCCAGTCGACGCAGGCCACGCCAGCAACCGCCGGAGGTCCGAGCAGGGCGCGGGCGGGGCGGGGCGCGTCGCCGGGGGCCCCCGCCGGGGCGCCTGCGGGCAACCTCGAG     
D       AACTTAAGGATCTTTAACTAAATAGATAAAAACTATTATTATTTTTATCTAAAATTTGCGTATAAAAATTTCTAATAGTATTATGTTTTGTATAAAATATAATCACTTATTAATAGTGACTCTAAAATTTTAAATAGTATGAATAATAACATCTCAAAACTCAGTGCCAATATAATGAGGATAAACACAATGCGATGCAAAATCCAACCTAAGTGAAGCCTAGATGACACTTTCAAATGTTATTTCATATTTTATTATTGAGTATGTCACAAATGCATTGAATCTTAAAATTTATTAACCGTAATTTGGTTTTCAAGTAGATTTACGTTAGGTAGCGTTGGGTATTCTATTTCGATAAATTTGATAATTATTTCTAATTATATATAAGAATATTTTACCTCTAAGATTTTTAAAAAAACATTAGATACCGCTGTTGTAAATATAGAATTTAAACTATTATAGAGTTATTTCTGTAAAATAAAAATTTATCTATATTTAATTTATTATATTTTCATGAAAAGCATGTTATAATTTTTGCTTTAATCAAATTAGTACAATTTACGATCACTTATAGAAAAAATCAAAAAAATAATACCAATCATATGCAACTTATTATAAACTAAATGATGAAAAAAATAAGACTCACAATCTTTGATATATTCATTTGCAAATCTTTAGAAATTCGTTATAAGTATTAAAGTCTGAAAAAATTGTTTATTTTTATACAATTTATTATAATAATTCTTGAAATATAATGTAACTCCCAAAGAATATATGTGTCGCTTTAATAATTAAGGAAAAAATTGATTCCCACAATTAGATTTATCTAGATTTTTAAAAACGTTTTTTATGAAAGAAACGACTTGAGTTTTGCTGTTTATAATAGAAAAATTAGATAGTGGTTCTCTATCGACTATCTGAGACCTGATTAAAGGATTTTTTGGATATAACAAATTATATAACCCTAAATATTATGTAATAGTTTTTAATTAAGCTTGAATAAGGCATTTGCCAAAAATAGCTACTTGCTTCCTGATTACGCGAAAAACTTAAATTTCCTGTTAGACGTCGAAAACTACACAAGCGGCAAATCTGTTGCGCGTCGCGCTAGTTTCCAGTTTATGTTTGAATTAAAAAAGTAATAGTTCGCGATAGAAGTGCCTTTAGTAATAATTGATATACAGCCGTCTATTGGATTGATAAATTTGTATCATATGCGACATTCTCAGCATATACCGATATTATTGACGGGTCAACAATATAAACGCTTGGACCCCTGAGTCAACTTTGGTAAATGTCAGACTCTTGTTTGTGGGCGCAAATGGAGTAACGCCCGTGGGTTTGTTAACTCGACCCCGGAGTTAACGAGACAAACCGTAATATTCAATAACAGCGCCAGCGACCAAGCATTCCGGGTTCAGTCTCGAATACAACGCCCTGTAAAGTACTTTACTACAGGCCCTACCGAATGTGACCAGCTAACCTACTATCATATTAAAACATGAATGTAAAATTCATCCAACCGAGGATCAAGGCAAGATTGCACCTCTGAGAAATTTTCCGATCTCTCCCTGACAGGATACAGTAACACGGAAACACAATCATCCTGCAAAGAATGATAATTCTGGCGCTAGCTGGTTCCAACCCTTCTGCGTTAGTCATACCTCGCAGGATTAAATAGTGTGAGTCAGACGACTAGGGAAAGTTTTCTTAATGAATCTCGTGATGTCATCTTCTATACCAATAAAGAGTATGATACTTTTCAGACGCGATTGAACCTATCCTACAGGACTTCGTCAAGTAGCTCGTCCACCGGGTTAAACAGAAAAAGTGGGTAAACGAATTCAACTTAAGACGCAAGAAGTTAAGGGAAAAGAACACTTGAACTCTATTCCAAACCATAACATAGAACACGTTATTCTTATAACTTTTATTCCTCATATGAACTAAAGTAGCTCCAACGACTAAACTAGAATAAATTGAAATGCTTAGATATAAAAGCATGGGCCCACTTTGCTTGCGTGCATGAGCGACTCCGGGACTAGGCGCGTCGTCGGATTTGCTGTTCAGTCGGGGATCGGTCTCCCACGAGAACTTAGAACCCGTATAGTTGTATGAGTCACACGATCAGCCCCATAGGGGCGCTGCTGGCTTCGGGTTGTAGATGTCTAACTGCAGCTAGTCCCTACGGCGCATTAGGCGGGGCCCCCCAGCTTAAACTCGCCGCTACCCGGTCGGCTGCTCCTGCTTATGAAGGCACATTCGCCGCGGAGCCCCGGCGACGGTGCCTACGACCTAGGGCTGCCGCAAGCGATCCCGGCAAGGGGGGGGTCCGTTTGTGTCCACTCCTGCGGGCGTGACCCTGCCCGGCGCTCTGGATGCTCTCGGTCCTGCGCTCTCAGTTCGACTCGGTCTTAACGTAGGGGCAACTTGAAGGTGTGTCGGATCGAACGGGCCAAATCTAATACCTTCGATCTCCCCACATTAACCCAGAATGCCGATGGACGCGTGACCTGGTGTCGCGTGCCCTCACCAGCAGCATATGCTCCATAAACGGAAGTCCGAAGAGTCCGGTAACCATATTGCTCACTTGTGGCAACAGAATGCCAATAATATTTGCGCACAAAGCGGTTCCCCTGCGGAAGCCGCTGGGGTGGCAGGACAAGATCCAGGCCATCGGGCCGCTTTACCTCGGCCCACCGGAAAGAGCCAAATGGAATCAATGGGCCCCCGCGAGGGCTCGCAGACTATCAGGCTCGCACACTCCCGGCGAGTTCTGTTGGGGACTCCACAGGTTTAGGACGGGAATCCTGAGTCCTGGGAGTAAGGCGAACCGACTCTTACCCCCACAGATGTACTTGCAGGTCGTTTGCAAGTCTTTCCGGCCCGACAAAGGGTCTCGCATGAGCATGAATGGACAAAGTTATCGCGGCAGCAAACCGGCAGCTGCCCGTAGGCTAGACCTGCCGCGGGGAGTATCGGGGCCTGAATGCCGTAAGACCTGGGCCCAGCCAGACGGGACATCGTGTCCGGGGCGCCGCCCGCGCGCCGGCCGGGCAGCCGGTGTCGCGGGGCCGCGCCCTCGAGGACCGCCGCGGGGGGGGCTGGCGCTCCCGCGGCATCGTGCCGGCCCGCCGAGGGCCGCGCTGTGGGGGGTGCTCGACCCCCCGCCCAGTTGAAGGACTCCCCGGTCAGTCCAACTGGCGGGCTCGCGCGCCGCGCGCTGGGCCGGTCGGGCGGCTGGCCAGCGCCGGCGCCCGGGACAGGGGGGGGGCGCCGGCTCCCCCGGCTGTGTGCCCCGCCGCTCCCGATGGCCGGCCGCACGTTTCGCCCCCCCGCACGGCGCTGGCCGGCGGGCCAGCCGCGCCCGGCGACGAGCGGGAGCGTGCGCAACGGTCGGCGTGCGGCACGCACGGCGCGACTGAGCGGTCGCCCGGGCCGCTCGGGTCTCGGTGGCGGGCTACACCGACGGGCCGGTCGCGCGACGTGGTGGGAGGACGGAGCGGGGCCCCACGGGCCCGGCGGGGCCTGCTGCGTGGCCCGGGCGGACCTTAGTAGCGGACCTGAGTCCGGCCGCCTGCGGGCCGCTTCGTCACGTCATAGCGGCGGGCGGCTCGGTGGCGACGGTCTGGTGCCGCGGGGCCCGGCTCGGGTGGCGGTCGCCCGCCCGAAGCGCGCCGCCCGACCCGCTGCACGGGCCCCAACACCCGCAAGTCGCCTAGCCGGCGCCGCGGCCCACGCCAGGCCACCGGGCACCCGCTGTTTCACCGGCCCAGCGGACTTCGGAGGTGTCCAGTGCCGGGGCGCAGGCGCCCCCGAACGTGCCCCGTCCGATCCCCGGCTACGAACCCGGTGCCGGGGGGACGGGGGCGGGCTGGTCGTGTCGCTCCTCGAGTCGACGCACGCCGCGCCAGCAACCGCCGGAGCTCCGAGCGGGGCGCGCGCGGGGCGGGACGCGCCGCCGGGCGCCCCCGCTGGGGCGCCTGGGGGCAACGTCAAA     
E       AACTTGAGGATCTTTAACTAAATAGATCAAAACTATTATTATTTTTATCTAGAGTTTACGTATAAAAATTTCTAATAATATTATGTTTTGTATAAGATATAATCACTTATTAATAGTGACTCTGAAAATTTAAGTAGTATGAATAATAACGTCTCAAAACTCAGTGCCAATATAATGGAAGTAAACACGATACAATGCAAAATCCAACCTAAGTAAAGCCTAAATGACACTTTCAAATGTTATTTCATATTTTATTATTAAGTATGTCACAAATGCATTGAATCTTAAAATTTATTAGCCGTAATTTGGTTTTCAAATAAGTTTACATTAAGTAACGTAGAATGTTCTATTTCGATAAATTTAATAATTATTTCTAATTATGTTTAAGAATGTTTTGCCTCTAAGATTTTTAAAAGAACATTAAATACCGCTATTGTAAATATGGAGTTTAAACTATTGTAAAGTTAATTCTGTAAAATAAGAATTTATCTAAATTTAATTTATTATATTTTCATGAAAAGCATATTGTAATTTTTGCTTTAATCAAATTAATACAATTTACAATCACTTGTAGAAAAAATCAAAAAAATAATACCAATTATGTGCGACTTATTATAAACTAGATGATGAGAAAAATAAGACTCACAATCTTTAATATATTCATTTGCAGATCTTTAAAGATTCATTATAAGTATTATAGTCTAAAAAAATTATTTATTTTTATACAGTTTATTCTAATAATTCTAGGAATATAATGAAACTCCCAAAGAATATGTATGTCGCTTTAATAATTAAGAAAGAGGTTGATTCCCACAGTTAAATTTGTCTAAATTATTAAAAACCTTTTTTATGAAAGAGACAACTTGAGTTTTGCTATTTATAATAGATAAATTGGATAGTGGTTCTCTATCGACTGTCTGAAACCTGATTGAAGGATTTTTTAAAAATAACAAATTATATGACCCTGGATATTATGTAATAGTTTTTAATTAAGCTTAAATAACACATTTGCTAAAAGGAGCTACTTGCTTTCTAATTACGCGAAAACCTTAGATTTCCTGTTAGATATCGAAAACTGCACAAGCGGCAAAACTGTTGCGTGTCGCGTTAGTCCCCAGTTTATTTTTGTATTAAGGAAGTAATAGTTCGCGATGGAAGTACCTTTAATAATAATTAATATATAGCCGTCTATTGGATTGATATATTTGAATCACATGCTACATCTTCAGCGTATACCGACATTATTGACGAGTCAACGGTATAAACACTTAGACCCTTGAGCCTACTTTGGCAAATGTCAGACTCTGGTTTGTAGGCGAAAACGGCATGGCGCCTGTGGGTTTGTTAACTCGACTTCGGAACTAAGAAGACAAACCGTAAGACTCAATAATAGAGCCAGCGACCAAGCATTCCGGGTTTATTCTCGAATACAACGCCCTATAAAGTACTTTACTACAAGCACTGCCAAATGTGGTCAGCTAACCCACTATCATATTATAACATGAGTATATAATCCATCCGACCAAAGTCCAAGGCAGGATTGTCCCTATGAGAAATTTTATGATCTCTCCCTGACAGGATACAGTAACATGGAAACACAACCATTATACGAAGAATGATGGTTCTAGCGCTAGCCGGTTCCAACCCTACTGCGTTAGTCACACCTTGTAGAATTAAATATAGTAAGTCAGACAACTAGGGAAAGTTTTCTTAATGAATATCGTGATGCCATCTCCTATACCAATAAAGAGTGTGATACTTTTGAGCCGCGAATGAATCTATTCTATAGGACTTCGTCAATTAGTTCGTCCACTGGGTTAAGCAGAAAAAGTATGGAAACGAACTCAACTTTAGAAGCGAGAAGTTAAGGGAATAGAACACTTGAACTCTATCCCAAACCATCACATAGAACACATTATTCTGATAATTCTCACTCCTCATGTAAACTAAAGCAGCCCGAACAATTAAACTAGAATAAATTAAAGTGCTTAAATACAACAGCATGGGCCCGCCGGGCTTGCGTGCATGAGCTATTGCGGGGTTGGGCGCGTCGTCGGATTTCCTCCTCAGTCGAGGATCGGTCCCCTACGAGAAGTTGAAGCCCTCATAGTTGTACGAGTCACACGATTAGCCCCATAGAGGCGCTACCGGCTTCTGGTTGCAGATGTCTAACTCCAACTAGGCCCTGCCGCGCATTGGGTGGGGCCTCCCAGATTAAACTCCCCGCTACCCAGTCGGCTGCTCCTGCCCAAGAAAGCACAATCGCCACGAAGCCCGGACGACCGGGCCTACAACCTAGGGCTGCCGCAAGCGAGCCTGGCAAATGGGGGATCCGTGTGTGTCCACTCGTGCGAGCGCGACCCTGCCCGACGCTCTGGATGGTCTCGGTTCTGGGCTCCCAGTTCGACTCGGTCTTAGCAGAGTGGCCGCTTGAAAGTACGTCGGATCGAACGGGCCAAATCTAATACCTTCGGGCTCCCCACACTAACTCATAATGCCGATGGACGCGTGACCTGGTGTCGCGTGACCTTACCAGCAGCATATACCCGATCCACCGGAGTCCGAGTAGTCCGGTAAGCATATTGCTTACTTGTGGCGACAGAATGCCAATAATATTTGCGCACGAAACGGTTCACCTGCGGAGGCCACGGGGGTGGCCTGGCGAGGTCTAGGCTATCGGGCCGCTTTACCTGGGTCCACCGGATAGTGCCAAGTGGAATCAGAAGGCCCCCTCAAAGGCTCGCAGACCACCAGGCTCACATAGTCCCGGCGGGTTCTGTGGGTGACCCCACAGAGCGAGTATCGGAGTCCCGACGCATGGGAGAGGGGTGAACTGATACTTACCCCTACACATTTACTTGCAGATCGTTCGCGGCTCTTTCCGCCCCGACAAAGGAACCCGCCCTAGCATGAACGGTCAAAGTTATCGCGGCAACAAACCGGTAGCCGCCCGTCGGCTAGACCTTCCGTAGTGAGCTTCGGAGCCTGAATGCCGTCACACCTAGGCCCATCCAGAAGAGACGTCGCGGCCGGGGCGCCGCCCGCGCGGTGGCCGGGCGGCCGGTGTCGCGGGGCCGCGCCCTCGAGGACCCCCGGGGGGGGGGCTGGCACTCCCGGGGCATCGTGCCGACCCGCGGAGGGCCGCGCTGTGGGGGGGGCTCGACCCCACGCCCAGTTCAAGGACTCCCCGGTCGGTCCAACTGGCGGGCTCCCGGGCCGCGGGCCGGGCCGGTCGGGCGGCTGGACAGCTCCGGCGCGCGGGGCAGGGGGGGGGGGTCGGCTGCCCCGCCTGGGTGTCCCGCCGCTCCCGACGGCCGTCCGCACGTTTGGCCCCCCCGCACGGCGCTGGCCGGCGGGCGAGCCGCGCCCGGCGACCAGCGGGAGCGTGCGCAACGGACGGCGTGCGGCACGCAGGGCGCGACTGAGCGGGCGCCCGGGCCGCTCGGGTCCGAGTGGCGGGCGGGACCGACGGTCCGGTCGCGCGGCGTGGGGGCAGGACGCAGCGGGGCCCCGCCGGCCCGGCGGGGCCTGCGGCGTGGCCCGGGCGGACCTTAGTATCGCGCCTGAGTCCGGTCGGCTGCGGGCCCCTCCGTCACGTCAGACCGGCGGGCGGCTCGGTGGCTACGGTCGGGAGCCCAGGGGCCCGGCTCGGGGGGCGGTGGCCCGCCCAAAACGCGCCGCCCGACCCGCTGCACGGGCCCCAACTCCCGCAAGTCCCCTAGCCGACGCCGCGGCCCACGCCGGGCCACGGGGGACCCGCCGTGGCCCCGGTCCCGCGGGCTTCGGGGGTGGCCGGTGCCGGGCCACAGGCGGCCCCAGCCGTCCCCCGTCCCATCCCCGGCTGCGACCCGGGTGCCGGGGGGACGGTGGCGCGCTGGTCGTGCCGCTCCTCCAGTCGACGCACGCCACGCCAGCAACCCCCGGAGTTCCGAGCGGGTCGCGTGCGGGGCGGGACGCGCCGCCGGGCGCCCCCGCCGGGGCGCCTGGGGGCAACCTCTAC     
F       AACTTAAAGATCTTTAACTAAATAGATCAAAACTGTTATTATTTTTATCTAAAATTTGCGTATAAAAATTTCTAATAGTATTATGTTTTGTATAAGATATAATCACTTATTAATAGTAACTCTAAAAATTTAAATAATATGGATAATAGCATCTCAAAACTCAGTACCAATATAATAGAAGTAAACACAATGCGATGCAAAATCCAACCTGAGTGAAACCTAGATGACACTTTCAAATGTTTTTTCATATTTTATTATTAAATATGTCGCAAATGCATTGATTCTTAAAATTTATTAGCCGTAATTTAGTTTTCGAATAAGTTTACGTTGGGTAACGTAGAGTGTTCTATTTCGGTAAATTTAATAATTATTTCCAATTATGTGTAAGAATATTTTACCTCTGGGATTTTTACAAAAGCATTGAATACCGCTATTGTAAATATAGGGTTTAAGCTATTGTAAAGTTATTTCTGTAAAGTGAGAGTTTATCTATATTTAATTTATTATATTTTCATGAAAAGCATGTTATAATTTTTGCTTTAATCAAATTAATACAGTTTACAACCACTTGTAGAAAAAATCGAAAAAATAATACCAATTATGTGCAGCTTATTATAAACTAAATGATGAAAGAAATAAGACTCGCAATCTTTAATATATTCATTTGCGAATCTTTAAAAATTCGTTATAAGTATTATAGTCTAAAAAAATTATTTATTTTTATACGGTTTATTCTAATAATTCTTGAAGTATAATGTAACTCCCAAAAAATATATGTGCCGCTTTAATGATTAAAAAAAAAATTGATTCCCGCAATTGAATTTATCTAAATTATTAAAAACATTTTTTATGAAAGAAACAACTTGCGTTTAGCTATTTATAATAAATAAATTGGATAATGGTTCTCTATCGACTGTCTGAAACCTAATTGGAGGATTTTTTGAATATAACAGATTATATAACCCTAAATATTATGTAATAATTTTTAATTGAGCTTAAATAAGGCATTTGCCAGAAAGAGCTACTTGCGCTCCAATTACGTTAAAAACTTAGACTTTCTGTTAGACATCGAAAACTCCACAAGCGGCAAAACTGTTGCGTGTCGTGTTAATCTCCAGTTCATGATTGGATTAAAGAAGTAATGGTTCTTGATAATAGTCCCTTTAGTAATACTTAATATATAGCCGTCTATTGGATTGATATATTTGAATCACATGCAACATATCCAGCATAAACCGACATTATTGACGGGTCAACAATATAAGCATTTGGACCCCTGGATCAGCTTTGGTAAATGTCGGACTCTGGTCTGTGGGTGCAAACGGATTAACGCCCGTGGGTCTGTTAACTCGACTGCGAAATTAAGAAGACAAACCGTAATACTCAATGATAGTGCCAGCGACCAAGCATTCTGGGTTTACTCTCGAATACAAAGCCCTGTAAAATACTTTACTACAGGCCCTGCCAAATCTGGCTAGTTAACCTGCTATCATATTAAAACATGAGCATATAATTCATCCGACTAAAGCCCAAGGCAGGATTGTGCCTCTGAGAAATTTTGTGATCTCTCCCTGACAGGATACAGTAATATGGAAACACAACTATTCTGCGAAGGATGATGGTTCTGACGCTAACCGGTTCCAACCCTACTGCGTTAGTCACACTTTGTAAGATTAAATATAATAAATCGAACAACTAGGGAAGGCTTTCTTAACGAATATCGTGATGCTATCTTCTATACCAATAAAAAGTGTGATAATTTTAAGCCGCGAATGAATCTATTCTATAGGACTCCGTCAAACAGTTCGTCCACTGGGTTGAACAGGAAAAGTGTGCAAACGAATCCGACTTGAGAAGCAAGTAGTTAAGGGAATAGAACACTTGAATTCTATCCCCAACCATTACATAGAATACGTTATTCTTATAAATTTTACTCCTTATGTGAACTAAAGTGGTTCAAAAAACTAAACTAGAACAAATTAAAATGCTTGAACACTAAAGCATGGGCCCGCTACGCTTGCGTGCATGAGCTACTACGGGACTGGGCGCGTCGTCGGATTTCCTCTTCAGTCGAGGGTCGGTCTCCCACGAGAAGTTCAATCCCTCATTGTTGTAAGAGTCACACGATTAGCCCCATAGGGGCGCTGTCGGATTCCGGTTGCACATGTCTAACTGCAGCTAGGCCCTACAGCGCATTTGGAGGGGCCCCCCAGCTTAAACTCTCCGCTACCCTGTCGGATGCTCCGGCCTATGAAAGTACACTCGCCACGGTGCCTCATCGACGGGGCCTACAACTTAGGGCTGCCGCAAGCGAGCCCGGCAAATGGGGGGTCCGTGTGTGTCCACTCTTGCGGGCGTGACCCTGCCCGGCGCTCTGGATGCTCTCGGTACTGGGCTCTCAGTTCGACTCGGTCTTCACGCAGTGGCTGTTTGAAGGTGCGTCGGATCGAACGGACCAAATCTAATGCGTTCGATCTCCCCACACTAACTTATAATGCCGATGTCCGCGGGACCTGGTGTCGCGTGCCCTAACCAGCAGCATATATTCGATACACCGCAGTCCGAGTAGTCCGGTAACCGTATTGCCTACTTGTGGCGACAGAATGCCAATAATATTTGTGCGCCAAACGGTTCACCTGCGGAGGCCACGGGGGTGGTCTGACGAGGTCAAGGCCATCGGGCCGCTCTGCCTGGGTCCACCGGATAGAGCCAAGTGGAGTCAGAGGGACCCCCCGAGGGCTCGCAGACTACAAGGCTCGCAGAGTCCCGGCGGGTTCTGTGGGTGACTCCACAGGCCTAGAACGGGAGTCCCTAAGCTTAGGAGAAGCGTAGGCTGACTCTTACCCCTACATATGTACTTGCAGGTCGTTCGCAAGTCTTTCCGCCCCGACAAACGGTCTCGCTTCAACATGAACAGGTAAAGTTATCGCGGCAGCAAACCGGTAGCCACCCGTTGGTTAGACCTGCTGTAGAGAGTCTCGGAGCCTGGATGCCGTGACACCTAGGCCCCACCAGACGGGACCTCGCGGCCGGGGCGCTGCCCGCCCGCCGGCCGGGCGGCCGGTGTCGCGGGCCCGCGCCCTGGAGGACCGCCGCGCGGGGGGCTGGCGCTCGTGCGGCATCGTGCCGACCCGCTCCGGGCCGCGCTGTGGGGGGAGCTCGACCCTCCGCCCAGTTGAACGGCTCCCCGGTCGGTCCAACTGGCGGGCTCACGCCCCGCGAGCGGGGCCGGTCGGGCGGCTGGCCAGCCCCGGCGCCCGGGCCAGGGGGGGGGCGCCGGCTCCCCCGGCTGGGTGGCCCGCAGCTCTCGACGGCCGACCGCACGTTTCGCCCCCCCGCACGGCGCTGGCCGGCGGCCCAGCCGCGCCCGGGGACCAGCGGGAGCGTGCGCAACGTGCGGCGTGCGGTACGCACGGCGCGACTGTGCGGGCGCCCGGGCCGCTCAGGTCCCGGTGGCGGGCGAGACCGACGGGCCGGCCGCGCGGCGTGGTGGGAGGACGAAGCGGGGCCCCCCGGTCCGGGCGGGGCCGGGGTCGTGGCCCGGGCGGACCTTGGTAGCGCCCCTGAGTCCGGCCGGCTGCGGGCCCCTCCGTCACGTCAGACCGGCGGGCGGCGCGGTGGCGACGGTCCGGAGCCAGGGGGCCTGGCTTGGGCGGCGGTGGCCCGCCCGAAGCGCACCGCCCGACCCGCTACACGGGCCTGAAGGCCCGCAAGGCCCCTAGCCCGCGCCGCGGCCCACGCGAGGCCACCGGGTACCCGCCGTGACGCCGGGCCGGCGGACTTCGGGGGTGGGCGGTGCCGGGGCGCAGGCGCCCCCGAACGTCCCCCGTCCCATCCCCGGCTGCGAAACCGGTGCCGGGGGGACGGGGGCGCGCTGGTCGTGCCGCTCCTCCAGTCGACGCACGCCACGCCAGCAACCGCCGGAGCTCCGAGCGGGCCGCGGGCGGGGCGGAGCGCGCCGCCGGGTGCCCCCGCCGGGGCGTCTGGGGGCAACCTCGAG     
G       AACTTGGAAATCTTTAACTAAATAGATCAAAACTATTATTATTTTTATCTAAAATTTGCGTATAAAGATTTCTAATAATATTATGTTTTGTATGAAATATAATCACTTATTAATAGTGACTCTAAAAATTTAAATAGTATGAATAATAACATCTCAAAACTCAGTGCCAATATAATGGAAGTAAACACAATGCGATGCAAGATCCAACCTAAGTGAAGCCTAGATGACACTTTCAAGTGTTATTTCATATTTTATTATTGAATATGTCACAAATGCATTAGATCTTAAAATTTATTAGCCGTGATTTAGTTTTCAAATAGGTTTACATTAAGTAACGTAGAATATTCTATTTCGGTAAGTTTAATAATTATTTCTAATTATATATAAGAATATTTTACCTCTAAGATTTTTAAAAAAACATTAAATACCGCTAATGTAAATATAGGGTTTAAGCTATTATGGAGTTATTTCTGTAAAATAAGAATTTATCTATATTTAATTTATTATATTTTCATGAAGAGCATGTTATAATTTTCGCTTTAATCAAATTAATACAATTTACAATCACTTATAGAAAAAATCAAAAAAATAATACCATTTATATGCGGCTTATTGTAAACTAAATGATGAAGGAGATAAGACTCACAATCTTTGATATATTCATTTGCGAATCTTTAGAAGTTCGTTGTAAATATTATAGTCTGAAAAAATTATTTATTTTTATACAGTTTATTCTAATAGTTCTTGGAATATAATGTAGCTCCCAGAGAATATATATGTCACTATAATAATTAAAAAAAAAATTGATTCCCGCAATTAAATTTATCTAAGTTATTAAACACGTTTTTTATGAAAGAAACAACTTGAATTTTGCTATTTATAATAGATAAATTAGATAGTGGTTCTCTATCAACTATCTGAGACCTGATTAGAGGATTTTTTAGATATAACAAATTATATGACCCTAAATATTATGTAATAGTTTTTAATTAAGCTTAAATAAGACATTTGCTAGAAGTAACTACTTGCTTCCTAATTACGCAAAAAACTTAAATTTCCTGTTAGACATCGAAAATTATACAAGCGGCAAAATCGCTGCGTGTCGCGCTAGTCTCCAGTTTATGTTTGTATTAAGGAAGTAATGGCTCGTGATAACAGTACCTTTAATAATAATTGATATATAACCGTCTATTGGATTGATATGCTTAAATTACATGCAACATCTTCAGCATATACCGATTTTATTGACGGGTCAACAATATAAACCCTTGGACGCCCGGATCAACTTTGGCAAATGTCAGACTGTTGTTTGTGAGCGCAAACGGACTGACGCCTGTGGGTTTGTTAGCTCGACTCCGGAATTAAGAAGACAAACCGTAATATTCAATAGTAGTGCCAGCGACCAAGCATTTCGGGTTCATTTTCGAATACAACGCCCTATAAAGGACCTCACTACAAGCCCTGCCAAATGTGGCTAGCTAACCTACTATCAGACTAGAACATGAGTATATAATTCATCCAACTTAAGCCCAAGGCACGATTGCGCTTATGAGGAATTTTGTGATCTCTCCCTGACAGGATACAGTAACATGGAAACACAACCATTTTGCGAAGGATGATAGTTCCGGCGCTAACCAGTCCTAATTCTACTGCGTTAGTCACACTTCGTAAGATTAAATATAGTAGATCAGACAACTAGGGAAGGTTTTCTTAACGAGTATCGTGATGTCATCTTGTATACCAATAAAGAGTGTGATACTTTTGAGCCGCGAGTGAATCTATTCTACAGGACTTCGTCCAATAGTTTGTCCACTGGGTTAAACAGAAAAGGTGTGTAAACGAATGCTACTTAAGAAGCAAGCAGTTAAAGGAATAGAACACTTGGACTCTATCCCAAACCATTAAATAGAACACGTTATTTTCATAATTTTCATGCCTCATGTGCACTAAAGTAGCTAAAACAACTAAACTAGTATAAATTAAAGTGCTTAGATACAAAAGCATGGGCCCGCCTCGCTTGCGTGCATGAGCTACTGCGGGGCTGGGCGCGTCGTCGGATTTCCAGTTCAGTCGAGGGCCGGTCTCCCTCGAGAAGTTGAAACCGACATAGTTGTATGAGCCACACAACCAGCCCCATAGCGGCGCTACCGGCTTCGGGTTGCAAATGTCTGACTGCACCTAGGCCCTCCAGCGCATTAGGTGGGGCCCCCCAGCTTAAACCCCCCGCTGCCCTGTCGGCCGCTCCTGCCTACGAAGGAACATTCGCCACGGAGCCCCGTCGACGGCGCCTACGGCCTAGGGCTGCCGCAAGCGAACCCGGCAAATGGGGGGCCCGTGTGTGTCCACTCTTGCGGGCGTGACCCTGCCCGGTGCTCTGGATGTTCTCGGTTCTGGGCTCCCAGTTCGACTCGGTTTTAGCGCAGCGGCGACTTGAAGGTGCGTCTGATCGAACGGACCGAATCTAATACCTTCGAACTCCCCACATTAGCTTAAAATGCGGATGGGCGCGTGACCTGGGGTCGCGTGCCCTGGCCAGCAGCATATACTCGATACACCGAAGTCCGAATAGTCCGGTAACCGTATTCCTGACTCGTGGCTACAGACTGCCACTAATATTTGCGCCCAAAACAGTTCACCTGCGGAGGCCACGGGGGTAGCCTAACAAGGTCAAGGGCGTCGGGCCGCTTTGCCTTGGTCCACCGGATAGAGCAAAGTGGCATCGGAAGGCCCCCTCGAGGGCTCGCAGACTACCAGGCTCACATAGTCCCGGCGAGTTCTGTGGGTGACGCCACAGGTCGAGTAAGGGAGTCCCGAAACATGGGAGAAAGGTAGACTGACGCTTACCCCTACACATGTACTTGCAGGTCGTTTGCAGGTCTTTCCGCCCCTACAAAGGGTCTCGCTTTAGCATGAATAGTCAAAGTTATCGCGGCAGCAAACCGTCAGCCCCCCGTCGGTTAGACCTGCGGTCGAGAGTTTCGGAGCCTGAATGCCGACACACCTGGGCCCAGCCAGAAGGGACATCGGGGCCGGGGCGCCGCCCGCACGCAGGCCGGGCGGCCGCTGTCGCGGGGCCGCGCCCTTGAGGACCGCCGGGCGGGGGGCTGGCACTCCCGCGGCATCGTGCCGGCCCGCCGAGGGCCGCGCTCTGGGGGGAGCTCGACCCCCCGCCCAGTTGAACGGCTCCCCGGTCGGTCCAACTGGCGGGCTCACGCCCCGCGGGCTGGGCCGGTCGGTCGGCTGGGCAGCCCCGGCGCCCGGGACAGGGGGGGGGCGTCGGCTGCCCCGCCTGCGTGGCCCGCCGCTGCCGACGGCCGACCGCACGTTTCGCCGCCCCACGCGGCCCTGGCCGGCGGCCCAGCCGCGCCCGGCGACGAGCGGGAGCGTGCGCAACGGACGGCGTGCGGCACGCACGGCGCGACTGAGCGGGCGCCCGGGCCGCTCGGGTCCCAGTGGCGGGCAAGACCGACGGGCCGGCCGCGCGTAGTGGGGGGAGGACGGAGCGGGGCCCCGCGGGCCCGGCGGGGCCTGGGGCGTGGCCCGGGCGGACCTTAGTACCGCGCCTGAGTCCGGCCGCCTGCGGGCCCCTCCGTCACGTCACAGCGGCGAGCGGCTCGGTGGCGACGGTCCGGGGCCGTGGGGCCCGGCTCGGGTGGCGGTTGCCCCCCCAAAGCGCGCCGCCCGACCCGCTACACGGGCCCCAAGGCCCGCAAGGCCCCTAGCCGGCGCCGCGGCCCACGCTAGGCCACCGGGGACCCGCCGTGGCACCGGCGCGGCGGACTTCGCGGGTGACCGGTGCCGGGGCGCAGGCGCCCCCGACCGTGCCCCGTCCTATCCCCGGCCGCGAACCCCTTGCCGGGGGGACGGGGGCGGGCTGGTCGTGCCGCTCCTCCAGTCGACGCATGCCGCGCCAGCAACCGCCGGAGCTCCTAGCCGGCCGCGTGCGGGGCGGGACGCGCCGCCGGGCGCGCCCGCCGGAGCGCCCGGGCGCAACCTCGAG     
H       AACTTAGGGATCTTTGACTGAATGAATCAAAACTATTATTATTTTTATCTAGAATTAGCGTATAAAGGTTTCTAATAATATTATGTTTTGTATAAAATGTAAGCACTTATTAATAATAACTCTAAAAGTTTGAATAGTATGAATAATAACATCTCAAAACTCAATGCCAATATAATGAAAGTAAACGCAGTGCGATGCAAAATCCAACCTGAGTAGAGCCTAAATGACACTTTCAAGTGTTATTTCATATTTTATTATTAAATATATCACAAATGCATTAAGTCTTAAAATTTATTAGCCGTAATTTAGTTTTCGAGTAAGTTTACGTTAGGTAACGTAGAATGTTCTATTTCGATAGATTTAATAATTATTTCTAATTATATATAGGAATATTTTACCTCTAAGATTTTTAAAGAAACATTAAATACCGCTATTGTAAATATAAAGTTTAAGCTATTATAAAGTTATTTCTGTAAAGTAAAAATTTATCTATGTTTAATTTATTATATTTTCATGAAAAGCATGTTATAGTTTTTGCTTTGATCAAATTAATACGGTTTACGATCACTTATAGAAAGAATCAAAAAGATAATACCATTTATATACGACTTATTGTAAGCTAAATGATGAGAAAGATAAGGCTCACAATCTTTAATATATTCATTTGCAAATCTTTAAAAATTCATTATACATATTATGGTCTGGAAAAATTATTTATTTTTATACAGTTTATTCTAATAATTCTTGGAATATAATGTAACTCCCAAGGAATATATATGTCGCTTTAATAATTAAAAAAAAAATTGATTCCCGCAATTGAATTTATCTAAGTTATTGAAAACATTTTTTATGAAGAGAGCAACTTGAATTTTGCTATTTATAATAAATAAATTGGATAGTGGTTCTCTATCGACTATCTGAAACCTAATTGGAGAATTTTTTAAATATAACAAATTGTATGACCCTAAATATTATGTAATAGTTTTTAATTAAGCTTAAATAACGCACTTGTCAAAAGTACCTACTTGCTTCCTTATTACGCGAAAAACTTAGATTTCCTGTTAGATATCGAAAACTGTACAAGCAACAACACTACTGCGTGTCGCGTTAGTCTCCAGTTTATGCTTATATTAAGGAAGTAATAGTCCGTGATAGAAGTACCTTAAGTAATAATTCATATATAGCCGTCTACTGGATTGATATATTTGGACCACACGCAACATCTTCAACATATACCGACCTTATTGACGGGTCAACAATATTAACCCTTGGACCCCTGGATCAGCTTTGGCAAATGTCAGACCTTGGTTTGTAGGCGCAAACGGATTGGCGCCTGTGGATTTGGTAACTCGACTCCGAAATTAAGAAGACAAACCGTAATACTCAACAATAGTGCCAGCGACCAAGCATTCGGGGTTAACTCTCGAATACAACGCCCTATAAAGGACTTCATTACATGCCCTGCCGAATATGGCCAGCTAACCTACTATCGTACTAAAACATGAGTGTATAATTCACTCAACTAAAGCCTAAGGCAGGATTGCGTTTCTGAGAAATTTTGTGATCTCTTCCTGACAGGATACAGTAACATGGAAACACAGCCATTCTGCGAAGGGTGAAAGTTCTCGCGCTAGCCGGTTCCAGACCTACTGCGTTAGTCACACATCGTAAGATTAAATATGATAAATCAGACAACTAGGGAAGGTTTACTTAACGAGTATCGTGATGTCATCTTCTATACCGATAAAGAGTGTGATACTTTTAAGCCGCGAATGAATCTATTCTATAGGACTCCGTCAAGCAGTTCGTCTACTGGACTAAACAGAAAATGTGCGTAAACGAATTCGACTTAAGAGGCAAGCAGTTAAGGGAAGAGAACACTTGAACTCTATCACAAACCGTTACATAGAGTACGTTATTCTTATAATCTTTACTCCTCATTTGGACTAAAGCTGGTGAAACAACTAAATTAGAATAAATTAAAGTGCTTAGATACGAGAGCATGGGCCCGCCACGCTTGCGTGCATGAGCTACTACGAGACTGGGCGCGTCGTCGGATTTCCCGTTCAGTCGAGGGACGGTCCCCTACGAGAAGTTGGTGCCCGCATAGTTGTACGAGCCACACTATTAGCCCCATAGGGGCGCTGTCGGTTTCAGGTTGCAGATGTCTAACTGCAGCTAGGCCCTACAGCGCATTTGGGGGGGCCCCCCAGCTTAGACTCCCCGCTACCCTGTTGGCTGCTCCTGCCTATGAAGGCACATTCGCCACGGAGCCCCTTCGACGGAGCCTACGACGTAGGGCTGCCGCAGGCGATCCCGGCAAATGGGTGGCCCGTGTGTGTCCACTCTCGCGGGCGTGACCTTGCCCGACGCTCTGGATGCTCTCGGTTCTGGGCTCCCAGTTCGACTCGGTCTTAGCGCAGCGGCCGCTTGAAGGTGCGTCGGATCGAACGGACCAAATCTAATGCCCTCAAACTCCCCACATTAGCTCACAATGCTGATGGACGCGTGACCCGGTGTCGCGTGTCCTGTCCAGCAGCATATACTCGATACACGGAAATCCGAATAGTCCGGTAGCCATATTGCATACTTGTAGCAACAGACTGCCACTAATATTTGCGCACGAAGCGGTACACCTGCGGAGGCCACAGGGGTGGCCTGGCAAGCTCCTAGTCATCGGGCCGCTTTGCCTGGGACCACCGGATAGAGCCAAGTGGATTCACATGGCCCCCTCGAGGGCTCTCAGACTACCAGGTTCACATAGTCCCGGCGAGTTCTATGGGTGACTCCACAGGCAAAGGACGGGAGTCCCGAGGCCTGGGAGAAGGGTAAACCGGCGCTTGCCCCTACATATCTACTTGCAGGTCGTTCGCAAGTCTTTCCGCCCCAACAAAGGGTCTCGCTTTAGCATGAAAAGCTAAAGTTATCGCGGTAGCAAACCGGTAGCCGCCCGTCGGTTAGACTTGCTGTCGAGAGTTTCGGAGCCTGAATGCCGTCACACCTGGGCCCAGCCAGACGGGACGTCGCGGCCGGGGCGCCGCCCGCGCGCCGGCCGGGCGGCAGGTGTCGCGGGACCGCGCCCTCGAGGACCCCCGTGGGGGGGGCTGGCACTCCGGTGGCATCGTGCCGTCCCGCCGAGGGCCGCGCTGTGGGGGGAGCTCGACCCCCCGCCCAGTGGAATGGCTCCCCGGTCGGTCCAACTGGCGGGCTCGCGTCCCGCGGGCCGGGCCGGTCGGGCGGCTGGGCAGCCCCGGCGCCCGGGCCAGGGGGGGGGCGTCGGCTCCCCCGCCTGGGTGCCCCGCCGCTCCCGACGGCCGGCCGCACGTTTCGCCTCCCCCCACGGCGCTGGCCAGCGGCCCAGCCGCGCCCGGCGACGAGCGGGAGCGTGCGCAACGGGCGGCGTGCGGTACGCAGGACGCGACTCTGCGGGCGCCCGGGCCGCTCTGGTCCCGGTGGCGGGCCACACCGACGGGCCGGTCGCGCGGCGTGGCGGAAGGACGAAGCGGGGCCCCGCGGGCCCGGCGGGGCCCGCGGCGTGGCCCGGGCGGACCTTAGTAGCGCGCCTGAGTCCGGCCGGCTGCGGGCCCCTCCGTCACGTCACAGCGGCGGGCGGGTCGGTGGAGACGGTCAGGAGCCGGGGGGCCCGGCTTGGGTGGCGGTGGCCCGCCCAAACCGCGCCGCCCGACCCGCTGCACGGGCCCCAAGACCCGCAAGTCCCCTAGCCGGCGCCGCGGCCCACGCCGGGCCACCGGGTACCCGCGGTCGGGCCGGCCCGGCGGACTTCGGGAGTGGCCCGTGCAGGGGCGCAGGCGCCCCCGGCCGTCCCCCGTCCCATCCCCGGCTGCGAACCCCGTGCCGGGGGGACGGTGGCGCGCTGGTCGTGCCGCTCCTCGAGTCGACGCACGCCACGCCAGCAACCGCCGGAGCTCCGAGCTGGCGGCGCGCAGGGCGGCTCGCGCCGCCGGGCGCCCCCGCTGGGGCGCCTGAGGGCAACCTCGAG     
I       AACTTAAAAATCTTTAACTAAATAAGTCAAAACTATTATTATTTTTATCTAGAATTTGCGTATAAAGGTTTCTAATAGTATTAAGTTTTGTATGAGGTATAATCACTTATTAATAGTGACTCTAAGAATTTAAGTAGTATAAATGATAACATCTCAGAACTCAATACCAATATAATAAAAGTAAACACAATGCGGTGCAAGATCCAACCTGAGTAAAGCCTAGATAACACTTTCAAATGTTATTTCATGTTTTATTATTAAATATGTCACAAATGCATTAAATCTTAAAATTTATTAGCCATAATTTGGTTTTCAAATAAGTTTACGTTAGATAACGTAGAATGTTCTATTTCGATAAATTTAATAATTATTTCTGATTATGTGTAAGAATATTTTGCCTCTAAAATTTTTTGAAAAACATTAAATACCGCTATTGTAAATATAGAATTTAAACTATTATAGAGTTATTTCTGTAGAATAAAGTTTTATCTATTTTTAATTTATTATATTTTCATAAAAAGCATGTTATAATTTTTGCTTTAATCAAATTAATACAATTTACAATCACTTATGGAAAAAGTCAAAAAAATAATACCAATTATGTACAACTTATTGTAAACTGAGTGATGAAAAGAATAAAACTCACAATCTTTGATATATTCATTTGCAAATCTTTAAAAATTCATTATAAGTATTATAGTCTGAAAAAATTATTTATTTTTATACAATTTATTCTAATAATTCTTGAAATATAATGTAGCTCCCAAAGAATATATATGTCGCTTTAATAATTGAAGAAAAAATTAATTCCCGCAATTAAATTTATCTAAATTATTAAAAACATTCTTTATGAAGGGAACAACTTGAGTTTTACTATTTATAATAGATAAATTAGGTAGTGGTTCTCTATCGGCTATCTGAAACCTTATTAGAGGATTTTTTAAATATAACAAGTTATATGACCCTAAATATTATGTAATAATTTTTAATTAGACTTAAACAGGGCATTTGCTTAAAATAGCTACTTACTTCCTAATTACGTAAAAAACTTAAATTTCCTGTTAGACATCGAAAATTGAACGAGCGGCAGAATTGTTGTGCGTCGCGCCAGTCTCCAGTTTATGTTTGGACTAAGAAAGTAATAATTCGCGATGGAAGTGCCTTCAATAATAATTGACATACAGCCGATTATTGGATTGATATATTTGAACCACATGCAACGTCTTCAGCATATACCGGCCTTATTGACGGGTCAACAATATAAACACTCGGGCCCCTGAATCAACTCTGGCAAATGTCAGACCATGGTTTATGGGCGTAAACGGACTAACGCCCGTGGGTTCGCTAACTCGACTCCGGAATTAAGGTAACAAACCGTAATATTCAATAATCGCGCCAGCGATTAAGTATTCCGGGTTCACTTTCAAATACAAAGCCCTGCAGAGTACCTTACTTCAGGCTCTCCCAAATGTGGCTAGCTGACCTACTATCATACTAAAGCATGAGTATATATTTCATCCGACTTAAGCTCAAGGCAAGATTGCGCCTCTGAGAAATTTTGTGATCTCTCCCTAACAGGATACAGTAACACGGAAACACAACCATACTGCAAAGAATGCTAATTCTAGCGCTAGCCAGTTCCTATCCTTCTGCGTTAGTCAAACCTCGTAAGATTAAATATGATTAGTCAAACAACTAGGGAAGGTTTTCTTAAGGAATAACGTGATGCTATCTTCTATACCAATAAAGAGTGTGATACTTTTAAGCCGCGACTAAATCCATTCTACAGAACTTCGTCAAACAATTCGTCCACTGGGTTAAACAGAAAAAGTGCGTAAACGAATTCAACTTAAGAAGCACGTAGTTGAGGGAATGGAACGCTTGAACCCTATCCCAAACTATTACATAGAATACACTATTCTCATAATTTTTATTCCTCATGTGAACTAAAATAGCTCAAACAACTAAACTAGAATAAATTAAAGCGCTTAGATCCAAGAGCACGGGCCCGCCGCGCCTCCGTGCATGAGCTACTACGGGACTTGACGCGTCGTCGGATTTCCGCTTCAGTCGGGGATCGGTCTCCCGCGAGAACCTGGACTCCACATAGTTGTACGAGTCACACGATGGGCCCCATAGGGGCGCTGGCGGTTTCAGGTTGCATATGTCTCACTGCATCTAGGCCCTACAGCACAGTGGATGGGGCCCCCCAGCTCAAACTCCCCGCTGCCATGTCGGCTGCTCCTGCCTACGAATGCACATTCGCCACGGCGCCCCGGCGACGGGGCCTACAAGCTAGGGCTGCCGCAAGCGAGCCCGGCAAATGGGGGGTCCATCTGTGTCCACTCTCGCGGGCGCAACCCTGCCCGTCGCTCTGGATGTTCTCGGTTCTGGGCTCTCAGTTCGACTCGGTCTTAGCGCAGCGGCTCCTTGAAAGTGTGTCTGCTCGAACGGCCCAAATCTAATGCCTTCGATCTCCCCGCACTAACTCATAATGCCGATGGGCGCGTGACCTGGTGTCGCGTGGCCTTACCAGCAGCATATACTCGACAGATTGAAGTCCGAGTAGTCCGGTAACCGTATTGCTTACTTGTGGCAACAGAATGCCAACCATATTTGCGCGCATATCGATTCTCCTGCGGAGGCCGCGGGGGTGGCAAGGCAAGATCCAGGCCATCGGGCCGCTTTACCTGGGTCCACCGTACAGGGCGAAGTGGAATCAGAGGGCCCTCTCGAGGGCTCGCAGACGACTAGGTTCACACAGTCCCGGCGAGTTCTGTGGGTGACTCCGCAGGCTAAGGACGGGAGTCCCGAGGCCTCGGAAAAGGGTAAACCGACCCTCACCCCTACACATGTACTTGCAGGTCGTTCGCAGGTCTTTCCGCCCCGACAAAGAGTCTCGCTCTACCATGAACGGTGAAAGTTACCGCTGCAGCAAGCCGGTAGCCGCCCGTCGGTTAGACCTGCTGTCGAGAATCTCGGAGCCTGAATGCCGTCACACCTGGGCCCAGCCAGACGGGACATCGCGGCCGGGGCGCCGCCCGCGCGCCGGCCGGACCGCAGATGTCGCGGGGCCGCGCCCTCGAGGACCGCCGCGGGGGGGGCTGGCACTCCTGGGGCATCGTGCCAGCCCGGCGAGGGCCGCGTTGTTGGGGGGGCTCGCCCCTCCGCCCAGTTAAAGGGCTCCCCGGTGGGTCCAACGGGCGGGCTCACGCCCCGCGCGCCGGGCCGGTCGGGCGGCTGGGCAGCCCCGGCGCCCGAGACAGGGGGGGGGCGTCGGCTCCCCCGCCTGGGTGGCCCGCCCCTGCCGACGGCCGGCCGCACGTTTCGCCCCCCCGCGCGGCGCTGGCCGGCGGCCTAGCCGCACCCGGCGACGAGCGGGAGCGTGCGCAAGGGGCGGCGTGCGGCACGCACGGCGCGACTATGCGGGCGCCCGGGCCGCTCTGGTCGAGGTGGCGGGCGAGGCCGACGGGCCGGCTGCGCGGCGTGGGGGGAGGACGGAGCGGGGCCCCGCAGCCCCGGCGGGGCCTGCGCCGTGGCCCGGGCGGACCTTAGTAGCGCGCCTGAGTCCGGCCGGCTGCGGGCCCCTCCGTCACGTCAGAGCGGCGGGCGGTTCGGTGGCGACGGTCCCGAGCCGCGGGGCCAGGGTCGGGTGGCGGTAGCCCGCCCGAACCGCGCCGCCCGACCCGCTGCACGGGCCCGAAGACCCGCAAGGCCCCTAGCCGGCGCCGCGGCCCACGCCCGGCCACGGGGCACCCGCAGTTTCGCCGGCCCAGCGGACTTCGGGGGTGGGCGGTGCAGGGGCACAGGCGCCCCCTACCGTGCCCCGTCCCATCCCCGGCGGCGATGCTCGTGCCGGGGGGACGGAGGCGCGCTGGTCGTGGCGCTCCTCCAGTCGACGCACGCCCCGCCAGCAACCGCCGGAGCTCCCAGCGGGCCGCGCGCGGGGCGGGGCGCGCCGCCGGGGGCCCCCGCCGACGCGCCTGGGCGCAACCTCGAC     
J       AACTTGAGGATCTTTAACTAAATAGGTCAAAACTATTATTATTTTTATCTAGAATTTACGTATAAAAGTTTCTAATAATATTATGTTTTGTATAAAATATAATCACTTATTGATAGTAGCTCTAGAAATTTAAATAGTATGGATGATAACATCTCAAAACTCATTGCCGATATAATAAAAGTAAACACAATACGGTGCAAAATCCAACCTAAATAAAGCCTAAATGACACTTTCAAGTATTATTTCATATTTTATTATTAAGTATGTCACAAATGCATTGAATCTTAAACTTTATTAGCCGTAATTTGGTTTTCGAATAAGTTTACGTTAAGTAACGTGAAATGTTCTATTTCGATAAATTTAATAATTATTTCTAATTATATATAAGAATATTTTACCTCTAAGGTTCTTAGAAAAGCATTAAATACCGCTATTGTGAATATAGAATTTAAGCTATTATAGAGTTATTTCTGTAAAATAGAATTTTATCTATATTTAATTTATTATATTTTCATGGAAAGCATGTTATAATTTTTGCTTTAATCAAATTAATACAATTTACGATCACTTATAGAAAAAATCAAAAAGATAATACCAATTATGTACAACTTATTGTAAACTAAATAATGAAAAGGATAAGACTCACAATCTTTAATATATTCATTTGCAAATCTTTAGAAATTCATTATAAATATTGTGGACTGAAAAAATTATTTATTTTTGTACAATTTATTCTAATAATTCTTGGAATATAATGTAGCTCCCGAAGAATATGTGTGTCGCTTTAATAATTAAGAAAAAAATTGATTCCCGCAGTTGAATTTATCTGAGTTATTAAAAACGTTTTTTATGAAAAAAACAACTTGAATTTTGCTGTTTTTAATAGATAAATTAGATAATGGTTCTCTATCGACTATCTGAAACCTAATTAGAGGATTTTTTAAATATAACAAATTATATGACCCTAGATATTATGTGATAGTTTTTAATTAAGCTTAAGCAAAGCATTTGCCATACGTAGCTACTTGCTTCCTAATTACGCGAAAAACTTAGATTTCCTGTTAGACATCGAAAACTGCACAAGTGGCAAAACTGTTGCGTGTCGCGCTAGTCTCCAGCTTATGCTTGAATTAAGGAAGTAATAGTTGGTGATAAAAGTGCCTTTAGTAACAATTTATATACAGCCGTCTATTGGATTGATATATTTGGATCACACGCAACGTCTTCAGCATATACTGACTTTATTGACGGGTCAACGATATAAACACTCGGGCCCAAGGATCAACCTTGGCAAATGTCAGACTCTAGTCTGTAAGCGTAAACGGAATGACGCTTGTGGGTTTGTTAACCCAACTCCGGAGTTAAGATGACAAACCGTAATACTCAAGGATAGTGCCAGCGACCAAGCATTCCGGGTTCACTCTCGAATATAACGACCGGTAAAGTGCTTTACTATAGGCCCTGCCAAATGTGGCCAGCTGACCTACTATCACATTAAAACATGAGTATATAGTTCATCCAACTAAAGCTAAAAGCAGGATTGCGCCTCTGAGAAATTTTGTGATCTCTCCCTGACAGGATACAGTAGCACGGAAACACAACCATTCTGCGAAGAATGATGGTTCTAGCGCTAACTAGTTCCTACCCTTCTGCGTTAGTCACATCTCGTAGGATTAAATATAGTTAGTCAAACAACTAGGAAAGGTTTTCTTGATGAATCTCGTGAGGCCTTTTTCTATGCCAATAAAGAGTTTGATACTTTTAAACCGCGACTGAATTTATTCTACAGGACTTCGTCCAACAATTCGTCCACAAGGTTAAACAGGAAAAGTACGTAAACGGATTCAACTTAAGAGGCACGAAGTAAAGGGAATGGACCACTTGAACACCATCCCAAACCATTACATAGAATACGTTATTCTCGTAATTTTTGCTCCTCATATGAACTAAAGTAGCTTAAAAAACTAAATTAGAATAAATTAAAGCGCTTAGACACAAAAGCATGGGCCCGCCACGCCTACGTGCATGAGCTACTACGAGACTAGGCGCGTCGTCGGATTTCCACTTCGGTCGAGGGCCGGTCTCCCGCGAGAAGTTGGGGCCTACATAGTTGTACGAGTCACACGATCAGCCCCATTGGGGCGTTGACGGTTTCAGGTTGCAGATGTCTAACTGCAGCTAGGCCCTGCAGCGCATTTGGGGGGGCCCCCCAGCTTAGACTCCCCGCTACCCTGTTGGCTGCTCCCGCCTACGAAAGTACATTCGCCACGGAGCCCCGGCGACAGGGCCTACTACCTAGGGCTGCCGCAAGCGATCCCGGCAAATGGGGGATCCGTTTGTGTCCACTCTAGCGGGCGTAACCCTGCCCGGCGCTCTGGATGCTCTCGGTTCTGGGCTCACAGTTCGACTCGGTCTTAGCGCAGCGGCTGCTTGAAAGTGCGTCGGTTCGAACGGGCCAAATCTAATTCCGTCGATTTCCCCACACTACCTCAGAATGCCGATGGGCGCGCGACATGGTGTCGCGTGTCCTCACCAGCAGCATATTCTCAAAGCAGTGAAGTCCAAGTAGTCCGGTAACCGTATTGCTTACTGGTGGCCACAGAGTGCCAATAAGATTTGCGCGCGAAGCGGTTCACCTGCGGACGCCGCGGTGGTGGCGTGACGAGGTCCAGGCCATCGGGCCGCTTTACCTGGGTCCACCGTATAGAGTTAAGTGGAGTCAGGGGGCCCCCCCGAGGGCTCGCAGACCACCAGGCTCACATAGTCCCGGCGAGTTCTGTGGGGGACGCCACAGGTCGAGTACTGGAGTCCAGAGGCATAGGAGAGGGGTGATCCCACTCTTACCCCTACATATATACTTGCAGGTCGTTCGCAAGCCTGTCCGACCCGACAAAGGGTCTCGCTTCAGCATGAATGGAAAAAGTTATCGCTGCAGCAAACCGAAAGCCGCCCGTAAGTTAGACCTACTGTAGGGAGCTTCGGAGCCTGAATGCCGTCACACCTGGGCCCAGCCAGACGGGACCTCTCGGCCGCGGCGCCGCCCGCGCGCCGGCCGGGCGGCCGGTGTCGCGGGCCCGCGCCCTCGAGGACCGCCGGGCGGGGGGCTGGCACTCCAGCGGCATCGTGCCGTCCCGCCAAGGGCCGCGCTGTGGGGGGAGCTCGACCCCCCGCCCAGTTGAACGGCTCCCAGGTGGGTCCAACTGGCGGGCTCGCGCCCCGCGGGCCGGGCCGGTCGGCCGGCTGGCCAGCCCCGGCGCTCGGGACAGGCGGGGGGTGACGGCTCCCCCGCCTGAGTGCCCCGCCGCTGTCGATGGCCGACCGCACGTTTGGCCCCCCCGCGCGGCGCTGGCCGGCGGCCCAGCCGCGCCCGGTGACGAGCGGGAGCGTGCGCAACCGACGGCGTGGGGTACGCACGGCCCGACTAAGCGGGCGCCCGGGCCGCTCGGGTCGTGGTGGCGGGCGAGACCGACGGGCCGGCGGCGCGGCGTGGCGGCAGGACGGAGCGGGGCCCCGCTGCCCCGGCGAGGCCCGCGCCGTGGCCCGGGCGGACGTTAGTACCGGACCTGAGTCCGGTCGGCTGCGGGCCTCTCGGTCACGTCACATCGGCGGGCGGTTCGGTGGCGACGGTCGCGGGCCGGGGGGCCCGGGTCGGGCGGCGGTAGCCCGCCCAAAGCGCGCCGCCCGACCCGCTGCACGGGCCGCAAGGCCCGCAAGTCCCCTAGCCGGCGCCGCGGCCCACGCCGGGCCACGGGGGACCCGCCGTCGCGCCGGGCCAGCGGACTTCGGGGGTGTGCGGTGCCGGGGCACAGGCGCCCCCAGGCTTTCCCCGTCCCATCCCCGCCTGCGACGCCCGTGCCGGGGGGACGGAGGCGAGCTGGTCGTGTCGCTCCTCGAGTCGACGCACGCCCCGCCAGCAACCACCGGAGCTCCGAGCGGGCCGCGTGCGGGGCGGGGCGCGCCGCCGGGCGCCCCCGCGGGGGCGCCTGCGGGCAAACTCCAC     
K       AACTTAAGGATCTTTAACTAAGTAGATCAAAACTATTATTATTTTTATCTGGAATTTGCGTATAAAGATTTCTAATAATATTATGTTTTGTATAAAATGTAATCACTTATTAATAATAACTCTAAGAATTTAAATAGTATGAATAATAACATCTCAGAACTCAGTGCCGATATAATGAAGGTAAACACAATACGGTGCGAGATCCAACCTAAGTAAAGCCTAGATGACGCTTTCAAATATTATTTCATATTTTATTATTAAATATGTCACAAATGCATTAAATCTTAAAATTTATTAGCCGTAGTTTGGTTTTCGAATAGATTTACATTAGGTAACATAGAATGTTCTATTTCGATAAGTTTAGTAATTATTTCTAATTATGTATAAGAATATTTTACCTCTAAAAATTTTAAAGAAACATTAAATACCGCTATTGTAAATATAGAGTTTAAGCTATTATAGAGTTATTTCTATAAAATAAGATTTTATCTATATTTAATTTATTATATTTTCATGAAAAGCATATTATAGTTTTTGCTTTAATCGAGTTAATACAATTTACGATCACTTATAGAAAAAATCAAAGAGATAATACCAATTATGTACAACTTATTGTAAACTAAATGATGAAAGAGATAAGACTCACAATCTTTAATATATTCATTTGCAAGTCTTTAGAAATTCATTGTAAGTATTATAGTCTGAAAAAATTATTTATTTTTACACAATTTATTCTAATAATTCTTGGAGTATAATGTAACTCCCAAAGAATATATGTGTCGCTTTAATAATTAAAGAAAAAATTGATTCCCACAATTAAATTTGTCTAGATTATTAGAAACATTTTTTATGAAAGAAACAACTTGAGTTTTGCTATTTGTAATAGATAGATTAAATAATAGTTCTCTATCGGCTATCTGAAACCTAATTGGAGGATTTTTTAAATATAACAAATTATATGACCCTAAATATTATGTAATAATTTTTAATTAGGCTTAAATAGGGCAATTGTCAAAGGTAGCTACTTGCTTCCTAATTACGCGAAAAACTTAGATTTCCTGTTAGATATCGAAAACTGCACGAGCGGCAAAATTGTTGCGTGTCGCGCTAGTCTCCAGTTTATGTTTGAATTAAGAAAGTAATGGTTCGTGATAGAAGTGCTTTTAGTAATAATTGATATACAGCCATCTATTGGATTGATGTATTTGGATCACATGCAACATCTTCAGCATACACCGACTTTATTGACGGGTCAACAATATAAACACTCAGACCCCTGAGTCAACTTTGGTAATTGTCGGACTTTGGTCTGTGGGCGCAAACGGAATGACGTCTGTGGGTTTGCAGACTCAATTTCGGAATCAAGATGACAAACCGTAATATTCAATTATAGTGCCAACGACCAAGCATTCCGGGTTCAGTTTCGAACACAACGCCCTGTAAAGTACTCTACTACAGGCCCTTACAAATGTGGCCAGCTGACCTACTATCAGATTAAAACATGAGCATATAATTCATCCGATTGAAGCTCAATGCGGGCTTGCGCTTCTGAGAAATTTTGTGGTCTCTCCCTGACAGGATACAGTAACACGGAAACACAACCATTCTGCAAAGAATGATAGTTCCAGCGCTAACTGGTTCCGACCCTTCTGCGTTAATCATACTTCGTAAAATTAAATAAAGTTAGTCAGACAACTAGGGAAGGTTTTCTTAACGAATACCGTGATGCCATCTTCTACACCAATAAAGAGTGTGATACTTTTGAGTTGCAACTGAATATATTCTACAGGACTTCGTCAAACAGTTCGTCTATTGGGTTTAACAGAAAAAGTGTGTAAACGAATTCAACTTAAGAAGCACGCAGTTAAGAGAATGGAACACTTGAACTCTATCTCAAACCATTACATAGATCACGTTATTCTAATAATTTTTACTCCTCATGTAAATTAAAGTAGCTCAAACGACTAAACTAAAATAAATTAAAATGTTTAGATACAAAAGCATGGTCCCCCCGCTCCTACGTGCATGAGCTACTACGAGACTGGGCGCGTCGTCGGATTTCCTCTTCAGTCGAGGCACGGTCTTCCGCGAGAAGTTGGAGCCCACATGGTTGTACGAGTCACACAATAAGCCCCATAGGGGCGCGGTCGGTTTTAGGTTGCATATGTCTAACTCCAGCTAGGCCCTTCAGCACATTAGGAGGGGCCCCCCAGCTTAAACTCCCCGCTACCCTGTGGGCCGCTCCAGCCTACGAAGGCACATTTGCCACGGAGCCCAGACGACGGGGGCTACCACCTAGGGCTGCCGCACGCGAACCCGGCAAATGGGGGGTCCGTTTGTGTCCACTCGTGCGGGCGTGACCCTGCCCGGCGCTCTGGATGCTGTCGGTGCTGGGCTCCCAGTTCGACTCGGTCTTAGCGCAGCGGTTGCTTGAAGGTGCGTCGGCTCGAACGGGCCAAATCTAATACATTCGGTCTCCCCGCATTATCCCATAATGCCGATAGACGTGAGACCTGGTGTCGCGCGTCCTCACCAACAGCATATACTCGATACATAGAAGTGCGAATAATCCGGTAACCGTATTGCTCACTAGTGGCGACAGAGTACCAATAATATTTGCGCGCGAAGCGGTTCTCCTGCGGAGGCCACGAGGGTGGCGCGACAAGGTCCAGGCCGTCGGGCCACTTTACCTAGGCCCACCGTACAGCGCCAAGTGGGATCAGAAGGCCCCCTCCAGGGCTCGCTGGCTACCAGGCTCGCATAGTCCCCGCGAGTTCTGTGGGAGACTCCACAGGGTAAGCATGGGAGTCCCAAGTCTTGGGAGAGAGGTCAACTGACTCTTCCCCCTACATATGTACTTGCAGCTCGTTCGCAAGGGTTTCCGCCCCGACAAAGGGTCTCGCTTTAGCATGAATAGTTAAAGTTATCGCTGCAGCAAACCGATAGCCGCCCGTCAGCTAGACCTGCTGTGGGGGGATTCGGAGCCTGAATGCCGTCACACCTGGGCCCAGCCAGACGGGACATCGCGGCCGGGGCGCCGCCCGCGCGCCGGCCGGGCGTCCGGTGTCGCGGGGCCGCGCCCTCGAGGACCTCCGCGTGGGGGGCTGGCACTCCTGCGGCATCGTGCCGGCCCGCCTGGGGCGGCGCTGTGGGGGGGGTTCGGCCCTCCGCCCAGTTGAACGGCTCCCCGGTTGGTCCAACTGGCGGGCTCGCGCTCCGCGGGCGGGGCCGGTCGGGCGGCTGGGCAGCCCCGGCGCTCGGGACAGGAGGGGGGCGTTGGCTCCCCCGCCTGGGTGGCCCGCCGCTACCGACGGCCGCCCGCACGTTTTGCCCCCCCGCACGGCGCTGGCCAGCGGCCCAGCCGCGCCCGGCGACGAGCCGGAGCGTGGGCAACGGGCGGCGTGGGGTACGCACGCCGCGACTGGGCGGGCGCCCGGGCCGCTCGGCTCGCGGTGGCGGGCGTGCCCGACGGGCCGGACGCGCGACGTGGTGGGAGGACGAAGCGGGGCCCCGCGGCGCGGGCGGGGCCTGCGCCCTGGCCCGGGCGGACCTTAGTAGCGCGCCTGAGTCCGGACGCCTGCGGGCCGCTCCGTCACGTCACAGCGGCGGGCGGCTCGGTGGCGACGGTCCCGCGCCGCGGGGCCCGGGTCGGGTGGCGGTAGCCCGCCCAAAGCGCGCCGCCCGACCCGCTGCACGGGCCCGAAGGCCCGCAAGTCTCCTAGCCGGCGTCGCGGCCCACGCCGGGCCACCTGGAACCCGCGGTTGCGCCGGACCAGCGGACTTCGGGGGTGGCCGGTGCCGGGGCGCAGGCGCCCCCGGCCGTCCCCCGTCCCATGCCCGGCTCCGACCCCCGTGCCGGGGGGACGGAGGCGCCCTGGTCGGGCCGCTCCTCCAGTCGACGCACGCCGCGCCAGCAACCGCCGGAGTTCCGAGCGAGGCGCGTGCGGGGCGGGACGCGCCGCCGGGCGCCCCCGCCGCGGCGCCTGGGCGCAACCTCGAC     
L       AACTTAAGGATCTTTAACTAAATAGATCAAAACTATTATTATTTTTATCTAGGATTTACGTATAAAGATTTCTAGTAATATTATGTTTTGTATAAAATATAATCACTTATTAATAGTAACTCTAAAAGTTTAAATAATATGAATAATAACATCTCAGAACTCAATGCCGATATAATGAAGATAAACACAATGCAATGCAAGATCTAACCTGAGTGAAGCCTAGATAACACTTTCAAATGTTATTTCGTATTTTATTATTAAACATGTCGCGAATGCATTAAATCTTAAAGTTTATTAACCGTAATTTAGTTTTCGAATAAGTTTACGTTAGGTAACGTAAAATGTTCTATTTCGATAAATTTGATAATTATTTCTAATTATATATATGAATATTTTACCTCTAAGATTTTTAAAAATGCATTAAATACCGCTATTGTAAATATAAGATTTAAGCTATTATAGAGTTATTTCTGTGAAATAAAATTTTATCTATATTTAATTTATTATATTTTCATGAAGAACATGTTATAGTTTTTGCTTTAATCAAATTAATACAATTTACGATCACTTATAAGAAAAATAAAAAAAATGATACCAATTATGTACGGCTTATTATAAACTATATGATGAGAAAGATAAAACTCACAATCTTTAATATATTCATTTGCAAATCTTTAGAAATTCATTATAAATATTATAGTCTGGAAAGATTATTTATTTTTATACAATTTATTCTAATAATTCTTGGAATATAATGTAACTCCCAAGAATTATGTGTGTCGCTTTAATAATTAAAGAGAAAGTTGATTCCCGCAATTAGATTTATCTAAATTATTAAAAACTTTTTTTATGAAAAGAACGACTTGAGTTTTGCTATTTATAATAGATAAATTAGATAATGGTTCTCTATCGACTATCTGAAACCTAATTGGAGAATTTTTTAAATATAGCGAATTATATGACCCTAGATATTATGTAATAATTTTTAGTTAAGCTTAAATAAAACATTTGTTAAAAGTAGCTATTTGCTTCCTAATTACGCAAAATACTTAGATTTCCTGTTAGACATCGAGAACTACTCAAGCAGCAAATCTGTTGTGTGTCGTGCTAGTATTCAGCTTATGCTTGAATTAAGGAAGTAATGGTTCGTGATAAAAGTACCTTTGGTAGTAATTAATATCCCGCCGTCTATTGGATTGATGTATTTAAATCACACGCCACTTCTTCAGCATATACCGGCTTTATTGACGGGTCAACAATATAAACATTCGGACCCTTGGACCAGCCTTGACAAATGTCAGACATTGGTTTGTGGGCGCAAACGGACTGGCGCATGTGGGTTTGCTAACCCGACTCCGGAATTAAGATGACAAACCGTAATATTCAATAATAACGCCAGCGACCAAGCATTCCGGGTTCATTTTCGAATACAACGCCCTGTAAAGTACTTTATTACAGGCCCTGCCTAATGCGGCCAGCTGACCTACTGTCATATTAAAACATGAATACATAATTCATTCGACTAAAGCTCAAGGCGGGATTGTGCCTCTGAGAAACGTTATGATCTCTCCTTGACAGGATACAATAACACGGAAACACAACCATCCTGCGAAGGATAATGTTTCCGGCGCTGACCGGTTCCAACCCTTCTGCGTTAGTCACACTTTGTAGAATTAAATATAATTAGTCAAACAACTAGGGAAGGTTTTCTTAATGAATATCGTGATGCCATCTTCTACACCAATAAAGAGTATGATACTTTTCAGCCGCGACTGAATTTATTCTACAGGAATTCGCCAAACAGTTCGTCTATTGGGTTAAACAGGAGAAGTGTGTAAACGAATTCAACTTAAGGTGCACGTAGTTAAGGGAATGGAACACTTGAACACTATCCCTAACCGTTACGTAGAATACGTTATTCTCATAATTTTCACCCCTCATATGAACTAAAGCAGCTCAAATAACTAAACTAGCATAAATCCAAATGCTTAGATGCAAAAGCATGGGCCCGCAAGGCCTGCGTGCATGAGCTAGTCCGAGACTCGGCGCGTCGTCGGATTTCCTCTTCAGTCGAGGGTCGGTCTCCCGCGAGAAGTTAGAGCCCGCATGGTTGTACGAGCCACACGATCAGCCCCATTGGGGCGCTATCGGTTTCAGGTTGCACATGTCTAGCTCCAGCTAGGCCCTACAGCACATTAGGTAGGGCCTCCCAGCTAAAACCCCCCGCTGCCCAGTGGGCTGCTCCTGCCTACGAAGGCACACTTGCCACGAGGCCCAGGCGACGGAGGCTACTACCTAGGGCTGCCGCAAGCGAACCCGGCAAATGGGGGCTACGTTAGTGTCCACTCTCGCGGCCGTGATTCTGCCCGGCGCTCTGGATGTTCTCGGTTCTGGGCTCCCAGTTCGACTCGGTCTTTGCGCAGCGGGGGCTTGAAGGTGCGTCAGCTCGAACGGGCCAAATCTAATGCATTCGATCTCCCCGCATTAACTCACAATGCCGATGCACGCGTGACCTGGTGTCGCGTGTCCTTACCAGCAGCATATACTCGATACACCAGAGTCCGACCAGTCCGGTAACCGTATTGCTTACTTGTGGCAACAGGATGCCAATAATATTTGTGCGCGAAGCGGTTCTCCTGCGGAGGCCACGAGGGTGACACGACGAGGTCCAGGTGTTCGGGCCGCTTTACCTGGGTCCACCGTATAGAGCGAAGTGGCATCAGGAGGCCCCCACGAGGACTCGCAGACCACCAGGCTCACATAGTCCCAGCGAGTTCTGTGGGTGATTCCACAGGTAGAGTACGGGAATCCCGAGGCCTCGGAGGAAGAGACACTGACTTTTACCCCTACATATGTACTTGCAGGTCGTTCGCACGACTTTCCGCCCCGACAAAGGGTCTCGCTTAAGCATGAATGGTTAAAGTCATCGCTGCAGAAAACCGAGAGCGCCCCGACGGTTAGACCTTCTGTGGAGAGTTTCGGAGCCTGAATACCGTCACACCTAGGCCCACCCAGACGGGACCTCGCGGCGGGGGCGCCGCCCGCGGGCCGGCCGGGCGACCGGTGTCGCGGGACCGCGCCCTCGAGGACCGCCGGGGGGGGGGCTGGCGCTCCTGCGGCATCGTGCCGGCCCGCCCAGGGCCGCGGTCTGGGGGGAGCTCGACCCTCCGCCCAGTTAAACGGCTCCCCGGTTGGTCCAACTGGCGGGCTCGCGCCCCGCGTGCAGGGCCGGTCGGGCGGCTGGGCAGCCCCGGCGCCCGCGGCAGGGGGGGGGCGTCGGCTCCCCCGGCTGGGTGGCCCGCCGCTGCCGACGGCCGGCCGCACGTTTCGCCACCCCGCACGGCCCTGGCCCGCGGCCGAGCCGCGCCCGGCGACAAGCGGGAGCGTGCGCAACGGCCGGCGTGTGGTACGCACGGCGCGACTGGGCGGGCGCCCGGGCCGCTCGGGTCCCCGTGGCGGGCGAAACCGACGGACCGGCCGCGCGGCGTGGGGGGAGGACGGAGCGGGGCCCCACGGACCTGGCGGGGCCGGCGCCTTGGCCCGGGCGGACCTTAGTAGCGCGCCTGAGTCCGGCCGCCTGCGGGCCGCTCCGTCACGTCACAGCGGCGGGCGGTTCGGTGGAGACGGTCGCGAGCCGCGGGGCCCGGCTCGGGTGGCGGTAGCCCGCCCGAAGCGCTCCGCCCGACCCGCTGCACGGGCCCCAATACCCGCAAGACCGCTAGCCGACGCCGCGGCCCACGCCGGGCCACCGGGGACCCGCCGTTCCGCCGGCGCAGCGGACTTCGGGGGTGTCCCGTGCCGGGGCGCAGGCGCCCCCGACCGTCCCCCGTCCCATCCCCGGCTGCGACCCCCGTGCCGGGGGGACGGGGGCGCGCTGGTCGTGCCGCTCCTCCAGTCGACGCACGCCACGCCAGCAACCGCCGGAGCTCCCAGCGGGCCGCGTGCGGGGCGGAACGCGCCGCCGGGTGCCCCCGCCGGGGCGCCTGTGGGCAACATCGAC     
M       AACTTAAAGATCTTTAACTAAATAAATCAAAACTATTATTATTTTTATCTAAAATTAACGTATGAAGATTTCTAATAGTATTATGTTTTGTATAGAATATAATCACTTATTAATAGTAACTCTAAAAATTTAAATAGTATGAATAATAACATCTCAAAATTCAGTGCCAATATAATGAAGGTAAACACAATACAGTGCAAAATCCAACCTGAGTGAAGCCTAGATGACACTTTCAAATGTTATTTCATATTTTATTATTAAGTATGTCACAAATGCATTGATTCTTAAAATTTATTAGCCGTGATTTGGTTTTCGAATAAATTTACGTTAGGTAACGTAGAGTGTTCTATTTCGATAAATTTAATAATTATTTCTAATTATATGTAAGAATATTTTGCCTCTAGGATTTTTAAAAGAACATTAAATACCGCAATTGTAAATATAGAGTTTAAACTATTATAAAGTTATTTCTGTAAAATAAGATTTTATCTAAATTTAATTTATTATATTTTCATGAAAAGCATATTATAATTTTTGCTTTAATCAAATTAATGCGATTTACAATCACTTATAAAAAAAATCAAAAAAATAATACCAGTTATGTACGACTTATTATAAACTAAATAATGAGAGAAATAAGACTCACAATCTTTAATATATTCATTTGCAAATCTTTAGAAATTCGTTGTAAGTATTATAGTCTGAAAAAATTGTTTATTTTTATACAATTTATTCTAATAATTCTTGGAATATAATATAACACCCAAAGAATATATGTGTCGCTTTAATGATTAAAGAAAAAGTTGATTCCCGCAATTAAATTTATCTAAGTTATTAAAAACATTTTTTATGAAAGAAACAACTTGAGTTTTGCTATTTATAATAGATAAATTAGATAGTGGTTCTCTATCAACTATCTGAAACCTAATTAGAGGATTTTTTAAATGTAACAAATTGTGTGACCCTAAATATAATGTAATAATTTTTAATTAAGCTTAAATTAGGTATTTGCCAAAAGTAGCTACTTGCCTCTCAATTACGCAAAAGACTTAGATTTTCTGTTAGACACCGAAAACTACGCAAGCGGCAAAACTGTTGTGTGTCGCGTTAGTCTCCAGTTTACGTTTGAATTAAGAAAGTAATAGTTTGTGATAGAAGTGCCTTTAATAATAATTAATATACGGCCGTCTATAGGATTGATATATTTAAATCACATGCAACATCTTCTGCATATACCGACCTTACTGACGGGTCAACAATATAAACACTCGAACACCTGGATCTACTCTGGCAAATGTCGGACCCTAGTCTGTGGGCGCAAACGGCTTGGCGCCTGTGGGTTTGCTTACTCGACTCCGAAATTAAGTTGACAAACCGTAATACTCAATAATAGCGCCAGCGACCAAGCATTCCGGGTTCACTCTCGAGTACAACGCCCTCTGAGATACCTTATTACAGGCCCTTCCAAATATGGCCAGCCGACCTACTATCATATTAAAACATGAGTATATAATTCATCCGACTAAAGCTCAAGGCAAGATTGTGCCTCTGAACAGTTTTGAGATCTCTCCCTGACAGGATACAGTAACATGGAAACACAACCGTTGTGCGAAGAATGATAATTCCGGCGCTATCCGGTTCCAATCCTTCTGCGTTAGTCACACCTCGCAAGATTAAATATGGTTAATTACACAACTAGGGAAGGTCTTCTTGATCAATGTCGTGATGCCATCTTCTATACCAATACAGAGTGTGGTACTTTTAAGTCGCGACTGAATCCACTCTACAGGACTTCGTCAAACAGTTTGTCCACTGGGTTAAACAGAAAAGGTGTGTAAATGAATTCAACTTAAGAGGCACGCAGATAAGGGAGCAGAACACTTGAACTCTATCCCAAACCATTACATAGAGCACGTTATTCTTATAACTTTCACTCCTCATATGAGCTAAAGTAGCTTGAACAACTAAGCTAGAATAAACTAAAATGCTTGGATACAAAAGCAGGGGCCCGCCACGCGCGCGTGCATGAGCTACTGCGGGACTAGGCGCATCGTCGTATTTGCCCTTCAGTCGAGGCGCGGTCTCCTGCGAGAAATTGAAGCCCACATAGTTGTACGAGCCACACGATCAGCCCCATAGGGGCGCTTTCGGATTCAGGTTGCAAATGTCTAACTGCAGCTAGGCCCTGCAGCGCATTAGGTGGGGCCCCCCAGCTCAAACACTCCGCTACCCTGTTGGCTGCTCCAGCCTGCGAAGGGACATTTGCCACGGAGCCCCGGCGACGGGGTCTATGAGCTAGGGCTGCCGCAAGCGACCCCGGCAAATGTGGGGTCCGTTTGTGTCTACTCCTGCGGACGCGACCCTGCCCGGCGCTCTGGATGCTCTCGGTGCTGGGCTCCCAGTTCGACCCGGTCTTATTGCAGTGGCCGGTTGAAGGCACGTCGGCTCGAACGGGCCAAATCTAATGCGGTCGATCTCCCCGCACTAACCCATAATGCCGATGGACGCGTGACTTGGTGTCGCGTGTCCTTACCACCAGCATATGCTCGACACACCGAAGTCCGAGTAGTCCGGTAGCCCAATTGCTGACTTGTGGCGACATAATGCCAATAATATTTGCGCGCGAAGCGGTTCTCCTGCGGAGGCCACAGGGGTGGCCAGACGAGGTCCAGGCCATCGGGCCGCTTTGCCTGGGTCCACCGCAGAGAGCCAAGTGGAGTCAGGAGGCCCCCTCAAGGGCTCGCAGACCACGAGGCTCCCATAGTCCCGGCGACTTCTGTGGGCGACTCCACAGGCTGAGAATGGGAGTCCCGAGGCTTGGGAGAACGGTAAACCGTCTCTCCCCCCTACAAATGTACTTGGACATCGATCGCGGGCGTTTCCGCCCCGACAAAGGGTCTCGCTTTAGCATGAATGGTTAAAGTTATCGCGGCAGCAATCCAATAGCGGCCCGCCGGCTAGACATGCTGTGGAGAGCCTCGGAGCCTGAATGCCGTCACACCTGGGCCCAGCCAGACGGGACATCGGGCCCGGGGCGCCGCCCGCGCGCCGGCCGGGCCGCCGGTGTCGCGGGGCCGCGCCCTAGAGGACCGCCGCGCGGGGGGCTGGCGCTCCGGCGGCATCGTGCCGGCCCGCGGAGGGCCGCGCTGTGGGGGGTGCTCGGCCCTCCGGCCAGTTGAACGGCTCCCCGGTCGGTCCAACTGGCGGGCTCGCGCCCCGCGGGCCGGGCCGGTCGGGGGGCTGGGCAGCCCCGGCGCTCGCGGCAGGGGGGGGGCGCCGGCGCCCCCGCCTGTGTGTCCCGCCGCTCCCGATGGCCGGCCGCACGTTTCGCCCCCCCGCGGGGCGCTGGCCGGCGGCCCAGCCGCGGCCGGCGACGAGCGGGAGCGTGTGCAATGGACGGCGTGCGGTACGCACGGCACGACTGAGCGGCCGCCCGGGCCGCTCTGGTCTCGGTGGCGGGCGATACCGACGGACCGGCCGCGCGGGGTGGTGGGAGGACGGAGCGGGGCCCCGCGGCCCGGGCGGGGCCGGGGCCCTGGCCCGGGCGGACCTTGGTAGCGCGCCTGAGTCCGGGCGGCTGCGGGCCGCTCCGTCACGTCACAGCGGCGGGCGGGTCGGTGGCGACGGTCCCGAGCCGCGGGGCCCGGCTCGGGCGGCGGTCGCCGGCCCGAAGCGCGCCGCCCGACCCGCTGCACGGGCCTCAACTCCCGCAAGGCCCCTAGCCGGCGCCGCGGCCCACGCCAGGCCACCAGGGACCCGCCGTGGCCCCGGCCCAGCGGACTTCGGGGGTGTCCGGTGCCGGGGCGCAGGCGCCCCCCCCCTTCCCCCGTCCTATCCCCACCCGCGACCCCGTTGCCGGGGGGACGGGTGCGCGCTGGTCGCGCCGCTCCTCCAGTCGACGCATGCCACGCCAGCAACCGCCGGAGCTCCTAGCTGGCCGCGCGCGGGGCGGGCCGCGTCGCCGGTCGCCCCCGCGGGAGCGCCTGTGGGCAACCTCGAC     
N       AACTTAAGGATCTTTAACTAAGTAGATCAAAACTATTATTATTTTTATCTAAAATTAACGTATAAGAATTTCTAATAATATTATGTTTTGTATAAAATATAATCACTTATTAATAGTGACTCTAAGAGTTTGAATAGTATGAATAATAACATCTCAGAACTCAGTACCTATATAATAAAAGTAGACACGATGCGGTGCAAGATCCAACCTAAGTGAAGCCTAGATGACACTTTCAAATGTTATTTCATATTTTATTATTAAATATGTCGCAAATGCATTAAATCTTAAAATTTATTAACCGTAATTTAGTTTTCTAATAAGTTTACGTTAAGTAACGTAAAATGTTCTATTTCGATAAATTTAATAATTATTTCTAATTATATATAAGAATATTTTGCCTCTAAGATTTTTGAAAAAACATTAAATACCGCTATTGTAAATATAGAGTTTAAACTATTATAAAGTTATTTCTGTAAAATAACATTTTATCGATATTTAATTTATTATATTTTCATGGAAAACATATAGTAATTTTTGCTTTAATCAAATTAATACAATTTACAATCACTTATAAAAAAAATCTAAAGAATAATACCAATTATGTGCGACTTATTGTAAACTAAATAATGAGAAAGATAAGACTCGCAATCTTTAATATATTCATTTGCAAATCTTTAGAAATTCATTGTAGGTATTATAGTCTGAAAAGATTATTTATTTTTGTACAGTTTATTCTAATAATTCTTGGAGTATAATGTAGCTCCCGAAGAATATATGTATCGCTTTAATAATTGAAGAAAAAATTGATTCCCGCAATTAAGTTTGTCTAGATTATTAAAAACATTTTTTATGAAAGGAACAACTTGAGTTTTGCTATTTATAATAGATAAATTAGATAGTGGTTCTCTATCAACTATCTGAAACCTAATTAGAGAATTTTTTAAATATAACAAATTGTATAACCCTAGATATTATGTAATAATTTTTAATTAAGCTTAAATAACGCAATTGTCAAAAGTAGCTATTTGCTTCCTAATTACGCAAAAAATTTAGATCTCCTGTTAGACATCGACAACTACACAGGCGGCGAAACTGTTGCGTATCGCGATAATCTCCAGTTCATGCTTAAATTAAGGAGGTAACGGTTTGTGATGGAAGTGCCTTTAGTAATAATGGATGTACAACCGTCTATAGGATTGATATATTTAAACCACACGCAACGTCTTCAGCATATACCGACCTTATTGACGGTTCAACAATATAAACACTCGGACCCTTGGATCAGCCTTGGCAAACGTCGGACTCTGGTCTGTGGGCGCAAACGGGCTGACGCCTGTGGGTCTGCTAACTCGACTCCGGATTTAAGATGACAAACCGTAATATTCAACAATAGTGCCAACGACCAAGCATTCCGGGTTCACTCCCAAACACAAGGCCCTGTGAAGCACTTCACTATAAGCCCTGTCAAATGCGGCCAGCTGACCTACTATCATATTGAAACGTGAGTATATAATTCATCCGACTAAAGCTTAAGGCAGGATTGCGCATCTGAGAAATTTTGTGATCACTCCCTGACAGGATACAGTAACATGAAAACACAACCATTCTGCGAAGAATGTTAGTTCGAGCGCTAACCGGTCCCAATTCTTCTGCGTTAGTCACACTTCGTAAGATTAAATATTGTTCATCAGACAACTAGGGAAGGTTTTCTTAATGAATCTCGTGATGTTATCTCCTATACCAATAAAGAGTGTGTTACTTTTAAGCTGCGACTGAATCTATTCTACAGGATTCCGTCAGGTAGTTCGTCCACTGGGTTAAACAGAAAAAGTATGTAAACGAATTCAACTTAAGAGGCACGTAGTTAAGGGAGTAGAGCACTTGAATTCTATCCCAAACCATTATACAGAATACGTTGTTTTCATAATCTTTACTCCTCATGTAAACTAAAGTGGCTCGAACAACTAAATTAGAATAAATTAAAGTGCTTAGATACAAGAGCATGGGCCCGTCACGCCTGCGTGCATGAGCTACTCCGCGACTGGGCGCATCGTCGTATTTCCCCTTCGGTCGAGGGACGGTCTCCCGCGAGAAGTTGGGATCCGCATAGTTGTACGAGTCACACGATCAGCCCCATAGGGGCGCTGTAGGATTCAGGTTGCAAATGTCTAACTGCAGCTAGGCCCTACGGCGCATTAGGTGGGGCCCCCCAGTTCAAACCCCCCGCTACCCTGTCGGCTGCTCCTGCCTACGAAGGCACATTCGCCACGGAGCCCCAACGACGGGGCCTACGACCTAGGGCTGCCACAAGCGAACCTGGCAAATGGGGGGTCCGTATGTGTCCACTCTTGCGGGCGTTACCCTGCCCGGCGCTCTGAATGCTCTCGGTGCTGGGCTCCCAGTTCGACACGGTCTTAGCGCAGTGGCTAGTTGAAGGTGCGTCGGCTCGAACGGGCCAAATCTAATGCCTTCGATCTCCCCGCACTAACTCATAATGCCGATGCACGCGTTACCTGGTGTCGCGCGCCCTTACCACCAGCATATACTCGACACACCGAAGTCCGAGCAGTCCGGTAACCGTATTGCATACTTGTGGCAACATAATGCCAGTAACATTTGCGCGCGAAACGGTTCGCCTGCGGAGGCCACAGTGGTGGCACGGCGAAGTCCAGGCCATCGGGCCGCTTTTCCCGGGTCCACCGTATAGAGCCAAATGGCATCAGGGGGCCCCCTCGAGGGCTCGCAGACCACCAGGCTTACATAGTCCCGGCGAGTTCTGTGGGCGACTTCGCAGGTTAAGAACAGGACTCCCGAAGCTTGGGAGAAGGGTGGGCTGACCTTTACCCCTACATATGTACTTGCAGGTCGATTGCAGGATTTTCCGCCTCGACAAAGGGTCTCGCTTTAGCATGAACGGTTAAAGTTATCTCGACAGCAAACCGGTAGCCGCCCGGCGGCTAGACTTGCGGTGGAGAGTTTCAGAGCCTGGATGCCGTCACACCTCGGCCCAGCCAGACGTGACGTCTCGGCCGGGGCGCCGGCCGCACGTGGGCCGGGCGGCCGATGTCGCGGGGCCGCGCCCTGGAGGACCGCCGCGAGGGGGGCTGGCCCTCCGGCGGCATCGTGCCGGCCCGCTGAGGGCCGCGCTGTGGGGGGAGGTCGCCCCTCCGCCCAGTCGAAGGGCTCCCTGGTCGGTCCAACTGGCGGGCTCACGAACCGCGGGCCGGGCCGGTCGGGCGGCTGGGCAGCGCCGGCGCCCGGGACAGGAGGGGGGCGCCGGCTTCCCCGCCTGCGTGGCCCGCCGCTCCCGATGGCCGGCCGCACGTTTCGCCGCCCCACAGGGCGCTGGCCGGCGGCCCAGCCGCGTCCGGCGACGAGCGGGAGCGTGCGCAATGGGCGGCGTGCGGTACGCAGGACGCGACTGAGCGGACGCCCGGGCCGCTCGGATCGCGGTGGCGGGCGAGACCGACGGGCCGGTTGCGCGGCGTGGTGGGAGGACGGAGCGGGGCCCCGCCGGGCCGGCGGGGCCGGGACCGTGGCCCGGGCGGACCTTAGTAGCGCGCCTGAGTCCGGCCGGCTGCGGGCCCCTCCGTCACGTCACAGCGGCGGGCGGATCGGTGGTGACGGTCCGGAGCCGCGGGACCCGGCTCGGGTGGCGGTGGCCGGCCCGAAGCGCGCCGCCCGACCCGCTCCACGGGCCCCAAGACCCGCAAGTCCCCTAGCCGGCGCCGCGGCCCACGCCCGGCCACCGGGGACCCGCCGTTGCGCCGGCCCAGCGGACTTCGGGAGTGCCCGGTGCCGGGACACAGGCGCCCCCGACCGTCCCCCGTCCCATCCCCAGCCCCGACTCCCGTGCCGGGGGGACGGAGGCGCGCTGGTCGGGCCGCGCCTCCAGTCGACGCACGCCACGCCAGCAACCGCCGGAGCTCCGAGCGAGCCGCGTGCGGGGCGGAGCGCGTCGCCGGACGCCCCCGCCGCGGCGCCTGTGGGCGAACTCGAC     
O       AACTTAAGGATCTTTAACTAAATAGATCAAAACTATTGTTATTTTTATCTAAAGTTTACGTATAAAAATTTCTAATAGTATTATGTTTTGTATGAAGTATAATCACTTATTAATAGTAGCTCTGAAAGTTTAAATAGTATGAATAATAACATCTCAAAACTCAGTGCCAATATAATGAAGGTAAGCACAGTGCGATGCAAAATCCAACCTAAGTGAAGCCTAGATGACACTTTCAAATGTTTTTTCATATTTTATTATTGAATATGTCGCAAATGCGTTGAATCTTAAAATTTATTAACCGTAATTTAGTTTTCGAATAGATTTACATTAAGTAACGTAGAATGTTCTATTTCGGTAGATTTAATAATTATTTCTAATTATATATAAGAATATTTTGCCTCTAAGATTTTTAAAAAAACATTAAATACCGCTATTATAAATGTAGAGTTTGAGCTATTATAAAGTTGTTTCTGTAAAGTAAAATTTTATCTATATTAAATTTATTATATTTTCATGAAAAGCATGTTATAGTTTTTGCTTAAATCAAATTAATACGATTTACGATCACTTATAGAAAAAATCGAAAAAGTAATGCCAATTATGTGCAACTTATTGTGAACTAAATAATGAGAAAGATAAGACTCACAATCTTTAATATATTCATTTGCAAATCTTTAGAGATTCATTATAAGTATTATAGTCTGGAGACATTGTTTATTTTTGTAAAATTTATTCTAATAATTCTTGGAATATAATGTTACTCCCAAAGAATATATATGTCGCTTTAATAATTAAAAAAAAAATTGATTCCCACAATTAAATTTATCTAAATTATTAAAAACATTTTTTATGAAAAGAACAACTTGAATTTTACTATTTATAATAGATAAATTAGATAGTGGTTCTCTATCGACTATCTGAAACCTAATTGGAGAATTTTTTAAGTATAACAAGTTATATGACCCTAGATATTATGTAATAGTTTTTAGTTAGGTTTAAATAAGGCATTTGCTAAAGGTAGCTACTTACTTCCTAATAACGCAGAAAACTTAGATTTCCTGTTAGACATCGGAAACTAGACAGACAGCAAAATTATTATGTGTCGCGCTAGTCCCCAGTTTATGTTTGAATTAAGAAAGTAATAGTTTGTGATAAAAGTGCCTTTAATAATAATTGATATACAGCCGTCTATTGGATTGATATATTGGAATCACGTGCAACATCTTCAGCATATACCGACCTCATTGACGGGTCAACAATATAAACATTCGGACCCTTGGACCAACTCTGGCAAATGTCAGATTCTAGTTTGTAGGCGCAAACGGACTGACGCCTATGGATTTGCTAACTCGACTTCGGAATTAAGGTGACAAACCGTAATACTAAATAACAGTACCAGCGACCAAGCATTCAGGGTTCACTCTCGAATATAATGCCCTGTAAAGTACTTAACTACACGTCCTGCCAAATGTGGCCAGCTGACCTACTATCATACTAAAACATGAGTATATAATTCATCCGAACAAAGTTCAAGGCAGGACTGCGCCTCTGAGAAATTTTGGGATCTCTCCCTGACAGGATACAGTAACACGGAAACACAACCATTCTGTGAAGAATGACAGCTCTAGCGCTAACCAGTCCTAACTCTTCTGCGTTAGTCATACCTCGTAAGATTAAATACAGTTAATCAGATAACTAGGGAAGGTTTTCTTAACGACTACCGTGATGCCATCTTTCATATCAATAAAGAGTATGATACTTTTAAGACGCGACCGAATCTATTCTACAGGACTTCGACAAACAGTTCATCCACCGGGTTGAACAGAAAAGATGTGTAAATGAACTCGACTGAATCGGCACGCAGTTAAGGGAATGGAACACTTGAAACCTATTCCAAACTATTACATAGAACACATTATCCTCATAATTATTACTCCTCATGTGGACTAAAGCGGATCGAACAACTAAACTAGAATAAACTAAAATGCTTAGATACAAAAGCATGGGCGCGCGACGCCTGCGTGCATGAGCTACTACGGGACTGGGCGCGTCGTCGGATTTCCCCTTCGGTCGAGGGTCGGTCTCCCGCGAGAAGTTTATACCACTATAGTTGTACGAGCCACACAATCAGCCCCATGGGGGCGGTGTCGGTTTTGGGTTGCAGATGTCTAACTGCAGCTAGGCCCTACGGCGCATTGGGTGGGGCCCCCCAGCTTAGACCCCCCGCTACCCGGTCGGGTGCTGCGGCCTACGAAGGTACATTCGCCACGGGGCCCCGTCGACGGAGCCTACGACCTAGGGCTGCCGCAAGCGAACCCGGCAAGTGGGGGGTCCGTATGTGTCCACTCCCGCGGGCGCGACCCTGCCCGACGCTCTGGATGGTCTCGGTTCTGGGCTCTCAGTTCGACACGGTCTTAGCGCAGTGGCTGCTTGAAGGTGCGTCGGCTCGAACGGGCCAAATCTAATGCCTTCGGCCTCCCCGCACTACCGCATAATGCCGATGGACGCGTGACCTGGTGTCGCGTGTCCTTGCCAGCAGCATAGACTCGATACATCGGAGTCCGAATAGTCCGGTAACCGTATTGCTCACTTGTGGCAACATAATGCCAGTAATATTTGCGCGCGGAACGGTTCCCCTGCGGAGGCCACGGGGGTGGCACGACGAGATCCAGGCCGTCGGGCCGCTTTACCTAGATCCACCGTACAGAGCCAAGTGGAGTCAAAGGGCCCCCTCAAGGGCTCGCAGACCACCAGGCTCACATAGTCCCGGCGAATTCTGTGGGTGACTCCACAGGTTGAGAACGGGAGTCCCGAGGCTTAGGAGAAAAGCGAACCGGCTCTTGCCCCTACATATGTACTTGCAGGCCGATCGCATGTTTTTCCGCCCCGACAAAGAGTCTCGCTTTAACATGAATGGTTAAAGTTATCGCGTCAGCAAACCGACAACCTCCCGTCGGCTAGACCTGCCGTGGGGAGTTTCCGAGCCTGCACGCCGTCACACCTGGGCCCACCCAGACGAGACGTCTCGGCCGCGGCGCTGCCCGCGCGCCGGCCGGGCGGCCGGTGTCGCGGGACCGCGCCCTCGGGGACCGCCGCGGGGGGGGCTGGCGCTCCTGCGGCATCGTGCCGGCCCGCCAGGGGCCGCGCTGTGGGGGGAGCTCGACCCTTCGTCCACTTGAACGGCTCCCCGGTTGGTCCAACTGGCGGGCTCCCGCGCCGCGGGCCCGGCCGGTCGGGCGGCTGGGCAGCCCCGGCGCCCGCGACAGGGGAGGGGCGTCGGCTCCCCCGCCTGAGTGGCCCGCCGCTACCGAGGGCCGGCCGCACGTTTGGCCACCCCTCATGGCGCTGGCCGGCGGCCAAGCCGCGCCCGGCGACGAGCGGGAGCGTGCGCAACGGGCGGCGTGCGGCACGCACGCCGCGACTGGGCGGCCGCCCGGGCCGCTCTGGTCTCGGTGGCGGGCGGGACCGACGGGCCGGTCGCGCGTCGTGGCGGGAGGACGGAGCGGGGCCCCGCGGCCCTGGCGGGGCCTGCGGCCTGGCCCGGGCGGACCTTAGTAGCGCCCCTGAGTCCGGCCGGCTGCGGGCCCCTGCGTCACGTCACAGCGGCGGGCGGTTCGGTGGCGACGGTCCCGAGCCTCGGGGCCCGGCTCGGGCGGCGGTCGCCGGCCCGAACCGCGCCGCCCGACCCGCTGCACGGGCCCGAAGCCCCGCAAGACCCCTAGCCGACGCCGCGGCCCACGCCAGGCCACGGGGGACCCGCTGTCGCGCCGGCACGGCGGACTTCGGGAGTGTCCGGTGCCGGGCCACAGGCGCCCCCGACCGTCCCCCGTCCCATCCCCGGCTGCGATCCCCATGCCGGGGGGACGGCGGCGCGCTGGTCGGGCCGCTCCTCCAGTCGACGCACGCCGCGCCAGCAACCGCCGGAGCTCCGAGCGGGCCGCGGGCGGGGCGGGGCGCGGCGCCGGGCGCCCCCGCCGGGGCGCCTGCGGGCGACCTCGAC     
P       AACTTAAGGATCTTTAACTAAATAAATCAAAACTATTATTATTTTTATCTAAGGTTTGCGTATAAAGATTTCTAATAATATTATGTTTAGTATAAAGTATAATCACTTATTAATAGTAACTCTAAAAATTTAAATAGTATGAATAATAACATCTCAAAACTCAATGCCAATATAATAGAGATGAACACAATGCAATGCAGAATCCAACATAAGTGAAGCCTAGATGACACTTTCAAGTGTTGTTTCATATTTTATTATTAAGTATGTTACGAATGCATTGAATCTTAAAATTTATTAGCCGTAATTTGGTTTTCAAATAGATTTACGTTAAATAACGTAGAGTGTTCTATTTCGATAAATTTAATAATTATTTCTAATTATGTATAAGAATATTTTACCTCTAAGATTTTTAAAAACACATTAAATACCGCTATTATAAATATAGAATTTAAACTATTATAAAGTTATTTCTGTAAAATAGAATTTTATCTATATTTAATTTATTATATTTTCATGAAAAGCATGTTATAATTTTTGCTTTAATCAAATTAATACGGTTTACGATCACTTGTAGAAAAAATCAAAGAAATAATACCAATTATGTGCAACTTATTGTAAACTAAATGATGGAAAAAATAAGACACACAATCTTTGATATATTCATTTGCAAATCTTTAAAAATTCATTGTAAGTATTATAGTCTGAAGAAATTATTTATTTTTGTACAGTTTATTCTAATGATTCTTGGAATATAATGTAACTCCCAAAGAATATATATGTCGCTTTAATAATTAAAAAAAAAATTGATTCCCGCAATTAAATTTATCTGAGTTATTAAGAACATTTTTTATGAAAGGAACAACTTGAATTTTGCTATTCATAATAGATAAATTAGATAATGGTTCTCTATCAACTATCTGAAACCTGATTGGAGAATTTTTTAAGTATAACAAATTATATGACCCTAAATATTGTGTAATAATTTTTAGTTAAGCTTAAATAAGGTATTTGTCAAAAATAGCTACTTGCTTTTCAATTACGCAAAAAACTTAGATTTCCTGTTAGACATCGAAAACTACACAAGCAGCAAAACTGCTGTGTGTCGCGCTAGTCACCAGTTTATATTTCAATTAAAGAAGTAATAGGTTGTGATGGAAGTACCTTTAGTAATAATTAATATACAGCCGTCTATTGGACTGATATATTTGGATCGCATGCAACTTCTTCAGCATATACCGACCTTATTGACGGGTCAACAATATAAACACTCGGCCCCCTGAACCAACTTTGGCAAATGTTAGATTTTAGTCCGTAGGCGTAAACGGACTGGCGCCTATGGGTCCGCTAACTCGACTTCGGAGCTAAGATAACAAACCGTAATATTCAATAACAGCGCCAGCGACCAAGCATTCTGGGTTCATACTCGAGCACAACGTCCTGCAAAGTACTTCACTACAGGCCCTACCAAATGCGGCCAGTTGACCTACTATCATATTGAAACATGAGTATATAGTTCATCCGACTAAAGCTCAAAGCAAGATTGCGCTTCTGAGAAATTTTATGATCTCTCCCTGACAGGATACAGTAACAGGGAAATACAACCATCCTGCAAAGAATGATGGTTCTAGCGCTAACTGGTCCCAACCCTTCTGCGTCAATCACAGTTCGAAGGATTAAATATAATTAATTAGGCAACTAGGGAAGGTTTTCTTAATGCATATCGTGATGCTATCTTCTATACCAATAAAGAATATGCTACTTTTAAACCGCGACTGAATCTATTCTACAGGACTTCGTCAAACAGTCTGTCCACTGGGTTCAACAGAAAAAGTGTGTAAGTGAACTCAACTTAAGAGGCCCGTAGTTAGGGGAATAGAACACTTGAATTCTATCCCAAACTGTTACATAGAACACATTATTCTCATAATTGTTACTCCTCATGTGAACTAAAGTAGCTCGAACAAATAAACTAGAATAAATTAAAGTGTTCAGATACCAAAGCATGGGCCCGCCACGCCTACGTGCATGAGCTACCACGGGACTGGGCGCGTCGTCGGATTTCCTCTTCAGTCGAGGGTCGGTCTCCCGCGAGAAGTTGAAGCCCACATTGTTGTATGAGTCACACGATCAGCCCCATAGAGGCGCTGTCGGTTTTAAGTTGCAAATGTCTAACTGCGGCTAGGCCCTACAGCACATTAGGGGGGGCCCCCCAGTTCAAACTCCCCGCTACCCTGTGGGCTGCTCCTGCCTACGAAGGCACACTCGCCACGAAGCCCCGTCGACGGTGTCTACGACCTAGGGCTGCCGCAAGCGAACCCGGCAAGCGGGGGATCCGTCTGTGTCCACTCTTGCGGGCGTGACCCTGCCCGTCGCTCTGGATGCTCTCGGTTCTGGGCTCCCAGTTCAACACGGTCTTAGGGCAGCGGCCAGTTGAAGGTGCGTCGGCTCGAACGGTCCAAATCTAATGCTTTCGGTCTCCCCTCACTACCCCAAAATGCCGATGGGCGCGTGACCTGGTGTCGCGTGCCCTTACCAGCAGCATATGCTCGACACACGGAAGTCCGAGCAGTCCGGTAATCGTATTGCGTACTTGTGGCAACATGATGCCAATAATATTTGCGCACGAAGCGATTCCCCTGCGGAGGCCACGAGGGTGGCATGACGAAGTCCAGGCCATCGGGCCGCTTTACCTGGGGCCACCGTATAGAGCTAAGTGGATTCAGAAGGCCCCCTCGAGGGCTCGCAGACCACCAGGCTCACACAGTCCCGGCGAGTTCTGTGGGTGACTCCACAGGTTGAGTACGGGAGTCCCGAGGCTTAGGAGAAAGGTAAACTGACTCCTACCCCTACAGATGTACTTGCAAGTCGATCGCAGGTTTTTCCGCCCCGACAAAGGGTCTCGCCGTAACATGAATGGCTAAAGTTGTCGCGGCAGCAAACCGATAGCCTCCCGTCGGGTAGACCTGCTGTGGAGAGTTTCAGAGCTTGCATGCCGTCACACCTCGGCCCAACCAGACGGGACATCGCGGCCGGGGCGCGGCCCGCGCGCCGGCCGGTCATCCGGTGTCGCGGGGCCGCGCCCCCGAGGACCGCCGTGGGGGGGGCTGGCGCTCCGGCGGCATCGTGCCGGCCCGTCAAGGGCCGCGCTGTGGGGGGCGGTCGTCCCCTCGCCCAGTTTAACGGCTCCCCGGTCTGTCCAACTGGCGGGCTCACGCCCCGCGCGCCGGGCCGGTCGGGCGGCTGGGCAACCCCGGCGCCCGAGACAGGGGGGGGGCGCCGGCTCCCCCGACTTGGTGGCCCGCCGCTCTCGAGGGCCGACCGCACGTTTGGCCGCCCCGCCCGGCGCTGGCCGGCGGCCCAGCCGCGCCCGGCGACCAGCGGGAGCGTGCGCAACGTACGGCGTGCGGCACGCACGCCGCGACTGAGCGGACGCCCGGGCCGCTCTGTTCTCGGTGGCGGGCGACACCGACGGCCCGGTCGCGCGGCGTGGTGGGAGGACGGAGCGGGGCCCCGCGGCTCCGGCGGGGCCCGCGCCGTGGCCCGGGCGGACCTTAGTACCGCGCCTGAGTCCGGACGCCTGCGGGCCCCTCCGTCACGTCATAGCGGCGGGCGGCTCGGTGGCAACGGTCCCGAGCCGCGGGGCCCGGATCGGGCGGCGGTGGCCCGCCCTAAGCGCGCCGCCCGACCCGCTGCACGGGCCCTAAGCCCCGCAAGCCCCCTAGCCGTCGCCGCGGCCCACGCCAGGCCACCGGGGACCCGCCGTTGCCCCGGCACGGCGGACTTCGGGAGTGTCCCGTGCCGGGACACAGGCGCCCCCGACCGTCCCCCGTCCCATCCCCACCTGCGACCCGCGTGCCGGGGGGACGGAGGCGCGCTGGTCGTGCCGCTCCTCCAGTCGACGCACGCCACGCCAGCAACCGCCGGAGGTCCAAGCGAGCCGCGCGCGGGGCGGGTCGCGCCGCCGGGCGCCCCCGCCGGCGCGCCTGCGGGCGACCTCCAC     
