# Supplementary material for: A simple method for data partitioning based on relative evolutionary rates
Source: PeerJ. 2018 Aug 28;6:e5498. doi: 10.7717/peerj.5498 (PMC6118207; doi:10.7717/peerj.5498)
Supplement: Data S2 — The datasets are provided in the PHYLIP format, together with the RAxML style partition definitions for the best partitioning strategy. [file peerj-06-5498-s003.txt]

Arctiina

113 5809
BULDOR001_Parasemia_plantaginis          TTGGCAGTTCTATGAAAAGTGTTGGAGAAGTTATGTCAATAGGGAGAAACTTTGAAGAAGCTTTTCAGAAAGCGTTGAGAATGGTTGATGAAAATGTTAAGGGTTTTGACCCAAACATTAAAAAAGTAAACGAAGGTGAATTAAGTGAACCAACCGATAAGCGAATGTTTGTCTTAGCTGCAGCTTTAAAAGACGGATATACAGTAGAAAGACTATATGAATTAACTAAAATAGATAAATGGTTTTTAGAAAAGTTTAAAAATATCATCGATTATTATAATATATTACATATTTTGAAAAAAGTAAAGCAAATTGGATTTTCTGATAAACAGATAGCTGCTGCAGTTAAAAGCACTGAAGTTGCTGTCCGAAAATTAAGAGAAGAGTACAAAATTACTCCATCCGTGAAACAAATTGATACTGTAGCAGCTGAATGGCCAGCATCAACTAACTACCTGTATCTTACTTATAATGGTAGCACGCATGACTTAGAGTTTCCTGGCGGATTTATCATGGTCTTGGGTTCCGGAGTCTATCGCATAGGAAGTTCGGTTGAATTTGATTGGTGTGCAGTAGGATGTTTAAGAGAGCTTAGAAATCAAGGCAAAAAGACAATTATGATAAATTACAATCCTGAAACAGTCAGTACCGATTATGATATGAGTAACCGTCTGTATTTCGAAGAAATTTCTTTTGAAGTTGTTATGGATATATATAATATAGAACATCCTGATGGAGTAATTTTATCTNNNNNTTATATTTTATTTTTGGAATTTGAGCAGGAATAGTAGGAACTTCATTAAGTTTANNNNNTCGAGCTGAATTAGGAAATCCTGGATCTTTAATTGGTGACGATCAAATTTATAATACTATTGTAACAGCACATGCCTTTATTATAATTTTTTTTATAGTAATACCTATTATAATTGGAGGATTTGGTAATTGATTAGTTCCTTTAATATTAGGTGCCCCTGATATAGCTTTCCCCCGAATAAATAATATAAGTTTTTGACTTTTACCCCCATCATTAACCTTATTAATTTCAAGAAGAATCGTAGAAAATGGAGCAGGAACAGGATGAACAGTTTACCCCCCACTTTCTTCTAATATTGCTCATGGAGGAAGATCTGTCGATTTAGCTATTTTTTCTTTACATTTAGCAGGAATTTCATCAATTTTAGGTGCTATTAATTTTATTACAACAATTATTAATATACGATTAAATAATTTATCATTTGATCAAATACCATTATTTGTTTGAGCTGTAGGAATTACAGCATTTTTATTACTTTTATCACTCCCTGTTTTAGCTGGAGCTATTACTATATTACTAACAGATCGAAATTTAAATACATCATTCTTTGATCCTGCTGGAGGAGGAGATCCTATTCTTTATCAACATTTATTTTGATTTTTTGGTCACCCAGAAGTTTATATTTTAATTTTACCAGGATTCGGAATAATTTCTCATATTATTTCTCAAGAAAGAGGGAAAAAAGAAACTTTTGGTTGTTTAGGTATAATTTACGCTATATTAGCTATTGGATTATTAGGATTTATTGTTTGAGCACATCATATATTTACTGTAGGAATAGATATTGATACACGAGCATATTTCACTTCAGCGACTATAATTATTGCTGTACCTACAGGAATTAAAATTTTTAGTTGATTAGCAACTTTCCATGGAACTCAAATTAATTATTCCCCTTCAATTATATGAAGATTAGGATTTGTATTTTTATTTACTGTAGGGGGATTAACAGGTGTAATTTTATCTAATTCATCAATTGATATTACATTACATGATACTTATTATGTAGTAGCCCATTTTCATTATGTTCTTTCAATAGGAGCTGTATTTGCAATTATAGGAGGCTTTATTCATTGATATCCACTATTTACTGGATTATATATAAATACATTTTTACTAAAAATTCAATTCTTTGTTATATTTATTGGTGTAAATTTAACTTTTTTCCCTCAACATTTCTTAGGATTAGCTGGAATACCTCGTCGCTATTCTGATTATCCAGATTCTTATATTTCTTGAAATATTATTTCTTCTTTAGGATCCTATATTTCATTATTAGCAGTTATATTTATATTAATTATTATTTGAGAATCAATAATTAATCAACGAATCGCTTTATTCTCATTAAATATACCCACCTCAATTGAATGATATCAAAATTTACCTCCTGCTGAACATTCATATAATGAACACACGTCGACTCCGGCAAGTCCACAACCACCGGCCACWTGATTTACAAATGCGGTGGTATCGACAAGCGTACCATCGAAAAGTTCGAGAAGGAAGCCCAGGAAATGGGTAAGGGTTCCTTCAAATACGCCTGGGTGTTGGACAAATTGAAGGCTGAGCGTGAACGTGGTATCACAATCGATATTGCTTTGTGGAAGTTCGAGACCGGCAAATACTATGTCACCATCATCGACGCCCCTGGACACAGAGATTTCATCAAGAACATGATCACTGGTACCTCACAGGCCGATTGTGCTGTACTTATCGTTGCTGCTGGTACCGGTGAATTCGAAGCAGGTATCTCCAAGAACGGACAGACCCGTGAGCACGCTCTGCTCGCTTTCACGCTCGGTGTCAAACAACTCATCGTTGGTGTGAACAAAATGGACTCCACTGAGCCTCCCTACAGCGAGCCCCGTTTCGAAGAAATCAAAAAAGAAGTGTCCTCTTACATCAAAAAGATCGGATACAACCCCGCTGCTGTCGCTTTCGTACCCATTTCTGGATGGCACGGAGACAACATGTTGGAGGCCTCTACCAAAATGCCTTGGTTCAAGGGATGGAATGTGGAGCGCAAGGAAGGCAAGGCTGAAGGTAAGTGCCTCATCGAGGCCCTTGACGCCATCCTGCCCCCTGCTCGCCCCACCGACAAAGCCCTCCGTCTTCCCCTTCAAGACGTCTACAAAATCGGTGGTATTGGTACAGTGCCCGTAGGCCGTGTTGAAACTGGTATTCTTAAACCTGGTACCATCGTCGTCTTCGCACCTGCCAACATCACCACTGAAGTTAAGTCTGTGGAGATGCACCACGAAGCTCTCCAGGAAGCCGTACCCGGAGACAATGTTGGTTTCAACGTAAAGAACGTATCAGTCAAAGAATTGCGTCGTGGTTACGTCGCTGGCGACTCCAAGAACAACCCACCCAAAGGCGCTGCTGACTTCACCGCACAGGTCATTGTACTCAACCACCCTGGTCAAATCTCAAACGGTTACACACCAGTTTTGGATTGCCACACAGCTCACATTGCCTGTAAGTTCGCCGAAATTAAAGAAAAAGTCGACCGTCGTACTGGTAAATCTACTGAAGATAACCCTAAATCCATTAAATCTGGAGATGCTGCCATTGTCAACCTGGTTCCTTCCAAGCCTCTATGTGTAGAGTCCTTCCAGGAATTCCCTCCCCTCGGACGTTTCGCTGTGCGTNNNTTTCTGCCCCAAGTGCCGACGCTCCCATGTTCGTAGTTGGAGTTAACCTTGATGCCTACGATCCTTCTTTCAAGGTTATTTCTAACGCATCTTGCACCACCAACTGCCTTGCTCCCCTCGCTAAGGTTATTCATGACAACTTCGAAATTGTTGAGGGTCTGATGACCACAGTGCATGCAACCACTGCTACCCAGAAAACAGTTGATGGACCCTCTGGAAAACTGTGGCGTGATGGTCGTGGTGCTCAACAGAATATCATTCCTGCCTCCACTGGAGCCGCTAAAGCCGTAGGCAAAGTAATTCCGGCTTTGAATGGAAAGCTGACTGGTATGGCTTTCCGAGTTCCAGTCGCSAACGTATCTGTAGTAGATCTGACAGTCCGCCTGGGTAAGGCAGCTAGCTACGATGCTATCAAACAAAAGGTCAAGGAAGCCGCTCAGGGTCCTTTGAAGGGTATCCTCGACTACACCGAGGARCAGGTCGTATCTTCTTGCGCTACTATTACGCCTGATGAGAAGAGAGTTGAAGAATTTAAGCTCAAGAAGATGTGGAAGAGTCCTAATGGGACAATTCGTAACATTCTTGGAGGTACAGTATTCAGGGAAGCTATTATCTGCAAGAATATTCCCCGTCTTGTAACTGGCTGGGACAAGCCTATTATTATTGGTCGTCATGCTCACGCTGATCAATATAAAGCAACTGACTTTGTTGTACCTGGTGCTGGCACACTTGAACTCATTTTCAAGCCCGCCTCAGGAGACCCTGTTATCAAACATGTTGTTAATGAGTACAAAGGCCCCGGAGTCGCTATTGGCATGTTCAACACTGATGCATCTATCATTGACTTCGCACATTCGTCGTTCAAGTACGCTCTTGACAGGAAGTATCCCCTCTACCTCAGTACCAAGAATACTATTCTTAAGAAATACGATGGCCTCGAAGGAGTGGTAATGGAGCTGGCTGATTGCGCCTTACCCCTGCTTGCYGGTGTCTTGCCKACTTGCAAACCTGAGGAAGCCTTCAAAGATGTTGCTGCTGCGTTTTTAGTTGGAGCCATGCCCAGGAAAGARGGCATGGAAAGGAAAGACCTCTTGGCTGCAAATGTTCGTATTTTCAAAGAACAAGGTCAAGCTTTAGACAAAGTAGCACGTAAGGATGTCAAAGTTYTAGTTGTTGGCAATCCTGCTAACACSAATGCTCTCATTTGTTCCAAGTACGCTCCATCTATTCCAAAAGARAATTTYACTGCTATGACTCGTCTTGACCAAAACCGTGCCTCGTCACAATTGGCTGCRAAATTAGGTGTACCAGTACAGAATGTAAAAAATGTAATCATTTGGGGCAGCATGGCTGTTGACAGCATGCCATTGCCCCAGCCCGCCGATATTCCCGAAATTAAACTTTTCGGAAGATGGAGTTGTTACGACGTTCAAGTGTCCGACATGTCTCTTCAGGATTACATCTCTGTTAAAGAAAAGTACGCGAAGTACTTGCCTCACTCCGCTGGAAGGTATGCACACAAACGTTTTCGTAAAGCTCAGTGCCCTATTGTTGAGCGTCTGACCAACTCACTTATGATGCACGGCCGCAATAATGGCAAAAAGCTGATGGCTGTCAGGATTGTGAAGCACGCCTTTGAAATTATTCATTTGCTCACTGGTGAGAACCCTCTGCAAGTTCTTGTGACTGCCATCATCAACTCTGGACCCCGTGAAGACTCAACTAGGATTGGTCGTGCTGGTACAGTTCGGCGACAGGCTGTTGACGTTTCTCCTCTGCGTCGTGTGAACCAGGCTATCTGGTTATTGTGCACGGGTGCACGTGAAGCTGCTTTCCGTAACATCAAGACTATTGCCGAGTGTGTAGCTGATGAACTCATCAACGCAGCTAAGGGTTCATCAAACTCTTATGCCATCAAGAAAAAGGATGAGTTGGAGCGTGGTGCACCGTCAAGACCTGCTGGATGAGGCTGCCCAGTTTTCGCTCTGTCGGTGACGCGTTGAAGGACCGCTTCGATGGCGCTTCTCGGGTCATGATGCCAAACACAGACCTGGAAGTTCCGGCCCAACGCAACGACGCAGTACCGCACAGGGTKCCTCGAAGAGACAGATATAGGTTCCAGCTCCGGCCTCATAATCCAGACCATAAATCACCGGGAGCTAAAGATCTTGTCTATTTGGAATCTTCACCAGGATTCTGCGAAAAGAATCCTAGACTAGGTATTCCCGGTACACATGGGCGTGCCTGCAACGACACGAGTATCGGTGTCGACGGCTGCGACCTTATGTGCTGCGGTCGAGGGTATCGGACGGAGACGATGTTCGTTGTGGAGAGGTGCAAC
BMEN11RU2_Borearctia_menetriesi          TTGGCAGTTCCATGAAAAGTGTTGGAGAAGTTATGTCAATAGGAAGAAACTTTGAAGAAGCTTTTCAGAAAGCGTTGAGAATGGTTGATGAAAATGTAAATGGATTTGACCCAAACATTAAAAAAGTAAACGAAGGTGAATTAAGTGAACCAACCGATAAGCGAATGTTTGTCTTAGCTGCTGCTTTAAAAGACGGATATACAGTAGAAAGACTGTATGAATTAACTAAAATAGATAAATGGTTTTTAGAAAAGTTTAAAAATATCATAGATTATTATAATACATTAAATATTTTGAAAAAAGTAAAGCAAATTGGATTTTCTGATAAACAGATAGCTGCTGCAGTTAAAAGCACTGAAGTTGCGGTCCGAAAGTTAAGGGAAGAATACAAAATTACTCCATCCGTAAAACAAATCGATACTGTAGCAGCTGAATGGCCAGCATCAACTAACTACCTATATCTTACTTATAATGGTAGCACGCATGACTTAGAGTTTCCTGGCGGATTTATCATGGTCTTGGGTTCCGGAGTCTATCGCATAGGAAGTTCGGTTGAATTTGATTGGTGTGCAGTAGGGTGTCTAAGAGAGCTTAGAAATCAAGGCAAAAAGACAATTATGATAAATTACAATCCTGAAACAGTCAGTACCGATTATGATATGAGTGACCGTCTATATTTTGAAGAAATTTCTTTTGAAGTTGTTATGGATATATATAATATCGAACATCCTGATGGAGTAATTTTATCTGAACATTATATTTTATTTTTGGAATTTGAGCAGGAATAGTAGGAACTTCTTTAAGATTATTAATTCGAGCTGAATTGGGAAATCCTGGATCTTTAATTGGAGATGATCAAATTTATAATACTATTGTAACAGCACATGCTTTTATTATAATTTTTTTTATAGTTATACCTATTATAATTGGAGGATTTGGAAATTGATTAATTCCTTTAATATTAGGAGCCCCTGATATAGCTTTCCCTCGAATAAATAATATAAGTTTTTGACTTTTACCCCCATCATTAACTTTACTAATTTCAAGAAGAATTGTAGAAAATGGAGCAGGTACAGGATGAACAGTTTACCCCCCACTTTCTTCTAATATTGCTCATGGAGGAAGATCTGTTGATTTAGCTATTTTCTCCTTACATTTAGCTGGAATTTCTTCAATTTTAGGTGCTATTAATTTTATCACTACAATCATTAATATACGATTAAATAATTTAATATTTGATCAAATACCTTTATTTGTTTGAGCTGTAGGAATTACAGCTTTTTTATTACTTCTCTCACTTCCTGTATTAGCAGGAGCTATTACTATATTATTAACAGATCGAAATTTAAATACATCATTTTTTGACCCTGCCGGAGGAGGAGATCCTATTCTCTACCAACATTTATTTTGATTTTTTGGNNNTCCAGAAGTTTATATTTTAATTCTCCCAGGATTTGGAATAATTTCTCATATTATTTCTCAAGAAAGNNNNNAAAAAGAAACTTTTGGTTGTTTAGGAATAATTTATGCTATATTAGCTATTGGTTTATTAGGATTTATTGTTTGAGCACATCATATATTTACTGTAGGTATAGATATTGATACACGAGCATATTTTACTTCAGCAACTATAATTATTGCTGTTCCTACGGGAATTAAAATTTTTAGATGATTAGCAACTTTCCATGGAACTCAAATTAATTACTCACCTTCAATTTTATGAAGATTAGGATTTGTATTTTTATTTACTGTAGGGGGACTAACAGGTGTAATTTTATCTAATTCATCAATTGATATTACTTTACATGATACTTATTATGTTGTAGCTCATTTTCATTACGTTCTTTCAATAGGAGCTGTATTTGCTATTATTGGGGGATTTATTCATTGATATCCATTATTTACAGGATTGTCTATAAATCCTTTCTTATTAAAAATTCAATTTTTTATTATATTTATTGGTGTAAATTTAACTTTTTTTCCACAACATTTTCTAGGGTTAGCCGGTATACCTCGTCGTTATTCTGATTATCCAGACTCTTACATTTCTTGAAATATTATCTCTTCTTTAGGTTCTTATATTTCTTTATTAGCAGTTATATTTATATTAATTATTATTTGAGAATCAATAATTAATCAACGAATTGCCTTATTTCCATTAAATATATCATCTTCAATTGAATGATATCAAAATTTACCTCCTGCTGAACATTCATATAATGAACACACGTCGACTCCGGCAAGTCCACAACCACCGGCCACTTGATTTACAAATGCGGTGGTATTGACAAGCGTACCATCGAAAAGTTCGAGAAGGAAGCCCAGGAAATGGGTAAGGGATCCTTCAAATACGCCTGGGTGTTGGACAAATTGAAGGCTGAGCGTGAACGTGGTATCACAATCGATATCGCTTTGTGGAAGTTCGAGACCGGCAAATACTATGTTACCATCATCGACGCCCCTGGGCACAGAGATTTCATCAAGAACATGATCACTGGTACCTCACAGGCTGATTGTGCTGTACTCATTGTTGCTGCTGGTACTGGTGAATTTGAAGCAGGTATCTCAAAGAACGGACAGACCCGTGAGCACGCTCTGCTCGCTTTCACGCTCGGTGTCAAGCAACTCATCGTTGGTGTGAACAAAATGGACTCCACTGAGCCTCCCTACAGCGAGCCCCGTTTCGAAGAAATCAAAAAAGAAGTGTCCTCTTACATCAAAAAGATCGGATACAACCCCGCTGCTGTCGCTTTCGTACCCATTTCTGGATGGCACGGAGACAACATGTTGGAGGCCTCTACCAAAATGCCTTGGTTCAAGGGATGGATGGTTGAGCGCAAGGAAGGCAAGGCTGAAGGTAAGTGCCTCATCGAGGCCCTTGACGCCATCCTGCCCCCTGCTCGCCCCACCGACAAAGCCCTGCGCCTTCCCCTTCAAGACGTCTACAAAATCGGTGGTATTGGTACAGTGCCTGTAGGCCGTGTTGAAACTGGTATCCTTAAACCTGGTACCATCGTCGTCTTCGCACCTGCCAACATCACCACTGAAGTTAAGTCTGTGGAGATGCACCACGAAGCTCTCCAGGAAGCCGTACCCGGAGACAATGTTGGTTTCAACGTAAAGAACGTATCAGTCAAAGAATTGCGTCGTGGTTACGTCGCTGGCGACTCCAAGAACAACCCACCCAAAGGCGCTGCTGACTTCACCGCACAGGTCATTGTACTCAACCACCCTGGTCAAATCTCAAACGGTTACACACCAGTTTTGGATTGCCACACAGCTCACATTGCCTGTAAATTCGCCGAAATTAAAGAAAAAGTAGACCGTCGTACTGGTAAATCTACTGAAGATAATCCCAAATCCATCAAATCTGGAGATGCTGCCATTGTCAACCTGGTTCCTTCCAAGCCTCTTTGTGTAGAGTCCTTCCAGGAATTCCCTCCCCTCGGACGTTTCGCTGTGCGTTCATTTCTGCCCCAAGTGCCGACGCTCCCATGTTCGTAGTTGGAGTTAACCTTGATGCCTACGATCCTTCTTTCAAGGTTATTTCTAACGCATCTTGCACCACTAACTGCCTGGCTCCCCTCGCTAAGGTAATTCATGACAACTTCGAAATTGTTGAGGGTCTGATGACCACAGTGCATGCAACCACTGCTACCCAGAAAACAGTTGATGGACCCTCTGGCAAACTGTGGCGTGATGGTCGTGGTGCTCAACAGAATATCATTCCTGCCTCCACTGGAGCCGCTAAAGCCGTAGGCAAGGTAATTCCGGCTTTGAATGGCAAGCTGACTGGTATGGCTTTCCGAGTTCCAGTCGCTAACGTATCTGTAGTAGATCTGACAGTTCGCCTGGGTAAGCCAGCTAGCTACGATGCTATCAAACAAAAGGTTAAGGAAGCCGCCGAGGGTCCTTTGAAGGGTATCCTCGATTACACTGAGGAGCAGGTCGTATCTTCTTGCGCTACTATTACGCCCGATGAGAAGAGAGTTGAAGAATTTAAGCTCAAGAAGATGTGGAAGAGTCCTAATGGGACAATCCGTAACATTCTTGGAGGTACAGTATTCAGGGAAGCCATTATCTGCAAGAACATTCCCCGTCTTGTAACTGGCTGGGACAAGCCTATTATTATTGGTCGTCATGCTCACGCTGATCAATATAAAGCAACTGACTTTGTTGTACCTGGTGCTGGCACACTTGAACTCATTTTCAAGCCTGCCTCAGGMGACCCCGTTATCAAGCATGTTGTTAATGAGTACAAAGGCCCCGGAGTCGCTATTGGCATGTTCAACACTGACGCATCTATCATTGACTTCGCTCACTCGTCGTTCAAGTACGCACTTGACAGGAAGTATCCCCTCTACCTCAGTACTAAGAATACTATTCTTAAGAAATACGATGGCCTCGAAGGTGTGGTAATGGAGCTGGCGGATTGTGCCTTACCCCTGCTTGCTGGTGTTTTGCCTACTTGCAAACCTGAGGAAGCCTTCAAAGATGTTGCTGCTGCATTTTTAGTTGGAGCCATGCCCAGGAAAGAAGGCATGGAAAGGAAAGACCTCTTGGCTGCAAATGTTCGTATTTTCAAAGAACAAGGTCAAGCTTTAGACAAAGTAGCACGTAAAGATGTCAAAGTTCTAGTTGTTGGCAATCCTGCTAACACCAATGCTCTTATTTGTTCCAAGTATGCTCCATCTATTCCAAAAGAAAATTTTACTGCTATGACTCGTCTTGACCAAAACCGTGCCTCATCACAATTGGCTGCGAAATTAGGTGTACCAGTACAGAATGTAAAAAATGTAATCATTTGGGGCAGCATGGCTGTTGACACCATGCCATTGCCCCAGCCCGCTGATATTCCCGAAATTAAACTTTTCGGAAGATGGAGTTGTTACGACGTTCAAGTGTCCGACATGTCTCTTCAGGATTACATCTCTGTTAAAGAAAAGTACGCGAAGTACTTGCCTCACTCCGCTGGAAGGTATGCACACAAACGTTTCCGTAAAGCTCAGTGCCCCATTGTTGAGCGTCTGACCAACTCACTTATGATGCACGGCCGCAACAATGGCAAAAAGCTGATGGCTGTGAGGATTGTAAAGCACGCCTTCGAAATTATTCATTTGCTCACTGGTGAGAACCCTCTGCAAGTTCTTGTGACAGCCATCATCAACTCTGGTCCCCGTGAAGACTCCACTAGGATTGGTCGTGCCGGTACAGTTCGGCGACAGGCTGTTGACGTTTCCCCTCTGCGTCGTGTGAACCAGGCTATCTGGTTATTGTGCACGGGTGCACGTGAAGCTGCATTCCGTAATATCAAAACTATTGCTGAGTGTGTAGCTGATGAACTCATCAACGCAGCTAAGGGTTCATCAAACTCTTATGCCATCAAGAAAAAGGATGAGTTGGAGCGTGGTGCACCGTCAAGACCTGCTGGATGAGGCTGCCCAGTTTTCGCTCTGTCGGTGACGCGTTGAAGGACCGCTTCGATGGCGCTTCTCGGGTCATGATGCCAAACACAGACCTGGAAGTTCCGGCACAACGCAACGACGCAGTACCGCACAGGGTGCCTCGAAGAGACAGATATAGGTTCCAGCTCCGGCCTCATAATCCAGACCATAAATCACCGGGAGCTAAAGATCTTGTCTATTTAGAATCTTCACCAGGATTCTGCGAAAAGAATCCAAGACTAGGTATTCCCGGTACACATGGGCGTGCCTGCAATGACACGAGTATCGGTGTCGACGGCTGCGACCTTATGTGCTGCGGTCGAGGGTATCGGACGGAGACGATGTTCGTTGTGGAGAGGTGCAAC
MM08356_Rhyparia_purpurata               TTGGAAGCTCTATGAAAAGTGTTGGAGAAGTTATGTCAATAGGAAGGAACTTTGAAGAAGCTTTTCAGAAAGCGTTGAGAATGGTTGATGAAAATGTTAATGGWTTTGACCCAAACATTAAAAAAGTAAACGAGGGTGAATTAAGTGAACCAACCGATAAGCGAATGTTTGTCTTAGCTGCCGCTTTAAAAGATGGATATACAGTAGAAAGACTGTATGAATTAACTAAAATAGATATATGGTTTTTAGAAAAGTTTAAAAATATCATTGATTATTATAATACATTAAATATTTTGAAAAAAGTAAAGCAAATTGGATTTTCTGATAAACAGATAGCTGCTGCAGTTAAAAGCACTGAAGTTGCTGTCCGAAAATTAAGGGAAGAATACAAAATTACTCCATCCGTAAAACAAATCGATACTGTAGCAGCTGAATGGCCAGCATCAACTAACTACCTGTATCTTACTTATAATGGTAGCACGCATGATTTAGAGTTTCCTGGTGGACTTATCATGGTTTTGGGTTCCGGAGTCTATCGTATAGGAAGTTCGGTTGAATTTGATTGGTGTGCAGTAGGGTGTCTAAGAGAGCTTAGAAATCAAGGCAAAAAGACTATTATGATAAATTACAATCCAGAAACGGTCAGTACCGATTATGATATGAGTGATCGTCTATATTTYGAAGAAATTTCTTTTGAAGTTGTCATGGATATATATAATATTGAACATCCTGATGGAGTTATTTTATCTGAACATTATATTTTATTTTTGGAATTTGAAGAGGAATAGTTGGAACCTCTCTAAGACTATTAATTCGTGCAGAATTAGGAAATCCTGGATCTTTAATTGGAGATGATCAAATTTATAATACTATTGTAACAGCACATGCTTTTATTATAATTTTTTTTATAGTTATACCTATCATAATTGGAGGATTTGGTAATTGATTAGTTCCTTTAATATTAGGAGCTCCTGATATAGCTTTCCCTCGAATAAATAATATAAGTTTTTGACTTCTCCCCCCATCATTAACTTTATTAATTTCAAGAAGAATTGTCGAAAATGGAGCAGGAACAGGATGAACAGTTTACCCGCCCCTCTCATCTAATATTGCTCATGGTGGAAGATCAGTAGATTTAGCTATCTTTTCCCTACATTTAGCAGGAATTTCTTCAATTTTAGGAGCTATTAATTTTATTACTACAATTATTAATATACGATTAAATAATTTATCATTTGATCAAATACCTTTATTTGTATGAGCTGTAGGAATTACAGCTTTTTTATTACTTCTTTCTCTCCCTGTTTTAGCTGGAGCTATTACTATATTATTAACTGATCGAAATTTAAATACATCATTTTTTGATCCTGCTGGAGGGGGAGATCCTATCCTTTATCAACATTTATTTTGATTTTTTGGACATCCAGAGGTATATATTTTAATTTTACCAGGATTTGGAATAATTTCTCATATTATTTCACAAGAAAGAGGAAAAAAAGAAACTTTTGGTTGTTTAGGGATAATTTATGCTATATTAGCTATTGGATTATTAGGATTTATTGTTTGAGCTCATCATATATTTACTGTAGGAATAGATATTGATACTCGAGCATATTTTACTTCAGCAACTATAATTATTGCAGTTCCTACAGGAATTAAAATTTTTAGTTGATTAGCTACTTTTCATGGAACTCAAATTAATTATTCACCTTCAATTTTATGAAGATTAGGATTTGTATTTTTATTTACCGTAGGGGGATTAACAGGAGTAATTTTATCTAATTCATCAATTGATATTACTCTTCATGATACTTACTATGTAGTAGCACACTTTCATTATGTTCTTTCAATAGGAGCTGTATTTGCTATTATAGGAGGATTCATTCATTGATATTCTTTATTTACTGGACTATCTATAAATCCTTTCTTATTAAAAATTCAATTCTTTGTTATATTTATTGGTGTAAATTTAACCTTTTTTCCTCAACATTTTTTAGGATTAGCTGGTATACCTCGACGTTATTCCGATTATCCAGATTCTTATATTTCCTGAAATATTGTTTCTTCTTTAGGTTCTTATATTTCATTATTAGCAGTTATATTTATATTAATTATTGTATGAGAATCAATAATTAATCAACGAATTGCTTTATTCCCATTAAACATACCTTCCTCAATTGAATGATATCAAAGTTTACCTCCTGCTGAACATTCATATAATGAACACACGTCGACTCCGGCAAGTCCACAACCACCGGCCACTTGATTTACAAATGCGGTGGTATCGACAAGCGTACCATCGAAAAGTTCGAGAAAGAAGCCCAGGAAATGGGTAAGGGTTCCTTCAAATACGCCTGGGTATTGGACAAATTGAAGGCTGAGCGTGAACGTGGTATCACAATCGATATTGCTTTGTGGAAGTTTGAGACCGCCAAATACTATGTCACCATCATYGATGCCCCTGGACACAGAGATTTCATCAAGAACATGATCACTGGTACCTCACAGGCCGACTGTGCTGTGCTCATCGTCGCTGCTGGTACTGGTGAATTCGAAGCAGGTATCTCCAAGAACGGACAGACCCGTGAGCACGCTCTGCTCGCTTTCACGCTCGGTGTCAAGCAACTCATCGTTGGTGTGAACAAAATGGACTCCACTGAGCCTCCCTACAGCGAGCCCCGTTTCGAAGAAATCAAAAAAGAAGTGTCCTCTTACATCAAAAAGATCGGATACAACCCCGCAGCTGTCGCTTTCGTACCCATTTCTGGATGGCACGGAGACAACATGTTGGAGGCCTCTACCAAAATGCCTTGGTTCAAGGGATGGATGGTTGAGCGCAAAGAAGGCAAGGCTGAAGGTAAGTGCCTCATCGAGGCCCTTGACGCCATCCTGCCCCCTGCTCGCCCCACCGACAAGGCCTTGCGTCTACCCCTTCAAGACGTATACAAAATCGGTGGTATTGGTACAGTGCCCGTAGGCCGTGTTGAAACTGGTATCCTTAAACCTGGTACCATCGTCGTCTTCGCACCTGCCAACATCACCACTGAAGTTAAGTCTGTAGAGATGCACCACGAAGCTCTCCAGGAAGCCGTACCCGGAGACAATGTTGGATTCAACGTAAAGAACGTATCAGTTAAAGAATTGCGTCGTGGTTACGTCGCTGGCGACTCCAAGAACAACCCACCCAAGGGCGCTGCTGACTTCACCGCACAGGTCATCGTACTCAACCACCCTGGTCAAATCTCAAACGGTTACACACCAGTTTTGGATTGCCACACAGCTCACATTGCCTGTAAATTCGCCGAAATTAAAGAAAAGGTCGACCGTCGTACCGGTAAATCTACTGAAGATAACCCTAAATCCATCAAATCTGGTGATGCTGCCATTGTCAACTTGGTACCTTCTAAACCTCTTTGTGTAGAGTCCTTCCAGGAATTCCCTCCCCTAGGACGTTTCGCTGTGCGTNNNTTTCTGCCCCAAGTGCCGACGCTCCCATGTTCGTAGTTGGAGTTAACCTTGATGCCTACGATCCCTCTTTCAAGGTTATTTCTAACGCATCTTGCACCACCAACTGCCTGGCGCCCCTCGCCAAGGTTATTCATGACAACTTCGAAATCGTTGAGGGTCTGATGACCACGGTGCATGCAACCACTGCTACCCAGAAAACAGTTGATGGACCCTCTGGAAAAYTGTGGCGTGATGGTCGTGGTGCTCARCAAAATATCATCCCTGCCTCCACTGGAGCCGCTAAAGCAGTAGGCAAAGTAATTCCGGCTTTGAATGGAAAGCTGACTGGTATGGCTTTCAGAGTTCCAGTCGCGAACGTGTCTGTAGTAGATCTGACGGTCCGCCTGGGTAAGCCTGCTAGCTACGATGCTATCAAACAAAAGGTCAAGGAAGCCGCYGAGGGTCCTTTGAAGGGTATTCTCGACTACACTGAGGAGCAAGTCGTATCTTCTNNNNNNACTATTACGCCTGATGAGAAGAGAGTTGAAGAATTTAAGCTCAAGAAGATGTGGAAGAGTCCTAATGGGACAATCCGTAACATTCTTGGAGGTACAGTCTTCAGGGAAGCCATTATCTGCAAGAACATTCCTCGTCTTGTGACTGGTTGGGACAAGCCTATTATTATTGGTCGTCATGCTCACGCTGATCAATATAAAGCAACTGACTTTGTTGTACCTGGTGCTGGCACYCTTGAAATCATCTTCAAGCCWGCCTCTGGAGAGCCTGTTATCAAGCATGTTGTTAATGAGTACAAAGGGCCCGGAGTCGCTATTGGCATGTTCAATACTGACGCATCTATCATTGACTTCGCTCACTCTTCATTTAAGTACGCTCTTGAGAGGAAGTATCCCCTGTACCTCAGTACCAAAAATACCATTCTTAAGAAATATGATGGCCTCGAAGGTGTGGTTATGGAGCTGGCTGATTGTGCCTTACCACTGCTTGCCGGNNNNNNNNCTACTTGCAAACCTGAGGAAGCCTTCAAAGATGTTGCCGCAGCATTTTTAGTTGGAGCCATGCCCAGGAAAGAAGGCATGGAAAGAAAAGACCTCTTGGCTGCAAATGTTCGTATTTTCAAAGAACAAGGTCAAGCTTTAGACAAAGTAGCACGTAAGGATGTCAAAGTTCTAGTTGTTGGCAATCCTGCTAACACCAATGCTCTCATTTGTTCCAAGTATGCTCCATCTATTCCAAAAGAAAATTTCACTGCTATGACTCGCCTTGACCAAAACCGCGCCTCATCACAATTGGCTGCGAAATTAGGTGTACCAGTACAGAATGTAAAAAATGTAATWATTTGGGGCAGCATGGCTGTTGACAACATGCCATTGCCCCAACCTGCCGATATTCCCGAAATTAAACTTTTCGGAAGATGGAGTTGTTACGACGTTCAAGTGTCTGACATGTCTCTTCAGGATTACATCTCTGTTAAAGAAAAGTACGCAAAGTACTTGCCTCACTCTGCTGGAAGGTATGCACACAAACGTTTCCGTAAAGCTCAGTGCCCYATTGTTGAGCGTCTGACCAACTCACTCATGATGCACGGCCGCAATAATGGCAAAAAACTGATGGCTGTCAGGATTGTGAAACACGCCTTTGAAATTATTCATTTGCTCACTGGTGAAAACCCTCTGCAAGTTCTTGTGACAGCTATCATCAACTCTGGTCCCCGTGAGGACTCAACTAGGATTGGTCGTGCTGGTACAGTTCGTCGGCAGGCTGTTGACGTTTCTCCTCTGCGCCGTGTAAACCAGGCTATCTGGTTATTGTGCACGGGTGCACGTGAAGCTGCATTCCGTAATATCAAGACTATTGCTGAGTGTGTAGCAGATGAACTCATCAACGCAGCTAAGGGTTCATCAAACTCTTATGCCATTAAGAAGAAGGATGAGTTGGAGCGTGGTGCACCGTCAAAACCTGCTGGATGAGGCTGCCCAGTTTTCGCTCTGTCGGNNNNNNGTTGAAGGACCGCTTCGATGGMGCTTCTCGGGTCATGATGCCAAAYACAGACCTGGAAGTTCCGGCACWACGGAACGACGCAGTACCGCACAGGGTGCCYCGAAGAGACAGATATAGGTTCCAGCTCCGGCCTCATAATCCAGACCATAAATCACCGGGAGCTAAAGATCTTGTCTATTTGGAATCTTCACCAGGATTCTGCGAAAAGAATCCAAGACTAGGTATTCCCGGTACACATGGGCGTGCCTGCAATGACACGAGTATCGGTGTCGACGGCTGCGAYCTTATGTGCTGCGGTCGAGGGTATCGGACGGATACGATGTTCGTTGTAGAGAGGTGCAAC
MM08779_Hyphoraia_aulica                 TTGGAAGTTCTATGAAAAGTGTTGGAGAAGTTATGTCAATAGGAAGAAACTTTGAAGAAGCTTTTCAGAAAGCGTTAAGAATGGTTGATGAAAATGTTAAGGGATTTGACCCAAACATTAAAAAAGTAAACGAAGGTGAATTAAGTGAACCAACCGATAAGCGAATGTTCGTCTTAGCTGCAGCTTTAAAAGACGGATATACAGTAGAAAGGCTGTATGAATTAACTAAAATAGATAAATGGTTTTTAGAAAAGTTTAAAAATATCATAGATTATTATAATACATTACATATTTTGAAAAAAGTAAAGCAAATTGGATTTTCTGATAAACAGATAGCTGCTGCAGTTAAAAGCACTGAAGTTGCTGTCCGAAAATTAAGGGAAGAATACAAAATTACTCCATCCGTAAAACAAATCGATACTGTAGCAGCTGAATGGCCGGCATCAACTAACTATCTGTATCTTACTTATAATGGTAGCACGCATGACCTAGAGTTTCCTGGCGGATTTATCATGGTCTTGGGTTCCGGAGTCTATCGCATAGGAAGTTCGGTTGAATTTGATTGGTGTGCAGTAGGGTGTTTAAGAGAGCTTAAAAANCAAAGCAAAAAGACAATCATGATAAATTACAATCCTGAAACAGTCAGTACCGATTATGATATGAGTGACCGTCTATATTTTGAAGAAATTTCTTTTGAAGTTGTTATGGATATATATAACATCGAACATCCTGATGGAGTAATTTTATCTGGACATTATATTTTATCTTTGGAGTTTGAGCAGGAATAGTAGGAACTTCCTTAAGATTATTAATTCGAGCTGAATTAGGAAATCCAGGATCTTTAATCGGAGATGATCAAATTTATAATACTATTGTAACAGCACATGCTTTTATTATAATTTTTTTTATAGTAATACCTATTATAATTGGAGGATTTGGTAATTGATTAGTTCCTTTAATATTAGGAGCACCTGATATAGCCTTCCCACGAATAAATAATATAAGTTTTTGACTTTTACCCCCATCATTAACCTTATTAATCTCAAGAAGAATTGTAGAAAATGGAGCAGGAACAGGATGAACAGTTTACCCCCCACTTTCATCCAATATTGCTCATGGTGGAAGATCAGTTGATTTAGCTATTTTCTCCCTACATTTAGCAGGTATTTCCTCTATTTTAGGTGCTATTAATTTTATTACTACAATTATTAACATACGATTAAACAACATATCATTTGATCAAATACCTTTATTTGTTTGAGCTGTAGGGATTACAGCTTTCTTATTATTACTTTCACTTCCTGTTTTAGCTGGAGCTATTACTATATTATTAACAGATCGAAATTTAAATACATCATTTTTTGATCCTGCTGGAGGAGGAGACCCTATTCTTTATCAACATTTATTTTGATTTTTTGGACACCCAGAAGTTTATATTTTAATTCTTCCAGGATTTGGAATAATTTCTCATATTATTTCTCAAGAAAGAGGAAAAAAGGAAACTTTTGGTTGTTTAGGAATAATTTATGCTATATTAGCTATTGGATTACTAGGATTTATTGTTTGAGCACACCATATATTTACAGTAGGTATAGATATTGATACACGAGCCTATTTCACTTCAGCAACTATAATTATTGCTGTACCTACTGGAATTAAAATTTTTAGTTGATTAGCAACTTTCCATGGAACTCAAATTAATTATTCACCCTCAATTTTATGAAGATTAGGATTTGTATTTTTATTTACTGTAGGAGGATTAACAGGTGTAATTTTATCTAACTCATCTATTGATATCACTTTACATGATACTTATTATGTAGTAGCTCATTTTCACTATGTCCTATCAATAGGAGCTGTATTTGCCATTATAGGGGGATTTATTCATTGATATCCATTATTTACTGGTTTATCTATAAATCCATTTATATTAAAAATTCAATTTTTTATTATGTTTATTGGTGTAAATTTAACTTTTTTCCCTCAACATTTCTTAGGACTTGCAGGTATACCTCGTCGTTATTCTGATTACCCAGATTCTTATATTTCTTGAAATATTATTTCTTCTTTAGGCTCTTATATTTCATTATTAGCAGTTATATTTATATTAATTATTATATGAGAATCAATAATTAATCAACGAATTGCTTTATTTCCATTAAATATACCTTCCTCAATTGAATGATATCAAAGTTTACCTCCAGCTGAACATTCTTATAATGAATNNNNNNNNNNNNNNNNNNNNNNNNNNNNNNNNNNNNNTTGATTTACAAATGCGGTGGTATCGACAAGCGTACCATCGAAAAGTTCGAGAAGGAAGCCCAGGAAATGGGTAAGGGTTCCTTCAAATACGCCTGGGTGTTGGACAAATTGAAGGCTGAGCGTGAACGTGGTATCACGATCGATATCGCTTTGTGGAAGTTCGAAACCGGTAAATACTATGTCACCATCATCGACGCCCCTGGACACAGAGATTTCATCAAGAACATGATCACTGGTACCTCGCAGGCCGATTGTGCTGTGCTCATCGTCGCTGCTGGTACTGGTGAATTCGAAGCAGGTATCTCCAAGAATGGACAGACCCGTGAGCACGCTCTGCTCGCTTTCACGCTCGGTGTCAAGCAACTCATCGTTGGTGTGAACAAAATGGACTCCACTGAGCCTCCCTACAGCGAGCCCCGTTTCGAAGAAATCAAAAAAGAAGTGTCCTCTTACATCAAAAAGATTGGATACAACCCCGCTGCTGTCGCTTTCGTCCCCATTTCTGGATGGCACGGAGACAACATGTTGGAGGCCTCTACCAAAATGCCTTGGTTCAAGGGATGGATGGTTGAGCGCAAGGAAGGCAAGGCTGAAGGTAAGTGCCTCATCGAGGCCCTTGACGCCATCCTGCCCCCTGCTCGCCCCACCGACAAAGCCCTGCGTCTTCCCCTTCAAGACGTCTACAAAATTGGTGGTATTGGTACAGTGCCCGTAGGCCGTGTTGAAACTGGTATCCTTAAACCTGGTACTATCGTCGTCTTTGCACCTGCCAACATCACCACTGAAGTTAAATCTGTGGAGATGCACCACGAAGCTCTCCAGGAAGCCGTACCCGGAGACAATGTTGGTTTCAACGTAAAGAACGTATCAGTCAAAGAATTGCGTCGTGGTTACGTCGCTGGCGACTCCAAGAACAACCCACCCAAAGGCGCTGCTGACTTCACCGCACAGGTCATTGTACTCAACCACCCTGGTCAAATCTCAAACGGTTACACACCAGTTTTGGATTGCCACACAGCTCACATTGCCTGCAAATTCGCCGAAATTAAAGAAAAAGTCGACCGTCGTACTGGTAAATCTACTGAAGATAACCCTAAATCCATCAAATCTGGAGATGCTGCCATTGTCAACCTGGTTCCTTCCAAGCCTCTTTGTGTAGAGTCCTTCCAGGAATTCCCTCCCCTCGGACGTTTTGCTGTGCGTTCATTTCTGCCCCAAGTGCCGACGCTCCCATGTTCGTAGTTGGAGTTAACCTTGATGCTTACGATNNNNNCTTCAAGGTTATTTCTAACGCATCTTGCACCACCAACTGCCTGGCACCCCTCGCCAAGGTTATTCATGACAATTTCGAAATTGTTGAGGGTCTGATGACCACAGTGCATGCAACCACTGCTACCCAGAAAACAGTTGATGGACCCTCTGGCAAACTGTGGCGTGATGGTCGTGGTGCTCAACAGAACATCATTCCTGCCTCCACTGGAGCCGCTAAAGCCGTAGGCAAAGTAATTCCGGCTTTGAATGGAAAGCTGACTGGTATGGCTTTCCGAGTTCCAGTCGCGAACGTATCTGTAGTAGATTTGACAGTCCGCCTGGGTAAGCCAGCTAGCTACGATGCTATCAAACAAAAGGTCAAGGAAGCCGCTCAAGGTCCTTTGAAGGGTATCCTCGACTACACTGAGGAGCAAGTCGTATCTTCTTGCRCTACTATTACGCCTGATGAGAAGAGAGTTGAAGAATTTAAACTCAAGAAGATGTGGAAGAGTCCTAATGGGACAATCCGTAATATCCTTGGAGGTACAGTATTCAGGGAAGCCATTATCTGCAAGAATATACCCCGTCTTGTAACTGGCTGGGACAAGCCTATTATTATTGGTCGCCATGCCCACGCTGATCAATATAAAGCAACTGACTTTGTCGTACCTGGTGCTGGCACCCTTGAAATAATTTTCAAGCCTGCCTCAGGAGACCCTGTTATCAAACATGTTGTAAATGAGTACAAAGGCCCCGGAGTCGCTATTGGCATGTTCAACACTGACGCATCTATCATTGACTTCGCTCACTCATCGTTCAAGTACGCTCTTGACAGGAAGTACCCCCTCTACCTCAGTACCAAGAATACTATTCTTAAGAAATACGATGGTCTTGAAGGTGTGGTAATGGAGTTGGCCGACTGCGCCTTACCCCTGCTTGCCGGTNNNNNGCCTACCTGCAAACCTGAAGAAGCATTTAAAGATGTTGCTGCTGCATTTTTAGTTGGAGCCATGCCCAGGAAAGAAGGCATGGAAAGGAAAGACCTCTTGGCTGCAAACGTTCGTATTTTCAAAGAACAAGGTCAAGCTTTAGACAAAGTAGCACGTAAGGATGTCAAAGTTCTAGTTGTTGGCAATCCTGCTAACACCAATGCTCTGATTTGTTCCAAATATGCTCCATCTATTCCAAAAGAAAATTTCACTGCTATGACTCGTCTTGACCAAAACCGTGCCTCGTCACAATTGGCTGCGAAATTAGGTGTACCAGTACAGAATATAAAAAATGTAATCATTTGGGGCAGCATGGCTGTTGACACCATGCCATTGCCCCAGCCCGCCGATATTCCCGAAATTAAACTTTTCGGAAGATGGAGTTGTTACGACGTTCAAGTGTCCGACATGTCTCTTCAGGATTACATCTCTGTTAAAGAAAAGTACGCGAAGTACTTGCCTCACTCCGCTGGAAGGTATGCACACAAACGTTTCCGTAAAGCTCAGTGCCCTATTGTTGAGCGTCTGACCAACTCACTTATGATGCACGGCCGCAATAATGGCAAGAAGCTGATGGCCGTCAGGATTGTGAAGCACGCCTTTGAAATTATTCATTTGCTCACTGGTGAGAACCCTCTGCAAGTTCTTGTGACAGCCATCATCAACTCTGGACCCCGTGAAGACTCAACTAGGATTGGTCGTGCTGGTACAGTTCGGCGACAGGCTGTTGACGTTTCTCCTCTGCGTCGTGTGAACCAGGCTATCTGGTTATTGTGCACGGGTGCACGTGAAGCTGCATTCCGTAACATCAAGACTATTGCTGAGTGTGTAGCTGATGAACTCATCAATGCAGCTAAGGGTTCATCAAACTCTTATGCCATCAAGAAAAAGGATGAGTTGGAGCGTGGTGCACCGTCAAGACCTGCTGGATGAGGCTACCCAGTTTTCGCTCTGTCGGTGACGCGTTGAAGGACCGCTTCGATGGCGCTTCTCGGGTCATGATGCCAAACACAGACCTGGAAGTTCCGGCACAACGCAACGACGCAGTACCGCACAGGGTGCCTCGAAGAGACAGATATAGGTTCCAGCTCCGGCCTCATAATCCGGACCATAAATCACCGGGAGCTAAAGATCTTGTCTATTTGGAATCTTCACCAGGATTCTGCGAAAAGAATCCAAGACTAGGTATTCCCGGTACACATGGGCGTGCCTGCAATGACACGAGTATCGGTGTCGATGGCTGCGACCTTATGTGCTGCGGTCGAGGGTATCGGACGGAGACGATGTTCGTTGTGGAGAGGTGCAAC
AVIKRUSK_Arctia_villica                  TTGGAAGTTCTATGAAAAGTGTTGGAGAAGTTATGTCAATAGGAAGAAACTTTGAAGAAGCTTTTCAGAAAGCGTTGAGAATGGTTGATGAAAATGTTAAGGGTTTTGACCCAAACATTAAAAAAGTAAACGAAGGTGAATTAAGTGAACCAACCGATAAGCGAATGTTTGTCTTAGCTGCAGCTTTAAAAGACGGATATACAGTAGAAAGACTGTATGAATTAACTAAGATAGATAAATGGTTTTTAGAAAAGTTTAAAAATATCATAGATTATTATAATACATTACATATTTTGAAAAAAGTAAAGCAAATTGGATTTTCTGATAAACAGATAGCTGCTGCTGTTAAAAGCACTGAAGTTGCTGTCCGAAAATTAAGGGAAGAGTACAAAATTACTCCATCCGTAAAACAAATCGATACTGTAGCAGCTGAATGGCCAGCATCAACTAACTACTTGTATCTTACTTATAATGGTAGCACGCATGACTTAGAGTTTCCTGGCGGATTTATCATGGTCTTGGGTTCCGGAGTCTATCGCATAGGAAGTTCGGTTGAATTTGATTGGTGTGCAGTAGGGTGCCTAAGAGAGCTTAGAAATCAAGGCAAAAAGACAATTATGATTAATTACAATCCTGAAACAGTCAGTACCGATTATGATATGAGTGACCGTCTATATTTTGAAGAAATTTCTTTTGAAGTTGTTATGGATATATATAATATCGAACATCCTGATGGAGTAATTTTATCTGGACATTATATTTTATTTTTGGAATTTGAGCTGGAATAGTAGGAACTTCTTTAAGACTTTTAATTCGAGCAGAATTAGGAAACCCAGGATCTTTAATTGGAGATGATCAAATTTATAATACTATTGTAACAGCTCATGCTTTTATTATAATTTTTTTTATAGTTATACCTATTATAATTGGAGGTTTTGGTAATTGATTAGTTCCTCTTATATTAGGAGCCCCTGATATAGCCTTCCCCCGAATAAATAATATAAGTTTTTGACTTTTACCCCCATCATTAACTTTATTAATCTCAAGAAGAATTGTAGAAAATGGAGCAGGAACAGGATGAACAGTTTACCCCCCACTTTCTTCCAATATTGCTCATGGAGGAAGATCTGTTGATTTAGCTATTTTCTCTTTACATCTAGCAGGAATCTCTTCAATTTTAGGTGCTATTAATTTTATTACTACAATTATTAATATACGATTAAATAACTTATCTTTTGATCAAATACCTTTATTTGTTTGAGCAGTAGGAATTACAGCCTTTCTACTCCTTCTCTCACTTCCTGTTTTAGCTGGAGCTATCACAATATTATTAACAGATCGAAATTTAAATACATCATTTTTTGATCCTGCTGGAGGAGGAGATCCTATTCTTTACCAACATTTATTTTGATTTTTTGGNNNNNNNNNNNNNNNNNTTTTAATTYTACCAGGGTTTGGGATAATCTCTCATATTATCTCTCAAGAAAGAGGGAAAAAAGAAACTTTTGGTTGTTTAGGGATAATTTATGCTATATTAGCTATTGGATTATTAGGATTTATTGTTTGAGCACATCATATATTTACTGTAGGAATAGATATCGATACACGAGCATATTTCACTTCAGCAACTATAATTATTGCTGTACCTACTGGAATTAAAATTTTTAGTTGATTAGCAACTTTTCACGGAACTCAAATCAATTATTCCCCTTCAATTTTATGAAGATTAGGATTTGTATTTTTATTTACTGTAGGAGGATTAACAGGTGTAATTCTATCTAACTCATCAATTGATATTACTTTACATGACACTTATTATGTAGTAGCCCATTTTCATTACGTTCTTTCAATAGGAGCTGTATTTGCTATTATAGGAGGATTTATCCATTGATACCCATTATTTACTGGATTATTTATAAATCCATTTTTATTAAAAATTCAATTTTTTGTTATATTTATTGGTGTAAATTTAACCTTTTTCCCTCAACATTTTTTAGGGTTAGCTGGTATACCTCGACGTTATTCTGATTATCCAGATTCTTATATTTCTTGAAATATTATTTCTTCTTTAGGATCTTATATCTCATTATTAGCAGTTATATTTATATTAATCATTATTTGAGAATCAATAATTAATCAACGAATTGCCTTATTCCCATTAAATATACCTTCATCAATTGAATGATATCAAAATTTACCCCCAGCTGAACATTCATATAATGAACACACGTCGACTCCGGCAAGTCCACGACCACCGGCCACTTGATTTACAAATGCGGTGGTATCGACAAGCGTACCATCGAAAAGTTCGAGAAGGAAGCCCAGGAAATGGGTAAGGGTTCCTTCAAATACGCCTGGGTGTTGGACAAATTGAAGGCTGAGCGTGAACGTGGTATCACAATCGATATCGCTTTGTGGAAGTTCGAGACCGGCAAATACTATGTCACCATCATCGACGCCCCTGGACACAGAGATTTCATCAAGAACATGATCACTGGTACCTCGCAGGCCGATTGTGCTGTACTCATCGTCGCTGCTGGTACTGGTGAATTCGAAGCAGGTATCTCCAAGAATGGACAGACCCGTGAGCACGCTCTGCTCGCTTTCACGCTCGGTGTCAAGCAACTCATCGTTGGTGTAAACAAAATGGACTCCACTGAGCCTCCCTACAGTGAGCCCCGTTTCGAAGAAATCAAAAAAGAAGTGTCCTCTTACATCAAAAAGATCGGATACAACCCCGCTGCTGTCGCTTTCGTACCCATTTCTGGATGGCACGGAGACAACATGTTGGAGGCCTCTACCAAAATGCCTTGGTTCAAGGGATGGATGGTTGARCGCAAGGAAGGCAAGGCTGAAGGTAAGTGYCTCATCGAGGCCCTTGATGCCATCCTGCCACCTGCTCGCCCCACCGACAAAGCCCTGCGTCTTCCCCTTCAAGACGTCTACAAAATCGGTGGTATTGGTACAGTGCCTGTAGGCCGTGTTGAAACTGGTATCCTTAAACCCGGTACSATCGTCGTCTTCGCGCCTGCCAACATCACCACTGAAGTTAAGTCTGTGGAGATGCACCACGAAGCTCTCCAGGAAGCCGTACCCGGAGACAATGTTGGTTTCAACGTAAAGAACGTATCAGTCAAAGAATTGCGTCGTGGTTACGTCGCTGGCGACTCCAAGAACAACCCACCCAAAGGCGCTGCTGATTTCACCGCACAGGTCATTGTACTCAACCACCCTGGTCAAATCTCAAACGGTTACACACCAGTTTTGGATTGCCACACAGCTCACATTGCCTGTAAATTCGCCGAAATTAAAGAAAAAGTCGACCGTCGTACTGGTAAATCTACTGAAGATAACCCTAAATCCATCAAATCTGGAGATGCTGCCATTGTCAACCTGGTTCCTTCCAAGCCTCTTTGTGTAGAGTCCTTCCAGGAATTCCCTCCCCTTGGACGTTTCGCTGTCCGTTCATTTCTGCCCCAAGTGCCGACGCTCCTATGTTCGTAGTTGGAGTTAACCTTGATGCCTACGATCCTTCTTTCAAGGTTATTTCTAACGCGTCTTGCACCACCAACTGCCTGGCTCCCCTCGCCAAGGTTATTCATGACAACTTCGAAATTGTTGAGGGTCTGATGACCACAGTACATGCAACCACTGCTACCCAGAAAACAGTTGATGGACCCTCTGGCAAACTGTGGCGTGATGGTCGTGGTGCTCAACAGAATATCATTCCTGCCTCCACTGGAGCCGCTAAAGCCGTAGGCAAAGTAATTCCGGCTTTGAATGGAAAGCTGACTGGAATGGCTTTCCGAGTTCCAGTCGCGAACGTATCTGTAGTAGATCTGACAGTCCGCCTAGGTAAGCCAGCTAGCTACGATGCTATCAAACAAAAGGTCAAGGAAGCCGCTCAGGGTCCTTTGAAGGGTATCCTCGACTACACTGAGGAGCAGGTCGTATCTTCTNNNNNNNNNNNNNNNNNNNNNNNNNNNNNNNNNNNNNNNNNNNNGCTGAAGAAGATGTGGAAGAGTCCTAATGGGACAATCCGTAACATTCTTGGAGGTACAGTATTCAGGGAAGCCATTATCTGAAAGAATATTCCCCGTCTTGTAACTGGCTGGGACAAGCCTATTATTATTGGGCGCCATGCCCACGCTGATCAATATAAAGCAACTGACTTTGTTGTACCTGGTGCTGGCACACTTGAAATAATTTTCAAGCCTGCCTCAGGAGACCCCGTTATCAAACATGTTGTTAATGAGTACAAAGGCCCCGGACTCGCTATTGGCATGTTCAACACTGACGCATCAATCATTGACTTCGCTCACTCGTCGTTCAAGTACGCTCTTGAAAGGAAGTATCCCCTCTACCTCAGTACCAAGAATACTATTCTTAAGAAATATGATGGcCTTGaAgGTGTGGTaATGGAGCTGGCCGATTGCGCCTTACCCCTGCTTGCCGGTGTATTGCCTACTTGCAAACCTGAGGAAGCCTTCAAGGATGTTGCTGCTGCATTTTTAGTTGGAGCTATGCCTAGGAAAGAAGGCATGGAAAGGAAAGACCTCTTGGCTGCAAATGTTCGTATTTTCAAAGAACAAGGTCAGGCTTTAGACAAAGWTGCACGTAAGGATGTCAAAGTTCTAGTTGTTGGCAATCCTGCTAACACCAATGCTCTCATTTGTTCCAAGTATGCTCCATCTATTCCAAAAGAAAATTTCACAGCTATGACTCGTCTTGACCAAAACCGTGCCACATCACAATTGGCTGCGAAATTAGGTGTACCRGTACAGAATGTAAAAAATGTAATCATTTGGGGCAGCATGGCTGTTGACACCATGCCATTGCCCCAGCCCGCCGATATTCCCGAAATTAAACTTTTCGGAAGATGGAGTTGTTACGACGTTCAAGTGTCCGACATGTCTCTTCAGGATTACATCTCTGTTAAAGAAAAGTACGCGAAGTACTTGCCTCACTCCGCTGGAAGGTATGCACACAAACGTTTCCGTAAAGCTCAGTGTCCTATTGTTGAGCGTCTGACCAACTCGCTTATGATGCACGGCCGCAATAATGGCAAGAAGCTGATGGCCGTCAGAATTGTGAAGCACGCCTTTGAAATTATTCATTTGCTTACTGGTGAGAACCCTCTGCAAGTTCTTGTGACAGCCATCATCAACTCTGGTCCCCGTGAAGACTCAACTAGGATTGGTCGTGCTGGTACAGTTCGGCGACAGGCTGTTGACGTTTCTCCTCTGCGTCGTGTGAACCAGGCTATCTGGTTATTGTGCACGGGTGCACGTGAAGCTGCATTCCGTAACATCAAGACTATTGCTGAGTGTGTAGCTGATGAACTCATTAACGCGGCTAAGGGTTCATCAAACTCTTATGCCATCAAGAAAAARGATGAGTTGGAGCGTGGTGCACCGTCaAGACCTGCTGGATGAGGCTGCCCAGTTTTMGCTCTGTCGGTGACGCGTTGAAGGACCGCTTCGATGGCGCTTCTCGGGTCATGATGCCAAACACAGACCTGGAAGTTCCGGCACAACGCAACGACGCAGTACCGCACAGGGTGCCTCGAAGGGACAGATATAGGTTCCAGCTCCGGCCTCATAATCCAGACCATAAATCACCGGGAGCTAAAGATCTTGTCTATTTGGAATCTTCGCCAGGATTCTGCGAAAAGAATCCAAGACTAGGTATTCCCGGTACACATGGGCGTGCCTGCAATGACACAAGTATCGGTGTCGACGGCTGCGACCTTATGTGCTGCGGTCGAGGGTATCGGACGGAGACAATGTTCGTTGTGGAGAGGTGCAAY
HPUE12SUE_Holoarctia_puengeleri          TTGGAAGTTCGATGAAGAGTGTTGGAGAAGTTATGTCGATAGGAAGAAACTTTGAAGAAGCTTTTCAGAAAGCGTTGAGGATGGTTGATGAAAATGTTAAAGGATTTGACCCAAACCTTAAAAAAGTAAACGAAGGTGAATTAAGTGAACCAACCGATAAGCGAATGTTTGTCTTAGCTGCAGCTTTAAAAGACGGATATACAGTAGAAAAACTGTATGAATTAACTAAAATAGATAAATGGTTTTTAGAAAAGTTTAAAAATATCATAGATTACTATAATACATTACATATTTTGAAAAAAGTAAAGCAAATTGGATTTTCTGATAAACAAATAGCTGCTGCAGTTAAAAGCACTGAAGTTGCTGTCCGAAAATTAAGGGAAGAATACAAAATTACTCCATCCGTAAAACAAATCGATACTGTAGCAGCAGAATGGCCAGCATCAACTAACTACCTGTATCTTACTTATAACGGTAGCACGCATGACTTAGAGTTTCCTGGTGGATTTATAATGGTCTTGGGTTCCGGTGTCTATCGCATAGGAAGTTCGGTTGAATTTGATTGGTGTGCAGTAGGGTGTCTAAGAGAGCTTAGAAATCAGGGCAAAAAGACAATTATGATAAATTACAATCCTGAAACAGTCAGTACCGATTATGATATGAGTGACCGTCTTTATTTTGAAGAAATTTCGTTTGAAGTTGTCATGGATATATATAATATCGAACATCCTGATGGTGTAATTTTATCANNNNNNNNNNNNNNNNNNNNNNNNNNNNNNNNNNNNNNNNNNNNNNNNNNNNNNNNNNNNNNNNNNNAGCAGAATTAGGAAATCCTGGATCTTTAATTGGAGATGATCAAATTTATAATACTATTGTAACAGCTCATGCTTTTATTATAATTTTCTTTATAGTTATACCTATTATAATTGGAGGATTTGGTAATTGATTAGTACCATTAATATTAGGAGCCCCTGATATAGCTTTTCCACGAATAAATAATATAAGTTTTTGACTTTTACCCCCTTCATTAACTTTATTAATTTCAAGAAGAATTGTAGAAAATGGAGCAGGAACAGGATGAACAGTTTACCCCCCACTTTCTTCAAATATTGCCCATGGAGGAAGATCAGTTGATTTAGCTATTTTTTCTTTACATCTTGCAGGAATTTCATCAATTTTAGGAGCAATTAATTTTATCACTACAATTATTAATATACGATTAAATAATCTATCATTTGATCAAATACCTTTATTTGTTTGAGCAGTAGGAATTACAGCTTTTTTATTACTCCTTTCACTTCCTGTATTAGCAGGAGCTATTACTATATTATTAACAGATCGAAATTTAAATACATCATTTTTTGACCCTGCTGGGGGAGGAGATCCAATTCTTTATCAACATTTATTTTGATTTTTTGGACATCCAGAAGTTTATATTTTAATTTTACCAGGATTCGGAATAATTTCCCATATTATTTCACAAGAAAGAGGAAAAAAAGAAACTTTTGGTTGTTTAGGAATAATTTATGCTATATTAGCTATTGGGTTATTAGGATTTATTGTTTGAGCTCATCATATATTTACCGTAGGAATAGATATTGATACACGAGCATATTTTACTTCAGCAACTATAATTATTGCAGTTCCTACTGGAATTAAAATTTTTAGTTGACTAGCTACTTTTCATGGAACACAAATTAATTACTCACCTTCAATTTTATGAAGATTAGGGTTTGTATTCTTATTTACTGTTGGAGGATTAACAGGTGTAATTTTATCTAATTCATCAATTGATATTACTTTACACGATACTTATTATGTTGTAGCTCACTTTCATTATGTCCTTTCAATAGGAGCTGTATTTGCTATTATAGGAGGATTTATTCATTGATACCCATTATTTACAGGTTTATCTATAAATCCATTTATATTAAAAATTCAATTTTATATTATATTTATTGGAGTAAATTTAACTTTTTTCCCACAACATTTTTTAGGGTTAGCTGGAATACCTCGTCGTTATTCAGATTATCCAGATTCTTATATTTCTTGAAATATTATTTCTTCTTTAGGTTCATATATTTCATTATTAGCAGTTATATTTATATTAATTATTATTTGAGAATCAATAATTAATCAACGAATTGCCTTATTCCCTTTAAATATATCATCTTCAATTGAATGATATCAAAATTTACCTCCTGCTGAACATTCATATAATGAACACACGTCGACTCCGGCAAGTCCACGACCACCGGCCANNTGATTTACAAATGCGGTGGTATTGACAAGCGTACCATTGAGAAGTTCGAGAAGGAAGCCCAGGAAATGGGTAAGGGTTCCTTCAAATATGCCTGGGTATTGGACAAGTTGAAGGCTGAGCGTGAACGTGGTATCACAATCGATATCGCTTTGTGGAAGTTCGAGACCGGCAAATACTATGTCACCATCATCGATGCCCCTGGACACAGAGATTTCATCAAGAACATGATCACTGGTACCTCACAGGCTGATTGTGCTGTGCTCATCGTCGCTGCTGGTACTGGTGAATTCGAAGCCGGTATCTCCAAGAACGGACAGACCCGTGAGCACGCTCTGCTCGCTTTCACGCTCGGTGTCAAGCAACTCATCGTTGGTGTAAACAAAATGGACTCCACTGAGCCTCCCTACAGTGAGTCCCGTTTCGAAGAAATCAAAAAAGAAGTGTCCTCTTACATCAAAAAGATCGGATACAACCCCGCTGCTGTCGCTTTCGTACCCATTTCTGGATGGCACGGAGACAACATGTTGGAGGCCTCTACTAAAATGCCTTGGTTCAAGGGATGGAATGTTGAGCGCAAGGAAGGTAAGGCTGAAGGTAAGTGCCTYATCGAGGCCCTTGACGCTATTCTGCCCCCTGCTCGCCCCACGGACAAGGCCCTGCGTCTTCCCCTTCAAGACGTATACAAAATCGGTGGTATTGGTACAGTGCCCGTAGGCCGTGTTGAAACTGGTATCCTTAAACCTGGTACCATTGTCGTCTTCGCACCTGCCAACATCACCACTGAAGTTAAGTCTGTGGAGATGCACCACGAAGCTCTCCAGGAAGCCGTACCCGGAGACAATGTTGGTTTCAAYGTAAAGAACGTATCAGTCAAAGAATTGCGTCGTGGTTACGTCGCTGGCGACTCCAAGAACAACCCACCCAAGGGCGCTGCTGACTTCACCGCACAGGTCATTGTACTCAACCACCCCGGTCAAATCTCAAATGGTTACACACCAGTTTTGGATTGCCACACAGCTCACATTGCCTGTAAATTCGCCGAAATTAAAGAAAAAGTCGACCGCCGTACTGGTAAATCTACTGAAGATAACCCTAAATCCATCAAATCTGGTGATGCTGCCATTGTCAACCTGGTTCCTTCCAAGCCTCTTTGTGTAGAGTCCTTCCAGGAATTCCCTCCCCTCGGACGTTTCGCTGTACGTNNNTTTCTGCCCCAAGTGCCGACGCTCCCATGTTCGTAGTTGGAGTTAACCTTGATTCCTACGATCCCTCCTTCAAGGTTATTTCTAACGCATCTTGCACCACCAACTGCCTGGCTCCCCTCGCCAAGGTTATTCATGACAACTTCGAAATTGTGGAGGGTCTGATGACCACAGTGCATGCAACAACTGCTACCCAGAAAACAGTTGATGGACCCTCTGGCAAACTGTGGCGTGATGGTCGTGGTGCTCAACAGAATATCATTCCTGCTTCCACTGGAGCCGCTAAAGCCGTAGGCAAAGTAATTCCGGCTTTGAATGGAAAGCTGACTGGTATGGCSTTCCGAGTTCCAGTCGCGAACGTATCTGTAGTAGATCTGACGGTCCGTCTGGGTAAGCCAGCTAGCTACGATGCTATCAAACAAAAGGTCAAGGAAGCCGCTCAGGGTCCTTTGAAGGGTATCCTCGACTACACTGAGGAGCAGGTCGTATCTTCTNNNNNTACTATTACGCCTGATGAGAAGAGAGTTGAAGAATTTAAGCTCAAGAAGATGTGGAAGAGTCCCAATGGGACAATCCGTAACATTCTTGGAGGTACAGTCTTCAGGGAAGCTATTATCTGCAAGAACATTCCCCGTCTTGTAACTGGCTGGGACAAGCCCATTATTATTGGTCGTCATGCTCACGCTGATCAATATAAAGCAACTGACTTTGTTGTACCTGGTGCTGGCACTCTTGAAATCATCTTCAAACCCGCCTCTGGAGACCAGGTTATTAAGCATGTTGTTAATGAGTACAAAGGCCCCGGAGTCGCCATTGGCATGTTCAACACTGATGCATCTATCATTGACTTCGCTCACTCGTCGTTCAAGTACGCTCTTGAAAGGAAGTATCCCCTCTACCTCAGCACTAAGAATACTATTCTTAAAAAATACGATGGCCTTGAAGGTGTGGTCATGGAGCTGGCAGATTGTGCCTTACCCCTGCTTGCCGGTGNNNNGCCTACTTGCAAACCTGAGGAAGCCTTCAAAGATGTTGCTGCTGCATTTTTAGTTGGAGCCATGCCCAGGAAAGAAGGCATGGAAAGGAAAGACCTCTTGGCTGCAAATGTTCGTATTTTCAAAGAACAAGGTCAAGCCTTAGACAAAGTTGCACGTAAGGATGTCAAGGTTCTAGTTGTTGGCAATCCTGCTAACACTAATGCTCTCATTTGTTCCAAGTACGCTCCATCTATTCCAAAAGAAAATTTCACTGCTATGACTCGTCTGGACCAAAACCGTGCCTCATCACAATTGGCTGCGAAATTAGGTGTACCAGTACAGAATGTAAAAAATGTAATCATTTGGGGCAGCATGGCTGTTGACAACATGCCATTGCCCCAGCCCGCTGACATTCCCGAAATTAAACTTTTCGGAAGATGGAGTTGTTACGACGTTCAAGTGTCCGATATGTCTCTTCAGGATTACATCTCTGTTAAAGAAAAGTACGCGAAGTACTTGCCTCACTCTGCTGGAAGGTATGCACACAAACGTTTCCGTAAAGCTCAGTGCCCTATTGTTGAGCGTTTGACCAACTCTCTTATGATGCACGGTCGCAATAATGGCAAAAAGCTGATGGCTGTCAGAATTGTGAAACATGCTTTTGAAATTATTCATTTGCTCACTGGTGAGAACCCTCTGCAAGTTCTTGTGACAGCCATCATCAACTCTGGTCCCCGTGAAGACTCAACTAGGATTGGTCGTGCTGGTACAGTTCGGCGACAGGCTGTGGACGTTTCCCCACTGCGACGTGTGAACCAGGCTATCTGGTTATTGTGCACGGGTGCACGTGAAGCTGCATTCCGTAACATCAAGACAATTGCTGAGTGTGTGGCTGATGAACTCATCAACGCAGCTAAGGGTTCATCAAACTCTTATGCCATCAAGAAAAAGGATGAGTTGGAGCGTGNNNNNNNNNNNNNNNNNNNNNNNNNNNNNNNNNNNNNNNNNNNNCTGTCGGAGACGCGTTAAAGGACCGCTTCGATGGCGCTTCTCGGGTGATGATGCCAAACACAGACCTRGAAGTTCCGGCACAACGGAACGACGCGGTTCCGCATAGGGTGCCTCGAAGAGACAGATATAGGTTCCAGCTCCGGCCTCATAATCCAGATCATAAATCACCGGGAGCTAAAGATCTTGTATATTTGGAATCTTCACCAGGATTCTGCGAAAAGAATCCAAGACTAGGTATTCCTGGTACACATGGTCGTGCCTGCAATGACACGAGTATCGGAGTCGACGGCTGCGACCTTATGTGCTGCGGTCGAGGGTATCGGACGGAGACGATGTTCGTTGTGGAGAGGTGCAAC
RZ136_Callimorpha_dominula               TTGGAAGTTCTATGAAAAGTGTTGGAGAAGTTATGTCAATAGGGAGAAACTTTGAAGAAGCTTTTCAGAAAGCGTTAAGAATGGTAGATGAAAACGTAAATGGATTTGACCCAAATATTAAAAAAGTAAACGAAGGTGAATTAAGTGAACCCACCGATAAGCGAATGTTTGTCTTAGCTGCAGCTTTAAAAGATGGATATACAGTAGAAAGACTATATGAATTAACTAAAATAGATAAATGGTTTTTAGAAAAGTTTAAAAATATCATAGATTATTATAAAACATTAGATATTTTGAAAAAAGTAAAGAAAATTGGGTTTTCTGATAAACAGATAGCTGCTGCAGTTAAAAGCACTGAAGTTGCTGTCCGAAAATTAAGGGAAGAGTACAAAATTACTCCGTTCGTGAAACAAATCNNNNNNNNNNNNNNNNNNNNNNNNNNNNNNNNNNNNNNNNNNNNNNNNNNNNNNNNNNNNNNNNNNNNNNNNNNNNNNNNNNNNNNNNNNNNNNNNNNNNNNNNNNNNNNNNNNNNNNNNNNNNNNNNNNNNNNNNNNNNNNNNNNNNNNNNNNNNNNNNNNNNNNNNNNNNNNNNNNNNNNNNNNNNNNNNNNNNNNNNNNNNNNNNNNNNNNNNNNNNNNNNNNNNNNNNNNNNNNNNNNNNNNNNNNNNNNNNNNNNNNNNNNNNNNNNNNNNNNNNNNNNNNNNNNNNNNNNNNNNNNNNNNNNNNNNNNNNNNNNNNNNNNNNNNNNNGNACATTATACTTCATTTTTGGAATTTGAGCAGGAATAGTAGGAACTTCATTAAGATTATTAATTCGAGCTGAATTAGGAAACCCTGGTTCCTTAATTGGTGATGATCAAATTTATAATACTATTGTAACAGCTCATGCTTTTATTATAATTTTTTTTATAGTTATACCAATTATAATTGGAGGATTTGGTAATTGATTAATTCCCTTAATACTAGGAGCCCCTGATATAGCTTTCCCCCGAATAAATAATATAAGTTTTTGACTTTTACCTCCCTCTTTAACTTTATTAATTTCAAGTAGAATTGTAGAAAATGGAGCAGGTACAGGATGAACAGTTTACCCCCCACTTTCATCTAATATTGCTCATGGAGGAAGATCAGTAGATTTAGCTATTTTTTCTCTACACTTAGCAGGAATTTCTTCAATTTTAGGAGCCATTAATTTTATTACTACAATTATTAATATACGATTAAATAGATTATCATTTGATCAAATACCTTTATTTATTTGAGCTGTAGGAATTACAGCATTTTTATTATTACTTTCTTTACCTGTTTTAGCAGGAGCTATTACTATATTATTAACAGATCGAAATTTAAATACATCATTTTTTGATCCTGCAGGAGGAGGAGATCCAATTCTTTACCAACATTTATTTTGATTTTTTGGGACTCCTGAAGTTTATATTTTAATTTTACCAGGATTTGGTATAATTTCTCATATTATTTCTCAAGAAAGTGGAAAAAAAGAAACATTTGGATGTTTAGGAATAATTTATGCTATATTAGCTATTGGATTATTAGGATTCATTGTTTGAGCTCATCATATATTTACTGTAGGAATAGATATTGATACACGAGCATATTTTACATCAGCAACTATAATTATTGCTGTACCTACTGGAATTAAAATTTTTAGTTGATTAGCTACCTTTCATGGAACTCAAATTAATTATTCACCTTCAATTTTATGAAGATTAGGATTTGTATTTTTATTTACTGTAGGAGGATTAACAGGTGTAATTTTATCTAATTCATCAATTGATATTACTTTACATGATACTTATTATGTTGTAGCTCATTTTCATTATGTTCTTTCTATAGGAGCTGTATTCGCTATTATAGGAGGATTTATTCATTGATATCCTTTATTTACTGGATTATATATAAACCCTTTCTTATTAAAAATTCAATTTATTGTAATATTTATTGGAGTTAATTTAACTTTTTTTCCCCAACATTTTTTAGGTTTAGCTGGAATACCTCGTCGTTATTCTGATTATCCAGATTCCTATATTTCTTGAAATATTATTTCTTCATTAGGTTCATATATTTCATTATTAGCAATTATATTTATATTAATTATTATTTGAGAATCAATAATCAATCAACGAATTATTTTATTTCCATTAAATTTATCATCATCAATTGAATGATACCAAAATTTACCTCCTGCTGAACATTCATATAATGAACACACGTCGACTCCGGCAAGTCCACCACCACCGGCCACTTGATCTACAAATGTGGTGGTATCGACAAACGTACCATCGAGAAGTTCGAGAAGGAAGCCCAGGAAATGGGTAAGGGTTCCTTCAAATACGCCTGGGTGTTGGACAAATTGAAGGCTGAGCGTGAACGTGGTATCACAATCGATATCGCTTTGTGGAAGTTCGAGACTGGCAGATACTATGTCACCATCATCGATGCCCCCGGACACAGAGATTTCATCAAGAACATGATCACTGGTACCTCACAGGCCGATTGTGCTGTGCTCATCGTCGCTGCCGGTACTGGTGAATTCGAAGCCGGTATCTCAAAGAACGGACAAACACGTGAGCACGCTCTGCTCGCTTTCACACTCGGCGTAAAGCAGCTCATTGTTGGTGTCAACAAAATGGACTCCACTGAGCCTCCCTACAGTGAGCCCCGTTTCGAAGAAATCNNNNNNNNNNNNNNNNNNNNNNNNNNNNNNNNNNNNNNNNNNNNNNNNNNNNNNNNNNNNNNNNNNNNNNNNGGATGGCACGGAGACAACATGTTGGAGGCCTCTACTAAAATGCCCTGGTTCAAGGGATGGAATGTTGAGCGCAAGGAAGGTAAGGCTGAAGGCAAGTGCCTCATTGAAGCCCTCGACGCCATCCTGCCCCCTGCTCGCCCCACAGACAAGGCCCTGCGTCTTCCCCTTCAAGATGTATACAAAATCGGTGGTATTGGTACAGTGCCCGTAGGCCGTGTCGAAACTGGTATCCTTAAACCTGGTACCATTGTCGTCTTCGCACCTGCCAACATCACCACTGAAGTTAAGTCAGTGGAGATGCACCACGAAGCTCTACAAGAAGCCGTACCCGGAGACAATGTTGGTTTTAACGTAAAGAACGTATCGGTCAAAGAATTGCGTCGTGGTTACGTTGCTGGTGACTCCAAGAACAACCCACCCAAGGGTGCTGCTGATTTCACAGCACAGGTCATCGTACTCAACCACCCTGGTCAAATCTCAAACGGTTACACACCAGTTTTGGATTGCCACACAGCTCACATTGCCTGTAAATTCGCCGAAATCAAAGAAAAAGTCGACCGTCGTACTGGTAAATCCACTGAAGATAACCCTAAATCTATCAAATCTGGTGATGCTGCCATTGTCAACCTGGTTCCTTCCAAGCCCCTGTGTGTGGAGTCCTTCCAGGAGTTCCCTCCCCTCGGTCGTTTCGCTGTGCGTTCATTTCTGCCCCAAGTGCCGATGCTCCCATGTTCGTTGTTGGCGTTAACCTTGACGCCTACAATCCTTCTTACAAGGTTATTTCCAACGCATCTTGCACCACCAATTGCCTGGCGCCCCTCGCCAAGGTTATTCATGATAACTTCGAAATTGTCGAAGGTCTGATGACCACAGTGCATGCAACCACTGCTACCCAAAAAACAGTTGATGGACCCTCTGGAAAACTGTGGCGTGATGGTCGTGGTGCTCAACAAAACATCATTCCCGCTTCTACTGGTGCTGCTAAAGCCGTAGGCAAAGTAATTCCAGCTTTGAATGGAAAGCTGACTGGTATGGCTTTCCGAGTTCCGGTGGCGAACGTATCGGTTGTAGATCTGACAGTCCGCCTGGGTAAGCCCGCCAGTTACGATGCTATCAAACAGAAAGTCAAGGAGGCCGCTCAGGGTCCTTTGAAGGGTATCCTCGACTACACTGAGGAGCAGGTTGTATCTTCTTGCGCAACTATTACGCCCGATGAGAAGAGGGTGGAAGAATTCAAGCTCAAGAAGATGTGGAAGAGTCCTAATGGGACAATACGTAACATTCTTGGAGGCACAGTCTTTAGGGAAGCCATTATTTGCAAGAACATCCCTCGTCTTGTAACTGGCTGGGACAAACCTATTATCATTGGTCGTCACGCTCACGCTGATCAATACAAAGCAACTGATTTTGTTGTACCTGGTGCTGGTACACTTGAAATCATTTTCAAACCCGCCTCTGGAGAACCCGTTATCAAGCATGTTGTTAATGATTTCAAAGGTCCCGGAGTCGCTATTGGCATGTTCAACACTGACGCATCCATTATTGATTTCGCCCATTCATCCTTCAAGTATGCTCTTGACAGGAAGTATCCCCTCTACCTCAGCACCAAAAATACAATTCTTAAGAAATACGATGGNNNNNNNGGTGTTGTTATGGAGCTGGCTGATTGTGCTCTGCCCCTGCTTGCTGGTGTCTTGCCTACTGCAAAACCTGAGGAAGCCTTCAAAGATGTTGCTGCTGCATTTTTAGTTGGTGCTATGCCTAGGAAAGAAGGCATGGAAAGAAAAGATCTCTTGGCTGCAAATGTTCGCATTTTCAAAGAACAAGGTCAAGCTCTAGACAAAGTAGCACATAGGGATGTCAAAGTTCTGGTTGTTGGTAACCCTGCTAATACCAATGCTCTTATTTGTTCTAAGTATGCACCATCTATTCCAAAAGAAAATTTTACTGCTATGACTCGTCTTGACCAAAACCGTGCCTCATCTCAATTGGCTGCTAAATTGGGTGTACCAGTACAGAATGTGAAAAATGTGATCATTTGGGNNNNNNNNNNNNNNNNNNNNNNGCCAATGCCCCAGCCGGCTGATATCCCCGAAATTAAATTATTCGGGAGATGGAGTTGTTATGACGTTCAAGTGTCGGACATGTCCCTTCAGGATTATATCTCCGTTAAAGAAAAGTACGCCAAGTACTTGCCGCACTCTGCTGGCAGGTATGCACACAAACGTTTCCGTAAAGCTCAGTGCCCCATTGTTGAGCGCCTGACCAACTCCCTTATGATGCACGGTCGCAACAATGGCAAAAAGCTGATGGCCGTCAGGATTGTGAAGCACGCCTTTGAAATTATTCATTTGCTTACTGGTGAGAATCCTCTGCAGGTTCTTGTGACAGCCATCATCAACTCTGGACCCCGTGAAGACTCAACTAGGATTGGTCGTGCCGGTACAGTTCGGCGACAGGCTGTTGATGTTTCTCCTCTGCGTCGTGTGAACCAGGCTATCTGGTTATTGTGCACAGGTGCACGAGAAGCTGCATTCCGTAACATCAAGACTATTGCTGAGTGCGTAGCTGATGAACTCATCAACGCAGCTAAAGGTTCATCAAACTCTTATGCTATCAAGAAGAAGGATGAGTTGGAGCGTGNNNNNNNNNNNNNNNNNNNNNNNNNNNNNNNNNNNNNNNNNNNNNNNNNNNNGACGCGNTGAAAGACCGCTTCGATGGCGCTTCTCGGGTCATGATGCCAAACACAGACCTGGAAGTGCCGGCGCAACGGAACGACGCGGTACCTCACAGGGTGCCACGAAGAGACAGATACAGGTTCCAGCTGCGGCCTCATAATCCAGACCATAAATCGCCGGGAGCTAAAGATCTTGTCTATTTGGAATCCTCACCAGGTTTCTGTGAAAAGAATCCAAGACTAGGTATTCCCGGCACACACGGGCGCGCCTGCAATGACACAAGTATCGGTGTGGACGGCTGCGACCTCATGTGCTGCGGCCGAGGGTATCGGACGGAGACGATGTTCGTTGTGGAGCGGTGCAAC
CNLEP113664_Arctia_opulenta              NNNNNNNNNNNNNNNNNNNNNNNNNNNNNNNNNNNNNNNNNNNNNNAAATTTTGAAGAAGCTTTTCAGAAAGCTTTGAGAATGGTTGATGAAAATGTTAAGGGATTTGACCCAAACATTGAAAAAGTAAAGGAAGGTGAATTAAGTGAACCAACCGATAAGCGAATGTTTGTCTTAGCTGCAGCTTTAAAAGACGGATATACAGTAGAAAGACTGAATGAATTAACTCAAATAGATAAATGGTTTTTAGAAAAGTTTAAAAATATCATAGATTATTATAATACATTAAATATTTTGAAAAAAGTAAAACAAATTGGATTTTCTGATAAACAGATAGCTGCTGCAGTTAAAAGCACTGAAGTTGCTGTCCGAAAATTAAGGGAAGAATACAAAATTACTCCATCCGTAAAACAAATCGATACTGTAGCAGCTGAATGGCCAGCATCAACTAACTATCTGTATCTTACGTATAATGGTAGCACGCATGACTTAGAGTTTCCTGGCGGATTTATCATGGTCTTGGGTTCCGGAGTCTATCGCATAGGAAGTTCTGTTGAATTTGATTGGTGTGCAGTAGGGTGTCTAAGAGAGCTTAGAAATCAAGGTAAAAAGACAATTATGATAAATTACAATCCTGAAACAGTCAGTACCGATTATGATATGAGTGACCGTCTATATTTTGAAGAAATTTCTTTTGAAGTTGTTATGGATATATATAATATTGAACATCCTGATGGAGTAATTTTATCTGAACATTATATTTTATCTTTGGAATTTGAGCAGGGATAGTAGGAACTTCATTAAGATTATTAATTCGAGCTGAATTAGGTAATCCTGGATCTTTAATTGGAGATGATCAAATTTATAATACTATTGTAACAGCTCATGCTTTTATTATAATTTTTTTTATAGTTATACCTATTATAATTGGAGGATTTGGTAATTGATTAGTTCCTTTAATATTGGGAGCCCCTGATATAGCTTTCCCCCGAATAAATAATATAAGTTTTTGACTTTTACCCCCATCACTAACTTTATTAATTTCAAGAAGAATTGTAGAAAATGGAGCAGGAACAGGATGAACAGTTTACCCCCCACTTTCTTCTAATATTGCTCATGGAGGAAGATCAGTTGATTTAGCTATCTTTTCATTACATTTAGCGGGAATTTCTTCAATTTTAGGTGCTATTAATTTTATTACTACAATTATTAATATACGATTAAATAATTTATCATTTGACCAAATACCTTTATTTGTTTGAGCTGTAGGAATTACAGCTTTTTTATTACTTCTCTCACTTCCTGTATTAGCTGGAGCTATTACTATATTACTAACAGATCGAAATTTAAATACATCATTTTTTGATCCAGCAGGAGGGGGAGATCCTATTCTCTATCAACATTTATTTTGATTTTTTGGNNNNNNNNNNNNNNNNNNNNNNNNNNNNNNNNNNNNNNNNNNNNNNNNNCACATTATTTCCCAAGAAAGAGGAAAAAAAGAAACTTTTGGTTGTTTAGGAATAATTTATGCTATATTAGCTATTGGATTATTAGGATTTATTGTTTGAGCCCATCATATATTTACAGTAGGTATAGATATTGATACACGAGCATATTTTACCTCAGCAACTATAATTATTGCTGTTCCTACAGGAATTAAAATTTTCAGTTGATTAGCAACTTTCCATGGAACTCAAATTAATTATTCTCCTTCAATTTTATGAAGATTAGGGTTCGTATTTTTATTTACTGTAGGTGGATTAACAGGTGTAATTTTATCTAATTCATCAATTGATATTACTTTACATGATACTTATTATGTTGTAGCTCATTTTCATTATGTTCTTTCTATAGGAGCTGTATTTGCCATTATAGGAGGATTTATTCATTGATATCCATTATTTACTGGATTATCTATAAATCCATTTTTATTAAAAATTCAATTTTTTGTTATATTTATTGGTGTAAATTTAACTTTTTTCCCTCAACATTTTCTAGGATTAGCTGGTATACCTCGTCGTTACTCTGATTATCCAGATTCTTATATTTCTTGAAATATTATTTCCTCTTTAGGTTCTTATATTTCATTATTAGCAGTTATATTTATATTAATTATTATTTGAGAATCAATAATTAATCAACGAATTGCTTTATTCCCATTAAATATACCCTCATCAATTGAATGATATCAAAATTTACCTCCTGCTGAACATTCTTATAATGAACACACGTCGACTCCGGCAAGTCCACAACCACCGGCCACTTGATTTACAAATGCGGTGGTATCGACAAGCGTACCATCGAAAAGTTCGAGAAGGAAGCCCAGGAAATGGGTAAGGGTTCCTTCAAATACGCCTGGGTGTTGGACAAATTGAAGGCTGAGCGTGAACGTGGTATCACAATCGATATCGCTTTGTGGAAGTTCGAGACCGGCAAATACTATGTCACCATCATCGACGCCCCTGGACACAGAGATTTCATCAAGAACATGATCACTGGTACCTCACAGGCCGATTGTGCTGTACTCATCGTCGCTGCTGGTACTGGTGAATTCGAAGCAGGTATCTCCAAGAACGGACAGACCCGTGAGCACGCTCTGCTCGCTTTCACGCTCGGTGTCAAGCAACTCATCGTTGGTGTGAACAAAATGGACTCCACTGAACCTCCCTACAGCGAGCCTCGTTTCGAAGAAATCAAAAAAGAAGTGTCTTCTTACATCAAAAAGATCGGTTACAACCCCGCTGCCGTCGCTTTCGTACCCATTTCTGGATGGCACGGAGACAACATGTTGGAGGCCTCTACCAAAATGCCTTGGTTCAAGGGATGGAATGTTGAGCGCAAGGAAGGCAAGGCTGAAGGTAAGTGCCTCATTGAGGCCCTTGACGCCATCCTGCCCCCTGCTCGCCCCACCGACAAGGCCCTGCGTCTTCCCCTTCAAGACGTCTACAAAATCGGTGGTATTGGTACAGTGCCCGTAGGCCGTGTTGAAACTGGTATCCTTAAACCTGGTACCATCGTCGTCTTCGCACCTGCCAACATCACCACTGAAGTTAAGTCTGTGGAGATGCACCACGAAGCTCTCCAGGAAGCYGTACCCGGAGACAATGTTGGTTTCAACGTAAAGAACGTATCCGTCAAAGAATTGCGTCGTGGTTACGTCGCTGGCGACTCTAAGAACAACCCACCCAAAGGYGCTGCTGACTTCACCGCACAGGTCATTGTACTCAACCACCCTGGTCAAATCTCAAACGGTTACACACCCGTTTTGGATTGCCACACAGCTCACATTGCCTGTAAATTCGCCGAAATTAAAGAAAAAGTTGACCGTCGTACTGGTAAATCTACTGAAGATAACCCTAAATCCATCAAATCCGGAGATGCTGCCATTGTCAACCTGGTTCCTTCCAAGCCTCTTTGTGTAGAGTCCTTCCAGGAATTCCCTCCCCTAGGACGTTTCGCTGTGCGTTTATTTCTGCCCCAAGTGCCGACGCTCCCATGTTYGTAGTTGGAGTTAACCTTGATGCTTACGATCCTTCTTTCAAGGTTATTTCTAACGCATCTTGCACCACCAACTGCCTGGCTCCCCTCGCCAAGGTTATTCATGACAACTTCGAAATTGTTGAGGGTCTGATGACCACAGTGCACGCAACCACTGCTACCCAGAAAACAGTTGATGGACCCTCTGGCAAACTGTGGCGTGATGGTCGTGGTGCTCAACAGAATATCATTCCTGCCTCCACTGGAGCCGCTAAAGCCGTAGGCAAAGTAATTCCGGCTTTGAATGGAAAGCTGACTGGTATGGCTTTCCGAGTTCCAGTCGCGAACGTATCTGTAGTAGATCTGACAGTCCGCTTGGGTAAGCCAGCTAGCTACGATGCTATCAAACAAAAGGTCAAGGAAGCCGCTGAGGGTCCTTTGAAGGGTATCCTCGACTACACTGAGGAGCAGGTCGTATCTTCTNNNNCTACTATTACGCCTGATGAGAAGAGAGTTGAAGAATTTAAGCTCAAGAAGATGTGGAAGAGTCCTAATGGGACAATCCGTAACATTCTTGGAGGTACAGTATTCAGGGAAGCCATTATCTGCAAAAATATTCCCCGTCTGGTAACTGGCTGGGATAAGCCTATTATTATTGGTCGTCATGCTCATGCTGATCAATATAAAGCAACTGACTTTGTTGTACCTGGTGCTGGCACACTTGAACTCATTTTCAAGCCCGCCTCAGGAGACCCCGTTATCAAGCATGTYGTTAATGAGTACAAAGGCCCTGGAGTCGCTATTGGCATGTTCAACACTGACGCATCTATCATTGACTTCGCKCACTCGTCGTTCAAGTACGCTCTTGACAGGAAGTATCCCCTCTACCTCAGTACTAAGAATACTATTCTTAAGAAATACGATGGCCTCGAAGGTGTGGTAATGGAGCTGGCCGATTGCGCCTTACCCCTGCTAGCYGGTGTCTTGCCTACCTGCAAACCAGAAGAAGCGTTCAAAGATGTTGCTGCTGCATTTTTAGTWGGAGCCATGCCCAGGAAAGAGGGCATGGAAAGGAAAGACCTCTTGGCCGCAAATGTTCGTATTTTCAAAGAACAAGGACAAGCTTTAGACAAAGTAGCACGTAAGGATGTCAAAGTTCTAGTTGTTGGCAATCCTGCTAACACCAATGCTCTCATTTGTTCTAAGTATGCTCCATCTATTCCAAAAGAAAATTTCACTGCCATGACTCGTCTTGACCAAAACCGTGCCTCATCACAATTGGCTGCGAAATTAGGTGTASCAGTACAGAATATAAAAAATGTAATCATTTGGGGCAGCATGGCTGTTGACACCATGCCATTGCCCCAGCCCGCCGATATTCCCGAAATTAAACTTTTCGGAAGATGGAGTTGTTACGACGTTCAAGTGTCCGACATGTCTCTGCAGGATTACATCTCTGTTAAAGAAAAGTACGCGAAGTACTTGCCTCACTCCGCTGGAAGGTATGCACACAAACGTTTCCGTAAAGCTCAGTGCCCCATTGTTGAGCGTCTGACCAACTCACTTATGATGCACGGCCGCAATAATGGCAAAAAGCTGATGGCTGTCCGGATTGTAAAGCACGCTTTTGAAATCATTCATTTGCTCACTGGTGAGAACCCTCTGCAAGTTCTTGTGACAGCCATCATCAACTCTGGTCCTCGTGAAGACTCCACTAGGATTGGTCGAGCCGGTACAGTTCGGCGACAGGCTGTTGACGTTTCTCCTCTGCGTCGTGTGAACCAGGCTATCTGGTTATTGTGCACAGGTGCACGTGAAGCTGCTTTCCGTAATATCAAGACTATTGCTGAGTGTGTAGCTGATGAACTCATCAACGCAGCTAAGGGTTCATCAAACTCTTATGCCATCAAGAAAAAGGATGAGTTGGAGCGTGGTGCACCGTCAAGACCTGCTGGATGAGGCTGCCCAGTTTTCGTTCTGTTGGTGACGCGTTGAAGGACCGCTTCGATGGCGCTTCTCGGGTCATGATGCCAAACACAGACCTGGAAGTTCCGGCACAACGCAACGACGCAGTACCGCACAGGGTGCCTCGAAGAGACAGATATAGGTTCCAGCTCCGGCCTCATAATCCAGACCATAAATCACCGGGAGCTAAAGATCTTGTCTATTTGGAATCTTCACCAGGATTCTGCGAAAAGAATCCAAGATTAGGTATTCCCGGTACACATGGGCGTGCCTGCAATGACACGAGTATCGGTGTCGACGGCTGCGACCTTATGTGCTGCGGCCGAGGGTATCGGACGGAGACGATGTTCGTTGTGGAGAGGTGCAAC
AINT13TAJ_Arctia_intercalaris            TTGGAAGTTCTATGAAAAGTGTTGGAGAAGTTATGTCAATAGGAAGAAATTTTGAAGAAGCTTTTCAGAAAGCTTTGAGAATGGTTGATGAAAATGTTAAGGGATTTGACCCAAAGATTGAAAAAGTAAACGAAGGTGAATTAAGTGAACCAACCGATAAGCGAATGTTTGTCTTAGCTGCAGCTTTAAAAGACGGATATACAGTAGAAAGACTGAATGAATTAACTCAAATAGATAAATGGTTTTTAGAAAAGTTTAAAAATATCATAGATTATTATAATACATTAAATATTTTGAAAAAAGTAAAACAAATTGGATTTTCTGATAAACAGATAGCTGCTGCAGTTAAAAGCACTGAAGTTGCTGTCCGAAAATTAAGGGAAGAATACAAAATTACTCCATCCGTAAAACAAATCGATACNNNNNNNNNNNNNNNNNNNNNNNNNNNNNNNNNNNNNNNNNNNNNNNNNNNNNNNNNNNNNNNNNNNNNNNNNNNNNNNNNNNNNNNNNNNNNNNNNNNNNNNNNNNNNNNNNNNNNNNNNNNNNNNNNNNNNNNNNNNNNNNNNNNNNNNNNNNNNNNNNNNNNNNNNNNNNNNNNNNNNNNNNNNNNNNNNNNNNNNNNNNNNNNNNNNNNNNNNNNNNNNNNNNNNNNNNNNNNNNNNNNNNNNNNNNNNNNNNNNNNNNNNNNNNNNNNNNNNNNNNNNNNNNNNNNNNNNNNNNNNNNNNNNNNNNNNNNNNNNNNNNNNNNNNNNCATTATATTTTATCTTTGGAATTTGAGCAGGAATAGTAGGAACTTCTTTAAGATTATTAATTCGAGCCGAATTAGGTAACCCTGGATCTTTAATCGGAGATGATCAAATTTATAATACTATTGTAACAGCTCATGCTTTTATTATAATTTTTTTTATAGTTATACCTATTATAATTGGAGGATTTGGTAATTGATTAGTTCCTCTAATATTAGGAGCCCCTGATATAGCTTTTCCCCGAATAAATAATATAAGTTTTTGACTTTTACCCCCATCATTAACTTTATTAATTTCAAGAAGAGTTGTAGAAAATGGAGCAGGAACAGGATGAACAGTTTACCCCCCACTTTCTTCCAATATTGCTCATGGAGGAAGATCTGTTGATTTAGCTATTTTTTCTCTACATTTAGCGGGAATCTCCTCAATTTTAGGTGCTATTAATTTTATTACTACAATTATTAATATACGATTAAATAACTTATCATTTGATCAAATACCATTATTCGTTTGAGCTGTAGGAATTACAGCTTTTTTATTACTCCTTTCACTTCCTGTATTAGCCGGAGCTATTACTATACTATTAACAGATCGAAATTTAAATACATCATTTTTCGACCCTGCGGGAGGAGGGGATCCCATTCTATACCAACATTTATTTTGATTTTTTGGNNNNNNNNNNNNNNNNNNNNNNNNNNNNNNNNNNNNNNGGATAATTTCTCATATTATTNNNNNNNNNAGAGGAAAAAAAGAAACTTTTGGTTGTTTAGGGATAATTTATGCTATATTAGCTATTGGATTATTAGGATTTATTGTTTGAGCACATCATATATTTACAGTAGGTATAGATATTGATACACGAGCATATTTTACTTCAGCAACTATAATCATTGCTGTTCCTACAGGAATTAAAATTTTCAGTTGATTAGCAACTTTCCACGGAACTCAAATTAATTACTCCCCTTCAATTTTATGAAGATTAGGGTTTGTATTTTTATTTACTGTAGGAGGATTAACAGGTGTTATTTTATCTAATTCATCAATTGATATTACTTTACATGATACTTATTACGTTGTAGCTCATTTTCACTATGTTCTTTCCATAGGAGCTGTATTTGCTATTATAGGAGGATTTATTCATTGATATCCATTATTTACTGGATTATCTATAAATCCATTTTTATTAAAAATTCAATTTTTTGTTATATTTATTGGTGTAAATTTAACTTTTTTTCCTCAACATTTCTTAGGATTAGCCGGAATACCTCGTCGTTATTCTGATTATCCAGATTCTTATATTTCTTGAAATATTATTTCTTCCTTAGGCTCTTATATTTCATTATTAGCAGTTATATTTATATTAATTATTATTTGAGAATCAATAATTAATCAACGAATTGCTTTATTCCCATTAAATATATCTTCATCAATTGAATGATATCAAAATTTACCCCCAGCAGAACATTCATATAATGAACACACGTCGACTCCGGCAAGTCCACAACCACCGGCCACTTGATTTACAAATGCGGTGGTATCGACAAGCGTACCATCGAAAAGTTCGAGAAGGAAGCCCAGGAAATGGGTAAGGGTTCCTTCAAATACGCCTGGGTGTTGGACAAATTGAAGGCTGAGCGTGAACGTGGTATCACAATCGATATCGCTTTGTGGAAGTTCGAGACCGGCAAATACTATGTCACCATCATCGACGCCCCTGGACACAGAGATTTCATCAAGAACATGATCACTGGTACCTCACAGGCCGATTGTGCTGTACTCATCGTCGCTGCTGGTACTGGTGAATTCGAAGCAGGTATCTCCAAGAACGGACAGACCCGTGAGCACGCTCTGCTCGCTTTCACGCTCGGTGTCAAGCAACTCATCGTTGGTGTGAACAAAATGGACTCCACTGAACCTCCCTACAGCGAGCCTCGTTTCGAAGAAATCAAAAAAGAAGTGTCCTCTTACATCAAAAAGATCGGTTACAACCCCGCTGCCGTCGCTTTCGTACCCATTTCTGGATGGCACGGAGACAACATGTTGGAGGCCTCTACYAAAATGCCTTGGTTCAAGGGATGGAATGTTGAGCGCAAGGAAGGCAAGGCTGAAGGTAAGTGCCTCATTGAGGCCCTTGACGCCATCCTGCCCCCTGCTCGCCCCACCGACAAGGCCCTGCGTCTTCCCCTTCAAGACGTCTACGAAATCGGTGGTATTGGTACAGTGCCCGTAGGCCGTGTTGAAACTGGTATCCTTAAACCTGGTACCATCGTCGTCTTCGCACCTGCCAACATCACCACTGAAGTTAAGTCTGTGGAGATGCACCACGAAGCTCTCCAGGAAGCCGTACCTGGAGACAATGTTGGTTTCAACGTAAAGAACGTATCCGTCAAAGAATTGCGTCGAGGTTACGTCGCTAGCGACTCTAAGAACAACCCACCCAAAGGCGCTGCTGACTTCACCGCACAGGTCATTGTACTCAACCACCCTGGTCAAATCTCAAACGGTTACACACCTGTATTGGATTGCCACACAGCTCACATTGCCTGTAAATTCGCCGAAATTAAAGAAAAAGTTGACCGTCGTACTGGTAAATCTACTGAAGATAACCCTAAATCCATCAAATCCGGAGATGCTGCCATTGTCAACCTGGTTCCTTCAAAGCCTCTTTGTGTAGAGTCCTTCCAGGAATTCCCTCCCCTAGGACGTTTCGCTGTGCGTTCATTTCTGCCCCAAGTGCCGACGCTCCCATGTTCGTAGTTGGAGTTAACCTTGATGCTTACGANNCTTCTTTCAAGGTTATTTCTAACGCATCTTGCACCACCAACTGCCTGGCTCCCCTCGCCAAGGTTATTCATGACAACTTCGAAATTGTTGAGGGTCTGATGACCACAGTACACGCAACCACTGCTACCCAGAAAACAGTTGATGGACCCTCTGGCAAACTGTGGCGTGATGGTCGTGGTGCTCAACAGAATATCATTCCTGCCTCAACTGGAGCCGCTAAAGCCGTAGGCAAAGTAATTCCGGCTTTGAATGGAAAGCTGACTGGTATGGCTTTCCGAGTTCCAGTTGCGAACGTATCTGTAGTAGATCTGACAGTCCGCTTGGGTAAGCCAGCTAGCTACGATGCTATCAAACAAAAGGTCAAGGAAGCCGCTGAGGGTCCTTTGAAGGGTATCCTCGACTACACTGAGGAGCAGGTCGTATCTTCTTGCGCTACTATTACGCCTGATGAGAAGAGAGTTGAAGAATTTAAGCTCAAGAAGATGTGGAAAAGTCCTAATGGAACAATCCGTAACATTCTTGGAGGTACAGTATTCAGGGAAGCCATTATCTGCAAAAATATTCCCCGTCTGGTAACTGGCTGGGACAAGCCTATTATTATTGGTCGTCATGCTCACGCTGATCAATATAAAGCAACTGACTTTGTTGTACCTGGTGCTGGCACACTTGAACTTATTTTCAAGCCCGCCTCAGGAGACCCCGTTATCAAGCATGTTGTTAATGAGTACAAAGGCCCTGGAGTCGCTATTGGCATGTTCAACACTGACGCATCCATCATTGACTTCGCTCACTCGTCGTTCAAGTACGCTCTTGACAGGAAGTATCCCCTCTACCTCAGTACTAAGAATACTATACTTAAGAAATACGATGGCCTCGAAGGTGTGGTAATGGAGCTGGCCGATTGCGCCTTACCCCTGCTAGCCGGTCTCTTGCCCACCTGCAAACCTGAGGAAGCCTTCAAAGATGTTACTGCTGCATTTTTAGTTGGAGCCATGCCCAGGAAAGAGGGCATGGAAAGGAAAGACCTCTTGGCTGCAAATGTTCGCATTTTCAAAGAACAAGGACAAGCTTTAGACAAAGTAGCACGTAAGGATGTCAAAGTTCTAGTTGTTGGCAATCCTGCTAACACCAATGCTCTCATTTGTTCTAAGTATGCTCCATCTATTCCAAAAGAAAATTTCACTGCCATGACTCGTCTTGACCAAAACCGTGCCTCATCACAATTGGCTGCGAAATTAGGTGTACCAGTACAGAATATAAAAAATGTAATTATTTGGGGCAGCATGGCTGTTGACACCATGCCATTGCCCCAGCCCGCCGATATTCCCGAAATTAAACTTTTCGGAAGATGGAGTTGTTACGACGTTCAAGTGTCCGACATGTCTCTGCAGGATTACATCTCTGTTAAAGAAAAGTACGCGAAGTACTTGCCCCACTCCGCTGGAAGGTATGCACACAAACGTTTCCGTAAAGCTCAGTGCCCCATTGTTGAGCGTCTGACCAACTCACTTATGATGCACGGTCGCAATAATGGCAAAAAGCTGATGGCTGTCAGAATTGTAAAGCACGCTTTTGAAATCATTCATTTGCTCACTGGTGAGAACCCTCTGCAAGTTCTTGTGACAGCCATCATCAACTCTGGTCCTCGTGAAGACTCCACTAGGATTGGTCGTGCCGGTACAGTTCGGCGACAGGCTGTTGACGTTTCTCCTCTGCGTCGTGTGAACCAGGCTATCTGGTTATTGTGCACAGGTGCACGTGAAGCTGCTTTCCGTAATATCAAGACTATTGCTGAGTGTGTAGCTGATGAACTCATCAACGCAGCTAAGGGTTCATCAAACTCTTATGCCATCAAGAAAAAGGATGAGTTGGAGCGTGGTGCACCGTCAAGACCTGCTGGATGAGGCTGCCCAGTTTTCGTTCTGTCGGTGACGCGTTGAAGGACCGCTTCGATGGCGCTTCTAGGGTCATGATGCCAAACACAGACCTAGAAGTTCCGTCACAACGTAACGACGCAGTACCGCACAGAGTGCCTCGAAGAGACAGATATAGGTTCCAGCTCCGGCCTCATAATCCAGACCATAAATCACCGGGAGCTAAAGATCTTGTCTATTTGGAATCTTCACCAGGATTCTGCGAAAAGAATCCAAGACTAGGTATTCCCGGTACACATGGGCGTGCCTGCAATGACACGAGTATCGGTGTCGATGGCTGCGACCTTATGTGCTGCGGTCGAGGGTATCGGACGGAGACGATGTTCGTTGTGGAGAGGTGCAAC
CNLEP113677_Acerbia_alpina               TTGGAAGTTCCATGAAAAGTGTTGGAGAAGTTATGTCAATAGGAAGAAACTTTGAAGAAGCTTTTCAGAAAGCGTTGAGAATGGTTGATGAAAATGTTAATGGATTTGACCCAAACATTAAAAAAGTAAACGAAGGTGAATTAAGTGAACCAACCGATAAGCGAATGTTTGTCTTAGCTGCTGCTTTAAAAGACGGATATACAGTAGAAAGACTGTATGAATTAACTAAAATAGATAAATGGTTTTTAGAAAAGTTCAAAAATATCATAGATTATTATAATACATTAAATATTTTGAAAAAAGTAAAGCAAATTGGATTTTCTGATAAACAGATAGCTGCTGCAGTTAAAAGCACTGAAGTTGCGGTCCGAAAGTTAAGGGAAGAATACAAAATTACTCCATCCGTAAAACAAATCNNNNNNNNNNNNNNNNNNNNNNNNNNNNNNNNNNNNNNNNNNNNNNNNNNNNNNNNNNNNNNNNNNNNNNNNNNNNNNNNNNNNNNNNNNNNNNNNNNNNNNNNNNNNNNNNNNNNNNNNNNNNNNNNNNNNNNNNNNNNNNNNNNNNNNNNNNNNNNNNNNNNNNNNNNNNNNNNNNNNNNNNNNNNNNNNNNNNNNNNNNNNNNNNNNNNNNNNNNNNNNNNNNNNNNNNNNNNNNNNNNNNNNNNNNNNNNNNNNNNNNNNNNNNNNNNNNNNNNNNNNNNNNNNNNNNNNNNNNNNNNNNNNNNNNNNNNNNNNNNNNNNNNNNNNNNNGAACATTATATTTTATCTTTGGAGTTTGAGCAGGAATAGTAGGAACTTCTTTAAGATTATTAATTCGAGCTGAATTAGGAAATCCTGGATCTTTAATTGGAGATGATCAAATTTATAATACTATTGTAACAGCTCATGCTTTTATCATAATTTTTTTTATAGTTATACCTATTATAATTGGTGGATTTGGAAATTGATTAGTTCCTTTAATATTAGGAGCTCCTGATATAGCTTTCCCTCGAATAAATAATATAAGTTTTTGACTTTTACCCCCATCATTAACTCTTTTAATTTCAAGAAGAATCGTAGAAAATGGAGCAGGTACAGGATGAACAGTTTACCCCCCACTTTCTTCTAATATTGCTCATGGAGGAAGATCTGTTGATTTAGCTATTTTTTCTTTACATTTAGCAGGAATTTCTTCAATTTTAGGTGCTATTAATTTTATTACTACAATTATTAATATACGATTAAATAATTTATCATTTGATCAAATACCTTTATTTGTTTGATCAGTAGGAATTACAGCTTTTTTATTACTACTTTCACTTCCTGTTTTAGCAGGAGCTATTACTATATTATTAACAGATCGAAATTTAAATACATCATTTTTTGATCCTGCTGGAGGAGGAGATCCTATTCTTTACCAACATCTATTTTGATTTTTTGGNNNTCCAGAAGTTTATATTTTAATTCTTCCAGGATTTGGAATAATCTCTCATATTATTTCTCAAGAAAGAGGAAAAAAAGAAACTTTTGGTTGTTTAGGAATAATTTATGCTATATTAGCTATTGGTTTATTAGGATTTATTGTTTGAGCACATCATATATTTACCGTAGGTATAGATATTGATACACGAGCATATTTTACTTCAGCAACTATAATTATTGCTGTTCCTACTGGAATTAAAATTTTTAGATGATTAGCAACTTTCCACGGAACTCAAATTAATTATTCACCTTCAATTTTATGAAGATTAGGATTTGTATTTTTATTTACTGTAGGAGGATTAACAGGTGTAATTTTATCTAATTCATCAATTGATATTACTTTACATGACACTTATTATGTTGTAGCTCATTTTCATTATGTTCTTTCAATAGGAGCTGTATTTGCTATTATAGGAGGATTTATTCATTGATACCCATTATTCACCGGATTATTTATAAACCCATTTATATTAAAAATTCAATTTTTTATTATATTTATTGGTGTAAATTTAACTTTTTTTCCACAACATTTTTTAGGATTAGCTGGAATACCTCGTCGTTATTCTGATTACCCAGATTCTTTTATTTCTTGAAATATTATTTCTTCTTTAGGTTCTTATATTTCTTTATTAGCAATTATATTTATATTAATTATTGTTTGAGAATCAATAATTAATCAACGAATTGCTTTATTCACATTAAATATATCCTCCTCAATTGAATGATATCAAAGTTTACCTCCTGCTGAACATTCATATAATGAACACACGTCGACTCCGGCAAGTCCACAACCACCGGCCACTTGATTTACAAATGCGGTGGTATTGACAAGCGTACCATCGAAAAGTTCGAGAAGGAAGCCCAGGAAATGGGTAAGGGTTCCTTCAAATACGCCTGGGTGTTGGACAAATTGAAGGCTGAGCGTGAACGTGGTATCACAATCGATATCGCTTTGTGGAAATTCGAGACCGGCAAATACTATGTCACCATTATTGACGCCCCTGGACACAGAGATTTCATCAAGAACATGATCACTGGTACCTCACAGGCCGATTGTGCTGTACTCATCGTTGCTGCTGGTACTGGTGAATTTGAGGCAGGTATCTCAAAGAACGGACAGACTCGTGAGCACGCTCTTCTCGCTTTCACGCTCGGTGTCAAGCAACTCATCGTTGGTGTGAACAAAATGGACTCCACTGAGCCTCCCTACAGTGAGCCCCGTTTCGAAGAAATCAAAAAAGAAGTGTCCTCTTACATCAAAAAGATCGGCTACAACCCCGCTGCTGTCGCTTTCGTACCCATTTCTGGATGGCACGGAGACAACATGTTGGAGGCCTCTACCAAAATGCCTTGGTTCAAGGGATGGATGGTTGAGCGCAAGGAAGGCAAGGCTGAAGGTAAGTGCCTCATCGAGGCCCTTGACGCCATCCTGCCCCCTGCTCGCCCCACCGACAAAGCCCTGCGTCTTCCCCTTCAAGACGTCTACAAAATCGGTGGTATTGGTACAGTGCCCGTAGGCCGTGTTGAAACTGGTATCCTTAAACCTGGTACCATCGTCGTCTTCGCACCTGCCAACATCACCACTGAAGTTAAGTCTGTGGAGATGCACCACGAAGCTCTCCAGGAAGCCGTACCCGGAGACAATGTTGGTTTCAACGTAAAGAACGTATCAGTGAAAGAATTGCGTCGTGGTTACGTCGCTGGCGACTCCAAGAACAACCCACCCAAAGGCGCTGCTGACTTCACCGCACAGGTCATTGTACTCAACCACCCTGGTCAAATCTCAAACGGTTACACGCCAGTTTTGGATTGCCACACAGCTCACATTGCCTGTAAATTCGCCGAAATTAAAGAAAAAGTCGACCGTCGTACTGGTAAATCTACTGAAGATAACCCTAAATCCATCAAATCTGGAGATGCTGCCATTGTCAACCTGGTTCCTTCCAAGCCTCTTTGTGTAGAGTCCTTCCAGGAATTCCCTCCCCTCGGACGTTTCGCTGTGCGTTCATTTCTGCCCCAAGTGCCGACGCTCCCATGTTCGTAGTTGGAGTTAACCTTGATGCCTACGATCCTTCTTTCAAGGTTATTTCTAACGCATCTTGCACCACCAACTGCTTGGCTCCCCTCGCCAAGGTTATTCATGACAACTTCGAAATTGTTGAGGGCCTGATGACCACAGTGCATGCAACCACTGCTACCCAGAAAACAGTTGATGGACCCTCTGGCAAACTGTGGCGTGATGGTCGTGGTGCTCAACAGAATATCATTCCTGCCTCCACTGGAGCCGCTAAAGCTGTAGGCAAAGTAATTCCGGCTTTGAATGGAAAGCTGACTGGTATGGCTTTCCGAGTTCCAGTCGCGAACGTATCTGTAGTAGATCTGACAGTTCGCCTGGGTAAGCCAGCTAGCTACGATGCTATCAAACAAAAGGTTAAGGAAGCCGCCGAGGGTCCATTGAAGGGTATCCTCGACTACACTGAGGAGCAGGTCGTATCTTCTTGCGCTACTATTACGCCTGATGAGAAGAGAGTTGAAGAATTTAAGCTCAAGAAGATGTGGAAGAGTCCTAATGGGACAATCCGTAACATTCTTGGAGGTACAGTATTCAGGGAAGCCATTATCTGCAAGAACATTCCTCGTCTTGTAACTGGCTGGGACAAGCCTATTATTATTGGTCGTCATGCTCACGCTGATCAATATAAAGCAACTGACTTTGTTGTACCTGGTGCTGGCACACTTGAACTCATTTTCAAGCCTGCCTCAGGAGACCCCGTTATCAAGCATGTTGTTAATGAGTACAAAGGCCCCGGAGTCGCTATTGGCATGTTCAACACTGACGCATCTATCATTGACTTCGCTCACTCGTCGTTTAAGTACGCACTTGAAAGGAAGTATCCCCTCTACCTCAGTACCAAGAATACTATTCTTAAGAAATACGATGGCCTCGAAGGTGTGGTAATGGAGCTGGCCGATTGCGCCTTACCCCTGCTTGCTGGTGTCTTACCTACTTGCAAACCTGAGGAAGCCTTCAAAGATGTTGCTGCTGCATTTTTGGTTGGAGCCATGCCCAGGAAAGAAGGCATGGAAAGGAAAGACCTCTTGGCTGCAAATGTTCGTATTTTCAAAGAACAAGGTCAAGCTTTAGACAAAGTAGCACGTAAAGATGTCAAAGTTCTAGTTGTTGGCAATCCTGCTAACACCAATGCTCTCATTTGTTCCAAGTATGCTCCATCTATTCCAAAAGAAAATTTCACTGCTATGACTCGTCTTGACCAAAACCGTGCCTCATCACAATTGGCTGCGAAATTAGGTGTACCAGTACAGAATGTAAAAAATGTAATCATTTGGGGCAGCATGGCTGTTGACACCATGCCATTGCCCCAGCCCGCTGATATTCCCGAAATTAAACTTTTCGGAAGATGGAGTTGTTACGACGTTCAAGTGTCCGACATGTCTCTTCAGGATTACATCTCTGTTAAAGAAAAGTACGCGAAGTACTTGCCTCACTCCGCTGGAAGGTATGCACACAAACGTTTCCGTAAAGCTCAGTGCCCCATTGTTGAGCGTCTGACCAACTCACTTATGATGCACGGCCGCAATAATGGCAAAAAGCTGATGGCTGTCAGGATTGTAAAGCACGCCTTTGAAATTATTCATTTGCTCACTGGTGAGAACCCTCTGCAAGTTCTTGTGACAGCCATCATCAACTCTGGTCCCCGTGAAGACTCCACTAGGATTGGTCGTGCCGGTACAGTTCGGCGACAGGCTGTTGACGTTTCCCCTCTGCGTCGTGTGAACCAGGCTATCTGGTTATTGTGCACGGGTGCACGTGAAGCTGCATTCCGTAATATCAAGACTATTGCTGAGTGTGTAGCTGATGAACTCATCAACGCAGCTAAGGGTTCATCAAACTCTTATGCCATCAAGAAAAAGGATGAGTTGGAGCGTGGTGCACCGTCAAGACCTGCTGGATGAGGCTGCCCAGTTTTCGCTCTGTCGGTGACGCGTTGAAGGACCGCTTCGATGGCGCTTCTCGGGTCATGATGCCAAACACAGACCTGGAAGTGCCGGCACAACGSAACGACGCAGTACCGCACAGGGTGCCTCGAAGAGACAGATATAGGTTCCAGCTCCGGCCTCATAATCCAGACCATAAATCACCGGGAGCTAAAGATCTTGTCTATTTGGAATCTTCACCAGGATTCTGCGAAAAGAATCCAAGACTAGGTATTCCCGGCACACATGGGCGTGCCTGCAATGACACGAGTATCGGTGTCGACGGCTGCGACCTTATGTGCTGCGGTCGAGGGTATCGGACGGAGACGATGTTCGTTGTGGAGAGGTGCAAC
MM23400_Oroncus_nr.alaica                TTGGAAGTTCTATGAAAAGTGTTGGAGAAGTTATGTCAATAGGAAGAAACTTTGAAGARGCTTTTCAGAAAGCGTTGAGAATGGTTGATGAAAATGTTAAGGGATTTGACCCAAACATTAAAAAAGTAAACGAAGGCGAATTAAGTGAACCAACCGATAAGCGAATGTTTGTCTTAGCTGCAGCTTTAAAAGACGGATAYACAGTAGAAAGACTGTATGAATTAACTAAAATAGATAAATGGTTTTTAGAAAAGTTTAAAAATATCATAGATTATTATAATACATTAAATATTTTGAAAAAAGTAAAGCAAATTGGATTTTCTGATAAACAGATAGCTGCTGCAGTTAAAAGCACTGAAGTTGCTGTCCGAAAGTTACGGGAAGAATACAAAATTACTCCATCTGTAAAACAAATCGATACNNNNNNNNNNNNNNNNNNNNNNNNNNNNNNNNNNNNNNNNNNNNNNNNNNNNNNNNNNNNNNNNNNNNNNNNNNNNNNNNNNNNNNNNNNNNNNNNNNNNNNNNNNNNNNNNNNNNNNNNNNNNNNNNNNNNNNNNNNNNNNNNNNNNNNNNNNNNNNNNNNNNNNNNNNNNNNNNNNNNNNNNNNNNNNNNNNNNNNNNNNNNNNNNNNNNNNNNNNNNNNNNNNNNNNNNNNNNNNNNNNNNNNNNNNNNNNNNNNNNNNNNNNNNNNNNNNNNNNNNNNNNNNNNNNNNNNNNNNNNNNNNNNNNNNNNNNNNNNNNNNNNNNNNGAACATTATATTTTATTTTTGGAATTTGAGCAAGAATAATAGGAACATCCTTAAGATTATTAATTCGAGCTGAATTAGGAAACCCTGGTTCTTTAATTGGTGACGATCAAATTTATAATACTATTGTAACAGCACATGCTTTTATTATAATTTTTTTCATAGTTATACCTATCATAATTGGAGGATTTGGTAATTGATTAATTCCTCTAATATTAGGAGCCCCTGATATAGCTTTCCCCCGAATAAATAATATAAGTTTTTGACTTTTACCCCCATCACTAACTTTATTAATTTCAAGAAGAATCGTAGAGAATGGAACAGGAACAGGATGAACAGTTTACCCCCCCCTTTCTTCTAATATTGCTCATGGAGGAAGATCTGTTGATTTAACTATTTTCTCTTTACATTTAGCGGGAATTTCTTCAATTTTAGGAGCTATTAATTTTATTACTACAATTATCAATATACGATTAAATAATTTATCATTTGATCAAATACCTTTATTTGTTTGAGCAGTAGGAATTACAGCCTTTTTATTACTTCTCTCTCTTCCTGTTTTAGCTGGAGCTATTACTATGTTATTAACAGATCGAAACTTAAATACATCATTTTTTGATCCTGCAGGAGGAGGAGATCCTATTCTTTATCAACATTTATTTTGATTTTTTGGTCATCCAGAAGTTTATATTTTAATTTTACCAGGATTTGGAATAATTTCTCATATTATCTCTCAAGAAAGAGGAAAAAAAGAAACTTTTGGTTACTTAGGAATAATTTATGCTATATTAGCTATTGGATTATTAGGATTTATTGTTTGAGCACATCATATATTTACAGTGGGTATAGATATTGACACACGAGCATATTTTACTTCAGCAACTATAATTATTGCTGTCCCCACCGGAATTAAAATCTTTAGTTGATTAGCAACTCTACATGGAGCTCAAGTTAATTATTCACCTTCAATTTTATGAAGATTAGGATTTGTATTCTTATTTACTGTAGGAGGATTAACAGGTGTAGTTTTATCTAATTCATCAATTGATATTACTTTACATGATACTTATTATGTTGTAGCTCATTTTCATTATGTTCTTTCAATAGGAGCTGTATTTGCTATTATAGGAGGATTTATTCACTGATACCCATTATTCACTGGATTATCTATAAAACCATTTTTACTAAAAATTCAATTCTTTGTTATATTTATTGGTGTAAATTTAACTTTTTTCCCACAACATTTCTTAGGATTAGCCGGAATACCTCGTCGTTATTCTGATTATCCAGACTCTTATATTTCTTGAAATATTATTTCTTCTTTAGGTTCTTATATTTCACTATTAGCAATTATACTCATATTAATTATTATTTGAGAGTCAATAATTAATCAACGAATTGCTTTATTCCCATTAAATATATCTTCCTCAATTGAATGATATCAAAATCTACCTCCTATAGAACATTCATATAATGAACACACGTCGACTCCGGCAAGTCCACAACCACCGGCCANNTGATTTACAAATGCGGTGGTATTGACAAGCGWACCATCGAAAAGTTCGAGAAGGAAGCCCARGAAATGGGTAAGGGTTCCTTCAAATACGCCTGGGTGTTGGACAAATTGAAGGCTGAGCGTGAACGTGGTATCACAATCGATATCGCTTTGTGGAAGTTTGAGACCGGCAAATACTATGTCACCATCATCGACGCCCCTGGTCACAGAGATTTCATCAAGAACATGATCACTGGTACCTCACAGGCCGATTGTGCTGTACTTATCGTTGCTGCTGGTACTGGTGAATTTGAAGCAGGTATCTCAAAGAACGGACAGACCCGTGAGCACGCTCTGCTCGCATTCACGCTCGGTGTCAAGCAACTCATCGTTGGTGTGAACAAAATGGACTCCACTGAGCCTCCCTACAGCGAGCCCCGTTTCGAAGAAATCAAAAAAGAAGTGTCYTCTTACATCAAAAAGATCGGATACAACCCCGCTGCTGTCGCTTTCGTACCCATTTCTGGATGGCACGGAGACAACATGTTGGAGGCGTCTACCAAAATGCCTTGGTTCAAGGGATGGCAGGTTGAGCGCAAGGAAGGCAAGGCTGAAGGTAAGTGCCTCATCGAGGCCCTTGACGCCATCCTGCCACCTGCTCGCCCCACCGACAAAGCCCTGCGTCTTCCCCTTCAAGACGTTTACAAAATCGGTGGTATTGGTACAGTGCCCGTAGGCCGTGTTGAAACTGGTATCCTTAAACCTGGTACCATCGTCGTCTTTGCACCTGCCAACATCACCACTGAAGTTAAGTCTGTGGAGATGCACCACGAAGCTCTCCAGGAAGCCGTACCCGGAGACAATGTTGGTTTCAACGTAAAGAACGTATCAGTCAAAGAATTGCGTCGTGGTTACGTCGCTGGCGACTCCAAGAACAACCCACCCAAAGGCGCTGCTGACTTCACCGCACAGGTCATTGTACTCAACCACCCTGGTCAGATCTCAAACGGTTACACACCAGTTTTGGATTGCCACACAGCTCACATTGCCTGTAAATTCGCCGAAATTAAAGAAAAAGTCGACCGTCGTACTGGTAAATCAACTGAAGATAACCCTAAATCCATCAAATCTGGAGATGCTGCCATTGTCAACTTGGTTCCTTCCAAGCCTCTTTGTGTAGAGTCCTTCCAGGAATTCCCTCCCCTCGGACGTTTCGCTGTGCGTTCATTTCTGCCCCAAGTGCCGACGCTCCCATGTTCGTAGTTGGAGTTAATCTTGATGCCTACGATCCTTCCTTCAAGGTTATTTCTAACGCATCTTGCACCACCAACTGCCTGGCTCCCCTCGCCAAGGTTATTCATGACAACTTCGAAATTGTTGAGGGTCTGATGACCACAGTGCATGCAACCACTGCTACCCAGAAAACAGTTGATGGACCCTCTGGCAAACTGTGGCGTGATGGTCGTGGTGCTCAACAGAATATCATTCCTGCCTCCACTGGAGCCGCTAAAGCCGTAGGCAAAGTAATTCCAGCTTTGAATGGAAAGCTGACTGGTATGGCTTTCCGAGTTCCAGTCGCGAACGTATCTGTAGTAGATCTGACAGTTCGCCTGGGTAAGCCAGCTAGCTACGATGCTATCAAACAAAAGGTTAAGGAAGCCGCCGAGGGTCCTTTGAAGGGTATCCTCGACTACACTGAGGAGCAGGTCGTATCTTCTNNNNNTACTATTACGCCTGATGAGAAGAGAGTTGAAGAATTTAAGCTCAAGAAGATGTGGAAGAGTCCTAATGGGACAATCCGTAACATTCTTGGAGGTACAGTATTCAGGGAAGCCATTATCTGCAAGAAYATTCCYMGTCTCGTAACTGGTTGGGACAAGCCTATTATTATTGGTCGTCATGCTCACGCTGATCAATATAAAGCAACTGACTTTGTTGTACCTGGTGCTGGCACACTTGAACTCATTTTCAAGCCSGCTTCAGGAGACCCCRTTATCAAGCATGTTGTTAATGAGTACAAAGGCCCCGGAGTCGCTATTGGCATGTTCAACACTGACGCATCTATCATTGACTTCGCTCACTCGTCGTTCAAGTACGCACTTGACAGGAAGTATCCCCTCTACCTCAGTACCAAGAATACTATTCTTAAGAAATACGATGGCCTCGAAGGTGTGGTAATGGAGCTGGCCGATTGTGCCTTACCCCTGCTTGCTGGTGTCTTGCCTACTTGCAAACCTGAGGAAGCCTTCAAAGATGTTGCTGCTGCATTTTTAGTTGGAGCCATGCCCAGGAAAGAAGGCATGGAAAGGAAAGACCTCTTGGCTGCAAATGTTCGTATTTTCAAAGAACAAGGTCAAGCTTTAGACAAAGTAGCACGTAAAGATGTCAAAGTTCTAGTTGTTGGCAATCCTGCTAACACCAATGCTCTCATTTGTTCCAAGTATGCTCCATCTATTCCAAAAGAAAATTTCACTGCTATGACTCGTCTTGACCAAAACCGTGCCTCATCACAATTGGCTGCGAAATTAGGTGTACCAGTACAGAATGTAAAAAATGTAATCATTTGGGGCAGCATGGCTGTTGACACCATGCCATTGCCCCAGCCCGCTGATATTCCCGAAATTAAACTTTTCGGAAGATGGAGCTGTTACGACGTTCAAGTGTCCGACATGTCTCTTCAGGATTACATCTCTGTTAAGGAAAAGTACGCGAAGTACTTGCCTCACTCCGCTGGAAGGTATGCACACAAACGTTTTCGTAAAGCTCAGTGCCCCATTGTTGAGCGTCTGACCAACTCACTTATGATGCACGGCCGCAATAATGGCAAAAAGCTGATGGCTGTCAGGATTGTAAAGCACGCCTTTGAAATTATTCATTTGCTCACTGGTGAGAACCCTCTGCAAGTTCTTGTGACAGCCATCATCAACTCTGGTCCCCGTGAAGACTCCACTAGGATTGGTCGTGCCGGTACAGTTCGGCGACAGGCCGTTGACGTTTCTCCTCTGCGTCGTGTGAACCAGGCTATCTGGTTATTGTGCACGGGTGCACGTGAAGCTGCATTCCGTAATATCAAGACTATTGCTGAGTGTGTAGCTGATGAACTCATCAACGCAGCTAAAGGTTCATCAAACTCTTATGCCATCAAGAAAAAGGATGAGTTGGAGCGTGNNNNNNNNNNNNNNNNNNNNNNNNNNNNNNNNNNNNNNNNNNNTCTGTCGGTGACGCGTTGAAGGACCGCTTCGATGGTGCTTCTCGGGTCATGATGCCAAACACAGACCTGGAAGTTCCGGCACAACGCAACGACGCAGTACCGCACAGGGTGCCTCGAAGAGACAGATATAGGTTCCAGCTCCGGCCTCATAATCCAGACCATAAATCACCGGGAGCTAAAGATCTTGTCTATTTGGAATCTTCACCAGGATTCTGCGAAAAGAATCCAAGACTAGGTATTCCCGGCACACATGGGCGTGCCTGCAATGACACGAGTATCGGTGTCGACGGCTGCGACCTTATGTGCTGCGGTCGAGGGTATCGGACGGAGACGATGTTCGTTGTGGAGAGGTGCAAC
MM12598_Diacrisia_sannio                 TTGGAAGCTCTATGAAAAGTGTTGGAGAAGTTATGTCAATAGGAAGAAAYTTTGAAGAAGCTTTTCARAAAGCGYTRAGAATGGTYGATGAAAATGTTAATGGATTTGACCCAAACATTAAAAAAGTAAACGAGGGTGAATTAAGTGAACCAACCGATAAGCGAATGTTTGTCTTAGCTGCAGCTTTAAAAGATGGATATACAGTAGAAAGACTGTATGAATTAACTAAAATAGATAAATGGTTTTTAGAAAAGTTTAAAAATATCATTGATTTTTATAATACATTAAATATTTTGAAAAAAGTAAAGCAAATTGGATTTTCTGATAAACARATAGCTGCTGCAGTTAAAAGCACTGAAGTTGCTGTCCGAAAATTAAGGGAAGAATACAAAATTACTCCATCTGTAAAACAAATCGATACTGTAGCAGCTGAATGGCCTGCATCAACTRACTACCTGTATCTTACTTATAATGGTAGCACRCATGAYWTAGAGTTTCCTGGTGGAYTTATCATGGTTTTGGGTTCCGGAGTCTATCGAATAGGAAGTTCGGTTGAATTTGATTGGTGTGCAGTAGGGTGTCTAAGAGAGCTCAGAAATCAAGRCAAAAAGACAATTATGATAAATTACAATCCAGAAACTGTCAGTACCGATTATGATATGAGTGATCGTCTATATTTTGAAGAAATTTCTTTTGAAGTTGTCATGGATATATATAATATYGAACATCCYGATGGWGTAATTTTATCWGAACACTATATTTTATTTTTGGAATTTGAAGAGGAATAGTAGGTACTTCATTAAGATTATTAATTCGTGCAGAATTAGGAGCTCCAGGATCATTAATTGGAGATGATCAAATTTATAATACTATTGTTACAGCTCATGCCTTTATTATAATTTTCTTTATAGTTATACCTATTATAATTGGAGGATTTGGTAATTGATTAGTTCCTTTAATATTAGGAGCTCCAGATATAGCTTTTCCTCGAATAAATAATATAAGTTTTTGACTTTTACCCCCATCATTAACTTTATTAATTTCAAGAAGAATTGTTGAAAATGGAGCAGGAACAGGATGAACAGTTTATCCCCCTCTTTCTTCTAATATTGCTCATGGAGGAAGATCTGTAGATTTAGCTATTTTTTCATTACATTTAGCTGGAATTTCCTCAATTTTAGGAGCTATTAATTTTATTACTACAATTATTAATATACGATTAAATAATTTATCATTTGACCAAATACCTTTATTTGTTTGAGCTGTAGGAATTACAGCCTTTTTATTACTCCTTTCTCTTCCTGTATTAGCTGGAGCTATTACTATATTATTAACAGATCGAAATTTAAATACTTCATTTTTTGATCCTGCTGGAGGGGGAGATCCTATTCTTTATCAACATTTATTTTGATTTTTTGGACATCCAGAAGTTTACATTTTAATTTTACCAGGATTTGGAATAATTTCACATATTATTTCTCAAGAAAGAGGGAAAAAAGAAACTTTTGGATGTTTAGGAATAATTTATGCTATATTAGCTATTGGATTATTAGGATTTATTGTTTGAGCTCATCATATATTTACTGTAGGTATAGATATTGATACTCGAGCATATTTTACTTCAGCAACTATAATTATTGCAGTTCCTACAGGAATTAAAATTTTTAGTTGATTAGCTACTTTTCATGGAAGTCAAATTAATTATTCCCCTTCAATTTTATGAAGATTAGGATTTGTATTCTTATTTACTGTAGGAGGATTAACAGGGGTAATTTTATCTAATTCATCAATTGATATTACTTTACATGATACTTATTATGTAGTAGCTCATTTCCATTATGTTCTCTCAATAGGAGCTGTATTTGCTATTATAGGAGGATTTATTCATTGATATTCTTTATTTACTGGACTATCTATAAATCCAATTTTATTAAAAATTCAATTTTTTGTTATATTTATTGGTGTAAATTTAACTTTTTTCCCTCAACATTTCTTAGGATTAGCTGGTATACCTCGTCGATATTCTGATTATCCTGATTCTTTTATTTCTTGAAATATAATTTCATCTTTAGGTTCTTATATTTCATTATTAGCAGTTATATTTATATTAATTATTGTTTGAGAATCAATAGTTAATCAACGAATTGCTTTATTCCCCTTAAATATACCTTCATCAATTGAATGATATCAAAGTTTACCACCTGCTGAACATTCATATAATGAACNNNNNNNNNNNNNNNNNNNNNNNNNNNNNNNNNNNNNNTGATTTACAAATGCGGTGGTATCGACAAGCGTACCATCGAAAAGTTCGAGAAGGAAGCCCAGGAAATGGGCAAGGGTTCCTTCAAATACGCCTGGGTTTTGGACAAATTGAAGGCTGAGCGTGAACGTGGTATCACAATCGATATYGCTTTGTGGAAGTTCGAGACCGCCAAATACTATGTCACCATCATCGATGCCCCTGGACACAGAGATTTCATYAAGAACATGATCACTGGTACCTCACAGGCCGATTGTGCTGTGCTTATCGTCGCTGCTGGTACTGGTGAATTCGAAGCAGGTATCTCCAAGAACGGACAGACCCGTGAGCACGCTCTGCTCGCTTTCACGCTCGGTGTCAAGCAACTTATCGTTGGTGTGAACAAAATGGACTCCACTGAGCCACCCTACAGCGAGCCCCGTTTCGAAGAAATCAAAAAAGAAGTGTCCTCTTACATCAAAAAAATCGGATACAACCCCGCTGCTGTCGCTTTCGTACCCATTTCTGGATGGCACGGAGACAACATGTTGGAGGCCTCTACCAAAATGCCTTGGTTCAAGGGATGGAATGTTGAGCGCAAAGAAGGCAAGGCTGAAGGTAAGTGCCTCATCGAGGCTCTTGACGCCATCCTGCCCCCTGCTCGCCCCACCGACAAGGCCCTGCGTCTACCCCTTCAAGACGTATACAAAATCGGTGGTATTGGTACAGTGCCCGTAGGCCGTGTTGAAACTGGTATCCTAAAACCTGGTACCATCGTCGTCTTCGCACCTGCCAACATCACCACTGAAGTTAAGTCTGTGGAGATGCACCACGAAGCTCTCCAGGAAGCTGTACCCGGAGACAATGTAGGTTTCAACGTAAAGAACGTATCAGTCAAAGAATTGCGTCGTGGTTACGTCGCTGGCGACTCCAAGAACAACCCACCCAAGGGCGCTGCTGACTTCACCGCACAGGTTATCGTACTCAACCACCCTGGTCAAATCTCAAACGGTTACACACCAGTTTTGGATTGCCACACAGCTCACATTGCCTGTAAATTCGCCGAAATTAAAGAAAAAGTCGACCGTCGTACTGGTAAATCTACTGAAGATAACCCTAAATCCATCAAATCTGGTGATGCTGCCATTGTCAACCTGGTTCCTTCCAAGCCTCTTTGTGTAGAGTCCTTCCAGGAATTCCCTCCCCTCGGACGTTTCGCTGTGCGTTCATTTCTGCCCCAAGTGCCGACGCTCCCATGTTCGTAGTTGGAGTTAATCTTGATGCCTACGATCCCTCTTTCAAGGTTATTTCTAACGCATCTTGCACCACCAACTGCCTGGCGCCCCTCGCCAAGGTTATTCATGACAACTTCGAAATCGTTGAGGGTCTGATGACCACGGTGCACGCAACCACTGCTACCCAGAAAACAGTTGATGGACCCTCTGGAAAACTGTGGCGTGATGGTCGTGGTGCTCAACAAAATATCATCCCTGCCTCCACTGGAGCCGCTAAAGCCGTAGGCAAAGTAATTCCGGCTTTGAATGGAAAGCTGACTGGTATGGCTTTCAGAGTTCCAGTCGCGAACGTATCCGTAGTAGATCTGACAGTCCGTCTTGGTAAGCCCGCTAGCTACGATGCTATCAAACAAAAGGTCAAGGAAGCCGCTGAGGGTCCTTTGAAGGGTATTCTCGACTACACTGAGGAGCAGGTCGTATCTTCTNNNNNNNNNNNNNNNNNNNNNNNNNNNNNNNNNNNNNNNNNNNNNNNNNNNNNNNNNNNNNNNNNNNNNNNNNNNNNNNNNNNNNNNNNNNNNNNNNNNNNNNNNNNNNNNNNNNNNNNNNNNNNNNNNNNNNNNNNNNNNNNNNNNNNNNNNNNNNNNNNNNNNNNNNNNNNNNNNNNNNNNNNNNNNNNNNNNNNNNNNNNNNNNNNNNNNNNNNNNNNNNNNNNNNNNNNNNNNNNNNNNNNNNNNNNNNNNNNNNNNNNNNNNNNNNNNNNNNNNNNNNNNNNNNNNNNNNNNNNNNNNNNNNNNNNNNNNNNNNNNNNNNNNNNNNNNNNNNNNNNNNNNNNNNNNNNNNNNNNNNNNNNNNNNNNNNNNNNNNNNNNNNNNNNNNNNNNNNNNNNNNNNNNNNNNNNNNNNNNNNNNNNNNNNNNNNNNNNNNNNNNCCTCGAAGGTGTGGTTATGGAGCTGGCTGATTGTGCCTTACCACTGCTCGCCGGTGNNNNGCCTTCTTGCAAACCTGAAGAAGCCTTCAAAGATGTTGCTGCTGCATTTTTAGTTGGAGCCATGCCCAGGAAGGAAGGCATGGAAAGAAAAGACCTCTTGGCTGCAAATGTTCGAATTTTCAAAGAACAAGGTCAAGCTTTAGACAAAGTAGCACGTAAGGATGTCAAAGTTCTAGTTGTTGGCAATCCTGCTAACACCAACGCTCTTATTTGTTCCAAGTACGCTCCATCTATTCCAAAAGAAAATTTCACTGCTATGACTCGCCTTGACCAAAACCGCGCCTCATCACAATTGGCTGCGAAATTAGGTGTACCAGTACAGAATGTAAAAAATGTAATCATTTGGGGCAGCATGGCTGTTGACAACATGCCATTGCCCCAACCTGCCGATATTCCCGAAATTAAACTTTTCGGAAGATGGAGTTGTTACGACGTTCAAGTGTCCGACATGTCTCTTCAGGATTACATCTCTGTTAAAGAAAAGTACGCAAAGTACTTGCCTCACTCTGCTGGAAGGTATGCACACAAACGTTTCCGTAAAGCTCAGTGCCCCATTGTTGAGCGTCTGACCAACTCCCTTATGATGCACGGCCGCAATAATGGCAAAAAGCTGATGGCTGTCAGGATTGTGAAGCACGCCTTTGAAATTATTCATTTGCTCACTGGTGAGAACCCTCTGCAAGTYCTTGTGACAGCCATCATCAACTCTGGTCCTCGTGAAGACTCAACTAGGATTGGTCGTGCCGGTACTGTTCGGCGACAGGCTGTTGACGTTTCTCCTCTGCGCCGTGTGAACCAGGCTATCTGGTTATTGTGCACGGGTGCTCGTGAAGCTGCATTCCGTAATATCAAGACTATTGCTGAATGTGTAGCAGATGAACTCATCAACGCAGCTAAGGGTTCATCAAACTCTTATGCCATCAAGAAGAAGGATGAGTTGGAGCGTGGTGCACCGTCAAAACCTGCTGGATGAGGCTGCCCAGTTTTCGCTCTGTCGGCGACGCGTTGAAAGACCGCTTCGATGGCGCTTCTCGGGTCATGATGCCAAACACAGACCTGGAAGTTCCGGCACAACGGAACGACGCTGTACCGCACAGGTTGCCTCGAAGAGACAGATATAGGTTCCAGCTCCGGCCTCATAATCCAGACCATAAATCACCGGGAGCTAAAGATCTTGTCTATTTGGAATCTTCACCAGGATTCTGCGAAAAGAATCCAAGACTAGGTATTCCCGGTACACATGGGCGTGCCTGCAATGACACGAGTATCGGTGTCGACGGCTGCGACCTTATGTGCTGCGGTCGAGGGTATCGGACGGATACGATGTTCGTTGTAGAGAGGTGCAAT
PMAT11RUS_Pericallia_matronula           NNNNNNNNNNNNNNNNNNNNNNNNNNNNNNNNNNNNNNNNNNNNNNNNNNNNNNNNNNNNNNNNNNNNNNNNNNNNNNNNNNNNNNNNNNNNNNNNNNNNNNNNNNNNNNNNNNNNNNNNNNNNNNNNNNNNNNNNNNNNNNNNNNNNNNNNNNNNNNNNNNNNNNNNNNNNNNNNNNNNNNNNNNNNNNNNNNNNNNNNNNNNNNNNNNNNNNNNNNNNNNNNNNNNNNNNNNNNNNNNNNNNNNNNNNNNNNNNNNNNNNNNNNNNNNNNNNNNNNNNNNNNNNNNNNNNNNNNNNNNNNNNNNNNNNNNNNNNNNNNNNNNNNNNNNNNNNNNNNNNNNNNNNNNNNNGCACTGAAGTTGCTGTCCGAAAGTTAAGGGAAGAATACAAAATTACTCCGTCCGTAAAACAAATCGATACTGTAGCAGCTGAATGGCCAGCATCAACTAACTACCTGTATCTTACTTATAATGGTAGCACGCATGACTTAGACTTTCCTGGCGGATTTATCATGGTCTTGGGTTCCGGAGTCTATCGCATAGGAAGTTCGGTTGAATTTGATTGGTGTGCAGTAGGTTGTCTAAGAGAGCTTAGAAATCAAGGCAAAAAGACAATTATGATAAATTACAATCCTGAAACAGTCAGTACCGATTATGATATGAGTGACCGTCTATATTTTGAAGAAATTTCTTTTGAAGTTGTTATGGATATATATAATATCGAACATCCTGATGGAGTAATTTTATCTNNACATTATATTTTATTTTTGGAATTTGAGCAGGAATAGTAGGAACTTCTTTAAGATTATTAATTCGAGCTGAACTAGGAAATCCTGGATCTCTAATTGGAGATGATCAAATTTATAATACTATTGTAACAGCACATGCCTTTATTATAATTTTTTTTATAGTTATACCTATTATAATTGGAGGATTTGGAAATTGATTAGTTCCCTTAATATTAGGGGCTCCTGATATAGCTTTCCCCCGAATAAATAATATAAGTTTTTGACTTTTACCCCCATCATTAACTTTATTAATTTCAAGAAGAATCGTAGAAAATGGAGCAGGTACTGGATGAACAGTTTACCCTCCACTTTCTTCTAATATTGCTCATGGGGGAAGATCAGTTGATTTAGCTATTTTCTCTTTACATTTAGCAGGAATTTCCTCAATTTTAGGTGCTATTAATTTTATTACTACAATTATTAATATACGATTAAATAATTTATCATTTGATCAAATACCTTTATTTGTTTGATCAGTAGGAATTACAGCTTTTTTATTACTTCTTTCACTCCCTGTTTTAGCAGGAGCTATTACTATATTATTAACAGACCGAAATTTAAATACATCATTTTTTGACCCTGCTGGAGGGGGAGATCCTATTCTTTATCAACATCTATTTTGATTTTTTGGNNNNNNNNNNNNNNNNNNNNNNNNNNNNNNNNNNNNNNNNNNNATTTCCCATATTATTTCCCAAGAAAGAGGAAAAAAAGAAACTTTTGGTTGTTTAGGAATAATTTATGCTATATTAGCTATTGGTTTATTAGGATTTATTGTTTGAGCACATCATATATTCACTGTAGGTATAGATATTGATACACGAGCATATTTTACTTCAGCAACCATAATTATTGCTGTTCCTACCGGAATTAAAATTTTTAGTTGATTAGCAACTTTCCACGGAACTCAAATTAATTATTCACCTTCAATTTTATGAAGATTAGGATTTGTATTTTTATTTACTGTAGGAGGATTAACAGGTGTAATTCTATCTAATTCATCAATTGATATTACTTTACATGATACTTATTATGTTGTAGCTCATTTTCATTATGTTCTTTCAATAGGAGCTGTATTTGCTATTATAGGAGGATTTATTCATTGATATTCATTATTTACTGGGTTATCTATAAATCCATTTTTATTAAAAATTCAATTTTTTGTTATATTTATTGGTGTAAATTTAACTTTCTTCCCACAACATTTTTTAGGATTAGCTGGTATACCCCGTCGTTATTCTGATTACCCAGACTCTTATATTTCTTGAAATATTATCTCTTCTTTAGGTTCTTATATTTCTTTATTAGCAGTTATATTTATATTAATTATTATTTGAGAGTCAATAATTAATCAACGAATTGCTCTATTTCCATTAAATATATCCTCCTCAATTGAATGATATCAAAATTTACCCCCTGCTGAACATTCATATAATGAACACACGTCGACTCCGGCAAGTCTACAACCACCGGCCACTTGATTTACAAATGCGGTGGTATTGACAAGCGTACCATCGAAAAGTTCGAGAAGGAAGCCCAGGAAATGGGYAAGGGTTCCTTCAAATACGCCTGGGTGTTGGACAAATTGAAGGCTGAGCGTGAACGTGGTATCACAATCGATATCGCTTTGTGGAAGTTCGAGACCGGCAAATACTATGTCACCATCATCGACGCCCCTGGACACAGAGATTTCATCAAGAACATGATCACTGGTACCTCACAGGCCGATTGTGCTGTACTCATCGTTGCTGCTGGTACTGGTGAATTTGAAGCAGGTATCTCAAAGAACGGACAGACCCGTGAGCACGCTCTGCTCGCTTTCACGCTCGGTGTCAAGCAACTCATCGTTGGTGTGAACAAAATGGACTCCACTGAGCCTCCCTACAGCGAGCCCCGTTTCGAAGAAATCAAAAAAGAAGTGTCCTCTTACATCAAAAAGATCGGATACAACCCCGCTGCTGTCGCTTTCGTACCCATTTCTGGATGGCACGGAGACAACATGTTGGAGGCCTCTACCAAAATGCCTTGGTTCAAGGGATGGATGGTTGAGCGCAAGGAAGGCAAGGCTGAAGGTAAATGCCTCATCGAGGCCCTTGACGCCATCCTGCCCCCTGCTCGCCCCACCGACAAAGCCCTGCGCCTTCCCCTTCAAGACGTCTACAAAATCGGTGGTATTGGTACAGTGCCCGTAGGCCGTGTTGAAACTGGTATCCTTAAACCTGGTACCATCGTCGTCTTTGCACCTGCCAACATCACCACTGAAGTTAAGTCTGTGGAGATGCACCATGAAGCTCTCCAGGAAGCCGTACCCGGAGACAATGTTGGTTTCAACGTAAAGAACGTATCAGTCAAAGAATTGCGTCGTGGTTACGTCGCTGGCGACTCCAAGAATAACCCACCCAAAGGCGCTGCTGACTTTACCGCACAGGTCATTGTACTCAACCACCCTGGTCAAATCTCAAACGGATACACACCAGTTTTGGATTGCCACACAGCTCACATTGCCTGTAAATTCGCCGAAATTAAAGAAAAAGTCGACCGTCGTACTGGTAAATCTACTGAAGATAACCCCAAATCCATCAAATCTGGAGATGCTGCCATTGTCAACCTGGTTCCTTCCAAGCCTCTTTGTGTAGAGTCCTTCCAGGAATTCCCTCCCCTCGGACGTTTCGCTGTGCGTTCATTTCTGCCC-AAGTGCCGACGCTCCCATGTTCGTAGTTGGAGTTAACCTTGATGCCTACGATCCTTCTTTCAAGGTTATTTCTAACGCATCTTGCACCACCAACTGCCTGGCTCCCCTCGCCAAGGTTATTCATGACAACTTCGAAATTGTTGAGGGTCTGATGACCACAGTGCATGCAACCACTGCTACCCAGAAAACAGTTGATGGACCTTCTGGCAAACTGTGGCGTGATGGTCGTGGTGCTCAACAGAATATCATTCCTGCCTCCACTGGAGCCGCTAAAGCCGTAGGCAAAGTAATTCCGGCTTTGAATGGAAAGCTGACTGGTATGGCTTTCCGAGTTCCAGTCGCGAACGTATCTGTAGTAGATCTGACAGTTCGCCTGGGTAAGCCAGCTAGCTACGATGCTATCAAACAAAAAGTTAAGGAAGCCGCCGAGGGTCCTTTGAAGGGTATCCTCGATTACACTGAGGAGCAGGTCGTATCTTCTTGCGCTACTATTACGCCTGATGAGAAGAGAGTTGAAGAATTTAAGCTCAAGAAGATGTGGAAGAGTCCTAATGGGACAATCCGTAACATTCTTGGAGGTACAGTATTCAGGGAAGCCATTATCTGCAAGAACATTCCCCGTCTTGTAACTGGCTGGGACAAGCCTATTATTATTGGTCGTCATGCTCACGCTGATCAATATAAAGCAACTGACTTTGTTGTACCTGGTGCTGGYACACTTGAACTCATTTTCAAGCCTGCCTCAGGAGACCCCGTTATCAAGCATGTTGTTAATGAGTACAAAGGCCCCGGAGTCGCTATTGGCATGTTCAACACTGACGCATCTATCATTGACTTCGCTCACTCGTCGTTCAAGTACGCACTTGAYAGGAAGTATCCGCTCTAYCTCAGTACCAAGAATACTATTCTTAARAAATACGATGGcCTCGaAGGTGTGGTAATGGAGCTGGCGGATTGCGCCTTACCTCTGCTTGCTGGTGTCTTGCCTACTTGCAAACCTGAGGAAGCATTCAAAGATGTTGCTGCTGCATTTTTAGTTGGAGCCATGCCCAGGAAAGAAGGCATGGAAAGGAAAGACCTCTTGGCTGCAAATGTTCGTATTTTCAAAGAACAAGGTCAAGCTTTAGACAAAGTAGCACGTAAAGATGTCAAAGTTCTAGTTGTTGGCAATCCTGCTAACACCAATGCTCTCATTTGTTCCAAGTATGCTCCATCTATTCCAAAAGAAAATTTCACTGCTATGACTCGTCTTGACCAAAACCGTGCCTCATCACAATTGGCTGCGAAATTAGGTGTACCAGTACAGAATGTGAAAAATGTGATCATTTGGGGCAGCATGGCTGTTGACGCCATGCCATTGCCCCAGCCCGCTGATATTCCCGAAATTAAACTTTTCGGAAGATGGAGTTGTTACGACGTTCAAGTGTCCGACATGTCTCTTCAGGATTACATCTCTGTTAAAGAAAAGTACGCGAAGTACTTGCCTCACTCCGCTGGAAGGTATGCACACAAACGTTTCCGTAAAGCTCAGTGCCCCATTGTTGAGCGTCTGACCAACTCACTTATGATGCACGGCCGYAATAATGGCAAAAAGCTGATGGCTGTCAGGATTGTAAARCACGCCTTTGAAATTATTCATTTGCTCACTGGTGAAAACCCTCTGCAAGTTCTTGTGACAGCCATTATCAACTCTGGTCCCCGTGAAGACTCCACTAGGATTGGTCGTGCCGGTACAGTTCGGCGACAGGCTGTTGATGTTTCTCCTCTGCGTCGTGTGAACCAGGCTATCTGGTTATTGTGCACGGGTGCTCGTGAAGCTGCATTCCGTAATATCAAAACTATTGCTGAGTGTGTAGCTGATGAACTCATCAACGCAGCTAAGGGTTCATCAAACTCTTATGCCATCAAGAAAAAGGATGAGTTGGAGCGTGNNNNNNNNNNNNNNNNNNNNNNNNNAGGCTGCCCAGTTTTNGCTCTGTCGGTGACGCGTTGAAGGACCGCTTCGATGGCGCTTCTCGGGTCATGATGCCAAACACAGACCTGGAAGTTCCGGCACAACGCAACGACGCAGTACCGCACAGGGTGCCTCGAAGAGACAGATATAGGTTCCAGCTCCGGCCTCATAATCCAGACCATAAATCACCGGGAGCTAAAGATCTTGTCTATTTAGAATCTTCACCAGGATTCTGCGAAAAGAATCCAAGACTAGGTATTCCCGGTACACATGGGCGTGCCTGCAATGACACGAGTATCGGTGTCGACGGCTGCGACCTTATGTGCTGCGGTCGAGGGTATCGGACGGAGACGATGTTCGTTGTGGAGAGGTGCAAC
AVIL12SPA_Arctia_villica                 TTGGAAGTTCTATGAAAAGTGTTGGAGAAGTTATGTCAATAGGAAGAAACTTTGAAGAAGCTTTTCAGAAAGCGTTGAGAATGGTTGATGAAAATGTTAAGGGTTTTGACCCAAACATTAAAAAAGTAAACGAAGGTGAATTAAGTGAACCAACSGATAAGCGAATGTTTGTCTTAGCTGCAGCTTTAAAAGAYGGATATACAGTAGAAAGACTGTATGAATTAACTAAGATAGATAAATGGTTTTTAGAAAAGTTTAAAAATATCATAGATTATTATAATACATTACATATTTTGAAAAAAGTAAAGCAAATTGGATTTTCTGATAAACAGATAGCTGCTGCTGTTAAAAGCACTGAAGTTGCTGTCCGAAAATTAAGGGAAGAGTACAAAATTACTCCATCCGTAAAACAAATCGATACTGTAGCAGCTGAATGGCCAGCATCAACTAACTACTTGTATCTTACTTATAATGGTAGCACGCATGACTTAGAGTTTCCTGGCGGATTTATCATGGTCTTGGGTTCCGGAGTCTATCGCATAGGAAGTTCGGTTGAATTTGATTGGTGTGCAGTAGGGTGCCTAAGAGAGCTTAGAAATCAAGGCAAAAAGACAATTATGATTAATTACAATCCTGAAACAGTCAGTACCGATTATGATATGAGTGACCGTCTATATTTTGAAGAAATTTCTTTTGAAGTTGTTATGGATATATATAATATCGAACATCCTGATGGAGTAATTTTATCTNNNNNNNNNNNNNNNNNNNNNNNNNNNNNNNNNNNNNNNNNNNNNNNNNNNNNNNNNNNNNNNNNNGAGCAGAATTAGGAAACCCTGGATCTTTAATTGGTGATGATCAAATTTATAACACTATTGTAACAGCTCATGCTTTTATTATAATTTTTTTTATAGTTATACCTATTATAATTGGAGGTTTTGGTAATTGATTAGTCCCCCTTATATTAGGAGCTCCTGATATAGCCTTCCCCCGAATAAATAATATAAGTTTTTGACTTTTACCCCCATCATTAACTTTATTAATCTCAAGAAGAATTGTAGAAAATGGAGCAGGAACAGGATGAACAGTTTACCCCCCACTTTCTTCTAATATTGCTCATGGAGGGAGATCCGTTGATTTAGCTATTTTCTCCTTACATCTAGCAGGAATTTCCTCAATTTTAGGTGCTATTAATTTTATTACTACAATTATTAATATACGATTAAATAACTTATCTTTTGATCAAATACCTTTATTTGTCTGAGCAGTAGGAATTACAGCCTTTCTTCTTCTTCTTTCACTTCCTGTTTTAGCTGGAGCTATTACTATATTATTAACAGATCGAAATTTAAATACATCATTTTTTGATCCTGCTGGAGGAGGAGATCCTATTCTTTATCAACATTTATTTTGATTTTTTGGTCATCCTGAAGTTTATATTTTAATTTTACCAGGATTTGGAATAATTTCTCACATTATCTCTCAAGAAAGAGGAAAAAAAGAAACTTTTGGTTGTTTAGGTATAATTTACGCTATATTAGCTATTGGATTATTAGGATTTATTGTTTGAGCACATCATATATTTACTGTAGGAATAGATATTGATACACGAGCATATTTTACTTCAGCAACTATAATTATTGCTGTACCTACTGGAATTAAAATTTTTAGTTGATTAGCAACTTTCCATGGAACTCAAATTAATTATTCACCTTCAATTTTATGAAGATTAGGGTTTGTATTTTTATTTACTGTAGGAGGATTAACAGGTGTAATTCTGTCTAACTCATCAATTGATATTACTTTACATGATACTTATTATGTAGTAGCCCACTTTCATTATGTTCTTTCAATAGGAGCTGTATTTGCTATTATAGGAGGATTTATCCATTGATACCCATTATTTACCGGATTATTTATAAATCCATTTTTATTAAAAATTCAATTTTTTGTTATATTTATTGGTGTAAATTTAACTTTTTTCCCTCAACATTTTTTAGGGTTAGCTGGAATACCTCGACGTTATTCTGATTATCCAGATTCTTATATTTCTTGAAATATTATTTCTTCTTTAGGATCTTATATCTCATTATTAGCAGTTATATTTATATTAATTATTATTTGAGAATCAATAATTAATCAACGAATTGCCTTATTCCCATTAAATATACCTTCATCAATTGAATGATACCAAAATTTACCCCCAGCTGAACATTCATATAATGAACACACGTCGACTCCGGCAAGTCCACGACCACCGGCCACTTGATTTACAAATGCGGTGGTATNNNNNNNCGTACCATCGAAAAGTTCGAGAAGGAAGCCCAGGAAATGGGTAAGGGTTCCTTCAAATACGCCTGGGTGTTGGACAAATTGAAGGCTGAGCGTGAACGTGGTATCACCATCGATATCGCTTTGTGGAAGTTCGAGACCGGCAAATACTATGTCACCATCATCGACGCCCCTGGACACAGAGATTTCATCAAGAACATGATCACTGGTACCTCGCAGGCCGATTGTGCTGTACTCATCGTCGCTGCTGGTACTGGTGAATTCGAAGCAGGTATCTCCAAGAATGGACAGACCCGTGAGCACGCTCTGCTCGCTTTCACGCTCGGTGTCAAGCAACTTATCGTTGGTGTAAACAAAATGGACTCCACTGAGCCTCCCTACAGTGAGCCCCGTTTCGAAGAAATCAAAAAAGAAGTGTCCTCTTACATCAAAAAGATCGGATACAACCCCGCTGCTGTCGCTTTCGTACCCATTTCTGGATGGCACGGAGACAACATGTTGGAGGCCTCTACCAAAATGCCTTGGTTCAAGGGATGGATGGTTGAGCGCAAGGAAGGCAAGGCTGAAGGTAAGTGCCTCATCGAGGCCCTTGACGCCATCCTGCCACCTGCTCGCCCCACCGACAAAGCCCTGCGTCTTCCCCTTCAAGACGTCTACAAAATCGGTGGTATTGGTACAGTGCCCGTAGGCCGTGTTGAAACTGGTATCCTTAAACCCGGTACCATCGTCGTCTTCGCACCTGCCAACATCACCACTGAAGTTAAGTCTGTGGAGATGCACCACGAAGCTCTCCAGGAAGCCGTACCCGGAGACAATGTTGGTTTCAACGTAAAGAACGTATCAGTCAAAGAATTGCGTCGTGGTTACGTCGCTGGCGACTCCAAGAACAACCCACCCAAAGGCGCTGCTGATTTCACCGCACAGGTCATTGTACTCAACCACCCTGGTCAAATCTCAAACGGTTACACACCAGTTTTGGATTGCCACACAGCTCACATTGCCTGTAAATTCGCCGAAATTAAAGAAAAAGTCGACCGTCGTACTGGTAAATCTACTGAAGATAACCCTAAATCCATCAAATCTGGAGATGCTGCCATTGTCAACCTGGTTCCTTCCAAGCCTCTTTGTGTAGAGTCCTTCCAGGAATTCCCTCCCCTTGGACGTTTTGCTGTCCGTTCATTTCTGCCCCAAGTGCCGACGCTCCCATGTTCGTAGTTGGAGTTAACCTTGATGCCTACGATCCTTCTTTCAAGGTTATTTCTAACGCGTCTTGCACCACCAACTGCCTGGCTCCCCTCGCCAAGGTTATTCATGACAACTTCGAAATTGTTGAGGGTCTGATGACCACAGTGCATGCAACCACTGCTACCCAGAAAACAGTTGATGGACCCTCTGGCAAACTGTGGCGTGATGGTCGTGGTGCTCAACAGAATATCATCCCTGCCTCCACTGGAGCCGCTAAAGCCGTAGGCAAAGTAATTCCGGCTTTGAATGGAAAGCTGACTGGAATGGCTTTCCGAGTTCCAGTCGCGAACGTATCTGTAGTAGATYTGACAGTCCGCCTAGGTAAGCCAGCTAGCTACGATGCTATCAAACAAAAGGTCAAGGAAGCCGCTCAGGGTCCTTTGAAGGGTATCCTCGACTACACTGAGGAGCAGGTCGTATCTTCTNNNNNNNNNNNNNNNNNNNNNNNNNNNNNNNNNNNNNNNNNNNNNNNNNNNNNNNNNNNNNNNNNNNNNNNNNNNNNNNNNNNNNNNNNNNNNNNNNNNNNNNNNNNNNNNNNNNNNNNNNNNNNNNNNNNNNNNNNNNNNNNNNNNNNNNNNNNNNNNNNNNNNNNNNNNNNNNNNNNNNNNNNNNNNNNNNNNNNNNNNNNNNNNNNNNNNNNNNNNNNNNNNNNNNNNNNNNNNNNNNNNNNNNNNNNNNNNNNNNNNNNNNNNNNNNNNNNNNNNNNNNNNNNNNNNNNNNNNNNNNNNNNNNNNNNNNNNNNNNNNNNNNNNNNNNNNNNNNNNNNNNNNNNNNNNNNNNNNNNNNNNNNNNNNNNNNNNNNNNNNNNNNNNNNNNNNNNNNNNNNNNNNNNNNNNNNNNNNNNNNNNNNNNNNNNNNNNNNNNNNNNTCTTGAAGGTGTGGTAATGGAGCTGGCCGATTGCGCCTTACCCCTGCTTGCCGGTGTCTTGTCTACTTGCAAACCTGAGGAAGCCTTCAAGGATGTTGCTGCTGCATTTTTAGTTGGAGCTATGCCTAGGAAAGAAGGCATGGAAAGGAAAGACCTCTTGGCTGCAAATGTTCGTATTTTCAAAGAACAAGGTCAGGCTTTAGACAAAGTAGCACGTAAGGATGTCAAAGTTCTAGTTGTTGGCAATCCTGCTAACACCAATGCTCTCATTTGTTCCAAGTATGCTCCATCTATTCCAAAAGAAAATTTCACAGCTATGACTCGTCTTGACCAAAACCGTGCCACATCACAATTGGCTGCGAAATTAGGTGTACCAGTACAGAATGTAAAAAATGTAATCATTTGGGGCAGCATGGCTGTTGACACCATGCCATTGCCCCAGCCCGCCGATATTCCCGAAATTAAACTTTTCGGAAGATGGAGTTGTTACGACGTTCAAGTGTCCGACATGTCTCTTCAGGATTACATCTCTGTTAAAGAAAAGTACGCGAAGTACTTGCCTCACTCCGCTGGAAGGTATGCACACAAACGTTTCCGTAAAGCTCAGTGTCCTATTGTTGAGCGTCTGACCAACTCGCTTATGATGCACGGCCGCAATAATGGCAAGAAGCTGATGGCCGTCAGAATTGTGAAGCACGCCTTTGAAATTATTCATTTGCTTACTGGTGAGAACCCTCTGCAAGTTCTTGTGACAGCCATCATCAACTCTGGTCCCCGTGAAGACTCAACTAGGATTGGTCGTGCTGGTACAGTTCGGCGACAGGCTGTTGACGTTTCTCCTCTGCGTCGTGTGAACCAGGCTATCTGGTTATTGTGCACGGGTGCACGTGAAGCTGCATTCCGTAACATCAAGACTATTGCTGAGTGTGTAGCTGATGAACTCATTAACGCGGCTAAGGGTTCATCAAACTCTTATGCCATCAAGAAAAAGGATGAGTTGGAGCGTGGTGCACCGTCAAGACCTGCTGGATGAGGCTGCCCAGTTTTCGCTCTGTCGGTGACGCGTTGAAGGACCGCTTCGATGGCGCTTCTCGGGTCATGATGCCAAACACAGACCTGGAAGTTCCGGCACAACGCAACGACGCAGTACCGCACAGGGTGCCTCGAAGGGACAGATATAGGTTCCAGCTCCGGCCTCATAATCCAGACCATAAATCACCGGGAGCTAAAGATCTTGTCTATTTGGAATCTTCGCCAGGATTCTGCGAAAAGAATCCAAGACTAGGTATTCCCGGTACACATGGGCGTGCCTGCAATGACACAAGTATCGGTGTCGACGGCTGCGACCTTATGTGCTGCGGTCGAGGGTATCGGACGGAGACAATGTTCGTTGTGGAGAGGTGCAAC
CARR13SPA_Chelis_arragonensis            TTGGAAGTTCTATGAAAAGTGTTGGAGAAGTTATGTCGATAGGAAGAAACTTTGAAGAAGCTTTTCAGAAAGCGTTGAGAATGGTTGATGAAAATGTTAAGGGTTTTGACCCAAACATTAAAAAAGTAAAAGAAGATGAATTAAGTGAACCAACTGATAAGCGAATGTTTGTCTTAGCTGCAGCTTTAAAAGGTGGATATACAGTAGACAGACTGTATGAATTAACTAGAATAGATAAATGGTTTTTAGAAAAGTTTAATAATATCATAGATTACTATAATACATTAAATATTTTGAAAAAAGTAAAGCAAATTGGATTTTCTGATAAACAGATAGCTGCTGCAGTTAAAAGCACTGAAGTTGCGGTCCGAAAATTAAGGGAAGAATACAAAATTACTCCATCCGTAAAACAAATCGATACAGTAGCAGCTGAATGGCCAGCATCAACTAACTACCTGTATCTTACTTATAATGGTAGCACGCATGACTTAGAGTTTCCTGGTGGATTTATAATGGTCTTGGGTTCCGGAGTTTATCGCATAGGAAGTTCGGTTGAATTTGATTGGTGTGCAGTAGGGTGTCTAAGAGAGCTTAGAAATCAGGGCAAAAAGACAATTATGATAAATTACAATCCTGAAACAGTCAGTACCGATTATGATATGAGTGACCGTCTTTATTTTGAAGAAATTTCGTTTGAAGTTGTCATGGATATATATAATATCGAACATCCTGATGGTGTAATTTTATCANNNNNNNNNNNNNNNNNNNNNNNNNNNNNNNNNNNNNNNNNNNNNNNNNNNNNNNNNNNNNNNNNNGAGCAGAATTAGGAACCCCTGGATCTTTAATTGGAGATGATCAAATTTATAATACTATTGTAACAGCTCATGCTTTTATTATAATTTTTTTTATAGTTATACCTATTATAATTGGAGGATTTGGTAATTGATTAGTCCCATTAATATTAGGAGCCCCTGATATAGCTTTTCCACGAATAAATAATATAAGTTTTTGACTTTTACCCCCCTCATTAACCTTATTAATTTCAAGAAGAATTGTAGAAAATGGAGCAGGAACAGGATGAACAGTTTACCCCCCACTTTCTTCCAATATTGCTCATGGAGGAAGATCAGTTGATTTAGCCATTTTCTCCTTACATCTTGCAGGAATTTCCTCAATTTTAGGTGCTATTAATTTTATTACTACAATTATTAATATACGATTAAATAATTTATCATTTGATCAAATACCTTTATTTGTTTGAGCAGTAGGAATTACAGCTTTTTTACTACTTCTTTCACTTCCTGTATTAGCAGGAGCTATTACTATATTATTAACAGATCGAAATTTAAATACATCATTTTTTGACCCTGCCGGAGGAGGAGATCCAATTCTTTATCAACATTTATTTTGATTTTTTGGCCATCCAGAAGTTTATATTTTAATTTTACCAGGGTTTGGAATAATTTCCCATATCATTTCTCAAGAAAGAGGAAAAAAAGAAACCTTTGGTTGTTTAGGAATAATTTATGCTATATTAGCTATTGGATTATTAGGATTTATTGTTTGAGCTCATCATATATTTACCGTAGGAATAGATATTGATACACGAGCATATTTTACTTCAGCAACTATAATTATTGCAGTCCCTACTGGAATTAAAATTTTTAGTTGATTAGCTACTTTCCATGGAACTCAAATTAATTATTCTCCTTCGATCTTATGAAGATTAGGATTCGTATTTTTATTTACTGTGGGAGGATTAACAGGTGTAATTTTATCTAATTCATCAATTGATGTTACCTTACATGATACTTATTATGTTGTAGCTCATTTTCATTATGTTCTTTCAATAGGAGCTGTATTTGCTATTATAGGAGGATTTATTCATTGATATCCATTATTTACAGGTTTATCCATAAATCCATTTATATTAAAAATTCAATTTTTTATCATATTTATTGGGGTAAATTTAACCTTCTTCCCCCAACATTTTTTAGGATTAGCAGGGATACCTCGTCGTTATTCAGATTATCCAGATTCTTATATTTCTTGAAATATTATTTCCTCACTAGGTTCATATATTTCATTACTAGCAATTATATTTATATTAATTATTGTTTGAGAATCAATAATTAATCAACGAATTGCCTTATTCCCTTTAAATATACCAACTTCAATTGAATGATATCAAAATTTACCTCCCGCAGAACATTCATATAATGAACNNNNNNNNNNNNNNNNNNNNNNNNNNNNNNNNNNNNNTTGATTTACAAATGCGGTGGTATTGACAAGCGTACCATTGAGAAGTTCGAGAAGGAAGCCCAGGAAATGGGTAAGGGTTCCTTCAAATATGCCTGGGTGTTAGACAAGTTGAAGGCTGAACGTGAACGTGGTATCACAATCGATATCGCTTTGTGGAAGTTCGAGACCGCCAAATACTATGTCACCATCATCGATGCCCCTGGACACAGAGATTTCATCAAGAACATGATTACTGGTACCTCACAGGCCGATTGTGCTGTGCTCATCGTCGCTGCTGGTACTGGTGAATTCGAAGCCGGTATCTCCAAGAACGGACAGACCCGTGAGCACGCTCTGCTCGCTTTCACACTCGGTGTAAAGCAACTCATCGTTGGTGTGAACAAAATGGACTCCACTGAGCCTCCCTACAGTGAGTCTCGTTTCGAAGAAATCAAAAAAGAAGTTTCCTCTTACATCAAAAAGATCGGATACAACCCCGCTGCTGTCGCTTTCGTACCCATTTCTGGATGGCACGGAGACAACATGTTGGAGCCCTCTACCAAAATGCCTTGGTTCAAGGGATGGAATGTTGAGCGCAAGGAAGGCAAAGCTGAAGGTAAGTGCCTCATCGAGGCTCTTGACGCTATCCTGCCCCCTGCTCGCCCCACCGACAAGGCCCTGCGTCTTCCCCTTCAAGACGTATACAAAATCGGTGGTATTGGTACAGTGCCTGTAGGCCGTGTTGAAACTGGTATCCTCAAGCCTGGTACCATTGTCGTCTTCGCACCTGCCAACATCACCACTGAAGTTAAGTCTGTGGAGATGCACCACGAAGCTCTCCAGGAAGCCGTACCCGGAGACAATGTTGGTTTCAACGTAAAGAACGTATCAGTCAAAGAATTGCGTCGTGGTTACGTCGCTGGCGACTCCAAGAACAACCCACCCAAGGGCGCTGCTGACTTCACTGCACAGGTCATCGTACTCAACCACCCCGGTCAAATCTCAAACGGTTACACACCAGTTTTGGATTGCCACACAGCTCACATTGCTTGTAAATTCGCCGAAATTAAAGAAAAAGTCGACCGTCGTACTGGTAAATCCACTGAAGAAAACCCTAAATCCATCAAATCTGGTGATGCTGCCATTGTCAACCTGGTTCCTTCCAAGCCTCTTTGTGTAGAGTCCTTCCAGGAATTCCCTCCCCTCGGACGTTTCGCTGTACGTNNNNNTCTGCCCCAAGTGCCGACGCTCCCATGTTCGTAGTTGGAGTTAACCTTGATGCCTACGATCCTTCTTTCAAGGTTATTTCTAACGCATCTTGCACCACCAACTGCCTGGCTCCCCTCGCCAAGGTTATTCATGACAACTTCGAAATTGTTGAGGGTCTGATGACCACAGTGCATGCAACCACTGCTACCCAGAAAACAGTTGATGGACCCTCTGGCAAACTGTGGCGTGATGGTCGTGGTGCTCAACAGAATATCATTCCTGCTTCAACTGGAGCCGCTAAAGCCGTAGGCAAAGTAATTCCAGCTTTGAATGGAAAGCTGACTGGTATGGCTTTCCGAGTCCCAGTCGCGAACGTATCTGTAGTAGATCTGACGGTCCGCCTGGGTAAGCCAGCTAGCTACGATGCTATCAAACAAAAGGTCAAGGAAGCCGCTCAGGGTCCTTTGAAGGGTATCCTCGACTACACTGAGGAGCAGGTCGTATCTTCTNNCAATACTATKACGCCNGATGAGNAGAGAGTTGAAGAATNTNAGCTCAAGAAGATGTGGAAGAGTCCTAATGGGACAATCCGTAACATTCTTGGTGGTACAGTCTTCAGGGAAGCCATTATCTGCAAGAACATTCCCCGTCTTGTAACTGGCTGGKACAAGCCCATTATTATTGGTCGTCATGCTCACGCTGATCAATATAAAGCAACTGACTTTGTTGTACCTGGTGCTGGCACTCTGGAAATCATCTTCAAGCCCGCCTCTGGAGACCAGGTTATCAAGCATGTTGTTAATGAGTACAAAGGCCCCGGAGTCGCTATCGGCATGTTCAACACTGACACATCTATCATTGACTTCGCTCACTCGTCGTTCAAGTACGCTCTTGAAAGGAAGTATCCCCTCTATCTCAGTACTAAAAATACTATACTTAAGAAATACGATGGCCTTGAAGGTGTGGTCATGGAGCTGGCTGATTGTGCCTTACCCCTGCTTGCCGGTGTCTTACCTACTTGCAAACCTGAGGAAGCCTTCAAAGATGTTGCTGCTGCATTTTTAGTTGGAGCCATGCCCAGGAAAGAAGGCATGGAAAGGAAAGACCTCTTGGCTGCAAATGTTCGTATTTTCAAAGAACAAGGTCAAGCTTTAGATAAAGTCGCACGTAAGGATGTCAAGGTTCTAGTTGTTGGCAATCCTGCTAACACCAATGCTCTAATTTGTTCCAAGTACGCTCCATCTATTCCAAAAGAAAATTTCACTGCTATGACTCGTCTTGACCAAAACCGTGCCTCATCACAATTGGCTGCGAAATTAGGTGTACCAGTACAGAATATAAAAAATGTAATCATTTGGGGCAGCATGGCTGTTGACACCATGCCATTGCCCCAGCCCGCCGAYATTCCTGAAATTAAACTTTTCGGAAGATGGAGTTGTTACGACGTGCAAGTGTCCGATATGTCTCTTCAGGATTACATCTCTGTTAAAGAAAAGTACGCGAAGTACTTGCCTCACTCCGCTGGAAGGTATGCACACAAACGTTTCCGTAAAGCTCAGTGCCCYATTGTTGAGCGTTTGACCAACTCACTTATGATGCACGGTCGTAATAATGGCAAAAAGCTGATGGCTGTCAGGATYGTGAAGCATGCTTTTGAAATTATTCACTTGCTCACTGGTGAGAACCCTCTTCAAGTTCTTGTGACAGCCATYATCAACTCTGGTCCCCGTGAAGACTCGACTAGGATCGGTCGTGCCGGTACAGTTCGGCGACAGGCTGTTGACGTTTCCCCTCTGCGACGTGTGAACCAGGCTATCTGGTTATTGTGCACGGGTGCACGTGAAGCTGCATTCCGTAACATCAAGACAATTGCTGAGTGTGTGGCTGATGAACTTATCAACGCAGCTAAGGGTTCATCAAACTCTTATGCCATCAAGAAAAAGGATGAGTTGGAGCGTGNNNNNNNNNNNNNNNNNNNNNNNNNNNNNNNNNNNNNNNNNNNNNNNNNNNNNNNNNNNNNNNNNNNNNNNNNNNNNNNNNNNNNNNNNNNNNNNNNNNNNNNNNNNNNNNNNNNNNNNNNNNNNNNNNNNNNNNNNNNNNNNNNNNNNNNNNNNNNNNNNNNNNNNNNNNNNNNNNNNNNNNNNNNNNNNNNNNNNNNNNNNNNNNNNNNNNNNNNNNNNNNNNNNNNNNNNNNNNNNNNNNNNNNNNNNNNNNNNNNNNNNNNNNNNNNNNNNNNNNNNNNNNNNNNNNNNNNNNNNNNNNNNNNNNNNNNNNNNNNNNNNNNNNNNNNNNNNNNNNNNNNNNNNNNNNNNNNNNNNNNNNNNNNNNNNNNNNNNNNNNNNNNNNNNNNNNNNNNNNN
GEO13_2.2_Parasemia_plantaginis          NNNNNNNNNNNNNNNNNNNNNNNNNNNNNNNNNNNNNNNNNNNNNNNNNNNNNNNNNNNNNNNNNNNNNNNNNNNNNNNNNNNNNNNNNNNNNNNNNNNNNNNNNNNNNNNNNNNNNNNNNNNNNNNNNNNNNNNNNNNNNNNNNNNNNNNNNNNNNNNNNNNNNNNNNNNNNNNNNNNNNNNNNNNNNNNNNNNNNNNNNNNNNNNNNNNNNNNNNNNNNNNNNNNNNNNNNNNNNNNNNNNNNNNNNNNNNNNNNNNNNNNNNNNNNNNNNNNNNNNNNNNNNNNNNNNNNNNNNNNNNNNNNNNNNNNNNNNNNNNNNNNNNNNNNNNNNNNNNNNNNNNNNNNNNNNNNNNNNNNNNNNNNNNNNNNNNNNNNNNNNNNNNNNNNNNNNNNNNNNNNNNNNNNNNNNNNNNNNNNNNNNNNNNNGCTGAATGGCCAGCATCAACTAACTACCTGTATCTTACTTATAATGGTAGCACGCATGACTTAGAGTTTCCTGGCGGATTTATCATGGTCTTGGGTTCCGGAGTCTATCGCATAGGAAGTTCGGTTGAATTTGATTGGTGTGCAGTAGGATGTTTAAGAGAGCTTAGAAATCAAGGCAAAAAGACAATTATGATAAATTACAATCCTGAAACAGTCAGTACCGATTATGATATGAGTAACCGTCTGTATTTCGAAGAAATTTCTTTTGAAGTTGTTATGGATATATATAATATAGAACATCCTGATGGAGTAATTTTATCTNNACATTATATTTTATTTTTGGAATTTGAGCAGGAATAGTAGGAACTTCATTAAGTTTATTAATTCGAGCTGAATTAGGAAATCCCGGATCTTTAATTGGTGATGATCAAATTTATAATACTATTGTAACAGCACATGCCTTTATTATAATTTTTTTTATAGTAATACCTATTATAATTGGAGGATTTGGTAATTGATTAGTTCCTTTAATATTAGGTGCCCCTGATATAGCTTTCCCCCGAATAAATAATATAAGTTTTTGACTTTTACCCCCATCATTAACCTTATTAATTTCAAGAAGAATCGTAGAAAATGGAGCAGGAACAGGATGAACAGTTTACCCCCCACTTTCTTCTAATATTGCCCATGGAGGAAGATCTGTTGATTTAGCTATTTTTTCTTTACATTTAGCAGGAATTTCATCAATTTTAGGTGCTATTAATTTTATTACAACAATTATTAATATACGATTAAATAATTTATCATTTGATCAAATACCATTATTTGTTTGAGCTGTCGGAATTACAGCATTTTTATTACTTTTATCACTTCCTGTTTTAGCTGGAGCTATTACTATATTACTAACAGATCGAAATTTAAATACATCATTTTTTGACCCTGCTGGAGGGGGAGATCCTATTCTTTATCAACATTTATTTTGATTTTTTGGGGMTCCAGAAGTTTATATTTTAATTTTACCAGGATTCGGAATAATTTCTCATATTATTTCTCAAGAAAGAGGAAAAAAAGAAACTTTTGGTTGTTTAGGGATAATTTATGCTATATTAGCTATTGGATTATTAGGATTTATTGTTTGAGCACATCATATATTTACTGTAGGAATAGATATTGATACACGAGCATATTTCACTTCAGCAACTATAATTATTGCTGTACCTACAGGAATTAAAATTTTTAGTTGATTAGCAACTTTTCATGGAACTCAAATTAATTATTCTCCTTCAATTATATGAAGATTAGGATTTGTATTTTTATTTACTGTAGGAGGATTAACAGGTGTAATTTTATCTAATTCATCAATTGATATTACATTACATGATACTTATTATGTAGTAGCCCATTTTCATTATGTTCTTTCAATAGGAGCTGTATTTGCAATCATAGGAGGATTCATTCATTGATATCCACTATTTACTGGATTATATATAAATACATTTTTACTAAAAATTCAATTCTTTGTTATATTTATTGGTGTAAATTTAACTTTTTTTCCTCAACATTTCTTAGGATTAGCTGGAATACCTCGTCGCTATTCTGATTATCCAGATTCTTACATTTCTTGAAATATTATTTCTTCTTTAGGATCTTATATTTCATTATTAGCAGTTATATTTATATTAATTATTATTTGAGAATCAATAATTAATCAACGAATCGCTTTATTCTCATTAAATATACCTACCTCAATTGAATGATATCAAAATTTACCTCCTGCTGAACATTCATATAATGAACACACGTCGACTCCGGCAAGTCCACAACCACCGGCCACTTGATTTACAAATGCGGTGGTATCGACAAGCGTACCATCGAAAAGTTCGAGAAGGAAGCCCAGGAAATGGGTAAGGGTTCCTTCAAATACGCCTGGGTGTTGGACAAATTGAAGGCTGAGCGTGAACGTGGTATCACAATCGATATTGCTTTGTGGAAGTTCGAGACCGGCAAATACTATGTCACCATCATCGACGCCCCTGGACACAGAGATTTCATCAAGAACATGATCACTGGTACCTCACAAGCCGATTGTGCTGTACTCATCGTTGCTGCTGGTACCGGTGAATTCGAAGCAGGTATCTCCAAGAACGGACAGACCCGTGAGCACGCTCTGCTCGCTTTCACGCTCGGTGTCAAACAACTCATCGTTGGTGTGAACAAAATGGACTCCACTGAGCCTCCCTACAGCGAGCCCCGTTTCGAAGAAATCAAAAAAGAAGTGTCCTCTTACATCAAAAAGATCGGATACAACCCCGCTGCTGTCGCTTTCGTACCCATTTCTNNNNNNNNNNNNNNNNACATGTTGGAGGCCTCTACCAAAATGCCTTGGTTCAAGGGATGGAATGTGGAGCGCAAGGAAGGCAAGGCTGAAGGTAAGTGCCTCATCGAGGCCCTTGACGCCATCCTGCCCCCTGCTCGCCCCACCGACAAAGCCCTGCGTCTTCCCCTTCAAGACGTCTACAAAATCGGTGGTATTGGTACAGTGCCCGTAGGCCGTGTTGAAACTGGTATTCTTAAACCTGGTACCATCGTCGTCTTCGCACCTGCCAACATCACCACTGAAGTTAAGTCTGTGGAGATGCACCACGAAGCTCTCCAGGAAGCCGTACCCGGAGACAATGTTGGTTTCAACGTAAAGAACGTATCAGTCAAAGAATTGCGTCGTGGTTACGTCGCTGGCGACTCCAAGAACAACCCACCCAAAGGCGCTGCTGACTTCACAGCACAGGTCATTGTACTCAACCACCCTGGTCAAATCTCAAACGGTTACACACCAGTTTTGGATTGCCACACAGCTCACATTGCCTGTAAGTTCGCCGAAATTAAAGAAAAAGTCGACCGTCGTACTGGTAAATCTACTGAAGATAACCCTAAATCCATTAAATCTGGAGATGCTGCCATTGTCAACCTGGTTCCTTCCAAGCCTCTTTGTGTAGAGTCCTTCCAGGAATTCCCTCCCCTCGGACGTTTCGCTGTGCGTTCATTTCTGCCCCAAGTGCCGACGCTCCCATGTTCGTAGTTGGAGTTAACCTTGATGCCTACGATCCTTCTTTCAAGGTTATTTCTAACGCATCTTGCACCACCAACTGCCTTGCTCCCCTCGCTAAGGTTATTCATGACAACTTCGAAATTGTTGAGGGTCTGATGACCACAGTGCATGCAACCACTGCTACCCAGAAAACAGTTGATGGACCCTCTGGAAAACTGTGGCGTGATGGTCGTGGTGCTCAACAGAATATCATTCCTGCCTCCACTGGAGCCGCTAAAGCCGTAGGCAAAGTAATTCCGGCTTTGAATGGAAAGCTGACTGGTATGGCTTTCCGAGTTCCAGTCGCGAACGTATCTGTAGTAGATCTGACAGTCCGCCTGGGTAAGGCAGCTAGCTACGATGCTATCAAACAAAAGGTCAAGGAAGCCGCTCAGGGTCCTTTGAAGGGTATCCTCGACTACACCGAGGAGCAGGTCGTATCTTCTTGCNNTACTATTACGCCTGATGAGAAGAGRGTTGAAGAATTTAAGCTCAAGAAGATGTGGAAGAGTCCTAATGGGACAATTCGTAACATTCTTGGAGGTACAGTATTCAGGGAAGCTATTATCTGCAAGAATATTCCCCGTCTTGTAACTGGCTGGGACAAGCCTATTATTATTGGTCGTCATGCTCACGCTGATCAATATAAAGCAACTGACTTTGTTGTACCTGGTGCTGGCACACTTGAACTCATTTTCAAGCCCGCCTCAGGAGACCCTGTTATCAAACATGTTGTTAATGAGTACAAAGGCCCCGGAGTCGCTATTGGCATGTTCAACACTGATGCATCTATCATTGACTTCGCACATTCGTCGTTCAAGTACGCTCTTGACAGGAAGTATCCCCTCTACCTCAGTACCAAGAATACTATTCTTAAGAAATACGATGGCCTCGAAGGGGTGGTAATGGAGCTGGCYGATTGCGCCTTACCCCTGCTYGCCGGTGTCTTGCCGACTTGCAAACCTGAGGAAGCCTTCAAAGATGTTGCTGCTGCGTTTTTAGTTGGAGCCATGCCCAGGAAAGAGGGCATGGAAAGGAAAGACCTCTTGGCTGCAAATGTTCGTATTTTCAAAGAACAAGGTCAAGCTTTAGACAAAGTAGCACGTAAGGATGTCAAAGTTCTAGTTGTTGGCAATCCTGCTAACACKAATGCTCTCATTTGTTCCAAGTACGCTCCATCTATTCCAAAAGAAAATTTCACTGCTATGACTCGTCTTGACCAAAACCGTGCCTCKTCACAATTGGCTGCAAAATTAGGTGTACCAGTACAGAATGTAAAAAATGTAATCATTTGGGGCAGCATGGCTGTTGACAGCATGCCATTGCCCCAGCCCGCCGATATTCCCGAAATTAAACTTTTCGGAAGATGGAGTTGTTACGACGTTCAAGTGTCCGACATGTCTCTTCAGGATTACATCTCTGTTAAAGAAAAGTACGCGAAGTACTTGCCTCACTCCGCTGGAAGGTATGCACACAAACGTTTTCGTAAAGCTCAGTGCCCTATTGTTGAGCGTCTGACCAACTCACTTATGATGCACGGCCGCAATAATGGCAAAAAGCTGATGGCTGTCAGGATYGTGAAGCACGCCTTTGAAATTATTCATTTGCTCACTGGTGAGAACCCTCTGCAAGTYCTTGTGACAGCCATYATCAACTCTGGACCCCGTGAAGACTCAACTAGGATTGGTCGTGCTGGTACAGTTCGGCGACAGGCTGTTGACGTTTCTCCTCTGCGTCGTGTGAACCAGGCTATCTGGTTATTGTGCACRGGTGCACGTGAAGCTGCWTTCCGTAACATCAAGACTATTGCTGAGTGTGTAGCTGATGAACTCATCAACGCAGCTAAGGGTTCATCAAACTCTTATGCCATCAAGAAAAAGGATGAGTTGGAGCGTGGTGTACCGTCaAGACCTGCTGGATGAGGCTGCCCAGTTTTCGCTCTGTCGGTGACGCGTTGAAGGACCGCTTCGATGGCGCTTCTCGGGTCATGATGCCAAACACAGACCTGGAAGTTCCGGCCCAACGCAACGACGCAGTACCGCACAGGGTGCCTCGAAGAGACAGATATAGGTTCCAGCTTCGGCCTCATAATCCAGACCATAAATCACCGGGAGCTAAAGATCTTGTCTATTTGGAATCTTCACCAGGATTCTGCGAAAAGAATCCTAGACTAGGTATTCCCGGTACACATGGGCGTGCCTGCAACGACACGAGTATCGGTGTCGACGGCTGCGACCTTATGTGCTGCGGTCGAGGGTATCGGACGGAGACGATGTTCGTTGTGGAGAGGTGCAAC
CCAE11GRE_Chelis_caecilia                TTGGAAGTTCTATGAAAAGTGTTGGAGAAGTCATGTCGATAGGAAGAAACTTTGAAGAAGCTTTTCAGAAAGCGTTGAGAATGGTTGATGAAAATGTTAACGGTTTTGACCCAAACATTAAAAAAGTAAAAGAAGATGAATTAAGTGAACCAACTGATAAGCGAATGTTTGTCTTAGCTGCAGCTTTAAAAGGTGGATATACAGTAGAAAGACTGTATGAATTAACTAGAATAGATAAATGGTTTTTAGAAAAGTTTAAAAATATCATAGATTACTATAATACATTAAATATTTTGAAAAAAGTAAAGCAAATTGGATTTTCTGATAAACAGATAGCTGCTGCAGTTAAAAGCACTGAAGTTGCAGTCCGAAAATTAAGGGAAGAATACAAAATTACTCCATCCGTAAAACAAATTGATACAGTAGCAGCTGAATGGCCAGCATCAACTAACTACCTGTATCTTACTTATAATGGTAGCACGCATGACTTAGAGTTTCCTGGTGGATTTATAATGGTCTTGGGTTCCGGAGTCTATCGCATAGGAAGTTCGGTTGAATTTGATTGGTGTGCAGTAGGGTGTCTAAGAGAGCTTAGAAATCAGGGCAAAAAGACAATTATGATAAATTACAATCCTGAAACAGTCAGTACCGATTATGATATGAGTGACCGTCTTTATTTTGAAGAAATTTCGTTTGAAGTTGTCATGGATATATATAATATCGAACATCCTGATGGTGTAATTTTATCANNNNNNNNNNNNNNNNNNNNNNNNNNNNNNNNNNNNNNNNNNNNNNNNNNNNNNNNNNNNNNNNNNGAGCAGAATTAGGAACTCCTGGTTCTTTAATTGGAGATGATCAAATTTATAATACTATTGTAACAGCTCATGCTTTTATTATAATTTTTTTTATAGTAATACCTATTATAATTGGAGGATTTGGTAATTGATTAGTCCCATTAATATTAGGGGCCCCTGATATAGCTTTTCCACGAATAAATAATATAAGTTTTTGACTTTTACCCCCTTCATTAACTTTATTAATTTCAAGAAGAATTGTAGAAAATGGAGCAGGAACAGGATGAACAGTTTACCCCCCACTTTCTTCTAATATTGCTCATGGAGGAAGATCAGTTGACTTAGCTATTTTCTCTTTACATCTTGCAGGAATTTCCTCAATTTTAGGTGCTATTAATTTTATTACTACAATCATTAATATACGATTAAATAACTTATCATTTGATCAAATACCTTTATTTGTTTGAGCAGTAGGAATTACAGCTTTCTTATTACTTCTCTCACTTCCTGTATTAGCAGGAGCTATTACTATATTATTAACAGATCGAAATTTAAATACATCATTTTTTGACCCTGCTGGAGGAGGAGATCCAATCCTTTATCAACATTTATTTTGATTTTTTGGTCATCCAGAAGTTTATATTTTAATTTTACCAGGATTTGGAATAATTTCTCATATCATTTCTCAAGAAAGAGGAAAAAAAGAAACCTTTGGTTGTTTAGGAATAATTTATGCTATACTAGCTATTGGATTATTAGGGTTTATTGTTTGAGCTCATCACATATTTACTGTAGGAATAGATATTGATACACGAGCATATTTTACTTCAGCAACTATAATTATTGCAGTTCCTACTGGAATTAAGATTTTTAGTTGATTAGCTACTTTCCATGGAACTCAAATTAATTATTCTCCTTCAATTTTATGAAGATTAGGATTCGTATTTTTATTTACTGTAGGAGGATTAACAGGTGTAATTTTATCTAATTCATCAATTGATGTTACCTTACATGATACTTATTATGTCGTAGCCCATTTTCATTATGTTCTTTCAATGGGAGCTGTATTTGCTATTATAGGAGGGTTTATTCATTGATACCCATTATTTACAGGTTTATCCATAAATCCATTTATATTAAAAATTCAATTTTTTATCATATTTATTGGAGTAAATTTAACCTTTTTCCCCCAACATTTTTTAGGGTTAGCAGGAATACCTCGTCGTTACTCAGATTATCCAGATTCTTATATTTCTTGAAATATTATTTCCTCATTAGGTTCATATATTTCTTTACTAGCAGTTATATTTATATTAATTATTGTTTGAGAATCAATAATCAACCAACGAATTGCCTTATTCCCTTTAAATATACCAACTTCAATTGAATGATATCAAAATTTACCTCCTGCAGAACATTCATATAATGAACACACGTCGACTCTGGCAAGTCCACGACCACCGGCCACNTGATTTACAAATGCGGTGGTATTGACAAGCGTACCATTGAGAAGTTCGAGAAGGAAGCCCAGGAAATGGGTAAGGGTTCCTTCAAATATGCCTGGGTGTTAGACAAGTTGAAGGCTGAACGTGAACGTGGTATCACAATCGATATCGCTTTGTGGAAGTTCGAGACCTCCAAATACTATGTCACCATCATCGATGCCCCTGGACACAGAGATTTCATCAAGAACATGATTACTGGTACCTCACAGGCCGATTGTGCTGTGCTCATCGTCGCTGCTGGTACTGGTGAATTCGAAGCCGGTATCTCCAAGAACGGACAGACCCGTGAGCACGCTCTGCTCGCTTTCACACTCGGTGTCAAGCAACTCATCGTTGGTGTGAACAAAATGGACTCCACTGAGCCTCCCTACAGTGAGTCCCGTTTCGAAGAAATCAAAAAAGAAGTTTCCTCTTACATCAAAAAGATCGGATACAACCCCGCTGCTGTCGCTTTCGTACCCATTTCTGGATGGCACGGAGACAACATGTTGGAGCCCTCTACCAAAATGCCTTGGTTCAAGGGATGGAATGTTGAGCGCAAGGAAGGCAAAGCTGAAGGTAAGTGCCTCATCGAGGCTCTTGACGCTATCCTGCCCCCTGCTCGCCCCACCGACAAGGCCCTGCGGCTTCCCCTTCAAGACGTATACAAAATCGGTGGTATTGGTACAGTGCCCGTAGGCCGTGTTGAAACTGGTATCCTCAAACCTGGTACCATTGTCGTCTTCGCACCTGCCAACATCACCACTGAAGTTAAGTCTGTGGAGATGCACCACGAAGCTCTCCAGGAAGCCGTACCCGGAGACAATGTTGGTTTCAACGTAAAGAACGTATCAGTCAAAGAATTGCGTCGTGGTTACGTCGCTGGCGACTCCAAGAACAACCCACCCAAGGGCGCTGCTGACTTCACTGCACAGGTCATCGTACTCAACCACCCCGGTCAAATCTCAAACGGTTACACACCAGTTTTGGATTGCCACACAGCTCACATTGCTTGTAAATTCGCCGAAATTAAAGAAAAAGTCGACCGTCGTACTGGTAAATCCACTGAAGAAAACCCTAAATCCATCAAATCTGGTGATGCTGCCATTGTCAACCTGGTTCCTTCCAAGCCTCTTTGTGTAGAGTCCTTCCAGGAATTCCCTCCCCTTGGACGTTTCGCTGTACGTTCATTTCTGCCCCAAGTGCCGACGCTCCCATGTTCGTAGTTGGAGTTAACCTTGAATCCTACGATCCCTCTTTCAAGGTTATTTCTAACGCATCTTGCACCACCAACTGCCTGGCTCCCCTCGCCAAGGTTATTCATGACAACTTCGAAATTGTTGAGGGTCTGATGACCACAGTGCATGCAACCACTGCTACCCAGAAAACAGTTGATGGACCCTCTGGCAAACTGTGGCGTGATGGTCGTGGTGCTCAACAGAATATCATTCCTGCTTCGACTGGAGCCGCTAAAGCCGTAGGAAAAGTAATTCCGGCTTTGAATGGAAAGCTGACTGGTATGGCTTTCCGAGTTCCAGTCGCGAACGTATCTGTAGTAGATCTGACGGTCCGCCTAGGTAAGCCAGCTAGCTACGATGCTATCAAACAAAAGGTCAAGGAAGCCGCTCAGGGTCCTTTGAAGGGAATCCTCGACTACACTGAGGAGCAGGTCGTATCTTCTNNNNNNNNNNNNNNNNNNNNNNNNNNNNNNNNNNNNNNNNNNNNNNNNNNNNNNNNNNNNNNNNNNNNNNNNNNNNNNNNNNNNNNNNNNNNNNNNNNNNNNNNNNNNNNNNNNNNNNNNNNNNNNNNNNNNNNNNNNNNNNNNNNNNNNNNNNNNNNNNNNNNNNNNNNNNNNNNNNNNNNNNNNNNNNNNNNNNNNNNNNNNNNNNNNNNNNNNNNNNNNNNNNNNNNNNNNNNNNNNNNNNNNNNNNNNNNNNNNNNNNNNNNNNNNNNNNNNNNNNNNNNNNNNNNNNNNNNNNNNNNNNNNNNNNNNNNNNNNNNNNNNNNNNNNNNNNNNNNNNNNNNNNNNNNNNNNNNNNNNNNNNNNNNNNNNNNNNNNNNNNNNNNNNNNNNNNNNNNNNNNNNNNNNNNNNNNNNNNNNNNNNNNNNNNNNNNNNNNNNNNNCCTTGAAGGTGTGGTCATGGAGCTGGCTGATTGTGCCTTACCCCTGCTTGCCGGTGTCTTACCTACTTGCAAACCTGAGGAAGCCTTCAAAGATGTTGCTGCTGCATTTTTAGTTGGAGCCATGCCCAGGAAAGAAGGCATGGAAAGAAAAGACCTCTTAGCTGCAAATGTTCGTATTTTCAAAGAACAAGGTCAAGCTTTAGATAAAGTCGCACGTAAGGATGTCAAGGTTCTAGTTGTTGGCAATCCTGCTAACACCAATGCTCTAATTTGTTCCAAGTACGCTCCATCTATTCCAAAAGAAAATTTCACTGCTATGACTCGTCTTGACCAAAACCGTGCCTCATCACAATTGGCTGCGAAATTAGGTGTACCAGTACAGAATATAAAAAATGTAATCATTTGGGGCAGCATGGCTGTTGACACCATGCCATTGCCCCAGCCCGCCGATATTCCTGAAATTAAACTTTTCGGAAGATGGAGTTGTTACGACGTGCAAGTGTCCGATATGTCTCTTCAGGATTACATCTCTGTTAAAGAAAAGTACGCGAAGTACTTGCCTCACTCCGCTGGAAGGTATGCACACAAACGTTTCCGTAAAGCTCAGTGCCCTATTGTTGAGCGTTTGACCAACTCACTTATGATGCACGGTCGTAATAATGGCAAAAAGCTGATGGCTGTCAGGATTGTGAAGCATGCTTTTGAAATTATTCACTTGCTCACTGGTGAGAACCCTCTTCAAGTTCTTGTGACAGCCATCATCAACTCTGGTCCCCGTGAAGACTCGACTAGGATCGGTCGTGCCGGTACAGTTCGGCGACAGGCTGTTGACGTTTCCCCTCTGCGACGTGTGAACCAGGCTATCTGGTTATTGTGCACGGGTGCACGTGAAGCTGCATTCCGTAACATCAAGACAATTGCTGAGTGTGTGGCTGATGAACTTATTAACGCAGCTAAGGGTTCATCAAACTCTTATGCCATCAAGAAAAAGGATGAGTTGGAGCGTGNNNNNNNNNNNNNNNNNNNNNNNNNNNNNNNNNNNNNNNNNGCTCTGTCGGAGACGCGTTGAARGACCGCTTCGATGGCGCTTCTCGRGTCATGATGCCAAACACAGATCTAGAAGTTCCGGCWCAACGGAACGACGCGGTTCCACACAGGGTGCCTCGAAGAGACAGATATAGGTTCCAGCTCCGGCCTCATAATCCWGATCATAAATCACCGGGAGCTAAAGATCTTGTATATTTGGAATCTTCTCCAGGATTCTGCGAAAAGAATCCAAGACTAGGTATTCCTGGTACACATGGTCGTGCCTGCAATGACACGAGTATCGGAGTCGACGGCTGCGACCTTATGTGCTGYGGTCGAGGGTATCGGACGGARACGATGTTCGTTGTGGAGAGGTGCAAC
MM23469_Pararctia_lapponica              TTGGAAGTTCTATGAAAAGTGTGGGAGAAGTTATGTCAATAGGAAGAAACTTTGAAGAAGCTTTTCAGAAAGCGTTGAGAATGGTTGATGAAAATGTTAAGGGATTTGACCCAAACATTAAAAAAGTAAACGAAGGTGAATTAAGTGAACCAACCGATAAGCGAATGTTTGTCTTAGCTGCAGCTTTAAAAGACGGATATACAGTAGAAAGACTGTATGAATTAACTAAAATAGATAAATGGTTTTTAGAAAAGTTTAAAAATATCATAGATTATTATAATACATTAAATATTTTGAAAAAAGTAAAGCAAATTGGATTTTCTGATAAACAGATAGCTGCTGCAGTTAAAAGCACTGAAGTTGCTGTCCGAAAGTTAAGGGAAGAATACAAAATTACTCCATCTGTAAAACAAATCGATACTGTAGCAGCTGAATGGCCAGCATCAACTAACTACCTGTATCTTACTTATAATGGTAGCACGCATGACTTAGAGTTTCCTGGCGGATTTATCATGGTCTTGGGTTCCGGAGTCTATCGCATAGGAAGTTCGGTTGAATTTGATTGGTGTGCAGTAGGGTGTCTAAGAGAGCTTAGAAATCAAGGCAAAAAAACAATTATGATAAATTACAATCCTGAAACAGTCAGTACCGATTATGATATGAGTGACCGTCTATATTTTGAAGAAATTTCTTTTGAAGTTGTTATGGATATATATAATATCGAACATCCTGATGGAGTCATTTTATCTGAACATTATATTTTATTTTTGGAGTTTGAGCAGGAATAGTAGGATCTTCTTTAAGATTATTAATTCGAGCTGAATTAGGAAATCCTGGCTCTTTTATTGAAGATGATCAAATTTATAACACTATTGTAACAGCACATGCTTTTATTATAATTTTTTTTATAGTTATACCTATTATAATTGGAGGATTTGGTAATTGACTAGTTCCTTTAATATTAGGAGCCCCTGATATAGCTTTCCCTCGAATAAATAATATAAGTTTTTGACTTTTACCCCCATCATTAACTTTATTAATTTCAAGAAGAATCGTAGAAAATGGAGCAGGTACAGGATGAACAGTTTACCCACCACTTTCTTCTAATATTGCTCATGGAGGAAGATCTGTTGATTTAGCTATTTTCTCTTTACATTTGGCAGGAATTTCTTCAATTTTAGGTGCTATTAATTTTATTACTACAATTATTAATATACGATTAAATAATATGTCATTTGATCAAATACCTTTATTTGTTTGATCAGTAGGAATCACAGCTTTCTTATTACTCCTTTCACTTCCTGTTTTAGCAGGAGCTATTACTATATTATTAACAGATCGAAATTTAAATACATCATTTTTTGACCCTGCTGGAGGAGGAGATCCTATTCTTTATCAACATTTATTTTGATTTTTTGGCCATCCGGAAGTTTACATTTTAATTCTACCAGGATTTGGAATAATTTCTCATATTATTTCTCAAGAAAGAGGAAAAAAAGAAACTTTTGGTTGTTTAGGAATAATTTATGCTATATTAGCTATTGGTTTATTAGGATTTATTGTTTGAGCACATCATATATTTACTGTAGGTATAGATATTGATACACGAGCATATTTTACTTCAGCAACTATAATTATTGCTGTTCCTACTGGAATTAAAATTTTTAGTTGATTAGCAACTTTCCACGGAACTCAAATTAATTATTCACCTTCAATTTTATGAAGATTAGGATTTGTATTCTTATTTACTGTAGGAGGATTAACAGGTGTAATCTTATCTAATTCATCAATTGATATTACTTTACATGATACTTATTATGTTGTAGCTCATTTTCATTATGTTCTTTCAATAGGAGCTGTATTTGCCATTATAGGAGGATTTATTCATTGATACCCATTATTTACCGGACTATCTATAAATCCATTCATATTAAAAATTCAATTCTTTGTTATATTTATTGGTGTAAATTTAACTTTTTTCCCACAACATTTTCTAGGATTAGCCGGTATACCTCGTCGTTATTCTGATTATCCAGACTCTTTTATTTCTTGAAATATAATTTCTACTTTAGGTTCATATATTTCTTTATTAGCAGTTATATTTATATTAATTATTGTTTGAGAATCAATAATTAATCAACGAATTGCTTTATTCCCATTAAATATATCTTCCTCAGTTGAATGATACCAAAGTCTACCCCCTGCTGAACATTCATATAATGAACNNNNNNNNNNNNNNNNNNNNNNNNNNNNNNNNNNNNNNTGATTTACAAATGCGGTGGTATTGACAAGCGTACCATCGAAAAGTTCGAGAAGGAAGCCCAGGAAATGGGTAAGGGTTCCTTCAAATACGCCTGGGTGTTGGACAAATTGAAGGCTGAGCGTGAACGTGGTATCACAATCGATATCGCTTTGTGGAAGTTCGAGACCGGCAAATACTATGTCACCATCATCGACGCCCCTGGACACAGAGATTTCATCAAGAACATGATCACTGGTACCTCACAGGCCGATTGTGCTGTACTCATCGTTGCTGCTGGTACTGGTGAATTTGAAGCAGGTATCTCAAAGAACGGACAGACCCGTGAGCACGCTCTGCTCGCTTTCACGCTCGGTGTCAAGCAACTCATCGTTGGTGTGAACAAAATGGACTCCACTGAGCCTCCCTACAGTGAGCCCCGTTTCGAAGAAATCAAAAAAGAAGTGTCCTCTTACATCAAAAAGATCGGATACAACCCTGCTGCTGTCGCTTTCGTACCCATTTCTGGATGGCACGGAGACAACATGTTGGAGGCCTCTACCAAAATGCCTTGGTTCAAGGGATGGAACGTTGAGCGCAAGGAAGGCAAGGCTGAAGGTAAGTGCCTCATCGAGGCCCTTGACGCCATCCTGCCCCCTGCTCGCCCCACAGACAAAGCCCTGCGTCTTCCCCTTCAAGACGTCTACAAAATCGGTGGTATTGGTACAGTGCCCGTAGGCCGTGTTGAAACTGGTATCCTTAAACCTGGTACCATCGTCGTCTTCGCACCTGCCAACATCACCACTGAAGTTAAGTCTGTGGAGATGCACCACGAAGCTCTCCAGGAAGCCGTACCCGGAGACAATGTTGGTTTCAACGTAAAGAACGTATCAGTCAAAGAATTGCGTCGTGGTTACGTCGCTGGCGACTCCAAGAACAACCCACCCAAAGGCGCTGCTGACTTCACCGCACAGGTCATTGTACTCAACCACCCTGGTCAAATCTCAAACGGTTACACACCAGTTTTGGATTGCCACACAGCTCACATTGCCTGTAAATTCGCTGAAATTAAAGAAAAAGTCGACCGTCGTACTGGAAAATCTACTGAAGATAACCCTAAATCTATCAAATCTGGAGATGCTGCCATTGTCAACCTGGTTCCTTCCAAGCCTCTTTGTGTAGAGTCCTTCCAGGAATTCCCTCCCCTCGGACGTTTCGCTGTGCGTNNNNNNNNNNNNNNNNNNNNNNNNNNNNNNNNNNNNNNNNNNNNNNNNNNNNNNNNNNNNNNNNNNNNNNNNNNNNNNNNNNNNNNNNNNNNNNNNNNNNNNNNNNNNNNNNNNNNNNNNNNNNNNNNNNNNNNNNNNNNNNNNNNNNNNNNNNNNNNNNNNNNNNNNNNNNNNNNNNNNNNNNNNNNNNNNNNNNNNNNNNNNNNNNNNNNNNNNNNNNNNNNNNNNNNNNNNNNNNNNNNNNNNNNNNNNNNNNNNNNNNNNNNNNNNNNNNNNNNNNNNNNNNNNNNNNNNNNNNNNNNNNNNNNNNNNNNNNNNNNNNNNNNNNNNNNNNNNNNNNNNNNNNNNNNNNNNNNNNNNNNNNNNNNNNNNNNNNNNNNNNNNNNNNNNNNNNNNNNNNNNNNNNNNNNNNNNNNNNNNNNNNNNNNNNNNNNNNNNNNNNNNNNNNNNNNNNNNNNNNNNNNNNNNNNNNNNNNNNNNNNNNNNNNNNNNNNNNNNNNNNNNNNNNNNNNNNNNNNNNNNNNNNNNNNNAATTTAAGCTCAAGAAGATGTGGAAGAGTCCTAATGGGACAATCCGTAACATTCTTGGAGGTACAGTATTCAGGGAAGCCATTATCTGCAAGAACATTCCCCGTCTTGTAACTGGCTGGGACAAGCCTATTATTATTGGTCGTCATGCTCACGCTGATCAATATAAAGCAACTGACTTTGTTGTACCTGGTGCTGGCACACTTGAACTCATTTTCAAGCCTGCCTCAGGAGACCCCGTTATCAAGCATGTAGTTAATGAGTACAAAGGCCCCGGAGTCGCTATTGGCATGTTCAACACTGACGCATCTATCATTGACTTCGCTCACTCGTCGWTCAAGTACGCACTTGAGAGGAAGTATCCCCTCTACCTCAGTACTAAGAATACTATTCTTAAGAAATACGATGGCCTCGAAGGTGTGGTAATGGAGCTGGCCGATTGCGCCTTACCCCTGCTTGCTGGNNNNNNGCCTACTTGCAAACCTGAGGAAGCCTTCAAAGATGTTGNTGCNGCATTTTTAGTTGGAGCTATGCCCAGGAAAGAAGGCATGGAAAGGAAAGACCTCTTGGCTGCAAATGTTCGTATTTTCAAAGAACAAGGTCAAGCTTTAGACAAAGTAGCACGTAAAGATGTCAAAGTTCTAGTTGTTGGCAATCCTGCTAACACCAATGCTCTCATTTGTTCCAAGTATGCTCCATCTATTCCAAAAGAAAATTTCACTGCTATGACTCGTCTTGACCAAAACCGTGCCTCATCACAATTGGCTGCGAAATTAGGTGTACCAGTACAGAATGTAAAAAATGTAATCATTTGGGGCAGCATGGCTGTTGACAACATGCCATTGCCCCAGCCCGCTGATATTCCCGAAATTAAACTTTTCGGAAGATGGAGTTGTTACGAYGTTCAAGTGTCYGACATGTCTCTKCAGGATTACATCTCTGTTAAAGAAAAGTACGCGAAGTACTTGCCTCACTCCGCTGGAAGGTATGCMCAYAAACGTTTCCGTAAAGCTCAGTGCCCCATTGTTGAGCGTCTGACYAACTCACTTATGATGCACGGCCGCAATAATGGCAAAAAGCTGATGGCTGTCAGGATTGTAAAGCACGCCTTTGAAATTATTCATTTGCTCACTGGTGAGAACCCTCTGCAAGTTCTWGTGACAGCCATTATCAACTCTGGGCCCCGTGAAGACTCYACTAGGATTGGTCGTGCCGGTACAGTTCGGCGACAGGCTGTTGACGTTTCTCCTCTGCGTCGTGTGAACCAGGCTATCTGGTTATTGTGCACGGGTGCACGTGAAGCTGCATTCCGTAATATCAAGACTATTGCTGAGTGTGTAGCTGATGAACTCATCAACGCAGCTAARGGTTCATCAAACTCTTATGCCATCAAGAAAAAGGATGAGTTGGAGCGTGGTGCACCGTCAAGACCTGCTGGATGAGGCTGCCCAGTTTTCGCTCTGTCGGTGACGCGTTGAAGGACCGCTTCGATGGCGCTTCTCGGGTCATGATGCCAAACACAGACCTGGAAGTTCCGGCACAACGCAACGACGCAGTACCGCACAGGGTGCCTCGAAGAGACCGATATAGGTTCCAGCTCCGGCCTCATAATCCAGACCATAAATCACCGGGAGCTAAAGATCTTGTCTATTTGGAATCTTCACCAGGATTCTGCGAAAAGAATCCAAGACTAGGTATTCCCGGTACACATGGGCGTGCCTGCAATGACACGAGTATCGGTGTCGACGGCTGCGACCTTATGTGCTGCGGTCGCGGGTATCGGACGGAGACGATGTTCGTTGTGGAGAGGTGCAAC
MM23468_Acerbia_alpina                   TTGGAAGTTCCATGAAAAGTGTTGGAGAAGTTATGTCAATAGGAAGAAACTTTGAAGAAGCTTTTCAGAAAGCGTTGAGAATGGTTGATGAAAATGTTAATGGATTTGACCCAAACATTAAAAAAGTAAACGAAGGTGAATTAAGTGAACCAACCGATAAGCGAATGTTTGTCTTAGCTGCTGCTTTAAAAGACGGATATACAGTAGAAAGACTGTATGAATTAACTAAAATAGATAAATGGTTTTTAGAAAAGTTTAAAAATATCATAGATTATTATAATACATTAAATATTTTGAAAAAAGTAAAGCAAATTGGATTTTCTGATAAACAGATAGCTGCTGCAGTTAAAAGCACTGAAGTTGCGGTCCGAAAGTTAAGGGAAGAATACAAAATTACTCCATCCGTAAAACAAATCGATACNNNNNNNNNNNNNNNNNNNNNNNNNNNNNNNNNNNNNNNNNNNNNNNNNNNNNNNNNNNNNNNNNNNNNNNNNNNNNNNNNNNNNNNNNNNNNNNNNNNNNNNNNNNNNNNNNNNNNNNNNNNNNNNNNNNNNNNNNNNNNNNNNNNNNNNNNNNNNNNNNNNNNNNNNNNNNNNNNNNNNNNNNNNNNNNNNNNNNNNNNNNNNNNNNNNNNNNNNNNNNNNNNNNNNNNNNNNNNNNNNNNNNNNNNNNNNNNNNNNNNNNNNNNNNNNNNNNNNNNNNNNNNNNNNNNNNNNNNNNNNNNNNNNNNNNNNNNNNNNNNNNNNNNNGAACATTATATTTTATCTTTGGAGTTTGAGCAGGAATAGTAGGAACTTCTTTAAGATTATTAATTCGAGCTGAATTAGGAAATCCTGGATCTTTAATTGGAGATGATCAAATTTATAATACTATTGTAACAGCTCATGCTTTTATCATAATTTTTTTTATAGTTATACCTATTATAATTGGTGGATTTGGAAATTGATTAGTTCCTTTAATATTAGGAGCTCCTGATATAGCTTTTCCTCGAATAAATAATATAAGTTTTTGACTTTTACCCCCATCATTAACTCTTTTAATTTCAAGAAGAATCGTAGAAAATGGAGCAGGTACAGGATGAACAGTTTACCCCCCACTTTCTTCTAATATTGCTCATGGAGGAAGATCTGTTGATTTAGCTATTTTTTCTTTACATTTAGCAGGAATTTCTTCAATTTTAGGTGCTATTAACTTTATTACTACAATTATTAATATACGATTAAATAATTTATCATTTGATCAAATACCTTTATTTGTTTGATCAGTAGGAATCACAGCTTTCTTATTACTACTTTCACTTCCTGTTTTAGCAGGAGCTATTACTATATTATTAACAGATCGAAATTTAAATACATCATTTTTTGATCCTGCTGGAGGAGGAGATCCTATTCTTTATCAACATCTATTTTGATTTTTTGGTCATCCAGAAGTTTATATTTTAATTCTTCCAGGATTTGGAATAATCTCTCATATTATTTCTCAAGAAAGAGGGAAAAAAGAAACTTTTGGTTGTTTAGGAATAATTTATGCTATATTAGCTATTGGTTTATTAGGATTTATTGTTTGAGCACATCATATATTTACTGTAGGTATAGATATTGATACACGAGCATATTTTACTTCAGCAACTATAATTATTGCTGTTCCTACTGGAATTAAAATTTTTAGATGATTAGCAACTTTCCACGGAACTCAAATTAATTATTCACCTTCAATTTTATGAAGATTAGGATTTGTATTTTTATTTACTGTAGGAGGATTAACAGGTGTAATTTTATCTAATTCATCAATTGATATTACTTTACATGACACTTATTATGTTGTAGCTCATTTTCATTATGTTCTTTCAATAGGAGCTGTATTTGCTATTATAGGAGGATTTATTCATTGATATCCATTATTCACCGGATTATTTATAAACCCATTTATGTTAAAAATTCAATTTTTTATTATATTTATTGGTGTAAATTTAACTTTTTTCCCACAACATTTTCTAGGATTAGCTGGAATACCTCGTCGTTATTCTGATTACCCAGACTCTTTTATTTCTTGAAATATTATTTCTTCTTTAGGTTCTTATATTTCTTTATTAGCAGTTATATTTATATTAATTATTGTTTGAGAATCAATAATTAATCAACGAATTGCTTTATTCCCATTAAATATATCCTCTTCAATTGAATGATATCAAAGTTTACCTCCTGCTGAACATTCATATAATGAACACACGTCGACTCCGGCAAGTCCACAACCACCGGCCANNTGATTTACAAATGCGGTGGTATTGACAAGCGTACCATCGAAAAGTTCGAGAAGGAAGCCCAGGAAATGGGTAAGGGTTCCTTCAAATACGCCTGGGTGTTGGACAAATTGAAGGCTGAGCGTGAACGTGGTATCACAATCGATATCGCTTTGTGGAAATTCGAGACCGGCAAATACTATGTCACCATTATTGACGCCCCTGGACACAGAGATTTCATCAAGAACATGATCACTGGTACCTCACAGGCCGATTGTGCTGTACTCATCGTTGCTGCTGGTACTGGTGAATTTGAGGCAGGTATCTCAAAGAACGGACAGACTCGTGAGCACGCTCTTCTCGCTTTCACGCTTGGTGTCAAGCAACTCATCGTTGGTGTGAACAAAATGGACTCCACTGAGCCTCCCTACAGTGAGCCCCGTTTCGAAGAAATCAAAAAAGAAGTGTCCTCTTACATCAAAAAGATCGGATACAACCCCGCTGCTGTCGCTTTCGTACCCATTTCTGGATGGCACGGAGACAACATGTTGGAGGCCTCTACCAAAATGCCTTGGTTCAAGGGATGGATGGTTGAGCGCAAGGAAGGCAAGGCTGAAGGTAAGTGCCTCATCGAGGCCCTTGACGCCATCCTGCCCCCTGCTCGCCCCACCGACAAAGCCCTGCGTCTTCCCCTTCAAGACGTCTACAAAATCGGTGGTATTGGTACAGTGCCCGTAGGCCGTGTTGAAACTGGTATCCTTAAACCTGGTACTATCGTCGTCTTCGCACCTGCCAACATCACCACTGAAGTTAAGTCTGTGGAGATGCACCACGAAGCTCTCCAGGAAGCCGTACCCGGAGACAATGTTGGTTTCAACGTAAAGAACGTATCAGTGAAAGAATTGCGTCGTGGTTACGTCGCTGGCGACTCCAAGAACAACCCACCCAAAGGCGNNNNNNNNNNNNNNNNNNNNNNNNNNNNNNNNNNNNNNNNNNNNNNNNNNNNNNNNNNNNNNNNNNNNNNNNNNNNNNNNNNNNNNNNNNNNNNNNNNNNNNNNNNNNNNNNNNNNNNNNNNNNNNNNNNNNNNNNNNNNNNNNNNNNNNNNNNNNNNNNNNNNNNNNNNNNNNNNNNNNNNNNNNNNNNNNNNNNNNNNNNNNNNNNNNNNNNNNNNNNNNNNNNNNNNNNNNNNNNNNNNNNNNNNNNNNNNNNNNNNNNNNNNNNNNNNTCATTTCTGCCCCAAGTGCCGACGCTCCCATGTTCGTAGTTGGAGTTAACCTTGATGCCTACGATCCTTCTTTCAAGGTTATTTCTAACGCATCTTGCACCACCAACTGCCTGGCTCCCCTCGCCAAGGTTATTCATGACAACTTCGAAATTGTTGAGGGTCTGATGACCACAGTGCATGCAACCACTGCTACCCAGAAAACAGTTGATGGACCCTCTGGCAAACTGTGGCGTGATGGTCGTGGTGCTCAACAGAATATCATTCCTGCCTCCACTGGAGCCGCTAAAGCCGTAGGCAAAGTAATTCCGGCTTTGAATGGAAAGCTGACTGGTATGGCTTTCCGAGTTCCAGTCGCGAACGTATCTGTAGTAGATCTGACAGTTCGCCTGGGTAAGCCAGCTAGCTATGATGCTATCAAACAAAAGGTTAAGGAAGCCGCCGAGGGTCCTTTGAAGGGTATCCTCGACTACACTGAGGAGCAGGTCGTATCTTCTTGCGCCACTATTACGCCTGATGAGAAGAGAGTTGAAGAGTTTAAGCTCAAGAAGATGTGGAAGAGTCCTAATGGGACAATCCGTAACATTCTTGGAGGTACAGTATTCAGGGAAGCCATTATCTGCAAGAACATTCCCCGTCTTGTAACTGGCTGGGACAAGCCTATTATTATTGGTCGTCATGCTCACGCTGATCAATATAAAGCAACTGACTTTGTTGTACCTGGTGCTGGCACACTTGAACTCATTTTCAAGCCTGCTTCAGGAGACCCCGTTATCAAGCATGTTGTTAATGAGTACAAAGGCCCCGGAGTCGCTATTGGCATGTTCAACACTGACGCATCTATCATTGACTTCGCTCACTCGTCGTTCAAGTACGCACTTGAAAGGAAGTATCCCCTCTACCTCAGTACCAAGAATACTATTCTTAAGAAATACGATGGCCTCGAAGGTGTGGTAATGGAGCTGGCCGATTGCGCCTTACCCCTGCTTGCTGGTGTCTTGCCTACTTGCAAACCTGAGGAAGCCTTCAAAGATGTTGCTGCTGCATTTTTAGTTGGAGCCATGCCCAGGAAAGAAGGCATGGAAAGGAAAGACCTCTTGGCTGCAAATGTTCGTATTTTCAAAGAACAAGGTCAAGCTTTAGACAAAGTAGCACGTAAAGATGTCAAAGTTCTAGTTGTTGGCAATCCTGCTAACACCAATGCTCTCATTTGTTCCAAGTATGCTCCATCTATTCCAAAAGAAAATTTCACTGCTATGACTCGTCTTGACCAAAACCGTGCCTCATCACAATTGGCTGCGAAATTAGGTGTACCAGTACAGAATGTAAAAAATGTAATCATTTGGGGCAGCATGGCTGTTGACACCATGCCATTGCCCCAGCCCGCTGATATTCCCGAAATTAAACTTTTCGGAAGATGGAGTTGTTACGACGTTCAAGTGTCCGACATGTCTCTTCAGGATTACATCTCTGTTAAAGAAAAGTACGCGAAGTACTTGCCTCACTCCGCTGGAAGGTATGCACACAAACGTTTCCGTAAAGCTCAGTGCCCCATTGTTGAGCGTCTGACCAACTCACTTATGATGCACGGCCGCAATAATGGCAAAAAGCTGATGGCTGTCAGGATTGTAAAGCACGCCTTTGAAATTATTCATTTGCTCACTGGTGAGAACCCTCTGCAAGTTCTTGTGACAGCCATCATCAACTCTGGTCCCCGTGAAGACTCCACTAGGATTGGTCGTGCCGGTACAGTTCGGCGACAGGCTGTTGACGTTTCCCCTCTGCGTCGTGTGAACCAGGCTATCTGGTTATTGTGCACGGGTGCACGTGAAGCTGCATTCCGTAATATCAAGACTATTGCTGAGTGTGTAGCTGATGAACTCATCAACGCAGCTAAGGGTTCATCAAACTCTTATGCCATCAAGAAAAAGGATGAGTTGGAGCGTGGTGCACCGTCAAGACCTGCTGGATGAGGCTGCCCAGTTTTCGCTCTGTCGGTGACGCGTTGAAGGACCGCTTCGATGGCGCTTCTCGGGTCATGATGCCAAACACAGACCTGGAAGTGCCGGCACAACGCAACGACGCAGTACCGCAYAGGGTGCCTCGAAGAGACAGATATAGGTTCCAGCTCCGGCCTCATAATCCAGACCATAAATCACCGGGAGCTAAAGATCTTGTCTATTTGGAATCTTCACCAGGATTCTGCGAAAAGAATCCAAGACTAGGTATTCCCGGTACACATGGGCGTGCCTGCAATGACACGAGTATCGGTGTCGACGGCTGCGACCTTATGTGCTGCGGTCGAGGGTATCGGACGGAGACGATGTTCGTTGTGGAGAGGTGCAAC
CNLEP113665_Grammia_virguncula           TTGGAAGTTCTATGAAAAGCGTTGGAGAAGTTATGTCAATAGGAAGGAACTTTGAAGAAGCTTTTCAGAAAGCGTTGAGAATGGTTGATGAAAATGTTAAGGGATTTGACCCAAACATTAAAAAAGTAAACGAAGGTGAATTGAGTGAACCGACCGATAAGCGAATGTTTGTCTTAGCTGCAGCTTTGAAGGACGGATATACAGTAGATAGACTGTATGAATTAACTAAAATAGATAAATGGTTTTTAGAGAAGTTTAAAAATATCATAGATTATTATAAAACATTAAATATTTTGAAAAAAGTAAAGCAAATTGGATTTNCTGATAANCAGATAGCTGCTGCTGTTAAAAGCACTGAAGTCGCTGTCCGAAAATTAAGGGAAGAATACAAAATTACTCCATTCGTAAAACAAATCGATACTGTAGCGGCTGAATGGCCAGCATCAACTAACTACTTGTATCTTACTTACAATGGTAGCACGCATGACTTAGAGTTTCCTGGTGGATTTATCATGGTCTTGGGTTCCGGAGTCTATCGCATAGGAAGTTCGGTTGAATTTGATTGGTGTGCAGTAGGTTGTTTACGAGAGCTTAGAAATCAAGGCAAAAAGACAATTATGATTAATTACAATCCTGAAACAGTCAGTACCGATTATGATATGAGCGATCGTCTATATTTTGAGGAAATTTCTTTTGAAGTTGTTATGGATATATATAACATCGAACATCCTGATGGTGTAATTTTATCAGAACATTATACTTTATTTTTGGAATTTGAGCAGGAATAGTAGGAACATCTTTAAGATTATTAATTCGAGCTGAATTAGGAAACCCCGGATCTCTTATTGGTGATGATCAAATTTATAATACTATTGTAACAGCTCATGCTTTTATTATAATTTTTTTTATGGTTATACCTATTATAATTGGAGGATTTGGTAATTGATTAGTTCCTCTAATATTAGGAGCCCCTGATATAGCTTTCCCCCGAATAAATAATATAAGTTTTTGACTTTTACCCCCATCATTAACTTTACTAATTTCAAGAAGAATCGTAGAAAATGGAGCAGGAACAGGATGAACAGTGTACCCCCCACTTTCATCAAATATTGCTCATGGAGGAAGATCTGTTGATTTAGCTATTTTTTCCCTTCACTTAGCTGGAATTTCCTCAATTTTAGGAGCTATTAATTTTATTACTACAATTATTAATATACGATTAAGCAACTTATCATTTGATCAAATACCTTTATTTGTTTGAGCAGTTGGAATTACAGCTTTTTTATTACTCCTATCACTTCCAGTATTAGCTGGAGCTATTACTATATTACTAACAGATCGAAACTTAAATACATCTTTTTTTGACCCTGCGGGAGGAGGAGATCCAATTTTATATCAACATTTATTTTGATTTTTTGGNNNNNNNNNNNNNNNNNNNNNNNNNNNNNNNNNNNNNNNNNNNNNTTCTCACATTATTTCTCAAGAAAGAGGAAAAAAAGAAACCTTTGGTTGTTTAGGAATAATTTATGCTATATTAGCTATTGGATTATTAGGATTTATTGTTTGAGCTCACCATATATTTACAGTAGGAATAGATATTGATACTCGAGCATACTTTACATCAGCAACAATAATTATTGCGGTACCTACTGGAATTAAAATTTTTAGTTGATTAGCCACTTTCCACGGAACTCAAATTAACTATTCACCTTCAATTTTATGAAGCCTAGGATTTGTATTTTTATTCACAGTAGGTGGATTAACAGGTGTAATTTTATCTAATTCATCAATTGATATTACTTTACATGATACATATTATGTTGTAGCTCATTTTCATTATGTTCTTTCAATAGGAGCTGTATTTGCTATTATAGGAGGATTTATTCATTGATATCCATTATTTACAGGCCTATCTATAAACCCATTTTGACTAAAAATTCAATTTTTTATTATATTTATTGGTGTTAATTTAACTTTTTTCCCTCAACATTTCTTAGGTTTAGCTGGTATACCTCGTCGTTACTCTGATTACCCTGATTCTTATATTTCTTGAAATATTATCTCTTCTTTAGGTTCATACATCTCTTTATTAGCAGTTATACTTATATTGATTATTGTTTGAGAATCAATAATTAACCAACGTATTACTTTATTCCCTTTAAATATATCTTCCTCTATTGAATGATATCAAAATTTACCTCCAGCAGAACATTCATATAATGAACACACGTCGACTCCGGCAAGTCCACAACCACTGGCCACTTGATTTACAAATGCGGTGGTATCGACAAGCGTACCATCGAAAAGTTCGAGAAGGAAGCCCAGGAAATGGGTAAGGGTTCCTTCAAATACGCCTGGGTATTGGACAAATTGAAGGCTGAGCGTGAACGTGGTATTACAATCGATATTGCTTTGTGGAAGTTCGAGACCAACAAATACTATGTCACCATCATCGATGCCCCTGGACACAGAGATTTCATTAAGAACATGATCACTGGYACCTCSCAGGCCGATTGTGCTGTACTCATCGTCGCTGCTGGTACTGGTGAATTCGAAGCCGGTATCTCTAAGAACGGACAAACCCGAGAGCACGCTCTGCTYGCTTTCACGCTCGGTGTCAAGCAACTCATCGTTGGTGTGAACAAAATGGACTCCACTGAGCCTCCCTACAGCGAGTCCCGTTTCGAAGAAATCAAAAAAGAAGTGTCCTCTTACATCAAAAAAATCGGATACAAYCCAGCTGCTGTCGCTTTCGTACCCATTTCTGGATGGCACGGAGACAACATGTTGGAGCCCTCTACCAAAATGCCTTGGTTCAAAGGATGGAACGTTGAGCGCAAGGAAGGCAAGGCTGAAGGTAAGTGCCTCATCGAGGCCCTTGACGCCATCTTGCCCCCTGCTCGCCCCACCGACAAGGCCCTGCGTCTTCCCCTACAAGATGTCTACAAAATCGGTGGTATTGGTACAGTGCCCGTAGGCCGTGTTGAGACTGGTATCCTTAAACCTGGTACCATTGTCGTTTTCGCACCTGCCAACATYACCACTGAAGTTAAGTCTGTGGAGATGCACCACGAAGCTCTCCAGGAAGCCGTACCCGGAGACAATGTTGGTTTCAACGTAAAGAACGTATCTGTCAAAGAATTGCGTCGTGGTTACGTCGCTGGCGACTCCAAGAACAACCCACCCAAGGGCGCAGCTGACTTCACCGCACAGGTCATCGTACTCAATCACCCTGGTCAAATATCAAACGGTTACACACCAGTYCTGGATTGCCACACAGCTCACATTGCCTGTAAATTCGCCGAAATTAAAGAAAAAGTCGACCGTCGTACTGGTAAATCTACTGAAGAGAACCCTAAATCCATCAAATCTGGTGATGCTGCCATTGTCAACCTGGTTCCTTCCAARCCTCTTTGTGTAGAGTCCTTCCAGGAATTCCCTCCCCTTGGACGTTTCGCTGTGCGTNNNNNNNNNNNNNNNNNNNNNNNNNNNNNNNNNNNNNNNNNNNNNNNNNNNNNNNNNNNNNNNNNNNNNNNNNNNNNNNNNNNNNNNNNNNNNNNNNNNNNNNNNNNNNNNNNNNNNNNNNNNNNNNNNNNNNNNNNNNNNNNNNNNNNNNNNNNNNNNNNNNNNNNNNNNNNNNNNNNNNNNNNNNNNNNNNNNNNNNNNNNNNNNNNNNNNNNNNNNNNNNNNNNNNNNNNNNNNNNNNNNNNNNNNNNNNNNNNNNNNNNNNNNNNNNNNNNNNNNNNNNNNNNNNNNNNNNNNNNNNNNNNNNNNNNNNNNNNNNNNNNNNNNNNNNNNNNNNNNNNNNNNNNNNNNNNNNNNNNNNNNNNNNNNNNNNNNNNNNNNNNNNNNNNNNNNNNNNNNNNNNNNNNNNNNNNNNNNNNNNNNNNNNNNNNNNNNNNNNNNNNNNNNNNNNNNNNNNNNNNNNNNNNNNNNNNNNNNNNNNNNNNNNNNNNNNNTGCGCTACTATTACTCCTGATGAGAAGAGAGTTGAAGAATTTAAGCTTAAGAAAATGTGGAAGAGTCCTAATGGAACAATCCGTAACATTCTTGGAGGTACAGTCTTCAGGGAAGCCATTATCTGCAAGAACATTCCACGTCTTGTAACTGGCTGGGACAAGCCTATTATTATTGGTCGTCATGCTCACGCTGATCAATATAAAGCAACTGACTTTGTTGTACCGGGTGCTGGCACACTCGAAATCATTTTCAAGCCCGCCTCAGGAGACCCAGTTATCAAGCATGTTGTTAATGAGTACAAAGGTCCCGGAGTTGCTATTGGCATGTTCAACACTGACGCATCTATCATTGACTTCGCTCACTCGTCGTTCAAATACGCTCTTGACAGGAAGTATCCCCTGTACCTCAGTACCAAGAATACTATTCTCAAGAAATACGATGGCCTCGAANGTGTGGTTATGGAGCTGGCTGATTGTGCTTTACCCCTGCTTGCCGGTGTCTTGCCTACTTGCAAACCTGAGGAAGCCTTCAAAGATGTTGCTGCTGCATTTTTAGTTGGAGCCATGCCAAGGAAAGAAGGCATGGAAAGGAAAGACCTATTGGCTGCAAATGTTCGAATTTTCAAAGAGCAAGGTCAAGCTTTAGACAAAGTAGCACGTAAGGACGTCAAAGTTCTAGTTGTTGGCAATCCTGCTAACACCAATGCTCTCATTTGTTCTAAGTATGCTCCGTCTATTCCAAAGGAAAATTTTACTGCAATGACTCGTCTTGACCAAAACCGTGCTTCATCACAATTGGCTGCAAAATTAGGTGTGCCAGTACAAAATATAAAAAATGTAATCATTTGGGGCAGCATGGCTGTTGACACCATGCCATTGCCTCAACCCGCCGATATTCCCGAAATCAAACTTTTCGGAAGATGGAGTTGTTACGACGTTCAAGTTTCTGATATGTCTCTTCAGGATTACATCTCTGTTAAAGAAAAGTACGCTAAGTACTTGCCTCATTCAGCTGGAAGGTATGCACACAAACGTTTCCGTAAAGCTCAGTGCCCTATCGTTGAGCGTCTTACTAACTCACTCATGATGCACGGCCGCAATAATGGCAAGAAGCTGATGGCTGTCAGGATTGTGAAGCACGCTTTTGAAATTATCCATTTACTTACTGGTGAGAACCCTCTGCAAGTTCTTGTGACCGCCATCATCAACTCTGGGCCCCGTGAAGACTCAACTAGGATTGGTCGTGCCGGTACAGTTCGGCGACAGGCTGTTGACGTTTCTCCTCTGCGTCGTGTCAACCAGGCTATCTGGTTATTGTGCACAGGTGCACGTGAAGCTGCATTCCGTAACATCAAAACTATTGCTGAGTGTGTAGCTGATGAACTTATCAATGCAGCTAAGGGTTCATCAAACTCTTATGCCATCAAGAAAAAAGATGAGTTGGAGCGTGGTGCACCGTCAAGACCTGYTGGATGAGGCTGCCCAGTTTTCGCTCTGTAGGCGACGCGTTRAAGGACCGTTTCGACGGTGCWTCTCGGGTCATGATGCCAAACACAGACCTAGAAGTTCCKGCACAGCGGAACGACGCGGTACCGCACAGGGTGCCTCGAAGAGACAGATAYAGGTTCCAGCTCCGGCCTCATAATCCAGACCATAAATCACCGGGAGTAAAAGATCTTGTCTATTTAGAATCTTCACCAGGATTCTGCGAAAAGAATCCAAGACTAGGTATTCCCGGCACACATGGGCGCGCCTGCAATGACACAAGTATCGGTGTCGACGGCTGCGATCTTATGTGCTGCGGTCGAGGGTATCGGACGGAGACKATGTTYGTTGTGGAGAGGTGCAAC
RZ30_Creatonotos_transiens               TNGNNNGNTCTATGANNNNNGNNNNANAAGTGATGTCANNAGGGAGAAATTTCGAAGAGGCNTTTCAGAAAGCGTTGAGGATGGNCNATGANAATGTTAAAGGATTTGATCCARACATTANNAAAGTAAACGAAGGCGAACTANGCGAACCGACTGATAAGCGAATGTTTGTNTTAGCTGCCGCTTTAAAAGAAGGCTATACAGTAGATAGATTGTATGAATTGACTAAAATAGACAAATGGTTTTTAGAAAAGTTTAAAAATATTATAGATCATTACNAAACTTTAAATATCTTGAANAAAGTNAAGCAAATTGGATTTTCGGACAAACAGATNGCTGCNGCAGTGAAAAGCACTGAAGTTGCTGTCCGAAAGTTAAGGGAAGAATACAAAATTACTCCATCTGTTAAACAAATTGATACTGTAGCAGCTGAATGGCCAGCATCAACTAACTACCTTTATCTTACTTACAATGGTAGCACGCATGACTTAGCTTTTCCCGGAGGATTTATCATGGTCTTGGGATCTGGAGTCTATCGTATAGGAAGTTCGGTTGAATTTGATTGGTGTGCAGTAGGGTGTCTAAGGGAGCTTAGAAATCAAGGTAAACAGACAATTATGATAAACTACAATCCTGAAACAGTCAGTACCGATTATGATATGAGTGACCGNNNNNNNNNNNNNNNNNNNNNNNNNNNNNNNNNNNNNNNNNNNNNNNNNNNNNNNNNNNNNNNNNNNNNNNNNNNNNNNNNNNNTTATATTTTATTTTTGGAATTTGAGCAGGAATAGTAGGAACTTCATTAAGATTATTAATTCGAGCAGAATTAGGAACTCCTGGTTCTCTAATTGGTGATGATCAAATTTATAATACTATTGTAACAGCTCATGCTTTTATTATAATTTTTTTTATAGTTATACCTATTATAATTGGTGGATTTGGAAATTGATTAGTACCTTTAATATTAGGAGCTCCTGATATAGCTTTTCCTCGAATAAATAATATAAGTTTTTGACTTTTACCCCCATCTTTAACTTTATTAATTTCAAGAAGAATTGTAGAAAATGGAGCAGGAACAGGATGAACAGTTTATCCTCCTCTTTCCTCTAATATTGCTCACGGAGGTAGATCTGTTGACTTAGCTATTTTCTCCCTTCATTTAGCTGGAATCTCTTCTATTTTAGGAGCCATTAATTTTATTACTACAATCATTAATATAAAACTAAATAATCTCTCATTTGATCAAATACCTTTATTTGTATGAGCAGTAGGTATTACAGCCTTTTTACTTTTATTATCTCTTCCTGTTTTAGCTGGAGCTATTACTATACTTTTAACAGATCGAAATTTAAACACTTCATTTTTCGATCCTGCTGGAGGAGGTGACCCTATTCTTTATCAACATTTATTTTGATTTTTTGGNNNNCCAGANGTTTATATTCTAATTTTACCTGGATTTGGAATAATTTCTCATATTATTTCTCAAGAAAGAGGGAAAAAGGAAACTTTTGGTTGCTTAGGTATAATTTATGCTATATTAGCTATTGGATTATTAGGATTTATTGTTTGAGCTCATCATATATTTACAGTAGGAATAGATATTGATACTCGAGCTTACTTTACTTCAGCTACTATAATTATTGCTATCCCCACAGGAATTAAAATTTTCAGTTGATTAGCAACTTTCCACGGAACACAAATTAATTATTCCCCTTCAATTTTATGAAGTTTAGGATTTGTTTTTTTATTTACTGTAGGAGGATTAACAGGAGTAATTTTATCTAATTCATCTATTGATATTACTTTACATGATACTTATTATGTTGTAGCTCATTTTCATTATGTTTTATCTATAGGAGCAGTATTTGCTATTATAGGAGGATTTATCCATTGATATCCTTTATTTACTGGACTATCTTTAAATCCATTTTTATTAAAAATTCAATTTTTTGTTATATTTATTGGTGTTAATTTAACTTTTTTCCCTCAACATTTTTTAGGATTAGCAGGTATACCTCGACGATACTCAGATTATCCTGATTCTTATATTTCATGAAATATTATTTCTTCTTTAGGTTCTTATATTTCTTTATTAGCAGTTATATTCATATTAATTATTATTTGAGAATCTATAATTAATCAACGAATTGCCCTATTCTCATTAAATATATCTTCTTCAATTGANNNNNNNNNNNNNNNNNNNNNNNNNNNNNNNNNNNNNNNNNNNNNNNNNNNNNNNNNNNNNNNNNNNNNNNNNCCGNTNACNTGATTTACAAATGCGGTGGTATCGACAAGCGTACCATCGAGAAGTTCGAGAAGGAAGCCCAGGAAATGGGTAAGGGTTCCTTCAAATATGCCTGGGTATTGGACAAACTGAAGGCTGAGCGTGAACGTGGTATCACGATCGATATCGCTTTGTGGAAGTTCGAAACCGCCAAATACTATGTCACCATTATCGACGCCCCTGGACACAGAGATTTCATCAAGAACATGATCACTGGTACCTCACAAGCCGATTGTGCTGTGCTCATCGTCGCTGCAGGTACTGGTGAATTCGAAGCCGGTATCTCCAAGAACGGACAGACYCGTGAGCACGCTCTGCTCGCTTTCACACTCGGTGTCAAACAACTCATCGTTGGTGTCAACAAAATGGACTCCACTGAACCTCCCTACAGCGAATCCCGTTTCGAGGAAATCAAGAAAGAAGTATCCTCTTACATCAAGAAGATCNNNNNNNNNNNNNNNNNNNNNNNNNNNNNNNNNNNNNNNGGATGGCACGGAGACAACATGTTGGAGGCCTCTACCAAAATGCCTTGGTTCAAGGGATGGAATGTCGAGCGCAAGGAAGGCAAGGCTGAAGGCAAGTGCCTCATTGAGGCTCTTGACGCCATCCTGCCCCCTGCTCGCCCCACCGACAAGGCCCTACGTCTTCCCCTTCAGGACGTATACAAAATCGGTGGTATCGGTACGGTGCCCGTAGGCCGTGTCGAAACTGGTATCCTTAAACCTGGCACCATTGTTGTTTTCGCACCTGCCAACATCACCACTGAAGTTAAGTCTGTGGAGATGCACCACGAAGCTCTCCAGGAAGCTGTACCCGGAGACAATGTTGGTTTTAACGTAAAGAACGTATCAGTCAAGGAATTGCGTCGTGGTTACGTCGCTGGCGACTCCAAGAACAACCCACCCAAGGGCGCTGCTGACTTCACTGCACAGGTCATAGTACTCAACCACCCCGGTCAAATATCAAACGGTTACACACCAGTTTTGGATTGCCACACAGCTCACATTGCCTGTAAATTCGCCGAAATCAAAGAGAAAGTTGACCGTCGTACTGGYAAATCTACTGAAGATAACCCTAAATCTATCAAATCAGGTGATGCCGCCATTGTCAACCTGGTACCTTCCAAGCCTCTTTGTGTAGAGTCCTTCCAGGAATTCCCTCCCCTTGGACGTTTTGCTGTGCGTNNNNNNNNNNNNNNNNNNNNNNNNNNNNNNNNNNNNNNNNNNNNNNNNNNNNNNNNNNNNNNNNNNNNNNNNNNNNNNNNNNNNNNNNNNNNNNNNNNNNNNNNNNNNNNNNNNNNNNNNNNNNNNNNNNNNNNNNNNNNNNNNNNNNNNNNNNNNNNNNNNNNNNNNNNNNNNNNNNNNNNNNNNNNNNNNNNNNNNNNNNNNNNNNNNNNNNNNNNNNNNNNNNNNNNNNNNNNNNNNNNNNNNNNNNNNNNNNNNNNNNNNNNNNNNNNNNNNNNNNNNNNNNNNNNNNNNNNNNNNNNNNNNNNNNNNNNNNNNNNNNNNNNNNNNNNNNNNNNNNNNNNNNNNNNNNNNNNNNNNNNNNNNNNNNNNNNNNNNNNNNNNNNNNNNNNNNNNNNNNNNNNNNNNNNNNNNNNNNNNNNNNNNNNNNNNNNNNNNNNNNNNNNNNNNNNNNNNNNNNNNNNNNNNNNNNNNNNNNNNNNNNNNNNNNNNNNTGCGCTACTATTACGCCCGATGAGAAGAGAGTTGAAGAGTTCAAGCTCAAAAAGATGTGGAAGAGTCCTAATGGAACCATCCGTAACATTCTTGGTGGTACAGTCTTTAGGGAGGCTATTATCTGCAAGAACATTCCTCGTCTCGTAACTGGTTGGGACAAACCTATCATTATTGGTCGTCATGCTCACGCTGATCAATATAAAGCAACAGATTTTGTTGTACCTGGTGCTGGCACTCTTGAAATCATCTTCAAGCCCACTTCTGGAGAACCTGTTATCAAGCATGTTGTTAATGAGTACAAAGGCCCTGGAGTCGCTATTGGTATGTTCAACACTGATGCATCTATCATTGACTTCGCTCACTCGTCGTTCAAGTACGCTCTTGACAGGAAATATCCTCTATACCTCAGTACCAAAAACACTATTCTTAAGAAGTACGATGGNNNNNNNNNNNNNNNNNNNNNNNNNNNNNNNNNNNNNNNNNNNNTGCTTGCTGGTGTCTTGCCTACTTGCAAACCTGAAGAAGCTTTCAAAGATGTTGCTGCTGCATTYTTAGTWGGTGCCATGCCTAGGAAGGAAGGCATGGAAAGAAAAGAYCTCCTGGCTGCAAATGTTCGTATTTTCAAAGAACAAGGCCAAGCTTTAGATAAAGTAGCACGTAAGGATGTCAAAGTACTAGTTGTAGGAAATCCTGCTAACACCAACGCTCTCATCTGCTCTAAATATGCTCCATCAATTCCAAAAGAAAATTTCACTGCTATGACTCGTCTTGACCAAAACCGTGCCTCATCACAACTGGCCGCGAAATTAGGTGTACCAGTACAGAATGTAAAGAATGTRATCATTTGGGGCAGCATGGCTATTGACAGCATGCCATTGCCGCAGCNAGCCGACATTCCTGAAATCAAACTGTTCGGAAGATGGAGTTGCTACGACGTTCAAGTGTCTGATATGTCTCTGCAGGATTACATCTCTGTTAAAGAAAAGTATGCGAAATACTTGCCTCACTCCGCTGGAAGGTACGCACACAAACGTTTYCGTAAAGCTCAGTGCCCTATTGTTGAGCGTTTGACAAACTCACTYATGATGCACGGTCGTAATAATGGTAAGAAGCTGATGGCCGTCAGGATTGTAAAGCACGCCTTTGAAATTATTCATTTGCTAACTGGTGAGAATCCTCTTCAAGTTCTTGTGACAGCCATAATCAACTGTGGCCCCCGTGAAGACTCCACTAGGATTGGTCGTGCCGGTACAGTAAGGCGGCAAGCTGTTGACGTTTCTCCTCTGCGTCGTGTGAACCAGGCCATCTGGTTATTGTGCACGGGTGCACGTGAAGCTGCTTTCCGTAACATCAAGACTATTGCTGAGTGTGTAGCTGATGAACTCGTCAACGCAGCTAATGGTTCATCTAACTCTTACGCTATCAAGAAGAAGGATGAGTTGGAGCGTGNNNNNNNNNNNNNNNNNNNNGGATGAGGCTGCCCAGTTTCCGTACGGTCGGTGACGCGCTGTAGGACCGCTTCGATGGCGCTTCTCGGGTCATGATGCCAAACACCGACCTGGAAGTTCCAGCACAACGGAACGACGCGGTACCACACAGGGTGCCTCGAAGAGATAGATATAGATTCCAGCTACGGCCTCATAATCCAGATCATAAATCACCCGGAGCTAAAGATTTGGTTTATTTGGAATCTTCACCTGGATTCTGCGAAAAGAATCCAAGACTAGGTATTCCTGGTACACATGGTCGTGCCTGTAATGACACGAGTATCGGTGTCGACGGCTGCGACCTTATGTGCTGTGGTCGAGGGTACCGGACGGAGACRATGTTCGTTGTGGAGAGGTGTAAC
ACAJ13RUS_Arctia_caja                    NNNNNNNNNNNNNNNNNNNNNNNNNNNNNNNNNNNNNNNNNNNNNNNNNNNNNNNNNNNNNNNNNNNNNNNNNNNNNNNNNNNNNNNNNNNNNNNNNNNNNNNNNNNNNNNNNNNNNNNNNNNNNNNNNNNNNNNNNNNNNNNNNNNNNNNNNNNNNNNNNNNNNNNNNNNNNNNNNNNNNNNNNNNNNNNNNNNNNNNNNNNNNNNNNNNNNNNNNNNNNNNNNNNNNNNNNNNNNNNNNNNNNNNNNNNNNNNNNNNNNNNNNNNNNNNNNNNNNNNNNNNNNNNNNNNNNNNNNNNNNNNNNNNNNNNNNNNNNNNNNNNNNNNNNNNNNNNNNNNNNNNNNNNNNNNNNNNNNNNNNNNNNNNNNNNNNNNNNNNNNNNNNNNNNNNNNNNNNNNNNNNNNNNNNNNNNNNNNNNNNNNNNNNNNNNNNNNNNNNNNNNNNNNNNNNNNNNNNNNNNNNNNNNNNNNNTGGTAGCACGCATGACTTAGAGTTTCCTGGCGGATTTATCATGGTCTTGGGTTCTGGAGTCTATCGCATAGGAAGTTCTGTTGAATTTGATTGGTGTGCAGTAGGGTGTCTAAGAGAGCTTAGAAATCAAGGTAAAAAGACAATTATGATAAATTACAATCCTGAAACAGTCAGTACTGATTATGATATGAGTGACCGTCTATATTTTGAAGAAATTTCTTTTGAAGTTGTTATGGATATATATAATATCGAACATCCTGATGGAGTAATTTTATCTNNACATTATATTTTATCTTTGGAATTTGAGCAGGAATAGTAGGAACTTCATTAAGATTATTAATTCGAGCTGAATTAGGTAATCCTGGATCTTTAATTGGAGATGATCAAATTTATAATACTATTGTAACAGCTCATGCTTTTATTATAATTTTTTTTATAGTTATACCTATTATAATTGGAGGATTTGGTAATTGATTAGTTCCTTTAATATTAGGAGCCCCTGATATAGCTTTCCCCCGAATAAATAATATAAGTTTTTGACTTTTACCCCCATCATTAACTTTATTAATTTCAAGAAGAATTGTAGAAAATGGAGCAGGAACAGGATGAACAGTTTACCCCCCACTTTCTTCTAATATTGCTCATGGGGGAAGATCAGTTGATTTAGCTATCTTTTCATTACATTTGGCAGGAATTTCTTCAATTTTAGGTGCTATTAATTTTATTACTACAATTATTAATATACGATTAAATAACTTATCATTTGATCAAATACCTTTATTTGTTTGAGCTGTAGGAATTACAGCTTTTTTATTACTTCTCTCACTTCCTGTATTAGCTGGAGCTATTACTATATTACTAACAGATCGAAATTTAAATACATCATTTTTTGATCCAGCAGGAGGGGGAGATCCTATTCTCTATCAACATTTATTTTGATTTTTTGGGGMTCCAGAAGTTTATATTTTAATTTTACCAGGATTCGGTATAATTTCTCACATTATTTCTCAAGAAAGAGGAAAAAAAGAAACTTTTGGTTGTTTAGGAATAATTTATGCTATATTAGCTATTGGATTATTAGGATTTATTGTTTGAGCCCATCATATATTTACAGTAGGTATAGATATTGATACACGAGCATATTTTACCTCAGCAACTATAATTATTGCTGTTCCTACAGGAATTAAGATTTTCAGTTGATTAGCAACTTTCCATGGAACTCAAATTAATTATTCCCCTTCAATTTTATGAAGATTAGGATTCGTATTTTTATTTACAGTAGGTGGATTAACAGGTGTAATTTTATCTAATTCATCAATTGATATTACTTTACATGATACTTATTATGTTGTAGCTCATTTTCATTATGTTCTTTCTATAGGAGCTGTATTTGCCATTATAGGAGGATTTATTCACTGATACCCATTATTTACTGGATTATCTATAAATCCATTTTTATTAAAAATTCAATTTTTTGTTATATTTATTGGTGTAAATTTAACTTTTTTCCCTCAACATTTTCTAGGATTAGCTGGTATACCTCGTCGTTACTCTGATTATCCAGATTCTTATATTTCTTGAAATATTATTTCTTCTTTAGGTTCTTATATTTCATTATTAGCAGTTATATTTATATTAATTATTATTTGAGAATCAATAATTAATCAACGAATTGCTTTATTCCCACTAAATATACCTTCATCAATTGAATGATATCAAAATTTACCTCCTGCTGAACATTCTTATAATGAACNNNNNNNNNNNNNNNNNNNNNNNNNNNNNNNNNNNNNNTGATTTACAAATGCGGTGGTATCGACAAGCGTACCATCGAAAAGTTCGAGAAGGAAGCCCAGGAAATGGGTAAGGGTTCCTTCAAATACGCCTGGGTGTTGGACAAATTGAAGGCTGAGCGTGAACGTGGTATCACAATCGATATCGCTTTGTGGAAGTTCGAGACCGGCAAATACTATGTCACCATCATCGACGCCCCTGGACACAGAGATTTCATCAAGAACATGATCACTGGTACCTCACAGGCCGATTGTGCTGTACTCATCGTCGCTGCTGGTACTGGTGAATTCGAAGCAGGTATCTCCAAGAACGGACAGACCCGTGAGCACGCTCTGCTCGCTTTCACGCTCGGTGTCAAGCAACTCATCGTTGGTGTGAACAAAATGGACTCCACTGAACCTCCCTACAGCGAGTCTCGTTTCGAAGAAATCAAAAAAGAAGTGTCCTCTTAYATCAAAAAGATCGGTTACAACCCCGCTGCCGTCGCTTTCGTACCCATTTCTGGATGGCACGGAGACAACATGTTGGAGGCCTCTACCAAAATGCCTTGGTTCAAGGGATGGAATGTTGAGCGCAAGGAAGGCAAGGCTGAAGGTAAGTGCCTCATTGAGGCCCTTGACGCCATCCTGCCCCCTGCTCGCCCCACCGACAAGGCCCTGCGTCTTCCCCTTCAAGACGTCTACAAAATCGGTGGTATTGGTACAGTGCCCGTAGGCCGTGTTGAAACTGGTATCCTTAAACCTGGTACCATCGTCGTCTTCGCACCTGCCAACATCACCACTGAAGTTAAGTCTGTGGAGATGCACCACGAAGCTCTCCAGGAAGCCGTACCCGGAGACAATGTTGGTTTCAACGTAAAGAACGTATCCGTCAAAGAATTGCGTCGTGGTTACGTCGCTGGCGACTCTAAGAACAACCCACCCAAAGGCGCTGCTGACTTCACCGCACAGGTCATTGTACTCAACCACCCTGGTCAAATCTCAAACGGTTACACACCTGTTTTGGATTGCCACACAGCTCACATTGCCTGTAAATTTGCCGAAATTAAAGAAAAAGTTGACCGTCGTACTGGTAAATCTACTGAAGATAACCCTAAATCCATCAAATCCGGAGATGCTGCCATTGTCAACCTGGTTCCTTCCAAGCCTCTTTGTGTAGAGTCCTTCCAGGAATTCCCTCCCCTAGGACGTTTCGCTGTGCGTNNNTTTCTGCCCCAAGTGCCGACGCTCCCATGTTCGTAGTTGGWGTTAACCTTGATGCTTACGATCCTTCTTTCAAGGTTATTTCTAACGCATCTTGCACCACCAACTGCCTGGCTCCCCTCGCCAAGGTTATTCATGACAACTTCGAAATTGTTGAGGGTCTGATGACCACAGTRCACGCAACCACTGCTACCCAGAAAACAGTTGATGGRCCCTCTGGCAAACTGTGGCGWGATGGTCGTGGTGCTCAACAGAATATCATTCCTGCCTCCACTGGAGCCGCTAAAGCCGTAGGCAAAGTAATTCCGGCTTTGAATGGWAAGCTGACTGGTATGGCTTTCCGAGTTCCAGTYGCGAACGTATCTGTAGTAGATCTGACAGTCCGYTTGGGTAAGCCAGCYAGCTACGATGCTATCAAACAAAAGGTCAAGGAAGCCGCTGAGGGTCCTTTGAAGGGTATYCTYGACTACACTGAGGAGCAGGTCGTATCTTCTNNNNNTACTATTACGCCTGATGAGAAGAGAGTTGAAGAATTTAAGCTCAAGAAGATGTGGAAGAGTCCTAATGGGACAATCCGTAACATTCTTGGAGGTACAGTATTCAGGGAAGCCATTATCTGCAAAAATATTCCCCGTCTGGTAACTGGCTGGGAYAAGCCTATTATTATTGGTCGTCATGCTCACGCTGATCAATATAAAGCAACTGACTTTGTTGTACCTGGTGCTGGCACACTTGAACTCATTTTCAAGCCCRCCTCAGGAGACCCCGTTATCAAGCATGTCGTTAATGAGTACAAAGGCCCTGGAGTCGCTATTGGCATGTTCAACACTGACGCATCTATCATTGACTTCGCTCACTCGTCGTTCAAGTACGCTCTTGACAGGAAGTATCCCCTCTACCTCAGTACTAAGAATACTATTCTTAAGAAATACGATGGcCTCGaAGGTGTGGTaATGGAGCTGGCCGATTGCGCCTTACCCCTGCTAGCYGGTGTCTTGCCYACCWGCAAACCTGAAGAAGCCTTCAAAGATGTTGCTGCTGCATTTTTAGTTGGAGCCATGCCCAGGAAAGAGGGCATGGAAAGGAAAGACCTCTTGGCCGCAAATGTTCGYATTTTCAAAGAACAAGGACAAGCTTTAGACAAAGTAGCACGWAAGGATGTCAAAGTTCTAGTTGTTGGCAATCCTGCTAACACCAATGCTCTCATTTGTTCTAAGTATGCTCCATCTATTCCAAAAGAAAATTTCACTGCCATGACTCGTCTTGACCAAAACCGTGCCTCATCACAATTGGCTGCGAAATTAGGTGTACCAGTACAGAATATAAAAAATGTAATCATTTGGGGCAGCATGGCTGTTGACAMCATGTMATWRCCMCAGACTGTCGATATTRSCGAAATTAAACTTTTCGGATGATGGAGTTGTTACGRCGTTCAAGTGTCCGACATGTCTCTGCAGGATTAYATCTCTGTTAAAGAAAAGTACGCGAAGTACTTGCCTCACTCCGCTGGAAGGTATGCACACAAACGTTTCCGTWAAGCTCAGTSCYCCATYGTTGAGCGTCTGACCAACTCATTTATGATGCACGGCCGCAATAATGGCAAAAAGCTGATGGCTGTCAGGATTGTAAAGCACGCYTTTGAAATCATTCATTTGCTCTCTGGTGAGAACCCTYYGCAAGTTCTTGTGAMAGCCATCATCAAYTCTGGTCCYCGTRAAGRCTYYACTAGGATTGGTCGTGCCGGTACAGTTCGKCGACAGGCTGTTGACKTTTCTCCTCTGCGTCGTGTGAACCAGGCTMTCTGGTTATTGTNNNNNNNNNNNNNNNNNNNNNNNNNNNNNNNNNNNNNNNNNNNNNNNNNNNGTGTAGCTAATGAACTCATCAACGCAGCTAAGGGTTCATCAAACTCTTATGCCATCAAGAAAAAGGATGAGTTGGAGCGTGNNNNNNNNNNNNNNNNNNNNNNNNNNNNNNNNNNNNNNNNNNTTCTGTCGGTGACGCGTTGAAGGACCGCTTCGATGGCGCTTCTCGGGTCATGATGCCAAACACAGACCTGGAAGTGCCGGCACAACGCAACGACGCAGTACCGCACAGGGTGCCTCGAAGAGACAGATATAGGTTCCAGCTCCGGCCTCATAATCCAGACCATAAATCACCGGGAGCTAAAGATCTTGTCTATTTGGAATCTTCACCAGGATTCTGCGAAAAGAATCCAAGATTAGGTATTCCCGGTACACATGGGCGTGCCTGCAATGACACGAGTATCGGTGTCGACGGCTGCGACCTTATGTGCTGCGGTCGAGGGTATCGGACGGAGACGATGTTCGTTGTGGAGAGGTGCAAC
MM05671_Coscinia_cribraria               TTGGAAGTTCTATGAAAAGTGTTGGAGAAGTTATGTCAATAGGAAGAAACTTTGAAGAAGCTTTTCAGAAAGCATTAAGAATGGTAGATGAAAACGTAAAGGGATTTGACCCAAATATGAAAAAAGTAAACGAAGATGAATTAAGTGAACCGACCGATAAACGAATGTTTGTCTTAGCTGCAGCTTTAAGAGATGGATATACAGTAGAAAAACTATATGCATTAACTAAAATAGATAAATGGTTTTTAGAAAAGTTAAAAAATATCATAGATTATTATAAGATATTAGATATTTTGAAAAAAGTTAAGCAAATGGGGTTTTCAGATAAACAGATAGCTGCTGCAGTTAAAAGCACTGAAGTTGCTGTCAGAAAATTAAGAGAAGAGTACAAAATTACTCCATTCGTAAAACAAATCGATACTGTTGCCGCTGAATGGCCAGCTTCTACCAACTATCTATATCTAACATATAACGGTAGCACGCATGACCTAGAATTTCCCGGTGGATTTATTATGGTTTTGGGATCAGGGGTTTATCGGATAGGAAGTTCGGTTGAATTTGATTGGTGTGCGGTAAGTTGTCTAAGAGAACTAAGAAATCAAAGTAAAAAAACAATAATGATAAATTATAATCCAGAAACAGTCAGTACCGATTATGATATGAGTGACCGGCTATACTTTGAAGAAATTTCTTTTGAAGTTGTTATGGATATATATAATATTGAACATCCTGATGGTGTCATTTTGTCAGAACATTATATTTTATTTTTGGNATTTGAGCTGGAATAGTAGGAACATCTWWWAGTTTACTAATTCGAGCCGAATTAGGAAATCCAGGATCATTAATTGGAGATGATCAAATTTATAATACTATTGTTACTGCTCATGCTTTTATTATAATTTTTTTTATAGTAATACCAATTATAATTGGGGGATTTGGTAACTGATTAGTCCCTTTAATATTAGGAGCCCCCGATATAGCTTTCCCCCGAATAAATAATATAAGTTTTTGACTTCTGCCCCCCTCTTTAACTTTACTAATCTCAAGTAGAATTGTAGAAAATGGTGCAGGAACAGGTTGAACAGTCTACCCCCCATTATCTTCTAATATCGCCCATAGAGGAAGATCAGTAGACTTAGCCATTTTCTCCCTACATTTAGCTGGAATTTCCTCAATCTTAGGAGCTATTAACTTTATTACTACAATTATTAACATACGATTAAATAATTTATCATTTGATCAAATACCCTTATTTGTATGATCAGTAGGAATTACAGCATTCTTACTTTTACTCTCTCTTCCTGTTTTAGCAGGAGCTATTACTATATTATTAACTGATCGAAATTTAAATACATCATTTTTTGATCCTGCTGGAGGAGGAGATCCTATTCTCTATCAACATTTATTTTGATTTTTTGGGCATCCTGAAGTTTATATTTTAATTTTACCAGGATTTGGTATAATCTCCCATATTATTTCACAAGAAAGAGGCAAAAAAGAAACATTTGGATGTTTAGGAATAATTTATGCTATATTAGCAATTGGATTATTAGGATTTATTGTTTGAGCTCATCATATATTCACAGTAGGAATAGATATTGATACTCGAGCCTATTTCACATCAGCAACTATAATTATTGCAGTACCAACAGGAATTAAAATCTTTAGTTGATTAGCTACTTTACATGGAACCCAAATTACTTACTCCCCCTCAATTTTATGAAGATTAGGATTTGTTTTTTTATTTACTGTGGGAGGATTAACAGGTGTAATTTTATCTAACTCTTCTATTGATATTACTCTCCATGATACATATTATGTTGTAGCTCATTTTCATTATGTTCTATCTATGGGGGCAGTATTTGCTATTATAGGAGGATTTATTCACTGATACCCTCTATTTACTGGACTATCAATAAATCCACTCATATTAAAAATTCAATTTTTTGTTATATTTATTGGAGTTAATTTAACATTTTTCCCCCAACATTTTTTAGGTTTAGCTGGAATACCTCGACGTTATTCTGATTATCCAGATTCCTATATTTCTTGAAATATTATCTCATCTTTAGGTTCATATATTTCATTATTAGCAGTAATATTTATATTAATTATTGTTTGAGAATCAATAATTAATCAACGTATTGCCTTATTTTCCTTAAATCTATCATCATCAATTGAATGATTACAAAATCTGCCCCCCTCAGAACATTCATACAATGAACNNNNNNNNNNNNNNNNNNNNNNNNNNNNNNNNNNNNNNNNNNNNNNNNNNNNNNNNNNNNNNNNNNNNNNNNNNNNNNNNNNNNNNNNNNNNNNNNNNNNNNNNNNNNNNNNNNNNNNNNNNNNNNNNNNNNNNNNNNNNNNNNNNNNNNNNNNNNNNNNNNNNNNNNNNNNNNNNNNNNNNNNNNNNNGTGGAAGTTCGAGACCGGCAAATACTATGTCACCATCATCGATGCCCCCGGACACAGAGATTTCATCAAGAACATGATCACTGGCACCTCACAGGCTGATTGTGCTGTACTTATCGTCGCTGCTGGTACCGGTGAATTCGAAGCAGGTATCTCAAAGAACGGACAGACACGTGAGCACGCTCTGCTCGCTTTCACACTGGGTGTCAAGCAGCTCATTGTTGGTGTCAACAAAATGGACTCTACTGAGCCTCCGTACAGCGAGCCCCGTTTCGAAGAAATAAAGAAAGAAGTGTCCTCATACATCAAAAAGATCGGATACAACCCTGCAGCTGTCGCTTTCGTACCCATTTCTNNNNNNNNNNNNNNNNNNNNNNNNNNNNNNNNNNNNNNNNNNNNNNNNNNNNNNNNNNNNNNNNNNNNNNNNNNNNNNNNNNNNNNNNNNNNNNNNNNNNNNNNNNNNNNNNNNNNNNNNNNNNNNNNNNNNNNNNNNNNNNNNNNNNNNNNNNNNNNNNNNNNNNNNNNNNNNNNNNNNNNNNNNNNNNNNNTTGGTACGGTGCCCGTAGGCCGTGTRGAAACTGGTATCCTTAAACCTGGTACCRTTGTCGTCTTCGCTCCTGCCAACATCACCACTGAAGTTAAGTCCGTGGAGATGCACCACGAAGCTCTCCAAGAAGCTGTACCCGGTGACAATGTTGGTTTCAACGTAAAGAACGTATCAGTCAAAGAATTACGTCGTGGCTACGTTGCTGGTGACTCCAAGAACAACCCACCTAAGGGTGCTGCTGATTTCACAGCACAGGTCATTGTACTCAACCACCCTGGTCAAATCTCAAACGGTTACACACCAGTTTTGGATTGCCACACAGCTCACATTGCTTGTAAATTCGCCGAAATTAAAGAAAAGGTCGACCGTCGTACTGGTAAATCCACTGAAGATAACCCTAAATCTATTAAATCTGGTGATGCTGCTATTGTTAACTTGGTTCCTTCCAAGCCTCTTTGTGTGGAGTCCTTCCAGGAGTTCCCTCCCCTCGGTCGTTTCGCTGTGCGTNNNNNNNNNNNNNNNNNNNNNNNNNNNNNNNNNNNNNNNNNNNNNNNNNNNNNNNNNNNNNNNNNNNNNNNNNNNNNNNNNNNNNNNNNNNNNNNNNNNNNNNNNNNNNNNNNNNNNNNNNNNNNNNNNNNNNNNNNNNNNNNNNNNNNNNNNNNNNNNNNNNNNNNNNNNNNNNNNNNNNNNNNNNNNNNNNNNNNNNNNNNNNNNNNNNNNNNNNNNNNNNNNNNNNNNNNNNNNNNNNNNNNNNNNNNNNNNNNNNNNNNNNNNNNNNNNNNNNNNNNNNNNNNNNNNNNNNNNNNNNNNNNNNNNNNNNNNNNNNNNNNNNNNNNNNNNNNNNNNNNNNNNNNNNNNNNNNNNNNNNNNNNNNNNNNNNNNNNNNNNNNNNNNNNNNNNNNNNNNNNNNNNNNNNNNNNNNNNNNNNNNNNNNNNNNNNNNNNNNNNNNNNNNNNNNNNNNNNNNNNNNNNNNNNNNNNNNNNNNNNNNNNNNNNNNNNNTGCGCTACTATTACACCTGACGAGAAAAGGGTCGAAGAGTTTAAGCTCAAGAAAATGTGGAAGAGTCCCAATGGAACAATCCGTAACATTCTTGGAGGCACAGTCTTTAGGGAAGCTATTATATGTAAGAACATTCCTCGTCTTGTAACTGGCTGGCAAAAGCCCATTATTATCGGTCGTCACGCTCACGCTGATCAATACAAAGCTACTGACTTTGTTGTACCTGGTGCTGGTACACTTGAACTCATTTTCAAGCCTGCCTCTGGAGAACCTGTTATCAAACATGTTGTTAATGAGTATAAAGGTCCTGGAGTTGCTATTGGTATGTTTAACACTGATGCATCCATCATCGACTTCGCCCACTCATCGTTCAAGTACGCTCTTGACAGGAAGTACCCCCTCTATCTGAGCACCAAAAATACTATTCTTAAGAAATACGATGGNNNNNNNNNNNNNNNNNNNNNNNNNNNNNNNNNNNNNNNNNNNNNNNTTGCTGGTGNNTTGCCTACTTCAAACCCAGAAGAGGCTTTCAAAGATGTTGCTGCTGCATTTTTAGTTGGTGCTATGCCCAGGAAAGAAGGCATGGAAAGAAAAGACCTCTTCGCTGCMAATGTACGCATTTTCAARGAACAAGGTCAAGCTCTAGACAAAGTAGCACGTARAGATGTCAAAGTTCTCGTTGTTGGWAACCCTGCTAATACTAATGCCCTTATTTGTTCCAAGTATGCTCCATCTATTCCAAAAGAAAATTTTACTGCTATGACTCGMCTTGATCAAAACCGTGCNNCATCTCAATTGGCTGCTAAATTAGGTGTACCTGTCCAGAATGTTAAAAATGTGATTATATGGGGCAGCATGGCTGTTGATGCCATGCCAGTACCCCAACCGGCGGATATCCCCGAAATTAAACTTTTCGGGAGATGGAGTTGTTATGACGTTCAAGTGTCTGACATGTCACTTCAGGATTACATCTCTGTTAAAGAAAAATACGCCAAATACTTGCCTCACTCTGCTGGCAGGTATGCACACAAACGTTTCCGTAAAGCTCAGTGCCCTATTGTTGAGCGTCTTACCAACTCCCTTATGATGCACGGTCGTAATAATGGCAAAAAGCTGATGGCCGTCAGGATTGTGAAGCACGCCTTTGAGATTATTCATTTGCTCACTGGTGAGAACCCACTGCAGGTTCTTGTGACAGCTATCATCAACTCCGGGCCCCGTGAAGACTCAACTAGGATTGGTCGTGCCGGTACGGTTCGACGACAGGCTGTTGACGTTTCTCCTCTGCGTCGTGTAAACCAGGCTATCTGGTTATTGTGCACAGGTGCACGTGAGGCTGCATTCCGTAACATCAAAACAATTGCTGAGTGTGTAGCGGATGAACTCATCAATGCAGCTAAGGGTTCATCAAACTCTTATGCTATCAAGAAAAAGGATGAGTTGGAGCGTGGTGCACGGTCAAGACCTGTTGGATGAGGCTGCCTAGTTTTCGCTCTGTCGGTGACGCGTTAAAAGACCGCTTCGACGGCGCTTCCCGGGTCATGATGCCAAACACAGACCTGGAAGTGCCGGTGCAACGGAATGATGCAGTGCCGCACAGGGTGCCACGAAGAGACAGATACAGGTTTCAACTGCGGCCTCATAATCCAGATCATAAGTCGCCGGGAGCTAAAGATCTTGTATATTTGGAATCTTCACCAGGATTTTGTGAAAAAAATCCAAGACTAGGCATTCCCGGCACGCACGGGCGCGCCTGCAATGACACGAGTATCGGTGTCGAAGGCTGCGACCTCATGTGCTGCGGTCGAGGATATCGAACGGAGACAATGTTCGTTGTKGAGCGGTGCAAT
RZ387_Nyctemera_baulus                   NNNNNNNNNNNNNNNNNNNNNNNNNNNNNNNNNNNNNNNNNNNNNNNNNNNNNNNNNNNNNNNNNNNNNNNNNNNNNNNNNNNNNNNNNNNNNNNNNNNNNNNNNNNNNNNNNNNNNNNNNNNNNNNNNNNNNNNNNNNNNNNNNNNNNNNNNNNNNNNNNNNNNNNNNNNNNNNNNNNNNNNNNNNNNNNNNNNNNNNNNNNNNNNNNNNNNNNNNNNNNNNNNNNNNNNNNNNNNNNNNNNNNNNNNNNNNNNNNNNNNNNNNNNNNNNNNNNNNNNNNNNNNNNNNNNNNNNNNNNNNNNNNNNNNNNNNNNNNNNNNNNNNNNNNNNNNNNNNNNNNNNNNNNNNNNNNNNNNNNNNNNNNNNNNNNNNNNNNNNNNNNNNNNNNNNNNNNNNNNNNNNNNNNNNNNNNNNNNNNNNNNNNNNNNNNNNNNNNNNNNNNNNNNNNNNNNNNNNNNNNNNNNNNNNNNNNNNNNNNNNNNNNNNNNNNNNNNNNNNNNNNNNNNNNNNNNNNNNNNNNNNNNNNNNNNNNNNNNNNNNNNNNNNNNNNNNNNNNNNNNNNNNNNNNNNNNNNNNNNNNNNNNNNNNNNNNNNNNNNNNNNNNNNNNNNNNNNNNNNNNNNNNNNNNNNNNNNNNNNNNNNNNNNNNNNNNNNNNNNNNNNNNNNNNNNNNNNNNNNNNNNNNNNNNNNNNNNNNNNNNNNNNNNNNNNNNNNNNNNNNNNNNNNNNNNNNNNNNNNNNNNNNNNNNGAACATTATATTTTATTTTTGGTATTTGAGCAGGAATAGTAGGTACATCATTAAGATTGTTAATTCGAGCTGAACTAGGAACACCTAATTCTTTAATCGGAGATGATCAAATTTATAATACTATTGTAACAGCTCATGCTTTCATTATAATTTTTTTTATAGTTATGCCAATTATAATCGGAGGATTTGGTAACTGATTAGTTCCTTTAATATTAGGAGCCCCTGATATGGCATTCCCTCGAATAAATAATATAAGTTTTTGACTACTACCCCCATCACTAACTTTATTAATTTCAAGAAGAATTGTAGAAAATGGAGCAGGAACAGGATGAACAGTTTATCCCCCACTTTCATCCAATATTGCTCATAGAGGAAGATCTGTAGATTTAGCTATTTTTTCTCTTCATTTAGCTGGAATTTCTTCAATTTTAGGAGCTATTAATTTTATTACAACAATTATTAATATACGATTAAATAATTTATCTTTTGATCAAATACCATTATTTGTCTGAGCTGTAGGAATTACTGCTTTTCTTTTACTTCTTTCCCTTCCTGTTTTAGCAGGAGCTATTACAATATTATTAACAGACCGAAATCTTAATACATCTTTTTTCGACCCAGCTGGAGGAGGAGATCCTATTCTATATCAACACTTATTTTGATTTTTTGGGCNTCCTGAAGTTTATATTTTAATTTTACCAGGATTTGGTATAATTTCTCATATTATTTCTCAAGAAAGAGGAAAAAAAGAAACTTTTGGTTGTCTAGGAATAATTTATGCTATGTTAGCTATTGGTCTACTTGGATTTATTGTTTGAGCTCATCATATATTTACAGTAGGTATAGACATTGATACTCGTGCATATTTTACATCAGCAACTATAATTATTGCTGTTCCTACTGGAATTAAAATTTTTAGTTGATTAGCTACCTTCCATGGAACACAAATCAATTATTCCCCTTCAATTCTATGAAGATTAGGATTTGTATTTTTATTTACAGTAGGGGGATTAACAGGAGTTATCCTATCTAACTCATCAATTGATATTACTTTACATGATACTTATTATGTAGTTGCCCATTTCCATTATGTTCTCTCTATAGGAGCTGTATTTGCTATTATGGGAGGATTTATTCATTGATATCCATTATTTACTGGTTTATGCATAAACCCATTTTTATTAAAAATTCAATTCTTAGTTATATTTATTGGAGTTAATTTAACTTTTTTCCCTCAACATTTTTTAGGATTAGCTGGAATACCTCGTCGTTATTCTGATTATCCTGATTCATTTATCTCTTGAAATATTATTTCATCATTAGGATCTTACATCTCCCTTTTAGCAGTAATATTAATATTAATTATTATTTGAGAATCAATAATCAATCAACGAATTATTTTATTCCCCTTAAATCTCCCATCTTCTATTGAATGATATCAAAATTTACCCCCAGCTGAACATTCATATAATGAATNNNNNNNNNNNNNNNNNNNNNNNNNNNNNNNNNNNNNNNNATTTACATATGCGGTGGTATCGACAAACGTACCATTGAGAAGTTCGAGAAGGAGGCCCAGGAAATGGGTAAGGGTTCCTTCAAATACGCCTGGGTATTGGACAAACTGAAGGCTGAGCGTGAACGTGGTATTACCATCGATATCGCTTTGTGGAAGTTCGAGACAAGCAAGTACTATGTCACCATCATCGATGCCCCTGGACACAGAGATTTCATCAAGAACATGATCACTGGTACATCACAGGCTGATTGTGCTGTGCTCATCGTTGCCGCTGGTACGGGTGAGTTCGAAGCCGGTATCTCTAAGAATGGACAGACACGTGAACACGCTCTGCTGGCTTTCACACTCGGTGTCAAGCAACTGATTGTTGGTGTCAACAAAATGGACTCCACCGAGCCTCCCTACAGCGAGTCCCGTTTCGAAGAAATCAAGAAGGAAGTTTCTTCATACATCAAAAAGATTNNNNNNNNNNNNNNNNNNNNNNNNNNNNNNNNNNNNNNNGGATGGCGAGGATACAAAATGTTGGAGCCCTCTACTAAAATGCCCTGGTTCAAGGGATGGTTGGTTGAGCGTAAGGAAGGCAAGGCTGAAGGTAAGTGCCTCATCGAGGCCCTTGACGCCATCTTGCCCCCTGCTCGTCCCACTGACAAGGCCCTGCGTCTTCCCCTTCAAGACGTATACAAAATCGGCGGTATTGGAACGGTGCCCGTAGGTCGTGTTGAGACTGGTATCCTCAAACCCGGTACCATTGTCGTCTTCGCACCTGCCAACATCACTACTGAAGTTAAGTCCGTGGAGATGCACCACGAAGCTCTCCAAGAAGCCGTACCCGGAGACAACGTCGGTTTCAACGTAAAGAACGTGTCAGTCAAGGAATTGCGTCGTGGTTACGTTGCCGGTGACTCCAAGAACAACCCACCTAAGGGTGCTGCTGACTTTACTGCACAGGTCATCGTTCTAAACCACCCTGGTCAGATCTCAAACGGTTACACACCTGTTTTGGATTGCCACACAGCTCACATTGCCTGTAAATTCGCCGAAATTAAAGAGAAGGTCGACCGTCGTACTGGTAAATCTACTGAAGACAACCCTAAATCCATCAAATCTGGTGATGCTGCCATCGTCAACTTGGTTCCTTCCAAGCCTCTTTGTGTAGAGTCCTTCCAGGAGTTCCCTCCCCTCGGTCGTTTCGCTGTGCGTNNNNNNNNNNNCCNAGTGCCGACGCCTCCATGTTCGTAGTTGGAGTTAACCTTGACGCCTACGATCNNTCTTNCAAAGTCATCTCTAACGCATCTTGCACCACCAACTGCCTGGCTCCCCTCGCCAAGGTTATTCATGACAACTTCGAAATTGTTGAGGGTCTGATGACAACAGTGCATGCAACCACAGCAACTCAGAAAACCGTCGATGGACCCTCTGGAAAACTGTGGCGCGATGGTCGTGGTGCTCAACAGAACATTATCCCTGCCTCTACTGGTGCCGCTAAAGCCGTAGGAAAAGTTATTCCGGCTTTGAACGGAAAGCTGACTGGTATGGCTTTCAGAGTTCCAGTCGCGAACGTATCTGTAGTAGATCTGACAGTTCGCTTGGGTAAACCCGCTAGCTATGATGCCATCAAACAGAAGGTCAAGGAAGCCGCTCAGGGTCCTTTGAAGGGCATCCTTGACTACACTGAGGAACAAGTTGTATCATCCTGCGCCACCATTACACCGGACGAGAAGAGAGTTGAAGAATTTAAGCTCAAGAAGATGTGGAAGAGCCCTAATGGAACAATCCGTAACATTCTTGGAGGTACTGTCTTCAGGGAAGCCATTATTTGCAAGAATATACCCCGTCTTGTAACTGGTTGGGAGAAGCCCATTATTATTGGTCGTCATGCACATGCTGATCAATACAAAGCAACCGATTTTGTTGTACCTGGTGCTGGTACACTTGAACTTATTTACAAGCCTGCCTCTGGAGAACCTATTATCAAGCATGTTGTCAATGAGTACAAAGGGGCCGGAGTTGCACTCGCCATGTACAACACAGACGCGTCTATCATTGACTTCGCTCATTCCTCGTTCAAGTACGCTCTGGAGAGGAAATACCCCCTCTATCTCAGCACTAAAAATACTATTCTTAAGAAATATGATGGNNNNNNNNNNNNNNNNNNNNNNNNNNNNNNNNNNNNNNTACCTCTGCTCGCTGGTGTCTTGCCCACATTCAAACCAGAAGAGGCCTTCAAAGATGTAGCCGCAGCATTCTTAGTTGGAGCTATGCCCAGAAAAGAAGGCATGGAAAGGAAAGATCTTTTAGCTGCAAATGTACGCATTTTCAAAGAACAAGGCCAAGCTCTTGATAAAGTAGCTCGTAAAGATGTCAAAGTTTTAGTTGTTGGAAACCCTGCTAATACAAATGCTCTTATTTGTTCCAAGTATGCACCATCTATCCCTAAAGAGAATTTCACTGCTATGACTCGTCTTGACCAAAACCGTGCCTCTTCACAATTGGCTGCCAAGTTAGGTGTTCCAGTACAGAATGTAAAAAATGTTGTAATTTGGGGCAGACTGGGTGCTGAGTCCATGCCACTGCGCCAACCGGCTGACATTCCTGAAATCAAACTTTTCGGAAGATGGAGTTGTTACGACGTGCAGGTGGCTGNNATGTCTCTTCAGGATTATATATCTGTTAAAGAGAAGTACTCCAAGTTCTTGCCTCACTCTGCTGGCAGGTATGCACACAAACGTTTCCGTAAAGCTCAGTGCCCTATTGTTGAGCGTCTGACCAACTCTCTTATGATGCACGGACGCAACAACGGCAAAAAGTTGATGGCCGTCAGGATTGTGAAACACGCCTTTGAAATTATCCATTTGCTCACTGGTGAAAACCCTCTTCAAGTTCTTGTCACAGCTATTATCAATACTGGACCTCGCGAAGACTCGACCAGGATTGGTCGTGCTGGTACTGTTCGGCGGCAGGCCGTCGATGTTTCTCCACTGCGCCGCGTTAACCAGGCTATCTGGTTATTGTGCACCGGTGCACGTGAAGCTGCGTTCCGTAACATCAAGACTATTGCTGAATGTGTAGCTGATGAACTCATTAATGCAGCCAATGGTTCATCAAACTCTTATGCTATTAAGAAGAAGGATGAGTTGGAGCGTGNNNNNNNNNNNNNNNNNNNNNNNNNNNNNNNNNNNNNNNNNNNNNNNNNNNNNNNNNGTTGAAGGACCGCTTTGACGGCGCATCNCGGGTCATGATGCCAAACACCGACCTAGAAGTTCCGGTTCAACGAAACGACGCAGTGCCACATAGAGTGCCTCGGAGGGACAGATATAGACTCCAGCTCCGGCCGCATAATCCAGACCATAAATCACCAGGATCTAAAGATCTTGTCTATTTAGAATCTTCACCAGGATTTTGTGAAAAGAATCCACGACTGGGTATTCCCGGTACACATGGCCGCGCTTGCAATGACACAAGCATCGGTGTGGATGGCTGCGACCTAATGTGCTGTGGCCGAGGGTATCGGACGGAAACGATGTTCGTAGTGGAGCGGTGCAAC
HTES14ITA_Hyphoraia_testudinaria         NNNNNNNNNCTATGAAAAGTGTTGGAGAAGTTATGTCAATAGGAAGAAACTTTGAAGAAGCTTTTCAGAAAGCGTTGAGAATGGTTGATGAAAATGTTAAGGGATTTGACCCAAACATTAAAAAAGTAAACGAAGGTGAATTAAGTGAACCAACCGATAAGCGAATGTTCGTCTTAGCTGCAGCTTTAAAAGACGGATATACAGTAGAAAGGCTGTATGAATTAACTAAAATAGATAAATGGTTTTTAGAAAAGTTTAAAAATATCATAGATTATTATAATACATTACATATTTTGAAAAAAGTAAAGCAAATTGGATTTTCTGATAAACAGATAGCTGCTGCAGTTAAAAGCACTGAAGTTGCTGTCCGAAAATTAAGGGAAGAATACAAAATTACTCCATCCGTAAAACAAATCGATACTGTAGCAGCTGAATGGCCGGCATCAACTAACTATCTGTATCTTACTTATAATGGTAGCACGCATGACTTAGAGTTTCCTGGCGGATTTATCATGGTCTTGGGTTCCGGAGTCTATCGCATAGGAAGTTCGGTTGAATTTGATTGGTGTGCAGTAGGGTGTTTAAGAGAGCTTAGAAATCAAGGCAAAAAGACAATCATGATAAATTACAATCCTGAAACCGTCAGTACCGATTATGATATGAGTGACCGTCTATATTTTGAAGAAATTTCTTTTGAAGTTGTTATGGATATATATAATATCGAACATCCTGGTGGAGTAATTTTATCTGGACATTATACTTTATCTTTGGAGTTTGGGCAGGAATAGTAGGAACTTCCTTAAGATTATTAATTCGAGCTGAATTAGGAAATCCAGGATCTTTAATCGGAGATGATCAAATTTATAATACTATTGTAACAGCACATGCTTTTATTATAATTTTTTTTATAGTAATACCTATTATAATTGGAGGATTTGGTAATTGATTAGTTCCTTTAATATTAGGGGCACCTGATATAGCCTTCCCACGAATAAATAATATAAGTTTTTGACTTTTACCCCCATCATTAACCTTATTAATCTCAAGAAGAATTGTAGAAAATGGAGCAGGAACAGGATGAACAGTTTACCCCCCACTTTCATCTAATATTGCTCATGGTGGAAGATCAGTTGATTTAGCTATTTTCTCCTTACATTTAGCAGGTATTTCCTCTATTCTAGGTGCTATTAATTTTATTACTACAATTGTCAACATACGATTAAACAATATATCATTTGATCAAATACCTTTATTTGTTTGAGCTGTAGGAATTACAGCTTTCTTATTATTACTTTCACTTCCTGTTTTAGCCGGAGCTATTACTATATTATTAACAGATCGAAATTTAAATACATCATTTTTTGATCCTGCTGGAGGAGGAGATCCTATTCTTTACCAACATTTATTTTGATTTTTTGGNNNNCCAGAAGTTTATATTTTAATTCTTCCAGGATTTGGGATAATTTCCCATATTATTTCTCAAGAAAGAGGGAAAAAAGAAACTTTTGGTTGTTTAGGGATAATTTATGCTATATTAGCTATTGGATTACTAGGATTTATTGTTTGAGCACATCATATATTTACAGTAGGTATAGATATTGATACACGAGCCTATTTCACTTCAGCAACTATAATTATTGCTGTACCTACTGGAATTAAAATTTTTAGTTGATTAGCAACTTTCCATGGTACTCAAATTAATTATTCACCCTCAATTTTATGAAGATTAGGATTTGTATTTTTATTTACTGTAGGAGGATTGACAGGTGTAATTTTATCTAACTCATCTATTGATATCACTTTACATGATACTTATTATGTAGTAGCTCATTTTCACTATGTTCTATCAATAGGAGCTGTATTTGCCATTATAGGAGGATTTATTCATTGATATCCATTATTTACTGGTTTATCTATAAATCCATTTATATTAAAAATCCAATTTTTTGTTATGTTTATTGGTGTAAATTTAACTTTTTTCCCTCAACATTTCTTAGGACTTGCAGGTATACCTCGTCGTTATTCTGATTACCCAGATTCTTATATTTCTTGAAATATTATTTCTTCTTTAGGCTCTTATATTTCATTATTAGCAGTTATATTTATATTAATTATCATATGAGAATCAATAATTAATCAACGAATTGCTTTATTCCCATTAAATATACCCTCCTCAATTGAATGATATCAAAATTTACCCCCAGCTGAACATTCTTATAATGAATACACGTCGACTCTGGCAAGTCCACAACCACCGGCCACTTGATTTACAAATGCGGTGGTATCGACAAGCGTACCATCGAAAAGTTCGAGAAGGAAGCCCAGGAAATGGGTAAGGGTTCCTTCAAATACGCCTGGGTGTTGGACAAATTGAAGGCTGAGCGTGAACGTGGTATCACAATCGATATCGCTTTGTGGAAGTTCGAAACCGGTAAATACTATGTCACCATCATCGACGCCCCTGGACACAGAGATTTCATCAAGAACATGATCACTGGTACCTCGCAGGCCGATTGTGCTGTACTCATCGTCGCTGCTGGTACTGGTGAATTCGAAGCAGGTATCTCCAAGAATGGACAGACCCGTGAGCACGCTCTGCTCGCTTTCACGCTCGGTGTCAAGCAACTCATCGTTGGTGTGAACAAAATGGACTCCACTGAGCCTCCCTACAGCGAGCCCCGTTTCGAAGAAATAAAAAAAGAAGTGTCCTCTTACATCAAAAAGATCGGATACAACCCCGCTGCTGTCGCTTTCGTCCCCATTTCTNNNNNNNNNNNNNNNNNNNNNNNNNNNNNNNNNNNNNNNNNNNNNNNNNNNNNNNNNNNNNNNNNNNNNNNNNNNNNNNNNNNNNNNNNNNNNNNNNNNNNNNNNNNNNNNNNNNNNNNNNNNNNNNNNNNNNNNNNNNNNNNNNNNNNNNNNNNNNNNNNNNNNNNNNNNNNNNNNNNNNNNNNNNNNNNNNNNNNNNNNNNNNNNNNNNNNNNNNNNNNNNNNNNNNNNNNNNNNNNNNNNNNNNNNNNNNNNNNNNNNNNNNNNNNNNNNNNNNNNNNNNNNNNNNNNNNNNNNNNNNNNNNNNNNNNNNNNNNNNNNNNNNNNNNNNNNNNNNNNNNNNNNNNNNNNNNNNNNNNNNNNNNNNNNNNNNNNNNNNNNNNNNNNNNNNNNNNNNNNNNNNNNNNNNNNNNNNNNNNNNNNNNNNNNNNNNNNNNNNNNNNNNNNNNNNNNNNNNNNNNNNNNNNNNNNNNNNNNNNNNNNNNNNNNNNNNNNNNNNNNNNNNNNNNNNNNNNNNNNNNNNNNNNNNNNNNNNNNNNNNNNNNNNNNNNNNNNNNNNNNNNNNNNNNNNNNNNNNNNNNNNNNNNNNNNNNNNNNNNNNNNNNNNNNNNNNNNNNNNNNNNNNNNNNNNNNNNNNNNNNNNNNNNNNNNNNNNNNNNNNNNNNNNNNNNNNNNNNNNNNNNNNNNNNNNNNNNNNNNTCATTTCTGCCCCAAGTGCCGACGCTCCCATGTTCGTAGTTGGAGTTAACCTTGACGCTTACGATCCTTCCTTCAAGGTTATTTCTAACGCATCTTGCACAACCAACTGCCTGGCACCCCTCGCCAAGGTTATTCATGACAATTTCGAAATTGTTGAGGGTCTGATGACCACAGTGCATGCAACCACTGCTACCCAGAAAACAGTTGATGGACCCTCTGGCAAACTGTGGCGTGATGGTCGTGGTGCTCAACAGAACATCATTCCTGCCTCCACTGGAGCCGCTAAAGCCGTAGGCAAAGTAATTCCGGCTTTGAATGGAAAGCTGACTGGTATGGCTTTCCGAGTTCCAGTCGCGAACGTATCTGTAGTAGATTTGACAGTCCGCCTGGGTAAGCCAGCTAGCTACGATGCTATCAAACAAAAGGTCAAGGAAGCCGCTCAAGGTCCTTTGAAGGGTATCCTCGACTACACTGAGGAGCAAGTCGTATCTTCTTGCGCTACTATTACGCCTGATGAGAAGAGAGTTGAAGAATTTAAACTCAAGAAGATGTGGAAGAGTCCTAATGGGACAATCCGTAACATTCTTGGAGGTACAGTATTCAGGGAAGCCATTATCTGCAAGAATATACCCCGTCTTGTAACTGGCTGGGACAAGCCGATTATTATTGGTCGCCATGCCCACGCTGATCAATATAAAGCAACTGACTTTGTCGTACCTGGTGCTGGCACCCTTGAAATAATTTTCAAGCCTGCCTCAGGAGACCCCGTTATCAAACATGTTGTAAATGAGTACAAAGGCCCCGGAGTCGCTATTGGCATGTTCAACACTGACGCATCTATCATTGACTTCGCTCACTCATCGTTCAAGTACGCTCTTGACAGGAAGTACCCCCTCTACCTCAGTACCAAGAACACTATTCTTAAGAAATACGATGGTCTTGaAgGTGTGGTaATGGAGTTGGCCGACTGCGCCTTACCCCTGCTTGCCGGTGTCTTGCCTACCTGCAAACCTGAAGAAGCATTTAAAGATGTTGCTGCTGCATTTTTAGTTGGAGCCATGCCCAGGAAAGAAGGCATGGAAAGGAAAGACCTCTTGGCTGCAAACGTTCGTATTTTCAAAGAACAAGGTCAAGCTTTAGACAAAGTAGCACGTAAGGATGTCAAAGTTCTAGTTGTTGGCAATCCTGCTAACACCAATGCTCTGATTTGTTCCAAATATGCTCCATCTATTCCAAAAGAAAATTTCACTGCTATGACTCGTCTTGACCAAAACCGTGCCTCGTCACAATTGGCTGCGAAATTAGGTGTACCAGTACAGAATATAAAAAATGTAATCATTTGGGGCAGCATGGCTGTTGACACCATGCCATTGCCCCAGCCCGCCGATATACCCGAAATTAAACTTTTCGGAAGATGGAGTTGTTACGACGTTCAAGTGTCCGACATGTCTCTTCAGGATTACATCTCTGTTAAAGAAAAGTACGCGAAGTACTTGCCTCACTCCGCTGGAAGGTATGCACACAAACGTTTCCGTAAAGCTCAGTGCCCTATTGTTGAGCGTCTGACCAACTCACTTATGATGCACGGCCGCAATAATGGCAAGAAGCTGATGGCCGTCAGGATTGTGAAGCACGCCTTTGAAATTATTCATTTGCTCACTGGTGAGAACCCTCTGCAAGTTCTTGTGACAGCCATCATTAACTCTGGACCCCGTGAAGACTCAACTAGGATTGGTCGTGCTGGTACAGTTCGGCGACAGGCTGTTGACGTTTCTCCTCTGCGTCGTGTGAACCAGGCTATCTGGTTATTGTGTACGGGTGCACGTGAAGCTGCATTCCGTAACATCAAGACTATTGCTGAGTGTGTAGCTGATGAACTCATCAATGCAGCTAAGGGTTCATCAAACTCTTATGCCATCAAGAAAAAGGATGAGTTGGAGCGTGNNNNNNNNNTaAGACCTGCTGGATGAGGCTACCCAGTTTTCGCTCTGTCGGTGACGCGTTGAAAGACCGCTTCGATGGCGCTTCTCGGGTCATGATGCCAAACACAGACCTGGAAGTTCCGGCACAACGCAACGACGCAGTACCGCACAGGGTGCCTCGAAGAGACAGATATAGGTTCCAGCTCCGGCCTCATAATCCGGACCATAAATCACCGGGAGCTAAAGATCTTGTTTATTTGGAATCTTCACCAGGATTCTGCGAAAAGAATCCAAGACTAGGTATTCCCGGTACACATGGGCGTGCCTGCAATGACACGAGTATCGGTGTCGATGGCTGCGACCTTATGTGCTGCGGTCGAGGGTATCGGACGGAGACGATGTTCGTTGTGGAGAGGTGCAAC
OSCHLEINI14_Olepa_schleini               NNNNNNNNNNNNNNNNNNNNNNNNNNNNNNNNNNNNNNNNNNNNNNNNNNNNNNNNNNNNNNNNNNNNNNNNNNNNNNNNNNNNNNNNNNNNNNNNNNNNNNNNNNNNNNNNNNNNNNNNNNNNNNNNNNNNNNNNNNNNNNNNNNNNNNNNNNNNNNNNNNNNNNNNNNNNNNNNNNNNNNNNNNNNNNNNNNNNNNNNNNNNNNNNNNNNNNNNNNNNNNNNNNNNNNNNNNNNNNNNNNNNNNNNNNNNNNNNNNNNNNNNNNNNNNNNNNNNNNNNNNNNNNNNNNNNNNNNNNNNNNNNNNNNNNNNNNNNNNNNNNNNNNNNNNNNNNNNNNNNNNNNNNNNNNNNNNNNNNNNNNNNNNNNNNNNNNNNNNNNNNNNNNNNNNNNNNNNNNNNNNNNNNNNNNNNNNNNNNNNNNNNNNNNNNNNNNNNNNNNNNNNNNNNNNNNNNNNNNNNNNNNNNNNNNNNNNNNNNNNNNNNNNNNNNNNNNNNNNNNNNNNNNNNNNNNNNNNNNNNNNNNNNNNNNNNNNNNNNNNNNNNNNNNNNNNNNNNNNNNNNNNNNNNNNNNNNNNNNNNNNNNNNNNNNNNNNNNNNNNNNNNNNNNNNNNNNNNNNNNNNNNNNNNNNNNNNNNNNNNNNNNNNNNNNNNNNNNNNNNNNNNNNNNNNNNNNNNNNNNNNNNNNNNNNNNNNNNNNNNNNNNNNNNNNNNNNNNNNNNNNNNNNNNNNNNNNNNNNNNNNNNNNNNNGGACATTATATTTTATTTTTGGAATTTGGGCAGGAATAGTAGGAACCTCCCTAAGACTATTAATTCGAGCAGAATTAGGAACACCTGGATCTTTAATTGGAGATGATCAAATTTATAATACAATTGTAACAGCTCATGCTTTTATTATAATTTTTTTTATAGTTATACCAATCATAATCGGAGGATTTGGAAATTGATTAGTTCCTTTAATATTAGGAGCTCCTGATATAGCTTTCCCCCGAATAAATAATATAAGTTTTTGACTTTTACCCCCATCACTAACTTTATTAATTTCAAGAAGAATTGTAGAAAATGGAGCAGGAACAGGATGAACAGTTTACCCCCCACTTTCTTCTAATATTGCTCATGGTGGAAGTTCAGTAGATTTAGCTATTTTTTCCCTACATTTAGCAGGAATTTCTTCAATTTTAGGAGCTATTAATTTTATTACTACAATTATTAATATACGATTAAATAATCTATCATTTGACCAAATACCCTTATTTGTCTGAGCTGTAGGAATTACAGCTTTCTTACTTCTTCTTTCACTTCCTGTTTTAGCTGGGGCTATTACTATACTTTTAACAGATCGAAATTTAAATACATCATTTTTCGATCCTGCTGGAGGAGGGGATCCTATTCTTTACCAACATTTATTTTGATTTTTTGGNNNNCCAGAAGTTTATATTTTAATTTTACCTGGATTTGGGATAATTTCTCACATTATTTCCCAAGAAAGAGGGAAAAAGGAAACCTTTGGATGTTTAGGAATAATTTATGCAATATTAGCTATTGGTTTATTAGGATTTATTGTTTGAGCTCATCATATATTTACTGTCGGTATAGACATTGATACACGAGCATACTTTACATCAGCAACCATAATTATTGCAGTACCTACGGGAATTAAAATTTTTAGTTGATTGGCAACTTTTCATGGAACCCAAATTAATTATTCCCCTTCAATTTTATGAAGATTAGGATTTGTATTCTTATTTACAGTTGGGGGATTAACAGGAGTGATTTTATCTAATTCATCAATTGATATTACTTTACATGATACTTATTATGTTGTAGCTCATTTTCATTATGTTCTCTCAATAGGAGCTGTATTTGCTATTATAGGAGGATTTATTCATTGATATCCTTTATTTACGGGACTTTGTATAAATTCATTCTTATTAAAAATTCAATTTTTTGTAATATTTATTGGGGTTAATTTAACCTTTTTTCCTCAACATTTTCTAGGATTAGCAGGTATACCTCGTCGTTATTCTGATTATCCTGATTCATATATTTCTTGAAATATTATTTCTTCCTTAGGTTCCTATATTTCCCTATTAGCAGTTATATTTATATTAATTATTATTTGAGAATCAATAATTAATCAACGTATTGCTTTATTTTCCCTAAATATACCTTCATCAATTGAATGATATCAAAATTTACCCCCAGCTGAACATTCATATAATGAATACACGTCGACTCTGGCAAGTCCACAACCACCGGTCACTTGATATACAAATGCGGTGGTATCGACAAGCGTACCATCGAGAAGTTCGAGAAGGAAGCCCAGGAAATGGGTAAGGGTTCCTTCAAATATGCCTGGGTGTTAGACAAACTGAAGGCTGAGCGTGAACGTGGTATCACAATCGATATTGCTTTGTGGAAGTTCGAGACCGGCAAATACTATGTCACCATCATCGACGCCCCCGGTCACAGAGATTTCATCAAGAACATGATCACTGGTACCTCACAGGCTGATTGCGCTGTGCTCATCGTTGCTGCTGGTACTGGTGAATTCGAAGCGGGTATCTCCAAGAACGGACAGACCCGTGAGCACGCTCTGCTCGCTTTCACGCTCGGTGTCAAACAACTCATCGTAGGTGTGAACAAAATGGACTCCACCGAGCCTCCCTACAGCGAGTCTCGTTTTGAGGAAATCAAGAAAGAAGTGTCCTCTTACATCAAGAAGATCGGATACAACCCCGCTGCTGTCGCTTTCGTACCCATTTCTGGGTGGCACGGAGACAACATGTTGGAGGCCTCTACCAAAATGCCTTGGTTTAAGGGATGGCAGGTGGAGCGCAAGGAAGGCAAGGCTGACGGTAAGTGCCTCATCGAGGCCCTTGACGCCATCCTGCCACCGGCTCGCCCCACCGACAAGGCTCTGCGTCTGCCCCTTCAAGACGTTTACAAAATCGGTGGTATCGGTACGGTGCCCGTAGGCCGTGTTGAAACTGGTATCCTTAAACCTGGTACCATTGTCGTCTTCGCCCCCGCCAACATCACCACTGAAGTTAAGTCTGTGGAGATGCACCACGAAGCTCTCCAAGAAGCCGTACCCGGAGACAATGTCGGTTTCAACGTAAAGAACGTATCAGTCAAAGAATTGCGTCGTGGTTACGTCGCTGGCGACTCCAAAAACAACCCACCCAAGGGCGCTGCTGACTTCACCGCACAGGTCATCGTACTCAACCACCCTGGTCAAATCTCAAACGGTTACACACCAGTTTTGGATTGCCACACAGCTCACATTGCCTGCAAATTCGCCGAAATCAAAGAGAAAGTTGACCGTCGTACTGGTAAATCTACTGAAGACAACCCTAAATCTATCAAATCTGGTGATGCTGCCATTGTCAACCTGGTACCTTCTAAGCCACTTTGTGTAGAGTCCTTCCAGGAATTCCCTCCCCTCGGACGTTTCGCTGTGCGTNNNTTTCTGCCCCAAGTGCCGACGCTCCCATGTTCGTAGTTGGAGTAAACCTTGATGCCTACGATCCTTCTTTCAAGGTTATTTCTAACGCATCTTGCACTACCAACTGCTTGGCTCCACTCGCCAAGGTTATTCATGACAACTTCGAAATTGTTGAGGGTCTAATGACCACAGTGCATGCAACCACCGCTACCCAAAAAACAGTTGATGGACCCTCTGGCAAACTGTGGCGTGATGGCCGTGGTGCTCAACAAAATATCATTCCTGCCTCCACTGGTGCCGCTAAAGCCGTAGGYAAAGTAATTCCAGCTTTGAATGGAAAACTGACTGGCATGGCTTTCAGAGTTCCGGTCGCGAACGTATCTGTAGTAGATCTGACAGTCCGCCTGGGCAAATCCGCTAGCTACGATGCCATCAAACAAAAGGTCAAGGAAGCCGCTGAAGGTCCTTTGAAGGGTATCCTCGACTATACTGAGGAGCAGGTCGTATCGTCYTGCGCCACTATTACGCCCGATGAGAAGAGAGTTGAAGAGTTCAAGCTCAAGAAGATGTGGAAAAGTCCTAATGGAACCATCCGTAACATTCTTGGAGGTACAGTCTTCAGGGAAGCCATTATTTGCAAGAACATTCCTCGTCTTGTAACAGGCTGGGACAAGCCCATCATTATTGGACGTCATGCTCATGCTGATCAATATAAAGCGACCGACTTTGTTGTACCTGGTGCTGGCACTCTTGAAATCATCTTCAAGCCTGCTTCTGGAGAACCTGTTATCAAGCATGTTGTTAATGAGTACAAAGGCCCCGGAGTCGCTATTGGTATGTTCAACACTGACGCATCTATCATTGACTTCGCTCACTCGTCGTTCAAATACGCTCTTGACAGGAAGTATCCCCTCTACCTCAGTACCAAAAACACAATTCTTAAGAAATACGATGGCCTTGATGGTGTGGTTATGGAGCTGGCTGATTGTGCCTTACCCCTACTTGCTGGTGTCTTGCCTACTTGTAAACCTGAGGAAGCATTCAAAGATGTTGCTGCAGCATTCTTAGTTGGAGCCATGCCCAGGAAAGAAGGCATGGAAAGGAAAGATCTCTTGGCTGCAAATGTTCGCATTTTCAAAGAACAAGGTCAAGCTTTAGATAAAGTAGCACGTAAGGATGTCAAAGTTCTAGTTGTAGGTAATCCTGCTAACACCAATGCTCTCATTTGTTCAAAGTATGCTCCATCTATTCCAAAAGAAAATTTCACTGCTATGACTCGTCTTGACCAAAACCGTGCCTCATCACAATTGGCTGCCAAATTAGGAGTGCCAGTACAGAATGTTAAAAATGTAATCATTTGGGGCAGCATGGCTGTTGACACCATGCCATTGCCCCAGCCCGCCGACATTCCCGAAATCAAACTTTTTGGGAGATGGAGTTGTTACGACGTTCAAGTGTCTGACATGTCACTGCAAGATTACATCTCTGTTAAAGAGAAGTATGCCAAGTATTTGCCTCACTCTGCTGGAAGGTATGCTCACAAACGTTTCCGTAAAGCTCAGTGTCCTATTGTTGAGCGTCTGACCAACTCACTTATGATGCATGGTCGTAATAATGGCAAGAAACTGATGGCTGTCAGGATTGTCAAACATGCATTTGAAATTATTCACTTGCTTACTGGTGAGAATCCCCTGCAAGTTCTTGTGACCGCCATCATCAACTCTGGACCTCGTGAAGACTCAACTAGGATCGGTCGTGCTGGTACAGTTAGGCGACAGGCTGTTGACGTTTCTCCTCTGCGCCGCGTGAACCAGGCTATCTGGTTATTGTGCACGGGTGCACGTGAAGCTGCATTCCGTAACATCAAGACCATCGCTGAGTGTGTAGCTGATGAACTCATCAACGCAGCTAAGGGTTCATCAAACTCTTATGCTATTAAGAAGAAGGATGAGTTGGAGCGTGNTGCACCGTCaAGACTTGTTGGATGAGGCTGCCCAGTTTCCGCTCTGTCGGTGACGCGCTGAAAGACCGCTTCGATGGCGCTTCTCGGGTCACGATGCCAAACACAGACCTGGAAGTTCCGGCAATACGGAACGACGCGGTACCGCACAGGGTGCCTCGAAGAGACAGGTATAGGTTCCAGCTCCGGCCTCATAATCCAGACCATAAATCACCGGGAGCTAAAGATCTTGTCTACTTGGAATCATCACCAGGATTCTGTGAAAAGAATCCAAGGCTAGGTATTCCCGGTACACATGGGCGTGCCTGCAATGATACCAGTATCGGTGTCGACGGTTGCGACCTCATGTGCTGTGGTCGAGGGTATCGGACGGAGACGATGTTCGTTGTGGAGAGGTGCAAC
CNLEP113676_Pararctia_subnebulosa        TTGGAAGTTCTATGAAAAGTGTGGGAGAAGTTATGTCAATAGGAAGAAACTTTGAAGAAGCTTTTCAGAAAGCGTTGAGAATGGTTGATGAAAATGTTAAGGGATTTGACCCAAACATTAAAAAAGTAAACGAAGGTGAATTAAGTGAACCAACCGATAAGCGAATGTTTGTCTTAGCTGCAGCTTTAAAAGACGGATATACAGTAGAAAGACTGTATGAATTAACTAAAATAGATAAATGGTTTTTAGAAAAGTTTAAAAATATCATAGATTATTATAATACATTAAATATTTTGAAAAAAGTAAAGCAAATTGGATTTTCTGATAAACAGATAGCTGCTGCAGTTAAAAGCACTGAAGTTGCTGTCCGAAAGTTAAGGGAAGAATACAAAATTACTCCATCTGTAAAACAAATCGATACTGTAGCAGCTGAATGGCCAGCATCAACTAACTACCTGTATCTTACTTATAATGGTAGCACGCATGACTTAGAGTTTCCTGGCGGATTTATCATGGTCTTGGGTTCCGGAGTCTATCGCATAGGAAGTTCGGTTGAATTTGATTGGTGTGCAGTAGGGTGTCTAAGAGAGCTTAGAAATCAAGGCAAAAAAACAATTATGATAAATTACAATCCTGAAACAGTCAGTACCGATTATGATATGAGTGACCGTCTATATTTTGAAGAAATTTCTTTTGAAGTTGTTATGGATATATATAATATCGAACATCCTGATGGAGTCATTTTATCTGAACATTATATTTTATTTTTGGAGTTTGAGCAGGAATAGTAGGATCTTCTTTAAGATTATTAATTCGAGCTGAATTAGGGAATCCTGGCTCTTTTATTGGAGATGATCAAATTTATAATACTATTGTAACAGCACATGCTTTTATTATAATTTTTTTCATAGTTATACCTATTATAATTGGAGGATTTGGCAATTGATTAGTTCCTTTAATATTAGGAGCCCCTGATATAGCTTTCCCCCGAATAAATAATATAAGTTTTTGACTTTTACCCCCATCATTAACTTTATTAATTTCAAGAAGAATCGTAGAAAATGGAGCAGGTACAGGATGAACAGTTTATCCCCCACTTTCTTCTAATATTGCTCATAGAGGAAGATCTGTTGATTTAGCTATTTTCTCTTTACACTTAGCAGGAATTTCTTCAATTTTAGGTGCTATTAATTTTATTACTACAATTATTAATATACGATTAAATAACATATCATTTGATCAAATACCTTTATTTGTTTGATCAGTAGGAATCACAGCTTTCCTATTACTTCTTTCTCTTCCTGTTTTAGCAGGAGCTATTACTATATTATTAACAGATCGAAATTTAAATACATCATTTTTTGACCCTGCTGGGGGGGGAGATCCTATCCTTTATCAACATCTATTTTGATTTTTTGGNNNTCCAGAAGTTTACATTTTAATTTTACCAGGATTTGGAATAATTTCTCATATTATCTCTCAAGAAAGAGGAAAAAAAGAAACTTTTGGTTGTTTAGGAATAATTTATGCTATATTAGCTATTGGTTTATTAGGATTTATTGTTTGAGCACATCATATATTTACTGTAGGTATAGATATTGATACACGAGCATATTTTACTTCAGCAACTATAATTATTGCTGTTCCTACCGGAATCAAAATTTTTAGTTGATTAGCAACTTTCCATGGAACTCAAATTAATTATTCACCTTCAATTTTATGAAGATTAGGATTTGTATTTTTATTTACTGTAGGAGGATTAACAGGTGTAATCTTATCTAATTCATCAATTGATATTACTTTACATGATACTTATTATGTTGTAGCTCATTTTCATTATGTTCTTTCAATAGGAGCTGTATTTGCCATTATAGGAGGATTTATCCATTGATATCCATTATTTACTGGGTTATCCATGAATCCATTTTTACTAAAAATTCAATTTTTTATTATATTTATTGGTGTAAATTTAACTTTTTTCCCACAACATTTTCTAGGATTAGCCGGAATACCTCGTCGTTATTCTGATTATCCAGACTCTTTTATTTCTTGAAATATAATTTCTACTTTAGGTTCATATATTTCTTTATTAGCAGTTATATTTATATTAATTATTGTTTGAGAATCAATAATTAATCAACGAATTGCTTTATTTCCATTAAATATATCTTCCTCAATTGAATGATATCAAAATCTACCTCCTGCTGAACATTCATATAATGAACACACGTCGACTCCGGCAAGTCCACAACCACCGGCCACTTGATTTACAAATGCGGTGGTATTGACAAGCGTACCATCGAAAAGTTCGAGAAGGAAGCCCAGGAAATGGGTAAGGGTTCCTTCAAATACGCCTGGGTGTTGGACAAATTGAAGGCTGAGCGTGAACGTGGTATCACAATCGATATCGCTTTGTGGAAGTTCGAGACCGGCAAATACTATGTCACCATCATCGACGCCCCTGGACACAGAGATTTCATCAAGAACATGATCACTGGTACCTCACAGGCCGATTGTGCTGTACTCATYGTTGCTGCTGGTACTGGTGAATTTGAAGCAGGTATCTCAAAGAACGGACAGACCCGTGAGCACGCTCTGCTCGCTTTCACGCTCGGTGTCAAGCAACTCATCGTTGGTGTGAACAAAATGGACTCCACTGAGCCTCCCTACAGTGAGCCCCGTTTCGAAGAAATCAAAAAAGAAGTGTCCTCTTACATCAAAAAGATCGGATACAACCCTGCTGCTGTCGCTTTCGTACCCATTTCTNNNNNNNNNNNNNNNNNNNNNNNNNNNNNNNNNNNNNNNNNNNNNNNNNNNNNNNNNNNNNNNNNNNNNNNNNNNNNNNNNNNNNNNNNNNNNNNNNNNNNNNNNNNNNNNNNNNNNNNNNNNNNNNNNNNNNNNNNNNNNNNNNNNNNNNNNNNNNNNNNNNNNNNNNNNNNNNNNNNNNNNNNNNNNNNNNNNNNNNNNNNNNNNNNNNNNNNNNNNNNNNNNNNNNNNNNNNNNNNNNNNNNNNNNNNNNNNNNNNNNNNNNNNNNNNNNNNNNNNNNNNNNNNNNNNNNNNNNNNNNNNNNNNNNNNNNNNNNNNNNNNNNNNNNNNNNNNNNNNNNNNNNNNNNNNNNNNNNNNNNNNNNNNNNNNNNNNNNNNNNNNNNNNNNNNNNNNNNNNNNNNNNNNNNNNNNNNNNNNNNNNNNNNNNNNNNNNNNNNNNNNNNNNNNNNNNNNNNNNNNNNNNNNNNNNNNNNNNNNNNNNNNNNNNNNNNNNNNNNNNNNNNNNNNNNNNNNNNNNNNNNNNNNNNNNNNNNNNNNNNNNNNNNNNNNNNNNNNNNNNNNNNNNNNNNNNNNNNNNNNNNNNNNNNNNNNNNNNNNNNNNNNNNNNNNNNNNNNNNNNNNNNNNNNNNNNNNNNNNNNNNNNNNNNNNNNNNNNNNNNNNNNNNNNNNNNNNNNNNNNNNNNNNNNNNNNNNNNNNNNNTTTCTGCCCCAAGTGCCGACGCTCCCATGTTCGTAGTTGGAGTTAACCTTGATGCCTACGANNNNNNNTTCAAGGTTATTTCTAACGCATCTTGCACCACCAACTGNNTGGCTCCCCTCGCCAAGGTTATTCATGACAACTTYGAAATTGTTGAGGGTCTGATGACCACAGTGCATGCAACMACTGCTACCCAGAAAACAGTTGATGGACCCTCTGGCAAACTGTGGCGTGATGGTCGTGGTGCTCAACAGAATATCATTCCTGCCTCCACTGGAGCCGCTAAAGCCGTAGGCAAAGTAATTCCGGCTTTGAATGGAAAGTTGACTGGTATGGCTTTCCGAGTTCCAGTCGCGAACGTATCTGTAGTAGATCTGACAGTTCGCCTGGGTAAGCCAGCTAGCTACGATGCTATCAAACAAAAGGTTAAGGAAGCCGCCGAGGGTCCTTTGAAGGGTATCCTCGACTACACTGAGGAGCAGGTCGTATCTTCTNNNNNNNNNNNNNNNNNNNNNNNNNNNNNNNNNNNNNNNNNNNNNNNNNNNNNNNNNNNNNNNNNNNNNNNNNNNNNNNNNNNNAACATTCTTGGAGGTACAGTATTCAGGGAAGACATTATCTGCAAGAACATTCCCCGTCTTGTAACTGGCTGGGACAAGCCTATTATTATTGGTCGTCATGCTCACGCTGATCAATATAAAGCAACTGACTTTGTTGTACCTGGTGCTGGCACACTTGAACTCATTTTCAAGCCTGCCTCAGGAGACCCCGTTATCAAGCATATTGTTAATGAGTACAAAGGCCCCGGAGTCGCTATTGGCATGTTCAACACTGACGCATCTATCATTGACTTCGCTCACTCGTCGTTCAAGTACGCACTTGAGAGGAAGTATCCCCTCTACCTCAGTACTAAGAATACTATTCTTAAGAAATACGATGGCCTCGAAGGTGTGGTAATGGAGCTGGCCGATTGCGCCTTACCCCTACTTGCTGGTGTCTTGCCTACTTGCAAACCTGAGGAAGCCTTCAAAGATGTTGCTGCTGCATTTTTAGTTGGAGCCATGCCCAGGAAAGAAGGCATGGAAAGGAAAGACCTCTTGGCTGCAAATGTTCGGATTTTCAAAGAACAAGGTCAAGCTTTAGACAAAGTGGCACGTAAAGATGTCAAAGTTCTAGTTGTTGGCAATCCTGCTAACACTAATGCTCTCATTTGTTCCAAGTATGCTCCAWCTATTCCAAAAGAAAATTTCACTGCTATGACTCGTCTTGACCAAAACCGTGCCTCATCACAATTGGCTGCGAAATTAGGTGTACCAGTACAGAATGTAAAAAATGTAATCATTTGGGGCAGCATGGCTGTTGACAACATGCCATTGCCCCAGCCCGCTGATATTCCCGAAATTAAACTTTTCGGAAGATGGAGTTGTTACGACGTTCAAGTGTCYGACATGTCTCTTCAGGATTACATCTCTGTTAAAGAAAAGTACGCGAAGTACTTGCCTCACTCCGCTGGAAGGTATGCMCAYAAACGTTTCCGTAAAGCTCAGTGCCCCATTGTTGAGCGTCTGACTAACTCACTTATGATGCACGGCCGCAATAATGGCAAAAAGCTGATGGCTGTCAGGATTGTAAAGCACGCCTTTGAAATTATTCATTTGCTCACTGGTGAGAACCCTCTGCAAGTTCTWGTGACAGCYATTATCAACTCTGGKCCCCGTGAAGACTCCACTAGGATTGGTCGTGCCGGTACAGTTCGGCGACAGGCTGTTGACGTTTCTCCTCTGCGTCGTGTGAACCAGGCTATCTGGTTATTGTGCACGGGTGCACGTGAAGCTGCATTCCGTAATATCAAGACTATTGCTGAGTGTGTAGCTGATGAACTCATCAACGCAGCTAAGGGTTCATCAAACTCTTATGCCATCAAGAAAAAGGATGAGTTGGAGCGTGGTGCACCGTCAAGACCTGCTGGATGAGGCTGCCCAGTTTTCGCTCTGTCGGTGACGCGTTGAAGGACCGCTTCGATGGCGCTTCWCGGGTCATGATGCCAAACACAGACCTGGAAGTKCCGGCTCAACGCAACGACGCAGTACCGCACAGGGTGCCTCGAAGAGAYAGATATAGGTTCCAGCTCCGGCCTCATAATCCAGACCATAAATCACCGGGAGCTAAAGATCTTGTCTATTTGGAATCTTCACCAGGATTCTGYGAAAAGAATCCAAGACTAGGTATTCCCGGTACACATGGGCGTGCCTGCAATGACACGAGTATCGGTGTCGACGGCTGCGACCTTATGTGCTGCGGTCGAGGGTATCGGACGGAGACGATGTTCGTTGTGGAGAGGTGCAAC
MM07688_Diaphora_mendica                 NNNNNNNNNNNNNNNNNNNNNNNNNNNNNNNNNNNNNNNNNNNNNNNNNNNNNNNNNNNNNNNNNNNNNNNNNNNNNNNNNNNNNNNNNNNNNNNNNNNNNNNNNNNNNNNNNNNNNNNNNNNNNNNNNNNNNNNNNNNNNNNNNNNNNNNNNNNNNNNNNNNNNNNNNNNNNNNNNNNNNNNNNNNNNNNNNNNNNNNNNNNNNNNNNNNNNNNNNNNNNNNNNNNNNNNNNNNNNNNNNNNNNNNNNNNNNNNNNNNNNNNNNNNNNNNNNNNNNNNNNNNNNNNNNNNNNNNNNNNNNNNNNNNNNNNNNNNNNNNNNNNNNNNNNNNNNNNNNNNNNNNNNNNNNNNNNNNNNNNNNNNNNNNNNNNNNNNNNNNNNNNNNNNNNNNNNNNNNNNNNNNNNNNNNNNNNNNNNNNNNNNNNNNNNNNNNNNNNNNNNNNNNNNNNNNNNNNNNNNNNNNNNNNNNNNNNNNNNNNNNNNNNNNNNNNNNNNNNNNNNNNNNNNNNNNNNNNNNNNNNNNNNNNNNNNNNNNNNNNNNNNNNNNNNNNNNNNNNNNNNNNNNNNNNNNNNNNNNNNNNNNNNNNNNNNNNNNNNNNNNNNNNNNNNNNNNNNNNNNNNNNNNNNNNNNNNNNNNNNNNNNNNNNNNNNNNNNNNNNNNNNNNNNNNNNNNNNNNNNNNNNNNNNNNNNNNNNNNNNNNNNNNNNNNNNNNNNNNNNNNNNNNNNNNNNNNNNNNNNNNNNNNNNNNGAACATTATATTTTATTTTTGGGGTTTGAGCCGGAATAGTAGGAACATCTTTAAGATTATTAATTCGAGCAGAATTAGGAAATCCTGGATCTTTAATTGGAGATGATCAAATTTATAATACTATTGTAACTGCTCATGCTTTCATTATAATTTTTTTTATAGTTATACCTATTATAATTGGAGGATTTGGTAATTGATTAATTCCTTTAATATTAGGGGCTCCTGATATAGCTTTTCCTCGAATAAATAATATAAGTTTTTGACTTTTACCCCCATCATTAACTTTATTAATTTCCAGAAGAATTGTAGAAAATGGAGCAGGAACAGGATGAACAGTTTATCCCCCCCTTTCCTCTAATATTGCACATGGGGGAAGATCAGTTGATTTAGCTATTTTTTCCCTTCACTTAGCGGGAATTTCTTCAATTTTAGGAGCTATTAATTTTATTACTACAATTATTAATATACGATTAAATAATTTATCATTTGATCAAATACCTTTGTTTGTTTGAGCAGTGGGAATTACAGCTTTTTTACTTCTTCTTTCACTTCCTGTTTTAGCAGGAGCTATTACTATACTTTTAACTGATCGAAATTTAAATACATCTTTTTTTGACCCTGCGGGAGGAGGAGATCCTATTCTTTATCAACATTTATTTTGATTTTTTGGTCATCCAGAAGTTTATATTTTAATTTTACCAGGATTTGGAATAATTTCCCATATTATTTCTCAAGAAAGAGGTAAAAAAGAAACTTTTGGTTGTTTAGGAATAATTTATGCTATATTAGCTATTGGTTTATTAGGATTTATTGTTTGAGCTCATCACATATTTACAGTAGGTATAGATATTGATACTCGAGCATATTTTACATCTGCAACCATAATTATTGCAGTGCCTACAGGAATTAAAATTTTTAGTTGATTAGCAACCTTTCATGGAACACAAATCAACTATTCTCCATCAATTTTATGAAGACTAGGGTTTGTATTTTTATTCACTGTTGGAGGATTAACAGGTGTAATTTTATCTAACTCATCAATTGATATTACTTTACATGATACTTATTATGTAGTAGCTCATTTTCACTATGTTCTTTCAATAGGAGCTGTATTTGCTATTATAGGAGGATTTATTCATTGATATCCTCTATTCACAGGACTTTCTATAAATCCATTTATATTAAAAATTCAATTTTTTGTAATATTTATTGGAGTTAATTTAACTTTCTTTCCCCAACATTTTTTAGGATTAGCAGGAATACCCCGTCGTTATTCTGATTATCCTGATTCATACATTTCTTGAAATATTATCTCTTCTTTAGGTTCTTACATTTCATTATTAGCAGTTATATTTATATTAATTATTGTTTGAGAATCAATAATTAATCAACGAATCGCTTTATTTTCATTAAATATACCTTCATCAATTGAATGATATCAAAATTTACCTCCAGCTGAACATTCATATAATGAATNNNNNNNNNNNNNNNNNNNNNNNNNNNNNNNNNNNNNNTGATTTACAAATGCGGTGGTATCGACAAGCGTACCATCGAGAAGTTCGAGAAGGAAGCCCAGGAAATGGGTAAGGGTTCCTTCAAATATGCCTGGGTTTTGGACAAACTAAAGGCTGAGCGTGAACGTGGTATCACAATCGATATCGCTTTGTGGAAGTTCGAGACCGCCAAATACTATGTGACCATCATCGACGCCCCCGGTCACAGAGATTTCATCAAGAACATGATCACTGGTACCTCACAGGCCGATTGTGCTGTGCTCATCGTCGCTGCTGGTACTGGTGAATTCGAAGCAGGTATCTCCAAGAACGGACAGACCCGTGAGCACGCTCTGCTCGCTTTTACGCTCGGTGTCAAACAACTCATCGTAGGTGTAAACAAAATGGACTCCACTGAACCTCCCTACAGCGAGTCCCGTTTCGAGGAAATCAAGAAAGAAGTGTCCTCTTACATCAAGAAGATCGGATACAACCCTGCTGCTGTCGCTTTCGTACCCATTTCTGGATGGCACGGAGACAACATGTTAGAGCCCTCTACCAAAATGCCTTGGTTCAAGGGATGGCAGGTGGAGCGCAAGGAAGGCAAGGCTGACGGCAAGTGCCTTATCGAGGCTCTTGACGCCATCCTGCCCCCTGCTCGCCCCACCGACAAAGCCCTGCGTCTGCCCCTTCAAGATGTATACAAAATCGGTGGTATTGGTACGGTGCCCGTAGGCCGTGTTGAAACTGGTATCCTTAAACCTGGTACCATTGTCGTCTTCGCACCCGCCAACATCACCACTGAAGTTAAGTCTGTGGAGATGCACCACGAAGCTCTTCAGGAAGCCGTACCCGGAGACAATGTTGGGTTCAACGTAAAGAACGTATCAGTTAAAGAATTGCGTCGTGGTTACGTCGCTGGCGACTCCAAGAACAACCCACCCAAGGGTGCTGCTGACTTCACCGCACAGGTCATCGTACTCAACCACCCCGGTCAAATTTCAAACGGTTACACACCAGTTTTGGATTGCCACACAGCTCACATTGCCTGCAAATTCGCCGAAATCAAAGAGAAAGTCGACCGTCGTACTGGTAAATCTACTGAAGACAACCCTAAATCCATCAAATCTGGTGATGCTGCCATTGTCAACCTGGTACCTTCCAAGCCTCTTTGTGTAGAATCCTTCCAAGAATTCCCTCCCCTCGGACGTTTCGCTGTGCGTTCATTTCTGCCCCAAGTGCCGACGCTCCCATGTTCGTAGTTGGAGTTAAYCTTGATGCCTACGATCCTTCTTTCAAGGTTATTTCTAACGCATCTTGCACYACCAACTGCTTGGCTCCCCTCGCCAAGGTTATTCATGACAACTTCGAAATTGTTGAGGGTCTAATGACCACWGTGCATGCAACCACTGCTACCCAGAAAACAGTTGATGGACCCTCTGGCAAACTRTGGCGTGATGGCCGTGGTGCTCAACAGAATATCATTCCTGCCTCCACTGGAGCCGCTAAAGCCGTAGGCAAAGTAATTCCAGCTTTGAATGGAAARCTGAMTGGTATGGCTTTCAGAKTKCCAGTCSCGAACGTATCTGTAGTARATCTGACNGTCCGCYTGGGCAAACCCGCTAGCTACGATGCCATCAAACAAAARGTCAARGAAGCCGCTGAAGGTCCTTTGAAGGRTATCCTCRACTACACCGAGGAGCAGGTCGTATCNTCTTGCGCTACTATTACGCCCGATGAGAAGAGAGTGGAAGAATTCAAACTCAAGAAGATGTGGAAGAGTCCTAATGGAACCATCCGTAACATTCTTGGAGGTACAGTCTTCAGGGAAGCAATTATCTGCAAGAACATTCCTCGTCTTGTAACTGGGTGGGACAAGCCTATCATTATTGGTCGTCATGCTCACGCTGATCAATATAAAGCAACTGACTTTGTTGTGCCTGGTGCTGGCACTCTTGAAATCATCTTCAAGCCCGCTTCTGGAGAACCCGTTATCAAGCACGTTGTTAATGAGTACAAAGGCCCCGGAGTCGCTATTGGTATGTTCAACACTGACGCATCTATCATTGACTTCGCTCACTCGTCATTCAAGTTTGCTCTTGACAGGAAGTATCCCCTCTACCTCAGTACCAAAAACACAATTCTTAAGAAATACGATGGCCTCGAAGGAGTGGTTATGGAGCTGGCTGATTGTGCTTTACCCCTACTTGCTGGTGNNNNGCCTACTTGCAAACCTGAGGAAGCGTTTAAAGATGTTGCTGCAGCATTTCTAGTTGGAGCCATGCCCAGGAAGGAAGGTATGGAGAGGAAAGACCTCTTGGCTGCAAATGTTCGTATTTTCAAAGAACAAGGTCAAGCTTTAGATAAAGTAGCACGTAAGGATGTCAAAGTTCTAGTTGTAGGCAATCCCGCCAACACCAATGCTCTCATTTGTTCAAAGTATGCTCCGTCTATTCCAAAAGAAAATTTCACTGCTATGACTCGTCTTGACCAAAACCGTGCCTCATCACAATTAGCTGCCAAATTAGGAGTACCAGTACAGAATGTTAAAAATGTGATCATTTGGGGCAGCATGGCTGTTGACAACATGCCATTGCCCCAGCCCGCCGACATTCCCGAAATTAAACTTTTTGGGAGATGGAGTTGTTATGACGTTCAAGTTTCGGACATGTCACTGCAAGATTATATCTCTGTTAAAGAAAAGTATGCAAAGTACTTGCCTCACTCCGCTGGAAGGTATGCTCATAAACGTTTCCGTAAAGCTCAGTGCCCTATTGTTGAGCGTCTGACCAACTCACTTATGATGCACGGCCGCAATAATGGCAAGAAGCTGATGGCTGTCAGGATTGTCAAGCATGCCTTTGAAATTATTCACTTGCTCACTGGTGAGAATCCTCTGCAAGTTCTTGTGACTGCCATCATCAACTCAGGCCCCCGTGAAGACTCAACTAGGATCGGTCGTGCCGGTACAGTTAGGCGACAGGCTGTTGATGTTTCTCCTCTGCGACGTGTGAACCAGGCTATCTGGTTATTGTGCACGGGTGCACGTGAAGCTGCATTCCGTAACATCAAGACCATCGCTGAGTGTGTAGCTGATGAACTCATCAACGCAGCTAAGGGTTCATCAAACTCTTATGCCATCAAGAAGAAGGATGAGTTGGAGCGTGGTGCACCGTCAAGACATGCTGGATGAGGCTGCCGAGTTTTCGGTCAGTCGGNNNNNNGCTGAAGGATCGCTTCGATGGCGCTTCTCGGGTCATGATGCCAAACACAGACCTGGAAGTTCCGGCACTACGGAACGACGCGGTGCCGCACAGGGTGCCTCGAAGAGACAGATATAGGTTTCAGCTCCGGCCTCATAATCCAGACCATAAATCGCCGGGAGCTAAAGATCTTGTCTACTTGGAATCATCACCAGGATTCTGCGAAAAGAATCCAAGGCTAGGTATCCCCGGTACACATGGGCGTGCCTGCAATGATACCAGTATCGGTGTCGACGGCTGCGACCTCATGTGCTGTGGTCGAGGGTATCGGACGGAGACGATGTTCGTTGTGGAGAGGTGCAAC
OZOR13SPA_Ocnogyna_zoraida               NNNNNNNNNNNNNNNNNNNNNNNNNNNNNNNNNNNNNNNNNNNNNNNNNNNNNNNNNNNNNNNNNNNNNNNNNNNNNNNNNNNNNNNNNNNNNNNNNNNNNNNNNNNNNNNNNNNNNNNNNNNNNNNNNNNNNNNNNNNNNNNNNNNNNNNNNNNNNNNNNNNNNNNNNNNNNNNNNNNNNNNNNNNNNNNNNNNNNNNNNNNNNNNNNNNNNNNNNNNNNNNNNNNNNNNNNNNNNNNNNNNNNNNNNNNNNNNNNNNNNNNNNNNNNNNNNNNNNNNNNNNNNNNNNNNNNNNNNNNNNNNNNNNNNNNNNNNNNNNNNNNNNNNNNNNNNNNNNNNNNNNNNNNNNNNNNNNNNNNNNNNNNNNNNNNNNNNNNNNNNNNNNNNNNNNNNNNNNNNNNNNNNNNNNNNNNNNNNNNNNNNNNNNNNNNNNNNNNNNNNNNNNNNNNNNNNNNNNNNNNNNNNNNNNNNNNNNNNNNNNNNNNNNNNNNNNNNNNNNNNNNNNNNNNNNNNNNNNNNNNNNNNNNNNNNNNNNNNNNNNNNNNNNNNNNNNNNNNNNNNNNNNNNNNNNNNNNNNNNNNNNNNNNNNNNNNNNNNNNNNNNNNNNNNNNNNNNNNNNNNNNNNNNNNNNNNNNNNNNNNNNNNNNNNNNNNNNNNNNNNNNNNNNNNNNNNNNNNNNNNNNNNNNNNNNNNNNNNNNNNNNNNNNNNNNNNNNNNNNNNNNNNNNNNNNNNNNNNNNNNNNNNNNNNNNNNNNNNNNNNNNNNNNNNNNNNNNNNNNNNNNNNNNNNNNNNNNNNNNNNNNNNNNNNNNNNNCGAGCAGAATTAGGAAATCCTGGATCTTTAATCGGAGATGATCAAATTTATAATACTATTGTAACTGCACATGCTTTTATTATAATTTTTTTTATAGTTATACCCATTATAATTGGAGGATTTGGTAATTGATTAATCCCTTTAATATTAGGAGCTCCCGATATAGCTTTTCCTCGAATAAATAATATAAGTTTTTGACTTTTACCCCCATCATTAACTTTATTAATTTCCAGAAGAGTTGTAGAAAATGGAGCAGGAACAGGATGAACAATTTATCCCCCTCTTTCCTCTAATATTACACATAATGGTAGATCTGTTGATTTAACTATTTTTTCTCTTCATTTAGCAGGAATTTCTTCAATTTTAGGAGCTATTAATTTTATTACAACAATCATCAATATACGATTAAATAATTTATCATTCGATCAAATACCTTTATTTGTTTGAGCAGTAGGAATTACAGCTTTTTTACTTCTTCTTTCACTTCCTGTTTTAGCAGGAGCTATTACTATACTTTTAACAGATCGAAATTTAAATACATCCTTTTTTGACCCAGCAGGTGGAGGAGATCCAATTCTTTATCAACATTTATTTTGATTTTTTGGTCATCCAGAAGTTTATATTTTAATTTTACCAGGATTTGGAATAATTTCTCATATTATTTCCCAAGAAAGAGGTAAAAAAGAAACTTTTGGTTGTTTAGGAATAATTTATGCTATATTAGCTATTGGTTTATTAGGATTTATTGTCTGAGCTCATCATATATTTACAGTAGGTATAGACATTGATACTCGAGCATATTTTACATCTGCAACTATAATTATTGCAGTACCTACAGGAATTAAAATTTTTAGTTGATTAGCAACTTTTCATGGAACACAAATTAATTATTCCCCATCAATTTTATGAAGATTAGGATTTGTATTTTTATTTACTGTTGGAGGATTAACAGGTGTAATTTTATCTAATTCATCAATTGATATTACTTTACATGATACTTATTATGTTGTAGCTCATTTTCATTATGTTCTCTCAATAGGAGCTGTATTTACTATTATAGGAGGATTTATTCACTGATACCCTCTATTTACAGGACTTTCTATAAACCCATTTTTATTAAAAATCCAATTTTTTGTAATATTTATTGGAGTTAATTTAACTTTCTTTCCTCAACATTTTTTAGGATTAGCAGGAATACCTCGTCGTTATTCTGATTATCCTGATTCATATATTTCTTGAAATATTATTTCTTCTTTAGGTTCCTATATCTCATTATTAGCAATTATATTTATATTAATTATTATTTGAGAATCAATAATTAATCAACGAATTACTTTATTCTCATTAAATATACCCTCATCAATTGAATGATATCAAAAATTACCCCCAGCTGAACATTCATATAATGAATACACGTCGACTCCGGCAAGTCCACAACCACCGGCCACTTGATATACAAATGCGGTGGTATCGACAAGCGTACCATCGAGAAGTTCGAGAAGGAAGCCCAGGAAATGGGTAAGGGTTCCTTCAAATATGCCTGGGTGTTGGACAAACTAAAGGCTGAGCGTGAACGTGGTATCACAATCGATATCGCTTTGTGGAAGTTCGAGACCGCCAAATACTATGTGACCATCATCGACGCCCCCGGTCACAGAGATTTCATCAAGAACATGATCACTGGTACCTCACAAGCCGATTGTGCTGTGCTCATCGTCGCTGCTGGTACTGGTGAATTCGAAGCAGGTATCTCCAAGAACGGACAGACCCGTGAACACGCTCTGCTTGCTTTTACGCTCGGTGTCAAACAACTCATCGTAGGTGTAAACAAAATGGACTCCACTGAACCTCCCTACAGCGAGTCCCGTTTCGAGGAAATCAAGAAAGAAGTGTCCTCTTACATCAAGAAAATCGGATACAACCCTGCTGCTGTCGCTTTCGTACCCATTTCTGGATGGCACGGAGACAACATGTTAGAGCCCTCTACCAAAATGCCTTGGTTCAAGGGATGGCAGGTGGAGCGCAAGGAAGGCAAGGCTGACGGCAAGTGCCTTATCGAGGCTCTTGACGCCATCCTGCCCCCTGCTCGCCCCACCGACAAGGCCCTGCGTCTGCCCCTTCAAGACGTATACAAAATCGGTGGTATCGGTACGGTGCCCGTAGGCCGTGTTGAAACTGGTATCCTTAAACCTGGAACCATTGTCGTCTTCGCACCCGCCAACATCACCACTGAAGTTAAGTCTGTGGAGATGCACCACGAAGCTCTTCAGGAAGCCGTACCTGGAGACAATGTTGGGTTCAACGTAAAGAACGTATCAGTGAAAGAATTGCGTCGTGGTTACGTCGCTGGCGACTCTAAGAACAACCCACCCAAGGGCGCTGCTGACTTCACCGCACAGGTCATCGTACTCAACCACCCCGGTCAAATCTCAAACGGTTACACACCAGTTTTGGATTGCCACACAGCTCACATTGCCTGCAAATTCGCCGAAATCAAAGAGAAAGTCGACCGTCGTACTGGTAAATCTACTGAAGACAACCCTAAATCCATCAAATCTGGTGATGCTGCCATTGTCAACCTGGTACCTTCCAAGCCTCTTTGTGTAGAATCCTTCCAAGAATTCCCTCCCCTCGGACGTTTCGCTGTGCGTTCATTTCTGCCCCAAGTGCCGACGCTCCCATGTTCGTAGTTGGAGTTAACCTTGATGCCTAYGATCCTTCTTTCAAGGTTATTTCTAACGCATCTTGCACYACCAACTGCTTGGCTCCYCTCGCCAAGGTTATTCATGACAACTTCGAAATTGTTGAGGGTCTAATGACYACWGTGCATGCAACCACTGCTACYCAGAAAACAGTTGATGGACCCTCTGGCAAACTGTGGCGTGATGGCCGTGGTGCTCAACAGAATATCATTCCTGCCTCCACTGGAGCCGCTAAAGCCGTAGGCAAAGTAATTCCRGCTTTGAATGGAAAGCTGACTGGTATGGCTTTCARAGTGCCARTCKCRAACGTATCTGKAGTARATCTGACRGTCCGCTTGGGCAARCCCGCTAGCTACGATGCCATCAAACAAAAGGTYWAGGAAGCCGCTGAAGGTCCTTTGAAGNGTATCCTCNACTACACCGAANAGCAGGTCRTATCGTCTTGCGCTACTATTACGCCCGATGAGAAGAGAGTGGAAGAATTCAAACTCAAGAAGATGTGGAAGAGTCCTAATGGGACCATCCGTAACATTCTTGGAGGTACAGTCTTTAGGGAAGCCATTATCTGCAAGAACATTCCTCGTCTTGTAACTGGCTGGGACAAGCCTATCATTATTGGTCGTCATGCTCACGCTGATCAATATAAAGCAACTGACTTTGTTGTGCCTGGTGCTGGCACTCTTGAAATCATCTTCAAGCCCGCTTCTGGAGAACCCGTTATCAAGCACGTTGTTAATGAGTACAAAGGCCCCGGAGTCGCTATTGGTATGTTCAACACTGACGCATCTATCATTGACTTCGCTCACTCGTCGTTCAAGTTTGCTCTTGACAGGAAGTATCCCCTCTACCTCAGTACCAAAAACACAATTCTTAAGAAATACGATGGTCTCGAAGGAGTGGTTATGGAGCTGGCTGATTGTGCTTTACCCCTACTTGCTGGTGTCTTGCCTACTTGCAAACCAGAGGAAGCGTTTAAAGATGTTGCTGCGGCATTTCTAGTTGGAGCCATGCCCAGGAAAGAAGGTATGGAGAGGAAAGACCTCTTGGCTGCAAATGTTCGTATTTTCAAAGAACAAGGTCAAGCTTTAGACAAAGTAGCACGTAAGGATGTCAAAGTTCTAGTTGTAGGCAATCCTGCTAACACCAATGCTCTCATTTGTTCAAAGTATGCTCCATCTATTCCAAAAGAAAATTTCACTGCTATGACTCGTCTTGACCAAAACCGTGCTTCATCACAATTGGCTGCCAAATTAGGAGTACCAGTACAGAATGTCAAAAATGTGATCATTTGGGGCAGCATGGCTGTTGACAACATGCCATTGCCCCAGCCCGCCGACATTCCCGAAATTAAACTTTTTGGGAGATGGAGTTGTTATGAYGTTCAAGTTTCGGACATGTCACTGCAAGATTATATCTCTGTTAAAGAAAAGTATGCGAAATACTTGCCTCACTCCGCTGGAAGGTATGCTCACAAACGTTTCCGTAAAGCTCAGTGCCCTATTGTTGAGCGTCTGACCAACTCACTTATGATGCACGGCCGCAATAATGGCAAGAAGCTGATGGCTGTCAGGATTGTCAAGCATGCCTTTGAAATTATTCACTTGCTCACTGGTGAGAATCCTCTGCAAGTTCTTGTGACTGCCATCATCAACTCAGGCCCCCGTGAAGACTCAACTAGGATCGGTCGTGCCGGTACAGTTAGGCGACAGGCTGTTGATGTTTCTCCTCTGCGACGTGTGAACCAGGCTATCTGGTTATTGTGCACGGGTGCACGTGAAGCTGCATTCCGTAACATCAAGACCATYGCTGAGTGTGTAGCTGATGAACTCATCAACGCAGCTAAGGGYTCATCAAACTCTTATGCCATCAAGAAGAAGGATGAGTTGGAGCGTGGTGCACCGTCAAGACATGCTGGATGAGGCTGCCGAGTTTTCGCTCAGTTGGTGACGCGCTGAAGGACCGCTTCGATGGCGCTTCTCGGGTCATGATGCCAAACACAGACCTGGAAGTTCCGGCACTACGGAACGACGCGGTGCCGCACAGGGTGCCTCGAAGAGACAGATATAGGTTTCAGCTCCGGCCTCATAATCCAGACCATAAATCGCCGGGAGCTAAAGATCTTGTCTACTTGGAATCATCACCAGGATTCTGCGAAAAGAATCCAAGGCTAGGTATTCCCGGTACACATGGGCGTGCCTGCAATGATACCAGTATCGGTGTCGACGGCTGCGACCTCATGTGCTGTGGTCGAGGGTATCGGACGGAGACGATGTTCGTTGTGGAGAGGTGCAAC
MM07409_Spilarctia_luteum                NNNNNNNNNNNNNNNNNNNNNNNNNNNNNNNNNNNNNNNNNNNNNNNNNNNNNNNNNNNNNNNNNNNNNNNNNNNNNNNNNNNNNNNNNNNNNNNNNNNNNNNNNNNNNNNNNNNNNNNNNNNNNNNNNNNNNNNNNNNNNNNNNNNNNNNNNNNNNNNNNNNNNNNNNNNNNNNNNNNNNNNNNNNNNNNNNNNNNNNNNNNNNNNNNNNNNNNNNNNNNNNNNNNNNNNNNNNNNNNNNNNNNNNNNNNNNNNNNNNNNNNNNNNNNNNNNNNNNNNNNNNNNNNNNNNNNNNNNNNNNNNNNNNNNNNNNNNNNNNNNNNNNNNNNNNNNNNNNNNNNNNNNNNNNNNNNNNNNNNNNNNNNNNNNNNNNNNNNNNNNNNNNNNNNNNNNNNNNNNNNNNNNNNNNNNNNNNNNNNNNNNNNNNNNNNNNNNNNNNNNNNNNNNNNNNNNNNNNNNNNNNNNNNNNNNNNNNNNNNNNNNNNNNNNNNNNNNNNNNNNNNNNNNNNNNNNNNNNNNNNNNNNNNNNNNNNNNNNNNNNNNNNNNNNNNNNNNNNNNNNNNNNNNNNNNNNNNNNNNNNNNNNNNNNNNNNNNNNNNNNNNNNNNNNNNNNNNNNNNNNNNNNNNNNNNNNNNNNNNNNNNNNNNNNNNNNNNNNNNNNNNNNNNNNNNNNNNNNNNNNNNNNNNNNNNNNNNNNNNNNNNNNNNNNNNNNNNNNNNNNNNNNNNNNNNNNNNNNNNNNNNNNNNNNNNNNNNNNNNNNNNNNNNNNGGAATTTGAGCAGGAATAGTAGGAACATCATTAAGATTATTAATCCGAGCAGAATTAGGAAACCCTGGATCTTTAATTGGTGATGATCAAATTTATAATACTATTGTAACAGCTCATGCTTTCATTATAATTTTTTTTATGGTAATACCTATTATAATTGGAGGATTTGGTAATTGATTAGTCCCTTTAATATTGGGAGCCCCTGATATAGCTTTCCCCCGTATAAATAATATGAGTTTTTGACTTTTACCCCCATCATTAACTTTATTAATTTCAAGAAGAATTGTAGAAAATGGTGCTGGAACAGGATGAACAGTTTATCCCCCCCTTTCCTCTAATATTGCACACGGAGGCAGTTCTGTTGATTTAGCTATCTTTTCTCTTCATTTAGCTGGAATCTCTTCAATTTTAGGAGCTATTAACTTCATTACTACAATTATTAATATACGATTAAATAACTTATCATTCGATCAAATACCTTTATTTATTTGAGCAGTAGGAATTACAGCTTTTTTACTCCTTTTATCACTTCCTGTTTTAGCCGGAGCTATTACTATACTTTTAACTGATCGAAATTTAAATACATCATTTTTTGACCCAGCTGGGGGAGGAGATCCTATTCTTTATCAACATTTATTTTGATTTTTTGGACATCCAGAAGTTTATATTTTAATTTTACCCGGATTTGGAATAATTTCACACATTATTTCCCAAGAAAGAGGAAAAAAAGAAACCTTTGGTTGTTTAGGTATAATTTATGCTATATTAGCTATTGGTTTATTAGGATTTATTGTTTGAGCTCACCATATATTTACTGTAGGTATAGATATTGATACACGGGCTTATTTTACATCTGCAACTATAATTATTGCAGTTCCTACAGGAATTAAAATTTTTAGTTGATTAGCAACTTTCCATGGAACACAAATTAATTACTCACCATCAATTTTATGAAGATTGGGATTTGTATTCTTATTTACTGTAGGAGGTTTAACGGGTGTAATCTTATCTAATTCATCAATTGATATTACACTACATGATACTTATTATGTAGTAGCACATTTTCATTATGTTCTCTCAATAGGAGCTGTATTTGCTATTATAGGAGGTTTTATTCATTGATATCCTTTATTTACTGGCCTTTCTATAAATTCATTCTTATTAAAAATTCAATTTTTTGTAATATTTATTGGAGTTAATTTAACCTTTTTTCCTCAACACTTTTTAGGATTAGCGGGAATACCTCGTCGTTATTCTGATTACCCTGATTCATATATTTCTTGAAATATTATTTCTTCTTTAGGATCTTATATTTCACTACTAGCAATTATATTTATATTAATTATTGTATGAGAATCAATAATTAATCAACGAATTATCTTATTTACATTAAATATACCTTCATCAATTGAATGATATCAAAATCTACCCCCAGCTGAACATTCATATAATGAACNNNNNNNNNNNNNNNNNNNNNNNNNNNNNNNNNNNNNNTGATATACAAATGCGGTGGTATAGACAAGCGTACCATCGAGAAGTTCGAGAAGGAAGCCCAGGAAATGGGTAAGGGTTCCTTCAAATATGCCTGGGTGTTGGACAAACTGAAGGCTGAGCGTGAACGTGGTATCACAATCGATATCGCTTTGTGGAAGTTTGAGACCGGCAAATACTATGTCACCATCATCGACGCCCCCGGGCACAGAGATTTCATCAAGAACATGATCACTGGTACCTCACAGGCCGATTGTGCTGTGCTCATCGTCGCTGCTGGTACTGGTGAATTCGAAGCAGGTATCTCCAAGAATGGACAGACCCGTGAGCACGCTCTGCTCGCTTTCACACTTGGTGTCAAACAGCTCATCGTAGGTGTGAACAAAATGGACTCCACTGAACCTCCCTACAGCGAGTCCCGTTTCGAGGAAATCAAGAAAGAAGTGTCCTCTTACATCAAGAAGATCGGATACAACCCTGCTGCTGTCGCTTTCGTACCCATTTCTGGATGGCACGGAGACAATATGTTGGAGGCCTCTACCAAAATGCCTTGGTTCAAGGGATGGCAGGTGGAGCGCAAGGAAGGCAAGGCTGATGGTAAGTGCCTCATCGAGGCCCTTGACGCCATCCTGCCCCCTGCTCGCCCCACCGACAAGGCCTTACGTCTGCCCCTTCAAGACGTATACAAAATCGGCGGTATCGGTACGGTGCCCGTAGGCCGTGTTGAAACAGGTATCCTTAAACCTGGTACCATTGTCGTATTCGCACCCGCCAACATCACCACTGAAGTTAAGTCTGTGGAGATGCACCACGAAGCTCTTCAAGAAGCTGTACCCGGAGACAATGTTGGTTTCAACGTAAAGAACGTATCAGTCAAAGAATTGCGTCGTGGTTACGTCGCTGGCGACTCCAAGAACAACCCACCCAAGGGCGCTGCTGACTTCACCGCACAGGTCATTGTACTCAACCACCCCGGTCAAATCTCAAATGGTTACACTCCAGTATTGGATTGCCACACAGCTCATATTGCCTGCAAATTCGCCGAAATCAAAGAGAAAGTTGACCGTCGTACTGGTAAATCTACTGAAGACAACCCTAAATCCATCAAATCTGGTGATGCTGCTATTGTCAACCTGGTACCTTCCAAGCCTCTTTGTGTAGAGTCCTTCCAGGAATTCCCTCCCCTCGGACGTTTCGCTGTGCGTTCATTTCTGCCC--AGTGCCGACGCTCCCATGTTCGTAGTTGGAGTTAACCTTGATGCCTACGATCCTTCTTTCAAGGTTATTTCTAACGCATCTTGCACCACTAACTGCTTGGCTCCTCTTGCTAAGGTTATTCATGACAACTTCGAAATTGTTGAGGGTCTAATGACCACAGTGCATGCAACCACTGCTACCCAGAAAACAGTTGATGGACCCTCTGGCAAACTGTGGCGTGATGGCCGTGGTGCTCAACAAAACATCATTCCTGCCTCCACTGGAGCCGCTAAAGCCGTAGGCAAAGTAATTCCAGCTTTGAATGGAAAGCTGACTGGCATGGCTTTCAGAGTTCCAGTCGCGAACGTATCAGTGGTAGATCTGACAGTCCGCCTGGGCAAACCCGCTAGCTACGATGCCATCAAGCAAAAGGTCAAGGAAGCCGCTGAAGGTCCTTTGAAGGGTATCCTCGACTACACTGAGGAGCAGGTCGTATCGTCCNNNNNTACTATTACGCCCGATGAGAAGAGAGTTGAAGAATTCAAGCTCAAGAAGATGTGGAAGAGTCCTAATGGAACCATCCGTAACATTCTTGGCGGTACAGTTTTCAGGGAAGCCATTATCTGCAAGAACATTCCTCGTCTTGTAACTGGCTGGGACAAGCCCATCATTATTGGTCGTCATGCTCACGCTGATCAATATAAAGCAACAGACTTTGTTGTACCTGGTGCTGGCACTCTTGAAATCATTTTCAAGCCTGCTTCTGGAGAGCCCATTATCAAGCATGTTGTTAATGAGTTCAAAGGCCCTGGAGTCGCTATTGGTATGTTCAACACTGATGCATCTATCATTGACTTCGCTCACTCGTCGTTCAAGTACGCCCTTGGCAGGCAGTATCCCCTCTACCTCAGTACCAAAAACACAATTCTTAAAAAATACGATGGTCTTGAAGGTGTGGTTATGGAGCTGGCTGATTGTGCTTTGCCCCTTCTTGCTGGTGTNNNGCCTACTTGCAAACCTGAGGAAGCATTTAAAGATGTTGCTGCTGCATTTCTAGTTGGAGCCATGCCCAGGAAAGAAGGTATGGAGAGGAAAGACCTCTTGGCTGCAAATGTTCGTATTTTCAAAGAACAAGGTCAAGCTTTAGATAAAGTAGCACGTAAGGATGTCAAAGTTCTAGTTGTAGGCAATCCTGCTAACACTAATGCTCTCATTTGTTCTAAGTATGCTCCATCTATCCCAAAAGAAAATTTCACTGCCATGACTCGTCTTGACCAAAACCGTGCCTCATCACAATTGGCTGCCAAATTAGGAGTACCAGTACAGAATGTCAAAAATGTGATCATTTGGGGCAGCATGGCTGTTGACAACATGCCATTGCCCCAACCCGCTGATATCCCCGAAATTAAACTTTTTGGGAGATGGAGTTGTTACGACGTTCAAGTGTCTGACATGTCACTGCAAGATTATATCTCTGTTAAAGAAAAGTATGCAAAGTACTTGCCTCACTCCGCTGGAAGGTATGCTCACAAACGTTTCCGTAAAGCTCAGTGCCCTATTGTTGAGCGTCTGACCAACTCACTTATGATGCACGGCCGCAATAATGGCAAGAAGCTGATGGCTGTCAGGATTGTCAAGCATGCCTTTGAAATTATTCACTTGCTCACTGGTGAGAATCCTCTGCAAGTTCTCGTGACTGCCATCATCAACTCTGGCCCCCGTGAAGACTCAACTAGGATTGGTCGTGCCGGTACAGTTAGGCGACAGGCTGTAGATGTTTCTCCTCTGCGCCGTGTGAACCAGGCTATCTGGTTATTGTGCACGGGTGCACGTGAAGCTGCATTCCGTAACATCAAGACCATTGCTGAGTGTGTAGCTGATGAACTCATCAACGCAGCTAAGGGTTCATCAAACTCTTATGCTATCAAGAAGAAGGATGAGTTGGAGCGTGGTGTACCGTCAAGACATGCTGGATGAGGCTGCCCAGTTTTCGCTCTGTCGGTGACGCGCTAAAGGACCGCTTCGATGGCGCTTCTCGGGTCATGATGCCAAACACAGACCTGGAAGTTCCGGTACTACGTAACGACGCGGTACCGCACAGGGTGCCTCGAAGAGACAGATATAGGTTCCAGCTCCGGCCTCATAATCCGGACCATAAATCACCGGGAGCTAAAGATCTTGTCTACTTGGAATCATCACCAGGATTCTGCGAAAAGAATCCAAGGCTAGGTATTCCCGGTACACATGGACGTGCCTGCAATGATACTAGTATCGGTGTCGACGGCTGCGACCTCATGTGCTGTGGTCGAGGGTATCGGACGGAGACGATGTTCGTTGTAGAGAGGTGCAAC
KN00871_Preparctia_romanovi              NNNNNNNNNNNNNNNNNNNNNNNNNNNNNNNNNNNNNNNNNNNNNNNNNNNNNNNNNNNNNNNNNNNNNNNNNNNNNNNNNNNNNNNNNNNNNNNNNNNNNNNNNNNNNNNNNNNNNNNNNNNNNNNNNNNNNNNNNNNNNNNNNNNNNNNNNNNNNNNNNNNNNNNNNNNNNNNNNNNNNNNNNNNNNNNNNNNNNNNNNNNNNNNNNNNNNNNNNNNNNNNNNNNNNNNNNNNNNNNNNNNNNNNNNNNNNNNNNNNNNNNNNNNNNNNNNNNNNNNNNNNNNNNNNNNNNNNNNNNNNNNNNNNNNNNNNNNNNNNNNNNNNNNNNNNNNNNNNNNNNNNNNNNNNNNNNNNNNNNNNNNNNNNNNNNNNNNNNNNNNNNNNNNNNNNNNNNNNNNNNNNNNNNNNNNNNNNNNNNNNNNNNNNNNNNNNNNNNNNNNNNNNNNNNNNNNNNNNNNNNNNNNNNNNNNNNNNNNNNNNNNNNNNNNNNNNNNNNNNNNNNNNNNNNNNNNNNNNNNNNNNNNNNNNNNNNNNNNNNNNNNNNNNNNNNNNNNNNNNNNNNNNNNNNNNNNNNNNNNNNNNNNNNNNNNNNNNNNNNNNNNNNNNNNNNNNNNNNNNNNNNNNNNNNNNNNNNNNNNNNNNNNNNNNNNNNNNNNNNNNNNNNNNNNNNNNNNNNNNNNNNNNNNNNNNNNNNNNNNNNNNNNNNNNNNNNNNNNNNNNNNNNNNNNNNNNNNNNNNNNNNNNNNNNGAACATTATATTTTATTTTTGGAATTTGAGCAGGAATAGTAGGAACTTCTTTAAGATTATTAATTCGAGCTGAATTAGGAAATCCAGGATCTTTAATTGGAGATGATCAAATTTATAATACTATTGTAACAGCACATGCTTTCATTATAATTTTTTTTATAGTTATACCTATTATAATTGGAGGATTTGGTAATTGATTAGTTCCTTTAATATTAGGAGCTCCTGATATAGCTTTCCCCCGAATAAATAATATAAGTTTTTGACTTCTACCCCCATCATTAACTTTATTAATTTCAAGAAGAATTGTAGAAAATGGAGCAGGTACAGGATGAACAGTTTACCCCCCACTTTCCTCTAATATTGCTCATGGAGGAAGATCTGTTGATTTAGCTATTTTCTCTTTACATTTAGCAGGAATTTCCTCAATTTTAGGTGCTATTAATTTTATTACCACAATTATTAATATACGATTAAATAATTTATCATTTGATCAAATACCCTTATTTGTTTGAGCAGTAGGAATTACAGCTTTCCTATTACTTCTTTCACTTCCTGTTTTAGCAGGAGCTATTACTATATTATTAACAGACCGAAATTTAAATACATCATTTTTTGATCCTGCTGGAGGAGGAGATCCTATTCTTTATCAACATCTATTTTGATTTTTTGGNNNNNNNNNNNNNNNNNNNNNNNNNNNNNNNNNNNNNNNNNNNNNTTCTCATATTATTTCACAAGAAAGAGGGAAAAAAGAAACTTTTGGTTGTTTAGGAATAATTTACGCTATATTAGCTATTGGATTATTAGGATTTATTGTTTGAGCACATCATATATTTACTGTAGGTATAGATATTGATACACGAGCATATTTTACTTCAGCAACTATAATTATTGCTGTTCCTACTGGAATTAAAATTTTTAGCTGATTAGCAACTTTTCATGGAACCCAAATTAATTATTCACCTTCAATTTTATGAAGATTAGGATTTGTATTTTTATTTACTGTAGGAGGATTAACAGGTGTAATCTTATCTAATTCATCAATTGATATTACTTTACATGATACTTATTATGTTGTAGCTCATTTTCATTATGTTCTTTCAATAGGAGCTGTATTTGCTATTATAGGAGGATTTATTCACTGATACCCATTATTTACTGGATTATCTATAAATCCATTCTTATTAAAAATTCAATTTTTTGTTATATTTATTGGAGTAAATTTAACTTTTTTCCCACAACATTTTCTAGGATTAGCTGGTATACCTCGTCGTTATTCTGATTATCCAGACTCCTACATTTCTTGAAATATTATTTCTTCATTAGGTTCCTATATTTCTTTATTAGCAGTTATATTTATATTAATTATTATTTGAGAATCAATAATTAATCAACGAATTGCATTATTCCCATTAAATATATCATCTTCAATTGAATGATATCAAAATTTACCTCCAGCTGAACATTCATATAATGAACACACGTCGACTCCGGCAAGTCCACAACCACCGGCCACTTGATTTACAAATGCGGTGGTATTGACAAGCGTACCATCGAAAAGTTCGAGAAGGAAGCCCAGGAAATGGGTAAGGGTTCCTTCAAGTACGCCTGGGTGTTGGACAAATTGAAGGCTGAGCGTGAACGTGGTATCACAATCGATATCGCTTTGTGGAAGTTCGAGACCGGCAAATACTATGTCACCATCATCGACGCCCCTGGACACAGAGATTTCATTAAGAACATGATCACTGGTACCTCACAGGCCGATTGTGCTGTACTCATCGTTGCTGCTGGTACTGGTGAATTTGAAGCAGGTATCTCAAAGAACGGACAGACCCGTGAGCACGCTCTGCTCGCTTTCACGCTCGGTGTCAAGCAACTCATCGTTGGTGTAAACAAAATGGACTCCACTGAGCCACCCTACAGCGAGCCCCGTTTCGAAGAAATCAAAAAAGAAGTGTCCTCTTACATCAAAAAGATCGGATACAACCCCGCTGCTGTCGCTTTCGTACCCATTTCTGGATGGCACGGAGACAACATGTTGGAGGCCTCTACCAAAATGCCTTGGTTCAAGGGATGGATGGTTGAGCGCAAGGAAGGCAAGGCTGAAGGTAAGTGCCTCATCGAGGCCCTTGACGCCATCCTGCCCCCTGCTCGCCCCACCGACAAAGCCCTGCGTCTTCCCCTTCAAGACGTCTACAAAATCGGTGGTATTGGTACAGTGCCCGTAGGCCGTGTTGAAACTGGTATCCTTAAACCTGGTACCATCGTCGTCTTCGCACCTGCCAACATCACCACTGAAGTTAAGTCTGTGGAGATGCACCACGAAGCTCTCCAGGAAGCCGTACCCGGAGACAATGTTGGTTTCAACGTAAAGAACGTATCAGTCAAAGAATTGCGTCGTGGTTACGTCGCTGGCGACTCCAAGAACAACCCACCCAAAGGCGCTGCTGACTTCACCGCACAGGTCATTGTACTCAACCACCCTGGTCAAATCTCAAACGGTTACACACCAGTTTTGGATTGCCACACAGCTCACATTGCCTGTAAATTCGCCGAAATTAAAGAAAAAGTCGACCGTCGTACTGGTAAATCTACTGAAGATAACCCTAAATCCATCAAATCTGGAGATGCTGCCATTGTCAACCTGGTTCCTTCCAARCCTCTTTGTGTAGAGTCCTTCCAGGAATTCCCTCCCCTAGGACGTTTCGCTGTGCGTNNNNNNNNNNNNNNNNNNNNNNNNNNNNNNNNNNNNNNGATGGARTTAACCTAGATGCCTACGATNNNNNNNNNNNNGTTATTTCTAACGCATCTTGCACCACCAACTGCNNGGNNCCCCTCGCCAAGGTTATTCATGACAACTTCGAAATTGTYGAGGGTCTGATGACCACAGTGCATGCAACCACTGCTACCCAGAAAACASTTGATGGACCCTCTGGCAAACTGTGGCGTGATGGTCGTGGTGCTCAACAGAATATCATTCCTGCCTCCACTGGAGCCGCTAAAGCCGTAGGCAAAGTAATTCCGGCTTTGAATGGAAAGCTGACTGGTATGGCTTTCCGAGTTCCAGTCGCGAACGTATCTGTAGTAGATCTGACAGTTCGCCTGGGTAAGCCAGCTAGCTACGATGCTATCAAACAAAAGGTTAAGGAAGCTGCCGAGGGTCCTTTGAAGGGTATCCTCGACTACACTGAGGAGCAGGTCGTATCTTCTNNNNNNNNNNNNNNNNNNNNNNNNNNNNNNNNNNNNNNNNNNAAGCTCAAGAAGATGTGGAAGAGTCCTAATGGGACAATCCGTAACATTCTTGGAGGTACAGTATTCAGGGAAGCCATTATCTGCAAGAACATTCCACGTCTCGTAACTGGCTGGGACAAGCCTATTATTATTGGTCGTCATGCTCACGCTGATCAATATAAAGCAACTGACTTTGTTGTACCTGGTGCTGGCACACTTGAACTCATTTTCAAGCCCGCCTCAGGAGACCCCGTTATCAGCCATGTTGTTAATGAGTACAAAGGCCCCGGAGTCGCTATTGGAATGTTCAACACTGACGCATCTATCATTGACTTCGCTCACTCGTCGTTCAAGTTCGCACTTGACAGGAAGTATCCCCTCTACCTCAGTACCAAGAATACTATTCTTAAGAAATACGATGGcCTCGaAGGTGTGGTaATGGAGCTGGCCGATTGCGCCTTACCTCTGCTWGCTGGTGTCTTGCCTACTTGCAAACCTGAGGAAGCCTTYAAAGATGTTGCTGCTGCATTTTTAGTTGGAGCCATGCCCAGGAAAGAAGGCATGGAAAGGAAAGACCTCTTGGCTGCAAATGTTCGTATTTTCAAAGAACAAGGTCAAGCTTTAGACAAAGTAGCACGTAAAGATGTCAAAGTTCTAGTTGTTGGTAATCCTGCTAACACCAATGCCTTCATTTGTTCCAAGTATGCTCCATCTATTCCAAAGGAAAATTTCACTGCTATGACTCGTCTTGACCAAAACCGTGCCTCATCACAATTGGCTGCRAAATTRGGTGTACCAGTACAGAATGTAAAAAATGTARTCATTTGGGGCAGCATGGCTGTTGACACCATGCCATTGCCCCAGCCCGCTGATATTCCCGAAATTAAACTTTTCGGAAGATGGAGTTGTTACGACGTTCAAGTGTCTGACATGTCTCTTCAGGATTACATCTCTGTTAAAGAAAAGTACGCGAAGTACTTGCCTCACTCCGCTGGAAGGTATGCACACAAACGTTTCCGTAAAGCTCAGTGCCCCATTGTTGAGCGTCTGACCAACTCACTTATGATGCACGGCCGCAATAATGGCAAAAAGCTGATGGCTGTCAGGATTGTGAAGCACGCCTTTGAAATTATTCATTTGCTCACTGGTGAGAACCCTCTGCAAGTTCTTGTGACAGCCATCATCAACTCTGGTCCCCGTGAAGACTCCACTAGGATTGGTCGTGCCGGTACAGTTCGGCGACAGGCTGTTGACGTTTCTCCTCTGCGTCGTGTGAACCAGGCTATCTGGTTATTGTGCACGGGTGCACGTGAAGCTGCATTCCGTAATATCAAGACTATTGCTGAGTGTGTAGCTGATGAACTCATCAACGCAGCTAAGGGTTCATCAAACTCTTATGCCATCAAGAAAAAGGATGAGTTGGAGCGTGNNTGACCGTCaAGACCTGCTGGATGAGGCTGCCCAGTTTTCGCTCTGTCGGTGACGCNNNGAAGGACCGCTTCGATGGCGCTTCTCGGGTCATGATGCCAAACACAGACCTGGAAGTTCCAGCACAACGCAACGACGCAGTACCGCACAGGGTGCCTCGAAGAGACAGATATAGGTTCCAGCTCCGGCCTCATAATCCAGACCATAAATCACCGGGAGCTAAAGATCTTGTCTATTTGGAATCTTCACCAGGATTCTGCGAAAAGAATCCAAGACTAGGTATTCCCGGTACACATGGGCGTGCCTGCAATGACACGAGTATCGGTGTCGACGGCTGCGACCTTATGTGCTGCGGTCGAGGGTATCGGACGGAGACGATGTTCGTTGTGGAGAGGTGCAAC
AFES10RUS_Arctia_festiva                 TTGGAAGTTCTATGAAAAGTGTTGGAGAAGTTATGTCAATAGGAAGAAACTTTGAAGAAGCTTTTCAGAAAGCGTTGAGAATGGTTGATGAAAATGTTAAGGGTTTTGACCCAAATATTAAAAAAGTAAACGAAGGTGAATTAAGTGAACCAACCGATAAGCGAATGTTTGTTTTAGCTGCAGCTTTAAAAGACGGATATACAGTAGAAAGACTGTATGAATTAACTAAAATAGATAAATGGTTTTTAGAAAAGTTTAAAAATATCATAGATTATTATAATACATTACATATTTTGAAAAAAGTAAAGCAAATTGGATTTTCTGATAAACAGATAGCTGCTGCAGTTAAGAGCACTGAAGTTGCTGTCCGAAAATTAAGGGAAGAGTACAAAATTACTCCATCCGTAAAACAAATCGATACTGTAGCAGCTGAATGGCCAGCATCAACTAACTACTTATATCTTACTTATAATGGTAGCACGCATGACTTAGAGTTTCCTGGTGGATTTATCATGGTCTTGGGTTCCGGAGTCTATCGCATAGGAAGTTCGGTTGAATTTGATTGGTGTGCAGTAGGGTGTCTAAGAGAGCTTAGAAATCAAGGCAAAAAGACAATCATGATAAATTATAATCCTGAAACAGTCAGTACCGATTATGATATGAGTGACCGTCTATATTTTGAAGAAATTTCTTTCGAAGTTGTTATGGATATATATAATATCGAACATCCTGATGGAGTAATTTTATCTNNNNNNNNNNNNNNNNNNNNNNNNNNNNNNNNNNNNNNNNNNNNNNNNNNNNNNNNNNNNNNNNNNGAGCTGAATTAGGAAATCCTGGATCTTTAATTGGAGATGATCAAATTTATAATACTATTGTCACAGCTCATGCCTTTATTATAATTTTTTTTATAGTTATACCTATTATAATTGGAGGATTTGGTAATTGATTAGTTCCCTTAATATTAGGAGCCCCAGATATAGCTTTCCCCCGAATAAATAATATAAGTTTTTGACTTTTACCCCCATCATTAACTTTATTAATTTCAAGAAGAATTGTAGAAAATGGAGCAGGAACAGGATGAACAGTTTACCCCCCACTTTCTTCTAATATTGCCCATGGAGGTAGATCAGTTGATCTAGCTATTTTTTCATTACATTTAGCAGGAATTTCTTCAATTTTAGGAGCTATTAATTTTATTACAACAATCATTAATATACGGTTAAATAGTTTATCATTTGATCAAATACCTTTATTTGTTTGAGCAGTAGGAATTACAGCCTTTTTACTACTTCTTTCACTTCCTGTTTTAGCAGGAGCTATTACTATACTATTAACTGATCGAAATTTAAATACATCATTTTTTGATCCAGCAGGAGGAGGAGATCCTATTCTTTATCAACATTTATTTTGATTTTTTGGACATCCAGAAGTTTATATTTTAATTTTACCAGGATTTGGAATAATCTCCCATATTATTTCCCAAGAAAGAGGAAAAAAAGAAACCTTTGGTTGTTTAGGGATAATTTATGCTATATTAGCTATTGGATTATTAGGATTTATTGTATGAGCACATCATATATTTACAGTAGGAATAGATATCGATACACGGGCATATTTTACCTCAGCAACTATAATTATTGCAGTACCTACAGGAATTAAAATTTTTAGCTGATTAGCAACTTTCCACGGAACTCAAATTAATTATTCACCTTCAATTTTATGAAGATTAGGATTTGTATTTTTATTTACTGTAGGGGGATTAACTGGTGTAATCTTATCTAATTCCTCAATTGATATTACTTTACATGATACTTATTATGTAGTAGCTCATTTTCATTATGTTCTTTCAATAGGAGCTGTATTTGCTATTATAGGAGGGTTTATTCACTGATACCCACTATTTACTGGTTTATCTATAAATCCATTTTTATTAAAAATTCAATTTTTTGTTATATTTATTGGTGTAAATTTAACCTTCTTTCCTCAACATTTCCTTGGATTAGCTGGAATACCTCGTCGTTATTCTGATTATCCAGACTCTTATATTTCTTGAAATATTATTTCTTCTTTAGGTTCTTATATTTCATTATTAGCAGTTATATTTATATTAATTATTGTTTGAGAATCTATAATTAATCAACGAATTGCCTTATTTCCATTAAATATACCTACCTCAATTGAATGATATCAAAATTTACCCCCAGCTGAACATTCATATAATGAACACACGTCGACTCCGGCAAGTCCACAACCACCGGCCACTTGATTTACAAATGCGGTGGTATCGACAAGCGTACCATCGAGAAGTTCGAGAAGGAAGCCCAGGAAATGGGTAAGGGTTCCTTCAAATACGCCTGGGTGTTGGACAAATTGAAGGCTGAGCGTGAACGTGGTATCACAATCGATATCGCTTTGTGGAAGTTCGAGACCGGCAAATACTATGTCACCATCATTGACGCCCCTGGCCACAGAGATTTCATCAAGAACATGATCACTGGTACCTCACAGGCCGATTGTGCTGTACTCATCGTTGCTGCTGGTACTGGTGAATTCGAAGCAGGTATCTCCAAGAACGGACAGACCCGTGAGCACGCTCTGCTCGCTTTCACGCTCGGTGTMAAGCAACTCATCGTTGGTGTGAACAAAATGGACTCCACTGAGCCTCCCTACAGCGAGTCCCGTTTCGAAGAAATCAAAAAAGAAGTGTCCTCTTACATCAAAAAGATCGGATACAACCCCGCTGCTGTCGCTTTCGTACCCATTTCTGGATGGCACGGAGACAACATGTTGGAGGCCTCTACCAAAATGCCTTGGTTCAAGGGATGGAACGTTGAGCGCAAGGAAGGCAAGGCTGAAGGTAAGTGCCTCATCGAAGCYCTTGACGCCATCCTGCCCCCTGCTCGCCCCACTGACAAAGCCCTGCGTCTTCCCCTTCAAGACGTCTACAAAATCGGTGGTATTGGTACAGTGCCCGTAGGCCGTGTTGAAACTGGTATTCTTAAACCTGGTACCATCGTCGTCTTCGCACCTGCCAACATCACCACTGAAGTTAAGTCTGTGGAGATGCACCACGAAGCTCTCCAAGAAGCCGTACCCGGAGACAATGTTGGTTTCAACGTAAAGAACGTATCAGTTAAAGAATTGCGTCGTGGTTACGTCGCTGGCGACTCCAAGAACAACCCACCCAAAGGCGCTGCTGACTTTACCGCACAGGTCATTGTACTCAACCACCCYGGTCAAATCTCAAACGGTTACACGCCAGTTCTGGATTGCCACACAGCTCACATTGCCTGTAAATTCGCCGAAATTAAAGAAAAAGTCGACCGTCGTACTGGTAAATCTACTGAAGATAACCCTAAATCCATCAAATCTGGAGATGCTGCCATTGTCAACCTGGTTCCTTCCAAGCCTCTTTGTGTAGAGTCCTTCCAGGAATTCCCTCCCCTTGGACGTTTCGCTGTCCGTNNNNNNNNNNNNNNNNNNNNNNNNNNNNNNNNNNNNNNNNNNNNNNNNNNNNNNNNNNNNNNNNNNNNNNNNNNNNNNNNNNNNNNNNNNNNNNNNNNNNNNNNNNNNNNNNNNNNNNNNNNNNNNNNNNNNNNNNNNNNNNNNNNNNNNNNNNNNNNNNNNNNNNNNNNNNNNNNNNNNNNNNNNNNNNNNNNNNNNNNNNNNNNNNNNNNNNNNNNNNNNNNNNNNNNNNNNNNNNNNNNNNNNNNNNNNNNNNNNNNNNNNNNNNNNNNNNNNNNNNNNNNNNNNNNNNNNNNNNNNNNNNNNNNNNNNNNNNNNNNNNNNNNNNNNNNNNNNNNNNNNNNNNNNNNNNNNNNNNNNNNNNNNNNNNNNNNNNNNNNNNNNNNNNNNNNNNNNNNNNNNNNNNNNNNNNNNNNNNNNNNNNNNNNNNNNNNNNNNNNNNNNNNNNNNNNNNNNNNNNNNNNNNNNNNNNNNNNNNNNNNNNNNNNNNNNNNNNNNNNNNNNNNNNNNNNNNNNNNNNNNNNNNNNNNNNNNNNNNNNNNNNNNNNNNNNNNNNNNNNNNNNNNNNNNNNNNNNNNNNNNNNNNNNNNNNNNNNNNNNNNNNNNNNNNNNNNNNNNNNNNNNNNNNNNNNNNNNNNNNNNNNNNNNNNNNNNNNNNNNNNNNNNNNNNNNNNNNNNNNNNNNNNNNNNNNNNNNNNNNNNNNNNNNNNNNNNNNNNNNNNNNNNNNNNNNNNNNNNNNNNNNNNNNNNNNNNNNNNNNNNNNNNNNNNNNNNNNNNNNNNNNNNNNNNNNNNNNNNNNNNNNNNNNNNNNNNNNNNNNNNNNNNNNNNNNNNNNNNNNNNNNNNNNNNNNNNNNNNNNNNNNNNNNNNNNNNNNNNNNNNNNNNNNNNNNNNNNNNNNNNNNNNNNNNNNNNNNNNNNNNNNNNNNNNNNNNNNNCCTCGAAGGTGTAGTAATGGAGTTGGCTGATTGCGCCTTACCCTTGCTTGCTGGCGTCTTGCCTACTTGCAAACCTGAGGAAGCCTTCAAAGATGTTGCTGCTGCATTTTTAGTTGGAGCCATGCCCAGGAAAGAAGGCATGGAAAGAAAAGACCTCTTGGCTGCAAATGTTCGTATTTTCAAAGAACAAGGTCAAGCTTTAGACAAAGTAGCACGTAAGGATGTCAAAGTTCTAGTTGTTGGCAATCCTGCTAACACCAATGCTCTCATTTGTTCCAAGTATGCTCCATCTATTCCAAAAGAAAATTTCACTGCTATGACTCGTCTTGACCAAAACCGAGCCACATCACAATTGGCTGCGAAACTAGGTGTACCAGTACAGAATGTAAAAAATGTAATCATTTGGGGCAGCATGGCTGTTGACACCATGCCATTGCCCCAGCCCGCCGATATTCCCGAAATTAAACTTTTCGGAAGATGGAGTTGTTACGACGTTCAAGTGTCAGACATGTCTCTTCAGGATTACATCTCTGTTAAAGAAAAGTACGCGAAGTACTTGCCTCACTCCGCTGGAAGGTATGCACACAAACGTTTCCGTAAAGCTCAGTGCCCAATTGTTGAGCGTCTGACCAACTCACTAATGATGCACGGCCGCAACAATGGCAAAAAGCTAATGGCTGTCAGGATTGTCAAGCACGCCTTTGAAATTATTCATTTGCTCACTGGCGAGAACCCTCTGCAAGTTCTTGTGACAGCCATCATCAACTCTGGTCCCCGTGAAGATTCAACTAGGATTGGTCGTGCTGGTACWGTTCGTCGACAGGCTGTTGACGTTTCTCCTYTGCGTCGTGTGAACCAGGCTATCTGGTTATTGTGCACGGGTGCACGTGAAGCTGCATTCCGTAACATCAAGACTATTGCTGAGTGTGTAGCTGATGAACTCATCAACGCAGCTAAGGGTTCATCAAACTCTTATGCCATCAAGAAAAAGGATGAGTTGGAGCGTGGTGCACTGTCAAGACCTGCTGGATGAGGCTGCCCAGTTTTCGCTCTGTCGGTGACGCGTTGAAGGACCGCTTCGATGGCGCTTCTCGGGTCATGATGCCAAACACCGACCTGGAAGTTCCGGCACAACGCAACGACGCTGTACCACACAGGGTACCTCGAAGAGACAGATATAGGTTTCAGCTACGGCCTCATAATCCAGACCATAAATCACCRGGAGTTAAAGATCTTGTCTATTTGGAATCTTCACCAGGATTCTGCGAAAAGAATCCAAGACTAGGTATTCCTGGTACACATGGGCGTGCCTGCAATGACACGAGTATCGGTGTCGACGGCTGCGACCTTATGTGCTGCGGTCGGGGGTATCGGACGGAGACGATGTTCGTTGTGGAGAGGTGCAAC
CPUD13SPA_Cymbalophora_pudica            TTGGAAGTTCTATGAAAAGTGTTGGAGAAGTTATGTCAATAGGAAGAAACTTTGAAGAAGCTTTTCAGAAAGCGTTAAGAATGGTGGATGAAAACGTAAATGGATTTGACCCAAATATTAAAAAAGTAAACGAAGGTGAATTAAGTGAACCCACCGATAAGCGAATGTTTGTCTTAGCTGCAGCTTTAAAAGATGGATATACTGTAGAAAGACTTTATGAATTAACTAAAATAGATAAATGGTTTTTAGAAAAGTTTAAAAATATCATTGATTATTATAAAACATTAGATATTTTGAAAAAAGTTAAGAAAATTGGGTTTTCTGATAAACAGATAGCTGCTGCAGTGAAAAGCACTGAAGTTGCTGTCCGAAAATTAAGAGAAGAGTACAAAATTACTCCGTTTGTGAAACAAATCGATACNNNNNNNNNNNNNNNNNNNNNNNNNNNNNNNNNNNNNNNNNNNNNNNNNNNNNNNNNNNNNNNNNNNNNNNNNNNNNNNNNNNNNNNNNNNNNNNNNNNNNNNNNNNNNNNNNNNNNNNNNNNNNNNNNNNNNNNNNNNNNNNNNNNNNNNNNNNNNNNNNNNNNNNNNNNNNNNNNNNNNNNNNNNNNNNNNNNNNNNNNNNNNNNNNNNNNNNNNNNNNNNNNNNNNNNNNNNNNNNNNNNNNNNNNNNNNNNNNNNNNNNNNNNNNNNNNNNNNNNNNNNNNNNNNNNNNNNNNNNNNNNNNNNNNNNNNNNNNNNNNNNNNNNNNNNNNNNNNNNNNNNNNNNNNNNNNNNNNNNNNNNNNNNNNNNNNNNNNNNNNNNNNNNNNNNNNNGAGCTGAATTAGGAAATCCCGGTTCTTTAATTGGTGATGATCAAATTTATAATACTATTGTAACAGCTCATGCCTTTGTTATAATTTTTTTTATAGTTATACCAATTATAATTGGAGGATTTGGTAACTGACTAGTTCCTTTAATACTGGGAGCCCCTGATATAGCTTTCCCCCGAATAAATAATATAAGTTTCTGACTCTTACCCCCATCTCTAACTTTATTAATTTCAAGCAGAATTGTAGAAAATGGAGCAGGAACAGGTTGAACAGTTTACCCCCCACTTTCATCTAATATTGCTCATGGAGGAAGATCTGTAGATTTAGCTATTTTCTCCTTACATTTAGCAGGAATTTCTTCAATTTTAGGAGCTATTAATTTTATTACTACAATTATTAATATACGACTAAATAATTTATCATTTGATCAAATACCTTTATTTGTTTGAGCAGTAGGAATTACAGCATTTTTATTATTACTCTCATTACCTGTTTTAGCTGGGGCTATTACAATATTATTAACAGATCGAAATTTAAATACATCATTTTTTGATCCAGCAGGAGGAGGAGATCCTATTCTCTATCAACATTTATTTTGATTTTTTGGTCACCCTGAAGTTTATATTTTAATTTTACCTGGATTTGGAATAGTCTCCCATATTATTTCTCAAGAAAGAGGAAAAAAAGAAACATTTGGATGTTTAGGAATAATTTATGCTATATTAGCTATTGGATTATTAGGATTTATTGTTTGAGCTCATCATATATTTACAGTAGGAATAGATATTGATACACGAGCATATTTTACATCAGCAACAATAATTATTGCTGTACCTACTGGAATTAAAATTTTTAGTTGATTAGCTACTTTTCACGGAACTCAAATTAATTACTCACCTTCAATTTTATGAAGATTAGGATTTGTATTTCTATTTACTGTAGGAGGGTTAACTGGTGTAATTTTATCTAATTCATCTATTGACATTACTTTACATGATACTTATTATGTCGTAGCCCATTTTCATTATGTTCTTTCTATAGGAGCTGTATTTGCTATTATAGGAGGATTTATCCATTGATATCCTTTATTTACTGGCTTACATATAAATCCTTTCTTATTAAAAATTCAATTTTTTGTAATATTCATTGGAGTTAATATAACTTTTTTTCCCCAACATTTTTTAGGGTTAGCTGGAATACCTCGTCGTTATTCTGATTATCCAGACTCTTATATTTCTTGAAATATTATTTCCTCATTAGGATCTTATATTTCATTATTAGCAGTTATATTTATATTAATTATTGTTTGAGAATCAATAATTAATCAACGAATTACTTTATTTCCACTAAACTTATCCTCTTCAATTGAATGATACCAAAATCTACCTCCTGCTGAACATTCATATAATGAACNNNNNNNNNNNNNNNNNNNNNNNNNNNNNNNNNNNNNTTGATCTACAAATGTGGTGGTATCGACAAGCGTACCATCGAGAAGTTCGAGAAGGAGGCCCAGGAAATGGGTAAGGGTTCCTTCAAATATGCCTGGGTATTGGACAAATTGAAGGCTGAGCGTGAACGTGGTATCACAATCGATATCGCTTTGTGGAAGTTCGAGACTGGCAGATACTATGTCACCATCATCGATGCCCCCGGACACAGAGATTTCATCAAGAACATGATCACTGGTACCTCACAGGCCGATTGTGCTGTGCTCATCGTCGCTGCTGGTACTGGTGAATTCGAAGCAGGTATCTCCAAGAACGGACAAACACGTGAGCACGCTCTGCTCGCTTTCACACTCGGTGTAAAGCAGCTCATTGTTGGTGTTAACAAAATGGACTCCACTGAGCCTCCCTACAGCGAGCCCCGTTTCGAAGAAATCAAGAAAGAAGTGTCCTCATACATCAAAAAGATAGGATACAACCCCGCTGCTGTCGCTTTCGTGCCCATTTCTNNNNNNNNNNNNNNNNNNNNNNNNNNNNNNNNNNNNNNNNNNNNNNNNNNNNNNNNNNNNNNNNNNNNNNNNNNNNNNNNNNNNNNNNNNNNNNNNNNNNNNNNNNNNNNNNNNNNNNNNNNNNNNNNNNNNGCTCGCCCCACAGACAAGGCCCTGCGTCTTCCCCTTCAAGACGTATACAAAATCGGTGGTATTGGTACAGTGCCCGTAGGCCGTGTCGAAACTGGTATCCTTAAACCTGGTACCATTGTCGTCTTCGCACCTGCCAACATCACCACTGAAGTTAAGTCTGTGGAGATGCACCACGAAGCTCTCCAAGAGGCCGTACCCGGAGACAATGTTGGTTTCAACGTAAAGAACGTATCAGTTAAAGAACTGCGTCGTGGCTACGTTGCTGGTGACTCCAAGAACAACCCACCCAAAGGCGCTGCCGATTTCACAGCACAGGTCATCGTACTCAACCACCCTGGACAAATCTCAAATGGTTACACACCAGTTTTGGATTGCCACACAGCTCACATTGCCTGTAAATTCGCCGAAATTAAAGAAAAGGTCGACCGTCGTACCGGTAAATCTACTGAAGATAACCCTAAATCCATCAAATCTGGTGATGCTGCCATTGTCAACCTGGTTCCTTCCAAGCCTCTGTGTGTGGAGTCCTTCCAGGAGTTCCCTCCCCTCGGTCGTTTCGCTGTGCGTNNNNNNNNNNNNNNNNNNNNNNNNNNNNNNNNNNNNNNNNNNNNNNNNNNNNNNNNNNNNNNNNNNNNNNNNNNNNNNNNNNNNNNNNNNNNNNNNNNNNNNNNNNNNNNNNNNNNNNNNNNNNNNNNNNNNNNNNNNNNNNNNNNNNNNNNNNNNNNNNNNNNNNNNNNNNNNNNNNNNNNNNNNNNNNNNNNNNNNNNNNNNNNNNNNNNNNNNNNNNNNNNNNNNNNNNNNNNNNNNNNNNNNNNNNNNNNNNNNNNNNNNNNNNNNNNNNNNNNNNNNNNNNNNNNNNNNNNNNNNNNNNNNNNNNNNNNNNNNNNNNNNNNNNNNNNNNNNNNNNNNNNNNNNNNNNNNNNNNNNNNNNNNNNNNNNNNNNNNNNNNNNNNNNNNNNNNNNNNNNNNNNNNNNNNNNNNNNNNNNNNNNNNNNNNNNNNNNNNNNNNNNNNNNNNNNNNNNNNNNNNNNNNNNNNNNNNNNNNNNNNNNNNNNNNNNNNTGCGCAACTATTACGCCTGACGAGAAGAGGGTTGAAGAATTCAAGCTCAAGAAGATGTGGAAGAGTCCTAATGGGACAATCCGTAACATTCTTGGAGGCACAGTCTTTAGGGAAGCCATTATTTGCAAGAACATCCCCCGTCTTGTAACTGGCTGGGACAAACCTATTATTATTGGTCGTCACGCTCACGCTGATCAATACAAAGCAACTGACTTTGTTGTACCTGGTGCTGGAACACTTGAAATCATTTTCAAGCCTGCCTCTGGAGATCCCATTATCAAGCATGTTGTTAATGAGTTCAAAGGTCCTGGAGTCGCTATTGGCATGTTTAACACCGACGCATCCATTATTGACTTCGCCCACTCTTCGTTCAAGTATGCTCTTGACAGGAAGTATCCTCTCTACCTTAGCACCAAAAATACTATTCTTAAAAAATACGATGGCCTTGAAGGTGTTGTTATGGAGCTGGCCGATTGTGCTCTGCCCCTTCTTGCTGGTGTCTTGCCTACTGCAAAACCTGAGGAAGCCTTCAAAGATGTTGCTGCTGCATTTTTAGTTGGTGCTATGCCTAGGAAAGAAGGCATGGAAAGAAAAGACCTCTTGGCTGCAAATGTTCGCATTTTCAAAGAACAAGGTCAAGCTCTAGACAAAGTAGCACGTAAGGATGTCAAAGTTCTGGTTGTTGGTAACCCTGCTAATACCAATGCTCTTATTTGTTCTAAGTATGCTCCATCTATACCAAAAGAAAATTTTACTGCTATGACTCGTCTTGACCAAAACCGTGCCTCATCTCAATTGGCTGCTAAATTGGGTGTACCAGTACAGAATGTGAAAAATGTGATCATTTGGGGCAGCATGGCTGTTGACAACATGCCATTGCCCCAGCCGGCTGATATCCCCGAAATTAAACTATTCGGGAGATGGAGTTGTTATGACGTTCAAGTGTCGGACATGTCCCTTCAGGATTATATCTCTGTTAAAGAAAAGTACGCCAAATACTTACCTCACTCTGCTGGTAGGTATGCACACAAACGTTTCCGTAAAGCCCAGTGCCCCATTGTTGAACGCCTGACCAACTCCCTTATGATGCACGGCCGCAATAATGGCAAGAAGCTGATGGCCGTCAGGATTGTGAAGCACGCCTTTGAAATTATTCATTTGCTTACTGGTGAGAACCCTCTGCAGGTTCTTGTGACAGCTATCATCAACTCTGGTCCCCGTGAAGACTCGACTAGGATTGGTCGTGCCGGTACAGTTCGGCGACAGGCTGTTGACGTTTCTCCTCTGCGCCGTGTAAACCAGGCTATCTGGTTATTGTGCACAGGTGCACGAGAAGCTGCATTCCGTAACATCAAGACTATTGCTGAGTGTGTAGCTGATGAGCTCATCAATGCAGCTAAAGGTTCATCAAACTCTTATGCCATCAAGAAGAAGGATGAGTTGGAGCGTGGTGCACAGTCAAGACGTGCTGGATGAGGCTGCCGAGCTTCCGCTCTGTCGGTGACGCGTTAAAGGACCGCTTCGATGGCGCTTCTCGGGTCATGATGCCAAACACAGACCTGGAAGTGCCAGCGCAACGGAACGACGCGGTACCGCACAGGGTGCCACGAAGAGACAGATACAGGTTCCAGCTGCGACCTCATAATCCAGACCATAAATCGCCGGGAGCTAAAGATCTTGTCTATTTGGAATCTTCACCAGGTTTCTGCGAAAAGAATCCAAGACTAGGTATTCCCGGCACACACGGGCGCGCCTGCAATGACACGAGTATCGGTGTGGACGGCTGCGACCTCATGTGCTGCGGCCGAGGGTATCGGACGGAGACGATGTTCGTTGTKGAGCGGTGCAAC
SIR14GEO_Setina_irrorella                NNNNNNNNNNNNNNNNNNNNNNNNNNNNNNNNNNNNNNNNNNNNNNNNNNNNNNNNNNNNNNNNNNNNNNNNNNNNNNNNNNNNNNNNNNNNNNNNNNNNNNNNNNNNNNNNNNNNNNNNNNNNNNNNNNNNNNNNNNNNNNNNNNNNNNNNNNNNNNNNNNNNNNNNNNNNNNNNNNNNNNNNNNNNNNNNNNNNNNNNNNNNNNNNNNNNNNNNNNNNNNNNNNNNNNNNNNNNNNNNNNNNNNNNNNNNNNNNNNNNNNNNNNNNNNNNNNNNNNNNNNNNNNNNNNNNNNNNNNNNNNNNNNNNNNNNNNNNNNNNNNNNNNNNNNNNNNNNNNNNNNNNNNNNNNNNNNNNNNNNNNNNNNNNNNNNNNNTAAGAGAAGAGTACAATATTACTCCATCCGTGAAACAAATCGATACTGTTGCAGCTGAGTGGCCAGCTTCTACTAACTATCTGTATCTCACTTATAATGGTTGCACACATGATCTACAATTTCCAGGTGGATATATCATGGTTTTAGGATCTGGTGTATATCGCATAGGTAGTTCCGTTGAATTTGACTGGTGTGCNNTGAGCTGCCTTANAGAACTCANAAATCAAGGTAAAAAGACCATCATGATAAATTATAATCCTGAAACAGTCAGTACGGATTATGATATGAGCGACCGGCTCTATTTTGAANAAATATCTTTTGAAGTTGTTATGGACATTTATAATATAGAACATCCAGCTGGTGTTATTTTATCAGGAGATTGTATTTTATTTTTGGAGTTTGAGCAGGTATAGTAGGAACCTCTCTAAGTTTATTAATTCGAGCCGAATTAGGAAATCCAGGATCATTAATTGGTGATGATCAAATTTATAATACTATTGTAACAGCTCATGCTTTTATTATAATTTTTTTTATAGTAATACCTATTATAATTGGGGGATTTGGTAATTGATTAGTTCCCCTTATATTAGGTGCCCCAGATATAGCTTTCCCCCGAATAAATAATATAAGTTTTTGATTACTTCCACCTTCATTAACTTTATTAATTTCTAGAAGAATTGTAGAAAATGGAGCAGGAACAGGATGAACAGTTTATCCCCCACTTTCATCCAATATTGCTCATAGAGGTAGTTCTGTTGATTTAGCTATTTTTTCTTTACATTTAGCAGGAATTTCTTCTATTTTAGGAGCTATTAATTTTATTACCACTATTATTAATATACGATTAAACAGATTAACTTTTGATCAAATACCTTTATTTGTATGATCTGTAGGTATTACTGCATTTCTTTTACTTCTTTCATTACCTGTATTAGCAGGAGCTATTACTATATTATTAACAGATCGAAATTTAAATACATCATTTTTTGATCCAGCAGGGGGAGGAGATCCCATCCTTTATCAACATTTATTTTGATTTTTTGGNNNNNNNNNNNNNNNNNNNNNNNNNNNNNNNNNNNNNNNNNNNATTTCCCATATTATYTCTCAAGAAAGAGGAAAAAAAGAAACTTTTGGATGTTTAGGAATAATTTATGCTATATTAGCTATCGGATTATTAGGATTTATTGTTTGAGCTCATCATATATTTACTGTARGTATAGATATTGATACTCGAGCTTACTTTACATCTGCAACTATAATTATTGCTGTTCCAACAGGTATTAAAATTTTTAGATGATTAGCAACATTCCATGGTACTCAAATTAATTATTCACCATCAATTTTATGAAGATTASGATTTGTATTTTTATTTACAGTAGGGGGATTGACAGGAGTAGTTTTATCTAATTCATCTATTGATATTACCCTTCATGATACTTATTATGTAGTAGCTCATTTTCATTATGTTCTTTCTATAGGAGCAGTATTTGCTATTATAGGAGGATTTATTCATTGATATCCCTTATTTACTGGATTATGTATAAATCCATTTTTATTAAAAATTCAATTTTTTATTATATTTATTGGAGTAAATTTAACTTTTTTCCCCCAACATTTCTTAGGGTTAGCAGGAATACCTCGACGATACTCAGATTATCCTGATTGTTATATTTCTTGAAATATTATTTCTTCATTAGGTTCATATATTTCCTTATTAGCAGTAATATTTATATTAATTATTGTATGAGAGTCAATAATTAACCAACAAATTGCTTTATTTTCAATAAACATACCTTCATCAATTGAATGATATCAAAATCTTCCTCCAGCCGAACATTCATATAATGAACNNNNNNNNNNNNNNNNNNNNNNNNNNNNNNNNNNNNNNTGATCTACAAATGTGGTGGTATCGACAAACGTACCATCGAGAAGTTCGAGAAGGAGGCCCAGGAAATGGGTAAGGGTTCCTTCAAATACGCCTGGGTATTGGACAAACTGAAGGCAGAGCGTGAACGTGGTATCACAATTGATATCGCTCTATGGAAGTTTGAGACTGCTAAATACTATGTCACCATCATTGATGCACCYGGACACAGAGATTTCATCAAGAACATGATCACTGGTACATCCCAGGCTGATTGCGCTGTACTCATCGTTGCTGCTGGTACTGGTGAGTTTGAGGCTGGTATCTCTAAGAATGGACAGACCCGTGAGCATGCTCTGCTCGCTTTCACACTAGGTGTCAAGCAGCTTATTGTAGGTGTTAACAAAATGGATTCCACTGAGCCTCCATACAGTGAACCSCGCTTCGAAGAAATTAAAAAGGAAGTGTCMTCATACATCAAGAAGATTGGTTATAACCCTGCCGCTGTCGCTTTCGTACCCATTTCTGGTTGGCATGGAGACAACATGTTGGAGCCCTCTACCAAAATGCCCTGGTTCAAGGGATGGATGGTTGAGCGCAAGGAAGGCAAGGCTGAAGGCAAGTGCCTCATTGAGGCCCTTGATGCCATCTTGCCCCCTGCYCGCCCCACAGATAAGCCCCTGCGTYTACCCCTTCAAGACGTTTACAAAATCGGTGGTATTGGTACAGTGCCCGTAGGTCGTGTYGAAACTGGTATTCTCAAGCCYGGTACCATYGTTGTCTTCGCCCCKGCCAATATCACCACTGAAGTAAAATCTGTTGAGATGCACCACGAAGCTCTCCAAGAGGCTGTACCTGGTGACAATGTTGGTTTCAATGTAAAGAACGTCTCTGTYAAAGAATTGCGTCGTGGCTACGTTGCTGGTGACTCCAAGAACAATCCACCCAAGGGCGCTGCTGATTTCACAGCACAGGTCATTGTTCTCAATCATCCCGGTCAAATCTCAAATGGTTACACGCCTGTATTGGATTGCCACACAGCCCACATTGCCTGCAAATTCGCTGAAATCAAAGAAAAGGTAGAYCGTCGTACTGGTAAATCCACTGAGGACAACCCTAAATCAATCAAATCTGGTGATGCTGCCATTGTCAAYTTGGTACCCTCTAAGCCTCTGTGTGTAGAATCCTTCCAAGAGTTCCCTCCCCTCGGTCGTTTTGCTGTGCGTNNNNNNNNNNCCCAAGTGCCGACGCTCCCATGTTCGTTGTTGGAGTTAACCTTGAGGCTTACGATCCTTCTTACAAGGTCATCTCTAACGCATCATGCACTACGAACTGTCTAGCTCCCCTTGCCAAAGTTATTCATGACAATTTCGAGATTGTTGAGGGTTTGATGACTACTGTGCATGCAACTACTGCTACCCAGAAAACGGTTGATGGACCCTCTGGCAAACTGTGGCGTGATGGGCGTGGTGCTCAACAGAATATCATTCCTGCCTCGACTGGCGCTGCTAAGGCCGTTGGCAAAGTAATTCCAGCCCTAAATGGAAAGCTGACCGGTATGGCTTTCCGAGTTCCAGTCGCAAACGTGTCCGTAGTCGACCTGACTGTACGCCTGGGTAAGCCCGCTAGCTATGACGCTATCAAACAAAAGGTGAAGGAGGCTGCTGAGGGCCCTCTAAAAGGAATCCTCGACTACACTGAGGAACAGGTCGTATCATCTNNNNNNNNNNNNNNNNNNNNNNNNNNNNNNNNNNNNNNNNNNNNNNNNNNNNNNNNNNNNNNNNNNNNNNNNNNNNNNNNNNNNNNNNNNNNNNNNNNNNNNNNNNNNNNNNNNNNNNNNNNNNNNNNNNNNNNNNNNNNNNNNNNNNNNNNNNNNNNNNNNNNNNNNNNNNNNNNNNNNNNNNNNNNNNNNNNNNNNNNNNNNNNNNNNNNNNNNNNNNNNNNNNNNNNNNNNNNNNNNNNNNNNNNNNNNNNNNNNNNNNNNNNNNNNNNNNNNNNNNNNNNNNNNNNNNNNNNNNNNNNNNNNNNNNNNNNNNNNNNNNNNNNNNNNNNNNNNNNNNNNNNNNNNNNNNNNNNNNNNNNNNNNNNNNNNNNNNNNNNNNNNNNNNNNNNNNNNNNNNNNNNNNNNNNNNNNNNNNNNNNNNNNNNNNNNNNNNNNNNNNNCCTTGAAGGTGTTGTAATGGAACTGGCAGACTGTGCCCTGCCCMTACTCGCTGGTGTCTTACCTACCTTCAAACCAGAGGAGGCCTTTAAAGATGTCGCTGCTGCATTTTTAGTTGGTGCTATGCCCAGGAAAGAAGGCATGGAAAGGAAAGATCTCTTGGCTGCAAATGTTCGTATTTTCAAAGAACAAGGTCAAGCTTTAGACAAAGTAGCACATAAAGACGTCAAAGTTCTAGTTGTTGGTAACCCCGCTAATACCAATGCCCTCATATGTTCTAAGTATGCACCATCCATTCCTAAAGAGAATTTCACCGCTATGACTCGTCTTGACCAGAACCGTGCCACATCTCAGTTGGCTGCTAAAGTTGGTGTTCCASTACAGAATGTGAATAATGTAATCATTTGGGGCAGCATGGCTATTGACAGCATGCCACTGCCCCAGCCGGCTGATATTCCCGAAATTAAGCTGTTCGGCAGATGGAGTTGCTACGATGTTCAAGTGTCTGACATGTCTCTCCAGGATTACATCTCCGTCAAAGAGAAATATGCCAAGTATTTACCTCATTCTGCTGGCAGGTATGCGCACAAACGTTTCCGTAAAGCTCAGTGCCCCATCGTTGAACGTTTGACAAATTCTCTTATGATGCACGGCCGTAATAATGGCAAAAAGTTGATGGCAGTCAGGATCGTGAAGCACGCCTTTGAAATTATTCACTTACTTACTGGTGAGAACCCGCTCCAGGTTCTTGTGACGGCTATCATCAACTCTGGCCCCCGTGAAGACTCAACTAGAATTGGTCGTGCTGGTACAGTGCGTAGGCAGGCTGTTGATGTTTCTCCCCTGCGTCGTGTGAACCAGGCTATCTGGTTATTATGCACAGGTGCACGTGAAGCTGCATTCCGTAACATCAAAACAATTGCTGAATGTGTAGCTGATGAACTTATAAATGCAGCAAAGGGTTCATCAAACTCTTATGCCATTAAGAAGAAGGATGAGTTGGAGCGTGNNNNNNNNNNNNNNNNNNNNNNNNNNNNNNNNNNNNNNNNNNNNCTGTGGGTGACGCGTTGAAGGACCGTTTCGATGGCGCCTCTCGGGTCATGATGCCAAACACTGACCTAGAGGTGCCSGCGCAACGGAACGACGCGRTRCCACACAGGGTACCACGAAGAGACAGATACAGGTTCCAGCTGCGGCCTCACAATCCAGATCATAAATCGCCGGGAGCTAAAGATCTTGTCTACTTGGAGTCATCACCGGGTTTCTGTGAAAAGAACCCGAGATTAGGCATTCCCGGTACACACGGCCGTGCCTGCAATGACACGAGCATCGGTGTAGACGGCTGTGACCTGATGTGTTGCGGCCGAGGGTATYGGACGGAGACAATGTTTGTGGTGGAACGGTGTAAC
AFLA14AUS_Arctia_flavia                  NNNNNNNNNNNNNNNNNNNNNNNNNNNNNNNNNNNNNNNNNNNNNNNNNNNNNNNNNNNNNNNNNNNNNNNNNNNNNNNNNNNNNNNNNNNNNNNNNNNNNNNNNNNNNNNNNNNNNNNNNNNNNNNNNNNNNNNNNNNNNNNNNNNNNNNNNNNNNNNNNNNNNNNNNNNNNNNNNNNNNNNNNNNNNNNNNNNNNNNNNNNNNNNNNNNNNNNNNNNNNNNNNNNNNNNNNNNNNNNNNNNNNNNNNNNNNNNNNNNNNNNNNNNNNNNNNNNNNNNNNNNNNNNNNNNNNNNNNNNNNNNNNNNNNNNNNNNNNNNNNNNNNNNNNNNNNNNNNNNNNNNNNNNNNNNNNNNNNNNNNNNNNNNNNNNNNNNNNNNNNNNNNNNNNNNNNTTACTCCATCCGTAAAGCAAATCGATACTGTAGCAGCTGAATGGCCAGCATCAACTAACTACCTGTATCTTACTTATAATGGTAGCACGCATGACTTAGAGTTTCCTGGCGGATTTATCATGGTCTTGGGTTCCGGAGTCTATCGCATAGGAAGTTCGGTTGAATTTGATTGGTGTGCAGTAGGGTGTCTAAGAGAGCTTAGAAATCAAGGCAAAAAGACAATTATGATAAATTACAATCCTGAAACAGTCAGTACCGATTATGATATGAGTGACCGTCTATATTTTGAAGAAATTTCTTTTGAAGTTGTTATGGATATATATAATATCGAACATCCTGATGGAGTAATTTTATCTNNACATTATATTTTATTTTTGGAATTTGAGCAGGAATAGTAGGAACTTCTTTAAGATTATTAATTCGAGCTGAATTAGGAAATCCTGGATCTTTAATTGGAGATGATCAAATTTATAATACTATTGTAACAGCACATGCTTTTATTATAATTTTTTTTATAGTTATACCTATTATAATTGGAGGATTTGGAAATTGATTAATTCCTTTAATATTAGGAGCCCCTGATATAGCTTTCCCCCGAATAAATAATATAAGTTTTTGACTTTTACCCCCATCATTAACTTTATTAATTTCAAGAAGAGTTGTAGAAAATGGAGCAGGTACAGGATGAACAGTTTACCCCCCACTTTCTTCTAATATTGCTCATGGAGGAAGATCTGTTGATTTAGCTATTTTCTCATTACATTTAGCTGGAATTTCTTCAATTTTAGGAGCTATTAATTTTATTACTACAATTATTAATATACGATTAAATAATTTATCATTTGATCAAATACCTTTATTCGTTTGAGCTGTAGGAATTACAGCCTTCTTATTACTTCTCTCACTTCCTGTTTTAGCAGGAGCTATTACTATATTATTAACAGACCGAAATTTAAATACATCATTTTTCGATCCTGCTGGAGGAGGAGATCCTATTCTTTATCAACATCTATTTTGATTTTTTGGNNNTCCAGAAGTTTATATTTTAATTCTACCAGGATTTGGGATAATTTCTCATATTATTTCCCAAGAAAGAGGAAAAAAAGAAACTTTTGGTTGTTTAGGAATAATTTATGCCATATTAGCTATTGGTTTATTAGGATTTATTGTTTGGGCACATCATATATTTACAGTAGGTATAGATATTGATACACGAGCATATTTTACTTCAGCAACTATAATTATTGCTGTTCCTACTGGAATTAAAATTTTTAGTTGATTAGCAACTTTCCATGGAACTCAAATTAATTATTCACCTTCAATTTTATGAAGATTAGGATTTGTATTTTTATTTACCGTAGGAGGATTAACAGGTGTAATTTTATCCAATTCATCAATTGATATAACTTTACATGACACTTATTATGTTGTAGCTCATTTTCATTATGTTCTTTCAATAGGAGCTGTATTTGCTATTATAGGAGGATTTATTCATTGATACCCATTATTTACCGGATTATCTATAAATCCATTCTTATTAAAAATTCAATTTTTTGTTATATTTATTGGTGTAAATTTAACTTTTTTTCCACAACATTTTTTAGGATTAGCTGGAATACCTCGTCGTTATTCTGATTATCCAGATTCTTATATTTCTTGAAATATTATTTCTTCTTTAGGTTCTTACATTTCCTTATTAGCAGTTATATTTATATTAATTATTATTTGAGAGTCAATAATCAATCAACGAATTGCCTTATTCCCATTAAATATATCTTCTTCAATTGAATGATATCAAAATTTACCTCCTACTGAACATTCATATAATGAACACACGTCGACTCCGGCAAGTCCACAACCACCGGCCACWWGATTTACAAATGCGGTGGTATTGACAAGCGTACCATCGAAAAGTTCGAGAAGGAAGCCCAGGAAATGGGTAAGGGTTCCTTCAAATACGCYTGGGTGTTGGACAAATTGAAGGCTGAGCGTGAACGTGGTATCACAATCGATATCGCTTTGTGGAAGTTCGARACCGGCAAATACTATGTCACCATCATCGACGCCCCTGGACACAGAGATTTCATCAAGAACATGATCACTGGTACCTCACAGGCCGATTGTGCTGTACTCATCGTTGCTGCTGGTACTGGTGAATTTGAAGCAGGTATCTCAAAGAACGGACAGACCCGTGAGCACGCTCTGCTCGCTTTCACGCTCGGTGTCAAGCAACTCATCGTTGGTGTTAACAAAATGGACTCCACTGAGCCTCCYTACAGCGAGCCCCGTTTCGAAGAAATMAAAAAAGAAGTGTCCTCTTACATCAAAAAGATCGGATACAACCCCGCTGCTGTCGCTTTCGTACCCATTTCTNNNNNNNNNNNNNNNNNNNNNNNNNNNNNNNNNNNNNNNNNNNNNNNNNNNNNNNNNNNNNNNNNNNNNNNNNNNNNNNNNNNNNNNNNNNNNNNNNNNNNNNNNNNNNNNNNNNNNNNNNNNNNNNNNNNNNNNNNNNNNNNNNNNNNNNNNNNNNNNNNNNNNNNNNNNNNNNNNNNNNNNNNNNNNNNNNNNNNNNNNNNNNNNNNNNNNNNNNNNNNNNNNNNNNNNNNNNNNNNNNNNNNNNNNNNNNNNNNNNNNNNNNNNNNNNNNNNNNNNNNNNNNNNNNNNNNNNNNNNNNNNNNNNNNNNNNNNNNNNNNNNNNNNNNNNNNNNNNNNNNNNNNNNNNNNNNNNNNNNNNNNNNNNNNNNNNNNNNNNNNNNNNNNNNNNNNNNNNNNNNNNNNNNNNNNNNNNNNNNNNNNNNNNNNNNNNNNNNNNNNNNNNNNNNNNNNNNNNNNNNNNNNNNNNNNNNNNNNNNNNNNNNNNNNNNNNNNNNNNNNNNNNNNNNNNNNNNNNNNNNNNNNNNNNNNNNNNNNNNNNNNNNNNNNNNNNNNNNNNNNNNNNNNNNNNNNNNNNNNNNNNNNNNNNNNNNNNNNNNNNNNNNNNNNNNNNNNNNNNNNNNNNNNNNNNNNNNNNNNNNNNNNNNNNNNNNNNNNNNNNNNNNNNNNNNNNNNNNNNNNNNNNNNNNNNNNNNNNNNNNATTTCTGCCCCAAGTGCCGACGCTCCCATGTTCGTAGTTGGAGTTAACCTTGATGCTTACGATCCTTCTTTCAAGGTTATTTCTAACGCATCTTGCACCACCAACTGCCTGGCTCCCCTCGCCAAGGTTATTCATGACAACTTCGAAATTGTTGAGGGTCTGATGACCACAGTGCATGCAACCACTGCTACCCAGAAAACAGTTGATGGACCCTCTGGCAAACTGTGGCGTGATGGTCGTGGTGCTCAACAGAATATCATTCCTGCCTCCACTGGAGCCGCTAAAGCCGTAGGCAAAGTAATTCCGGCTTTGAATGGAAAGCTGACTGGTATGGCTTTCCGAGTTCCAGTCGCAAACGTATCTGTAGTAGATCTGACAGTTCGTCTGGGTAAGCCAGCTAGCTACGATGCTATCAAACAAAAGGTTAAGGAAGCCGCCGAGGGTCCTTTGAAGGGTATCCTCGATTACACTGAGGAGCAGGTCGTATCTTCTTGCGCTACTATTACGCCTGATGAGAAGAGAGTTGAAGAATTTAAGCTCAAGAAGATGTGGAAGAGTCCTAATGGGACAATCCGTAACATTCTTGGAGGTACAGTATTCAGGGAAGCCATTATCTGCAAAAACATTCCCCGTCTTGTAACTGGCTGGGACAAGCCTATTATTATTGGTCGTCATGCTCACGCTGATCAATATAAAGCAACCGACTTTGTTGTACCTGGTGCTGGCACACTTGAACTCATTTTCAAGCCTGCCTCAGGAGACCCCGTTATCAAGCATGTTGTTAATGAGTACAAAGGCCCCGGAGTCGCTATTGGCATGTTCAACACTGACGCATCTATCATTGACTTCGCTCACTCGTCGTTCAAGTACGCACTTGACAGGAAGTATCCCCTCTACCTCAGTACCAAGAATACTATTCTTAAGAAATACGATGGCCTCGAAgGTGTGGTaATGGAGCTGGCCGATTGCGCCTTACCCCTGCTTGCTGGTGTCTTGCCTACTTGCAAACCTGAGGAAGCCTTCAAAGATGTTGCTGCTGCATTTTTAGTTGGAGCCATGCCCAGGAAAGAAGGCATGGAAAGGAAAGACCTCTTGGCTGCAAATGTTCGTATTTTCAAAGAACAAGGTCAAGCTTTAGACAAAGTAGCACGTAAGGATGTCAAAGTTCTAGTTGTTGGCAATCCTGCTAACACCAATGCTTTCATTTGTTCCAAGTATGCTCCGTCTATTCCAAAAGAAAATTTTACTGCTATGACTCGTCTTGACCAAAACCGTGCCTCATCACAATTGGCTGCGAAATTAGGTGTACCAGTACAGAATGTAAAAAATGTAATCATTTGGGGCAGCATGGCTGTTGACACCATGCCATTGCCCCAGCCCGCTGATATTCCCGAAATTAAACTTTTCGGAAGATGGAGTTGTTACGACGTTCAAGTGTCTGACATGTCTCTTCAGGATTACATCTCTGTTAAAGAAAAGTACGCGAAGTACTTGCCTCACTCCGCTGGAAGGTATGCACACAAACGTTTCCGTAAAGCTCAGTGCCCCATTGTTGAGCGTCTGACCAACTCACTTATGATGCACGGCCGCAATAATGGCAAAAAGCTGATGGCTGTCAGGATTGTAAAGCACGCCTTTGAAATTATTCATTTGCTCACTGGTGAGAACCCTCTGCAAGTTCTTGTGACAGCCATCATCAACTCTGGTCCCCGTGAAGACTCCACTAGGATTGGTCGTGCCGGTACAGTTCGGCGACAGGCCGTTGACGTTTCTCCTCTGCGTCGTGTGAACCAGGCTATCTGGTTATTGTGCACGGGTGCACGTGAAGCTGCATTCCGTAATATCAAGACTATTGCTGAGTGTGTAGCTGATGAACTCATCAACGCAGCTAAGGGTTCATCAAACTCTTATGCCATCAAGAAAAAGGATGAGTTGGAGCGTGNNGCACCGTCaAGACCTGCTGGATGAGGCTGCCCAGTTTTCGCTCTGTCGGTGACGCGTTGAAGGACCGCTTCCATGGCGCTTCTCGGGTCATGATGCCAAACACAGACCTGGAAGTTCCGGCACAACGCAACGACGCATTACCGCACAGGGTGCCTCGAAGAGACAGATATAGGTTCCAGCTCCGGCCTCATAATCCAGACCATAAATCACCGGGAGCTAAAGATCTTGTCTATTTAGAATCTTCACCATGATTCTGCGAAAAGAATCCAAGACTAGGTATTCCCGGTACACATGGGCGTGCCTGCAATGACACGAGTATCGGTGTCTACGGCTGCGACCTTATGTGCTGCGGTCGAGGGTATCAGACGGAGACGATGATCGTTGCGGAGAGGTGCAAC
AUNG10MOR_Atlantarctia_ungemachi         NNNNNNNNNNNNNNNNNNNNNNNNNNNNNNNNNNNNNNNNNNNNNNNNNNNNNNNNNNNNNNNNNNNNNNNNNNNNNNNNNNNNNNNNNNNNNNNNNNNNNNNNNNNNNNNNNNNNNNNNNNNNNNNNNNNNNNNNNNNNNNNNNNNNNNNNNNNNNNNNNNNNNNNNNNNNNNNNNNNNNNNNNNNNNNNNNNNNNNNNNNNNNNNNNNNNNNNNNNNNNNNNNNNNNNNNNNNNNNNNNNNNNNNNNNNNNNNNNNNNNNNNNNNNNNNNNNNNNNNNNNNNNNNNNNNNNNNNNNNNNNNNNNNNNNNNNNNNNNNNNNNNNNNNNNNNNNNNNNNNNNNNNNNNNNNGCACTGAAGTTGCTGTCCGAAAGTTAAGGGAAGAATACAAAATTACTCCATCTGTAAAACAAATCGATACTGTGGCAGCTGAATGGCCAGCATCAACTAACTACCTGTAYCTTACTTATAATGGTAGCACGCATGACTTAGAGTTTCCTGGCGGATTTATCATGGTCTTGGGTTCCGGAGTCTATCGCATAGGAAGTTCGGTTGAATTTGATTGGTGTGCAGTAGGGTGTCTAAGAGAGCTTAGAAATCAAGGCAAAAAGACAATTATGATAAATTACAATCCTGAAACAGTCAGTACCGATTATGATATGAGTGACCGTCTATATTTTGAAGAAATTTCTTTTGAAGTTGTTATGGATATATATAATATCGAACATCCTGATGGAGTAATTTTATCTNNACATTATATTTTATTTTTGGAATTTGAGCAGGAATAGTAGGAACTTCTTTAAGATTATTAATTCGAGCTGAATTAGGAAATCCAGGATCTTTAATTGGTGATGATCAAATTTATAATACTATTGTAACAGCTCATGCTTTTATTATAATTTTTTTTATAGTTATACCAATTATGATTGGAGGATTTGGTAATTGATTAGTACCTTTAATATTAGGAGCCCCTGATATAGCTTTCCCCCGAATAAATAATATAAGTTTTTGACTTTTACCCCCATCATTAACTTTATTAATCTCAAGAAGAATTGTAGAAAATGGAGCAGGAACAGGATGAACAGTTTACCCTCCTCTCTCCTCTAACATTGCCCATGGTGGAAGATCTGTTGATCTAGCTATTTTTTCTTTACATTTAGCTGGAATTTCTTCAATTTTAGGAGCTATTAATTTTATTACTACAATTATTAATATACGATTAAATAACTTATCATTTGACCAAATACCTTTATTTGTTTGAGCAGTAGGAATTACAGCTTTCTTATTACTTCTCTCCCTTCCTGTTTTAGCTGGAGCTATTACCATATTATTAACAGACCGAAATTTAAACACATCATTTTTTGATCCGGCAGGAGGAGGAGATCCTATTCTTTACCAACATTTATTTTGATTTTTTGGNNNNNNNNNNNNNNNNNNNNNNNNNNNNNNNNNNNNNNNNNNNAACTCTCATATTATCTCTCAAGAAAGAGGAAAAAAAGAAACCTTTGGTTGTTTAGGTATAATTTATGCTATATTAGCTATTGGGTTATTAGGATTTATTGTTTGAGCTCATCATATATTTACTGTCGGAATAGATATTGATACACGAGCATATTTTACTTCAGCAACTATAATTATTGCTGTACCTACTGGAATTAAAATTTTTAGTTGATTAGCAACCTTCCACGGAACTCAAATTAATTACTCTCCTTCAATTTTATGAAGTTTAGGATTTGTATTTTTATTTACTGTTGGAGGTTTAACGGGTGTAATTCTATCTAATTCATCTATTGATATTACTTTACATGACACTTATTATGTAGTGGCTCATTTTCATTATGTCCTATCTATAGGAGCTGTATTTGCTATTATAGGAGGATTTATTCATTGATATCCATTATTCACTGGATTATCTATAAATCCATTTTTATTAAAAATTCAATTTTTTGTTATATTTATTGGTGTAAATTTAACCTTTTTCCCCCAACATTTTTTAGGTTTAGCTGGAATACCTCGCCGTTATTCAGATTACCCTGATTCTTATATTTCTTGAAATATTATTTCCTCTTTAGGTTCTTATATTTCATTATTAGCAGTTATATTTATATTAATTATTATTTGAGAATCAATAATTAATCAACGAATTGCATTATTCCCATTAAATATGTCTACCTCAATTGAATGATATCAAAATTTACCCCCTGCTGAACATTCATATAATGAACACACGTCGACTCCGGCAAGTCCACAACCACCGGCCACTTGATTTACAAATGTGGTGGTATCGACAAGCGTACCATCGAAAAGTTCGAGAAGGAAGCCCAGGAAATGGGTAAGGGTTCCTTCAAATACGCCTGGGTTTTGGACAAATTGAAGGCTGAGCGTGAACGTGGTATCACAATCGATATTGCTTTGTGGAAGTTCGAGACCGGCAAATACTATGTCACCATCATCGACGCCCCTGGACACAGAGATTTCATCAAGAACATGATCACTGGTACCTCGCAGGCCGATTGTGCTGTACTCATCGTCGCTGCTGGTACTGGTGAATTCGAAGCTGGTATCTCTAAGAATGGACAGACCCGTGAGCACGCTCTGCTCGCTTTCACGCTCGGTGTCAAGCAACTCATCGTTGGAGTGAACAAAATGGACTCCACAGAGCCTCCCTACAGCGAGCCCCGTTTCGAAGAAATCAAAAAAGAAGTGTCCTCTTACATCAAAAAAATCGGATACAACCCCGCTGCTGTCGCTTTCGTACCCATTTCTNNNNNNNNNNNNNNNNNNNNNNNNNNNNNNNNNNNNNNNNNNNNNNNNNNNNNNNNNNNNNNNNNNNNNNNNNNNNNNNNNNNNNNNNNNNNNNNNNNNNNNNNNNNNNNNNNNNNNNNNNNNNNNNNNNNNNNNNNNNNNNNNNNNNNNNNNNNNNNNNNNNNNNNNNNNNNNNNNNNNNNNNNNNNNNNNNNNNNNNNNNNNNNNNNNNNNNNNNNNNNNNNNNNNNNNNNNNNNNNNNNNNNNNNNNNNNNNNNNNNNNNNNNNNNNNNNNNNNNNNNNNNNNNNNNNNNNNNNNNNNNNNNNNNNNNNNNNNNNNNNNNNNNNNNNNNNNNNNNNNNNNNNNNNNNNNNNNNNNNNNNNNNNNNNNNNNNNNNNNNNNNNNNNNNNNNNNNNNNNNNNNNNNNNNNNNNNNNNNNNNNNNNNNNNNNNNNNNNNNNNNNNNNNNNNNNNNNNNNNNNNNNNNNNNNNNNNNNNNNNNNNNNNNNNNNNNNNNNNNNNNNNNNNNNNNNNNNNNNNNNNNNNNNNNNNNNNNNNNNNNNNNNNNNNNNNNNNNNNNNNNNNNNNNNNNNNNNNNNNNNNNNNNNNNNNNNNNNNNNNNNNNNNNNNNNNNNNNNNNNNNNNNNNNNNNNNNNNNNNNNNNNNNNNNNNNNNNNNNNNNNNNNNNNNNNNNNNNNNNNNNNNNNNNNNNNNNNNNNNTCATTTCTGCCCCAAGTGCCGACGCTCCCATGTTCGTAGTTGGAGTTAACCTTGATGCCTACGATCNNNCTTTCAAGGTTATTTCTAACGCATCTTGTACCACCAACTGCCTGGCTCCCCTCGCCAAGGTTATTCATGACAACTTCGAAATTGTTGAGGGCCTGATGACCACAGTGCATGCAACCACTGCTACTCAAAAAACAGTTGATGGACCCTCTGGCAAACTGTGGCGTGATGGTCGTGGTGCTCAACAGAATATCATTCCTGCCTCCACTGGAGCCGCTAAAGCCGTAGGCAAAGTAATTCCGGCTTTGAATGGAAAGCTGACTGGTATGGCTTTCCGAGTTCCAGTCGCGAACGTATCTGTAGTAGATCTGACAGTCCGCCTGGGTAAGCCAGCTAGCTACGATGCTATCAAACAAAAGGTCAAGGAAGCCGCTCAGGGTCCTTTGAAGGGTATCCTCGACTACACTGAGGAGCAGGTCGTATCTTCTTGCGCTACTATTACGCCTGATGAGAAGAGAGTTGAAGAATTTAAGCTCAAGAAGATGTGGAAGAGTCCTAATGGGACAATCCGTAACATTCTTGGAGGTACAGTATTCAGGGAAGCCATTATCTGCAAGAATATTCCCCGTCTTGTAACTGGCTGGGACAAGCCTATTATTATTGGTCGCCATGCCCACGCTGATCAATATAAAGCAACTGACTTTGTTGTACCTGGTGCTGGCACACTTGAAATAATTTTCAAGCCTGCCTCAGGAGACCCCGTTATCAAACATGTTGTTAATGAGTACAAAGGCCCCGGAGTCGCTATTGGCATGTTCAACACTGACGCATCTATCATTGACTTCGCTCACTCGTCGTTCAAGTACGCTCTTGAGAGGAAGTATCCCCTCTACCTCAGTACCAAGAATACTATTCTTAAGAAATACGATGGTCTTGaAGGTGTGGTAATGGAGCTGGCCGATTGCGCCTTACCCCTGCTTGCCGGTGTCTTGCCTACTTGCAAACCTGAGGAGGCCTTCAAGGATGTTGCTGCTGCATTTTTAGTTGGAGCCATGCCCAGGAAAGAAGGCATGGAAAGGAAAGACCTCTTGGCTGCAAATGTTCGTATTTTCAAAGAACAAGGTCAAGCTTTAGACAAAGTAGCACGTAAGGATGTCAAAGTTCTAGTTGTTGGCAATCCAGCTAACACCAATGCTCTCATTTGTTCCAAGTATGCTCCATCTATTCCAAAAGAAAATTTCACTGCTATGACTCGTCTTGACCAAAACCGTGCCTCATCACAATTGGCTGCGAAATTAGGTGTACCAGTACAGAATGTAAAAAATGTAATCATTTGGGGCAGCATGGCTGTTGACACCATGCCATTGCCCCAACCCGCCGATATTCCCGAAATTAAACTTTTCGGAAGATGGAGTTGTTACGACGTTCAAGTGTCCGACATGTCTCTTCAAGATTACATCTCTGTTAAAGAAAAGTACGCGAAGTACTTGCCTCACTCCGCTGGAAGGTATGCACACAAACGTTTCCGTAAAGCTCAGTGCCCTATTGTTGAGCGTCTGACCAACTCGCTTATGATGCACGGCCGCAATAATGGTAARAAGCTGATGGCCGTCAGGATTGTGAAGCACGCCTTTGAAATTATTCATTTGCTCACTGGTGAGAACCCTCTGCAAGTTCTTGTGACAGCCATCATCAATTCTGGTCCCCGCGAAGACTCAACTAGGATTGGCCGTGCTGGTACAGTTCGGCGACAGGCTGTTGACGTTTCTCCTCTGCGTCGTGTGAACCAGGCTATCTGGTTATTGTGCACGGGTGCACGTGAAGCTGCATTCCGTAACATCAAGACTATTGCTGAGTGTGTAGCTGATGAGCTCATCAACGCAGCTAAGGGTTCATCAAACTCTTATGCCATCAAGAAAAAGGATGAGTTGGAGCGTGNNNNNNNNNNNNNNNNNNNNNNNNNNNNNNNNNNNNNNNNNGCTCTGTCGGTGACGCGTTGAAGGACCGCTTCGATGGCGCTTCTCGGGTCATGATGCCAAACACAGACCTGGAAGTTCCGGCACAACGTAACGACGCAGTACCGCACAGGGTGCCTCGAAGAGACAGATATAGGTTCCAACTGCGGCCTCATAATCCAGACCATAAATCACCGGGAGCTAAAGATCTTGTCTATTTGGAATCTTCACCAGGATTCTGCGAAAAGAATCCAAGACTAGGTATTCCTGGTACACATGGACGTGCCTGCAATGACACGAGTATCGGTGTCGATGGCTGCGAYCTTATGTGCTGCGGTCGAGGGTATCGTACTGAGACGATGTTCGTCGTGGAGAGGTGCAAC
MM01038_Spilosoma_lubricipedum           NNNNNNNNNNNNNNNNNNNNNNNNNNNNNNNNNNNNNNNNNNNNNNNNNNNNNNNNNNNNNNNNNNNNNNNNNNNNNNNNNNNNNNNNNNNNNNNNNNNNNNNNNNNNNNNNNNNNNNNNNNNNNNNNNNNNNNNNNNNNNNNNNNNNNNNNNNNNNNNNNNNNNNNNNNNNNNNNNNNNNNNNNNNNNNNNNNNNNNNNNNNNNNNNNNNNNNNNNNNNNNNNNNNNNNNNNNNNNNNNNNNNNNNNNNNNNNNNNNNNNNNNNNNNNNNNNNNNNNNNNNNNNNNNNNNNNNNNNNNNNNNNNNNNNNNNNNNNNNNNNNNNNNNNNNNNNNNNNNNNNNNNNNNNNNNNNNNNNNNNNNNNNNNNNNNNNNNNNNNNNNNNNNNNNNNNNNNNNNNNNNNNNNNNNNNNNNNNNNNNNNNNNNNNNNNNNNNNNNNNNNNNNNNNNNNNNNNNNNNNNNNNNNNNNNNNNNNNNNNNNNNNNNNNNNNNNNNNNNNNNNNNNNNNNNNNNNNNNNNNNNNNNNNNNNNNNNNNNNNNNNNNNNNNNNNNNNNNNNNNNNNNNNNNNNNNNNNNNNNNNNNNNNNNNNNNNNNNNNNNNNNNNNNNNNNNNNNNNNNNNNNNNNNNNNNNNNNNNNNNNNNNNNNNNNNNNNNNNNNNNNNNNNNNNNNNNNNNNNNNNNNNNNNNNNNNNNNNNNNNNNNNNNNNNNNNNNNNNNNNNNNNNNNNNNNNNNNNNNNNNNNNNNNNNGAACACTATATTTTATTTTTGGAATTTGAGCAGGAATAGTAGGAACATCTTTAAGATTATTAATTCGAGCAGAATTAGGAAATCCTGGCTCTTTAATTGGAGATGATCAAATTTATAATACTATTGTAACTGCTCATGCTTTTATTATAATTTTTTTTATAGTTATACCTATTATAATTGGAGGATTTGGTAATTGATTAGTTCCTTTAATATTAGGAGCCCCCGATATAGCTTTTCCTCGAATAAATAATATAAGTTTTTGACTTTTACCCCCATCATTAACTTTATTAATTTCAAGAAGAATTGTAGAAAATGGAGCAGGAACAGGATGAACAGTTTATCCACCTCTTTCCTCTAATATTGCACATGGTGGAAGATCAGTTGATTTAGCTATTTTTTCACTTCACTTAGCGGGAATTTCATCAATTTTAGGAGCTATTAATTTTATTACTACAATTATTAATATACGATTAAATAATTTATCATTTGATCAAATACCCTTATTTGTTTGAGCAGTAGGAATTACAGCTTTTTTACTTCTCCTTTCACTTCCTGTTTTAGCAGGAGCTATTACTATACTTTTAACAGACCGAAATTTAAATACATCATTTTTTGACCCCGCTGGTGGAGGTGATCCAATTCTTTATCAACACTTATTTTGATTTTTTGGTCATCCAGAAGTATATATTTTAATTTTACCAGGATTTGGTATAATTTCTCATATTATTTCCCAAGAAAGAGGTAAAAAAGAAACTTTTGGTTGTCTAGGTATAATTTATGCTATATTAGCTATTGGTTTATTAGGGTTTATTGTATGAGCTCACCATATATTTACTGTAGGTATAGATATTGATACACGAGCATATTTTACATCAGCAACTATAATTATTGCAGTACCTACAGGAATTAAAATTTTTAGTTGATTAGCTACTTTTCATGGAACACAAATTAATTATTCCCCATCAATTTTATGAAGATTAGGATTTGTATTCTTATTTACTGTTGGAGGATTAACAGGAGTAATTTTATCTAATTCATCAATTGATATTACTTTACATGATACTTATTATGTTGTAGCTCATTTCCATTATGTTCTATCAATAGGAGCTGTATTTGCTATTATAGGAGGTTTTATTCATTGATATCCTTTATTTACAGGTCTTTCTATAAATTCATTTTTATTAAAAATTCAATTCTTTGTAATATTTATTGGAGTTAATTTAACTTTTTTCCCCCAACATTTTTTAGGTTTAGCAGGTATACCTCGTCGTTATTCTGATTATCCTGACTCATATATCTCTTGAAATATTATTTCCTCCTTAGGTTCTTATATCTCATTATTAGCAATTATATTTATATTAATTATCATTTGAGAATCAATAATTAATCAACGAATTGTTTTATTTTCATTAAATATACCTTCATCAATTGAATGATACCAAAATTTACCACCAGCTGAACATTCATATAATGAATACACGTCGACTCCGGCAAGTCCACAACCACCGGTCACTTGATATACAAATGCGGTGGTATCGACAAGCGTACCATCGAGAAGTTCGAGAAGGAAGCCCAGGAAATGGGTAAGGGTTCCTTCAAATATGCCTGGGTGTTGGACAAACTGAAGGCTGAGCGTGAACGTGGTATCACAATCGATATCGCTTTGTGGAAGTTCGAGACCAGCAAATACTATGTCACCATCATCGACGCCCCCGGTCACAGAGATTTCATCAAGAACATGATCACTGGTACCTCACAGGCCGATTGTGCTGTGCTCATCGTTGCTGCTGGTACTGGTGAATTCGAAGCAGGTATCTCCAAGAACGGACAGACCCGTGAGCACGCTCTGCTCGCTTTTACGCTCGGTGTCAAACAACTCATTGTAGGTGTAAACAAAATGGACTCCACTGAACCTCCCTACAGCGAGTCCCGTTTCGAGGAAATCAAGAAAGAAGTGTCCTCTTACATCAAGAAGATCGGATACAACCCTGCTGCAGTCGCTTTCGTACCCATTTCTGGATGGCACGGAGACAACATGTTGGAGCCCTCTACCAAAATGCCTTGGTTCAAGGGATGGCAGGTGGAGCGCAAGGAAGGCAAGGCTGACGGTAAGTGCCTCATCGAGGCTCTTGACGCCATCCTGCCCCCTGCTCGCCCCACTGACAAGGCCCTGCGTCTGCCCCTTCAAGACGTATACAAAATCGGTGGTATCGGTACAGTGCCCGTAGGCCGTGTTGAAACTGGCATCCTTAAACCTGGTACCATTGTCGTCTTCGCACCTGCCAACATCACCACTGAAGTTAAGTCTGTGGAGATGCACCACGAAGCTCTTCAGGAAGCTGTACCTGGAGACAATGTTGGATTCAACGTAAAGAACGTATCAGTCAAAGAATTGCGTCGTGGTTACGTCGCTGGCGACTCCAAGAACAACCCACCCAAGGGCGCTGCTGACTTCACCGCACAGGTCATCGTACTCAACCACCCCGGTCAAATTTCAAACGGTTACACACCAGTTTTGGATTGCCACACAGCTCACATTGCTTGCAAATTCGCCGAAATCAAAGAGAAAGTCGACCGTCGTACTGGTAAATCTACTGAAGACAATCCTAAATCCATCAAATCTGGTGATGCTGCCATTGTCAACCTGGTACCTTCCAAGCCTCTTTGTGTAGAATCCTTCCAGGAATTCCCTCCCCTCGGACGTTTCGCTGTGCGTTCATTTCTGCCCCAAGTGCCGACGCTCCCATGTTCGTAGTTGGAGTTAACCTTGATGCCTACGATCCTTCTTTCAAGGTTATTTCTAACGCATCTTGCACTACCAACTGCTTGGCTCCCCTCGCCAAGGTTATTCATGACAACTTCGAAATTGTTGAGGGTCTAATGACCACAGTGCATGCAACCACTGCTACCCAGAAAACAGTTGATGGACCCTCTGGCAAACTGTGGCGTGATGGCCGTGGTGCTCAACAGAATATCATTCCTGCCTCCACTGGAGCCGCTAAAGCCGTAGGCAAAGTAATTCCAGCTTTGAATGGAAAGCTGACAGGTATGGCTTTCAGAGTTCCAGTCGCGAACGTATCTGTCGTAGATCTGACAGTCCGCTTGGGCAAACCCGCTAGCTACGATGCTATCAAACAAAAGGTCAAGGAAGCCGCTCAAGGTCCTTTGAAGGGTATCCTCGACTACACTGAGGAGCAGGTCGTATCATCTNNNNNTACTATTACGCCCGATGAGAAGAGAGTTGAAGAATTCAAACTCAAGAAGATGTGGAAGAGTCCTAATGGAACCATCCGTAAYATTCTTGGAGGTACAGTCTTCAGGGAAGCCATTATCTGCAAGAACATTCCTCGTCTTGTAACTGGCTGGGACAAGCCCATCATTATTGGTCGTCATGCTCACGCTGATCAATATAAAGCAACTGACTTYGTTGTGCCTGGTGCTGGCACTCTTGAAATCATCTTCAAGCCYRCTTCTGGAGAACCCGTTATCAAGCACGTTGTTAATGAGTACAAAGGCCCCGGAGTCGCTATTGGTATGTTCAACACTGAYGCATCTATAATTGACTTCGCTCACTCGTCGTTCAAGTTTGCTCTTGACAGGAAGTATCCCCTCTACCTCAGTACCAAAAACACAATTCTTAAGAAATACGATGGNNNNNNNNNNNNNNNNNNNNNNNNNNNNNNNNNNNNNNNNNNNNNNNNNNNNNNNNNNNNNNNNNNNNNNNNNNNNNNNNNNNNNNNNNNNNNNNNNNNNNNNNNNNNNNNNNNNNNNNNNNNNNNNNNNNNNNNNNNNNNNNNNNNNNNNNNNNNNNNNNNNNNNNNNNNNNNNNNNNNNNNNNNNNNNNNNNNNNNNNNNNNNNNNNNNNNNNNNNNNNNNNNNNNNNNNNNNNNNNNNNNNNNNNNNNNNNNNNNNNNNNNNNNNNNNNNNNNNNNNNNNNNNNNNNNNNNNNNNNNNNNNNNNNNNNNNNNNNNNNNNNNNNNNNNNNNNNNNNNNNNNNNNNNNNNNNNNNNNNNNNNNNNNNNNNNNNNNNNNNNNNNNNNNNNNNNNNNNNNNNNNNNNNGCAGCATGGCTGTTGACAACATGCCATTGCCCCAGCCCGCCGATATTCCCGAAATTAAACTCTTTGGGAGATGGAGTTGTTATGACGTTCAAGTGTCTGACATGTCACTGCAAGATTATATCTCTGTAAAGGAAAAGTATGCAAAGTACTTGCCTCACTCCGCTGGAAGGTATGCTCACAAACGTTTCCGTAAAGCTCAGTGCCCTATTGTTGAGCGTCTGACCAACTCACTTATGATGCACGGCCGCAATAATGGCAAGAAGCTGATGGCTGTCAGGATTGTCAAGCATGCCTTTGAAATTATTCACTTGCTCACTGGTGAGAATCCTCTGCAAGTTCTTGTGACTGCCATCATCAACTCAGGCCCCCGGGAAGACTCAACTAGAATCGGTCGTGCCGGTACAGTTAGGCGACAGGCAGTTGACGTATCTCCTCTGCGMCGTGTGAACCAGGCTATCTGGTTATTGTGCACGGGTGCACGTGAAGCTGCATTCCGTAACATCAAGACCATCGCTGAGTGTGTAGCTGATGAACTCATCAACGCAGCTAAGGGTTCATCAAACTCTTATGCTATCAAGAAGAAGGATGAGTTGGAGCGTGGTGCACCGTCAAGACATGCTGGATGAGACTGCCCAGTTTTCGCTCTGTCGGTGACGCGCTGAAGGATCGTTTCGATGGCGCTTCTCGGGTCATGATGCCAAATACAGACCTGGAAGTTCCGGCACTAAGGAACGACGCGGTACCGCACAGGGTGCCTCGAAGAGACAGATATAGGTTTCAGCTTCGGCCTCATAATCCAGACCATAAATCACCGGGAGCCAAAGATCTTGTCTACTTGGAATCATCACCCGGATTCTGCGAAAAGAATCCAAGGCTAGGGATTCCCGGTACACATGGGCGTGCCTGYAATGATACCAGTATCGGTGTCGACGGCTGCGACCTCATGTGCTGTGGTCGAGGGTATCGGACGGAGACGATGTTCGTTGTGGAGAGGTGCAAC
CDOM14FIN_Callimorpha_dominula           NNNNNNNNNNNNNNNNNNNNNNNNNNNNNNNNNNNNNNNNNNNNNNNNNNNNNNNNNNNNNNNNNNNNNNNNNNNNNNNNNNNNNNNNNNNNNNNNNNNNNNNNNNNNNNNNNNNNNNNNNNNNNNNNNNNNNNNNNNNNNNNNNNNNNNNNNNNNNNNNNNNNNNNNNNNNNNNNNNNNNNNNNNNNNNNNNNNNNNNNNNNNNNNNNNNNNNNNNNNNNNNNNNNNNNNNNNNNNNNNNNNNNNNNNNNNNNNNNNNNNNNNNNNNNNNNNNNNNNNNNNNNNNNNNNNNNNNNNNNNNNNNNNNNNNNNNNNNNNNNNNNNNNNNNNNNNNNNNNNNNNNNNNNNNNNNNNNNNNNNNNNNNNNNNNNNNNNNNNNNNNNNNNNNNNNNNNNNNNNNNNNNNNNNNNNNNNNNNNNNNNNNNNNNNNNNNNNNNNNNNNNNNNNNNNNNNNNNNNNNNNNNNNNNNNNNNNNNNNNNNNNNNNNNNNNNNNNNNNNNNNNNNNNNNNNNNNNNNNNNNNNNNNNNNNNNNNNNNNNNNNNNNNNNNNNNNNNNNNNNNNNNNNNNNNNNNNNNNNNNNNNNNNNNNNNNNNNNNNNNNNNNNNNNNNNNNNNNNNNNNNNNNNNNNNNNNNNNNNNNNNNNNNNNNNNNNNNNNNNNNNNNNNNNNNNNNNNNNNNNNNNNNNNNNNNNNNNNNNNNNNNNNNNNNNNNNNNNNNNNNNNNNNNNNNNNNNNNNNNNNNNNNNNNNGAACATTATACTTCATTTTTGGAATTTGAGCAGGAATAGTAGGAACTTCATTAAGATTATTAATTCGAGCTGAATTAGGAAACCCTGGTTCTTTAATTGGTGATGATCAAATTTATAATACTATTGTAACAGCTCATGCTTTTATTATAATTTTTTTTATAGTTATACCAATTATAATTGGAGGATTTGGTAATTGATTAATCCCCTTAATACTAGGAGCCCCTGATATAGCTTTCCCCCGAATAAATAATATAAGTTTTTGACTTTTACCTCCCTCTTTAACTTTATTAATTTCAAGTAGAATTGTAGAAAATGGAGCAGGTACAGGATGAACAGTTTACCCCCCACTTTCATCTAATATTGCACACGGAGGAAGATCAGTAGATTTAGCTATTTTTTCTCTACACTTAGCAGGAATTTCTTCAATTTTAGGAGCTATTAATTTTATTACTACAATTATTAATATACGATTAAATAGATTATCATTTGATCAGATACCTTTATTTATTTGAGCTGTAGGAATTACAGCATTTTTATTATTACTTTCTTTACCTGTTTTAGCAGGAGCTATTACTATATTATTAACAGATCGAAATTTAAATACATCATTTTTTGATCCTGCAGGAGGAGGAGATCCAATTCTTTATCAACATTTATTTTGATTTTTTGGNNNTCCTGAAGTTTATATTTTAATTTTACCAGGATTTGGTATAATTTCTCATATTATTTCTCAAGAAAGTGGAAAAAAAGAAACATTCGGATGTTTAGGAATAATTTATGCTATATTAGCTATTGGGTTATTAGGATTCATTGTTTGAGCTCATCATATATTTACTGTAGGAATAGATATTGATACACGAGCATATTTTACATCAGCAACTATAATTATTGCTGTACCTACTGGAATTAAAATTTTTAGTTGATTAGCCACCTTTCATGGAACTCAAATTAATTATTCACCTTCAATTTTATGAAGATTAGGATTTGTATTTTTATTTACTGTAGGAGGATTAACAGGTGTAATTTTATCTAATTCATCAATTGATATTACTTTACATGATACTTATTATGTTGTAGCTCATTTTCATTATGTTCTTTCTATAGGAGCTGTATTCGCTATTATAGGAGGATTTATTCATTGATATCCTTTATTTACTGGATTATATATAAACCCTTTCTTATTAAAAATTCAATTTATTGTAATATTTATTGGAGTTAATTTAACTTTTTTTCCTCAACATTTTTTAGGTTTAGCTGGAATACCTCGTCGTTATTCTGATTACCCAGATTCCTATATTTCTTGAAATATTATTTCTTCATTAGGTTCATATATTTCATTATTAGCAATTATATTTATATTAATTATTATTTGAGAATCAATAATCAATCAACGAATTATTTTATTTCCATTAAATTTATCATCATCAATTGAATGATATCAAAATTTACCTCCTGCTGAACATTCATATAATGAACACACGTCGACTCCGGCAAGTCCACAACCACCGGCCACTTGATCTACAAATGTGGTGGTATCGACAAACGTACCATCGAGAAGTTCGAGAAGGAAGCCCAGGAAATGGGTAAGGGTTCCTTCAAATACGCCTGGGTGTTGGACAAATTGAAGGCTGAGCGTGAACGTGGTATCACAATCGATATCGCTTTGTGGAAGTTCGAGACTGGCAGATACTATGTCACCATCATCGATGCCCCCGGACACAGAGATTTCATCAAGAACATGATCACTGGTACCTCACAGGCCGATTGTGCTGTGCTCATCGTCGCTGCCGGTACTGGTGAATTCGAAGCAGGTATCTCAAAGAACGGACAAACACGTGAGCACGCTCTGCTCGCTTTCACACTCGGCGTAAAGCAGCTCATTGTTGGTGTCAACAAAATGGACTCCACTGAGCCTCCCTACAGTGAGCCCCGTTTCGAAGAAATCAAAAAAGAAGTGTCCTCATACATCAAAAAGATCGGATACAACCCCGCTGCTGTCGCTTTCGTGCCCATTTCTGGATGGCACGGAGACAACATGTTGGAGGCCTCTACTAAAATGCCCTGGTTCAAGGGATGGAATGTTGAACGCAAGGAAGGTAAGGCTGAAGGCAAGTGCCTCATTGAAGCACTCGACGCCATCCTGCCCCCTGCTCGCCCCACAGACAAGGCCCTGCGTCTTCCCCTTCAAGATGTATACAAAATCGGTGGTATTGGTACAGTGCCCGTAGGCCGTGTCGAAACTGGTATCCTTAAACCTGGTACCATTGTCGTCTTCGCACCTGCCAACATCACCACTGAAGTTAAGTCAGTGGAGATGCACCACGAAGCTCTACAAGAAGCCGTACCCGGAGACAATGTTGGTTTTAACGTAAAGAACGTATCRGTCAAAGAATTGCGTCGTGGTTACGTTGCTGGTGACTCCAAGAACAACCCACCCAAGGGTGCTGCCGATTTCACAGCACAGGTCATCGTACTCAACCACCCTGGTCAAATCTCAAACGGTTACACACCAGTTTTGGATTGCCACACAGCTCACATTGCCTGTAAATTCGCCGAAATCAAAGAAAAAGTCGACCGTCGTACTGGTAAATCCACTGAAGATAACCCTAAATCCATCAAATCTGGTGATGCTGCCATTGTCAACCTGGTTCCTTCCAAGCCCCTGTGTGTGGAGTCCTTCCAGGAGTTCCCTCCCCTCGGTCGTTTYGCTGTGCGTTCATTTCTGCCCCAAGTGCCGAYGCTCCCATGTTCGTTGTTGGCGTTAACCTTGACGCCTACAATCCTTCTTACAAGGTTATTTCCAACGCATCTTGCACCACCAATTGCCTGGCGCCCCTCGCCAAGGTTATTCATGATAACTTCGAAATTGTCGAAGGTCTGATGACCACAGTGCATGCAACCACTGCTACYCAGAAAACAGTTGATGGACCCTCTGGAAAACTGTGGCGTGATGGTCGTGGTGCTCAACAAAACATCATTCCCGCTTCTACTGGTGCTGCTAAAGCCGTAGGCAAAGTAATTCCAGCTTTGAATGGAAAGCTGACTGGTATGGCTTTCCGAGTTCCRGTGGCGAACGTATCGGTTGTAGATCTGACAGTCCGCCTGGGTAAGCCCGCCAGTTACGATGCTATCAAACAGAAAGTCAAGGAGGCCGCTCAGGGTCCTTTGAAGGGTATCCTCGACTACACTGAGGAGCAGGTTGTATCTTCTNNNNCAACTATTACGCCCGACGAGAAGAGGGTGGAAGAATTCAAGCTCAAAAAGATGTGGAAGAGTCCTAATGGGACAATACGTAACATTCTTGGAGGCACAGTCTTTAGGGAAGCCATTATTTGCAAGAACATCCCCCGTCTTGTAACTGGCTGGGACAAACCTATTATCATTGGTCGTCACGCTCACGCTGATCAATACAAAGCAACTGACTTTGTTGTACCTGGTGCTGGTACACTTGAAATCATTTTCAAACCCGCCTCTGGAGAACCCGTTATCAAGCATGTTGTTAATGATTTCAAAGGTCCTGGGGTCGCTATTGGCATGTTCAACACTGACGCATCCATTATTGATTTCGCCCATTCATCCTTCAAGTATGCTCTTGACAGGAAGTATCCCCTCTACCTCAGCACCAAAAATACAATTCTTAAGAAATACGATGGNNNNNNNNNNNNNNNNNNNNNNNNNNNNNNNNNNNNNNNNNNNNNNNNNNNNNNNNNNNNNNNNNNNNNNNNNNNNNNNNNNNNNNNNNNNNNNNNNNNNNNNNNNNNNNNNNNNNNNNNNNNNNNNNNNNNNNNNNNNNNNNNNNNNNNNNNNNNNNNNNNNNNNNNNNNNNNNNNNNNNNNNNNNNNNNNNNNNNNNNNNNNNNNNNNNNNNNNNNNNNNNNNNNNNNNNNNNNNNNNNNNNNNNNNNNNNNNNNNNNNNNNNNNNNNNNNNNNNNNNNNNNNNNNNNNNNNNNNNNNNNNNNNNNNNNNNNNNNNNNNNNNNNNNNNNNNNNNNNNNNNNNNNNNNNNNNNNNNNNNNNNNNNNNNNNNNNNNNNNNNNNNNNNNNNNNNNNNNNNNNNNNNNNGCAGCATGGCTGTTGACACCATGCCATTGCCCCAGCCGGCTGATATCCCCGAAATTAAACTATTCGGGAGATGGAGTTGTTATGACGTTCAAGTGTCGGACATGTCCCTTCAGGATTATATCTCCGTTAAAGAAAAGTACGCCAAGTACTTGCCGCACTCTGCTGGCAGGTATGCACACAAACGTTTCCGTAAAGCTCAGTGCCCCATTGTTGAGCGCCTGACCAACTCCCTTATGATGCACGGTCGCAACAATGGCAAAAAGCTGATGGCCGTCAGGATTGTGAAGCACGCCTTTGAAATTATTCATTTGCTTACTGGTGAGAATCCTCTGCAGGTTCTTGTGACAGCCATCATCAACTCTGGGCCCCGTGAAGACTCAACTAGGATTGGTCGTGCCGGTACAGTTCGGCGACAGGCTGTTGACGTTTCTCCTCTGCGTCGTGTGAACCAGGCTATCTGGTTATTGTGCACAGGTGCACGAGAAGCTGCATTCCGTAACATCAAGACTATTGCTGAGTGCGTAGCTGATGAACTCATCAACGCAGCTAAAGGTTCATCAAACTCTTATGCTATCAAGAAGAAGGATGAGTTGGAGCGTGGTGCACAGTCAAAACATGCTGGATGAGGCTGCCCAGCTTCCGCTCTGTCGGTGACGCGCTGAAAGACCGCTTCGATGGCGCTTCTCGGGTCATGATGCCAAACACAGACCTGGAAGTGCCGGCGCAACGGAACGACGCGGTACCTCACAGRGTGCCACGAAGAGACAGATACAGGTTCCAGCTGCGGCCTCATAATCCAGACCATAAATCGCCGGGAGCTAAAGATCTTGTCTATTTGGAATCCTCACCAGGTTTCTGTGAAAAGAATCCAAGACTAGGTATTCCCGGCACACACGGGCGCGCCTGCAATGACACAAGTATCGGTGTGGACGGCTGCGACCTCATGTGCTGCGGCCGAGGGTATCGGACGGAGACGATGTTCGTTGTGGAGCGGTGCAAC
CDOM14GE1_Callimorpha_dominula           NNNNNNNNNNNNNNNNNNNNNNNNNNNNNNNNNNNNNNNNNNNNNNNNNNNNNNNNNNNNNNNNNNNNNNNNNNNNNNNNNNNNNNNNNNNNNNNNNNNNNNNNNNNNNNNNNNNNNNNNNNNNNNNNNNNNNNNNNNNNNNNNNNNNNNNNNNNNNNNNNNNNNNNNNNNNNNNNNNNNNNNNNNNNNNNNNNNNNNNNNNNNNNNNNNNNNNNNNNNNNNNNNNNNNNNNNNNNNNNNNNNNNNNNNNNNNNNNNNNNNNNNNNNNNNNNNNNNNNNNNNNNNNNNNNNNNNNNNNNNNNNNNNNNNNNNNNNNNNNNNNNNNNNNNNNNNNNNNNNNNNNNNNNNNNNNNNNNNNNNNNNNNNNNNNNNNNNNNNNNNNNNNNNNNNNNNNNNNNNNNNNNNNNNNNNNNNNNNNNNNNNNNNNNNNNNNNNNNNNNNNNNNNNNNNNNNNNNNNNNNNNNNNNNNNNNNNNNNNNNNNNNNNNNNNNNNNNNNNNNNNNNNNNNNNNNNNNNNNNNNNNNNNNNNNNNNNNNNNNNNNNNNNNNNNNNNNNNNNNNNNNNNNNNNNNNNNNNNNNNNNNNNNNNNNNNNNNNNNNNNNNNNNNNNNNNNNNNNNNNNNNNNNNNNNNNNNNNNNNNNNNNNNNNNNNNNNNNNNNNNNNNNNNNNNNNNNNNNNNNNNNNNNNNNNNNNNNNNNNNNNNNNNNNNNNNNNNNNNNNNNNNNNNNNNNNNNNNNNNNNNNNNNNNNGGACATTATACTTCATTTTTGGAATTTGAGCAGGAATAGTAGGAACTTCATTAAGATTATTAATTCGAGCTGAATTAGGAAACCCTGGTTCCTTAATTGGTGATGATCAAATTTATAATACTATTGTAACAGCTCATGCTTTTATTATAATTTTTTTTATAGTTATACCAATTATAATTGGAGGATTTGGTAATTGATTAATTCCCTTAATACTAGGAGCCCCTGATATAGCTTTCCCCCGAATAAATAATATAAGTTTTTGACTTTTACCTCCCTCTTTAACTTTATTAATTTCAAGTAGAATTGTAGAAAATGGAGCAGGTACAGGATGAACAGTTTACCCCCCACTTTCATCTAATATTGCTCATGGAGGAAGATCAGTAGATTTAGCTATTTTTTCTCTACACTTAGCAGGAATTTCTTCAATTTTAGGAGCTATTAATTTTATTACTACAATTATTAATATACGATTAAATAGATTATCATTTGATCAAATACCTTTATTTATTTGAGCTGTAGGAATTACAGCATTTTTATTATTACTTTCTTTACCTGTTTTAGCAGGAGCTATTACTATGTTATTAACAGATCGAAATTTAAATACATCATTTTTTGATCCTGCAGGAGGAGGAGATCCAATTCTTTACCAACATTTATTTTGATTTTTTGGNNNNNNNNNNNNNNNNNNNNNNNNNNNNNNNNNNNNNGGTATAATTTCTCATATTATTTCTCAAGAAAGTGGAAAAAAAGAAACATTTGGATGTTTAGGAATAATTTATGCTATATTAGCTATTGGATTATTAGGATTCATTGTTTGAGCTCATCATATATTTACTGTAGGAATAGATATTGATACACGAGCATATTTTACATCAGCAACTATAATTATTGCTGTACCTACTGGAATTAAAATTTTTAGTTGATTAGCTACCTTTCATGGAACTCAAATTAATTATTCACCTTCAATTTTATGAAGATTAGGATTTGTATTTTTATTTACTGTAGGAGGATTAACAGGTGTAATTTTATCTAATTCATCAATTGATATTACTTTACATGATACTTATTATGTTGTAGCTCATTTTCATTATGTTCTTTCTATAGGAGCTGTATTCGCTATTATAGGAGGATTTATTCATTGATATCCTTTATTTACTGGATTATATATAAACCCTTTCTTATTAAAAATTCAATTTATTGTAATATTTATTGGAGTTAATTTAACTTTTTTTCCCCAACATTTTTTAGGTTTAGCTGGAATACCTCGTCGTTATTCTGATTATCCAGATTCCTATATTTCTTGAAATATTATTTCTTCATTAGGTTCATATATTTCATTATTAGCAATTATATTTATATTAATTATTATTTGAGAATCAATAATCAATCAACGAATTATTTTATTTCCATTAAATTTATCATCATCAATTGAATGATACCAAAATTTACCTCCTGCTGAACATTCATATAATGAACNNNNNNNNNNNNNNNNNNNNNNNNNNNNNNNNNNNNNNNNNNNNNNNNNNNNNNNNNNNNNNNCAAACGTACCATCGAGAAGTTCGAGAAGGAAGCCCAGGAAATGGGTAAGGGTTCCTTCAAATACGCCTGGGTGTTGGACAAATTGAAGGCTGAGCGTGAACGTGGTATCACAATCGATATCGCTTTGTGGAAGTTCGAGACTGGCAGATACTATGTCACCATCATCGATGCCCCCGGACACAGAGATTTCATCAAGAACATGATCACTGGTACCTCACAGGCCGATTGTGCTGTGCTCATCGTCGCTGCCGGTACTGGTGAATTCGAAGCCGGTATCTCAAAGAACGGACAAACACGTGAGCACGCTCTGCTCGCTTTCACACTCGGCGTAAAGCAGCTCATTGTTGGTGTCAACAAAATGGACTCCACTGAGCCTCCCTACAGTGAGCCCCGTTTCGAAGAAATCAAAAAAGAAGTGTCCTCATACATCAAAAAGATCGGATACAACCCCGCTGCTGTCGCTTTCGTGCCCATTTCTNNNNNNNNNNNNNNNNNNNNNNNNNNNNNNNNNNNNNNNNNNNNNNNNNNNNNNNNNNNNNNNNNNNNNNNNNNNNNNNNNNNNNNNNNNNNNNNNNNNNNNNNNNNNNNNNNNNNNNNNNNNNNNNNNNNNNNNNNNNNNNNNNNNNNNNNNNNNNNNNNNNNNNNNNNNNNNNNNNNNNNNNNNNNNNNNNNNNNNNNNNNNNNNNNNNNNNNNNNNNNNNNNNNNNNNNNNNNNNNNNNNNNNNNNNNNNNNNNNNNNNNNNNNNNNNNNNNNNNNNNNNNNNNNNNNNNNNNNNNNNACCACGATACTCTACAAGAAGCCGTACCCGGAGACAATGTTGGTTTTAACGTAAAGAACGTATCGGTCAAAGAATTGCGWCGTGGTTACGTTGCTGGTGACTCCAAGAACAACCCACCCAAGGGTGCTGCTGATTTCACAGCACAGGTCATCGTACTCAACCACCCTGGTCAAATCTCAAACGGTTACACACCAGTTTTGGATTGCCACACAGCTCACATTGCCTGTAAATTCGCCGAAATCAAAGAAAAAGTCGACCGTCGTACTGGTAAATCCACTGAAGATAACCCTAAATCTATCAAATCTGGTGATGCTGCCATTGTCAACCTGGTTCCTTCCAAGCCCCTGTGTGTGGAGTCCTTCCAGGAGTTCCCTCCCCTCGGTCGTTTCGCTGTGCGTTCATTTCTGCCCCAAGTGCCGATGCTCCCATGTTCGTTGTTGGCGTTAACCTTGACGCCTACAATCCTTCTTACAAGGTTATTTCCAACGCATCTTGCACCACCAATTGCCTGGCGCCCCTCGCCAAGGTTATTCATGATAACTTCGAAATTGTCGAAGGTCTGATGACCACAGTGCATGCAACCACTGCTACCCAGAAAACAGTTGATGGACCCTCTGGAAAACTGTGGCGTGATGGTCGTGGTGCTCAACAAAACATCATTCCCGCTTCTACTGGTGCTGCTAAAGCCGTAGGCAAAGTAATTCCAGCTTTGAATGGAAAGCTGACTGGTATGGCTTTCCGAGTTCCGGTGGCGAACGTATCGGTTGTAGATCTGACAGTCCGCCTGGGTAAGCCCGCCAGTTACGATGCTATCAAACAGAAAGTCAAGGAGGCCGCTCAGGGTCCTTTGAAGGGTATCCTCGACTACACTGAGGAGCAGGTTGTATCTTCTTGCGCAACTATTACGCCCGATGAGAAGAGGGTGGAAGAATTCAAGCTCAAGAAGATGTGGAAGAGTCCTAATGGGACAATACGTAACATTCTTGGAGGCACAGTCTTTAGGGAAGCCATTATTTGCAAGAACATCCCTCGTCTTGTAACTGGCTGGGACAAACCTATTATCATTGGTCGTCACGCTCACGCTGATCAATACAAAGCAACTGATTTTGTTGTACCTGGTGCTGGTACACTTGAAATCATTTTCAAACCCGCCTCTGGAGAACCCGTTATCAAGCATGTTGTTAATGATTTCAAAGGTCCCGGAGTCGCTATTGGCATGTTCAACACTGACGCATCCATTATTGATTTCGCCCATTCATCCTTCAAGTATGCTCTTGACAGGAAGTATCCCCTCTACCTCAGCACCAAAAATACAATTCTTAAGAAATACGATGGcCTTGaAGGTGTTGTTATGGAGCTGGCTGATTGTGCTCTGCCCCTGCTTGCTGGTGTCTTGCCTACTGCAAAACCTGAGGAAGCCTTCAAAGATGTTGCTGCTGCATTTTTAGTTGGTGCTATGCCTAGGAAAGAAGGCATGGAAAGAAAAGATCTCTTGGCTGCAAATGTTCGCATTTTCAAAGAACAAGGTCAAGCTCTAGACAAAGTAGCACGTAGGGATGTCAAAGTTCTGGTTGTTGGTAACCCTGCTAATACCAATGCTCTTATTTGTTCTAAGTATGCACCATCTATTCCAAAAGAAAATTTTACTGCTATGACTCGTCTTGACCAAAACCGTGCCTCATCTCAATTGGCTGCTAAATTGGGTGTACCAGTACAGAATGTGAAAAATGTGATCATTTGGGGCAGCATGGCTGTTGACACCATGCCATTGCCCCAGCCGGCTGATATCCCCGAAATTAAATTATTCGGGAGATGGAGTTGTTATGACGTTCAAGTGTCGGACATGTCCCTTCAGGATTATATCTCCGTTAAAGAAAAGTACGCCAAGTACTTGCCGCACTCTGCTGGCAGGTATGCACACAAACGTTTCCGTAAAGCTCAGTGCCCCATTGTTGAGCGCCTGACCAACTCCCTTATGATGCACGGTCGCAACAATGGCAAAAAGCTGATGGCCGTCAGGATTGTGAAGCACGCCTTTGAAATTATTCATTTGCTTACTGGTGAGAATCCTCTGCAGGTTCTTGTGACAGCCATCATCAACTCTGGACCCCGTGAAGACTCAACTAGGATTGGTCGTGCCGGTACAGTTCGGCGACAGGCTGTTGATGTTTCTCCTCTGCGTCGTGTGAACCAGGCTATCTGGTTATTGTGCACAGGTGCACGAGAAGCTGCATTCCGTAACATCAAGACTATTGCTGAGTGCGTAGCTGATGAACTCATCAACGCAGCTAAAGGTTCATCAAACTCTTATGCTATCAAGAAGAAGGATGAGTTGGAGCGTGNNNNNNNNNNNNNNNNNNNNNNNNNNNNNNNNNNNNNNNNNGCTCTGTCGGTGACGCGCTGAAAGACCGCTTCGATGGCGCTTCTCGGGTCATGATGCCAAACACAGACCTGGAAGTGCCGGCGCAACGGAACGACGCGGTACCTCACAGGGTGCCACGAAGAGACAGATACAGGTTCCAGCTGCGGCCTCATAATCCAGACCATAAATCGCCGGGAGCTAAAGATCTTGTCTATTTGGAATCCTCACCAGGTTTCTGTGAAAAGAATCCAAGACTAGGTATTCCCGGCACACACGGGCGCGCCTGCAATGACACAAGTATCGGTGTGGACGGCTGCGACCTCATGTGCTGCGGCCGAGGGTATCGGACGGAGACGATGTTCGTTGTGGAGCGGTGCAAC
CNLEP113675_Pararctia_lapponica          NNNNNNNNNNNNNNNNNNNNNNNNNNNNNNNNNNNNNNNNNNNNNNNNNNNNNNNNNNNNNNNNNNNNNNNNNNNNNNNNNNNNNNNNNNNNNNNNNNNNNNNNNNNNNNNNNNNNNNNNNNNNNNNNNNNNNNNNNNNNNNNNNNNNNNNNNNNNNNNNNNNNNNNNNNNNNNNNNNNNNNNNNNNNNNNNNNNNNNNNNNNNNNNNNNNNNNNNNNNNNNNNNNNNNNNNNNNNNNNNNNNNNNNNNNNNNNNNNNNNNNNNNNNNNNNNNNNNNNNNNNNNNNNNNNNNNNNNNNNNNNNNNNNNNNNNNNNNNNNNNNNNNNNNNNNNNNNNNNNNNNNNNNNNNNNNNNNNNNNNNNNNNNNNNNNNNNNNNNNNNNNNNNNNNNNNNNNNNNNNNNNNNNNNNNNNNNNNNNNNNNNNNNNNNNNNNNNNNNNNNNNNNNNNNNNNNNNNNNNNNNNNNNNNNNNNNNNNNNNNNNNNNNNNNNNNNNNNNNNNNNNNNNNNNNNNNNNNNNNNNNNNNNNNNNNNNNNNNNNNNNNNNNNNNNNNNNNNNNNNNNNNNNNNNNNNNNNNNNNNNNNNNNNNNNNNNNNNNNNNNNNNNNNNNNNNNNNNNNNNNNNNNNNNNNNNNNNNNNNNNNNNNNNNNNNNNNNNNNNNNNNNNNNNNNNNNNNNNNNNNNNNNNNNNNNNNNNNNNNNNNNNNNNNNNNNNNNNNNNNNNNNNNNNNNNNNNNNNNNNNNNNNNNNNGAACATTATATTTTATTTTTGGAGTTTGAGCAGGAATAGTAGGATCTTCTTTAAGATTATTAATTCGAGCTGAATTAGGAAATCCTGGCTCTTTTATTGGAGATGATCAAATTTATAATACTATTGTAACAGCGCATGCTTTTATTATAATTTTTTTTATAGTTATACCTATTATAATTGGAGGATTTGGTAATTGACTAGTTCCTTTAATATTGGGAGCCCCTGATATAGCTTTCCCTCGAATAAATAATATAAGTTTTTGACTTTTACCCCCATCATTAACTTTATTAATTTCAAGAAGAATCGTAGAAAATGGAGCAGGTACAGGATGAACAGTTTATCCACCACTTTCTTCTAATATTGCTCATGGAGGAAGATCTGTTGATTTAGCTATTTTCTCTTTACACTTAGCAGGAATTTCTTCAATTTTAGGTGCTATTAATTTTATTACTACAATTATTAATATACGATTAAATAATATGTCATTTGATCAAATACCTTTATTTGTTTGATCAGTAGGAATCACAGCTTTCTTATTACTCCTTTCACTTCCTGTTTTAGCTGGAGCTATTACTATATTATTAACAGATCGAAATTTAAATACATCATTTTTTGACCCTGCTGGGGGAGGAGATCCTATTCTTTATCAACATTTATTTTGATTTTTTGGGCATCCGGAAGTTTACATTTTAATTCTACCAGGATTTGGAATAATTTCTCATATTATTTCTCAAGAAAGAGGGAAAAAAGAAACTTTTGGTTGTTTAGGAATAATTTATGCTATATTAGCTATTGGTTTATTAGGATTTATTGTTTGAGCACATCATATATTTACTGTAGGTATAGATATTGATACACGAGCATATTTTACTTCAGCAACTATAATTATTGCTGTTCCTACTGGAATTAAAATTTTTAGTTGATTAGCAACTTTCCACGGAACTCAAATTAATTATTCACCTTCAATTTTATGAAGATTAGGATTTGTATTCTTATTTACTGTAGGAGGATTAACAGGTGTAATCTTATCTAATTCATCAATTGATATTACTTTACATGATACTTATTATGTTGTAGCCCATTTTCATTATGTTCTTTCAATAGGAGCTGTATTTGCCATTATAGGGGGATTTATTCATTGATACCCATTATTTACCGGACTATCTATGAATCCATTCATACTAAAAATTCAATTCTTTGTTATATTTATTGGTGTAAATTTAACTTTTTTCCCACAACATTTTCTAGGATTAGCCGGAATACCTCGTCGTTATTCTGATTATCCAGACTCTTTTATTTCTTGAAATATAATTTCTACTTTAGGTTCATATATTTCTTTATTAGCAGTTATATTTATATTAATTATTGTTTGAGAATCAATAATTAATCAACGAATTGCTTTATTCCCATTAAATATATCTTCCTCAATTGAATGATATCAAAGTCTACCCCCTGCTGAACATTCATATAATGAACACACGTCGACTCCGGCAAGTCCACAACCACCGGCCACTTGATTTACAAATGCGGTGGTATTGACAAGCGTACCATCGAAAAGTTCGAAAAGGAAGCCCAGGAAATGGGTAAGGGTTCCTTCAAATACGCCTGGGTGTTGGACAAATTGAAGGCTGAGCGTGAACGTGGTATCACAATCGATATCGCTTTGTGGAAGTTCGAGACCGGCAAATACTATGTCACCATCATCGACGCCCCTGGACACAGAGATTTCATCAAGAACATGATCACTGGTACCTCACAGGCCGATTGTGCTGTACTCATCGTTGCTGCTGGTACTGGTGAATTTGAAGCAGGTATCTCAAAGAACGGACAGACCCGTGAGCACGCTCTGCTCGCTTTCACGCTCGGTGTCAAGCAACTCATCGTTGGTGTGAACAAAATGGACTCCACTGAGCCTCCCTACAGTGAGCCCCGTTTCGAAGAAATCAAAAAAGAAGTGTCCTCTTACATCAAAAAGATCGGATACAACCCTGCTGCTGTCGCTTTCGTACCCATTTCTGGATGGCACGGAGACAACATGTTGGAGGCCTCTACCAAAATGCCTTGGTTCAAGGGATGGAACGTTGAGCGCAAGGAAGGCAAGGCTGAAGGTAAGTGCCTCATCGAGGCCCTTGATGCCATCCTGCCCCCTGCTCGCCCCACCGACAAAGCCCTGCGTCTTCCCCTTCAAGACGTCTACAAAATTGGTGGTATTGGTACAGTGCCCGTAGGCCGTGTTGAAACTGGTATCCTTAAACCTGGTACCATCGTCGTCTTCGCACCTGCCAACATCACCACTGAAGTTAAGTCTGTGGAGATGCACCACGAAGCTCTCCAGGAAGCCGTACCCGGAGACAATGTTGGTTTCAACGTAAAGAACGTATCAGTCAAAGAATTGCGTCGTGGTTACGTCGCTGGCGACTCCAAGAACAACCCACCCAAAGGCGCTGCTGACTTCACCGCACAGGTCATTGTACTCAACCACCCTGGTCAAATCTCAAACGGTTACACACCAGTTTTGGATTGCCACACAGCTCACATTGCCTGTAAATTCGCTGAAATTAAAGAAAAAGTCGACCGTCGTACTGGTAAATCTACTGAAGATAACCCTAAATCTATCAAATCTGGAGATGCTGCCATTGTCAACCTGGTTCCTTCCAAGCCTCTTTGTGTAGAGTCCTTCCAGGAATTCCCTCCCCTCGGACGTTTCGCTGTGCGTTCATTTCTGCCCCAAGTGCCGACGCTCCCATGTTCGTAGTTGGAGTTAACCTTGATGCCTACGATCCTTCTTTCAAGGTTATTTCTAACGCATCTTGCACCACCAACTGCCTGGCTCCCCTCGCCAAGGTTATTCATGACAACTTCGAAATTGTTGAGGGTCTGATGACCACAGTGCATGCAACCACTGCTACCCAGAAAACAGTTGATGGACCCTCTGGCAAACTGTGGCGTGATGGTCGTGGTGCTCAACAGAATATCATTCCTGCCTCCACTGGAGCCGCTAAAGCCGTAGGCAAAGTAATTCCGGCTTTGAATGGAAAGCTGACTGGTATGGCTTTCCGAGTTCCAGTCGCGAACGTATCTGTAGTAGATCTGACAGTTCGCCTGGGTAAGCCAGCTAGCTACGATGCTATCAAACAAAAGGTTAAGGAAGCCGCCGAGGGCCCTTTGAAGGGTATCCTCGACTACACTGAGGAGCAGGTCGTATCTTCTNNNNNNNNNNNNNNNNNNNNNNNNNNNNNNNNNNNNNNNNNNNNNNNNNNNNNNNNNNNNNNNNNNNNNNNNNNNNNNNNNNNNNNNNNNNNNNNNNNNNNNNNNNNNNNNNNNNNNNNNNNNNNNNNNNNNNNNNNNNNNNNNNNNNNNNNNNNNNNNNNNNNNNNNNNNNNNNNNNNNNNNNNNNNNNNNNNNNNNNNNNNNNNNNNNNNNNNNNNNNNNNNNNNNNNNNNNNNNNNNNNNNNNNNNNNNNNNNNNNNNNNNNNNNNNNNNNNNNNNNNNNNNNNNNNNNNNNNNNNNNNNNNNNNNNNNNNNNNNNNNNNNNNNNNNNNNNNNNNNNNNNNNNNNNNNNNNNNNNNNNNNNNNNNNNNNNNNNNNNNNNNNNNNNNNNNNNNNNNNNNNNNNNNNNNNNNNNNNNNNNNNNNNNNNNNNNNNNNNNNNNNCCTCGAAGGTGTGGTAATGGAGCTGGCCGATTGCGCCTTACCCCTGCTTGCTGGTGTCTTGCCTACTTGCAAACCTGAGGAAGCCTTCAAAGATGTTGCTGCTGCATTTTTAGTTGGAGCYATGCCCAGGAAAGAAGGCATGGAAAGGAAAGACCTCTTGGCTGCAAATGTTCGTATTTTCAAAGAACAAGGTCAAGCTTTAGACAAAGTAGCAYGTAAAGATGTCAAAGTTCTAGTTGTTGGCAATCCTGCTAACACCAATGCTCTCATTTGTTCCAAGTATGCTCCATCTATTCCAAAAGAAAATTTCACTGCTATGACTCGTCTTGACCAAAACCGTGCCTCATCACAATTGGCTGCGAAATTAGGTGTACCAGTACAGAATGTAAAAAATGTAATCATTTGGGGCAGCATGGCTGTTGACAACATGCCATTGCCCCAGCCCGCTGATATTCCCGAAATTAAACTTTTCGGAAGATGGAGTTGTTACGAYGTTCAAGTGTCYGACATGTCTCTKCAGGATTACATCTCTGTTAAAGAAAAGTACGCGAAGTACTTGCCTCACTCCGCTGGAAGGTATGCMCAYAAACGTTTCCGTAAAGCTCAGTGCCCCATTGTTGAGCGTCTGACYAACTCACTTATGATGCACGGCCGCAATAATGGCAAAAAGCTGATGGCTGTCAGGATTGTAAAGCACGCCTTTGAAATTATTCATTTGCTCACTGGTGAGAACCCTCTGCAAGTTCTWGTGACAGCCATTATCAACTCTGGKCCCCGTGAAGACTCYACTAGGATTGGTCGTGCCGGTACAGTTCGGCGACAGGCTGTTGACGTTTCTCCTCTGCGTCGTGTGAACCAGGCTATCTGGTTATTGTGCACGGGTGCACGTGAAGCTGCATTCCGTAATATCAAGACTATTGCTGAGTGTGTAGCTGATGAACTCATCAACGCAGCTAAGGGTTCATCAAACTCTTATGCCATCAAGAAAAAGGATGAGTTGGAGCGTGGTGCACCGTCAAGACCTGCTGGATGAGGCTGCCCAGTTTTCGCTCTGTCGGTGACGCGTTGAAAGACCGCTTCGATGGCGCTTCTCGGGTCATGATGCCAAACACAGACCTGGAAGTTCCGGCACAACGCAACGACGCCGTACCGCACAGGGTGCCTCGAAGAGACCGATATAGGTTCCAGCTCCGGCCTCATAATCCAGACCATAAATCACCGGGAGCTAAAGATCTTGTCTATTTGGAATCTTCACCAGGATTCTGCGAAAAGAATCCAAGACTAGGTATTCCCGGTACACATGGWCGTGCCTGCAATGACACGAGTATCGGTGTCGACGGCTGCGACCTTATGTGCTGCGGTCGCGGGTATCGGACGGAGACGATGTTCGTTGTGGAGAGGTGCAAC
KN00881_Amurrhyparia_leopardinula        TTGGAAGTTCTATGAAAAGTGTTGGTGAAGTTATGTCAATAGGAAGAAACTTTGAAGAAGCATTTCAGAAAGCATTGAGAATGGTCGATGAAAATGTTAAGGGATTTGACCCAAACATTAAAAAAGTAAACGAAGGTGAACTAAGCGAACCAACCGATAAGCGAATGTTTGTCTTACCTGCAGCTTTAAANGAGGGATATACTGTACATAGACTGTATGAATTGACTAAAATAGATAAATGGTTTTTAGAAAAGTTTAAAAATATCATAGATTATTATGAAACATTAAATATTTTGAAAAAAGTGAAGCAAATTGGATTTTCGGACCAACTGATAGCTGCTGCAGTCAAAAGCACTGAAGTTGCTGTCCGAAAATTGAGGGAAGAATACCAAATTACTCCATCTGTTTANCAAATCNNNNNNNNNNNNNNNNNNNNNNNNNNNNNNNNNNNNNNNNNNNNNNNNNNNNNNNNNNNNNNNNNNNNNNNNNNNNNNNNNNNNNNNNNNNNNNNNNNNNNNNNNNNNNNNNNNNNNNNNNNNNNNNNNNNNNNNNNNNNNNNNNNNNNNNNNNNNNNNNNNNNNNNNNNNNNNNNNNNNNNNNNNNNNNNNNNNNNNNNNNNNNNNNNNNNNNNNNNNNNNNNNNNNNNNNNNNNNNNNNNNNNNNNNNNNNNNNNNNNNNNNNNNNNNNNNNNNNNNNNNNNNNNNNNNNNNNNNNNNNNNNNNNNNNNNNNNNNNNNNNNNNNNNNNNNNGAACATTATATTTTATTTTTGGAATTTGGGCAGGAATAGTAGGAACTTCATTAAGATTGTTAATTCGGGCAGAATTAGGAACCCCAGGATCTTTAATCGGAGATGATCAAATTTATAATACTATTGTCACAGCTCATGCCTTTATTATAATTTTTTTTATAGTTATACCAATTATAATCGGAGGATTTGGTAATTGATTAGTTCCATTAATATTAGGAGCCCCTGATATAGCTTTTCCTCGAATAAATAATATAAGTTTTTGACTTTTACCCCCATCTCTAACTTTATTAATTTCAAGAAGAATTGTAGAAAATGGAGCAGGAACTGGATGAACTGTTTACCCCCCACTTTCATCTAATATTGCTCATGGTGGTAGTTCTGTTGATTTAGCAATTTTTTCCTTACATTTAGCAGGAATTTCCTCAATTTTAGGAGCTATTAATTTTATTACTACAATTATTAATATACGATTAAATAACATATCATTTGATCAAATACCTTTATTTGTATGAGCAGTAGGAATTACAGCCTTTTTACTTCTTCTTTCTCTTCCTGTTTTAGCAGGTGCTATTACTATACTTTTAACAGATCGAAATTTAAATACATCATTTTTTGACCCTGCGGGAGGAGGAGATCCTATTCTTTATCAACACTTATTTTGATTTTTTGGGGTCCCAGAAGTTTATATTTTAATTTTACCTGGATTTGGAATAATTTCTCATATTATTTCCCAAGAAAGAGGAAAAAAAGAAACCTTTGGTTGTTTAGGAATAATTTATGCCATATTAGCTATTGGATTATTAGGATTTATTGTTTGAGCTCATCATATATTTACTGTTGGTATAGATATTGATACTCGAGCATATTTTACCTCAGCAACTATAATTATTGCAGTACCAACAGGAATTAAAATTTTTAGTTGATTAGCAACATTTCATGGAACACAAATTAATTATTCTCCTTCAATTTTATGAAGATTAGGATTTGTATTTTTATTTACTGTAGGAGGATTGACAGGTGTTATTTTATCAAACTCATCAATTGATATCACTTTACATGATACTTACTATGTTGTAGCTCATTTTCATTACGTTCTATCAATAGGAGCTGTATTTGCTATTATAGGAGGATTCATTCATTGGTACCCATTATTTACTGGGCTATCTATAAACTCAATTATATTAAAAATCCAATTCTTTGTAATATTTATTGGTGTTAATTTAACTTTTTTTCCTCAACATTTTTTAGGTTTAGCTGGTATACCTCGTCGATATTCTGATTATCCCGATTCATTTATTTCATGAAATATTATCTCTTCCTTAGGATCATATATTTCTTTAGTAGCAGTAATATTTATATTAATTATTATTTGAGAATCAATAATTAATCAACGAATTGCTTTATTTTCCTTAAATATACCCTCTTCAATTGAATGATATCAAAATTTACCCCCTGCCGAACATTCATATAATGAATACACGTCGACTCCGGCAAGTCCACAACCACTGGTCACTTGATTTACAAATGCGGTGGTATCGACAAGCGTACCATCGAGAAGTTCGAGAAGGAAGCCCAGGAAATGGGTAAGGGTTCCTTCAAATATGCCTGGGTGTTGGACAAACTGAAGGCTGAGCGTGAACGTGGTATCACAATCGATATCGCTTTGTGGAAGTTCGAAACCGGCAAATACTATGTCACCATCATCGACGCCCCTGGACACAGAGATTTCATCAAGAACATGATCACTGGTACCTCACAGGCTGATTGCGCTGTGCTCATCGTCGCTGCTGGTACTGGTGAATTCGAAGCCGGTATCTCCAAGAACGGACAGACCCGTGAGCACGCTCTGCTCGCTTTTACGCTCGGTGTCAAACAGCTCATCGTTGGTGTTAACAAAATGGACTCCACTGAACCTCCCTACAGCGAACCCCGTTTCGAAGAAATCAAGAAGGAAGTGTCCTCATACATCAAGAAAATCGGATACAACCCCGCTGCTGTCGCTTTCGTACCYATTTCTGGATGGCACGGAGACAACATGTTGGAGGCCTCTACCAAAATGCCTTGGTTCAAGGGATGGAATGTTGAGCGCAAGGAAGGCAAGGCTGAAGGTAAGTGCCTCATTGAGGCCCTTGACGCCATCCTGCCCCCAGCTCGCCCCACCGACAAGGCCCTACGTCTTCCCCTTCAAGACGTATACAAAATCGGTGGTATTGGTACGGTGCCCGTAGGCCGTGTTGAAACTGGTATCCTTAAACCTGGTACCATTGTMGTCTTCGCACCTGCCAACATCACCACTGAAGTCAAGTCTGTGGAGATGCACCACGAAGCTCTCCAAGAAGCCGTACCTGGAGACAATGTTGGTTTCAACGTAAAGAACGTGTCAGTCAAAGAATTGCGTCGTGGTTACGTCGCTGGCGACTCCAAGAACAACCCACCCAAGGGCGCTGCTGACTTCACTGCACAGGTCATTGTACTCAACCACCCCGGTCAAATTTCAAACGGTTACACACCAGTTTTGGATTGCCACACAGCTCACATTGCCTGCAAATTCGCCGAAATCAAAGAGAAAGTCGACCGTCGTACTGGTAAATCTACTGAAGATAACCCTAAATCTATCAAATCTGGTGATGCCGCCATTGTCAACCTGGTACCTTCCAAGCCTCTCTGTGTAGAGTCCTTCCAGGAATTCCCTCCCCTCGGACGTTTCGCTGTGCGTNNNNNNNNNNNNNNNNNNNNNNNNNNNNNNNNNNNNNNNNNNNNNNNNNNNNNNNNNNNNNNNNNNNNNNNNNNNNNNNNNNNNNNNNNNNNNNNNNNNNNNNNNNNNNNNNNNNNNNNNNNNNNNNNNNNNNNNNNNNNNNNNNNNNNNNNNNNNNNNNNNNNNNNNNNNNNNNNNNNNNNNNNNNNNNNNNNNNNNNNNNNNNNNNNNNNNNNNNNNNNNNNNNNNNNNNNNNNNNNNNNNNNNNNNNNNNNNNNNNNNNNNNNNNNNNNNNNNNNNNNNNNNNNNNNNNNNNNNNNNNNNNNNNNNNNNNNNNNNNNNNNNNNNNNNNNNNNNNNNNNNNNNNNNNNNNNNNNNNNNNNNNNNNNNNNNNNNNNNNNNNNNNNNNNNNNNNNNNNNNNNNNNNNNNNNNNNNNNNNNNNNNNNNNNNNNNNNNNNNNNNNNNNNNNNNNNNNNNNNNNNNNNNNNNNNNNNNNNNNNNNNNNNNNNNNNNNNNNNNNNNNNNNNNNNNNNNNNNNNNNNNNNNNNNNNAATTCAAGCTCAAGAAAATGTGGAAGAGTCCTAATGGAACCATCCGTAACATTCTTGGAGGTACGGTCTTCAGGGAAGCCATTATCTGCAAGAACATTCCTCGTCTCGTAACTGGCTGGGACAAACCCATCATTATTGGTCGTCATGCTCACGCCGATCAATATAAAGCAACAGACTTTGTTGTGCCTGGTGCTGGCACTCTCGAAATCATTTTCAAGCCCGCTTCTGGAGAGCCCGTTATCAAGCATGTTGTTAATGAGTACAAAGGCCCTGGAGTCGCTATTGGTATGTTCAACACTGACGCATCTATCATTGACTTTGCTCACTCGTCGTTCAAATACGCTCTTGAAAGGAAATATCCCCTCTACCTCAGTACCAAAAACACAATTCTTAAGAAATACGACGGcCTTGaAgGTGTGGTTATGGAGCTGGCTGATTGTGCCTTACCTCTGCTTGCTGGTGTCTTGCCTASTTGCAAACCTGAGGAAGCATTCAAAGATGTTGCTGCAGCATTCTTAGTAGGAGCCATGCCCAGGAAAGAAGGCATGGAAAGAAAAGACCTCTTGGCTGCGAATGTTCGTATTTTCAAAGAACAAGGTCAAGCTTTAGATAAAGTAGCACGTAAGGATGTTAAAGTACTAGTTGTAGGCAATCCTGCTAACACCAATGCTCTGATTTGTTCTAAGTACGCTCCGTCTATTCCGAAAGAAAATTTTACTGCCATGACCCGTCTTGACCAAAACCGTGCCTCATCACAGTTGGCTGCGAAATTAGGTGTACCAGTACAGAATGTRAAGAATGTGATCATTTGGGGCAGCATGGCTGTTGACAGCATGCCATTGCCCCAGCCCGCTGACATTCCCGAAATCAAACTTTTCGGAAGATGGAGTTGTTACGACGTCCAAGTGTCTGATATGTCCCTGCAGGATTATATCTCTGTCAAAGAAAAGTATGCGAAATACTTGCCTCACTCCGCTGGAAGGTATGCACACAAACGTTTCCGTAAAGCTCAGTGCCCTATTGTTGARCGTTTGACCAACTCACTTATGATGCACGGCCGCAACAATGGCAAAAAGCTGATGGCTGTCAGGATTGTAAAGCACGCCTTTGAAATTATTCACTTGCTCACTGGTGAGAACCCTCTGCAAGTTCTTGTGACAGCCATCATCAACTCTGGCCCTCGTGAAGACTCAACTAGGATCGGTCGTGCCGGTACAGTTAGGCGTCAAGCTGTTGACGTTTCTCCTCTGCGTCGTGTGAACCAGGCTATCTGGTTATTGTGCACGGGCGCACGTGAAGCTGCTTTCCGTAACATCAAGACTATCGCTGAGTGTGTAGCTGATGAACTCATCAACGCTGCTAAGGGTTCATCAAACTCTTATGCTATCAAGAAGAAGGATGAGTTGGAGCGTGNNNNNNNNNNNNNNNNNNNNNNNNNNNNNNNNNNNNNNNNNNNNNNNNNNNNNNNNNNNNNNNNNNNNNNNNNNNNNNNNNNNNNNNNNNNNNNNNNNNNNNNNNNNNNNNNNNNNNNNNNNNNNNNNNNNNNNNNNNNNNNNNNNNNNNNNNNNNNNNNNNNNNNNNNNNNNNNNNNNNNNNNNNNNNNNNNNNNNNNNNNNNNNNNNNNNNNNNNNNNNNNNNNNNNNNNNNNNNNNNNNNNNNNNNNNNNNNNNNNNNNNNNNNNNNNNNNNNNNNNNNNNNNNNNNNNNNNNNNNNNNNNNNNNNNNNNNNNNNNNNNNNNNNNNNNNNNNNNNNNNNNNNNNNNNNNNNNNNNNNNNNNNNNNNNNNNNNNNNNNNNNNNNNNNNNNNNNNNNNN
KN00880_Micrarctia_trigona               NNNNNNNNNNNNNNNNNNNNNNNNNNNNNNNNNNNNNNNNNNNNNNNNNNNNNNNNNNNNNNNNNNNNNNNNNNNNNNNNNNNNNNNNNNNNNNNNNNNNNNNNNNNNNNNNNNNNNNNNNNNNNNNNNNNNNNNNNNNNNNNNNNNNNNNNNNNNNNNNNNNNNNNNNNNNNNNNNNNNNNNNNNNNNNNNNNNNNNNNNNNNNNNNNNNNNNNNNNNNNNNNNNNNNNNNNNNNNNNNNNNNNNNNNNNNNNNNNNNNNNNNNNNNNNNNNNNNNNNNNNNNNNNNNNNNNNNNNNNNNNNNNNNNNNNNNNNNNNNNNNNNNNNNNNNNNNNNNNNNNNNNNNNNNNNNNNNNNNNNNNNNNNNNNNNNNNNNNNNNNNNNNNNNNNNNNNNNNNNNNNNNNNNNNNNNNNNNNNNNNNNNNNNNNNNNNNNNNNNNNNNNNNNNNNNNNNNNNNNNNNNNNNNNNNNNNNNNNNNNNNNNNNNNNNNNNNNNNNNNNNNNNNNNNNNNNNNNNNNNNNNNNNNNNNNNNNNNNNNNNNNNNNNNNNNNNNNNNNNNNNNNNNNNNNNNNNNNNNNNNNNNNNNNNNNNNNNNNNNNNNNNNNNNNNNNNNNNNNNNNNNNNNNNNNNNNNNNNNNNNNNNNNNNNNNNNNNNNNNNNNNNNNNNNNNNNNNNNNNNNNNNNNNNNNNNNNNNNNNNNNNNNNNNNNNNNNNNNNNNNNNNNNNNNNNNNNNNNNNNNNNNNNNNNGAACATTATATTTTATTTTTGGAATTTGAGCAAGAATAATAGGAACTTCCTTAAGATTATTAATTCGAGCTGAATTAGGGAATCCTGGTTCTTTAATTGGAGATGATCAAATCTATAATACTATTGTAACAGCCCATGCTTTTATTATAATTTTTTTTATAGTTATACCTATTATAATTGGAGGATTTGGTAATTGATTAATTCCTTTAATATTAGGGGCTCCTGATATAGCTTTCCCCCGAATAAATAATATAAGTTTTTGACTTTTACCCCCATCATTAACTCTATTAATTTCAAGAAGAATTGTAGAAAATGGAGCAGGAACAGGATGAACAGTTTACCCCCCACTTTCATCTAATATTGCTCATAGAGGTAGATCTATTGATATAACTATTTTCTCCCTACATTTAGCAGGAATTTCTTCAATTTTAGGAGCTATTAATTTTATTACTACAATTATTAATATACGATTAAATAATTTATCATTTGATCAAATATCATTATTTATCTGATCAGTGGGAATTACAGCTTTTTTATTACTTCTTTCTCTTCCCGTTTTAGCTGGAGCAATTACTATATTACTAACAGATCGAAATTTAAATACATCATTTTTTGACCCCGCTGGAGGGGGAGATCCTATTCTTTATCAACATTTATTTTGATTTTTTGGNNNTCCAGAAGTTTATATTTTAATTCTGCCAGGATTTGGTATAATTTCTCATATTATTTCCCAAGAAAGAGGAAAAAAAGAAACTTTTGGTTGTTTAGGAATAATTTATGCTATATTAGCTATTGGATTATTAGGATTTATTGTTTGAGCACATCATATATTTACTGTAGGAATAGATATTGATACGCGAGCATATTTTACATCAGCAACTATAATTATTGCAGTTCCTACCGGAATTAAAATTTTTAGTTGATTAGCAACTTTACATGGAACTCAAATTAACTATTCACCCTCAATTTTATGAAGATTAGGATTTGTATTTTTATTTACTGTAGGAGGATTAACAGGTGTAATTTTATCTAATTCATCAATTGATATTACTTTACATGATACTTATTATGTTGTAGCTCATTTTCATTATGTTCTCTCAATAGGAGCTGTATTTACTATTATAGGAGGATTTATTCATTGATATCCATTATTTACTGGGTTATTTATAAATCCATTTTTATTGAAAATTCAATTTTTTGTTATATTTATTGGTGTAAATTTAACTTTTTTCCCACAACATTTTTTAGGATTAGCTGGAATACCTCGTCGTTATTCTGACTACCCAGATTGTTATATTTCTTGAAATATTATTTCTTCTTTAGGTTCATATATTTCATTATTAGCGGTTATATTTATATTAATTATCATATGAGAATCAATAATTAATCAACGAATTGCTTTATTCCCATTAAATATGTCCTCTTCAATTGAATGATATCAAAATTTACCTCCTGCTGAACATTCATATAATGAACACACGTCGACTCCGGCAAGTCCACAACAACTGGCCACTTGATTTACAAATGCGGTGGTATCGACAAGCGTACCATCGAAAAGTTCGAGAAGGAAGCCCAGGAAATGGGTAAGGGCTCCTTCAAATACGCCTGGGTGTTGGACAAATTGAAGGCTGAGCGTGAACGTGGTATCACAATCGATATCGCTTTGTGGAAGTTCGAGACCGGCAAATACTATGTCACCATCATCGACGCCCCTGGACACAGAGATTTTATCAAGAACATGATCACTGGTACCTCGCAGGCCGATTGTGCTGTGCTCATCGTCGCTGCTGGTACTGGTGAATTCGAAGCAGGTATCTCCAAGAACGGACAGACCCGTGAGCACGCTCTGCTCGCTTTCACGCTCGGTGTCAAGCAACTCATCGTTGGTGTGAACAAAATGGACTCCACTGAGCCTCCATACAGCGAGCCCCGTTTCGAAGAAATCAAAAAAGAAGTGTCCTCTTACATCAAAAAGATCGGATACAACCCCGCTGCTGTCGCTTTCGTACCCATTTCTGGATGGCACGGAGACAACATGTTGGAGCCCTCTACCAAAATGCCTTGGTTCAAGGGATGGATGGTTGAGCGCAAGGAAGGCAAGGCTGAAGGTAAGTGCCTCATCGAGGCCCTTGACGCCATCCTGCCCCCTGCTCGTCCCACCGACAAGGCCCTGCGTCTTCCCCTTCAGGACGTCTACAAAATAGGCGGTATTGGTACAGTGCCCGTAGGCCGTGTTGAAACTGGTATCCTTAAACCTGGTACCATCGTCGTCTTCGCACCTGCCAACATCACCACTGAAGTTAAGTCTGTAGAGATGCACCACGAAGCTCTCCAAGAGGCCGTACCTGGAGACAATGTTGGTTTCAACGTAAAGAACGTATCAGTCAAAGAATTGCGTCGTGGTTACGTCGCTGGCGACTCCAAGAACAACCCACCCAAGGGCGCTGCTGACTTCACCGCACAGGTCATTGTACTCAACCACCCTGGTCAAATCTCAAACGGTTACACACCTGTTTTGGATTGTCACACGGCTCACATTGCCTGTAAATTCGCCGAAATTAAAGAAAAAGTCGACCGTCGTACTGGCAAATCAACTGAAGATAACCCTAAATCCATTAAATCTGGAGATGCTGCCATTGTCAACCTGGTTCCTTCCAAACCTCTTTGTGTAGAGTCCTTCCAGGAATTCCCTCCCCTCGGACGTTTCGCTGTGCGTNNNNNNNNNNNNNNNNNNNNNNNNNNNNNNNNNNNNNNNNNNNNNNNNNNNNNNNNNNNNNNNNNNNNNNNNNNNNNNNNNNNNNNNNNNNNNNNNNNNNNNNNNNNNNNNNNNNNNNNNNNNNNNNNNNNNNNNNNNNNNNNNNNNNNNNNNNNNNNNNNNNNNNNNNNNNNNNNNNNNNNNNNNNNNNNNNNNNNNNNNNNNNNNNNNNNNNNNNNNNNNNNNNNNNNNNNNNNNNNNNNNNNNNNNNNNNNNNNNNNNNNNNNNNNNNNNNNNNNNNNNNNNNNNNNNNNNNNNNNNNNNNNNNNNNNNNNNNNNNNNNNNNNNNNNNNNNNNNNNNNNNNNNNNNNNNNNNNNNNNNNNNNNNNNNNNNNNNNNNNNNNNNNNNNNNNNNNNNNNNNNNNNNNNNNNNNNNNNNNNNNNNNNNNNNNNNNNNNNNNNNNNNNNNNNNNNNNNNNNNNNNNNNNNNNNNNNNNNNNNNNNNNNNNNNNNNNNNNNNNNNTATTACGCCTGATGAGAAGAGAGTTGAAGAATTTAAGCTGAAGAAGATGTGGAAGAGTCCTAATGGGACAATCCGTAATATTCTTGGAGGTACAGTCTTCAGGGAAGCCATTATCTGCAAGAACATTCCCCGTCTTGTAACTGGCTGGGACAAGCCTATTATTATTGGTCGTCATGCTCACGCTGATCAATATAAAGCAACTGACTTTGTTGTACCTGGTGCTGGCACACTTGAAATCATTTTCAAGCCCGCCTCAGGAGACCCTGTTATCAAACATGTTGTTAATGAGTACAAAGGTCCCGGAGTCGCTATTGGCATGTTTAACACTGACGCATCTATCATTGACTTCGCTCACTCGTCGTTCAAGTATGCTCTTGACAGGAAGTATCCCCTCTACCTCAGTACCAAGAATACTATTCTTAAGAAATACGATGGcCTCGaAgGTGTGGTTATGGAGTTGGCCGATTGTGCCTTACCCCTACTTGCCGGTGTCTTGCCTACTTGCAAACCTGAGGAAGCCTTCAAAGATGTTGCTGCTGCGTTTTTAGTTGGAGCCATGCCCAGGAAAGAAGGCATGGAAAGGAAAGACCTCTTGGCTGCAAATGTTCGTATCTTCAAAGAGCAAGGTCAAGCTTTAGACAAAGTAGCACGTAAGGATGTCAAAGTTCTAGTTGTTGGCAATCCTGCTAACACCAATGCTCTCATTTGTTCTAAGTATGCTCCATCTATTCCAAAAGAAAATTTCACTGCTATGACTCGTCTTGACCAAAACCGTGCCTCATCACAATTGGCTGCGAAATTAGGTGTACCAGTGCAGAATGTAAAAAATGTAATCATTTGGGGCAGCATGGCTGTTGACAACATGCCATTGCCTCAGGCCGCCGATATACCAGAAATTAAACTTTTCGGAAGATGGAGTTGTTACGACGTTCAAGTGTCCGACATGTCTCTTCAGGATTACATCTCTGTTAAAGAAAAGTACGCGAAGTACTTGCCTCACTCCGCTGGAAGGTACGCACACAAACGTTTCCGTAAAGCTCAGTGCCCTATTGTTGAGCGTCTGACCAACTCACTTATGATGCACGGCCGCAATAATGGCAAAAAGCTGATGGCTGTCAGGATTGTTAAGCACGCCTTTGAAATTATTCATTTGCTCACTGGTGAGAACCCTCTGCAAGTTCTTGTGACAGCCATCATCAACTCTGGTCCCCGTGAAGACTCAACTAGGATTGGTCGTGCTGGTACAGTTCGGCGACAGGCTGTTGACGTGTCTCCTCTGCGTCGTGTGAACCAGGCTATCTGGTTATTGTGCACGGGTGCACGTGAAGCTGCATTCCGTAACATCAAGACTATTGCTGAGTGTGTAGCTGATGAACTCATCAACGCAGCTAAGGGTTCATCAAACTCTTATGCCATCAAGAAAAAGGATGAGTTGGAGCGTGGTGCACCGTCaAGACCTGCTGGATGAGGCTGCCCAGTTTTCGCTCTGTTGGTGACGCATTGAAGGACCGCTTCGATGGCGCTTCTCGGGTCATGATGCCAAACACAGACCTGGAAGTTCCGGCACAACGGAACGACGCGGTACCGCACAGGGTGCCTCGAAGAGACAGATATAGGTTCCAGCTCCGGCCTCATAATCCAGACCATAAATCACCGGGAGCTAAAGATCTTGTCTATTTGGAATCTTCACCAGGATTCTGCGAAAAGAATCCAAGACTAGGTATACCCGGTACACATGGGCGTGCCTGCAATGACACGAGTATCGGTGTCGACGGCTGCGATCTTATGTGCTGCGGTCGAGGGTATCGGACGGATACGATGTTCGTTGTGGAGAGGTGCAAC
KN00862_Arctia_tigrina                   NNNNNNNNNNNNNNNNNNNNNNNNNNNNNNNNNNNNNNNNNNNNNNNNNNNNNNNNNNNNNNNNNNNNNNNNNNNNNNNNNNNNNNNNNNNNNNNNNNNNNNNNNNNNNNNNNNNNNNNNNNNNNNNNNNNNNNNNNNNNNNNNNNNNNNNNNNNNNNNNNNNNNNNNNNNNNNNNNNNNNNNNNNNNNNNNNNNNNNNNNNNNNNNNNNNNNNNNNNNNNNNNNNNNNNNNNNNNNNNNNNNNNNNNNNNNNNNNNNNNNNNNNNNNNNNNNNNNNNNNNNNNNNNNNNNNNNNNNNNNNNNNNNNNNNNNNNNNNNNNNNNNNNNNNNNNNNNNNNNNNNNNNNNNNNNNNNNNNNNNNNNNNNNNNNNNNNNNNNNNNNNNNNNNNNNNNNNNNNNNNNNNNNNNNNNNNNNNNNNNNNNNNNNNNNNNNNNNNNNNNNNNNNNNNNNNNNNNNNNNNNNNNNNNNNNNNNNNNNNNNNNNNNNNNNNNNNNNNNNNNNNNNNNNNNNNNNNNNNNNNNNNNNNNNNNNNNNNNNNNNNNNNNNNNNNNNNNNNNNNNNNNNNNNNNNNNNNNNNNNNNNNNNNNNNNNNNNNNNNNNNNNNNNNNNNNNNNNNNNNNNNNNNNNNNNNNNNNNNNNNNNNNNNNNNNNNNNNNNNNNNNNNNNNNNNNNNNNNNNNNNNNNNNNNNNNNNNNNNNNNNNNNNNNNNNNNNNNNNNNNNNNNNNNNNNNNNNNNNNNNNNNNNNNNGAACATTATATTTTATTTTTGGAATTTGAGCAGGAATAGTAGGAACCTCCTTAAGATTATTAATTCGAGCTGAATTAGGAAATCCAGGATCTTTAATTGGTGATGATCAAATTTATAACACTATTGTAACAGCTCATGCTTTTATTATAATTTTTTTTATAGTTATACCAATTATAATTGGAGGATTTGGTAATTGATTAGTACCTTTAATATTAGGAGCCCCTGACATAGCTTTCCCCCGAATAAATAATATAAGTTTTTGACTTTTACCCCCATCATTAACTTTATTAATCTCAAGAAGAATTGTAGAAAATGGAGCAGGAACAGGATGAACAGTTTATCCCCCTCTCTCCTCTAACATTGCCCATGGTGGAAGATCTGTTGATCTAGCTATTTTTTCTTTACATTTAGCTGGAATTTCTTCAATTTTAGGAGCTATTAACTTTATTACTACAATTATTAATATACGATTAAATAACTTATCATTTGATCAAATACCTTTATTTGTTTGAGCAGTAGGAATTACAGCTTTCTTATTACTTCTCTCCCTTCCTGTTTTAGCTGGAGCTATTACTATATTATTAACAGATCGAAATTTAAATACATCATTTTTTGATCCAGCAGGAGGAGGGGATCCTATTCTTTATCAACATTTATTTTGATTTTTTGNGGMTCCAGAAGTTTATATTTTAATTTTACCAGGATTTGGAATAATTTCTCATATTATTTNNNNNNNNNGAGGAAAAAAAGAAACCTTTGGTTGTTTAGGTATAATTTATGCTATATTAGCTATTGGGTTATTAGGATTCATTGTTTGAGCTCATCATATATTTACCGTAGGAATAGATATTGACACACGAGCATATTTTACTTCAGCAACTATAATTATTGCTGTACCTACTGGAATTAAAATTTTCAGTTGATTAGCAACCTTCCATGGAACTCAAATTAATTACTCTCCTTCAATTTTATGAAGTTTAGGATTTGTATTTTTATTTACTGTTGGAGGTTTAACGGGTGTAATTCTATCTAATTCATCTATTGATATCACTTTACATGACACTTATTATGTAGTAGCCCATTTTCATTATGTTTTATCAATAGGAGCTGTATTTGCTATTATAGGAGGATTTATTCATTGATACCCATTATTCACTGGATTATCTATAAACCCATTTTTACTAAAAATTCAATTTTTTGTTATATTTATTGGTGTAAATTTAACCTTTTTCCCCCAACATTTTTTAGGTTTAGCTGGAATACCTCGTCGTTATTCAGATTACCCTGATTCTTATATTTCTTGAAATATTATTTCCTCTTTAGGTTCCTATATTTCATTATTAGCAGTTATATTTATATTAATTATTATTTGAGAATCAATAATTAATCAACGAATTGCATTATTCCCATTAAATATACCTACCTCAATTGAATGGGATCAAAATTTACCCCCTGCTGAACATTCATATAATGAACACACGTCGACTCCGGCAAGTCCACAACCACCGGCCACWTGATTTACAAATGCGGTGGTATCGACAAGCGTACCATCGAAAAGTTCGAGAAGGAGGCCCAGGAAATGGGTAAGGGTTCCTTCAAATACGCCTGGGTTTTGGACAAATTGAAGGCTGAGCGTGAACGTGGTATCACAATCGATATTGCTTTGTGGAAGTTCGAGACCGGCAAATACTATGTCACCATCATCGACGCCCCTGGACACAGAGATTTCATCAAGAACATGATCACTGGTACCTCGCAGGCCGATTGTGCTGTACTCATTGTCGCTGCTGGTACTGGTGAATTCGAAGCTGGYATCTCTAAGAATGGACAGACCCGTGAGCACGCTCTGCTCGCTTTCACGCTCGGTGTCAAGCAACTCATCGTTGGAGTGAACAAAATGGACTCCACAGAGCCTCCCTACAGCGAGCCCCGTTTCGAAGAAATCAAAAAAGAAGTGTCCTCTTACATCAAAAAAATCGGATACAACCCCGCTGCTGTCGCTTTCGTACCCATTTCTNNNNNNNNNGGAGACAACATGTTGGAGGCCTCTACCAAAATGCCTTGGTTCAAGGGATGGAATGTTGAGCGCAAAGAAGGCAAGGCTGAAGGTAAGTGCCTCATCGAGGCCCTCGACGCCATCCTACCCCCTGCTCGCCCCACCGACAAAGCCCTGCGTCTTCCCCTTCAAGACGTCTACAAAATCGGTGGTATTGGTACAGTGCCCGTAGGCCGTGTTGAAACTGGTATCCTTAAACCTGGTACCATCGTCGKCTTCGCACYTGCCAACATCACCACTGAAGTTAAGTCTGTGGAGATGCACCACGAAGCTCTCCAGGAAGCCGTACCCGGAGACAATGTTGGTTTCAACGTAAAGAACGTATCGGTCAAAGAATTGMGTCGTGGTTACGTCGCTGGCGACTCCWAGAACAACCCACCCAAAGGCGCTGCTGACTTCACCGCACAGGTCATTGTAYTYMACCACCCTGGTCAAATCTCAAATGGNTACACACCAGTTTTGGATTGYCACACAGTTCACATTGCCTGTMAATTCGYCGAWATTAWAGAAAAAGTCGACCGTCGYAYTGGTMAAYCTACTGAASATAACCCTAAATCCATCAAATYTGGAGATGYTGCCATTGTTMACCTGGTTCCTTCCAWGTCTYTTTGTGTMKAGTCTTTCCWGSAMTTCCCTCYCCTTGKACGTTNNGCTGTGCGTNNNNNNNNNNNNNNNNNNNNNNNNNNNNNNNNNNNNNNNNNNNNNNNNNNNNNNNNNNNNNNNNNNNNNNNNNNNNNNNNNNNNNNNNNNNNNNNNNNNNNNNNNNNNNNNNNNNNNNNNNNNNNNNNNNNNNNNNNNNNNNNNNNNNNNNNNNNNNNNNNNNNNNNNNNNNNNNNNNNNNNNNNNNNNNNNNNNNNNNNNNNNNNNNNNNNNNNNNNNNNNNNNNNNNNNNNNNNNNNNNNNNNNNNNNNNNNNNNNNNNNNNNNNNNNNNNNNNNNNNNNNNNNNNNNNNNNNNNNNNNNNNNNNNNNNNNNNNNNNNNNNNNNNNNNNNNNNNNNNNNNNNNNNNNNNNNNNNNNNNNNNNNNNNNNNNNNNNNNNNNNNNNNNNNNNNNNNNNNNNNNNNNNNNNNNNNNNNNNNNNNNNNNNNNNNNNNNNNNNNNNNNNNNNNNNNNNNNNNNNNNNNNNNNNNNNNNNNNNNNNNNNNNNNNNNNNNNNNNNNACTATTACGCCTGACGAGAAGAGAGTTGAAGAATTTAAGCTCAAGAAGATGTGGAAGAGTCCTAATGGGACAATCCGTAACATTCTTGGAGGTACAGTATTCAGGGAAGCCATTATCTGCAAGAATATTCCCCGTCTTGTAACTGGCTGGGACAAGCCTATTATTATTGGTCGCCATGCCCACGCTGATCAATATAAAGCAACTGACTTTGTTGTACCTGGTGCTGGCACACTTGAAATAATTTTCAAGCCTGCGTCAGGAGACCCCGTTATCAAACATGTTGTTAATGAGTACAAAGGCCCCGGAGTCGCTATTGGCATGTTCAACACTGACGCATCTATCATTGACTTCGCTCACTCGTCGTTCAAGTACGCTCTTGAGAGGAAGTATCCCCTCTACCTCAGTACCAAGAATACTATTCTTAAGAAATACGATGGTCTTGaAGGTGTGGTaATGGAGCTGGCCGATTGCGCCTTACCCCTGCTTGCCGGTGTCTTGCCTACTTGCAAACCTGAGGAGGCCTTCAAGGATGTTGCTGCTGCATTTTTAGTTGGAGCCATGCCCAGGAAAGAAGGCATGGAAAGGAAAGACCTCTTGGCTGCAAATGTTCGTATTTTCAAAGAACAAGGTCAAGCTTTAGACAAAGTAGCACGTAAGGATGTCAAAGTTCTAGTTGTTGGCAATCCAGCTAACACCAATGCTCTTATTTGTTCCAAGTATGCTCCATCTATTCCAAAAGAAAATTTCACTGCTATGACTCGTCTTGACCAAAACCGTGCCTCATCACAATTGGCTGCGAAATTAGGTGTACCAGTACAGAATGTGAAAAATGTAATCATTTGGGGCAGCATGGCTGTTGACACCATGCCATTGCCCCAACCCGCCGATATTCCCGAAATTAAACTTTTCGGAAGATGGAGTTGTTACGACGTTCAAGTGTCCGACATGTCTCTTCAAGATTACATCTCTGTTAAAGAAAAGTACGCGAAGTACTTGCCTCACTCCGCTGGAAGGTATGCACACAAACGTTTCCGTAAAGCTCAGTGCCCTATTGTTGAACGTCTGACCAACTCGCTTATGATGCACGGCCGCAATAATGGTAAGAAGCTGATGGCCGTCAGGATTGTGAAGCACGCCTTTGAAATTATTCATTTGCTCACTGGTGAGAACCCTCTGCAAGTTCTTGTGACAGCCATCATCAACTCTGGTCCCCGCGAAGACTCAACTAGGATTGGCCGTGCTGGTACAGTTCGGCGACAGGCTGTTGACGTTTCTCCTCTGCGTCGTGTGAACCAGGCTATCTGGTTATTGTGCACGGGTGCACGTGAAGCTGCATTCCGTAACATCAAGACTATTGCTGAGTGTGTAGCTGATGAACTCATCAACGCAGCTAAGGGTTCATCWAACTCTTATGCCATCAAGAAAAAGGATGAGTTGGAGCGTGGTGCACCGTCaAGACCTGCTGGATGAGGCTGCCCAGTTTTCGCTCTGTCGGTGACGCGTTGAAAGACCGCTTCGATGGCGCTTCTCGGGTCATGATGCCAAACACAGACCTGGAAATTCCGGCACAACGCAACGACGCAGTACCGCACAGGGTGCCTCGAAGAGACAGATATAGGTTCCAACTGCGGCCTCATAATCCAGACCATAAATCACCGGGAGCTAAAGATCTTGTCTATTTGGAATCTTCACCAGGATTCTGCGAAAAGAATCCAAGACTAGGTATTCCTGGTACACATGGGCGTGCCTGCAATGACACGAGTATCGGTGTCGATGGCTGCGACCTTATGTGCTGCGGTCGAGGGTATCGTACGGAGACGATGTTCGTCGTGGAGAGGTGCAAC
KN00867_Platarctia_souliei               NNNNNNNNNNNNNNNNNNNNNNNNNNNNNNNNNNNNNNNNNNNNNNNNNNNNNNNNNNNNNNNNNNNNNNNNNNNNNNNNNNNNNNNNNNNNNNNNNNNNNNNNNNNNNNNNNNNNNNNNNNNNNNNNNNNNNNNNNNNNNNNNNNNNNNNNNNNNNNNNNNNNNNNNNNNNNNNNNNNNNNNNNNNNNNNNNNNNNNNNNNNNNNNNNNNNNNNNNNNNNNNNNNNNNNNNNNNNNNNNNNNNNNNNNNNNNNNNNNNNNNNNNNNNNNNNNNNNNNNNNNNNNNNNNNNNNNNNNNNNNNNNNNNNNNNNNNNNNNNNNNNNNNNNNNNNNNNNNNNNNNNNNNNNNNNNNNNNNNNNNNNNNNNNNNNNNNNNNNNNNNNNNNNNNNNNNNNNNNNNNNNNNNNNNNNNNNNNNNNNNNNNNNNNNNNNNNNNNNNNNNNNNNNNNNNNNNNNNNNNNNNNNNNNNNNNNNNNNNNNNNNNNNNNNNNNNNNNNNNNNNNNNNNNNNNNNNNNNNNNNNNNNNNNNNNNNNNNNNNNNNNNNNNNNNNNNNNNNNNNNNNNNNNNNNNNNNNNNNNNNNNNNNNNNNNNNNNNNNNNNNNNNNNNNNNNNNNNNNNNNNNNNNNNNNNNNNNNNNNNNNNNNNNNNNNNNNNNNNNNNNNNNNNNNNNNNNNNNNNNNNNNNNNNNNNNNNNNNNNNNNNNNNNNNNNNNNNNNNNNNNNNNNNNNNNNNNNNNNNNNNNNNNNNNGAACATTATATTTTATTTTTGGAATTTGAGCAGGAATAGTAGGAACTTCTTTAAGATTATTAATTCGAGCTGAATTAGGAAATCCTGGATCTTTAATTGGAGATGATCAAATTTATAATACTATTGTAACAGCACATGCTTTTATTATAATTTTTTTTATAGTTATACCTATTATAATTGGAGGATTTGGTAATTGATTAATTCCTTTAATATTAGGAGCTCCCGATATAGCTTTCCCCCGAATAAATAATATAAGTTTTTGACTCTTGCCCCCATCATTAACTTTATTAATTTCAAGAAGAATCGTAGAAAATGGAGCAGGTACAGGATGAACAGTTTACCCCCCACTTTCTTCTAATATAGCTCACAGAGGAAGATCTGTTGATTTAGCTATTTTCTCTTTACATTTAGCAGGAATTTCTTCAATTTTAGGTGCTATTAATTTTATTACTACAATTATTAATATACGATTAAATAATTTATCATTTGATCAAATACCTTTATTTATTTGAGCAGTAGGAATTACAGCTTTCTTATTACTTCTCTCACTTCCTGTTTTAGCTGGAGCTATTACAATATTATTAACAGATCGAAATTTAAATACATCATTTTTTGACCCTGCTGGAGGGGGAGATCCTATTCTTTATCAACATCTATTTTGATTTTTTKNNNNNNNNNNNNNNNNNNNNNNNNNNNNNNNNNNNNNNNNNNNNNNNNNNCATATTATTTCACAAGAAAGAGGAAAAAAAGAAACTTTTGGTTGTTTAGGAATAATTTACGCTATATTAGCTATCGGATTATTAGGATTTATTGTTTGAGCACACCATATATTTACTGTAGGTATAGATATTGATACACGAGCATATTTTACTTCAGCAACTATAATTATTGCTGTTCCTACTGGAATTAAAATTTTTAGTTGATTAGCAACTTTCCATGGAACTCAAATTAATTATTCACCTTCAATTTTATGAAGATTAGGATTTGTATTTTTATTTACCGTAGGAGGATTAACAGGTGTAATCTTATCTAATTCATCAATTGATATTACTTTACATGATACTTATTATGTTGTAGCTCATTTTCATTATGTTCTTTCAATAGGAGCTGTATTTGCTATTATAGGAGGATTTATTCACTGATACCCATTATTTACTGGATTATCTATAAATCCATTCTTATTAAAAATTCAATTCTTCATTATATTTATTGGTGTAAATTTAACTTTTTTCCCCCAACATTTTCTAGGGTTAGCTGGTATACCTCGTCGTTACTCTGATTATCCAGACTCTTATATTTCTTGAAATATTATCTCCTCATTAGGTTCATATATTTCTTTATTAGCAATTATATTTATATTAATTATTATTTGAGAATCAATAATTAATCAACGAATTGCATTATTTACATTAAATATATCCTCTTCAATTGAATGATATCAAAATCTACCTCCAGCTGAACATTCATATAATGAACACACGTCGACTCCGGCAAGTCCACAACCACCGGCCACTTGATTTACAAATGCGGTGGTATTGACAAGCGTACCATCGAAAAGTTCGAGAAGGAAGCCCAGGAAATGGGTAAGGGTTCCTTCAAGTACGCCTGGGTGTTGGACAAATTGAAGGCTGARCGTGAACGTGGTATCACAATCGATATCGCTTTGTGGAAGTTCGAGACCGGCAGATACTATGTCACCATCATCGACGCCCCTGGACACAGAGATTTCATCAAGAACATGATCACTGGTACCTCACAGGCCGATTGTGCTGTACTCATCGTTGCTGCTGGTACTGGTGAATTTGAAGCAGGTATCTCAAAGAACGGACAGACCCGTGAGCACGCTCTGCTCGCTTTCACGCTCGGTGTCAAGCAACTCATCGTTGGTGTAAACAAAATGGACTCCACTGAGCCACCCTACAGYGAGCCCCGTTTCGAAGAAATCAAAAAAGAAGTGTCCTCTTACATCAAAAAGATCGGATACAACCCCGCTGCTGTCGCTTTCGTACCCATTTCTGGATGGNNNNNAGACAACATGTTGGAGCCCTCTACCAAAATGCCTTGGTTCAAGGGATGGATGGTTGAGCGCAAGGAAGGCAAGGCTGAAGGTAAGTGCCTCATCGAGGCCCTTGACGCCATCCTGCCCCCTGCTCGTCCCACCGACAAAGCCCTGCGTCTTCCCCTTCAAGACGTCTACAAAATCGGTGGTATTGGTACAGTGCCCGTAGGCCGTGTTGAAACTGGTATCCTTAAACCTGGTACCATCGTCGTCTTCGCACCTGCCAACATCACCACTGAAGTTAAGTCTGTGGAGATGCACCACGAAGCTCTCCAGGAAGCCGTACCCGGAGACAATGTTGGTTTCAACGTAAAGAACGTATCRGTCAAAGAATTGCGTCGTGGTTACGTCGCTGGCGACTCCAAGAACAACCCACCCAAAGGCGCTGCTGACTTCACCGCACAGGTCATTGTACTCAACCACCCTGGTCAAATCTCTAACGGTTACACACCAGTTTTGGATTGCCACACAGCTCACATTGCCTGTAAATTCGCCGAAATTAAAGAAAAAGTCGACCGTCGTACTGGTAAATCTACTGAAGATAACCCTAAATCCATCAAATCTGGAGATGCTGCCATTGTCAACCTGGTTCCTTCCAAGCCTCTTTGTGTAGAGTCCTTCCAGGAATTCCCTCCCCTTGGACGTTTTGCTGTGCGTNNNNNNNNNNNNNNNNNNNNNNNNNNNNNNNNNNNNNNNNNNNNNNNNNNNNNNNNNNNNNNNNNNNNNNNNNNNNNNNNNNNNNNNNNNNNNNNNNNNNNNNNNNNNNNNNNNNNNNNNNNNNNNNNNNNNNNNNNNNNNNNNNNNNNNNNNNNNNNNNNNNNNNNNNNNNNNNNNNNNNNNNNNNNNNNNNNNNNNNNNNNNNNNNNNNNNNNNNNNNNNNNNNNNNNNNNNNNNNNNNNNNNNNNNNNNNNNNNNNNNNNNNNNNNNNNNNNNNNNNNNNNNNNNNNNNNNNNNNNNNNNNNNNNNNNNNNNNNNNNNNNNNNNNNNNNNNNNNNNNNNNNNNNNNNNNNNNNNNNNNNNNNNNNNNNNNNNNNNNNNNNNNNNNNNNNNNNNNNNNNNNNNNNNNNNNNNNNNNNNNNNNNNNNNNNNNNNNNNNNNNNNNNNNNNNNNNNNNNNNNNNNNNNNNNNNNNNNNNNNNNNNNNNNNNNNNNNNNNCTACTATTACGCCTGATGAGAAGAGAGTTGAAGAATTTAAGCTCAAGAAGATGTGGAAGAGTCCTAATGGGACAATCCGTAACATTCTTGGAGGTACAGTATTCAGGGAAGCCATTATCTGCAAGAACATTCCACGTCTTGTAACTGGCTGGGACAAGCCTATTATTATTGGTCGTCATGCTCACGCTGATCAATATAAAGCAACTGACTTTGTTGTACCTGGTGCTGGCACACTTGAACTCATTTTCACGCCCGCCTCAGGAGACCCCGTTATCAGGCATGTTGTTAATGAGTACAAAGGCCCCGGAGTYGCTATTGGAATGTTCAACACTGACGCATCTATCATTGACTTCGCTCACTCGTCGTTCAAGTACGCACTTGACAGGAAGTATCCCCTCTACCTCAGTACCAAGAATACTATTCTTAAGCAATACGATGGcCTCGaAgGTGTGGTaATGGAGCTGGCCGATTGCGCCTTACCTMTGCTTGCTGGTGTCTTGCCTACTTGCAAACCTGAGGAAGCCTTCAAAGATGTTGCTGCTGCATTTTTAGTTGGAGCCATGCCCAGGAAAGAAGGCATGGAAAGGAAAGACCTCTTGGCTGCAAATGTTCGTATTTTCAAAGAACAAGGTCAAGCTTTAGACAAAGTAGCACGTAAAGATGTCAAAGTACTAGTTGTTGGTAATCCTGCTAACACCAATGCCTTCATTTGTTCCAAGTATGCTCCATCTATTCCAAAAGAAAATTTCACTGCTATGACTCGTCTTGAYCAAAACCGTGCCTCATCACAATTGGCTGCGAAATTRGGTGTACCAGTACAGAATGTAAAAAATGTAATCATTTGGGGCAGCATGGCTGTTGACAGCATGCCATTGCCCCAGCCCGCTGATATTCCCGAAATTAAACTTTTCGGAAGATGGAGTTGTTACGACGTTCAAGTGTCCGACATGTCTCTTCAGGATTACATCTCTGTTAAAGAAAAGTACGCGAAGTACTTGCCTCACTCCGCTGGAAGGTATGCACACAAACGTTTCCGTAAAGCTCAGTGCCCCATTGTTGAGCGTCTGACCAACTCACTTATGATGCACGGCCGCAATAATGGCAAAAAGCTGATGGCTGTCAGGATTGTAAAGCACGCCTTTGAAATTATTCATTTGCTCACTGGTGAGAACCCTCTGCAAGTTCTTGTGACAGCCATTATCAACTCTGGTCCCCGTGAAGACTCCACTAGGATTGGTCGTGCCGGTACAGTTCGGCGACAGGCTGTTGACGTTTCTCCTCTRCGTCGTGTGAACCAGGCTATCTGGTTATTGTGCACGGGTGCACGTGAAGCTGCATTCCGTAATATCAAGACTATTGCTGAGTGTGTAGCTGATGAACTCATCAACGCAGCTAAGGGTTCATCAAACTCTTATGCCATCAAGAAAAAGGATGAGTTGGAGCGTGGTGCACCGTCaAGACCTGCTGGATGAGGCTGCCCAGTTTTCGCTCTGTCGGTGACGCTTTGAAGGACCGCTTCGATGGCGCTTCTCGGGTCATGATGCCAAACACAGACTTGGAAGTTCCGGCACAACGCAACGACGCAGTACCGCACAGGGTGCCTCGAAGAGACAGATATAGGTTCCAGCTCCGGCCTCATAATCCAGACCATAAATCACCGGGAGCTAAAGATCTTGTCTATTTGGAATCTTCACCAGGATTCTGCGAAAAGAATCCAAGACTAGGTATTCCCGGTACACATGGGCGTGCCTGCAATGACACGAGTATCGGTGTCGACGGCTGCGACCTTATGTGCTGCGGTCGAGGGTATCGGACGGAGACGATGTTCGTTGTGGAGAGGTGCAAC
AMSP13GE1_Amata_sp.                      NNNNNNNNNNNNNNNNNNNNNNNNNNNNNNNNNNNNNNNNNNNNNNNNNNNNNNNNNNNNNNNNNNNNNNNNNNNNNNNNNNNNNNNNNNNNNNNNNNNNNNNNNNNNNNNNNNNNNNNNNNNNNNNNNNNNNNNNNNNNNNNNNNNNNNNNNNNNNNNNNNNNNNNNNNNNNNNNNNNNNNNNNNNNNNNNNNNNNNNNNNNNNNNNNNNNNNNNNNNNNNNNNNNNNNNNNNNNNNNNNNNNNNNNNNNNNNNNNNNNNNNNNNNNNNNNNNNNNNNNNNNNNNNNNNNNNNNNNNNNNNNNNNNNNNNNNNNNNNNNNNNNNNNNNNNNNNNNNNNNNNNNNNNNNNNNNNNNNNNNNNNNNNNNNNNNNNNNNNNNNNNNNNNNNNNNNNNNNNNNNNNNNNNNNNNNNNNNNNNNNNNNNNNNNNNNNNNNNNNNNNNNNNNNNNNNNNNNNNNNNNNNNNNNNNNNNNNNNNNNNNNNNNNNNNNNNNNNNNNNNNNNNNNNNNNNNNNNNNNNNNNNNNNNNNNNNNNNNNNNNNNNNNNNNNNNNNNNNNNNNNNNNNNNNNNNNNNNNNNNNNNNNNNNNNNNNNNNNNNNNNNNNNNNNNNNNNNNNNNNNNNNNNNNNNNNNNNNNNNNNNNNNNNNNNNNNNNNNNNNNNNNNNNNNNNNNNNNNNNNNNNNNNNNNNNNNNNNNNNNNNNNNNNNNNNNNNNNNNNNNNNNNNNNNNNNNNNNNNNNNNNNNNNNNGGACATTATATTTTATTTTTGGTATTTGAGCTGGTATAGTAGGAACTTCACTAAGATTATTAATTCGAGCAGAATTAGGTACCCCTGGTTCTTTAATTGGGGATGATCAAATTTATAACACTATTGTTACTGCTCATGCTTTTATTATAATTTTTTTTATAGTTATACCTATTATAATTGGAGGATTTGGTAATTGATTAGTTCCCTTAATATTAGGAGCCCCTGATATAGCTTTTCCCCGTATAAATAATATAAGTTTTTGACTCTTACCCCCTTCTTTAACTCTTTTAATCTCAAGAAGAATTGTAGAAAATGGAGCAGGAACTGGATGAACAGTTTACCCCCCACTTTCATCAAATATTGCTCATAGAGGAAGTTCAGTTGATTTAGCTATTTTTTCATTGCATTTAGCTGGAATTTCCTCAATTTTAGGTGCTATTAATTTTATTACAACAATTATCAATATACGATTAAATAGATTATCTTTTGATCAAATACCTTTATTTGTATGAGCTGTAGGAATTACAGCCTTTTTATTACTACTTTCTTTACCTGTTTTAGCTGGTGCTATCACTATATTACTTACGGATCGTAATCTTAATACATCTTTTTTCGATCCTGCTGGAGGTGGGGATCCAATTCTTTACCAACATTTATTTTGATTTTTTGGNNNNNNNNNNNNNNNNNNNNNNNNNNNNNNNNNNNNNNNNNNNNTTTCTCATATTATTTCCCAAGAAAGAGGGAAAAAAGAAACATTTGGATGTTTAGGAATAATTTATGCTATATTAGCTATCGGATTATTAGGATTTATTGTTTGAGCTCATCATATATTTACAGTAGGAATAGATATTGATACTCGAGCATATTTTACTTCAGCAACTATAATTATTGCTGTCCCTACAGGAATTAAAATCTTTAGTTGATTAGCTACATTTCATGGAACTCAAATTAATTATTCTCCTTCAATTTTATGAAGATTAGGATTTGTTTTTTTATTTACTGTAGGAGGATTAACTGGAGTAATTTTATCTAATTCATCAATTGATGTTACTTTACATGATACTTATTATGTTGTAGCTCACTTTCATTATGTTCTTTCTATAGGAGCCGTATTTGCCATTATAGGAGGATTTATCCATTGATATTCCCTATTTACTGGTTTATATATAAACCCTTTCTTATTAAAAATTCAATTTTTTATTATATTTATTGGAGTAAATTTAACTTTTTTTCCCCAACATTTTTTAGGTTTAGCTGGAATACCTCGACGATATTCTGATTACCCAGATTCATATATTTCTTGAAATATTATTTCCTCTTTAGGTTCTTATATTTCTTTATTAGCAGTTATATTTATATTAATTATTATTTGAGAATCAATAATTAATCAACGAATCGCTCTTTTTTCATTAAATTTACCTTCATCTATTGAATGATATCAAAACTTACCACCTGCCGAACATTCATATAATGAACNNNNNNNNNNNNNNNNNNNNNNNNNNNNNNNNNNNNNNNNNNNNNNNNNNNNNNNNNNNNNNNNNNNNNNNNNNNNNNNNNNNNNNNNNNNNNNNNNNNNNNNNNNNNNNNNNNNNNNNNNNNNNNNNNNNNNNNNNNNNNNNNNNNNNNNNNNNNNNNNNNNNNNNNNNNNNNNNNNNNNNNNNNNNNNNNNNNNNNNNNNNNNNNNNNNNNNNNNNNNNNNNNNNNNNNNNNNNNNNNNNNNNNNNNNNNNNNNNNNNNNNNNNNNNNNNNNNNNNNNNNNNNNNNNNNNNNNNNNNNNNNNNNNNNNNNNNNNNNNNNNNNNNNNNNNNNNNNNNNNNNNNNNNNNNNNNNNNNNNNNNNNNNNNNNNNNNNNNNNNNNNNNNNNNNNNNNNNNNNNNNNNNNNNNNNNNNNNNNNNNNNNNNNNNNNNNNNNNNNNNNNNNNNNNNNNNNNNNNNNNNNNNNNNNNNNNNNNNNNNNNNNNNNNNNNNNNNNNNNNNNNNNNNNNNNNNNNNNNNNNNNNNNNNNNNNNNNNNNNNNGGTTGGCACGGAGACAACATGTTAGAGCCCTCTACCAAAATGCCCTGGTTCAAGGGGTGGAATGTTGAGCGCAAGGAAGGCAAGGCTGAAGGAAAGTGCCTCATTGAGGCTCTCGATGCCATCCTGCCCCCTGCTCGTCCCACAGACAAGCCCCTGCGTCTTCCCCTGCAGGATGTATACAAAATTGGAGGTATTGGTACAGTGCCAGTAGGCCGTGTGGAAACCGGTATCCTTAAACCTGGTACCATTGTAGTCTTTGCCCCTGCCAACATTACCACTGAAGTTAAGTCTGTGGAGATGCACCACGAGGCTCTCCAAGAAGCTGTACCTGGAGACAACGTTGGTTTCAACGTAAAGAACGTTTCAGTTAAGGAATTGAGACGTGGCTATGTTGCTGGTGACTCCAAGAACAACCCACCCAAGGGTGCTGCTGATTTCACAGCACAGGTCATTGTGCTTAACCACCCTGGTCAAATTTCAAATGGTTACACACCTGTTTTAGATTGCCACACTGCTCACATTGCCTGCAAATTTGCAGAAATCAAAGAAAAGGTAGACCGTCGTACTGGTAAATCAACTGAAGACAATCCTAAATCCATCAAATCTGGAGATGCAGCCATTGTTAACCTAGTTCCCTCCAAGCCATTGTGTGTGGAGTCTTTCCAGGAATTCCCTCCCCTTGGTCGTTTTGCTGTACGTTCATTTCTGCCCCAAGTGCCGACGCTCCTATGTTTGTTGTCGGAGTAAACCTGGACGCCTATGATCCTTCTTACAAGGTTATTTCTAACGCATCTTGCACCACCAACTGCCTGGCTCCCCTCGCTAAGGTTATTCATGACAACTTTGAAATCGTTGAGGGTTTGATGACCACTGTGCATGCAACCACTGCAACTCAGAAAACAGTCGATGGACCCTCTGGCAAACTGTGGCGTGATGGGCGTGGCGCTCAACAGAATATCATTCCTGCCTCCACTGGTGCTGCTAAAGCTGTAGGCAAAGTAATTCCGGCTTTGAATGGAAAACTGACKGGTATGGCTTTCAGAGTTCCGGTTGCAAACGTATCTGTAGTAGATTTGACAGTCCGTCTGGGTAAGGCCGCTARCTACGATGCTATTAAACAGAAAGTCAAGGAGGCTGCTGAAGGACCCCTCAAGGGTATCCTGGACTACACCGACGATCAGGTTGTTTCATCCTGTGCTACTATTACACCTGATGAGAAGAGAGTAGAAGAATTTAAGCTTAAAAAAATGTGGAAGAGTCCCAATGGAACTATCCGTAACATTCTCGGAGGTACAGTATTCAGGGAAGCCATTATTTGCAAAAATATTCCCCGTCTTGTGACTGGCTGGGAGAAACCCATAATTATTGGTCGTCATGCACATGCTGACCAATACAAAGCAACTGACTTTGTTGTACCTGGTTCTGGTACACTTGAAATCATTTTTAAGCCTGCCTCTGGTGAACCTGTCATTAAGCATGTCGTCAATGAATTCAAGGGCCCTGGTGTCGCTATTGGTATGTACAATACTGATGCATCCATTATTGACTTCGCTCATGCTTCATTTAAGTATGCTCTCGATAGAAAGTATCCCCTGTATCTAAGTACCAAAAATACTATTCTCAAGAAATATGATGGCcTTGAagGTGTTGTTATGGAACTGGCTGATTGTGCCCTGCCCCTGCTTGCTGGTGTCTTACCAACAGCTAAACCAGAAGAGGCATTTAAAGATGTAGCTGCTGCATTTTTAGTTGGTGCTATGCCTAGGAAAGAAGGCATGGAAAGAAAAGACCTTTTGGCTGCAAATGTTCGAATTTTCAAAGAGCAGGGTCAAGCTCTAGACAAAGTGGCCCGTAGGGATGTCAAAGTTCTAGTTGTTGGTAACCCTGCTAATACAAATGCTCTAATTTGTTCCAAGTATGCTCCATCTATCCCAAAAGAAAATTTCACTGCAATGACTAGACTTGATCAGAACCGTGCCTCATCTCAGTTAGCTGCTAAAGTTGGGGTACCTGTGCAAAATGTGAAAAATGTAATCATTTGGGGCAGCATGGCTATTGACAGCATGCCATTGCCTCAGCCGGCAGATATCCCCGAAATTAAACTTTTTGGAAGATGGAGTTGCTATGACGTTCAAGTGTCTGATATGTCTCTTCAGGATTACATCTCCGTCAAAGAGAAGTATGCCAAATATTTGCCCCACTCTGCTGGCAGGTATGCACACAAACGTTTCCGCAAGGCGCAGTGCCCTATAGTTGAGCGCCTTACTAATTCCCTGATGATGCACGGCCGCAATAATGGCAAAAAGCTGATGGCTGTCAGAATTGTCAAGCACGCCTTTGAAATTATCCATTTACTTACTGGTGAGAACCCACTCCAGGTTCTAGTAACAGCCATAATCAACTCAGGCCCTCGCGAAGACTCGACTAGAATTGGTCGTGCCGGTACTGTTAGGCGACAGGCTGTTGATGTTTCACCTCTCCGCCGTGTCAACCAGGCTATCTGGTTATTGTGCACAGGTGCACGTGAAGCTGCATTCCGTAACATCAAGACTATTGCTGAGTGTGTAGCTGATGAACTGATTAATGCTGCAAAGGGTTCATCAAACTCTTATGCCATCAAGAAGAAAGACGAGTTGGAGCGTGNNNNNNNNNNNNGASTTGTTGGNNGAGGTTACCCAGTTTTMGTTCAGTGGGAGACTCGTTGAAGGACCGTTTCGATGGCGCTTCACGGGTTATGATGCCTAATACTGACCTAGAASTGCCYGTKSRAAGGAATGACGCAGTGCCACGCAGAGTACCACGAAGAGACAGATATAGATTCCAGTTGAGGCCTCATAATCCAGACCACAAATCGCCGGGAGCTAAAGATCTTGTTTATTTGGAATCTTCGCCGGGTTTCTGTGAAAAGAATCCGAGACTAGGTATCCCTGGTACACACGGGCGCAGCTGTAATGACACTAGTATTGGTGTCGATGGCTGCGATCTTATGTGCTGCGGCCGAGGGTATCGGACAGAGACAATGTTTGTAGTAGAGAGGTGTAAC
AFLA11RUS_Arctia_flavia                  NNNNNNNNNNNNNNNNNNNNNNNNNNNNNNNNNNNNNNNNNNNNNNNNNNNNNNNNNNNNNNNNNNNNNNNNNNNNNNNNNNNNNNNNNNNNNNNNNNNNNNNNNNNNNNNNNNNNNNNNNNNNNNNNNNNNNNNNNNNNNNNNNNNNNNNNNNNNNNNNNNNNNNNNNNNNNNNNNNNNNNNNNNNNNNNNNNNNNNNNNNNNNNNNNNNNNNNNNNNNNNNNNNNNNNNNNNNNNNNNNNNNNNNNNNNNNNNNNNNNNNNNNNNNNNNNNNNNNNNNNNNNNNNNNNNNNNNNNNNNNNNNNNNNNNNNNNNNNNNNNNNNNNNNNNNNNNNNNNNNNNNNNNNNNNNNNNNNNNNNNNNNNNNNNNNNNNNNNNNNNNNNNNNNNNNNNNNNNNNNNNNNNNNNNNNNNNNNNNNNNNNNNNNNNNNNNNNNNNNNNNNNNNNNNNNNNNNNNNNNNNNNNNNNNNNNNNNNNNNNNNNNNNNNNNNNNNNNNNNNNNNNNNNNNNNNNNNNNNNNNNNNNNNNNNNNNNNNNNNNNNNNNNNNNNNNNNNNNNNNNNNNNNNNNNNNNNNNNNNNNNNNNNNNNNNNNNNNNNNNNNNNNNNNNNNNNNNNNNNNNNNNNNNNNNNNNNNNNNNNNNNNNNNNNNNNNNNNNNNNNNNNNNNNNNNNNNNNNNNNNNNNNNNNNNNNNNNNNNNNNNNNNNNNNNNNNNNNNNNNNNNNNNNNNNNNNNNNNNNNNNNNNNNNNNNACATTATATTTTATTTTTGGAATTTGAGCAGGAATAGTAGGAACTTCTTTAAGATTATTAATTCGAGCTGAATTAGGAAATCCTGGATCTTTAATTGGAGATGATCAAATTTATAATACTATTGTAACAGCACATGCTTTTATTATAATTTTTTTTATAGTTATACCTATTATAATTGGAGGATTTGGAAATTGATTAATTCCTTTAATACTAGGAGCCCCTGATATAGCTTTCCCCCGAATAAATAATATAAGTTTTTGACTTTTACCCCCATCATTAACTTTATTAATTTCAAGAAAAGTTGTAGAAAATGGAGCAGGTACAGGATGAACAGTTTACCCCCCACTTTCTTCTAATATTGCTCATGGAGGAAGATCTGTTGATTTAGCTATTTTCTCATTACATTTAGCTGGAATTTCTTCAATTTTAGGAGCTATTAATTTTATTACTACAATTATTAATATACGATTAAATAATTTATCATTTGATCAAATACCTTTATTCGTTTGAGCTGTAGGAATTACAGCCTTCTTATTACTTCTCTCACTTCCTGTTTTAGCAGGAGCTATTACTATATTATTAACAGACCGAAATTTAAATACATCATTTTTCGATCCTGCTGGAGGAGGAGATCCTATTCTTTATCAACATCTATTTTGATTTTTTGGNNNNNNNNNNNTTTATATTTTAATTCTACCAGGATTTGGGATAATTTCTCATATTATTTCCCAAGAAAGAGGAAAAAAAGAAACTTTTGGTTGTTTAGGGATAATTTATGCCATATTAGCTATTGGTTTATTAGGATTTATTGTTTGGGCACATCATATATTTACAGTAGGTATAGATATTGATACACGAGCATATTTTACTTCAGCAACTATAATTATTGCTGTTCCTACCGGAATTAAAATTTTTAGTTGATTAGCAACTTTCCATGGAACTCAAATTAATTATTCACCTTCAATTTTATGAAGATTAGGATTTGTATTTTTATTTACCGTAGGAGGATTAACAGGTGTAATTTTATCCAATTCATCAATTGATATAACTTTACATGACACTTATTATGTTGTAGCTCATTTTCATTATGTTCTTTCAATAGGAGCTGTATTTGCTATTATAGGAGGATTTATTCATTGATACCCATTATTTACCGGATTATCTATAAATCCATTCTTATTAAAAATTCAATTTTTTGTTATATTTATTGGTGTAAATTTAACTTTTTTTCCACAACATTTTTTAGGATTAGCTGGAATACCTCGTCGTTATTCTGATTATCCAGATTCTTATATTTCTTGAAATATTATTTCTTCTTTAGGTTCTTACATTTCCTTATTAGCAGTTATATTTATATTAATTATTATTTGAGAGTCAATAATCAATCAACGAATTGCCTTATTCCCATTAAATATATCTTCTTCAATTGAATGATATCAAAATTTACCTCCTGCTGAACATTCATATAATGAACACACGTCGACTCCGGCAAGTCCACAACCACCGGCCANTTGATTTACAAATGCGGTGGTATTGACAAGCGTACCATCGAAAAGTTCGAGAAGGAAGCCCAGGAAATGGGTAAGGGTTCCTTCAAATACGCCTGGGTGTTGGACAAATTGAAGGCTGAGCGTGAACGTGGTATCACAATCGATATCGCTTTGTGGAAGTTCGAGACCGGCAAATACTATGTCACCATCATCGACGCCCCTGGACACAGAGATTTCATCAAGAACATGATCACTGGTACCTCACAGGCCGATTGTGCTGTACTCATCGTTGCTGCTGGTACTGGTGAATTTGAAGCAGGTATCTCAAAGAACGGACAGACCCGTGAGCACGCTCTGCTCGCTTTCACGCTCGGTGTCAAGCAACTCATCGTTGGTGTTAACAAAATGGACTCCACTGAGCCTCCCTACAGCGAGCCCCGTTTCGAAGAAATCAAAAAAGAAGTGTCCTCTTACATCAAAAAGATCGGATACAACCCCGCTGCTGTCGCTTTCGTACCCATTTCTNNNNNNNNNNNNNNNNNNNNNNNNNNNNNNNNNNNNNNNNNNNNNNNNNNNNNNNNNNNNNNNNNNNNNNNNNNNNNNNNNNNNNNNNNNNNNNNNNNNNNNNNNNNNNNNNNNNNNNNNNNNNNNNNNNNNNNNNNNNNNNNNNNNNNNNNNNNNNNNNNNNNNNNNNNNNNNNNNNNNNNNNNNNNNNNNNNNNNNNNNNNNNNNNNNNNNNNNNNNNNNNNNNNNNNNNNNNNNNNNNNNNNNNNNNNNNNNNNNNNNNNNNNNNNNNNNNNNNNNNNNNNNNNNNNNNNNNNNNNNNNNNNNNNNNNNNNNNNNNNNNNNNNNNNNNNNNNNNNNNNNNNNNNNNNNNNNNNNNNNNNNNNNNNNNNNNNNNNNNNNNNNNNNNNNNNNNNNNNNNNNNNNNNNNNNNNNNNNNNNNNNNNNNNNNNNNNNNNNNNNNNNNNNNNNNNNNNNNNNNNNNNNNNNNNNNNNNNNNNNNNNNNNNNNNNNNNNNNNNNNNNNNNNNNNNNNNNNNNNNNNNNNNNNNNNNNNNNNNNNNNNNNNNNNNNNNNNNNNNNNNNNNNNNNNNNNNNNNNNNNNNNNNNNNNNNNNNNNNNNNNNNNNNNNNNNNNNNNNNNNNNNNNNNNNNNNNNNNNNNNNNNNNNNNNNNNNNNNNNNNNNNNNNNNNNNNNNNNNNNNNNNNNNNNNNNNNNNNNNNNNTTTCTGCCCCAAGTGCCGACGCTCCCATGTTCGTAGTTGGAGTTAACCTTGATGCTTACGATNNNNCTTTCAAGGTTATTTCTAACGCATCTTGCACCACCAACTGCCTGGCTCCCCTCGCCAAGGTTATTCATGACAACTTCGAAATTGTTGAGGGTCTGATGACCACAGTGCATGCAACCACTGCTACCCAGAAAACAGTTGATGGACCCTCTGGCAAACTGTGGCGTGATGGTCGTGGTGCTCAACAGAATATCATTCCTGCCTCCACTGGAGCCGCTAAAGCCGTAGGCAAAGTAATTCCGGCTTTGAATGGAAAGCTGACTGGTATGGCTTTCCGAGTTCCAGTCGCAAACGTATCTGTAGTAGATCTGACAGTTCGTCTGGGTAAGCCAGCTAGCTACGATGCTATCAAACAAAAGGTTAAGGAAGCCGCCGAGGGTCCTTTGAAGGGTATCCTCGATTACACTGARGAGCAGGTCGTATCTTCTTGCGCTACTATTACGCCTGATGAGAAGAGAGTTGAAGAATTTAAGCTCAAGAAGATGTGGAAGAGTCCTAATGGGACAATCCGTAACATTCTTGGAGGTACAGTATTCAGGGAAGCCATTATCTGCAAAAACATTCCCCGTCTTGTAACTGGCTGGGACAAGCCTATTATTATTGGTCGTCATGCTCACGCTGATCAATATAAAGCAACCGACTTTGTTGTACCTGGTGCTGGCACACTTGAACTCATTTTCAAGCCTGCCTCAGGAGACCCCGTTATCAAGCATGTTGTTAATGAGTACAAAGGCCCCGGAGTCGCTATTGGCATGTTCAACACTGACGCATCTATCATTGACTTCGCTCACTCGTCGTTCAAGTACGCACTTGACAGGAAGTATCCCCTCTACCTCAGTACCAAGAATACTATTCTTAAGAAATACGATGGcCTCGaAgGTGTGGTAATGGAGCTGGCCGATTGCGCCTTACCCCTGCTTGCTGGTGTCTTGCCTACTTGCAAACCTGAGGAAGCCTTCAAAGATGTTGCTGCTGCATTTTTAGTTGGAGCCATGCCCAGGAAAGAAGGCATGGAAAGGAAAGACCTCTTGGCTGCAAATGTTCGTATTTTCAAAGAACAAGGTCAAGCTTTAGACAAAGTAGCACGTAAGGATGTCAAAGTTCTAGTTGTTGGCAATCCTGCTAACACCAATGCTTTCATTTGTTCCAAGTATGCTCCATCTATTCCAAAAGAAAATTTTACTGCTATGACTCGTCTTGACCAAAACCGTGCCTCATCACAATTGGCTGCGAAATTAGGTGTACCAGTACAGAATGTAAAAAATGTAATCATTTGGGGCAGCATGGCTGTTGACACCATGCCATTGCCCCAGCCCGCTGATATTCCCGAAATTAAACTTTTCGGAAGATGGAGTTGTTACGACGTTCAAGTGTCTGACATGTCTCTTCAGGATTACATCTCTGTTAAAGAAAAGTACGCGAAGTACTTGCCTCACTCCGCTGGAAGGTATGCACACAAACGTTTCCGTAAAGCTCAGTGCCCCATTGTTGAGCGTCTGACCAACTCACTTATGATGCACGGCCGCAATAATGGCAAAAAGCTGATGGCTGTCAGGATTGTAAAGCACGCCTTTGAAATTATTCATTTGCTCACTGGTGAGAACCCTCTGCAAGTTCTTGTGACAGCCATCATCAACTCTGGTCCCCGTGAAGACTCCACTAGGATTGGTCGTGCCGGTACAGTTCGGCGACAGGCCGTTGACGTTTCTCCTCTGCGTCGTGTGAACCAGGCTATCTGGTTATTGTGCACGGGTGCACGTGAAGCTGCATTCCGTAATATCAAGACTATTGCTGAGTGTGTAGCTGATGAACTCATCAACGCAGCTAAGGGTTCATCAAACTCTTATGCCATCAAGAAAAAGGATGAGTTGGAGCGTGGTGCACCGTCaAGACCTGCTGGATGAGGCTGCCCAGTTTTCGCTCTGTCGGTGACGCGTTGAAGGACCGCTTCCATGGCGCTTCTCGGGTCATGATGCCAAACACAGACCTGGAAGTTCCGGCACAACGCAACGACGCAKTRCCGCACAGGGTGCCTCGAAGAGACAGATATAGGTTCCAGCTCCGGCCTCATAATCCAGACCATAAATCACCGGGAGCTAAAGATCTTGTCTATTTAGAATCTTCACCAGGATTCTGCGAAAAGAATCCAAGACTAGGTATTCCCGGTACACATGGGCGTGCCTGCAATGACACGAGTATCGGTGTYGACGGCTGCGAYSTTATGTGCTGCGGTCGAGGGTATCGGACGRAGACGATGATCGTTGCGGAGAGGTGCAAC
CNLEP113672_Grammia_arge                 NNNNNNNNNNNNNNNNNNNNNNNNNNNNNNNNNNNNNNNNNNNNNNNNNNNNNNNNNNNNNNNNNNNNNNNNNNNNNNNNNNNNNNNNNNNNNNNNNNNNNNNNNNNNNNNNNNNNNNNNNNNNNNNNNNNNNNNNNNNNNNNNNNNNNNNNNNNNNNNNNNNNNNNNNNNNNNNNNNNNNNNNNNNNNNNNNNNNNNNNNNNNNNNNNNNNNNNNNNNNNNNNNNNNNNNNNNNNNNNNNNNNNNNNNNNNNNNNNNNNNNNNNNNNNNNNNNNNNNNNNNNNNNNNNNNNNNNNNNNNNNNNNNNNNNNNNNNNNNNNNNNNNNNNNNNNNNNNNNNNNNNNNNNNNNNNNNNNNNNNNNNNNNNNNNNNNNNNNNNNNNNNNNNNNNNNNNNNNNNNNNNNNNNNNNNNNNNNNNNNNNNNNNNNNNNNNNNNNNNNNNNNNNNNNNNNNNNNNNNNNNNNNNNNNNNNNNNNNNNNNNNNNNNNNNNNNNNNNNNNNNNNNNNNNNNNNNNNNNNNNNNNNNNNNNNNNNNNNNNNNNNNNNNNNNNNNNNNNNNNNNNNNNNNNNNNNNNNNNNNNNNNNNNNNNNNNNNNNNNNNNNNNNNNNNNNNNNNNNNNNNNNNNNNNNNNNNNNNNNNNNNNNNNNNNNNNNNNNNNNNNNNNNNNNNNNNNNNNNNNNNNNNNNNNNNNNNNNNNNNNNNNNNNNNNNNNNNNNNNNNNNNNNNNNNNNNNNNNNNNNNNNNNNNNGAACATTATATTTTATTTTTGGAATTTGAGCAGGAATAGTAGGAACATCATTAAGATTATTGATCCGAGCTGAATTAGGAAATCCAGGATCTTTAATTGGAGATGATCAAATTTATAACACTATTGTAACAGCTCATGCTTTTATTATAATTTTTTTTATAGTTATACCTATCATAATTGGAGGATTTGGTAATTGATTAGTCCCCTTAATACTAGGAGCCCCTGATATAGCTTTCCCCCGAATAAATAATATAAGATTTTGACTCCTACCACCATCACTAACTTTACTAATTTCAAGAAGAATTGTAGAAAATGGAGCAGGAACAGGATGAACAGTTTACCCCCCACTTTCATCTAATATTGCTCATGGAGGAAGATCCGTTGATTTAGCTATTTTTTCTTTACATTTAGCAGGAATCTCTTCAATTTTAGGAGCTATTAATTTTATCACTACAATCATTAATATACGATTAAATAATTTATCATTTGATCAAATACCCTTATTTGTTTGAGCAGTTGGAATTACAGCCTTTTTATTACTTCTCTCTCTTCCTGTTTTAGCTGGAGCTATTACTATATTATTAACAGATCGAAATTTAAATACATCTTTTTTTGACCCTGCTGGAGGAGGAGACCCAATTTTATATCAACATTTATTTTGATTTTTTGGNNNTCCAGAAGTTTATATTTTAATTTTACCGGGATTTGGAATAATTTCTCATATTATCTCTCAAGAANNAGGTAAAAAAGAAACATTCGGTTGTTTAGGAATAATTTATGCTATATTAGCTATTGGACTTCTAGGATTCATTGTTTGAGCTCATCACATATTTACAGTAGGTATAGATATTGATACACGAGCATATTTTACATCTGCAACTATAATTATTGCGGTACCTACTGGAATTAAAATTTTTAGTTGATTAGCTACTTTCCACGGAACTCAAATTAATTTTTCCCCTTCAATTTTATGAAGATTAGGATTTGTATTTTTATTCACTGTTGGAGGATTAACAGGTGTAATTTTATCTAACTCATCTATTGACATTACATTACATGACACATACTATGTTGTAGCTCATTTTCATTATGTTCTTTCAATAGGAGCTGTATTTGCTATTATAGGAGGGTTTATTCATTGATATCCATTATTCACAGGATTATCTATAAACCCATTTTTATTAAAAATTCAATTTTTTATTATATTTATTGGTGTTAATTTAACCTTTTTCCCTCAACATTTTTTAGGGTTAGCTGGTATACCCCGACGATACTCTGATTACCCAGATTCTTATATTTCTTGAAATATTATCTCTTCTTTAGGTTCTTATATTTCTTTATTGGCAGTTATACTTATATTAATTATTGTTTGAGAATCAATAATTAACCAACGTATTACTTTATTCCCTTTAAATATACCTTCCTCAATCGAATGATATCAAAATTTACCACCAGCTGAACATTCATATAACGAACACACGTCGACTCCGGCAAGTCCACAACCACTGGCCACTTGATTTACAAATGCGGTGGTATCGACAAACGTACCATCGAAAAGTTCGAGAAGGAAGCCCAGGAAATGGGTAAGGGTTCCTTCAAATACGCCTGGGTATTGGACAAACTGAAGGCTGAGCGTGAACGTGGTATTACAATCGATATCGCTTTGTGGAAGTTCGAAACCAACAAGTACTATGTCACCATCATCGATGCCCCTGGACACAGAGATTTCATTAAGAACATGATCACTGGTACCTCGCAGGCCGATTGTGCTGTGCTCATCGTCGCTGCTGGTACTGGTGAATTCGAAGCTGGTATCTCCAAGAACGGACAAACCCGTGAGCACGCTCTGCTCGCTTTCACGCTCGGTGTCAAGCAACTCATCGTCGGTGTAAACAAAATGGACTCTACTGAGCCTCCCTACAGCGAGTCGCGTTTCGAAGAAATCAAAAAAGAAGTGTCCTCTTACATCAAAAAGATCGGATACAACCCCGCTGCTGTCGCTTTCGTACCCATTTCTNNNNNNNNNNNNNNNNNNNNNNNNNNNNNNNNNNNNNNNNNNNNNNNNNNNNNNNNNNNNNNNNNNNNNNNNNNNNNNNNNNNNNNNNNNNNNNNNNNNNNNNNNNNNNNNNNNNNNNNNNNNNNNNNNNNNNNNNNNNNNNNNNNNNNNNNNNNNNNNNNNNNNNNNNNNNNNNNNNNNNNNNNNNNNNNNNNNNNNNNNNNNNNNNNNNNNNNNNNNNNNNNNNNNNNNNNNNNNNNNNNNNNNNNNNNNNNNNNNNNNNNNNNNNNNNNNNNNNNNNNNNNNNNNNNNNNNNNNNNNNNNNNNNNNNNNNNNNNNNNNNNNNNNNNNNNNNNNNNNNNNNNNNNNNNNNNNNNNNNNNNNNNNNNNNNNNNNNNNNNNNNNNNNNNNNNNNNNNNNNNNNNNNNNNNNNNNNNNNNNNNNNNNNNNNNNNNNNNNNNNNNNNNNNNNNNNNNNNNNNNNNNNNNNNNNNNNNNNNNNNNNNNNNNNNNNNNNNNNNNNNNNNNNNNNNNNNNNNNNNNNNNNNNNNNNNNNNNNNNNNNNNNNNNNNNNNNNNNNNNNNNNNNNNNNNNNNNNNNNNNNNNNNNNNNNNNNNNNNNNNNNNNNNNNNNNNNNNNNNNNNNNNNNNNNNNNNNNNNNNNNNNNNNNNNNNNNNNNNNNNNNNNNNNNNNNNNNNNNNNNNNNNNNNNNNNNNNNNNNNNNTTTCTGCCCCAAGTGCCGACGCTCCCATGTTCGTAGTTGGAGTTAACCTCGATGCCTANNNNNNNNNNTTCAAGGTTATTTCTAACGCATCTTGCACCACCAACTGCTTGGCTCCCCTCGCCAAGGTAATTCATGACAACTTCGAAATTGTTGAGGGTCTGATGACCACGGTACATGCAACCACTGCTACCCAGAAAACAGTTGATGGACCCTCTGGCAAACTGTGGCGTGATGGTCGTGGTGCTCAACAAAATATTATTCCTGCCTCCACTGGAGCCGCTAAAGCCGTAGGAAAAGTAATTCCAGCTTTGAATGGAAAACTGACTGGTATGGCATTCAGAGTTCCAGTCGCAAACGTATCTGTAGTAGATCTGACGGTCCGCTTGGGTAAGCCCGCGAGCTACGATGCTATCAAACAAAAAGTCAAGGAAGCCGCTGATGGTCCTTTGAAGGGTATCCTGGACTATACTGAGGAGCAGGTTGTATCTTCTNNNNNTACTATTACTCCTGATGAGAAGAGAGTTGAAGAATTTAAGCTTAAGAAAATGTGGAAGAGTCCTAATGGAACAATCCGTAACATTCTTGGAGGTACAGTCTTCAGGGAAGCCATTATCTGCAAGAACATTCCACGTCTTGTAACTGGCTGGGACAAGCCTATTATTATTGGTCGTCATGCTCACGCTGATCAATATAAAGCAACTGACTTTGTTGTACCTGGTGCTGGCACACTCGAAATCATTTTCAAGCCCAGCTCAGGAGATCCAGTTATCAGGCATGTTGTTAATGAGTATAAAGGTCCCGGAGTTGCTATTGGCATGTTCAACACTGACGCATCTATCATTGACTTCGCTCACTCGTCGTTTAAATACGCTCTTGACAGGAAGTATCCTCTGTACCTCAGTACCAAAAATACTATTCTCAAGAAATACGATGGCCTTGAAGGTGTGGTTATGGAGCTGGCTGATTGTGCCTTACCCTTGCTTGCCGGTGTCTTGCCTACTTGCAAACCTGAGGAAGCCTTCAAAGATGTTGCTGCTGCATTTTTAGTTGGAGCCATGCCCAGGAAAGAAGGCATGGAAAGGAAAGACCTATTGGCTGCAAATGTTCGTATTTTCAAAGAACAAGGTCAGGCTTTAGACAAAGTAGCACGTAAGGATGTCAAAGTTCTAGTTGTTGGCAATCCTGCTAACACCAATGCTCTCATTTGTTCTAAGTATGCTCCGTCTATTCCAAAGGAAAACTTTACTGCAATGACTCGTCTTGACCAAAATCGTGCTTCATCACAATTGGCTGCAAAATTAGGTGTGCCAGTACAGAACATAAAAAATGTAATCATTTGGGGCAGCATGGCTGTTGACACCATGCCATTACCTCAACCCGCCGATATTCCCNNAATCAAACTTTTCGGAAGATGGAGTTGTTACGACGTTCAAGTTTCTGACATGTCTCTTCAGGATTACATCTCTGTTAAAGAAAAGTACGCCAAGTACTTACCTCACTCAGCTGGAAGGTATGCACACAAACGTTTCCGTAAAGCTCAGTGCCCTATCGTTGAGCGTCTTACTAACTCACTCATGATGCACGGCCGCAATAATGGCAAAAAGCTGATGGCTGTCAGGATTGTGAAGCACGCCTTCGAAATTATTCATTTGCTCACTGGTGAAAACCCTCTGCAAGTTCTTGTGACTGCCATCATCAACTCTGGTCCCCGTGAAGACTCAACTAGAATTGGTCGTGCCGGTACAGTTCGGCGACAGGCTGTTGACGTTTCTCCTCTGCGTCGTGTCAACCAGGCTATCTGGTTATTGTGCACAGGTGCACGCGAAGCTGCATTCCGTAACATCAAGACTATTGCTGAGTGTGTAGCTGATGAACTTATYAACGCAGCTAAGGGTTCATCTAACTCTTATGCCATCAAGAAAAAAGATGAGTTGGAGCGTGNNNNNNNNNNNNNNNNNNNTGGATGAGGCTGCCCAGTTTTCGCTCTGTAGGCGACGNNNNNNNNNACCGTTTTGACGGCGCTTCTCGGGTCATGATGCCAAACACAGACYTAGAAGTTCCGGCACAACGGAACGACGCGGTACCGCATAGRGTGCCTCGAAGAGACAGATATAGGTTCCAGCTCCGGCCTCATAATCCAGACCATAAATCACCGGGAGTAAAAGATCTTGTCTATTTAGAATCTTCACCAGGATTCTGCGAAAAGAATCCAAGACTAGGTATTCCCGGCACACATGGRCGCGCCTGCAATGATACAAGTATCGGTGTGGACGGCTGCGATCTTATGTGCTGCGGTCGAGGGTATCGGACGGAGACGATGTTTGTTGTGGAGAGGTGCAAC
CNLEP113679_Notarctia_proxima            NNNNNNNNNNNNNNNNNNNNNNNNNNNNNNNNNNNNNNNNNNNNNNNNNNNNNNNNNNNNNNNNNNNNNNNNNNNNNNNNNNNNNNNNNNNNNNNNNNNNNNNNNNNNNNNNNNNNNNNNNNNNNNNNNNNNNNNNNNNNNNNNNNNNNNNNNNNNNNNNNNNNNNNNNNNNNNNNNNNNNNNNNNNNNNNNNNNNNNNNNNNNNNNNNNNNNNNNNNNNNNNNNNNNNNNNNNNNNNNNNNNNNNNNNNNNNNNNNNNNNNNNNNNNNNNNNNNNNNNNNNNNNNNNNNNNNNNNNNNNNNNNNNNNNNNNNNNNNNNNNNNNNNNNNNNNNNNNNNNNNNNNNNNNNNNNNNNNNNNNNNNNNNNNNNNNNNNNNNNNNNNNNNNNNNNNNNNNNNNNNNNNNNNNNNNNNNNNNNNNNNNNNNNNNNNNNNNNNNNNNNNNNNNNNNNNNNNNNNNNNNNNNNNNNNNNNNNNNNNNNNNNNNNNNNNNNNNNNNNNNNNNNNNNNNNNNNNNNNNNNNNNNNNNNNNNNNNNNNNNNNNNNNNNNNNNNNNNNNNNNNNNNNNNNNNNNNNNNNNNNNNNNNNNNNNNNNNNNNNNNNNNNNNNNNNNNNNNNNNNNNNNNNNNNNNNNNNNNNNNNNNNNNNNNNNNNNNNNNNNNNNNNNNNNNNNNNNNNNNNNNNNNNNNNNNNNNNNNNNNNNNNNNNNNNNNNNNNNNNNNNNNNNNNNNNNNNNNNNNNNNNNNNNNNGAACATTATATTTTATTTTTGGAATTTGAGCAGGAATAGTAGGAACATCTTTAAGATTATTAATCCGAGCAGAATTAGGAAATCCAGGATCTTTAATTGGTGATGATCAAATTTATAATACCATTGTAACAGCTCATGCTTTTATTATAATTTTTTTTATAGTTATACCTATTATAATTGGAGGATTTGGTAATTGATTAGTTCCCCTTATACTTGGAGCCCCTGATATAGCTTTCCCTCGAATAAATAATATAAGTTTTTGACTCCTACCCCCATCATTAACTTTATTAATTTCAAGAAGAATTGTAGAAAATGGAGCAGGAACAGGATGAACAGTATACCCCCCTCTTTCTTCTAATATCGCCCATGGAGGAAGATCTGTTGATTTAGCCATTTTCTCACTTCATTTAGCTGGAATTTCTTCAATTTTAGGAGCTATTAATTTTATTACTACAATTATTAATATACGATTAAATAATTTATCATTTGATCAAATACCTTTATTTGTTTGAGCTGTAGGAATTACAGCTTTTTTATTACTTTTATCTTTACCCGTCTTAGCTGGAGCTATTACTATATTATTAACAGATCGAAATTTAAATACATCTTTTTTCGACCCAGCAGGAGGAGGTGATCCTATTTTATATCAACATTTATTTTGATTTTTTGGNNNNNNNNNNNNNNNNNNNNNNNNNNNNNNNNNNNNNNNNNNNNNNNNACATATTATTTCCCAAGAAAGAGGAAAAAAAGAAACTTTTGGTTGTTTAGGAATAATTTATGCTATATTAGCTATTGGATTATTAGGATTTATTGTTTGAGCTCATCACATATTCACAGTGGGTATAGATATTGATACTCGAGCATATTTCACATCAGCAACTATAATTATTGCTGTACCTACTGGAATTAAAATTTTTAGATGATTAGCTACTTTCCACGGTACTCAAATTAACTATTCCCCTTCAATTTTATGAAGATTAGGATTTGTATTTTTATTTACTGTTGGAGGATTAACAGGTGTAATTTTATCTAATTCATCAATTGATATTACATTACATGATACATATTATGTTGTAGCTCATTTTCATTATGTTCTATCTATAGGAGCTGTATTTGCTATTATAGGAGGATTTATTCACTGATACCCATTATTTACTGGTTTATCTATAAATCCATTTTTATTAAAAATTCAATTTTTTATCATATTTATCGGAGTTAATTTAACTTTTTTCCCTCAACATTTTTTAGGATTAGCTGGTATACCTCGTCGTTATTCTGATTACCCAGACTCATATATTTCATGAAATATTATTTCTTCTTTAGGGTCATATATTTCATTATTAGCAGTTATATTTATATTAATTATTGTATGAGAATCAATAATTAACCAACGTATTACTTTATTCCCTTTAAATATATCTTCCTCAATTGAATGATATCAAAATTTACCTCCAGCTGAACATTCATATAATGAACACACGTCGACTCCGGCAAGTCCACAACCACTGGCCACTTGATATACAAATGCGGTGGTATCGACAAGCGTACCATCGAAAAGTTCGAGAAGGAGGCCCAGGAAATGGGTAAGGGTTCCTTCAAATATGCCTGGGTATTGGACAAACTGAAGGCTGAGCGTGAACGTGGTATTACAATCGATATCGCTTTGTGGAAGTTCGAGACCAACAAATACTATGTCACCATCATCGATGCCCCTGGACACAGAGATTTCATTAAGAACATGATCACTGGTACCTCTCAGGCCGATTGTGCCGTGCTCATCGTCGCTGCTGGTACTGGTGAATTCGAAGCCGGTATCTCCAAGAACGGACAAACCCGTGAGCACGCTCTGCTCGCTTTCACGCTCGGTGTCAAGCAACTTATCGTTGGTGTGAACAAAATGGACTCCACTGAGCCTCCCTACAGCGAGTCCCGTTTCGAAGAAATCAAAAAAGAAGTGTCTTCCTACATCAAAAAGATCGGATACAACCCCGCTGCTGTCGCTTTCGTACCCATTTCTNNNNNNNNNNNNNNNNNNNNNNNNNNNNNNNNNNNNNNNNNNNNNNNNNNNNNNNNNNNNNNNNNNNNNNNNNNNNNNNNNNNNNNNNNNNNNNNNNNNNNNNNNNNNNNNNNNNNNNNNNNNNNNNNNNNNNNNNNNNNNNNNNNNNNNNNNNNNNNNNNNNNNNNNNNNNNNNNNNNNNNNNNNNNNNNNNNNNNNNNNNNNNNNNNNNNNNNNNNNNNNNNNNNNNNNNNNNNNNNNNNNNNNNNNNNNNNNNNNNNNNNNNNNNNNNNNNNNNNNNNNNNNNNNNNNNNNNNNNNNNNNNNNNNNNNNNNNNNNNNNNNNNNNNNNNNNNNNNNNNNNNNNNNNNNNNNNNNNNNNNNNNNNNNNNNNNNNNNNNNNNNNNNNNNNNNNNNNNNNNNNNNNNNNNNNNNNNNNNNNNNNNNNNNNNNNNNNNNNNNNNNNNNNNNNNNNNNNNNNNNNNNNNNNNNNNNNNNNNNNNNNNNNNNNNNNNNNNNNNNNNNNNNNNNNNNNNNNNNNNNNNNNNNNNNNNNNNNNNNNNNNNNNNNNNNNNNNNNNNNNNNNNNNNNNNNNNNNNNNNNNNNNNNNNNNNNNNNNNNNNNNNNNNNNNNNNNNNNNNNNNNNNNNNNNNNNNNNNNNNNNNNNNNNNNNNNNNNNNNNNNNNNNNNNNNNNNNNNNNNNNNNNNNNNNNNNNNNNNNNNNNNTCTGCCCCAAGTGCCGACGCTCCCATGTTCGTAGWTGGAGTYAACCTTGATGCYTACGANNNNNNNNNNNNGGTTATTTCTAACGCATCTTGTACTACCAATTGCTTGGCTCCCCTCGCCAAGGTTATTCATGACAACTTCGAAATTGTTGAGGGTCTGATGACTACGGTACATGCAACCACTGCTACCCAGAAAACAGTTGATGGACCCTCTGGCAAACTGTGGCGTGATGGTCGTGGTGCTCAACAAAATATTATTCCTGCCTCCACTGGAGCCGCTAAAGCCGTAGGAAAAGTAATTCCGGCCTTGAATGGAAAACTGACTGGTATGGCTTTCAGAGTTCCAGTTGCGAACGTATCTGTAGTAGATCTTACGGTCCGCCTGGGTAAGCCCGCGAGTTACGATGCTATCAAACAAAAAGTCAAGGAGGCCGCTGAGGGTCCTTTGAAGGGTATCTTGGACTACACTGAGGAGCAGGTTGTATCTTCTNNNNNNNNNNNNACTCCTGATGAGAAGAGAGTTGAAGAATTTAAGCTTAAGAAAATGTGGAAGAGTCCTAATGGAACAATCCGTAACATTCTAGGAGGTACAGTTTTCAGGGAAGCCATTATCTGCAAGAACATTCCACGTCTTGTAACTGGCTGGGACAAGCCTATTATTATTGGTCGTCATGCTCATGCTGATCAATATAAAGCAACTGACTTTGTTGTACCTGGTGCTGGCACACTCGAACTCATTTTCAAACCCACCTCAAGAGACCCAGTTATCAAGCATGTTGTTAATGAGTACAAAGGCCCCGGAGTTGCTATTGGCATGTTCAACACTGACGCATCTATCATTGACTTCGCTCATTCGTCGTTCAAATACGCTCTTGACAGGAAGTATCCCCTGTACCTCAGTACCAAGAATACTATTCTCAAGAAATACGATGGTCTCGAAGGTGTGGTTATGGAGCTGGCTGATTGTGCCCTACCCMTGCTTGCCGGTGTCTTGCCTACCTGCAAACCTGAGGAGGCCTTCAAAGATGTTGCTGCTGCATTTTTAGTTGGAGCCATGCCCAGGAAAGAAGGCATGGAAAGGAAAGACCTATTGGCTGCAAATGTTCGTATTTTCAAAGAACAAGGTCAAGCCTTAGACAAAGTAGCACGTAAGGATGTCAAAGTTCTAGTTGTTGGCAATCCTGCTAACACCAATGCTCTCATTTGTTCTAAGTATGCTCCGTCTATTCCAAAGGAAAATTTTACTGCMATGACTCGTCTTGACCAAAACCGTGCTTCATCACAATTGGCTGCAAAATTAGGTGTACCAGTACAGAATATAAAAAATGTTATCATTTGGGGCAGCATGGCTGTTGACACCATGCCATTGCCTCAACCCGCCGATATTCCCGAAATCAAACTTTTCGGAAGATGGAGTTGTTACGATGTTCAAGTTTCTGACATGTCTCTTCAAGATTACATCTCTGTTAAAGAAAAGTACGCCAAGTACTTGCCTCACTCTGCTGGAAGGTATGCACACAAACGTTTCCGTAAAGCTCAGTGCCCTATCGTTGAGCGTCTTACCAACTCACTCATGATGCACGGCCGCAATAATGGCAAAAAACTGATGGCTGTCAGGATTGTGAAGCACGCCTTTGAAATTATTCATTTGCTCACTGGTGAGAACCCTCTGCAAGTTCTTGTGACCGCCATCATCAACTCTGGTCCTCGTGAAGACTCGACTAGGATTGGTCGTGCCGGTACAGTTCGGCGACAGGCTGTTGACGTTTCTCCCCTGCGTCGTGTCAACCAGGCTATCTGGTTATTGTGCACAGGTGCACGTGAAGCTGCTTTCCGTAACATCAAGACTATTGCTGAGTGTGTAGCTGATGAACTTATTAACGCAGCTAAGGGTTCATCAAACTCTTATGCCATCAAGAAAAAAGATGAGTTGGAGCGTGGTGCACTGTCAAGACCTGCTGGATGAGGCTGCCCAGTTTTCGCTCTGTAGGCGACGCGTTGAAGGACCGTTTCGACGGCGCTTCTCGGGTTATGACGCCAAACACAGACCTAGAAGTTCCAGTACAGCGGAACGACGCGGTACCGCACAGGGTGCCTCGAAGAGACAGATATAGGTTCCAGCTCCGGCCTCATAATCCAGACCATAAATCACCGGGAGTAAAAGATCTTGTCTATTTAGAATCTTCACCAGGATTCTGTGAAAAGAATCCAAGACTAGGTATTCCCGGGACACATGGACGCGCCTGCAATGACACAAGTATCGGTGTCGACGGCTGCGATCTTATGTGCTGCGGTCGAGGGTATCGGACGGAGACGATGTTTGTTGTGGAGAGGTGCAAC
CNLEP113669_Holarctia_obliterata         NNNNNNNNNNNNNNNNNNNNNNNNNNNNNNNNNNNNNNNNNNNNNNNNNNNNNNNNNNNNNNNNNNNNNNNNNNNNNNNNNNNNNNNNNNNNNNNNNNNNNNNNNNNNNNNNNNNNNNNNNNNNNNNNNNNNNNNNNNNNNNNNNNNNNNNNNNNNNNNNNNNNNNNNNNNNNNNNNNNNNNNNNNNNNNNNNNNNNNNNNNNNNNNNNNNNNNNNNNNNNNNNNNNNNNNNNNNNNNNNNNNNNNNNNNNNNNNNNNNNNNNNNNNNNNNNNNNNNNNNNNNNNNNNNNNNNNNNNNNNNNNNNNNNNNNNNNNNNNNNNNNNNNNNNNNNNNNNNNNNNNNNNNNNNNNNNNNNNNNNNNNNNNNNNNNNNNNNNNNNNNNNNNNNNNNNNNNNNNNNNNNNNNNNNNNNNNNNNNNNNNNNNNNNNNNNNNNNNNNNNNNNNNNNNNNNNNNNNNNNNNNNNNNNNNNNNNNNNNNNNNNNNNNNNNNNNNNNNNNNNNNNNNNNNNNNNNNNNNNNNNNNNNNNNNNNNNNNNNNNNNNNNNNNNNNNNNNNNNNNNNNNNNNNNNNNNNNNNNNNNNNNNNNNNNNNNNNNNNNNNNNNNNNNNNNNNNNNNNNNNNNNNNNNNNNNNNNNNNNNNNNNNNNNNNNNNNNNNNNNNNNNNNNNNNNNNNNNNNNNNNNNNNNNNNNNNNNNNNNNNNNNNNNNNNNNNNNNNNNNNNNNNNNNNNNNNNNNNNNNNNNNNNNNNGAACACTATATTTTATTTTTGGAATTTGAGCAGGAATAGTAGGAACATCCTTAAGATTATTAATTCGAGCTGAACTAGGAAACCCTGGATCTTTAATTGGAGATGATCAAATTTATAATACTATTGTAACAGCTCATGCTTTTATTATAATTTTTTTTATAGTTATACCTATTATAATTGGAGGATTTGGTAATTGATTAGTTCCTCTTATATTAGGGGCCCCTGATATAGCTTTCCCCCGAATAAATAACATAAGTTTTTGACTTTTACCCCCATCATTAACTTTACTAATTTCAAGAAGAATCGTAGAAAATGGAGCAGGAACAGGATGAACAGTTTACCCCCCACTTTCATCTAATATTGCTCATGGAGGAAGATCTGTTGATTTAGCTATTTTTTCCCTTCATCTAGCAGGAATTTCTTCAATTTTAGGAGCTATTAATTTTATTACTACAATTATTAATATACGATTAAATAATTTATCATTTGATCAAATACCTTTATTTGTGTGAGCAGTAGGAATTACAGCTTTTTTACTCCTTCTTTCTCTTCCTGTTTTAGCCGGAGCTATTACTATATTATTAACAGATCGAAATTTAAATACATCTTTTTTTGATCCTGCTGGAGGAGGTGATCCAATTCTATACCAACATTTATTCTGATTTTTTGGNNNNNNNNNNNNNNNNNNNNNNNNNNNNNNNNNNNNNNNNNNNNNNNNNNNNNNATATTGTCAAGAAAGTGGAAAAAAAGAAACTTTTGGTTGTTTAGGAATAATTTATGCTATATTAGCTATTGGATTATTAGGATTTATTGTGTGAGCTCATCATATATTTACAGTAGGTATAGATATTGACACACGAGCATATTTTACATCAGCAACTATAATTATTGCAGTTCCTACCGGAATTAAAATTTTTAGTTGATTAGCTACTTTTCATGGAACTCAAATTAATTATTCACCTTCAATTTTATGAAGATTAGGATTTGTATTTTTATTTACTGTTGGAGGATTAACAGGTGTAATTTTATCTAACTCATCAATTGATATTACCTTACATGATACATATTATGTTGTAGCTCATTTCCATTATGTTCTTTCAATAGGAGCTGTATTTGCTATTATAGGAGGATTTATTCATTGATATCCACTATTTACAGGATTATCTTTAAACCCATTTATATTAAAAATTCAATTTTTTATTATATTTATTGGTGTTAATTTAACTTTTTTTCCTCAACATTTCTTAGGATTAGCTGGAATACCTCGTCGTTATTCAGATTATCCAGATTCTTATATTTCTTGAAATATTATTTCTTCCTTAGGTTCATATATTTCATTATTAGCAGTTATACTTATATTAATTATTGTTTGAGAATCAATAATTAATCAACGTATTGCCTTATTCCCTTTAAATATATCTTCATCAATTGAATGATATCAAAATTTACCTCCAGCTGAACATTCATATAATGAACACACGTCGACTCCGGCAAGTCCACAACCACTGGCCACTTGATTTACAAATGCGGTGGTATNGANNAGCGTACCATCGAAAAGTTCGAGAAGGAAGCCCAGGAAATGGGTAAGGGTTCCTTCAAATACGCCTGGGTATTGGACAAATTGAAGGCTGAGCGTGAACGTGGTATTACAATCGATATCGCTTTGTGGAAGTTCGAGACCAACAAATACTATGTCACCATCATCGATGCCCCTGGACACAGAGATTTCATTAAGAACATGATCACTGGTACCTCGCAGGCCGATTGTGCTGTGCTCATCGTCGCTGCTGGTACTGGTGAATTCGAAGCCGGTATCTCCAAGAACGGACAAACCCGTGAGCACGCTCTGCTCGCTTTCACGCTCGGTGTCAAGCAACTCATCGTTGGTGTGAACAAAATGGACTCCACTGAGCCTCCCTACAGCGAGTCCCGTTTCGAAGAAATAAAAAAAGAAGTGTCCTCTTACATCAAAAAGATCGGATACAATCCCGCTGCTGTCGCTTTCGTACCCATTTCTNNNNNNNNNNNNNNNNNNNNNNNNNNNNNNNNNNNNNNNNNNNNNNNNNNNNNNNNNNNNNNNNNNNNNNNNNNNNNNNNNNNNNNNNNNNNNNNNNNNNNNNNNNNNNNNNNNNNNNNNNNNNNNNNNNNNNNNNNNNNNNNNNNNNNNNNNNNNNNNNNNNNNNNNNNNNNNNNNNNNNNNNNNNNNNNNNNNNNNNNNNNNNNNNNNNNNNNNNNNNNNNNNNNNNNNNNNNNNNNNNNNNNNNNNNNNNNNNNNNNNNNNNNNNNNNNNNNNNNNNNNNNNNNNNNNNNNNNNNNNNNNNNNNNNNNNNNNNNNNNNNNNNNNNNNNNNNNNNNNNNNNNNNNNNNNNNNNNNNNNNNNNNNNNNNNNNNNNNNNNNNNNNNNNNNNNNNNNNNNNNNNNNNNNNNNNNNNNNNNNNNNNNNNNNNNNNNNNNNNNNNNNNNNNNNNNNNNNNNNNNNNNNNNNNNNNNNNNNNNNNNNNNNNNNNNNNNNNNNNNNNNNNNNNNNNNNNNNNNNNNNNNNNNNNNNNNNNNNNNNNNNNNNNNNNNNNNNNNNNNNNNNNNNNNNNNNNNNNNNNNNNNNNNNNNNNNNNNNNNNNNNNNNNNNNNNNNNNNNNNNNNNNNNNNNNNNNNNNNNNNNNNNNNNNNNNNNNNNNNNNNNNNNNNNNNNNNNNNNNNNNNNNNNNNNNNNNNNNNNNNNNNNNNNNNNNNNNNNNNNACGCTCCCATGTTCSTAGWTGGAGTTAACCTTGATGCCTACGATNNNNCTTTCAAGGTTATTTCTAACGCGTCTTGNACCACCAACTGCTTGGCTCCCCTCGCCAAGGTTATTCATGACAACTTCGAAATTGTTGAGGGTCTGATGACCACGGTACATGCAACCACTGCTACCCAGAAAACAGTTGATGGACCCTCTGGCAAACTGTGGCGTGATGGTCGTGGTGCTCAACAAAATATTATTCCTGCCTCGACTGGAGCCGCTAAAGCCGTAGGAAAAGTAATTCCAGCTTTGAATGGAAAACTGACTGGTATGGCTTTCAGAGTTCCAGTCGCGAACGTATCTGTAGTAGATCTGACGGTCCGCCTGGGTAAGCCCGCRAGCTACGATGCTATCAAACAAAAAGTCAAGGAAGCCGCTCAGGGTCCTTTGAAGGGTATCCTGGACTACACTGAGGAGCAGGTTGTATCTTCTNNNNNNNNNNNNACTCCTGATGAGAAGAGAGTTGAAGAATTTAAGCTTAAGAAAATGTGGAAGAGTCCTAATGGAACAATCCGTAACATTCTTGGAGGTACAGTCTTCAGGGAAGCCATTATCTGCAAGAACATTCCACGTCTTGTAACTGGCTGGGACAAGCCTATTATTATTGGTCGTCATGCTCACGCTGATCAATATAAAGCAACTGACTTTGTCGTACCTGGTGCTGGCACACTCGAACTCATTTTCAAGCCCACCTCAGGAGACCCAGTTATCAAGCATGTTGTTAATGAATACAAAGGCCCGGGAGTTGCTATTGGCATGTTCAACACTGACGCTTCTATCATTGACTTCGCTCACTCGTCGTTCAAATACGCTCTTGACAGGAAGTATCCCCTGTACCTCAGTACCAAGAATACTATTCTCAAGAAATACGATGGNNTCGAANGTGTGGTTATGGAGCTGGCTGATTGTGSCTTACCCMTGCTTGCCGGTGTCTTGCCTACTTGCARRCCTGAGGAAGCCTTCAAAGAGGTTGCTGCTGCATTTTTAGTTGGAGCCATGCCCAGGAAAGAAGGCATGGAAAGGAAAGACCTATTGGCTGCAAATGTTCGTATTTTCAAAGAACAAGGTCAAGCTTTANACAAAGTAGCACGTAAGGATGTCAAAGTTCTAGTTGTTGGCAATCCTGCTAACACCAATGCTCTCATTTGTTCTAAGTATGCTCCGTCTATTCCAAAGGAAAATTTTACTGCAATGACTCGTCTTGACCAAAACCGTGCTTCATCACAATTGGCTGCAAAATTAGGTGTGCCAGTACAGAATATAAAAAATGTAATCATTTGGGGCAGCATGGCTGTTGACAACATGCCATTGCCTCAACCCGCCGATATTCCCGAAATCAAACTTTTCGGAAGATGGAGTTGTTACGACGTTCAAGTTTCTGACATGTCTCTTCAGGATTACATCTCTGTTAAAGAAAAGTACGCCAAGTACTTGCCTCACTCAGCTGGAAGGTATGCACACAAACGTTTCCGTAAAGCTCAGTGCCCTATCGTTGAGCGTCTTACTAACTCACTCATGATGCACGGCCGCAATAATGGCAAAAAGCTGATGGCTGTCAGGATTGTGAAGCACGCCTTTGAAATTATTCATTTGCTCACTGGTGAGAACCCTCTGCAAGTTCTTGTGACCGCCATCATCAACTCTGGTCCCCGTGAAGACTCAACTAGGATTGGTCGTGCCGGTACAGTTMGGCGACAAGCTGTTGACGTTTCTCCTCTGCGTCGTGTCAACCAGGCTATCTGGTTATTGTGCACAGGTGCACGTGAAGCTGCATTCCGTAACATCAAGACTATTGCTGAGTGTGTAGCTGATGAACTTATTAATGCAGCTAAGGGTTCATCAAACTCTTATGCCATCAAGAAAAAGGATGAGTTGGAGCGTGNNNNNCGTTCAAGACCTGCTGGATGAGGCTGCCCAGTTTTCGNTCTGTMGGYGACGCGTNGAANGACCGCTTCGATGGCGCTTCTCGGGTCATGATGCCAAACACAGACCTGGAAGTKCCGGCACARCGSAACGACGCRGTACCGCACAGGGTGCCTCGNAGAGACAGATATAGGTTCCAGCTCCGGCCTCATAATCCAGACCATAAATCACCGGGAGCTAAAGATCYTGTCTATTTGGAATCTTCACCAGGATTCTGCGAAAAGAATCCAAGACTAGGTATTCCCGGMACACATGGGYGTGCCTGCAATGACACTAGTATCGGTGTCGACGGCTGCGAYCTTATGTGCTGCGGTCGAGGGTATCGGACGGAGACGATGYTTGTTGYGGAGAGGTGCAAC
CNLEP113670_Grammia_williamsii           NNNNNNNNNNNNNNNNNNNNNNNNNNNNNNNNNNNNNNNNNNNNNNNNNNNNNNNNNNNNNNNNNNNNNNNNNNNNNNNNNNNNNNNNNNNNNNNNNNNNNNNNNNNNNNNNNNNNNNNNNNNNNNNNNNNNNNNNNNNNNNNNNNNNNNNNNNNNNNNNNNNNNNNNNNNNNNNNNNNNNNNNNNNNNNNNNNNNNNNNNNNNNNNNNNNNNNNNNNNNNNNNNNNNNNNNNNNNNNNNNNNNNNNNNNNNNNNNNNNNNNNNNNNNNNNNNNNNNNNNNNNNNNNNNNNNNNNNNNNNNNNNNNNNNNNNNNNNNNNNNNNNNNNNNNNNNNNNNNNNNNNNNNNNNNNNNNNNNNNNNNNNNNNNNNNNNNNNNNNNNNNNNNNNNNNNNNNNNNNNNNNNNNNNNNNNNNNNNNNNNNNNNNNNNNNNNNNNNNNNNNNNNNNNNNNNNNNNNNNNNNNNNNNNNNNNNNNNNNNNNNNNNNNNNNNNNNNNNNNNNNNNNNNNNNNNNNNNNNNNNNNNNNNNNNNNNNNNNNNNNNNNNNNNNNNNNNNNNNNNNNNNNNNNNNNNNNNNNNNNNNNNNNNNNNNNNNNNNNNNNNNNNNNNNNNNNNNNNNNNNNNNNNNNNNNNNNNNNNNNNNNNNNNNNNNNNNNNNNNNNNNNNNNNNNNNNNNNNNNNNNNNNNNNNNNNNNNNNNNNNNNNNNNNNNNNNNNNNNNNNNNNNNNNNNNNNNNNNNNNNNNNNNNNNGAACATTATACTTTATTTTTGGAATTTGAGCAGGAATAGTAGGAACATCTTTAAGATTATTAATTCGAGCTGAATTAGGAAACCCCGGATCTCTTATTGGTGATGATCAAATTTATAATACTATTGTAACAGCTCATGCTTTTATTATAATTTTTTTTATGGTTATACCTATTATAATTGGAGGATTTGGTAATTGATTAGTTCCTCTAATATTAGGAGCCCCTGATATAGCTTTCCCCCGAATAAATAATATAAGTTTTTGACTTTTACCCCCATCATTAACTTTACTAATTTCAAGAAGAATCGTAGAAAATGGAGCAGGAACAGGATGAACAGTGTACCCCCCACTTTCATCAAATATTGCTCATGGAGGAAGATCTGTTGATTTAACTATTTTTTCCCTTCACTTAGCTGGAATTTCCTCAATTTTAGGAGCTATTAATTTTATTACTACAATTATTAATATACGATTAAGCAACTTATCATTTGATCAAATACCTTTATTTGTTTGAGCAGTTGGAATTACAGCTTTTTTATTACTCCTATCACTTCCAGTATTAGCTGGAGCTATTACTATGTTATTAACAGATCGAAACTTAAATACATCTTTTTTTGACCCTGCAGGAGGAGGAGATCCAATTTTATATCAACATTTATTTTGATTTTTTGGNNNTCCAGNNNNNNNNNTTTTAATTTTACCNNNNNTTGGAATAATTTCTCATATTATTTGNNNNNNNNNNNNNNNAAAAGAAACTTTTGGTTGTTTAGGAATAATTTATGCTATATTAGCTATTGGATTATTAGGATTTATTGTGTGAGCTCATCATATATTTNCNGTAGGTATAGATATTGACACACGAGCATATTTTACATCAGCAACTATAATTATTGCAGTTCCTACCGGAATTAAAATTTTTAGTTGATTAGCTACTTTTCATGGAACTCAAATTAATTATTCACCTTCAATTTTATGAAGATTAGGATTTGTATTTTTATTTACTGTTGGAGGATTAACAGGTGTAATTTTATCTAACTCATCNATTGATATTACCTTACATGATACATATTATGTTGTAGCTCATTTCCATTATGTTCTTTCNATANGAGCTGTATTTGCTATTATAGGAGGATTTATTCATTGATMTCCACTATTTACAGGATTATCTTTAAACCCATTTATATTAAAAATTCAATTYYTYAYYATATTTATTGGTGTTAATTYAACTTTTTTTCCTCAACATYYCTTANGATTAGCTGGAATACCTCNTCGTTATTCNNATTATCCAGATTCTTATATTTCTTGAAATATTATTTCTTCCYYAGGTTCMTATATTTCATTATTAGCANNTATACYYATATTAATTATTGNNTGAGAATCAMTAATTAATCAACGTATTGCCTTATTCCCTTTAAATATATCTTCNTCNATTGAATGATAYCAAAATTTACCYYCCNNNNNNCATTYNTNTAATGAACACACGTCGACTCCGGCAAGTCCACAACCACTGGCCACTTGATTTACAAATGCGGTGGTATCGACAAGCGTACCATCGAAAAGTTCGAGAAGGAAGCCCAGGAAATGGGTAAGGGTTCCTTCAAATACGCCTGGGTATTGGACAAATTGAAGGCTGAGCGTGAACGTGGTATTACAATCGATATTGCTTTGTGGAAGTTCGAGACCAACAAATACTATGTCACCATCATCGATGCCCCTGGACACAGAGATTTCATTAAGAACATGATCACTGGTACCTCGCAGGCCGATTGTGCTGTACTCATCGTCGCTGCTGGTACTGGCGAATTCGAAGCCGGTATCTCTAAGAACGGACAAACCCGAGAGCACGCTCTGCTCGCTTTCACGCTCGGTGTCAAGCAACTCATCGTTGGTGTGAACAAAATGGACTCCACTGAGCCTCCCTACAGCGAGTCCCGTTTCGAGGAAATCAAAAAAGAAGTGTCCTCTTACATCAAAAAAATCGGATACAACCCAGCTGCTGTCGCTTTCGTACCCATTTCTNNNNNNNNNNNNNNNNNNNNNNNNNNNNNNNNNNNNNNNNNNNNNNNNNNNNNNNNNNNNNNNNNNNNNNNNNNNNNNNNNNNNNNNNNNNNNNNNNNNNNNNNNNNNNNNNNNNNNNNNNNNNNNNNNNNNNNNNNNNNNNNNNNNNNNNNNNNNNNNNNNNNNNNNNNNNNNNNNNNNNNNNNNNNNNNNNNNNNNNNNNNNNNNNNNNNNNNNNNNNNNNNNNNNNNNNNNNNNNNNNNNNNNNNNNNNNNNNNNNNNNNNNNNNNNNNNNNNNNNNNNNNNNNNNNNNNNNNNNNNNNNNNNNNNNNNNNNNNNNNNNNNNNNNNNNNNNNNNNNNNNNNNNNNNNNNNNNNNNNNNNNNNNNNNNNNNNNNNNNNNNNNNNNNNNNNNNNNNNNNNNNNNNNNNNNNNNNNNNNNNNNNNNNNNNNNNNNNNNNNNNNNNNNNNNNNNNNNNNNNNNNNNNNNNNNNNNNNNNNNNNNNNNNNNNNNNNNNNNNNNNNNNNNNNNNNNNNNNNNNNNNNNNNNNNNNNNNNNNNNNNNNNNNNNNNNNNNNNNNNNNNNNNNNNNNNNNNNNNNNNNNNNNNNNNNNNNNNNNNNNNNNNNNNNNNNNNNNNNNNNNNNNNNNNNNNNNNNNNNNNNNNNNNNNNNNNNNNNNNNNNNNNNNNNNNNNNNNNNNNNNNNNNNNNNNNNNNNNNNNNTTTTCTGCCCCAAGNGCCGACGCTCCCATGTTCNTAGATGGAGTTAACCTCGATGCCTACGATNNNNCTTTCAAGGTTATTTCTAACGCATCTTGCACCACCAACTGCCTGGCTCCCCTCGCCAAGGTTATTCATGACAACTTCGAAATTGTTGAGGGTCTGATGACCACGGTACATGCAACCACTGCTACCCAGAAAACAGTTGATGGACCCTCTGGCAAACTGTGGCGTGATGGTCGTGGTGCTCAACAAAATATTATTCCTGCTTCCACTGGAGCCGCTAAAGCCGTAGGAAAAGTAATTCCGGCTTTGAATGGAAAACTGACTGGTATGGCTTTCATAGTTCCAGTCGCGAACGTATCTGTAGTAGATCTGACGGTCCGCCTGGGTAAGCCCGCGAGCTACGATGCTATCAAACAAAAAGTCAAGGAAGCCGCTGAGGGTCCTTTGAAGGGTATCCTGGACTACACAGAGGAGCAGGTTGTATCTTCTNNNNNNNNNNNNNNNCCTGATGAGAAGAGAGTTGAAGAATTTAAGCTTAATAAAATGTGGAATAGTCCTAATGGAACAATCCGTAACATTCTTGGAGGTACAGTCTTCAGGGAAGCCATTATCTGCAAGAACATTCCACGTCTTGTAACTGGCTGGGACAAGCCTATTATTATTGGTCGTCATGCTCACGCTGATCAATATAAAGCAACTGACTTTGTTGTACCTGGTGCTGGCACACTCGAAATCATTTTCAAGCCCGCCTCAGGAGACCCAGTTATCAAGCATGTTGTTAATGAGTACAAAGGCCCCGGAGTTGCTATTGGCATGTTCAACACTGACGCATCTATCATTGACTTCGCTCACGCGTCGTTCAAATACGCTCTTGACAGGAAGTATCCCCTGTACCTCAGTACCAAGAATACTATTCTCAAGAAATACGATGGCCTCGANGGTGTGGTTATGGAGCTGGCTGATTGTGCCTTACCCMTGCTTGCCGGTGTCTTGCCTACTTGCAAACCTGAGGAAGCCTTCAAAGATGTTGCTGCTGCATTTTTAGTTGGAGCCATGCCCAGGAAAGAAGGYATGGAAAGGAAAGACCTATTGGCTGCAAATGTTCGTATTTTCAAAGAACAAGGTCAAGCTTTAGACAAAGTAGCACGTAAGGAYGTCAAAGTTCTAGTTGTTGGCAATCCTGCTAACACCAATGCTCTCATTTGTTCTAAGTATGCTCCGTCTATTCCAAAGGAAAATTTCACTGCAATGACTCGTCTTGACCAAAACCGTGCTTCATCACAATTGGCTGCAAAATTAGGTGTGCCAGTACAGAATATAAAAAATGTAATCATTTGGGGCAGCATGGCTGTTGACACCATGCCATTGCCTCAACCCGCCGATATTCCCGAAATCAAACTTTTCGGAAGATGGAGTTGTTACGACGTTCAAGTTTCTGACATGTCTCTTCAGGATTACATCTCTGTTAAAGAAAAGTACGCYAAGTACTTGCCTCAYTCAGCTGGAAGGTATGCACACAAACGTTTCCGTAAAGCTCAGTGCCCTATCGTTGAGCGTCTTACYAACTCACTCATGATGCACGGCCGCAATAATGGCAAGAAGCTGATGGCTGTCAGGATTGTGAARCACGCYTTTGAAATTATCCATTTACTYACTGGTGAGAACCCTCTGCAAGTTCTTGTGACCGCCATCATCAACTCTGGGCCCCGTGARGACTCAACTAGGATTGGTCGTGCCGGTACAGTTCGGCGACAGGCTGTTGACGTTTCTCCTCTGCGTCGTGTCAACCAGGCTATCTGGTTATTGTGCACAGGTGCACGTGAAGCTGCATTCCGTAACATCAAAACTATTGCTGAGTGTGTAGCTGATGAACTTATCAACGCAGCTAAGGGTTCATCAAAYTCTTATGCCATCAAGAAAAAGGATGAGTTGGAGCGTGNNNNNNNNNNNNNNNNNNNNNNNNNNNNNNNNNNNNNNNNNNNNNNNNNNNNNNNNNNNNNNNNGACCGTTTCGACGGTGCTTCTCGGGTCATGATGCCAAACACAGACCTGGAAGTTCCGGCACAGCGGAACGACGCGGTACCGCACAGGGTGCCTCGAAGAGACAGATATAGGTTCCAGCTCCGGCCTCATAATCCAGACCATAAATCACCGGGAGTAAAAGATCTTGTTTATTTAGAATCYTCACCAGGATTCTGCGAAAAGAATCCAAGACTAGGTATTCCCGGCACACATGGGCGCGCCTGCAATGACACAAGTATCGGTGTCKACGGCTGCGATCTTATGTGCTGCGGTCGAGGGTATCGGACGGAGACGATGTTTGTTGTGGAGAGGTGCAAC
CDAH10RU1_Chelis_dahurica                NNNNNNNNNNNNNNNNNNNNNNNNNNNNNNNNNNNNNNNNNNNNNNNNNNNNNNNNNNNNNNNNNNNNNNNNNNNNNNNNNNNNNNNNNNNNNNNNNNNNNNNNNNNNNNNNNNNNNNNNNNNNNNNNNNNNNNNNNNNNNNNNNNNNNNNNNNNNNNNNNNNNNNNNNNNNNNNNNNNNNNNNNNNNNNNNNNNNNNNNNNNNNNNNNNNNNNNNNNNNNNNNNNNNNNNNNNNNNNNNNNNNNNNNNNNNNNNNNNNNNNNNNNNNNNNNNNNNNNNNNNNNNNNNNNNNNNNNNNNNNNNNNNNNNNNNNNNNNNNNNNNNNNNNNNNNNNNNNNNNNNNNNNNNNNNNNNNNNNNNNNNNNNNNNNNNNNNNNNNNNNNNNNNNNNNNNNNNNNNNNNNNNNNNNNNNNNNNNNNNNNNNNNNNNNNNNNNNNNNNNNNNNNNNNNNNNNNNNNNNNNNNNNNNNNNNNNNNNNNNNNNNNNNNNNNNNNNNNNNNNNNNNNNNNNNNNNNNNNNNNNNNNNNNNNNNNNNNNNNNNNNNNNNNNNNNNNNNNNNNNNNNNNNNNNNNNNNNNNNNNNNNNNNNNNNNNNNNNNNNNNNNNNNNNNNNNNNNNNNNNNNNNNNNNNNNNNNNNNNNNNNNNNNNNNNNNNNNNNNNNNNNNNNNNNNNNNNNNNNNNNNNNNNNNNNNNNNNNNNNNNNNNNNNNNNNNNNNNNNNNNNNNNNNNNNNNNNNNNNNNNNNNNNNNNNACATTATATTTTATTTTTGGAATTTGAGCAGGAATATTAGGAACCTCCCTAAGATTATTAATTCGAGCAGAATTAGGAACTCCTGGATCTTTAATTGGAGATGATCAAATTTATAATACTATTGTAACAGCCCATGCTTTTATTATAATTTTTTTTATAGTGATACCTATTATAATTGGAGGATTTGGTAATTGATTAGTCCCATTAATATTAGGAGCCCCTGATATAGCTTTTCCACGAATAAATAACATAAGTTTTTGACTTTTACCCCCCTCATTAACTTTATTGATTTCGAGAAGAATTGTAGAAAATGGAGCAGGAACAGGATGAACAGTTTACCCCCCCCTTTCTTCTAATATTGCTCATGGAGGAAGATCAGTTGACTTAGCTATTTTCTCCTTACATCTTGCAGGAATTTCCTCAATTTTAGGTGCTATTAATTTTATCACTACAATCATTAATATACGATTAAATAACCTATCATTTGATCAAATACCTTTATTTGTTTGAGCAGTAGGAATTACAGCTTTCTTATTACTTCTTTCACTTCCTGTATTAGCAGGAGCTATTACTATATTATTAACAGATCGAAATTTAAATACATCATTTTTTGATCCTGCTGGAGGGGGAGATCCAATTCTTTACCAACATTTATTTTGATTTTTTGGNNNNNNNNNNNNNNNNNNNNNNNNNNNNNNNNNNNNNNNNNNNATTTCCCATATCATTTCTCAAGAAAGAGGAAAAAAAGAAACCTTTGGTTGTTTAGGGATAATTTATGCTATACTAGCTATTGGATTATTAGGGTTTATTGTTTGAGCCCATCACATATTTACTGTAGGAATAGATATTGATACACGAGCATATTTTACTTCAGCAACTATAATTATTGCAGTTCCTACTGGAATTAAAATTTTTAGTTGATTAGCTACTTTTCATGGAACTCAAATTAATTATTCTCCTTCAATTTTATGAAGATTAGGATTTGTATTTTTATTCACTGTAGGAGGATTAACAGGTGTAATTTTATCTAACTCATCAATTGATGTTACCTTACATGATACTTATTATGTCGTAGCCCATTTTCATTATGTTCTTTCAATAGGAGCTGTATTTGCTATTATAGGGGGATTTATCCATTGATATCCATTATTTACAGGTTTGTCTATAAATCCACTTATATTAAAAATTCAATTTTTTATTATATTTATTGGGGTAAATTTAACCTTTTTTCCCCAACATTTTTTAGGATTAGCTGGTATACCTCGTCGTTATTCAGATTATCCAGATTCTTATATTTCTTGAAATATTATTTCTTCATTAGGCTCATATATTTCTTTACTAGCAGTTATATTTATATTAATTATTATTTGAGAATCAATAATCAACCAACGAATTGCTTTATTCCCTTTAAATATGCCAACTTCAATTGAATGATATCAAAATTTACCTCCTACAGAACATTCATATAATGAACNNNNNNNNNNNNNNNNNNNNNNNNNNNNNNNNNNNNNNTGATTTACAAATGCGGTGGTATTGACAAGCGTACCATTGAGAAGTTCGAGAAGGAAGCCCAGGAAATGGGTAAGGGTTCCTTCAAATATGCCTGGGTGTTGGACAAGTTGAAGGCTGAACGTGARCGTGGTATCACAATYGATATCGCTTTGTGGAAGTTCGARACCTCCAAATACTATGTCACCATCATCGATGCCCCTGGACACAGAGATTTCATCAAGAACATGATTACTGGTACCTCACAGGCCGATTGTGCTGTGCTCATCGTCGCTGCTGGTACTGGTGAATTCGAAGCCGGTATCTCCAAGAACGGACAGACCCGTGAGCACGCTCTGCTCGCTTTCACACTCGGTGTCAAGCAACTCATCGTTGGTGTGAACAAAATGGACTCCACTGAGCCTCCCTACAGTGAGTCCCGTTTCGAAGAAATCAAAAAAGAAGTTTCCTCTTACATCAAAAAGATCGGATACAACCCCGCTGCTGTCGCTTTCGTACCCATTTCTNNNNNNNNNNNNNNNNNNNNNNNNNNNNNNNNNNNNNNNNNNNNNNNNNNNNNNNNNNNNNNNNNNNNNNNNNNNNNNNNNNNNNNNNNNNNNNNNNNNNNNNNNNNNNNNNNNNNNNNNNNNNNNNNNNNNNNNNNNNNNNNNNNNNNNNNNNNNNNNNNNNNNNNNNNNNNNNNNNNNNNNNNNNNNNNNNNNNNNNNNNNNNNNNNNNNNNNNNNNNNNNNNNNNNNNNNNNNNNNNNNNNNNNNNNNNNNNNNNNNNNNNNNNNNNNNNNNNNNNNNNNNNNNNNNNNNNNNNNNNNNNNNNNNNNNNNNNNNNNNNNNNNNNNNNNNNNNNNNNNNNNNNNNNNNNNNNNNNNNNNNNNNNNNNNNNNNNNNNNNNNNNNNNNNNNNNNNNNNNNNNNNNNNNNNNNNNNNNNNNNNNNNNNNNNNNNNNNNNNNNNNNNNNNNNNNNNNNNNNNNNNNNNNNNNNNNNNNNNNNNNNNNNNNNNNNNNNNNNNNNNNNNNNNNNNNNNNNNNNNNNNNNNNNNNNNNNNNNNNNNNNNNNNNNNNNNNNNNNNNNNNNNNNNNNNNNNNNNNNNNNNNNNNNNNNNNNNNNNNNNNNNNNNNNNNNNNNNNNNNNNNNNNNNNNNNNNNNNNNNNNNNNNNNNNNNNNNNNNNNNNNNNNNNNNNNNNNNNNNNNNNNNNNNNNNNNNNNNNNNNATTTCTGCCCCAAGTGCCGACGCTCCCATGTTCGTAGWTGGAGTTAACCTTGATGCCTACGATNNNNCTTTCAAGGTTATTTCTAACGCATCTTGCACCACCAACTGCCTGGCTCCCCTCGCCAAGGTTATTCATGACAACTTCGAAATTGTTGAGGGTCTGATGACCACAGTGCATGCAACCACTGCTACCCAGAAAACAGTTGATGGACCCTCTGGCAAACTGTGGCGTGATGGTCGTGGTGCTCAACAGAATATCATTCCTGCTTCAACTGGAGCCGCTAAAGCCGTAGGCAAAGTAATTCCAGCTTTGAATGGAAAGCTGACTGGTATGGCTTTCCGAGTCCCAGTCGCGAACGTATCTGTAGTAGATCTGACGGTCCGCCTGGGTAAGCCAGCTAGCTACGATGCTATCAAACAAAAGGTCAAGGAAGCCGCTCAGGGTCCTTTGAAGGGTATCCTCGACTACACTGAGGAGCAGGTCGTATCTTCTNNNNNNNNNNNNNNNCCTGNNNAGAAGAGAGTTGAANAATTTAAGCTCAAGAAGATGTGGAAGAGTCCTAATGGGACAATCCGTAACATTCTTGGAGGTACAGTCTTCAGGGAAGCCATTATCTGCAAGAACATTCCCCGTCTTGTAACTGGCTGGGACAAGCCCATTATTATTGGTCGTCATGCTCACGCTGATCAATATAAAGCAACTGACTTTGTTGTACCTGGKGCTGGCACTCTGGAAATCATCTTCAAGCCCGCCTCTGGAGACCASGTTATCAAGCATGTTGTTAATGAGTACAAAGGCCCCGGAGTCGCTATCGGCATGTTCAACACTGACGCATCTATCATTGACTTCGCTCACTCGTCGTTCAAATACGCTCTTGAAAGGAAGTATCCCCTCTATCTCAGTACTAAAAATACTATTCTTAAGAAATACGATGGcCTTGaAgGTGTGGTCATGGAGCTGGCTGATTGTGCCTTACCCCTGCTTGCCGGTGTCTTACCTACTTGCAAACCTGAGGAAGCCTTCAAAGATGTTGCTGCTGCATTTTTAGTTGGAGCCATGCCCAGGAAAGAAGGCATGGAAAGGAAAGACCTCTTGGCTGCAAATGTTCGTATTTTCAAAGAACAAGGTCAAGCTTTAGATAAAGTCGCACGTAAGGATGTCAAGGTTCTAGTTGTTGGCAATCCTGCTAACACCAATGCTCTAATTTGTTCCAAGTACGCTCCATCTATTCCAAAAGAAAATTTCACTGCTATGACTCGTCTTGACCAAAACCGTGCCTCATCACAATTGGCTGCGAAATTAGGTGTACCAGTWCAGAATATAAAAAATGTAATCATTTGGGNNNNNNNNNNNNNNNNNNNNNNNNNNNTGCCCCAGCCCGCCGATATTCCTGAAATTAAACTTTTCGGAAGATGGAGTTGTTAYGACGTGCAAGTGTCCGATATGTCTCTTCAGGATTACATCTCTGTTAAAGAAAAGTACGCGAAGTACTTGCCTCACTCCGCTGGAAGGTATGCACACAAACGTTTCCGTAAAGCTCAGTGCCCYATTGTTGAGCGTTTGACCAACTCACTTATGATGCACGGTCGTAATAATGGCAAAAAGCTGATGGCTGTCAGGATTGTGAAGCATGCTTTTGAAATTATTCACTTGCTCACTGGTGAGAACCCTCTTCAAGTTCTTGTGACAGCCATCATCAACTCTGGTCCCCGTGAAGACTCGACTAGGATCGGTCGTGCCGGTACAGTTCGGCGACAGGCTGTTGACGTTTCCCCTCTGCGACGTGTGAACCAGGCTATCTGGTTATTGTGCACGGGTGCACGTGAAGCTGCATTCCGTAACATCAAGACAATTGCTGAGTGTGTGGCTGATGAACTYATCAACGCAGCTAAGGGTTCATCAAACTCTTATGCCATCAAGAAAAAGGATGAGTTGGAGCGTGNNNNNNNNNNNNNNNNNNNNNNNNNNNNNNNNNNNNNNNNNNCACCGTCGGAGACGCGTTGAAAGACCGCTTCGATGGCGCTTCTCGGGTCATGATGCCAAACACAGATCTAGAAGTTCCGGCWCWRCGGAACGACGCGGTTCCACACAGGGTGCCTCGAAGAGACAGATATAGGTTCCAGCTCCGGCCTCATAATCCAGATCATAAATCACCGGGAGCTAAAGATCTTGTATATTTGGAATCTTCTCCAGGATTCTGCGAAAARAATCCAAGACTAGGTATTCCTGGTACACATGGTCGTGCCTGCAATGACACGAGTATCGGAGTCGACGGCTGCGACCTTATGTGCTGCGGTCGAGGGTATCGGACGGAGACGATGTTCGTTGTGGAGAGGTGCAAC
MM10596_Grammia_quenseli                 TTGGAAGTTCTATGAAAAGTGTTGGAGAAGTTATGTCAATAGGAAGGAACTTTGAAGAAGCTTTTCAGAAAGCGTTGAGAATGGTTGATGAAAATGTTAAGGGATTTGACCCAAACATTAAAAAAGTGAACGAAGGTGAATTGAGTGAACCAACCGATAAGCGAATGTTTGTCTTAGCTGCAGCTTTGAAGGACGGATATACAGTAGATAGACTGTATGAATTAACTAAAATAGATAAATGGTTTTTAGAGAAGTTTAAAAATATCATAGATTATTATAAAACATTAAATATTTTGAAAAAAGTAAAGCAAATTGGATTTTCTGATAAACAGATAGCTGCTGCTGTTAAAAGCACTGAAGTCGCTGTCCGAAAATTAAGGGAAGAATACAAAATTACTCCATCCGTAAAACAAATCGATACNNNNNNNNNNNNNNNNNNNNNNNNNNNNNNNNNNNNNNNNNNNNNNNNNNNNNNNNNNNNNNNNNNNNNNNNNNNNNNNNNNNNNNNNNNNNNNNNNNNNNNNNNNNNNNNNNNNNNNNNNNNNNNNNNNNNNNNNNNNNNNNNNNNNNNNNNNNNNNNNNNNNNNNNNNNNNNNNNNNNNNNNNNNNNNNNNNNNNNNNNNNNNNNNNNNNNNNNNNNNNNNNNNNNNNNNNNNNNNNNNNNNNNNNNNNNNNNNNNNNNNNNNNNNNNNNNNNNNNNNNNNNNNNNNNNNNNNNNNNNNNNNNNNNNNNNNNNNNNNNNNNNNNNNGAACATTATATTTTATTTTTGGTATTTGAGCAGGAATAGTAGGAACATCTCTAAGATTATTAATTCGAGCTGAATTAGGAAATCCTGGATCTCTTATTGGTGATGATCAAATTTATAATACTATTGTAACAGCTCATGCTTTTATTATAATTTTTTTTATAGTTATACCTATTATAATTGGAGGATTTGGTAATTGATTAGTCCCTCTTATATTAGGAGCCCCTGATATAGCTTTCCCCCGAATAAATAATATAAGTTTTTGACTTTTACCCCCATCATTAACCTTATTAATTTCAAGAAGAATCGTAGAAAATGGAGCAGGAACAGGATGAACAGTGTACCCCCCACTTTCATCTAATATTGCTCACGGAGGAAGATCTGTTGATTTAGCTATCTTTTCCCTCCACTTAGCAGGAATTTCTTCAATTTTAGGAGCTATCAATTTTATTACCACAATTATTAACATACGATTAAATAACTTATCATTTGATCAAATACCTTTATTTATTTGAGCAGTTGGGATTACAGCCTTTTTACTACTTCTTTCACTCCCAGTCTTAGCTGGGGCTATCACTATATTACTAACAGATCGAAACTTAAATACATCCTTTTTCGACCCTGCAGGAGGAGGAGACCCAATTTTATATCAACATTTATTTTGATTTTTTGGACACCCAGCAGTTTATATTTTAATTTTACCGGGATTTGGGATAATTTCTCATATTATCTCTCAAGAAAGAGGAAAAAAAGAAACCTTTGGTTGTTTAGGAATAATTTATGCTATATTAGCTATTGGATTATTAGGATTTATTGTATGAGCACATCATATATTTACAGTAGGAATAGATATTGATACTCGAGCATATTTTACATCAGCAACAATAATTATTGCAGTACCTACTGGAATTAAAATTTTCAGTTGGTTAGCCACTTTCCATGGAACTCAAATTAATTATTCACCTTCAATTTTATGAAGATTAGGATTTGTATTTTTATTCACAGTAGGTGGATTAACAGGTGTAATTTTATCTAATTCATCAATTGATATTACTTTACATGACACATATTATGTTGTAGCTCATTTTCATTATGTTCTTTCAATGGGAGCCGTATTTGCTATTATAGGAGGATTTATTCATTGATATCCACTATTTACGGGCCTATCTATAAATCCATTCTTATTAAAAATCCAATTTTTTATTATATTTATTGGTGTTAATTTAACTTTTTTCCCCCAACATTTCTTAGGTTTAGCTGGTATACCTCGTCGTTATTCTGATTACCCTGATTCTTATATTTCTTGAAATATTATTTCTTCCTTAGGTTCATATATTTCCTTATTAGCAGTAATATTTATATTAATTATTGTTTGAGAATCAATAATTAATCAACGTATTACCCTATTCCCTTTAAACATATCCTCCTCCATTGAGTGATATCAAAATTTACCCCCAGCTGAACATTCATATAATGAACNNNNNNNNNNNNNNNNNNNNNNNNNNNNNNNNNNNNNNTGATTTACAAATGCGGTGGTATCGACAAGCGTACCATCGAAAAGTTCGAGAAGGAAGCCCAGGAAATGGGTAAGGGTTCCTTCAAATACGCCTGGGTATTGGACAAATTGAAGGCTGAGCGTGAACGTGGTATTACAATCGATATTGCTTTGTGGAAGTTCGAGACCAACAAATACTATGTCACCATCATCGATGCCCCTGGACACAGAGATTTCATTAAGAACATGATCACTGGTACCTCGCAGGCCGATTGTGCTGTGCTCATCGTCGCTGCTGGTACTGGTGAATTCGAAGCCGGTATCTCTAAGAACGGACAAACCCGAGAGCACGCTCTGCTCGCTTTCACGCTCGGTGTCAAGCAACTCATCGTTGGTGTGAACAAAATGGACTCCACTGAGCCTCCCTACAGCGAGTCCCGTTTCGAGGAAATCAAAAAAGAAGTGTCCTCTTACATCAAAAAAATCGGATACAACCCAGCTGCTGTCGCTTTCGTACCCATTTCTNNNNNNNNNNNNNNNNNNNNNNNNNNNNNNNNNNNNNNNNNNNNNNNNNNNNNNNNNNNNNNNNNNNNNNNNNNNNNNNNNNNNNNNNNNNNNNNNNNNNNNNNNNNNNNNNNNNNNNNNNNNNNNNNNNNNNNNNNNNNNNNNNNNNNNNNNNNNNNNNNNNNNNNNNNNNNNNNNNNNNNNNNNNNNNNNNNNNNNNNNNNNNNNNNNNNNNNNNNNNNNNNNNNNNNNNNNNNNNNNNNNNNNNNNNNNNNNNNNNNNNNNNNNNNNNNNNNNNNNNNNNNNNNNNNNNNNNNNNNNNNNNNNNNNNNNNNNNNNNNNNNNNNNNNNNNNNNNNNNNNNNNNNNNNNNNNNNNNNNNNNNNNNNNNNNNNNNNNNNNNNNNNNNNNNNNNNNNNNNNNNNNNNNNNNNNNNNNNNNNNNNNNNNNNNNNNNNNNNNNNNNNNNNNNNNNNNNNNNNNNNNNNNNNNNNNNNNNNNNNNNNNNNNNNNNNNNNNNNNNNNNNNNNNNNNNNNNNNNNNNNNNNNNNNNNNNNNNNNNNNNNNNNNNNNNNNNNNNNNNNNNNNNNNNNNNNNNNNNNNNNNNNNNNNNNNNNNNNNNNNNNNNNNNNNNNNNNNNNNNNNNNNNNNNNNNNNNNNNNNNNNNNNNNNNNNNNNNNNNNNNNNNNNNNNNNNNNNNNNNNNNNNNNNNNNNNNNNNNNNNNNNNNNNNNNNNNNNNNNNNNNNNNNNNNNNNNNNNNNNNNNNNNNNNNNNNNNNNNNNNNNNNNNNNNNNNNNNNNNNNNNNNNNNNNNNNNNNNNNNNNNNNNNNNNNNNNNNNNNNNNNNNNNNNNNNNNNNNNNNNNNNNNNNNNNNNNNNNNNNNNNNNNNNNNNNNNNNNNNNNNNNNNNNNNNNNNNNNNNNNNNNNNNNNNNNNNNNNNNNNNNNNNNNNNNNNNNNNNNNNNNNNNNNNNNNNNNNNNNNNNNNNNNNNNNNNNNNNNNNNNNNNNNNNNNNNNNNNNNNNNNNNNNNNNNNNNNNNNNNNNNNNNNNNNNNNNNNNNNNNNNNNNNNNNNNNNNNNNNNNNNNNNNNNNNNNNNNNNNNNNNNNNNNNNNNNNNNNNNNNNNNNNNNNNNNNNNNNNNNNNNNNNNNNNNNNNNNNNNNNNNNNNNNNNNNNNNNNNNNNNNNNNNNNNNNNNNNNNNNNNNNNNNNNNNNNNNNNNTACTATTACTCCTGATGAGAAGAGAGTTGAAGAATTTAAGCTTAAGAAAATGTGGAAGAGTCCTAATGGAACAATCCGTAACATTCTTGGAGGTACAGTCTTCAGGGAAGCCATTATCTGCAAGAACATTCCACGTCTTGTAACTGGCTGGGACAAGCCTATTATTATTGGTCGTCATGCTCACGCTGATCAATATAAAGCAACTGACTTTGTTGTACCTGGTGCTGGCACACTCGAAATCATTTTCAAGCCCGCCTCAGGAGACCCAGTTATCAAGCATGTTGTTAATGAGTACAAAGGCCCCGGAGTTGCTATTGGCATGTTCAACACTGACGCATCTATCATTGACTTCGCTCACGCGTCGTTCAAATACGCTCTTGACAGGAAGTATCCCCTGTACCTCAGTACCAAGAATACTATTCTCAAGAAATACGATGGCCTCGAGGGTGTGGTTATGGAGCTGGCTGATTGTGCCTTACCCCTGCTTGCCGGTGTCTTGCCTACTTGCAAACCTGAGGAAGCCTTCAAAGATGTTGCTGCTGCATTTTTAGTTGGAGCCATGCCCAGGAAAGAAGGCATGGAAAGGAAAGACCTATTGGCTGCAAATGTTCGTATTTTCAAAGAACAAGGTCAAGCTTTAGACAAAGTAGCACGTAAGGATGTCAAAGTTCTAGTTGTTGGCAATCCTGCTAACACCAATGCTCTCATTTGTTCTAAGTATGCTCCGTCTATTCCAAAGGAAAATTTTACTGCAATGACTCGTCTTGACCAAAACCGTGCTTCATCACAATTGGCTGCAAAATTAGGTGTGCCAGTACAGAATATAAAAAATGTAATCATTTGGGNNNNNNNNNNNNNNNNNNNNNNNNNNNNNNNNNNNNNNNNNNNNNNNNNNNNNNNNNNNNNNNNNNNNNNNNNNNNNNNNNNNNNNNNNNNNNNNNNNNNNNNNNNNNNNNNNNNNNNNNNNNNNNTTAAAGAAAAGTACGCCAAGTACTTGCCTCACTCAGCTGGAAGGTATGCACACAAACGTTTCCGTAAAGCTCAGTGCCCTATCGTTGAGCGTCTTACYAACTCACTCATGATGCACGGCCGCAATAATGGCAAGAAGCTGATGGCTGTCAGGATTGTGAAACACGCYTTTGAAATTATCCATTTACTYACTGGTGAGAACCCTCTGCAAGTTCTTGTGACCGCCATCATCAACTCTGGGCCCCGTGAAGACTCAACTAGGATTGGTCGTGCCGGTACAGTTCGGCGACAGGCTGTTGACGTTTCTCCTCTGCGTCGTGTCAACCAGGCTATCTGGTTATTGTGCACAGGTGCACGTGAAGCTGCATTCCGTAACATCAAGACTATTGCTGAGTGTGTAGCTGATGAACTTATCAACGCAGCTAAGGGTTCATCAAACTCTTATGCCATCAAGAAAAARGATGAGTTGGAGCGTGNNNNNNNNNNNNNNNNNNNNNNNNNNNNNNNNNNNNNNNNNNNNCTGTAGGCGACGCGTTGAAGGACCGTTTCGACGGTGCTTCTCGGGTCATGATGCCAAACACAGACCTAGAAGTTCCGGCACAGCGGAACGACGCGGTACCGCACAGGGTGCCTCGAAGAGACAGATATAGGTTCCAGCTCCGGCCTCATAATCCAGACCATAAATCACCGGGAGTAAAAGATCTTGTCTATTTAGAATCTTCACCAGGATTCTGCGAAAAGAATCCAAGACTAGGTATTCCCGGCACACATGGGCGCGCCTGCAATGACACAAGTATCGGTGTCGACGGCTGCGATCTTATGTGCTGCGGTCGAGGGTATCGGACGGAGACGATGTTTGTTGTGGAGAGGTGCAAC
ALAT15KK_Artimelia_latrellei             NNNNNNNNNNNNNNNNNNNNNNNNNNNNNNNNNNNNNNNNNNNNNNNNNNNNNNNNNNNNNNNNNNNNNNNNNNNNNNNNNNNNNNNNNNNNNNNNNNNNNNNNNNNNNNNNNNNNNNNNNNNNNNNNNNNNNNNNNNNNNNNNNNNNNNNNNNNNNNNNNNNNNNNNNNNNNNNNNNNNNNNNNNNNNNNNNNNNNNNNNNNNNNNNNNNNNNNNNNNNNNNNNNNNNNNNNNNNNNNNNNNNNNNNNNNNNNNNNNNNNNNNNNNNNNNNNNNNNNNNNNNNNNNNNNNNNNNNNNNNNNNNNNNNNNNNNNNNNNNNNNNNNNNNNNNNNNNNNNNNNNNNNNNNNNNNNNNNNNNNNNNNNNNNNNNNNNNNNNNNNNNNNNNNNNNNNNNNNNNNNNNNNNNNNNNNNNNNNNNNNNNNNNNNNNNNNNNNNNNNNNNNNNNNNNNNNNNNNNNNNNNNNNNNNNNNNNNNNNNNNNNNNNNNNNNNNNNNNNNNNNNNNNNNNNNNNNNNNNNNNNNNNNNNNNNNNNNNNNNNNNNNNNNNNNNNNNNNNNNNNNNNNNNNNNNNNNNNNNNNNNNNNNNNNNNNNNNNNNNNNNNNNNNNNNNNNNNNNNNNNNNNNNNNNNNNNNNNNNNNNNNNNNNNNNNNNNNNNNNNNNNNNNNNNNNNNNNNNNNNNNNNNNNNNNNNNNNNNNNNNNNNNNNNNNNNNNNNNNNNNNNNNNNNNNNNNNNNNNNNNNNNNNNNNGAACATTATATTTTATTTTTGGAATTTGAGCAGGAATAGTAGGAACTTCATTAAGATTATTAATTCGAGCAGAATTAGGAAATCCAGGATCTTTAATTGGAGATGATCAAATTTATAATACTATTGTAACAGCTCATGCTTTTATTATAATTTTCTTTATAGTAATACCAATTATAATCGGAGGATTTGGTAATTGATTAGTTCCTTTAATACTTGGAGCTCCTGATATAGCCTTTCCTCGAATAAATAATATAAGTTTTTGACTTTTACCCCCCTCATTAACCTTATTAATTTCAAGAAGTATCGTAGAAAATGGAGCAGGAACAGGATGAACAGTTTACCCCCCTCTTTCTTCTAATATTGCTCATGGAGGAAGATCTGTCGATTTAGCTATTTTTTCCCTTCATCTAGCTGGAATTTCCTCAATTTTAGGGGCTATTAATTTTATTACTACAATTATCAATATACGATTAAATAATTTATCATTTGATCAAATACCTTTATTTGTTTGATCAGTAGGAATTACAGCCTTTTTACTTCTTCTCTCTTTACCTGTATTAGCAGGAGCTATTACTATACTTTTAACCGATCGAAATTTAAATACATCATTTTTTGACCCAGCAGGTGGGGGTGATCCTATTCTTTATCAACATCTATTTTGATTTTTTGGACACCCAGAAGTTTATATTTTAATTTTACCAGGATTTGGAATAATTTCACATATTATTTCTCAAGAAAGAGGAAAAAAAGAAACCTTTGGTTGTTTAGGAATAATTTATGCAATATTAGCTATTGGTTTATTAGGATTTATTGTTTGAGCTCATCATATATTTACAGTAGGAATAGATATTGATACACGAGCATATTTTACATCTGCAACCATAATTATTGCAGTACCTACAGGAATTAAAATTTTTAGTTGATTAGCAACCTTCCATGGAACTCAAATTAACTATTCCCCATCAATTTTATGAAGATTAGGATTTGTATTTTTATTTACTGTTGGAGGATTAACAGGTGTCATTTTATCTAATTCATCTATTGATATTACTTTACATGATACTTATTATGTTGTAGCTCATTTTCATTATGTTCTTTCAATGGGTGCAGTATTTGCTATTATAGGAGGATTTATTCATTGATATCCTTTATTTACAGGTCTTTCTATAAATCCATTTTTATTAAAAATTCAATTTTTTGTAATATTTATTGGAGTTAATTTAACTTTTTTCCCTCAACATTTTTTAGGTTTAGCAGGAATACCTCGTCGTTATTCAGATTACCCTGACTCATATATTTCTTGAAATATTATCTCTTCTTTAGGTTCTTATATTTCTTTATTAGCAGTTATATTTATATTAATTATTGTTTGAGAATCAATAATTAATCAACGAATTGCTTTATTCTCATTAAATATACCTTCATCAATTGAATGATATCAAAATTTACCTCCAGCCGAACATTCATATAATGAACNNNNNNNNNNNNNNNNNNNNNNNNNNNNNNNNNNNNNNNNNNNNNNNNNNNNNNNNNNNNNNNNNNNNNNNNNNNNNNNNNNNNNNNNNNNNNNNNNNNNNNNNNNNNNNNNNNNNNNNNNNNNNNNNNNNNNNNNNNNNNNNNNNNNNNNNNNNNNNNNNNNNNNNNNNNNNNNNNNNNNNNNNNNNNNNNNNNNNNNNNNNNNNNNNNNNNNNNNNNNNNNNNNNNNNNNNNNNNNNNNNNNNNNNNNNNNNNNNNNNNNNNNNNNNNNNNNNNNNNNNNNNNNNNNNNNNNNNNNNNNNNNNNNNNNNNNNNNNNNNNNNNNNNNNNNNNNNNNNNNNNNNNNNNNNNNNNNNNNNNNNNNNNNNNNNNNNNNNNNNNNNNNNNNNNNNNNNNNNNNNNNNNNNNNNNNNNNNNNNNNNNNNNNNNNNNNNNNNNNNNNNNNNNNNNNNNNNNNNNNNNNNNNNNNNNNNNNNNNNNNNNNNNNNNNNNNNNNNNNNNNNNNNNNNNNNNNNNNNNNNNNNNNNNNNNNNNNNNNNNNGGATGGCACGGAGACAACATGTTGGAGCCCTCTACCAAAATGCCTTGGTTCAAGGGATGGCAGGTGGAGCGCAAGGAAGGCAAGGCTGACGGTAAGTGCCTCATCGAGGCCCTTGACGCCATCCTGCCCCCTGCTCGCCCCACCGACAAGGCCCTGCGTCTACCCCTTCAAGACGTATACAAAATCGGTGGTATCGGTACGGTGCCCGTAGGCCGTGTTGAAACTGGTATCCTTAAACCTGGTACCATTGTCGTCTTCGCACCCGCCAACATCACCACTGAAGTTAAGTCTGTGGAGATGCACCACGAAGCTCTCCAGGAAGCCGTACCCGGAGACAATGTCGGTTTCAACGTAAAGAACGTATCAGTCAAAGAATTGCGTCGTGGTTACGTCGCTGGCGACTCCAAGAACAACCCACCAAAGGGCGCTGCTGACTTCACCGCACAGGTCATCGTACTCAACCACCCCGGTCAAATCTCAAATGGTTACACACCAGTTTTGGATTGCCACACAGCTCACATTGCCTGCAAATTCGCCGAAATCAAAGAGAAAGTCGATCGCCGTACTGGTAAATCTACTGAAGACAATCCTAAATCCATCAAATCTGGTGATGCTGCCATTGTCAACCTGGTACCTTCCAAGCCTCTTTGTGTAGAGTCCTTCCAGGAATTCCCTCCCCTCGGACGTTTCGCTGTGCGTNNNNNNNNNNNCCCAGTGCCGACGCTCCCATGTTCGTAGTTGGAGTTAACCTTGACGCCTACGATCCTTCTTTCAAGGTTATTTCTAACGCATCTTGCACCACCAACTGCTTGGCTCCCCTCGCCAAGGTTATTCATGACAACTTCGAAATTGTTGAGGGTCTAATGACCACAGTGCATGCAACCACTGCTACCCAGAAAACAGTTGATGGACCCTCTGGCAAACTGTGGCGTGATGGCCGTGGTGCTCAACAGAACATCATTCCTGCCTCCACTGGTGCCGCTAAAGCCGTAGGCAAAGTAATTCCAGCCTTGAATGGAAAGCTGACTGGCATGGCTTTCAGAGTTCCAGTCGCGAACGTATCTGTAGTAGATCTGACAGTCCGCCTGGGCAAACCCGCTAGCTACGATGCCATCAAACAAAAGGTCAAAGAAGCTGCTCAAGGTCCTTTGAAGGGTATCCTTGACTACACTGAGGAGCAAGTCGTGTCGTCCNNNNNNNNNNNNNNNNNNNNNNNNNNNNNNNNNNNNNNNNNNNNNNNNNNNNNNNNNNNNNNNNNNNNNNNNNNNNNNNNNNNNNNNNNNNNNNNNNNNNNNNNNNNNNNNNNNNNNNNNNNNNNNNNNNNNNNNNNNNNNNNNNNNNNNNNNNNNNNNNNNNNNNNNNNNNNNNNNNNNNNNNNNNNNNNNNNNNNNNNNNNNNNNNNNNNNNNNNNNNNNNNNNNNNNNNNNNNNNNNNNNNNNNNNNNNNNNNNNNNNNNNNNNNNNNNNNNNNNNNNNNNNNNNNNNNNNNNNNNNNNNNNNNNNNNNNNNNNNNNNNNNNNNNNNNNNNNNNNNNNNNNNNNNNNNNNNNNNNNNNNNNNNNNNNNNNNNNNNNNNNNNNNNNNNNNNNNNNNNNNNNNNNNNNNNNNNNNNNNNNNNNNNNNNNNNNNNNNNNNNNNCCTCGAAGGTGTGGTTATGGAGCTGGCTGATTGTGCCTTACCCCTGCTTGCTGGTGTCTTGCCTACTTGCAAACCTGAGGAAGCATTCAAAGATGTTGCTGCTGCATTTTTAGTTGGAGCCATGCCCAGGAAAGAAGGCATGGAGAGGAAAGACCTCTTGGCTGCAAATGTTCGTATTTTCAAAGAACAAGGTCAAGCTTTAGACAAAGTAGCACGGAAGGATGTCAAGGTTCTAGTTGTAGGCAATCCTGCTAACACCAATGCTCTCATTTGTTCAAAGTATGCTCCGTCTATTCCAAAAGAAAACTTCACTGCCATGACTCGTCTTGACCAAAACCGTGCCTCATCACAATTGGCTGCCAAATTAGGAGTACCAGTACAGAATGTCAAAAATGTGATCATTTGGGGCAGCATGGCTGTTGACAACATGCCATTGCCCCAGCCCGCCGACATTCCCGAAATTAAACTTTTTGGGAGATGGAGTTGTTACGACGTTCAAGTGTCTGACATGTCACTGCAAGATTATATCTCTGTTAAAGAAAAGTATGCAAAGTACTTGCCTCACTCTGCTGGAAGGTATGCTCACAAACGGTTCCGTAAAGCTCAGTGCCCTATTGTTGAGCGTCTGACCAACTCACTTATGATGCACGGCCGCAATAATGGCAAGAAGCTGATGGCTGTCAGAATTGTCAAGCATGCCTTTGAAATTATTCACTTGCTTACTGGTGAAAATCCTCTGCAAGTTCTTGTGACTGCCATCATCAACTCTGGCCCCCGTGAAGATTCAACTAGGATCGGTCGTGCCGGTACAGTTAGGCGACAGGCTGTTGACGTTTCTCCTCTGCGCCGTGTGAACCAGGCTATCTGGTTATTGTGCACTGGTGCACGTGAAGCTGCATTCCGTAACATCAAGACCATCGCTGAGTGTGTAGCTGATGAACTTATCAACGCAGCTAAGGGTTCATCAAACTCTTATGCCATCAAGAAGAAGGATGAGTTGGAACGTGGTGCACCGTCAAGACATGCTGGATGAGGCTGCCCAGTTTTCGCTCTGTCGGTGACGCGCTGAAGGACCGCTTCGATGGCGCTTCTCGGGTTATGATGCCAAACACAGACCTGGAAGTTCCGGCACTACGGAACGAYGCGGTACCGCACAGGGTGCCTCGAAGAGACAGATATAGGTTCCAACTCCGTCCTCATAATCCAGACCATAAATCACCGGGAGCTAAAGATCTTGTCTACTTGGAATCATCACCAGGATTCTGCGAAAAGAATCCAAGGCTAGGTATTCCCGGGACACATGGGCGTGCCTGCAATGATACCAGTATCGGTGTCGACGGCTGCGACCTCATGTGCTGTGGTCGAGGGTATCGGACGGAGACGATGTTCGTTGTGGAGAGGTGCAAC
KN00882_Hyperborea_czekanowskii          NNNNNNNNNNNNNNNNNNNNNNNNNNNNNNNNNNNNNNNNNNNNNNNNNNNNNNNNNNNNNNNNNNNNNNNNNNNNNNNNNNNNNNNNNNNNNNNNNNNNNNNNNNNNNNNNNNNNNNNNNNNNNNNNNNNNNNNNNNNNNNNNNNNNNNNNNNNNNNNNNNNNNNNNNNNNNNNNNNNNNNNNNNNNNNNNNNNNNNNNNNNNNNNNNNNNNNNNNNNNNNNNNNNNNNNNNNNNNNNNNNNNNNNNNNNNNNNNNNNNNNNNNNNNNNNNNNNNNNNNNNNNNNNNNNNNNNNNNNNNNNNNNNNNNNNNNNNNNNNNNNNNNNNNNNNNNNNNNNNNNNNNNNNNNNNNNNNNNNNNNNNNNNNNNNNNNNNNNNNNNNNNNNNNNNNNNNNNNNNNNNNNNNNNNNNNNNNNNNNNNNNNNNNNNNNNNNNNNNNNNNNNNNNNNNNNNNNNNNNNNNNNNNNNNNNNNNNNNNNNNNNNNNNNNNNNNNNNNNNNNNNNNNNNNNNNNNNNNNNNNNNNNNNNNNNNNNNNNNNNNNNNNNNNNNNNNNNNNNNNNNNNNNNNNNNNNNNNNNNNNNNNNNNNNNNNNNNNNNNNNNNNNNNNNNNNNNNNNNNNNNNNNNNNNNNNNNNNNNNNNNNNNNNNNNNNNNNNNNNNNNNNNNNNNNNNNNNNNNNNNNNNNNNNNNNNNNNNNNNNNNNNNNNNNNNNNNNNNNNNNNNNNNNNNNNNNNNNNNNNNNNNNNNNNNAACATTATATTTCATTTTTGGAATTTGAGCAGGAATAATAGGAAGTTCTATAAGATTATTAATTCGAACAGAATTAGGAAATCCTGGATCTTTAATTGGAGATGATCAAATTTATAATACTATTGTAACAGCTCATGCTTTTATTATAATTTTTTTTATAGTTATACCTATTATAATTGGAGGATTTGGTAATTGATTAGTGCCATTAATATTAGGAGCCCCTGATATAGCTTTCCCACGAATAAATAATATAAGTTTTTGACTTTTACCCCCATCATTAACTTTATTAATTTCGAGAAGAATTGTAGAAAATGGAACAGGTACAGGATGAACAGTTTACCCCCCGCTTTCATCAAATATTGCCCATAGAGGAAGATCAATTGATCTAACCATTTTCTCCTTACATTTAGCAGGAATTTCTTCAATTTTAGGAGCTATTAATTTTATCACTACAATTATTAATATACGATTAAATAATTTATCATTTGACCAAATACCTTTATTTGTGTGAGCAGTAGGAATTACAGCTTTCTTATTATTACTATCGCTCCCTGTATTAGCAGGGGCTATTACTATATTATTAACAGATCGAAACTTAAATACATCATTTTTTGACCCTGCAGGAGGGGGGGATCCAATTCTCTATCAACACTTATTTTGATTTTTTGGNNNNNNNNNNNNNNNNNNNNNNNNNNNNNNNNNNNNNNNNNNNNNNNNNNNNNNNNNNTCACAAGAAAGAGGAAAAAAAGAAACTTTTGGTTGTTTAGGTATAATTTATGCAATATTAGCTATTGGATTGTTAGGATTTATTGTTTGAGCTCATCATATATTTACAGTAGGAATAGATATTGATACACGGGCATATTTTACTTCAGCAACTATAATTATTGCAGTACCTACAGGAATTAAAATTTTCAGTTGATTAGCTACTTTCCATGGAACACAAATTAATTATTCACCTTCAATTTTATGAAGATTAGGATTTGTATTTTTATTTACTGTAGGGGGATTAACAGGTGTAATTTTATCCAACTCATCAATTGATATTACTTTACATGACACTTATTATGTAGTAGCTCATTTTCATTATGTACTCTCAATAGGAGCTGTATTTGCTATTATAGGAGGATTTATTCATTGATATCCATTATTCACTGGACTATTTATAAATCCATTTTTATTAAAAATTCAATTTTTTATTATATTTATTGGAGTAAATTTAACTTTCTTCCCTCAACATTTCTTAGGATTAGCTGGAATACCTCGTCGATATTCTGATTATCCAGATTCTTTTATTTCTTGAAATATTATTTCTTCTTTAGGTTCATATATCTCATTATTAGCAGTTATATTTATATTAATTATTGTTTGAGAATCTATAATTAATCCACGAATTACTTTATTTACCTTAAATATATCATCATCAATTGAATGATACCAAAATTTACCCCCTGCTGAACATTCATATAATGAACNNNNNNNNNNNNNNNNNAGTCCACGACCACCGGCCANTTGATTTACAAATGCGGTGGTATTGAYAAGCGTACCATTGAGAAGTTCGAGAAGGAAGCCCAGGAAATGGGTAAGGGTTCCTTCAAATATGCCTGGGTGTTGGACAAGTTGAAGGCTGAGCGTGAACGTGGTATCACAATCGATATCGCTTTGTGGAAGTTCGAGACCGCCAAATACTATGTCACCATCATCGATGCCCCTGGACACAGAGATTTCATCAAGAACATGATTACTGGTACCTCACAGGCCGATTGTGCTGTGCTCATCGTCGCTGCTGGTACTGGTGAATTCGAAGCCGGTATCTCCAAAAACGGACAGACCCGTGAGCACGCTCTGCTCGCTTTCACGCTCGGTGTCAAGCAACTCATCGTTGGTGTGAACAAAATGGACTCCACTGAGCCTCCCTACAGTGAGTCCCGTTTCGAAGAAATCAAAAAAGAAGTGTCCTCTTACATCAAAAAGATCGGATACAACCCYGCTGCTGTCGCTTTCGTACCCATTTCTGGATGGNNNNNNNNNNNCATGTTGGAGGCCTCTACCAAAATGCCTTGGTTCAAGGGATGGAATGTTGAGCGCAAGGAAGGCAAGGCTGAAGGTAAGTGCCTCATCGAGGCCCTTGACGCTATCCTGCCCCCWGCTCGCCCYACCGACAAGGCCCTRCGTCTTCCCCTTCAAGACGTATACAAAATCGGKGGTATTGGTACRGTGCCCGTAGGCCGTGTTGAAACTGGTATCCTTAAACCTGGTACCATTGTCGTCTTCGCACCTGCCAACATCACCACTGAAGTYMAGTCTGTGGAGATGCACCACGAAGCTCTCCARGAAGCCGTACCYGGAGACAATGTTGGTTTCAACGTAAAGAACGTRTCAGTCAAAGAATTGYGTCGTGGTTACGTCGCTGGCGACTCYAAGAACAACCCACCCAAGGGCGCTGCTGACTTCACYGCACAGGTCATYGTACTCAACCACCCTGGTCAAATCTCAAACGGYTACACACCAGTWTTGGATTGCCACACAGCTCACATTGYCTGYAAATTCGCCGAAATTAAAGAAAAAGTCGACCGTCGTACTGGTAAATCTACTGAAGATAACCCTAAATCTATCAAATCTGGTGATGCTGCCATTGTCAACCTGGTACCTTTCAAGCCTCTCTGTGTANAGTCCTTCCAGGAATTCCCTCCCCTCGGACGTTTCGCTGTNCGTNNNNNNNNNNNNNNNNNNNNNNNNNNNNNNNNNNNNNNNNNNNNNNNNNNNNNNNNNNNNNNNNNNNNNNNNNNNNNNNNNNNNNNNNNNNNNNNNNNNNNNNNNNNNNNNNNNNNNNNNNNNNNNNNNNNNNNNNNNNNNNNNNNNNNNNNNNNNNNNNNNNNNNNNNNNNNNNNNNNNNNNNNNNNNNNNNNNNNNNNNNNNNNNNNNNNNNNNNNNNNNNNNNNNNNNNNNNNNNNNNNNNNNNNNNNNNNNNNNNNNNNNNNNNNNNNNNNNNNNNNNNNNNNNNNNNNNNNNNNNNNNNNNNNNNNNNNNNNNNNNNNNNNNNNNNNNNNNNNNNNNNNNNNNNNNNNNNNNNNNNNNNNNNNNNNNNNNNNNNNNNNNNNNNNNNNNNNNNNNNNNNNNNNNNNNNNNNNNNNNNNNNNNNNNNNNNNNNNNNNNNNNNNNNNNNNNNNNNNNNNNNNNNNNNNNNNNNNNNNNNNNNNNNNNNNNNNNNNNNNNNNNNNNNNNNNNNNNNNNNNNNNNNNNNNNNNNNNNNNNNNNNNNNNNNNNNNAAGAGTCCTAATGGGACAATCCGTAACATTCTTGGAGGTACAGTCTTTAGGGAAGCTATTATCTGCAAGAATATTCCCCGTCTAGTAACTGGCTGGGACAAGCCCATTATTATTGGTCGTCATGCTCACGCTGATCAATATAAAGCAACTGACTTTGTTGTACCTGGTGCTGGCACTCTTGAAATCATCTTCAAGCCCGTCTCTGGAGACCAGGTTATCAAGCATGTTGTTAATGAGTTCAAAGGCCCCGGAGTCGCTATCGGCATGTTCAACACTGACGCATCTATCATTGACTTCGCTCACTCGTCGTTCAAGTACGCGCTTGAAAGGAAGTATCCCCTCTACCTCAGTACTAAAAATACTATTCTTAAGAAATACGATGGcCTTGaAgGTGTGGTCATGGAGCTGGCTGATTGTGCCTTACCCMTGCTTGCCGGTGTCTTACCTACTTGCAAACCTGAAGAAGCCTTCAAAGATGTTGCTGCTGCATTTTTAGTTGGAGCCATGCCCAGGAAAGAAGGCATGGAAAGGAAAGACCTCTTGGCTGCAAATGTTCGTATTTTCAARGAACAAGGTCAAGCTTTAGACAAAGTTGCACGTAAGGATGTCAAGGTTCTAGTTGTTGGCAATCCTGCTAACACCAATGCTCTTATTTGTTCCAAGTATGCTCCATCTATWCCAAAAGAAAATTTCACTGCTATGACTCGTCTTGACCAAAACCGGGCCTCATCACAATTGGCTGCAAAATTAGGTGTACCAGTACAGAATGTAAAAAATGTAATCATTTGGGGCAGCATGGCTGTTGACAACATGCCATTGCCCCAGGCCGCTGATATTCCCGAAATTAAACTTTTCGGAAGATGGAGTTGTTACGACGTTCAAGTGTCCGATATGTCTCTTCAGGATTACATCTCTGTTAAAGAAAAGTACGCGAAGTACTTGCCTCACTCCGCCGGCAGGTATGCACACAAACGTTTCCGTAAAGCTCAGTGCCCTATTGTTGAGCGTTTGACCAACTCACTTATGATGCACGGTCGCAATAATGGCAAAAAGCTGATGGCTGTCAGGATTGTTAAACATGCTTTTGAAATTATCCATTTGCTCACTGGTGAGAACCCTCTGCAAGTTCTTGTGACAGCCATCATCAACTCTGGTCCCCGTGAAGACTCAACTAGGATTGGTCGTGCCGGTACAGTTCGGCGACAGGCCGTTGACGTTTCTCCTCTGCGACGTGTGAACCAGGCTATCTGGTTATTGTGCACGGGTGCACGTGAAGCTGCATTCCGTAACATCAAGACAATTGCTGAGTGTGTGGCTGATGAACTCATCAACGCAGCTAAGGGTTCATCAAACTCTTATGCCATCAAGAAAAAGGATGAGTTGGAGCGTGNNNNNNNNNNNNNNNNNNNNNNNNNNNNNNNNNNNNNNNNNNNNNNNNNNNNNNNNNNNNNNNNNNNNNNNNNNNNNNNNNNNNNNNNNNNNNNNNNNNNNNNNNNNNNNNNNNNNNNNNNNNNNNNNNNNNNNNNNNNNNNNNNNNNNNNNNNNNNNNNNNNNNNNNNNNNNNNNNNNNNNNNNNNNNNNNNNNNNNNNNNNNNNNNNNNNNNNNNNNNNNNNNNNNNNNNNNNNNNNNNNNNNNNNNNNNNNNNNNNNNNNNNNNNNNNNNNNNNNNNNNNNNNNNNNNNNNNNNNNNNNNNNNNNNNNNNNNNNNNNNNNNNNNNNNNNNNNNNNNNNNNNNNNNNNNNNNNNNNNNNNNNNNNNNNNNNNNNNNNNNNNNNNNNNNNNNNNNNNNN
CNLEP81969_Arctia_brachyptera            NNNNNNNNNNNNNNNNNNNNNNNNNNNNNNNNNNNNNNNNNNNNNNNNNNNNNNNNNNNNNNNNNNNNNNNNNNNNNNNNNNNNNNNNNNNNNNNNNNNNNNNNNNNNNNNNNNNNNNNNNNNNNNNNNNNNNNNNNNNNNNNNNNNNNNNNNNNNNNNNNNNNNNNNNNNNNNNNNNNNNNNNNNNNNNNNNNNNNNNNNNNNNNNNNNNNNNNNNNNNNNNNNNNNNNNNNNNNNNNNNNNNNNNNNNNNNNNNNNNNNNNNNNNNNNNNNNNNNNNNNNNNNNNNNNNNNNNNNNNNNNNNNNNNNNNNNNNNNNNNNNNNNNNNNNNNNNNNNNNNNNNNNNNNNNNNNNNNNNNNNNNNNNNNNNNNNNNNNNNNNNNNNNNNNNNNNNNNNNNNNNNNNNNNNNNNNNNNNNNNNNNNNNNNNNNNNNNNNNNNNNNNNNNNNNNNNNNNNNNNNNNNNNNNNNNNNNNNNNNNNNNNNNNNNNNNNNNNNNNNNNNNNNNNNNNNNNNNNNNNNNNNNNNNNNNNNNNNNNNNNNNNNNNNNNNNNNNNNNNNNNNNNNNNNNNNNNNNNNNNNNNNNNNNNNNNNNNNNNNNNNNNNNNNNNNNNNNNNNNNNNNNNNNNNNNNNNNNNNNNNNNNNNNNNNNNNNNNNNNNNNNNNNNNNNNNNNNNNNNNNNNNNNNNNNNNNNNNNNNNNNNNNNNNNNNNNNNNNNNNNNNNNNNNNNNNNNNNNNNNNNNNNNNNNGAACATTATATTTTATCTTTGGAATTTGAGCAGGGATAGTAGGAACTTCATTAAGATTATTAATTCGAGCTGAATTAGGTAATCCTGGATCTTTAATTGGAGATGATCAAATTTATAATACTATTGTAACAGCTCATGCTTTTATTATAATTTTTTTTATAGTTATACCTATTATAATTGGAGGATTTGGTAATTGATTAGTTCCTTTAATATTGGGAGCCCCTGATATAGCTTTCCCCCGAATAAATAATATAAGTTTTTGACTTTTACCCCCATCACTAACTTTATTAATTTCAAGAAGAATTGTAGAAAATGGAGCAGGAACAGGATGAACAGTTTACCCCCCACTTTCTTCTAATATTGCTCATGGAGGAAGATCAGTTGATTTAGCTATCTTTTCATTACATTTAGCGGGAATTTCTTCAATTTTAGGTGCTATTAATTTTATTACTACAATTATTAATATACGATTAAATAATTTATCATTTGACCAAATACCTTTATTTGTTTGAGCTGTAGGAATTACAGCTTTTTTATTACTTCTCTCACTTCCTGTATTAGCTGGAGCTATTACTATATTACTAACAGATCGAAATTTAAATACATCATTTTTTGATCCAGCAGGAGGGGGAGATCCTATTCTCTATCAACATTTATTTTGATTTTTTGGNNNTCCAGAAGTTTATATTTTAATTTTACCAGGATTCGGTATAATTTCTCACATTATTTCCCAAGAAAGNGGAAAAAAAGAAACTTTTGGTTGTTTAGGAATAATTTATGCTATATTAGCTATTGGATTATTAGGATTTATTGTTTGAGCCCATCATATATTTACAGTAGGTATAGATATTGATACACGAGCATATTTTACCTCAGCAACTATAATTATTGCTGTTCCTACAGGAATTAAAATTTTCAGTTGATTAGCAACTTTCCATGGAACTCAAATTAATTATTCCCCTTCAATTTTATGAAGATTAGGGTTCGTATTTTTATTTACTGTAGGTGGATTAACAGGTGTAATTTTATCTAATTCATCAATTGATATTACTTTACATGATACTTATTATGTTGTAGCTCATTTTCATTATGTTCTTTCTATAGGAGCTGTATTTGCCATTATAGGAGGATTTATTCACTGATATCCATTATTTACTGGATTATCTATAAATCCATTTTTATTAAAAATTCAATTTTTTATTATATTTATTGGTGTAAATTTAACTTTTTTCCCTCAACATTTTCTAGGATTAGCTGGTATACCTCGTCGTTACTCTGATTATCCAGATTCTTATATTTCTTGAAATATTATTTCCTCTTTAGGTTCTTATATTTCATTATTAGCAGTTATATTTATATTAATTATTATTTGAGAATCAATAATTAATCAACGAATTGCTTTATTCCCATTAAATATACCCTCATCAATTGAATGATATCAAAATTTACCTCCTGCTGAACATTCTTATAATGAACACACGTCGACTCCGGCAAGTCCACAACCACCGGCCACTTGATTTACAAATGCGGTGGTATCGACAAGCGTACCATCGAAAAGTTCGAGAAGGAAGCCCAGGAAATGGGTAAGGGTTCCTTCAAATACGCCTGGGTGTTGGACAAATTGAAGGCTGAGCGTGAACGTGGTATCACAATCGATATCGCTTTGTGGAAGTTCGAGACCGGCAAATACTATGTCACCATCATTGACGCCCCTGGACACAGAGATTTCATCAAGAACATGATCACTGGTACCTCACAGGCCGATTGTGCTGTACTCATCGTCGCTGCTGGTACTGGTGAATTCGAAGCAGGTATCTCCAAGAACGGACAGACCCGTGAGCACGCTCTGCTCGCTTTCACGCTCGGTGTCAAGCAACTCATCGTTGGTGTGAACAAAATGGACTCCACTGAACCTCCCTACAGCGAGCCTCGTTTCGAAGAAATCAAAAAAGAAGTGTCTTCTTACATCAAAAAGATCGGTTACAACCCCGCTGCCGTCGCTTTCGTACCCATTTCTNNNNNNNNNNNNNNNNNNNNNNNNNNNNNNNNNNNNNNNNNNNNNNNNNNNNNNNNNNNNNNNNNNNNNNNNNNNNNNNNNNNNNNNNNNNNNNNNNNNNNNNNNNNNNNNNNNNNNNNNNNNNNNNNNNNNNNNNNNNNNNNNNNNNNNNNNNNNNNNNNNNNNNNNNNNNNNNNNNNNNNNNNNNNNNNNNNNNNNNNNNNNNNNNNNNNNNNNNNNNNNNNNNNNNNNNNNNNNNNNNNNNNNNNNNNNNNNNNNNNNNNNNNNNNNNNNNNNNNNNNNNNNNNNNNNNNNNNNNNNNNNNNNNNNNNNNNNNNNNNNNNNNNNNNNNNNNNNNNNNNNNNNNNNNNNNNNNNNNNNNNNNNNNNNNNNNNNNNNNNNNNNNNNNNNNNNNNNNNNNNNNNNNNNNNNNNNNNNNNNNNNNNNNNNNNNNNNNNNNNNNNNNNNNNNNNNNNNNNNNNNNNNNNNNNNNNNNNNNNNNNNNNNNNNNNNNNNNNNNNNNNNNNNNNNNNNNNNNNNNNNNNNNNNNNNNNNNNNNNNNNNNNNNNNNNNNNNNNNNNNNNNNNNNNNNNNNNNNNNNNNNNNNNNNNNNNNNNNNNNNNNNNNNNNNNNNNNNNNNNNNNNNNNNNNNNNNNNNNNNNNNNNNNNNNNNNNNNNNNNNNNNNNNNNNNNNNNNNNNNNNNNNNNNNNNNNNNNNNNTTATTTCTGCCCCAAGTGCCGACGCTCCCATGTTYGTAGTTGGAGTTAACCTTGATGCTTACGATCCTTCNNTCAAGGTTATTTCTAACGCATCTTGCACCACCAACTGCCTGGCTCCCCTCGCCAAGGTTATTCATGACAACTTCGAAATTGTTGAGGGTCTGATGACCACAGTGCACGCAACCACTGCTACCCAGAAAACAGTTGATGGACCCTCTGGCAAACTGTGGCGTGATGGTCGTGGTGCTCAACAGAATATCATTCCTGCCTCCACTGGAGCCGCTAAAGCCGTAGGCAAAGTAATTCCGGCTTTGAATGGAAAGCTGACTGGTATGGCTTTCCGAGTTCCAGTCGCGAACGTATCTGTAGTAGATCTGACAGTCCGCTTGGGTAAGCCAGCTAGCTACGATGCTATCAAACAAAAGGTCAAGGAAGCCGCTGAGGGTCCTTTGAAGGGTATCCTCGACTACACTGAGGAGCAGGTCGTATCTTCTNNNNNNNNNNNNNNNNNNNNNNNNNNNNNNNNNNNNNNNNNNNNNNNNNNNNNNNNNNNNNNNNNNNNNNNNNNNNNNNNNNNNNNNNNNNNNNNNNNNNNNNNNNNNNNNNNNNNNNNNNNNNNNNNNNNNNNNNNNNNNNNNNNNNNNNNNNNNNNNNNNNNNNNNNNNNNNNNNNNNNNNNNNNNNNNNNNNNNNNNNNNNNNNNNNNNNNNNNNNNNNNNNNNNNNNNNNNNNNNNNNNNNNNNNNNNNNNNNNNNNNNNNNNNNNNNNNNNNNNNNNNNNNNNNNNNNNNNNNNNNNNNNNNNNNNNNNNNNNNNNNNNNNNNNNNNNNNNNNNNNNNNNNNNNNNNNNNNNNNNNNNNNNNNNNNNNNNNNNNNNNNNNNNNNNNNNNNNNNNNNNNNNNNNNNNNNNNNNNNNNNNNNNNNNNNNNNNNNNNNNNNCCTCGAAGGTGTGGTAATGGAGCTGGCCGATTGCGCCTTACCCCTGCTAGCCGGTGTCTTGCCTACCTGCAAACCAGAAGAAGCGTTCAAAGATGTTGCTGCTGCATTTTTAGTTGGAGCCATGCCCAGGAAAGAGGGCATGGAAAGGAAAGACCTCTTGGCCGCAAATGTTCGTATTTTCAAAGAACAAGGACAAGCTTTAGACAAAGTAGCACGTAAGGATGTCAAAGTTCTAGTTGTTGGCAATCCTGCTAACACCAATGCTCTCATTTGTTCTAAGTATGCTCCATCTATTCCAAAAGAAAATTTCACTGCCATGACTCGTCTTGACCAAAACCGTGCCTCATCACAATTGGCTGCGAAATTAGGTGTAGCAGTACAGAATATAAAAAATGTAATCATTTGGGGCAGCATGGCTGTTGACACCATGCCATTGCCCCAGCCCGCCGATATTCCCGAAATTAAACTTTTCGGAAGATGGAGTTGTTACGACGTTCAAGTGTCCGACATGTCTCTGCAGGATTACATCTCTGTTAAAGAAAAGTACGCGAAGTACTTGCCTCACTCCGCTGGAAGGTATGCACACAAACGTTTCCGTAAAGCTCAGTGCCCCATTGTTGAGCGTCTGACCAACTCACTTATGATGCACGGCCGCAATAATGGCAAAAAGCTGATGGCTGTCCGGATTGTAAAGCACGCTTTTGAAATCATTCATTTGCTCACTGGTGAGAACCCTCTGCAAGTTCTTGTGACAGCCATCATCAACTCTGGTCCTCGTGAAGACTCCACTAGGATTGGTCGAGCCGGTACAGTTCGGCGACAGGCTGTTGACGTTTCTCCTCTGCGTCGTGTGAACCAGGCTATCTGGTTATTGTGCACAGGTGCACGTGAAGCTGCTTTCCGTAATATCAAGACTATTGCTGAGTGTGTAGCTGATGAACTCATCAACGCAGCTAAGGGTTCATCAAACTCTTATGCCATCAAGAAAAAGGATGAGTTGGAGCGTGGTGCACCGTCAAGACCTGCTGGATGAGGCTGCCCAGTTTTCGTTCTGTTGGTGACGCGTTGAAGGACCGCTTCGATGGCGCTTCTCGGGTCATGATGCCAAACACAGACCTGGAAGTTCCGGCACAACGCAACGACGCAGTACCGCACAGGGTGCCTCGAAGAGACAGATATAGGTTCCAGCTCCGGCCTCATAATCCAGACCATAAATCACCGGGAGCTAAAGATCTTGTCTATTTGGAATCTTCACCAGGATTCTGCGAAAAGAATCCAAGATTAGGTATTCCCGGTACACATGGGCGTGCCTGCAATGACACGAGTATCGGTGTCGACGGCTGCGACCTTATGTGCTGCGGCCGAGGGTATCGGACGGAGACGATGTTCGTTGTGGAGAGGTGCAAC
CNLEP113666_Pyrrharctia_isabella         NNNNNNNNNNNNNNNNNNNNNNNNNNNNNNNNNNNNNNNNNNNNNNNNNNNNNNNNNNNNNNNNNNNNNNNNNNNNNNNNNNNNNNNNNNNNNNNNNNNNNNNNNNNNNNNNNNNNNNNNNNNNNNNNNNNNNNNNNNNNNNNNNNNNNNNNNNNNNNNNNNNNNNNNNNNNNNNNNNNNNNNNNNNNNNNNNNNNNNNNNNNNNNNNNNNNNNNNNNNNNNNNNNNNNNNNNNNNNNNNNNNNNNNNNNNNNNNNNNNNNNNNNNNNNNNNNNNNNNNNNNNNNNNNNNNNNNNNNNNNNNNNNNNNNNNNNNNNNNNNNNNNNNNNNNNNNNNNNNNNNNNNNNNNNNNNNNNNNNNNNNNNNNNNNNNNNNNNNNNNNNNNNNNNNNNNNNNNNNNNNNNNNNNNNNNNNNNNNNNNNNNNNNNNNNNNNNNNNNNNNNNNNNNNNNNNNNNNNNNNNNNNNNNNNNNNNNNNNNNNNNNNNNNNNNNNNNNNNNNNNNNNNNNNNNNNNNNNNNNNNNNNNNNNNNNNNNNNNNNNNNNNNNNNNNNNNNNNNNNNNNNNNNNNNNNNNNNNNNNNNNNNNNNNNNNNNNNNNNNNNNNNNNNNNNNNNNNNNNNNNNNNNNNNNNNNNNNNNNNNNNNNNNNNNNNNNNNNNNNNNNNNNNNNNNNNNNNNNNNNNNNNNNNNNNNNNNNNNNNNNNNNNNNNNNNNNNNNNNNNNNNNNNNNNNNNNNNNNNNNNNNNNNNNNGAACATTATATTTTATTTTTGGAATTTGGGCAGGAATAGTAGGAACTTCATTAAGATTATTAATTCGAGCAGAATTAGGAATGCCCGGATCCTTAATTGGAGATGATCAAATTTATAATACTATTGTTACAGCTCATGCTTTTATTATAATTTTTTTTATAGTTATACCTATTATAATTGGGGGATTTGGTAATTGATTAGTTCCTTTAATATTAGGAGCCCCTGATATAGCTTTCCCCCGAATAAATAACATAAGTTTTTGACTTTTACCCCCATCTTTAACTTTATTAATCTCAAGAAGAATTGTAGAAAATGGGGCAGGTACCGGATGAACCGTTTATCCCCCCCTTTCATCCAATATTGCCCACGGTGGTAGTTCTGTTGATTTAGCCATTTTTTCTTTACATCTAGCAGGAATTTCTTCAATTTTAGGAGCTATTAATTTTATTACCACAATTATTAATATACGATTAAATAATTTATCATTTGACCAAATACCTTTATTTGTTTGAGCGGTAGGAATTACTGCTTTTTTACTTCTTCTTTCTTTACCTGTTTTAGCAGGTGCTATTACTATACTTTTAACAGATCGAAATTTAAATACATCATTTTTTGATCCTGCAGGGGGGGGAGATCCTATCCTTTACCAACATTTATTTTGATTTTTTGGNNNNNNNNNNNNNNNNNNNNNNNNNNNNNNNNNNNNNNNNNNNNTTTCCCATATTATTTCACAAGAAAGAGGGAAAAAAGAAACTTTTGGTTGTTTGGGAATAATTTATGCTATATTAGCTATTGGATTATTAGGATTTATTGTATGAGCTCATCATATATTTACTGTTGGTATAGATATTGATACTCGAGCTTATTTCACTTCAGCAACTATAATTATTGCAGTTCCAACAGGAATTAAAATTTTTAGTTGATTAGCAACATTTCATGGAACACAAATCAATTATTCACCATCAATTCTATGAAGACTAGGATTTGTATTTTTATTTACTGTAGGAGGATTAACAGGTGTAATCTTATCTAATTCATCAATTGATATTACTTTACATGACACTTATTATGTTGTAGCCCACTTTCATTATGTTCTTTCAATAGGGGCTGTATTTGCCATTATAGGAGGATTTATTCATTGATATCCATTATTTACTGGACTATCTATAAATACATTAATATTAAAAATTCAATTTTTTGTAATATTTATTGGTGTTAATTTAACCTTTTTCCCTCAACATTTTTTAGGATTAGCGGGTATGCCTCGTCGATATTCTGATTATCCTGATTCATACATTTCATGAAATATTATTTCCTCTTTAGGATCTTATATTTCCTTATTAGCAGTAATATTTATATTAATTATTGTTTGAGAATCAATAATTAATCAACGAATTGCTTTATTTTCTTTAAATATACCTTCTTCAATTGAATGATATCAAAATTTACCCCCAGCTGAACATTCATATAATGAATACACGTCGACTCCGGCAAGTCCACAACCACCGGTCACTTGATTTACAAATGCGGTGGTATNNNNNNNNGTACCATCGAGAAGTTCGAGAAGGAAGCCCAGGAAATGGGTAAGGGTTCCTTCAAATATGCCTGGGTGTTGGACAAACTGAAGGCTGAGCGTGAACGTGGTATCACAATCGATATCGCTTTGTGGAAGTTCGAAACCAGCAAATACTATGTCACCATCATCGACGCCCCTGGACACAGATATTTCATCAAGAACATGATCACTGGTACCTCACAGGCCGATTGCGCTGTGCTCATCGTCGCTGCTGGTACTGGTGAATTCGAAGCCGGTATCTCAAAGAACGGACAGACCCGTGAGCACGCTCTGCTCGCTTTCACGCTCGGTGTCAAACAGCTCATCGGTGGTGTGAACAAAATGGACTCCACTGAACCTCCCTACAGCGAATCCCGTTTCGAGGAAATCAAGAAGGAAGTGTCCTCTTATATCAAGAAAATCGGATACCACCCYGCTGCTGTCGCTTTCNNACCCATTTCTNNNNNNNNNNNNNNNNNNNNNNNNNNNNNNNNNNNNNNNNNNNNNNNNNNNNNNNNNNNNNNNNNNNNNNNNNNNNNNNNNNNNNNNNNNNNNNNNNNNNNNNNNNNNNNNNNNNNNNNNNNNNNNNNNNNNNNNNNNNNNNNNNNNNNNNNNNNNNNNNNNNNNNNNNNNNNNNNNNNNNNNNNNNNNNNNNNNNNNNNNNNNNNNNNNNNNNNNNNNNNNNNNNNNNNNNNNNNNNNNNNNNNNNNNNNNNNNNNNNNNNNNNNNNNNNNNNNNNNNNNNNNNNNNNNNNNNNNNNNNNNNNNNNNNNNNNNNNNNNNNNNNNNNNNNNNNNNNNNNNNNNNNNNNNNNNNNNNNNNNNNNNNNNNNNNNNNNNNNNNNNNNNNNNNNNNNNNNNNNNNNNNNNNNNNNNNNNNNNNNNNNNNNNNNNNNNNNNNNNNNNNNNNNNNNNNNNNNNNNNNNNNNNNNNNNNNNNNNNNNNNNNNNNNNNNNNNNNNNNNNNNNNNNNNNNNNNNNNNNNNNNNNNNNNNNNNNNNNNNNNNNNNNNNNNNNNNNNNNNNNNNNNNNNNNNNNNNNNNNNNNNNNNNNNNNNNNNNNNNNNNNNNNNNNNNNNNNNNNNNNNNNNNNNNNNNNNNNNNNNNNNNNNNNNNNNNNNNNNNNNNNNNNNNNNNNNNNNNNNNNNNNNNNNNNNNNNNNNNNNCATTTCTGCCCCAAGTGCCGACGCTCCCATGTTYGTAGTTGGAGTTAACCTTGACGCCTACGATCCTTCTTTCAAGGTTATTTCTAACGCATCTTGCACCACCAACTGCTTGGCTCCTCTCGCCAAAGTTATTCACGACAACTTCGAAATTGTTGAGGGTCTGATGACCACAGTACACGCAACTACTGCTACCCAGAAAACAGTTGATGGACCCTCTGGCAAACTGTGGCGTGATGGTCGTGGTGCTCAACAGAATATCATTCCTGCCTCCACCGGTGCCGCTAAAGCCGTAGGCAAAGTAATTCCAGCTTTGAATGGAAAGCTGACTGGTATGGCTTTCAGAGTTCCAGTTGCGAACGTATCTGTAGTAGACCTGACTGTCCGTTTGGGCAAGCCTGCTAGCTATGATGCCATCAAACAAAAAGTCAAGGAAGCCGCTGAAGGTCCTTTGAAGGGTATCCTCGGCTACACTGAGGAGCAGGTCGTATCTTCANNNNNNNNNNNNNNNNNNNNNNNNNNNNNNNNNNNNNNNNNNNNNNNNNNNNNNNNNNNNNNNNNNNNNNNNNNNNNNNNNNNNNNNNNNNNNNNNNNNNNNNNNNNNNNNNNNNNNNNNNNNNNNNNNNNNNNNNNNNNNNNNNNNNNNNNNNNNNNNNNNNNNNNNNNNNNNNNNNNNNNNNNNNNNNNNNNNNNNNNNNNNNNNNNNNNNNNNNNNNNNNNNNNNNNNNNNNNNNNNNNNNNNNNNNNNNNNNNNNNNNNNNNNNNNNNNNNNNNNNNNNNNNNNNNNNNNNNNNNNNNNNNNNNNNNNNNNNNNNNNNNNNNNNNNNNNNNNNNNNNNNNNNNNNNNNNNNNNNNNNNNNNNNNNNNNNNNNNNNNNNNNNNNNNNNNNNNNNNNNNNNNNNNNNNNNNNNNNNNNNNNNNNNNNNNNNNNNNNNNNNNCATCGANCGTGTGGTTATGGAGCTAGCTGATTGTGCCTTACCTCTGCTTGCTGGTGTCTTNCCTACTTGTAAACCTGAGGAAGCATTCAAAGATGTTGCTGCAGCGTTCTTAGTCGGAGCCATGCCCAGGAAAGAAGGCATGGAAAGAAAAGACCTCTTGGCTGCGAATGTTCGTATTTTCAAAGAACAAGGTCAAGCTTTAGATAAAGTAGCACGTAAGGATGTTAAAGTACTAGTTGTAGGCAATCCTGCTAACACCAATGCTCTGATTTGTTCTAAGTAYGCTCCGACTATTCCAAAAGAAAATTTTACTGCTATGACCCGTCTTGACCAAAACCGTGCCTCATCACAACTAGCTGCGAAATTAGGTGTACCAGTACAGAATGTAAAGAATGTGATCATTTGGGGCAGCATGGCTGTTGACAGCATGCCATTGCCCCAGCCCGCCGACATTCCCGAAATCAAACTTTTCGGAAGATGGAGTTGTTACGACGTTCAAGTGTCTGATATGTCCCTGCAGGATTATATCTCTGTCAAAGAAAAGTATGCRAAATACTTGCCTCACTCCGCTGGTAGGTATGCACACAAACGTTTCCGTAAAGCTCAGTGCCCTATTGTTGAACGTTTGACCAACTCACTTATGATGCACGGCCGCAACAATGGCAAAAAGCTGATGGCTGTCAGGATTGTAAAGCACGCCTTTGAAATTATTCATTTGCTCACCGGTGAGAACCCTCTGCAAGTTCTTGTGACGGCCATCATCAACTCTGGCCCCCGTGAAGACTCAACTAGGATCGGTCGTGCCGGTACAGTTAGGCGTCAAGCTGTTGACGTTTCTCCTCTGCGTCGTGTGAACCAGGCTATCTGGTTATTGTGCACGGGTGCACGTGAAGCTGCTTTCCGTAACATCAAGACTATCGCTGAGTGTGTAGCAGATGAACTCATCAACGCAGCTAAGGGTTCATCAAACTCTTATGCCATCAAGAAGAAGGATGAGTTGGAGCGTGGTGCACGGTCAAGACCTGTTGGATGAGATTGCCCAGTTTTCGTTCTGTCGGTGACGCGCTGAAGGATCGCTTCGATGGCGCTTCTCGGGTCATGATGCCAAACACGGACCTGGAAGTTCCAGTACAACGGAACGACGCGGTACCGCACAGGGTGCCTCGAAGAGACAGATATAGGTTCCAGCTCCGGCCTCATAATCCAGACCATAAATCACCGGGAGCTAAAGATCTTGTCTACTTGGAATCTTCACCAGGATTCTGCGAAAAGAACCCAAGACTAGGTATTCCCGGTACACATGGTCGTGCCTGTAATGACACGAGTATTGGTGTTGATGGCTGCGACCTTATGTGCTGTGGTCGAGGGTATCGGACGGAGACGATGTTCGTAGTTGAGAGGTGCAAT
CNLEP113678_Grammia_incorrupta           NNNNNNNNNNNNNNNNNNNNNNNNNNNNNNNNNNNNNNNNNNNNNNNNNNNNNNNNNNNNNNNNNNNNNNNNNNNNNNNNNNNNNNNNNNNNNNNNNNNNNNNNNNNNNNNNNNNNNNNNNNNNNNNNNNNNNNNNNNNNNNNNNNNNNNNNNNNNNNNNNNNNNNNNNNNNNNNNNNNNNNNNNNNNNNNNNNNNNNNNNNNNNNNNNNNNNNNNNNNNNNNNNNNNNNNNNNNNNNNNNNNNNNNNNNNNNNNNNNNNNNNNNNNNNNNNNNNNNNNNNNNNNNNNNNNNNNNNNNNNNNNNNNNNNNNNNNNNNNNNNNNNNNNNNNNNNNNNNNNNNNNNNNNNNNNGCACTGAAGTCGCTGTCCGAAAATTAAGGGAAGAATACAAAATTACTCCATCCGTAAAACAAATCGATACTGTAGCGGCTGAATGGCCAGCATCAACTAACTACTTGTATSTTACTTACAATGGTAGCACGCATGACTTAAAGTTTCCTGGTGGATTTATCATGGTCTTGGGTTCCGGAGTCTATCGCATAGGAAGTTCGGTTGAATTTGATTGGTGTGCAGTAGGTTGTCTACGAGAGCTTAGAAATCAAGGCAAAAAGACAATTATGATTAATTACAATCCTGAAACAGTCAGTACCGATTATGATATGAGCGAYCGTCTATATTTTGAGGAAATTTCTTTTGAAGTTGTTATGGATATATATAACATCGAACATCCTGATGGTGTAATTTTATCAGAACATTATATTTTATTTTTGGAGTTTGAGCAGGAATAGTAGGAACATCTTTAAGATTATTAATTCGAGCTGAATTAGGAAACCCTGGATCTCTTATTGGTGACGATCAAATTTATAATACTATTGTAACAGCTCATGCTTTTATTATAATTTTTTTTATGGTTATACCTATTATAATTGGAGGATTTGGTAATTGATTAGTTCCTCTTATATTAGGAGCTCCTGATATAGCTTTCCCCCGAATAAATAATATAAGTTTTTGACTTCTACCCCCATCACTAACTTTATTAATTTCAAGAAGAATTGTAGAAAATGGAGCAGGAACAGGATGAACAGTGTACCCCCCACTTTCTTCCAATATTGCTCACGGAGGAAGATCTGTTGATTTAGCTATTTTCTCCCTCCATTTAGCGGGAATTTCCTCAATTTTAGGAGCTATTAATTTTATTACCACAATTATTAACATACGATTAAATAGTTTATCATTTGATCAAATACCTCTATTTGTTTGAGCAGTTGGAATTACAGCTTTCTTACTCCTTCTCTCTCTCCCAGTTTTAGCCGGGGCCATCACTATATTATTAACAGACCGAAATTTAAATACATCTTTTTTTGACCCTGCGGGAGGAGGAGATCCAATCCTATATCAACACTTATTTTGATTTTTTGGGGACCCAGAAGTTTATATTTTAATTTTACCAGGATTCGGAATAATTTCTCATATCATTTCTCAAGAAAGAGGAAAAAAGGAAACCTTTGGTTGTTTAGGGATAATTTATGCTATATTAGCTATTGGATTATTAGGATTTATTGTTTGAGCTCATCATATATTTACTGTAGGAATAGATATTGACACTCGAGCATATTTCACATCGGCAACAATAATTATTGCAGTACCCACTGGAATTAAAATTTTTAGTTGATTAGCAACTTTCCACGGAACTCAAATTAATTATTCACCTTCAATTTTATGAAGACTAGGATTTGTATTCCTATTTACAGTAGGGGGATTAACAGGTGTAATTTTATCTAATTCATCAATTGATATCACCCTTCACGATACTTATTACGTTGTAGCACATTTCCACTATGTTCTTTCAATAGGAGCTGTATTTGCTATTATAGGAGGATTTATTCATTGATATCCATTATTTACAGGATTATCTATAAACCCATTTTTATTAAAAATCCAATTTTTTATTATATTTATTGGTGTTAATTTAACTTTTTTCCCCCAACACTTTCTAGGATTAGCTGGTATACCCCGACGTTATTCTGATTATCCTGATTCCTATATTTCTTGAAACATTATTTCCTCCTTAGGTTCATATATTTCTTTATTAGCAGTTATATTTATGTTAATTATTGTTTGAGAATCAATAATTAATCAACGTATTACTCTATTCCCTTTAAATATATCTTCTTCTATTGAATGATATCAAAACTTACCTCCAGCTGAACATTCATATAACGAACACACGTCGACTCCGGCAAGTCCACAACCACTGGCCACTTGATTTACAAATGCGGTGGTATCGANNAGCGTACCATCGAAAAGTTCGAGAAGGAAGCCCAGGAAATGGGTAAGGGTTCCTTCAAATACGCCTGGGTATTGGACAAATTGAAGGCTGAACGTGAACGTGGTATTACAATCGATATTGCTTTGTGGAAGTTCGAGACCAACAAATACTATGTCACCATCATCGATGCCCCTGGACACAGAGATTTCATTAAGAACATGATCACTGGCACCTCGCAGGCCGATTGTGCTGTACTCATCGTCGCTGCTGGTACTGGTGAATTCGAAGCCGGTATCTCTAAGAACGGACAAACCCGAGAGCACGCTCTGCTCGCTTTCACGCTCGGTGTCAAGCAACTCATCGTTGGTGTGAACAAAATGGACTCCACTGAGCCTCCCTACAGCGAGTCCCGTTTCGAGGAAATCAAAAAAGAAGTGTCCTCTTACATCAAAAAAATCGGATACAACCCAGCTGCTGTCGCTTTCGTACCCATTTCTNNNNNNNNNNNNNNNNNNNNNNNNNNNNNNNNNNNNNNNNNNNNNNNNNNNNNNNNNNNNNNNNNNNNNNNNNNNNNNNNNNNNNNNNNNNNNNNNNNNNNNNNNNNNNNNNNNNNNNNNNNNNNNNNNNNNNNNNNNNNNNNNNNNNNNNNNNNNNNNNNNNNNNNNNNNNNNNNNNNNNNNNNNNNNNNNNNNNNNNNNNNNNNNNNNNNNNNNNNNNNNNNNNNNNNNNNNNNNNNNNNNNNNNNNNNNNNNNNNNNNNNNNNNNNNNNNNNNNNNNNNNNNNNNNNNNNNNNNNNNNNNNNNNNNNNNNNNNNNNNNNNNNNNNNNNNNNNNNNNNNNNNNNNNNNNNNNNNNNNNNNNNNNNNNNNNNNNNNNNNNNNNNNNNNNNNNNNNNNNNNNNNNNNNNNNNNNNNNNNNNNNNNNNNNNNNNNNNNNNNNNNNNNNNNNNNNNNNNNNNNNNNNNNNNNNNNNNNNNNNNNNNNNNNNNNNNNNNNNNNNNNNNNNNNNNNNNNNNNNNNNNNNNNNNNNNNNNNNNNNNNNNNNNNNNNNNNNNNNNNNNNNNNNNNNNNNNNNNNNNNNNNNNNNNNNNNNNNNNNNNNNNNNNNNNNNNNNNNNNNNNNNNNNNNNNNNNNNNNNNNNNNNNNNNNNNNNNNNNNNNNNNNNNNNNNNNNNNNNNNNNNNNNNNNNNNNNNNNNNNNNNNNNNNNNNNNNNNNNNNNNNNNNNNNNNNNNNNNNNNNNNNNNNNNNNNNNNNNNNNNNNNNNNNNNNNNNNNNNNNNNNNNNNNNNNNNNNNNNNNNNNNNNNNNNNNNNNNNNNNNNNNNNNNNNNNNNNNNNNNNNNNNNNNNNNNNNNNNNNNNNNNNNNNNNNNNNNNNNNNNNNNNNNNNNNNNNNNNNNNNNNNNNNNNNNNNNNNNNNNNNNNNNNNNNNNNNNNNNNNNNNNNNNNNNNNNNNNNNNNNNNNNNNNNNNNNNNNNNNNNNNNNNNNNNNNNNNNNNNNNNNNNNNNNNNNNNNNNNNNNNNNNNNNNNNNNNNNNNNNNNNNNNNNNNNNNNNNNNNNNNNNNNNNNNNNNNNNNNNNNNNNNNNNNNNNNNNNNNNNNNNNNNNNNNNNNNNNNNNNNNNNNNNNNNNNNNNNNNNNNNNNNNNNNNNNNNNNNNNNNNNNNNNNNNNNNNNNNNNNNNNNNNNNNNNNNNNNNNNNNNNNNNNNNNNNNNNNNNNNNNNNNNNNNNNNNNNNNNNNNNNNNNNNNNNNNNNNNNNNNNNNNNNNNNNNNNNNNNNNNNNNNNNNNNNNNNNNNNNNNNNNNNNNNNNNNNNNNNNNNNNNNNNNNNNNNNNNNNNNNNNNNNNNNNNNNNNNNNNNNNNNNNNNNNNNNNNNNNNNNNNNNNNNNNNNNNNNNNNNNNNNNNNNNNNNNNNNNNNNNNNNNNNNNNNNNNNNNNNNNNNNNNNNNNNNNNNNNNNNNNNNNNNNNNNNNNNNNNNNNNNNNNNNNNNNNNNNNNNNNNNNNNNNNNNNNNNNNNNNNNNNNNNNNNNNNNNNNNNNNNNNNNNNNNNNNNNNNNNNNNNNNNNNNNNNNNNNNNNNNNNNNNNNNNNNNNNNNNNNNNNNNNNNNNNNNNNNNNNNNNNNNNNNNNNNNNNNCCTCGANGGTGTGGTTATGGAGCTGGCTGATTGTGCCTTACCCMTGCTTGCCGGTGTTTTGCCTACTTGCAAACCTGAGGAAGCCTTCAAAGATGTTGCTGCTGCATTTTTAGTTGGAGCCATGCCCAGGAAAGAAGGCATGGAAAGGAAAGACCTATTGGCTGCAAATGTTCGTATTTTCAAAGAACAAGGTCAAGCTTTAGATAAAGTAGCACGTAAGGATGTCAAAGTTCTAGTTGTTGGCAATCCTGCTAACACCAATGCTCTCATTTGTTCTAAGTATGCTCCATCTATTCCAAAGGAAAATTTTACTGCAATGACTCGTCTTGACCAAAACCGTGCTTCATCACAATTGGCTGCAAAATTAGGTGTGCCAGTACARAATATAAAAAATGTAATCATTTGGGGCAGCATGGCTGTTGACACCATGCCATTGCCTCAACCCGCCGATATTCCCGAAATCAAACTTTTCGGAAGATGGAGTTGTTACGACGTTCAAGTTTCTGACATGTCTCTTCAGGATTACATCTCTGTYAAAGAAAAGTACGCTAAGTACTTGCCTCATTCAGCTGGAAGGTATGCACACAAACGTTTCCGTAAAGCTCAGTGCCCTATCGTTGAGCGTCTTACYAACTCACTCATGATGCACGGCCGCAATAATGGCAAGAAGCTGATGGCTGTCAGGATTGTGAAACACGCCTTTGAAATTATCCATTTACTTACTGGTGAGAACCCTCTCCAAGTTCTTGTGACCGCCATCATCAACTCTGGGCCCCGTGAAGACTCAACTAGGATTGGTCGTGCCGGTACAGTTCGGCGACAGGCTGTTGACGTTTCTCCTCTGCGTCGTGTCAACCAGGCTATCTGGTTATTGTGCACAGGTGCACGTGAAGCTGCATTCCGTAACATCAAGACTATTGCTGAGTGTGTAGCTGATGAACTTATCAACGCAGCTAAGGGTTCATCAAACTCTTATGCCATCAAGAAAAAAGATGAGTTGGAGCGTGNNNNNNNGTCAAGACCTGCTGGATGAGGCTACCCAGTTTTCGCTCTGTAGGCGACGCNTTGAAGGACCGTTTCGACGGTGCTTCTCGGGTCATGATGCCAAACACAGACCTAGAAGTTCCGGCACAGCGGAACGACGCGGTACCGCACAGGGTGCCTCGAAGAGATAGATATAGGTTCCAGCTCCGGCCTCATAATCCAGACCATAAATCACCGGGAGTAAAAGATCTTGTCTATTTAGAATCTTCACCAGGATTCTGCGAAAAGAATCCAAGACTAGGTATTCCCGGCACACATGGGCGCGCCTGCAATGACACAAGTATCGGTGTCGACGGCTGCGATCTTATGTGCTGCGGTCGAGGGTATCGGACGGAGACGATGTTTGTTGTGGAGAGGTGCAAC
CRUF15SPA_Canararctia_rufescens          NNNNNNNNNNNNNNNNNNNNNNNNNNNNNNNNNNNNNNNNNNNNNNNNNNNNNNNNNNNNNNNNNNNNNNNNNNNNNNNNNNNNNNNNNNNNNNNNNNNNNNNNNNNNNNNNNNNNNNNNNNNNNNNNNNNNNNNNNNNNNNNNNNNNNNNNNNNNNNNNNNNNNNNNNNNNNNNNNNNNNNNNNNNNNNNNNNNNNNNNNNNNNNNNNNNNNNNNNNNNNNNNNNNNNNNNNNNNNNNNNNNNNNNNNNNNNNNNNNNNNNNNNNNNNNNNNNNNNNNNNNNNNNNNNNNNNNNNNNNNNNNNNNNNNNNNNNNNNNNNNNNNNNNNNNNNNNNNNNNNNNNNNNNNNNNNNNNNNNNNNNNNNNNNNNNNNNNNNNNNNNNNNNNNNNNNNNNNNNNNNNNNNNNNNNNNNNNNNNNNNNNNNNNNNNNNNNNNNNNNNNNNNNNNNNNNNNNNNNNNNNNNNNNNNNNNNNNNNNNNNNNNNNNNNNNNNNNNNNNNNNNNNNNNNNNNNNNNNNNNNNNNNNNNNNNNNNNNNNNNNNNNNNNNNNNNNNNNNNNNNNNNNNNNNNNNNNNNNNNNNNNNNNNNNNNNNNNNNNNNNNNNNNNNNNNNNNNNNNNNNNNNNNNNNNNNNNNNNNNNNNNNNNNNNNNNNNNNNNNNNNNNNNNNNNNNNNNNNNNNNNNNNNNNNNNNNNNNNNNNNNNNNNNNNNNNNNNNNNNNNNNNNNNNNNNNNNNNNNNNNNNNNNNNNGAACATTATATTTTATTTTTGGAATTTGAGCTGGAATAGTAGGAACATCATTAAGATTATTAATTCGAGCAGAATTAGGAAACCCTGGATCTTTAATTGGAGATGATCAAATTTATAATACTATTGTAACAGCTCATGCTTTTATTATAATTTTTTTCATAGTTATACCAATTATAATTGGAGGATTTGGCAATTGATTAATCCCTTTAATATTAGGAGCTCCTGATATAGCTTTCCCACGAATAAATAATATAAGTTTTTGACTTTTACCCCCATCATTAACTTTATTAATTTCAAGAAGAATTGTAGAAAATGGAGCAGGAACAGGATGAACGGTTTACCCCCCCCTTTCATCAAATATTGCACATGGAGGAAGATCAGTTGATTTAGCTATTTTTTCCCTTCATTTAGCTGGAATTTCTTCAATTTTAGGAGCTATTAATTTTATTACTACAATTATTAATATACGATTAAATAATTTATCATTTGATCAAATACCATTATTTATTTGAGCTGTAGGTATCACAGCTTTTTTACTTCTTCTTTCCTTACCTGTTTTAGCAGGAGCTATCACTATACTTTTAACTGACCGAAATTTAAATACATCATTTTTTGACCCTGCAGGAGGGGGAGATCCAATTCTATATCAACATTTATTTTGATTTTTTGGACATCCAGAAGTTTATATTTTAATTTTACCAGGATTTGGTATAATTTCCCATATTATTTCCCAAGAAAGAGGAAAAAAAGAAACTTTTGGTTGTTTAGGAATAATTTATGCTATATTAGCTATTGGTTTATTAGGATTTATTGTTTGAGCTCATCATATATTTACTGTAGGTATAGATATTGACACACGAGCTTATTTTACATCTGCAACTATAATTATTGCAGTTCCTACCGGAATTAAAATTTTTAGTTGATTAGCAACTTTCCATGGAACCCAAATTAATTATTCTCCATCAATTTTATGAAGATTAGGATTTGTATTTTTATTTACTGTTGGAGGATTAACAGGTGTAATTTTATCTAATTCATCAATTGATATTACTTTACATGACACTTATTATGTTGTAGCCCACTTTCATTATGTTCTTTCAATAGGAGCTGTATTTGCTATTATAGGAGGATTTATTCATTGATACCCATTATTTACTGGTCTTTCTATAAACCCATTTTTATTAAAAATTCAATTTTTCGTAATATTTATTGGAGTTAATTTAACTTTTTTCCCTCAACATTTCCTAGGATTAGCAGGAATACCTCGTCGATACTCTGACTATCCTGATTCTTATATTTCTTGAAATATTATTTCTTCTTTAGGTTCTTATATTTCATTACTAGCAATTATATTTATATTAATTATTATTTGAGAATCAATAATTAATCAACGAATTGCTTTATTTTCATTAAATATATCCTCATCAATTGAATGATTTCAAAATTNNNNNNNNNNNNNNNNNNNNNNNNNNNNNNACACGTCGACTCCGGCAAGTCCACAACCACCGGCCACTTGATATACAAATGCGGTGGTATCGACAAGCGTACCATCGAGAAGTTCGAGAAGGAAGCCCAGGAAATGGGTAAGGGTTCCTTCAAATATGCCTGGGTGTTGGACAAACTGAAGGCTGAGCGTGAACGTGGTATCACAATCGATATCGCTTTGTGGAAGTTCGAGACCGGCAAATACTATGTCACCATCATCGACGCCCCTGGTCACAGAGATTTCATCAAGAACATGATCACTGGTACCTCACAGGCCGATTGTGCGGTGCTTATCGTCGCTGCTGGTACTGGTGAATTCGAAGCAGGTATCTCCAAGAACGGACAGACCCGTGAGCACGCTCTGCTCGCTTTCACGCTCGGTGTCAAACAACTCATCGTAGGTGTGAACAAAATGGACTCCACTGAACCTCCCTACAATGAGTCCCGTTTCGAGGAAATCAAGAAAGAAGTGTCCTCTTACATCAAGAAGATCGGATACAACCCCGCTGCTGTCGCTTTCGTACCCATTTCTGGATGGCACGGAGACAACATGTTGGAGCCCTCTACCAAAATGCCTTGGTTCAAGGGATGGCAGGTGGAGCGCAAGGAAGGCAAGGCTGATGGTAAGTGCCTCATCGAGGCCCTTGACGCCATCCTGCCCCCTGCTCGTCCCACAGACAAGGCCCTACGTCTGCCCCTTCAAGACGTATACAAAATCGGTGGTATTGGTACGGTGCCCGTAGGCCGTGTTGAAACTGGTATCCTTAAACCTGGTACCATTGTCGTCTTCGTACCTGCCAACATCACCACTGAAGTTAAGTCTGTGGAGATGCACCACGAAGCTCTCCAGGAAGCCGTACCCGGAGACAATGTTGGTTTCAACGTAAAGAACGTATCAGTCAAAGAATTGCGTCGTGGTTACGTCGCTGGCGACTCTAAGAACAACCCACCCAAGGGCGCTGCTGACTTCACCGCACAGGTCATCGTACTCACCACCCCGGGTCAAATCTCAAACGGTTATACACCAGTTTTGGATTGGCACACAGCNNNNNNNNNNNNNNNNNNNNNNNNNNNNNNNNNNNNNNNNNNNNNNNNNNNNNNNNNNNNNNNNNNNNNNNNNNNNNNNNNNNNNNNNNNNNNNNNNNNNNNNNNNNNNNNNNNNNNNNNNNNNNNNNNNNNNNNNNNNNNNNNNNNNNNNNNNNNNNNNNNNNNNNNNNNNNNNNNNNNNNNNNNNNNNNNNNNNNNNNNNNNNNNNNNNNNNNNNNNNNNNNNNNNNNNNNNNNNNNNNNNNNNNNNNNNNNNNNNNNNNNNNNNNNNNNNNNNNNNNNNNNNNNNNNNNNNNNNNNNNNNNNNNNNNNNNNNNNNNNNNNNNNNNNNNNNNNNNNNNNNNNNNNNNNNNNNNNNNNNNNNNNNNNNNNNNNNNNNNNNNNNNNNNNNNNNNNNNNNNNNNNNNNNNNNNNNNNNNNNNNNNNNNNNNNNNNNNNNNNNNNNNNNNNNNNNNNNNNNNNNNNNNNNNNNNNNNNNNNNNNNNNNNNNNNNNNNNNNNNNNNNNNNNNNNNNNNNNNNNNNNNNNNNNNNNNNNNNNNNNNNNNNNNNNNNNNNNNNNNNNNNNNNNNNNNNNNNNNNNNNNNNNNNNNNNNNNNNNNNNNNNNNNNNNNNNNNNNNNNNNNNNNNNNNNNNNNNNNNNNNNNNNNNNNNNNNNNNNNNNNNNNNNNNNNNNNNNNNNNNNNNNNNNNNNNNNNNNNNNNNNNNNNNNNNNNNNNNNNNNNNNNNNNNNNNNNNNNNNNNNNNNNNNNNNNNNNNNNNNNNNNNNNNNNNNNNNNNNNNNNNNNNNNNNNNNNNNNNNNNNNNNNNNNNNNNNNNNNNNNNNNNNNNNNNNNNNNNNNNNNNNNNNNNNNNNNNNNNNNNNNNNNNNNNNNNNNNNNNNNNNNNNNNNNNNNNNNNNNNNNNNNNNNNNNNNNNNNNNNNNNNNNNNNNNNNNNNNNNNNNNNNNNNNNNNNNNNNNNNNNNNNNNNNNNNNNNNNNNNNNNNNNNNNNNNNNNNNNNNNNNNNNNNNNNNNNNNNNNNNNNNNNNNNNNNNNNNNNNNNNNNNNNNNNNNNNNNNNNNNNNNNNNNNNNNNNNNNNNNNNNNNNNNNNNNNNNNNNNNNNNNNNNNNNNNNNNNNNNNNCCTCGAAGGTGTTGTTATGGAGCTGGCTGATTGTGCCTTACCTCTGCTTGCTGGTGTCTTGCCTTCTTGCAAACCTGAGGAAGCATTCAAAGATGTTGCTGCTGCATTTCTAGTTGGAGCCATGCCCCGGAAAGAAGGTATGGAGAGGAAAGACCTCTTGGCTGCAAATGTTCGTATTTTCAAAGAACAAGGTCAAGCTTTAGATAAAGTAGCACGTAAGGATGTCAAAGTTCTAGTTGTAGGCAATCCTGCTAACACCAATGCTCTCATTTGTTCAAAGTATGCTCCGTCTATTCCAAAAGAAAATTTCACTGCTATGACTCGTCTTGACCAAAACCGTGCCTCATCACAATTGGCTGCAAAATTAGGCGTACCAGTACAAAATGTCAAAAATGTGGTCATTTGGGNNNNNNNNNNNNNNNNNNNNNNNNNATTGCCCCAGCCCGCCTACATTCCCGAAATTAAACTTTTTGGGAGATGGAGTTGTTACGACGTTCAAGTGTCTGACATGTCACTGCAAGATTATATCTCTGTTAAAGAAAAGTATGCAAAGTACTTGCCTCACTCCGCTGGAAGGTATGCTCACAAACGTTTCCCTAAAGCTCATTGCCCTATTGTTGAGCGTCTGACCAACTCACTTATGATGCACCGTCGCAATAATGGCAAGAAACTTATGGCTGTTAGGATTGTCAAGCATGCCTTTGATATTTTTTATTTGCTCACTGGTGAAAATCCTCTGCAAGTTCTTGTGACTGCCCTCATCAACTCTGGCCCCCGTGAAGACTCAACTAGGATCGGTCGTGCCGGTACAGTTAGGCGACAGGCTGTTGATGTTTCTCCTCTGCGCCGTGTGAACCAGGCTATCTGGATATTGTGCACGGGTGCACGTGAAGCTGCATTCCGTAACATCAAGACCATTGCTGAGNNNNNNNNNNNNNNNNNNNNNNNNNNNNNNNNNNNNNNNNNNNNNNNNNNNNNNNNNNNNNNNNNNNNNNNNNNNNNNNNNNGTGCACCGTCAAGACATGCTGGATGAGGCTGCCCAGTTTTCGTTCTGTCGGCGATGCGCTGAAGGACCGCTTCGATGGCGCTTCTCGGGTCATGATGCCAAACACAGACCTGGAAGTTCCGGCACTACGAAACGACGCGGTACCGCACAGGGTGCCTCGAAGAGACAGATATAGGTTCCAGCTCCGGCCTCATAATCCAGACCATAAATCACCGGGAGCTAAAGATCTTGTCTACTTGGAATCATCACCAGGATTCTGCGAAAAGAATCCAAGGCTAGGTATTCCCGGTACACATGGGCGTGCCTGCAATGATACCAGTATCGGTGTCGACGGCTGCGACCTCATGTGCTGTGGTCGAGGGTATCGGACGGAGACGATGTTCGTTGTGGAGAGGTGCAAC
CNLEP113661_Neoarctia_beani              NNNNNNNNNNNNNNNNNNNNNNNNNNNNNNNNNNNNNNNNNNNNNNNNNNNNNNNNNNNNNNNNNNNNNNNNNNNNNNNNNNNNNNNNNNNNNNNNNNNNNNNNNNNNNNNNNNNNNNNNNNNNNNNNNNNNNNNNNNNNNNNNNNNNNNNNNNNNNNNNNNNNNNNNNNNNNNNNNNNNNNNNNNNNNNNNNNNNNNNNNNNNNNNNNNNNNNNNNNNNNNNNNNNNNNNNNNNNNNNNNNNNNNNNNNNNNNNNNNNNNNNNNNNNNNNNNNNNNNNNNNNNNNNNNNNNNNNNNNNNNNNNNNNNNNNNNNNNNNNNNNNNNNNNNNNNNNNNNNNNNNNNNNNNNNNNNNNNNNNNNNNNNNNNNNNNNNNNNNNNNNNNNNNNNNNNNNNNNNNNNNNNNNNNNNNNNNNNNNNNNNNNNNNNNNNNNNNNNNNNNNNNNNNNNNNNNNNNNNNNNNNNNNNNNNNNNNNNNNNNNNNNNNNNNNNNNNNNNNNNNNNNNNNNNNNNNNNNNNNNNNNNNNNNNNNNNNNNNNNNNNNNNNNNNNNNNNNNNNNNNNNNNNNNNNNNNNNNNNNNNNNNNNNNNNNNNNNNNNNNNNNNNNNNNNNNNNNNNNNNNNNNNNNNNNNNNNNNNNNNNNNNNNNNNNNNNNNNNNNNNNNNNNNNNNNNNNNNNNNNNNNNNNNNNNNNNNNNNNNNNNNNNNNNNNNNNNNNNNNNNNNNNNNNNNNNNNNNNNNNNNNNNNNNNGAACATTATATTTTATTTTTGGAATTTGAGCAGGAATAATAGGAACTTCTTTAAGATTATTAATTCGAGCAGAATTAGGAAATCCTGGATTTTTAATTGGTGATGATCAAATTTATAATACTATTATTACAGCTCATGCTTTTATTATAATTTTTTTCATAGTTATACCTATTATAATTGGAGGATTTGGTAATTGATTAGTACCATTAATATTAGGAGCTCCTGATATAGCTTTCCCACGAATAAATAATATAAGTTTTTGACTTTTACCCCCCTCATTAACTTTATTAATTTCAAGAAGAATTGTAGAAAATGGAGCAGGAACAGGATGAACAGTTTACCCCCCACTTTCTTCTAATATTGCTCATGGAGGAAGATCAGTTGATTTAACTATTTTTTCTTTACATCTCGCAGGAATTTCTTCAATTTTAGGAGCTATTAATTTTATTACTACAATTATTAATATACGATTAAATAATTTATCATTTGATCAAATACCTTTATTTATTTGATCAGTAGGAATTACAGCCTTTTTATTACTTCTTTCACTTCCTGTATTAGCAGGAGCCATTACTATATTATTAACAGACCGAAATTTAAATACATCATTTTTTGATCCTGCTGGAGGAGGAGATCCAATTCTTTATCAACATTTATTTTGATTTTTTGGNNNNNNNNNNNNNNNNNNNNNNNNNNNNNNNNNNNNNNNNNNNNNNNNNNTATTATATTCTCAAGAAAGAGGAAAAAAAGAAACTTTTGGTTGTTTAGGAATAATTTATGCTATATTAGCTATTGGATTATTAGGATTTATTGTTTGAGCCCATCATATATTTACTGTAGGAATAGATATTGATACACGAGCATATTTTACTTCAGCAACTATAATTATTGCAGTTCCTACTGGAATTAAAATTTTTAGATGATTAGCTACTTTCCATGGAACACAAATTAATTATTCACCTTCAATTTTATGAAGATTAGGATTTGTATTTTTATTTACTATTGGAGGATTAACAGGTGTAATTTTATCTAATTCATCAATTGATATTACCTTACATGATACTTATTATGTAGTAGCTCACTTTCATTATGTTCTTTCAATAGGAGCTGTATTTACTATTATAGGAGGATTTATTCATTGATATCCACTATTTACAGGTTTATCTATAAATCCATTTATATTAAAAATTCAATTTTTTATTATATTTATTGGAGTAAATTTAACTTTTTTCCCACAACATTTTTTAGGACTAGCAGGTATACCTCGTCGTTATTCAGACTATCCAGATTCTTATATTTCTTGAAATATTATTTCATCTTTAGGTTCATATATTTCATTATTAGCAGTTATATTTATATTAATTATTATTTGAGAATCAATAATTAATCAACGAATTGCTTTATTCCCTTTAAATATATCATCTTCAATTGAATGATATCAAAATTTACCTCCTGCTGAACATTCATATAATGAACACACGTCGACTCCGGCAAGTCCACGACCACCGGCCACTTGATTTACAAATGCGGTGGTATTGACAAGCGTACTATTGAGAAGTTCGAGAAGGAAGCCCAGGAAATGGGTAAGGGTTCCTTCAAGTATGCCTGGGTATTGGACAAGTTGAAGGCTGAGCGTGAACGTGGTATCACAATCGATATCGCTTTGTGGAAGTTCGAGACCGGCAAATACTATGTCACCATCATCGATGCCCCTGGACACAGAGATTTCATCAAGAACATGATCACTGGTACCTCACAGGCTGATTGTGCTGTGCTCATCGTTGCTGCTGGTACTGGTGAATTCGAAGCCGGTATCTCCAAGAACGGACAGACCCGTGAGCAYGCTCTGCTCGCTTTCACGCTCGGTGTCAAGCAACTCATCGTAGGTGTGAACAAAATGGACTCCACTGAGCCTCCCTACAGTGAGTCCCGTTTCGAAGAAATCAAAAAAGAAGTGTCCTCTTATATCAAAAAGATCGGATACAACCCCGCTGCTGTCGCTTTCGTACCCATTTCTNNNNNNNNNNNNNNNNNNNNNNNNNNNNNNNNNNNNNNNNNNNNNNNNNNNNNNNNNNNNNNNNNNNNNNNNNNNNNNNNNNNNNNNNNNNNNNNNNNNNNNNNNNNNNNNNNNNNNNNNNNNNNNNNNNNNNNNNNNNNNNNNNNNNNNNNNNNNNNNNNNNNNNNNNNNNNNNNNNNNNNNNNNNNNNNNNNNNNNNNNNNNNNNNNNNNNNNNNNNNNNNNNNNNNNNNNNNNNNNNNNNNNNNNNNNNNNNNNNNNNNNNNNNNNNNNNNNNNNNNNNNNNNNNNNNNNNNNNNNNNNNNNNNNNNNNNNNNNNNNNNNNNNNNNNNNNNNNNNNNNNNNNNNNNNNNNNNNNNNNNNNNNNNNNNNNNNNNNNNNNNNNNNNNNNNNNNNNNNNNNNNNNNNNNNNNNNNNNNNNNNNNNNNNNNNNNNNNNNNNNNNNNNNNNNNNNNNNNNNNNNNNNNNNNNNNNNNNNNNNNNNNNNNNNNNNNNNNNNNNNNNNNNNNNNNNNNNNNNNNNNNNNNNNNNNNNNNNNNNNNNNNNNNNNNNNNNNNNNNNNNNNNNNNNNNNNNNNNNNNNNNNNNNNNNNNNNNNNNNNNNNNNNNNNNNNNNNNNNNNNNNNNNNNNNNNNNNNNNNNNNNNNNNNNNNNNNNNNNNNNNNNNNNNNNNNNNNNNNNNNNNNNNNNNNNNNNNNNNNNNNNNNNNNNNNNNNNNNNNNNNNNNNNNNNNNNNNNNNNNNNNNNNNNNNNNNNNNNNNNNNNNNNNNNNNNNNNNNNNNNNNNNNNNNNNNNNNNNNNNNNNNNNNNNNNNNNNNNNNNNNNNNNNNNNNNNNNNNNNNNNNNNNNNNNNNNNNNNNNNNNNNNNNNNNNNNNNNNNNNNNNNNNNNNNNNNNNNNNNNNNNNNNNNNNNNNNNNNNNNNNNNNNNNNNNNNNNNNNNNNNNNNNNNNNNNNNNNNNNNNNNNNNNNNNNNNNNNNNNNNNNNNNNNNNNNNNNNNNNNNNNNNNNNNNNNNNNNNNNNNNNNNNNNNNNNNNNNNNNNNNNNNNNNNNNNNNNNNNNNNNNNNNNNNNNNNNNNNNNNNNNNNNNNNNNNNNNNNNNNNNNNNNNNNNNNNNNNNNNNNNNNNNNNNNNNNNNNNNNNNNNNNNNNNNNNNNNNNNNNNNNNNNNNNNNNNNNNNNNNNNNNNNNNNNNNNNNNNNNNNNNNNNNNNNNNNNNNNNNNNNNNNNNNNNNNNNNNNNNNNNNNNNNNNNNNNNNNNNNNNNNNNNNNNNNNNNNNNNNNNTTTTGGGAGGTACAGTCTTCAGGGAAGCTATTATTTGCAAGAACATTCCCCGTCTTGTAAGTGGCTGGGACAAGCCTATTATTATTGGTCGTCATGCTCACGCTGATCAATATAAAGCTACTGACTTTGTTGTACCTGGTGCTGGCACTCTTGAAATCATCTTCAAGCCCGCCTCTGGAGACCAGGTTATCAAGCATGTTGTTAATGAGTACAAAGGCCCTGGAGTCGCCATTGGCATGTTCAACACTGACGCATCTATCATTGACTTCGCTCACTCGTCGTTCAAGTACGCTCTTGAAAGGAAGTATCCCCTCTACCTCAGCACTAAGAATACTATTCTTAAGAAATACGATGGCCTTGAAGGTGTGGTCATGGAGCTAGCAGATTGTGCCTTACCCCTGCTTGCTGGTGTCTTGCCGACTTGCAAACCTGAGGAAGCCTTCAAAGATGTTGCTGCTGCATTTTTAGTCGGAGCCATGCCCAGGAAAGAAGGCATGGAAAGGAAAGACCTCTTGGCTGCAAATGTTCGTATTTTCAAAGAACAAGGTCAAGCCTTGGACAAAGTTGCACGTAAGGATGTCAAGGTTCTAGTTGTTGGCAATCCTGCTAACACTAATGCTCTCATTTGTTCCAAGTACGCTCCATCTATTCCAAAAGAAAATTTCACTGCTATGACTCGTCTGGACCAAAACCGTGCCTCATCACAATTGGCTGCGAAATTAGGTGTACCAGTACAGAATGTAAAAAATGTTATCATCTGGGGCAGCATGGCTGTTGACACCATGCCATTGCCCCAGCCCGCTGACATTCCCGAAATTAAACTTTTCGGAAGATGGAGTTGTTACGACGTTCAAGTGTCCGATATGTCTCTTCAGGATTACATCTCTGTTAAAGAAAAGTACGCRAAGTACTTGCCTCACTCTGCTGGAAGGTATGCACACAAACGTTTCCGTAAAGCTCAGTGCCCTATTGTTGAGCGATTGACCAACTCTCTTATGATGCACGGTCGCAATAATGGCAAAAAGCTGATGGCTGTCAGAATTGTGAAACATGCTTTTGAAATTATTCATTTGCTCACTGGTGAGAACCCTCTGCAAGTTCTTGTGACAGCCATCATCAACTCTGGTCCCCGTGAAGACTCAACTAGGATTGGTCGTGCTGGTACAGTTCGGCGACAGGCTGTGGACGTTTCCCCTCTGCGACGTGTGAACCAGGCTATCTGGTTATTGTGCACGGGTGCACGTGAAGCTGCATTCCGTAACATCAAGACAATTGCTGAGTGTGTGGCTGATGAACTCATCAACGCAGCTAAGGGTTCATCAAACTCTTATGCCATCAAGAAAAAGGATGAGTTGGAGCGTGNNNNNNNNNNNNNNNNNNNNNNNNNNNNNNNNNNNNNNNNNNNNNNGTCGGAGANNNNNNNNNNNNNNGCTTCGATGGCGCTTCTCGGGTCATGATGCCNAACACAGACCTGGAAGTTCCGGCACAACGAAACGACGCGGTTCCACACAGGGTGCCTCGAAGAGACAGATATAGGTTCCAGCTCCGGCCTCATAATCCAGATCATAAATCACCGGGAGCTAAAGATCTTGTTTATTTGGAATCTTCGCCAGGATTCTGCGAAAAGAATCCAAGACTAGGTATTCCTGGTACACATGGTCGTGCCTGCAATGACACGAGTATCGGAATCGACGGCTGCGACCTTATGTGCTGTGGTCGAGGGTATCGGACGGAGACGATGTTCGTTGTGGAAAGGTGCAAC
AFESIRAN_Arctia_festiva                  NNNNNNNNNNNNNNNNNNNNNNNNNNNNNNNNNNNNNNNNNNNNNNNNNNNNNNNNNNNNNNNNNNNNNNNNNNNNNNNNNNNNNNNNNNNNNNNNNNNNNNNNNNNNNNNNNNNNNNNNNNNNNNNNNNNNNNNNNNNNNNNNNNNNNNNNNNNNNNNNNNNNNNNNNNNNNNNNNNNNNNNNNNNNNNNNNNNNNNNNNNNNNNNNNNNNNNNNNNNNNNNNNNNNNNNNNNNNNNNNNNNNNNNNNNNNNNNNNNNNNNNNNNNNNNNNNNNNNNNNNNNNNNNNNNNNNNNNNNNNNNNNNNNNNNNNNNNNNNNNNNNNNNNNNNNNNNNNNNNNNNNNNNNNNNNNNNNNNNNNNNNNNNNNNNNNNNNNNNNNNNNNNNNNNNNNNNNNNNNNNNNNNTAAAACAAATTGATACTGTAGCAGCTGAATGGCCAGCATCAACTAACTACTTATATCTTACTTATAATGGTAGCACGCATGACTTAGAGTTTCCTGGTGGATTTATCATGGTCTTGGGTTCCGGAGTCTATCGTATAGGAAGTTCGGTTGAATTTGATTGGTGTGCAGTAGGGTGTCTAAGAGAGCTTAGAAATCAAGGCAAAAAGACAATCATGATAAATTATAATCCTGAAACAGTCAGTACCGATTATGATATGAGTGACCGTCTATATTTTGAAGAAATTTCTTTCGAAGTTGTTATGGATATATATAATATCGAACATCCTGATGGAGTAATTTTATCTNNNNNNNNNNNNNNNNNNNNNNNNNNNNNNNNNNNNNNNNNNNNNNTTCTTTAAGATTATTAATTCGAGCTGAATTAGGAAATCCAGGATCTTTAATTGGAGATGATCAAATTTACAATACTATTGTTACAGCTCATGCCTTTATTATAATTTTTTTCATAGTTATACCTATTATAATCGGAGGATTTGGTAATTGATTAGTTCCCTTAATATTAGGAGCCCCAGATATAGCTTTCCCCCGAATAAATAATATAAGTTTTTGACTTTTACCCCCATCATTAACTTTACTAATTTCAAGAAGAATTGTAGAAAATGGAGCAGGAACAGGATGAACAGTTTACCCCCCACTTTCTTCCAATATTGCCCATGGAGGTAGATCAATTGATTTAGCTATTTTTTCACTACATTTAGCAGGAATTTCTTCAATTTTAGGAGCTATTAATTTTATTACAACAATCATTAATATACGATTAAATAGTTTATCATTTGATCAAATACCTTTATTTGTTTGAGCAGTAGGAATTACAGCCTTTTTACTACTTCTTTCACTTCCTGTTTTAGCAGGGGCTATTACTATATTATTAACTGATCGAAATTTAAATACATCATTTTTTGATCCAGCAGGAGGTGGAGATCCCATTCTTTATCAACACTTATTTTGATTTTTTGGNNNNNNNNNNNNNNNNNNNNNNNNNNNNNNNNNNNNNNNNNNNNNNTCCCATATTATTTCTCAAGAAAGAGGAAAAAAAGAAACTTTTGGTTGTTTAGGGATAATTTATGCTATACTAGCTATTGGATTATTAGGATTTATTGTATGAGCACATCATATATTTACAGTAGGAATAGATATCGATACACGAGCATATTTTACTTCAGCAACTATAATTATCGCTGTACCTACAGGAATTAAAATTTTTAGCTGATTAGCAACTTTCCATGGAACCCAAATTAATTATTCACCTTCAATTTTATGAAGATTAGGATTTGTATTTTTATTTACTGTAGGGGGATTAACTGGTGTAATCTTATCTAATTCATCAATTGATATTACTTTACATGATACTTATTATGTAGTAGCTCATTTTCACTATGTTCTTTCAATAGGAGCTGTATTTGCTATTATAGGAGGATTTATTCATTGATATCCTTTATTCACTGGTTTATCCATAAATCCATTTTTATTAAAAATTCAATTTTTTGTTATATTTATTGGTGTAAATTTAACCTTTTTCCCTCAACATTTCCTCGGGTTAGCTGGAATACCTCGTCGTTATTCTGATTACCCAGACTCTTATATTTCTTGAAATATTATTTCTTCTTTAGGTTCTTATATTTCATTATTAGCAGTTATATTTATATTAATTATTGTTTGAGAATCTATAATTAATCAACGAATTGCCTTATTTCCATTAAATATACCTACCTCAATTGAATGATATCAAAACTTACCCCCAGCTGAACATTCATATAATGAACNNNNNNNNNNNNNNNNNNNNNNNNNNNNNNNNNNNNNNTGATTTACAAATGCGGTGGTATCGACAAGCGTACCATCGAGAAGTTCGAGAAGGAAGCCCAGGAAATGGGTAAGGGTTCCTTCAAATACGCCTGGGTGTTGGACAAATTGAAGGCTGAGCGTGAACGTGGTATCACAATCGATATCGCTTTGTGGAAGTTCGAGACCGGCAAATACTATGTCACCATCATTGACGCCCCTGGCCACAGAGATTTCATCAAGAACATGATCACTGGTACCTCACAGGCCGATTGTGCTGTACTCATCGTTGCTGCTGGTACTGGTGAATTCGAAGCAGGTATCTCCAAGAACGGACAGACCCGTGAGCACGCTTTGCTCGCTTTCACGCTCGGTGTCAAGCAACTCATCGTTGGTGTGAACAAAATGGACTCCACTGAGCCTCCCTACAGCGAGTCCCGTTTCGAAGAAATCAAAAAAGAAGTGTCCTCKTACATCAAAAAGATCGGATACAACCCCGCTGCTGTCGCTTTCGTACCCATTTCTNNNNNNNNNNNNNNNNNNNNNNNNNNNNNNNNNNNNNNNNNNNNNNNNNNNNNNNNNNNNNNNNNNNNNNNNNNNNNNNNNNNNNNNNNNNNNNNNNNNNNNNNNNNNNNNNNNNNNNNNNNNNNNNNNNNNNNNNNNNNNNNNNNNNNNNNNNNNNNNNNNNNNNNNNNNNNNNNNNNNNNNNNNNNNNNNNNNNNNNNNNNNNNNNNNNNNNNNNNNNNNNNNNNNNNNNNNNNNNNNNNNNNNNNNNNNNNNNNNNNNNNNNNNNNNNNNNNNNNNNNNNNNNNNNNNNNNNNNNNNNNNNNNNNNNNNNNNNNNNNNNNNNNNNNNNNNNNNNNNNNNNNNNNNNNNNNNNNNNNNNNNNNNNNNNNNNNNNNNNNNNNNNNNNNNNNNNNNNNNNNNNNNNNNNNNNNNNNNNNNNNNNNNNNNNNNNNNNNNNNNNNNNNNNNNNNNNNNNNNNNNNNNNNNNNNNNNNNNNNNNNNNNNNNNNNNNNNNNNNNNNNNNNNNNNNNNNNNNNNNNNNNNNNNNNNNNNNNNNNNNNNNNNNNNNNNNNNNNNNNNNNNNNNNNNNNNNNNNNNNNNNNNNNNNNNNNNNNNNNNNNNNNNNNNNNNNNNNNNNNNNNNNNNNNNNNNNNNNNNNNNNNNNNNNNNNNNNNNNNNNNNNNNNNNNNNNNNNNNNNNNNNNNNNNNNNNNNNNNNNNNNNNNNNNNNNNNNNNNNNNNNNNNNNNNNNNNNNNNNNNNNNNNNNNNNNNNNNNNNNNNNNNNNNNNNNNNNNNNNNNNNNNNNNNNNNNNNNNNNNNNNNNNNNNNNNNNNNNNNNNNNNNNNNNNNNNNNNNNNNNNNNNNNNNNNNNNNNNNNNNNNNNNNNNNNNNNNNNNNNNNNNNNNNNNNNNNNNNNNNNNNNNNNNNNNNNNNNNNNNNNNNNNNNNNNNNNNNNNNNNNNNNNNNNNNNNNNNNNNNNNNNNNNNNNNNNNNNNNNNNNNNNNNNNNNNNNNNNNNNNNNNNNNNNNNNNNNNNNNNNNNNNNNNNNNNNNNNNNNNNNNNNNNNNNNNNNNNNNNNNNNNNNNNNNNNNNNNNNNNNNNNNNNNNNNNNNNNNNNNNNNNNNNNNNNNNNNNNNNNNNNNNNNNNNNNNNNNNNNNNNNNNNNNNNNNNNNNNNNNNNNNNNNNNNNNNNNNNNNNNNNNNNNNNNNNNNNNNNNNNNNNNNNNNNNNNNNNNNNNNNNNNNNNNNNNNNNNNNNNNNNNNNNNNNNNNNNNNNNNNNNNNNNNNNNNNNNNNNNNNNNNNNNNNNNNNNNNNNNNNNNNNNNNNNNNNNNNNNNNNNNNNNNNNNNNNNNNNNNNNNNNNNNNNNNNNNNNNNNNNNNNNNNNNNNNNNNNNNNNNNNNNNNNNNNNNNNNNNNNNNNNNNNNNNNNNNNNNNNNNNNNNNNNNNNNNNNNNNNNNNNNNNNNNNNNNNNNNNNNNNNNNNNNNNNNNNNNNNNNNNNNNNNNNNNNNNNNNNNNNNNNNNNNNNNNNNNNNNNNNNNNNNNNNNNNNNNNNNNNNNNNNNNNNNNNNNNNNNNNNNNNNNNNNNNNNNNNNNNNNNNNNNNNNNNNNNNNNNNNNNNNNNNNNNNNNNNNNNNNNNNNNNNNNNNNNNNNSCTCGaAGGTGTAGTNATGGAGYTGGCTGATTGCGCCTTACCCTTGCTTGCTGGYGTCTTGCCTACTTGCAAACCTGAGGAAGCCTTCAAAGATGTTGCTGCTGCATTTTTAGTTGGAGCCATGCCCAGGAAAGAAGGCATGGAAAGRAAAGACCTCTTGGCTGCAAATGTTCGTATTTTCAAAGAACAAGGTCAAGCTTTAGACAAAGTAGCACGTAAGGATGTCAAAGTTCTAGTTGTTGGCAATCCTGCTAACACYAATGCTCTCATTTGTTCCAAGTATGCTCCATCTATTCCAAAAGAAAATTTCACTGCTATGACTCGTCTTGACCAAAACCGTGCCACATCACAATTGGCTGCGAAAYTAGGTGTACCAGTACAGAATGTAAAAAATGTAATCATTTGGGGCAGCATGGCTGTTGACACCATGNCATTGCCCCAGCCCGCYGATATTCCCGAAATTAAACTTTTCGGAAGATGGAGTTGTTACGACGTTCAAGTGTCAGACATGTCTCTTCAGGATTACATCTCTGTTAAAGARAAGTACGCGAAGTACTTGCCTCACTCCGCTGGAAGGTATGCACACAAACGTTTCCGTAAAGCTCAGTGCCCAATTGTTGAGCGTCTGACCAACTCACTAATGATGCACGGCCGCAACAATGGCAAAAAGCTAATGGCTGTCAGGATTGTCAAGCACGCCTTTGARATTATTCATTTGCTCACTGGCGAGAACCCTCTGCAAGTTCTTGTGACAGCCATCATCAACTCTGGKCCCCGTGAAGATTCAACTAGGATTGGTCGTGCTGGTACAGTTCGTCGACAGGCTGTTGACGTTTCTCCTCTGCGTCGTGTGAACCAGGCTATCTGGTTATTGTGCACGGGTGCACGTGAAGCTGCATTCCGTAACATCAARACTATTGCTGAGTGTGTAGCTGATGAACTCATCAACGCAGCTAAGGGTTCATCAAACTCTTATGCCATCAAGAAAAAGGATGAGTTGGAGCGTGNNNNNCCGTGaAGACCTGCTGGATGATGCTGCCCAGTTTTNGCTCTGTCGGTGACGCGTTGAAGGACCGCTTCGATGGCGCTTCTCGGGTCATGATGCCAAACACCGACCTGGAAGTTCCGGCACAACGCAACGACGCTGTACCACACAGGGTACCTCGAAGAGACAGATATAGGTTTCAGCTACGGCCTCATAATCCAGACCATAAATCACCGGGAGTTAAAGATCTTGTCTATTTGGAATCTTCACCAGGATTCTGCGAAAAGAATCCAAGACTAGGTATTCCTGGTACACATGGGCGTGCCTGCAATGACACGAGTATCGGTGTCGACGGCTGCGACCTTATGTGCTGCGGTCGGGGGTATCGGACGGAGACGATGTTCGTTGTGGAGAGGTGCAAC
CNLEP78241_Platyprepia_virginalis        NNNNNNNNNNNNNNNNNNNNNNNNNNNNNNNNNNNNNNNNNNNNNNNNNNNNNNNNNNNNNNNNNNNNNNNNNNNNNNNNNNNNNNNNNNNNNNNNNNNNNNNNNNNNNNNNNNNNNNNNNNNNNNNNNNNNNNNNNNNNNNNNNNNNNNNNNNNNNNNNNNNNNNNNNNNNNNNNNNNNNNNNNNNNNNNNNNNNNNNNNNNNNNNNNNNNNNNNNNNNNNNNNNNNNNNNNNNNNNNNNNNNNNNNNNNNNNNNNNNNNNNNNNNNNNNNNNNNNNNNNNNNNNNNNNNNNNNNNNNNNNNNNNNNNNNNNNNNNNNNNNNNNNNNNNNNNNNNNNNNNNNNNNNNNNNNNNNNNNNNNNNNNNNNNNNNNNNNNNNNNNNNNNNNNNNNNNNNNNNNNNNNNNNNNNNNNNNNNNNNNNNNNNNNNNNNNNNNNNNNNNNNNNNNNNNNNNNNNNNNNNNNNNNNNNNNNNNNNNNNNNNNNNNNNNNNNNNNNNNNNNNNNNNNNNNNNNNNNNNNNNNNNNNNNNNNNNNNNNNNNNNNNNNNNNNNNNNNNNNNNNNNNNNNNNNNNNNNNNNNNNNNNNNNNNNNNNNNNNNNNNNNNNNNNNNNNNNNNNNNNNNNNNNNNNNNNNNNNNNNNNNNNNNNNNNNNNNNNNNNNNNNNNNNNNNNNNNNNNNNNNNNNNNNNNNNNNNNNNNNNNNNNNNNNNNNNNNNNNNNNNNNNNNNNNNNNNNNNNNNNNNNNNNNNGAACATTATATTTTATTTTTGGAATTTGAGCAGGAATAGTAGGAACTTCTTTAAGATTATTAATTCGAGCTGAATTAGGAAATCCTGGATCTTTAATTGGAGATGATCAAATTTATAATACTATTGTAACAGCACATGCTTTTATTATAATTTTTTTTATAGTTATACCTATTATAATTGGAGGATTTGGTAATTGATTAGTTCCTTTAATATTAGGAGCCCCAGATATAGCTTTCCCCCGAATAAATAATATAAGTTTTTGACTTTTACCCCCATCATTAACTCTATTAATCTCAAGAAGAATTGTAGAAAATGGAGCAGGAACAGGATGAACAGTTTACCCCCCACTTTCTTCTAATATTGCTCATGGAGGAAGATCTGTTGATTTAGCTATTTTTTCCTTACATTTAGCGGGAATTTCTTCAATTTTAGGTGCTATTAATTTTATTACTACAATTATTAATATACGATTAAATAATTTATCATTTGATCAAATACCCTTATTTGTTTGAGCTGTAGGAATCACAGCTTTCTTATTACTTCTTTCACTACCTGTTTTAGCTGGAGCTATTACTATATTATTAACTGATCGAAATTTAAATACATCATTTTTTGATCCAGCTGGAGGAGGAGATCCTATTCTTTATCAACATTTATTTTGATTTTTTGGTCATCCAGAAGTTTACATTTTAATTTTACCAGGATTTGGAATAATTTCTCATATTATTTCACAAGAAAGNNNNNAAAAAGAAACTTTTGGTTGTTTAGGAATAATTTATGCTATATTAGCTATTGGATTATTAGGATTTATTGTTTGAGCACATCATATATTTACTGTAGGTATAGATATTGATACACGAGCATATTTTACCTCGGCAACTATAATTATTGCAGTACCTACTGGAATTAAAATTTTTAGTTGATTAGCAACTTTCCATGGAACTCAAATCAATTATTCACCTTCAATTTTATGAAGATTAGGATTTGTATTTTTATTTACTGTTGGAGGATTAACAGGTGTAATTTTATCTAATTCATCTATTGATATTACTTTACATGATACTTATTATGTTGTAGCTCATTTTCATTATGTTCTTTCTATAGGAGCTGTATTTGCTATTATAGGAGGATTTATTCATTGATATCCATTATTTACTGGATTATCTATAAATCCATTTTTACTAAAAATCCAATTCTTTGTTATATTTATTGGTGTAAATCTAACTTTTTTTCCTCAACATTTCTTAGGATTAGCCGGAATACCTCGTCGTTATTCTGATTATCCAGATTCTTATATTTCTTGAAATATTATTTCTTCTTTAGGATCCTATATTTCATTATTAGCAGTTATATTTATATTAATTATTATTTGAGAATCAATAATTAATCAACGAATTGCTCTATTTCCATTAAATATATCCTCTTCAATTGAATGATATCAAAATTTACCTCCTGCTGAACATTCATATAATGAACACNCGTCGACTCCGGCAAGTCCACAACCACCGGCCACTTGATTTACAAATGCGGTGGTATYGANAAGCGTACCATCGAAAAATTCGAGAAGGAAGCCCARGAAATGGGTAAGGGTTCCTTCAAATACGCCTGGGTGTTGGACAAATTGAAGGCTGAGCGTGAACGTGGTATCACAATCGATATCGCTTTGTGGAAGTTCNAGACCGGMAAATACTATGTCACCATCATCGACGCCCCTGGACACARAGATTTCATCAAGAACATGATTACTGGTACCTCACAGGCCGATTGTGCTGNACTCATTGTCGCTGCTGGTACTGGTGAATTTGAAGCAGGTATCTCCAAGAACGGACAGACCCGTGAGCACGCTCTGCTCNCTTTCACGCTCGGTGTCAAGCAACTCATCGTTGGTGTGAACAAAATGGACTCCACTGANCCTCCCTACAGMGAGCCCCGTTTCGAARAAATCAAAAAAGAAGTGTCCTCTTACATCAAAAARATCGGATACAACCCCGCTGCTGTCGYTTTCNTACCCATTTCTNNNNNNNNNNNNNNNNNNNNNNNNNNNNNNNNNNNNNNNNNNNNNNNNNNNNNNNNNNNNNNNNNNNNNNNNNNNNNNNNNNNNNNNNNNNNNNNNNNNNNNNNNNNNNNNNNNNNNNNNNNNNNNNNNNNNNNNNNNNNNNNNNNNNNNNNNNNNNNNNNNNNNNNNNNNNNNNNNNNNNNNNNNNNNNNNNNNNNNNNNNNNNNNNNNNNNNNNNNNNNNNNNNNNNNNNNNNNNNNNNNNNNNNNNNNNNNNNNNNNNNNNNNNNNNNNNNNNNNNNNNNNNNNNNNNNNNNNNNNNNNNNNNNNNNNNNNNNNNNNNNNNNNNNNNNNNNNNNNNNNNNNNNNNNNNNNNNNNNNNNNNNNNNNNNNNNNNNNNNNNNNNNNNNNNNNNNNNNNNNNNNNNNNNNNNNNNNNNNNNNNNNNNNNNNNNNNNNNNNNNNNNNNNNNNNNNNNNNNNNNNNNNNNNNNNNNNNNNNNNNNNNNNNNNNNNNNNNNNNNNNNNNNNNNNNNNNNNNNNNNNNNNNNNNNNNNNNNNNNNNNNNNNNNNNNNNNNNNNNNNNNNNNNNNNNNNNNNNNNNNNNNNNNNNNNNNNNNNNNNNNNNNNNNNNNNNNNNNNNNNNNNNNNNNNNNNNNNNNNNNNNNNNNNNNNNNNNNNNNNNNNNNNNNNNNNNNNNNNNNNNNNNNNNNNNNNNNNNNNNNNNNNNNNNNNNNNNNNNNNNNNNNNNNNNNNNNNNNNNNNNNNNNNNNNNNNNNNNNNNNNNNNNNNNNNNNNNNNNNNNNNNNNNNNNNNNNNNNNNNNNNNNNNNNNNNNNNNNNNNNNNNNNNNNNNNNNNNNNNNNNNNNNNNNNNNNNNNNNNNNNNNNNNNNNNNNNNNNNNNNNNNNNNNNNNNNNNNNNNNNNNNNNNNNNNNNNNNNNNNNNNNNNNNNNNNNNNNNNNNNNNNNNNNNNNNNNNNNNNNNNNNNNNNNNNNNNNNNNNNNNNNNNNNNNNNNNNNNNNNNNNNNNNNNNNNNNNNNNNNNNNNNNNNNNNNNNNNNNNNNNNNNNNNNNNNNNNNNNNNNNNNNNNNNNNNNNNNNNNNNNNNNNNNNNNNNNNNNNNNNNNNNNNNNNNNNNNNNNNNNNNNNNNNNNNNNNNNNNNNNNNNNNNNNNNNNNNNNNNNNNNNNNNNNNNNNNNNNNNNNNNNNNNNNNNNNNNNNNNNNNNNNNNNNNNNNNNNNNNNNNNNNNNNNNNNNNNNNNNNNNNNNNNNNNNNNNNNNNNNNNNNNNNNNNNNNNNNNNNNNNNNNNNNNNNNNNNNNNNNNNNNNNNNNNNNNNNNNNNNNNNNNNNNNNNNNNNNNNNNNNNNNNNNNNNNNNNNNNNNNNNNNNNNNNNNNNNNNNNNNNNNNNNNNNNNNNNNNNNNNNNNNNNNNNNNNNNNNNNNNNNNNNNNNNNNNNNNNNNNNNNNNNNNNNNNNNNNNNNNNNNNNNNNNNNNNNNNNNNNNNNNNNNNNNNNNNNNNNNNNNNNNNNNNNNNNNNNNNNNNNNNNNNNNNNNNNNNNNNNNNNNNNNNNNNNNNNNNNNNNNNNNNNNNNNNNNNNNNNNNNNNNNNNNNNNNNNNNNNNNNNNNNNNNNNNNNNNNNNNNNNNNNNNNNNNNNNNCCTTGAAGGTGTGGTAATGGAGCTGGCCGATTGCGCTTTACCCCTGCTTGCTGGTGTCTTGCCTACTTGCAAACCTGAGGAAGCCTTCAAAGATGTTGCTGCTGCATTTTTAGTTGGAGCCATGCCAAGGAAAGAAGGCATGGAAAGGAAAGATCTCTTGGCTGCGAATGTTCGTATTTTTAAAGAACAAGGTCAGGCTTTAGACAAAGTAGCACGTAAAGATGTCAAAGTTTTAGTTGTTGGCAATCCTGCTAACACCAATGCTCTCATTTGTTCCAAGTATGCTCCATCTATTCCAAAAGAAAATTTCACTGCTATGACTCGTCTTGACCAAAACCGTGCCTCATCACAATTGGCTGCGAAATTAGGTGTACCAGTTCAGAATGTAAAAAATGTAATCATTTGGGGCAGCATGGCTGTTGACACCATGCCATTGCCCCAGCCCGCTGATATTCCCGAAATTAAACTTTTCGGCAGATGGAGTTGTTACGACGTTCAAGTGTCCGACATGTCTCTTCAGGATTACATCTCTGTTAAAGAAAAGTACGCGAAGTACTTGCCTCACTCCGCTGGAAGGTATGCACACAAACGTTTCCGTAAAGCTCAGTGCCCCATTGTTGAGCGTCTGACCAATTCACTTATGATGCACGGCCGCAATAACGGCAAAAAGCTGATGGCTGTCAGGATTGTAAAGCACGCCTTTGAAATTATTCATTTGCTCACTGGTGAGAACCCTCTGCAAGTTCTTGTGACAGCCATCATCAACTCTGGTCCCCGTGAAGACTCCACTAGAATTGGTCGTGCCGGCACAGTTCGGCGACAGGCCGTTGACGTATCTCCTCTGCGTCGTGTGAACCAGGCTATCTGGTTACTGTGCACGGGTGCACGTGAGGCTGCATTCCGTAATATCAAGACTATTGCTGAGTGTGTAGCTGATGAACTCATCAACGCAGCTAAGGGTTCATCAAACTCTTATGCCATCAAGAAAAAGGATGAGTTGGAACGTGGTGCACCGTCAAGACCTGCTGGATGAGGCTGCCCAGTTTTCGCTCTGTCGGCGACGCGTTGAAGGACCGCTTCGATGGCGCTTCTCGGGTCATGATACCAAACACAGACCTGGAAGTTCCGGCACAACGCAACGATGCAGTACCGCACAGGGTCCCTCGAAGAGACAGATATAGGTTCCAGCTCCGGCCTCATAATCCAGACCATAAATCACCGGGAGCTAAAGATCTTGTCTATTTGGAATCTTCACCAGGATTCTGCGAAAAGAATCCAAGACTAGGTATTCCCGGTACACATGGGCGTGCCTGCAATGACACGAGTATCGGTGTCGACGGCTGCGACCTTATGTGCTGCGGTCGAGGGTATCGGACGGAGACGATGTTCGTTGTGGAGAGGTGCAAC
KN00860_Acerbia_seitzi                   NNNNNNNNNNNNNNNNNNNNNNNNNNNNNNNNNNNNNNNNNNNNNNNNNNNNNNNNNNNNNNNNNNNNNNNNNNNNNNNNNNNNNNNNNNNNNNNNNNNNNNNNNNNNNNNNNNNNNNNNNNNNNNNNNNNNNNNNNNNNNNNNNNNNNNNNNNNNNNNNNNNNNNNNNNNNNNNNNNNNNNNNNNNNNNNNNNNNNNNNNNNNNNNNNNNNNNNNNNNNNNNNNNNNNNNNNNNNNNNNNNNNNNNNNNNNNNNNNNNNNNNNNNNNNNNNNNNNNNNNNNNNNNNNNNNNNNNNNNNNNNNNNNNNNNNNNNNNNNNNNNNNNNNNNNNNNNNNNNNNNNNNNNNNNNNNNNNNNNNNNNNNNNNNNNNNNNNNNNNNNNNNNNNNNNNNNNNNNNNNNNNNNNNNNNNNNNNNNNNNNNNNNNNNNNNNNNNNNNNNNNNNNNNNNNNNNNNNNNNNNNNNNNNNNNNNNNNNNNNNNNNNNNNNNNNNNNNNNNNNNNNNNNNNNNNNNNNNNNNNNNNNNNNNNNNNNNNNNNNNNNNNNNNNNNNNNNNNNNNNNNNNNNNNNNNNNNNNNNNNNNNNNNNNNNNNNNNNNNNNNNNNNNNNNNNNNNNNNNNNNNNNNNNNNNNNNNNNNNNNNNNNNNNNNNNNNNNNNNNNNNNNNNNNNNNNNNNNNNNNNNNNNNNNNNNNNNNNNNNNNNNNNNNNNNNNNNNNNNNNNNNNNNNNNNNNNNNNNNNNNNNNNNNNNGAACATTATATTTTATTTTTGGAATTTGAGCAGGGATAGTAGGAACTTCTTTAAGATTATTAATTCGAGCTGAACTAGGAAATCCTGGATCTTTAATTGGAGATGATCAAATCTATAATACTATTGTAACAGCACATGCTTTTATTATAATTTTTTTTATAGTTATACCTATTATAATTGGAGGATTTGGTAATTGATTAATTCCTTTGATATTGGGAGCTCCTGATATAGCTTTTCCTCGAATAAATAATATAAGTTTTTGACTTTTACCCCCATCATTAACTTTATTAATTTCAAGAAGAATCGTAGAAAATGGAGCAGGTACAGGATGAACAGTTTACCCCCCACTTTCCTCTAATATTGCTCATGGGGGAAGATCTGTTGATTTAGCTATTTTTTCTTTACATTTAGCGGGAATTTCTTCAATTTTAGGTGCTATTAATTTTATTACTACAATTATTAACATACGACTAAATAATTTATCATTTGATCAAATACCTTTATTTGTTTGAGCAGTTGGAATCACAGCCTTTTTATTACTCCTATCACTTCCTGTTTTAGCAGGAGCTATCACTATATTATTAACAGATCGAAATTTAAATACATCATTTTTTGACCCAGCTGGAGGAGGAGATCCTATTCTTTATCAACATTTATTTTGATTTTTTGGGGNTCCAGAAGTTTATATTTTAATTCTACCAGGATTTGGTATAATTTCTCATATTATCTCTCAAGAAAGAGGAAAAAAAGAAACTTTTGGTTGTTTAGGGATAATTTATGCTATATTAGCTATTGGCTTATTAGGATTTATTGTTTGAGCTCATCATATATTTACTGTAGGTATAGATATTGATACACGAGCATACTTTACTTCAGCAACTATAATTATTGCTGTTCCTACAGGAATTAAAATTTTTAGATGATTAGCAACTTTCCATGGAACTCAAATTAATTATTCACCTTCAATTTTATGAAGATTAGGGTTTGTATTTTTATTTACCGTAGGGGGGTTAACAGGTGTAATTTTATCTAATTCATCAATTGATATTACTTTACATGATACTTATTATGTCGTAGCTCATTTTCATTATGTTCTTTCAATGGGAGCTGTATTTGCTATTATAGGAGGATTTATTCATTGATACCCATTATTTACCGGATTATCTATAAATCCATTCCTATTAAAAATTCAATTCTTTGTTATATTTATTGGTGTAAATTTAACTTTTTTCCCACAACATTTTCTAGGATTAGCTGGTATACCTCGTCGTTATTCCGATTATCCAGACTCTTATATTTCTTGAAATATTATTTCCTCTTTAGGTTCATATATTTCTTTATTAGCAATCATATTTATATTAATTATTATCTGAGAATCAATAATTAATCAACGAATTGCTTTATTTCCATTAAATATACCCTCTTCAATTGAATGATATCAAAATTTACCTCCTGCTGAACATTCATATAATGAACNNNNNNNNNNNNNNNNNNGTCCACAACCACCGGCCNNTTGATTTACAAATGCGGTGGTATTGACAAGCGTACYATCGAAAAGTTCGAGAAGGAAGCCCAGGAAATGGGTAAGGGTTCCTTCAAATACGCCTGGGTGTTGGACAAATTGAAGGCTGAGCGTGAACGTGGTATCACAATCGATATCGCTTTGTGGAAGTTCGAGACCGGCAAATACTATGTCACCATCATCGACGCCCCTGGACACAGAGATTTCATCAAGAACATGATCACTGGTACCTCACAGGCCGATTGTGCTGTACTCATTGTTGCTGCTGGTACTGGTGAATTTGAAGCAGGTATCTCAAAGAACGGACAGACCCGTGAGCACGCTCTGCTCGCTTTCACGCTCGGTGTCAAGCAACTCATCGTTGGTGTGAACAAAATGGACTCCACTGAGCCTCCCTACAGYGAGCCCCGTTTCGAAGAAATCAAAAAAGAAGTGTCCTCTTACATCAAAAAGATCGGATACAACCCCGCTGCTGTCGCTTTCGTACCCATTTCTNNNNNNNNNNNNNNNNNNNNNNNNNNNNNNNNNNNNNNNNNNNNNNNNNNNNNNNNNNNNNNNNNNNNNNNNNNNNNNNNNNNNNNNNNNNNNNNNNNNNNNNNNNNNNNNNNNNNNNNNNNNNNNNNNNNNNNNNNNNNNNNNNNNNNNNNNNNNNNNNNNNNNNNNNNNNNNNNNNNNNNNNNNNNNNNNNNNNNNNNNNNNNNNNNNNNNNNNNNNNNNNNNNNNNNNNNNNNNNNNNNNNNNNNNNNNNNNNNNNNNNNNNNNNNNNNNNNNNNNNNNNNNNNNNNNNNNNNNNNNNNNNNNNNNNNNNNNNNNNNNNNNNNNNNNNNNNNNNNNNNNNNNNNNNNNNNNNNNNNNNNNNNNNNNNNNNNNNNNNNNNNNNNNNNNNNNNNNNNNNNNNNNNNNNNNNNNNNNNNNNNNNNNNNNNNNNNNNNNNNNNNNNNNNNNNNNNNNNNNNNNNNNNNNNNNNNNNNNNNNNNNNNNNNNNNNNNNNNNNNNNNNNNNNNNNNNNNNNNNNNNNNNNNNNNNNNNNNNNNNNNNNNNNNNNNNNNNNNNNNNNNNNNNNNNNNNNNNNNNNNNNNNNNNNNNNNNNNNNNNNNNNNNNNNNNNNNNNNNNNNNNNNNNNNNNNNNNNNNNNNNNNNNNNNNNNNNNNNNNNNNNNNNNNNNNNNNNNNNNNNNNNNNNNNNNNNNNNNNNNNNNNNNNNNNNNNNNNNNNNNNNNNNNNNNNNNNNNNNNNNNNNNNNNNNNNNNNNNNNNNNNNNNNNNNNNNNNNNNNNNNNNNNNNNNNNNNNNNNNNNNNNNNNNNNNNNNNNNNNNNNNNNNNNNNNNNNNNNNNNNNNNNNNNNNNNNNNNNNNNNNNNNNNNNNNNNNNNNNNNNNNNNNNNNNNNNNNNNNNNNNNNNNNNNNNNNNNNNNNNNNNNNNNNNNNNNNNNNNNNNNNNNNNNNNNNNNNNNNNNNNNNNNNNNNNNNNNNNNNNNNNNNNNNNNNNNNNNNNNNNNNNNNNNNNNNNNNNNNNNNNNNNNNNNNNNNNNNNNNNNNNNNNNNNNNNNNNNNNNNNNNNNNNNNNNNNNNNNNNNNNNNNNNNNNNNNNNNNNNNNNNNNNNNNNNNNNNNNNNNNNNNNNNNNNNNNNNNNNNNNNNNNNNNNNNNNNNNNNNNNNNNNNNNNNNNNNNNNNNNNNNNNNNNNNNNNNNNNNNNNNNNNNNNNNNNNNNNNNNNNNNNNNNNNNNNNNNNNNNNNNNNNNNNNNNNNNNNNNNNNNNNNNNNNNNNNNNNNNNNNNNNNNNNNNNNNNNNNNNNNNNNNNNNNNNNNNNNNNNNNNNNNNNNNNNNNNNNNNNNNNNNNNNNNNNNNNNNNNNNNNNNNNNNNNNNNNNNNNNNNNNNNNNNNNNNNNNNNNNNNNNNNNNNNNNNNNNNNNNNNNNNNNNNNNNNNNNNNNNNNNNNNNNNNNNNNNNNNNNNNNNNNNNNNNNNNNNNNNNNNNNNNNNNNNNNNNNNNNNNNNNNNNNNNNNNNNNNNNNNNNNNNNNNNNNNNNNNNNNNNNNNNNNNNNNNNNNNNNNNNNNNNNNNNNNNNNNNNNNNNNNNNNNNNNNNNNNNNNNNNNNNNNNNNNNNNNNNNNNNNNNNNNNNNNNNNNNNcCTCGaAGGTGTGGTAATGGAGCTGGCCGATTGTGCCTTACCCMTGCTTGCTGGTGTCTTGCCTACTTGCAAACCTGAGGAAGCCTTCAAAGATGTTGCTGCTGCATTTTTAGTTGGAGCCATGCCCAGGAAAGAAGGCATGGAAAGGAAAGACCTCTTGGCTGCAAATGTTCGTATTTTCAAAGAACAAGGTCAAGCTTTAGACAAAGTAGCACGTAAAGATGTCAAAGTTCTAGTTGTTGGCAATCCTGCTAACACCAATGCTCTCATTTGTTCCAAGTATGCTCCATCTATTCCAAAAGAAAATTTCACTGCTATGACTCGTCTTGACCAAAACCGTGCCTCATCACAATTGGCTGCGAAATTAGGTGTACCAGTACAGAATGTGAAAAATGTAATCATTTGGGGCAGCATGGCTGTTGACACCATGCCATTGCCCCAGCCCGCTGATATTCCCGAAATTAAACTTTTCGGAAGATGGAGTTGTTACGACGTTCAAGTGTCCGACATGTCTCTTCAGGATTACATCTCTGTTAAAGAAAAGTACGCGAAGTACTTGCCTCACTCCGCTGGAAGGTATGCACACAAACGTTTCCGTAAAGCTCAGTGCCCCATTGTTGAGCGTCTGACCAACTCACTTATGATGCACGGCCGCAATAATGGCAAAAAGCTGATGGCTGTCAGGATTGTAAAGCACGCCTTTGAAATTATTCATTTGCTCACTGGTGAGAACCCTCTGCAAGTTCTTGTGACAGCCATCATCAACTCTGGTCCCCGTGAAGACTCTACTAGGATTGGTCGTGCCGGTACAGTTCGGCGACAGGCTGTTGACGTTTCTCCTCTGCGTCGTGTGAACCAGGCTATCTGGTTATTGTGCACGGGTGCACGTGAAGCTGCATTCCGTAATATCAAGACTATTGCTGAGTGTGTAGCTGATGAACTCATCAACGCAGCTAAGGGTTCATCTAACTCTTATGCCATCAAGAAAAAGGATGAGTTGGAGCGTGNNGCACCGTCaAGACCTGCTGGATGAGGCTGCCCAGTTTTCGCTCTGTCGGCGACGCGTTGAAGGACCGCTTCGATGGCGCTTCTCGGGTCATGATGCCAAACACAGACCTGGAAGTTCCGGCACAACGCAACGACGCAGTACCGCACAGGGTGCCTCGAAGAGACAGATATAGGTTCCAGCTCCGGCCTCATAATCCAGACCATAAATCACCGGGAGCTAAAGATCTTGTCTATTTGGAATCTTCACCAGGATTCTGCGAAAAGAATCCAAGACTAGGTATTCCCGGTACACATGGGCGTGCCTGCAATGACACGAGTATCGGTGTCGACGGCTGCGACCTTATGTGCTGCGGTCGAGGGTATCGGACGGAGACGATGTTCGTTGTGGAGAGGTGTAAC
KN00870_Preparctia_mirifica              NNNNNNNNNNNNNNNNNNNNNNNNNNNNNNNNNNNNNNNNNNNNNNNNNNNNNNNNNNNNNNNNNNNNNNNNNNNNNNNNNNNNNNNNNNNNNNNNNNNNNNNNNNNNNNNNNNNNNNNNNNNNNNNNNNNNNNNNNNNNNNNNNNNNNNNNNNNNNNNNNNNNNNNNNNNNNNNNNNNNNNNNNNNNNNNNNNNNNNNNNNNNNNNNNNNNNNNNNNNNNNNNNNNNNNNNNNNNNNNNNNNNNNNNNNNNNNNNNNNNNNNNNNNNNNNNNNNNNNNNNNNNNNNNNNNNNNNNNNNNNNNNNNNNNNNNNNNNNNNNNNNNNNNNNNNNNNNNNNNNNNNNNNNNNNNNNNNNNNNNNNNNNNNNNNNNNNNNNNNNNNNNNNNNNNNNNNNNNNNNNNNNNNNNNNNNNNNNNNNNNNNNNNNNNNNNNNNNNNNNNNNNNNNNNNNNNNNNNNNNNNNNNNNNNNNNNNNNNNNNNNNNNNNNNNNNNNNNNNNNNNNNNNNNNNNNNNNNNNNNNNNNNNNNNNNNNNNNNNNNNNNNNNNNNNNNNNNNNNNNNNNNNNNNNNNNNNNNNNNNNNNNNNNNNNNNNNNNNNNNNNNNNNNNNNNNNNNNNNNNNNNNNNNNNNNNNNNNNNNNNNNNNNNNNNNNNNNNNNNNNNNNNNNNNNNNNNNNNNNNNNNNNNNNNNNNNNNNNNNNNNNNNNNNNNNNNNNNNNNNNNNNNNNNNNNNNNNNNNNNNNNNNNNNNGAACATTATATTTTATTTTTGGAATTTGAGCAGGAATAGTAGGAACTTCTTTAAGATTATTAATTCGAGCTGAATTAGGAAATCCAGGATCTTTAATTGGAGATGATCAAATTTATAATACTATTGtAACTGCTCATGCTTTCATTATAATTTTTTTTATGGTTAYMCCTATTATAATTGGAGGATTTGGTAATTGATTAATTCCTTTAATATTAGGAGCTCCTGATATAGCTTTCCCCCGAATAAATAATATAAGTTTTTGACTTCTACCCCCATCATTAACTTTATTAATTTCAAGAAGAATTGTAGAAAATGGAGCAGGTACAGGATGAACAGTTTMCCCCCCACTTTCCTCTAATATTGCTCATGGAGGAAGATCTGTTGATTTAACTATTTTCTCCTTACATTTAGCAGGAATTTCTTCAATTTTAGGTGCTATTAATTTTATTACTMCAATTATTAATATACGATTAAATAATTTATCATTCGATCAAATACCTTTATTAGTTTGAGCGGTAGGAATTACAGCTTTCTTATTACTTCTTTCACTTCCTGTTTTAGCAGGAGCTATTACTATATTATTAACAGATCGAAATTTAAATACNTCATTTTTTGATCCTGCTGGAGGAGGAGATCCTATTCTcTATCAACATctattttgattttttNNNNNNNNNNNNNNNNNNNNNNNNNNNNNNNNNNNNNNNNNNNNNNNNNNNNNNNNNNNNTCACAAGAAAGAGGAAAAAAAGAAACTTTTGGTTGTTTAGGGATAATTTACGCTATATTAGCTATTGGATTATTAGGATTTATTGTTTGAGCACATCATATATTTACTGTAGGTATAGATATTGATACACGAGCATATTTTACTTCAGCAACTATAATTATTGCTGTTCCTACTGGAATTAAAATTTTTAGTTGATTAGCAACTTTCCATGGAACTCAAATTAATTATTCACCTTCGATTTTATGAAGATTAGGATTTGTATTTTTATTTACTGTAGGGGGATTGACAGGTGTGATCTTATCTAATTCATCAATTGATATTACTTTACATGATACTTATTATGTTGTAGCTCATTTTCATTATGTTCTTTCAATAGGAGCTGTATTTGCTATTATAGGAGGATTTATTCACTGATATCCATTATTTACTGGATTATCTATAAATCCATTTTTATTAAAAATTCAATTTTTTGTTATATTTATTGGTGTAAATTTAACTTTTTTCCCACAACATTTTCTAGGATTAGCTGGTATACCTCGTCGTTATTCTGATTATCCAGACTCCTATATTTCTTGAAATATTATTTCTTCATTAGGTTCTTATATTTCTTTATTAGCAGTTATATTTATATTAATTATTATTTGAGAATCAATAATTAATCAACGAATTGCATTATTTCCATTAAATATATCCTCTTCAATTGAATGATATCAAAATTTACCTCCAACTGAACATTCATATAACGAACNNACGTCGACTCCGGCAAGTCCACAACCACCGGCCACTTGATTTACAAATGCGGTGGTATTGACAAGCGTACCATCGAAAAGTTCGAGAAGGAAGCCCAGGAAATGGGTAAGGGTTCCTTCAAGTACGCCTGGGTGTTGGACAAATTGAAGGCTGAGCGTGAACGTGGTATCACAATCGATATCGCTTTGTGGAAGTTCGAGACCGGCAAATACTATGTCACCATCATCGACGCCCCTGGACACAGAGATTTCATCAAGAACATGATCACTGGTACCTCACAGGCCGATTGTGCTGTACTCATCGTTGCTGCTGGTACTGGTGAATTTGAAGCAGGTATCTCAAAGAACGGACAGACCCGTGAGCACGCTCTGCTCGCTTTCACGCTCGGTGTCAAGCAACTCATCGTTGGTGTAAACAAAATGGACTCCACTGAGCCACCCTACAGCGAGCCCCGTTTCGAAGAAATMAAAAAAGAAGTGTCCTCTTACATCAAAAAGATCGGATACAACCCCGCTGCTGTCGCTTTCGTACCCATTTCTNNNNNNNNNNNNNNNNNNNNNNNNNNNNNNNNNNNNNNNNNNNNNNNNNNNNNNNNNNNNNNNNNNNNNNNNNNNNNNNNNNNNNNNNNNNNNNNNNNNNNNNNNNNNNNNNNNNNNNNNNNNNNNNNNNNNNNNNNNNNNNNNNNNNNNNNNNNNNNNNNNNNNNNNNNNNNNNNNNNNNNNNNNNNNNNNNNNNNNNNNNNNNNNNNNNNNNNNNNNNNNNNNNNNNNNNNNNNNNNNNNNNNNNNNNNNNNNNNNNNNNNNNNNNNNNNNNNNNNNNNNNNNNNNNNNNNNNNNNNNNNNNNNNNNNNNNNNNNNNNNNNNNNNNNNNNNNNNNNNNNNNNNNNNNNNNNNNNNNNNNNNNNNNNNNNNNNNNNNNNNNNNNNNNNNNNNNNNNNNNNNNNNNNNNNNNNNNNNNNNNNNNNNNNNNNNNNNNNNNNNNNNNNNNNNNNNNNNNNNNNNNNNNNNNNNNNNNNNNNNNNNNNNNNNNNNNNNNNNNNNNNNNNNNNNNNNNNNNNNNNNNNNNNNNNNNNNNNNNNNNNNNNNNNNNNNNNNNNNNNNNNNNNNNNNNNNNNNNNNNNNNNNNNNNNNNNNNNNNNNNNNNNNNNNNNNNNNNNNNNNNNNNNNNNNNNNNNNNNNNNNNNNNNNNNNNNNNNNNNNNNNNNNNNNNNNNNNNNNNNNNNNNNNNNNNNNNNNNNNNNNNNNNNNNNNNNNNNNNNNNNNNNNNNNNNNNNNNNNNNNNNNNNNNNNNNNNNNNNNNNNNNNNNNNNNNNNNNNNNNNNNNNNNNNNNNNNNNNNNNNNNNNNNNNNNNNNNNNNNNNNNNNNNNNNNNNNNNNNNNNNNNNNNNNNNNNNNNNNNNNNNNNNNNNNNNNNNNNNNNNNNNNNNNNNNNNNNNNNNNNNNNNNNNNNNNNNNNNNNNNNNNNNNNNNNNNNNNNNNNNNNNNNNNNNNNNNNNNNNNNNNNNNNNNNNNNNNNNNNNNNNNNNNNNNNNNNNNNNNNNNNNNNNNNNNNNNNNNNNNNNNNNNNNNNNNNNNNNNNNNNNNNNNNNNNNNNNNNNNNNNNNNNNNNNNNNNNNNNNNNNNNNNNNNNNNNNNNNNNNNNNNNNNNNNNNNNNNNNNNNNNNNNNNNNNNNNNNNNNNNNNNNNNNNNNNNNNNNNNNNNNNNNNNNNNNNNNNNNNNNNNNNNNNNNNNNNNNNNNNNNNNNNNNNNNNNNNNNNNNNNNNNNNNNNNNNNNNNNNNNNNNNNNNNNNNNNNNNNNNNNNNNNNNNNNNNNNNNNNNNNNNNNNNNNNNNNNNNNNNNNNNNNNNNNNNNNNNNNNNNNNNNNNNNNNNNNNNNNNNNNNNNNNNNNNNNNNNNNNNNNNNNNNNNNNNNNNNNNNNNNNNNNNNNNNNNNNNNNNNNNNNNNNNNNNNNNNNNNNNNNNNNNNNNNNNNNNNNNNNNNNNNNNNNNNNNNNNNNNNNNNNNNNNNNNNNNNNNNNNNNNNNNNNNNNNNNNNNNNNNNNNNNNNNNNNNNNNNNNNNNNNNNNNNNNNNNNNNNNNNNNNNNNNNNNNNNNNNNNNNNNNNNNNNNNNNNNNNNNNNNNNNNNNNNNNNNNNNNNNNNNNNNNNNNNNNNNNNNNNNNNNNNNNNNNNNNNNNCTCGaAGGTGTGGTaATGGAGCTGGCCGATTGCGCCTTACCTCTGCTTGCTGGTGTCTTGCCTACTTGCAAACCTGAGGAAGCCTTCAAAGATGTTGCTGCTGCATTTTTAGTTGGAGCCATGCCCAGGAAAGAAGGCATGGAAAGGAAAGACCTCTTGGCTGCAAATGTTCGTATTTTCAAAGAACAAGGTCAAGCTTTAGACAAAGTAGCACGTAAAGATGTCAAAGTTCTAGTTGTTGGTAATCCTGCTAACACCAATGCCTTCATTTGTTCCAAGTATGCTCCATCTATTCCAAAGGAAAATTTCACTGCTATGACTCGTCTTGACCAAAACCGTGCCTCATCACAATTGGCTGCAAAATTAGGTGTACCAGTACAGAATGTAAAAAATGTAATCATTTGGGGCAGCATGGCTGTTGACACCATGCCATTGCCCCAGCCCGCTGATATTCCCGAAATTAAACTTTTCGGAAGATGGAGTTGTTACGACGTTCAAGTGTCTGACATGTCTCTTCAGGATTACATCTCTGTTAAAGAAAAGTACGCGAAGTACTTGCCTCACTCCGCTGGAAGGTATGCACACAAACGTTTCCGTAAAGCTCAGTGCCCCATTGTTGAGCGTCTGACCAACTCACTTATGATGCACGGCCGCAATAATGGCAAAAAGCTGATGGCTGTCAGGATTGTGAAGCACGCCTTTGAAATTATTCATTTGCTCACTGGTGAGAACCCTCTTCAAGTTCTTGTGACAGCCATCATCAACTCTGGTCCCCGTGAAGACTCCACTAGGATTGGTCGTGCYGGTACAGTTCGGCGACAGGCTGTTGACGTTTCTCCTCTGCGTCGTGTGAACCAGGCTATCTGGTTATTGTGCACGGGTGCACGTGAAGCTGCATTCCGTAATATCAAGACTATTGCTGAGTGTGTAGCTGATGAACTCATCAACGCAGCTAAGGGTTCATCAAACTCTTATGCCATCAAGAAAAAGGATGAGTTGGAGCGTGGTGCACCGTCaAGACCTGCTGGATGAGGCTGCCCAGTTTTCGCTCTGTCGGTGACGCGTTGAAGGACCGCTTCGATGGCGCTTCTCGGGTCATGATGCCAAACACAGACCTGGAAGTTCCGGCACAACGCAACGACGCAGTACCGCACAGGGTGCCTCGAAGAGACAGATATAGGTTCCAGCTCCGGCCTCATAATCCAGACCATAAATCACCGGGAGCTAAAGATCTTGTCTATTTGGAATCTTCACCAGGATTCTGCGAAAAGAATCCAAGACTAGGTATTCCCGGTACACATGGGCGTGCCTGCAATGACACGAGTATCGGTGTCGACGGCTGCGACCTTATGTGCTGCGGTCGAGGGTATCGGACGGAGACGATGTTCGTTGTGGAGAGGTGCAAC
KN00878_Holoarctia_cervini               NNNNNNNNNNNNNNNNNNNNNNNNNNNNNNNNNNNNNNNNNNNNNNNNNNNNNNNNNNNNNNNNNNNNNNNNNNNNNNNNNNNNNNNNNNNNNNNNNNNNNNNNNNNNNNNNNNNNNNNNNNNNNNNNNNNNNNNNNNNNNNNNNNNNNNNNNNNNNNNNNNNNNNNNNNNNNNNNNNNNNNNNNNNNNNNNNNNNNNNNNNNNNNNNNNNNNNNNNNNNNNNNNNNNNNNNNNNNNNNNNNNNNNNNNNNNNNNNNNNNNNNNNNNNNNNNNNNNNNNNNNNNNNNNNNNNNNNNNNNNNNNNNNNNNNNNNNNNNNNNNNNNNNNNNNNNNNNNNNNNNNNNNNNNNNNNNNNNNNNNNNNNNNNNNNNNNNNNNNNNNNNNNNNNNNNNNNNNNNNNNNNNNNNNNNNNNATCGATACTGTAGCAGCAGAATGGCCAGCATCAACTAACTACCTGTATCTTACTTATAACGGTAGCACGCATGACTTAGAGTTTCCTGGTGGATTTATAATGGTCTTGGGTTCCGGTGTCTATCGCATAGGAAGTTCGGTTGAATTTGATTGGTGTGCAGTAGGGTGTCTAATAAAGCTTAAAAATCAGGGCAAAAAGACAATTATGATAAATTACAATCCTGAAACCGTCAGTACCGATTATGATATGAGTGACCGCCTTTATTTTGAAGAAATTTCGTTTGAAGTTGTCCTGGATATATATAATATCGAACATCCTGATGGTGTAATTTTATCAGAACATTATATTTTATTTTTGGAATTTGGGCAGGAATAGTAGGAACTTCTTTAAGATTATTAATTCGAGCAGAATTAGGAAATCCTGGATCTTTAWTTGGAGATGATCAAATTTATAATACTATTGTAACAGCTCATGCTTTTATTATAATTTTCTTTATAGTTATACCTATTATAATTGGAGGATTTGGTAATTGATTAGTACCATTAATATTAGGAGCCCCTGATATAGCTTTTCCCCGAATAAATAATATAAGTTTTTGACTTTTACCCCCCTCATTAACTTTATTAATTTCAAGAAGAATTGTAGAAAATGGAGCAGGAACAGGATGAACAGTTTACCCCCCACTTTCTTCAAATATTGCCCATGGAGGAAGATCAGTTGATTTAGCTATTTTTTCTTTACATCTTGCAGGAATTTCATCAATTTTAGGAGCAATTAATTTTATCACTACAATTATTAATATACGATTAAATAATCTATCATTTGATCAAATACCTTTATTTGTTTGAGCAGTAGGAATTACAGCTTTTTTATTACTCCTTTCACTTCCTGTATTAGCAGGAGCTATTACTATATTATTAACAGATCGAAATTTAAATACATCATTTTTTGACCCTGCTGGGGGAGGAGATCCAATTCTTTATCAACATTTATTTTGATTTTTTGGNNNNNNNNNNNNNNNNNNNNNNNNNNNNNNNNNNNNNNNNNNNNNNNNNNNNNNATATTCACAAGAAAGAGGAAAAAAAGAAACTTTTGGTTGTTTAGGAATAATTTATGCTATATTAGCTATTGGGTTATTAGGATTTATTGTTTGAGCTCATCATATATTTACCGTAGGAATAGATATTGATACACGAGCATATTTTACTTCAGCAACTATAATTATTGCAGTTCCTACTGGAATTAAAATTTTTAGTTGACTAGCTACTTTTCATGGAACACAAATTAATTACTCACCTTCAATTTTATGAAGATTAGGGTTTGTATTCTTATTTACTGTTGGAGGATTAACAGGTGTAATTTTATCTAATTCATCAATTGATATTACTTTACACGATACTTATTATGTTGTAGCTCATTTTCATTATGTCCTTTCAATAGGAGCTGTATTTGCTATTATAGGAGGATTTATTCATTGATACCCATTATTTACAGGTTTATCTATAAATCCATTTATATTAAAAATTCAATTTTATATTATATTTATTGGAGTAAATTTAACTTTTTTCCCACAACATTTTTTAGGATTAGCTGGAATACCTCGTCGTTATTCAGATTACCCAGATTCTTATATTTCTTGAAATATTATCTCTTCCTTAGGTTCATATATTTCATTATTAGCAGTTATATTTATATTAATTATTATTTGAGAATCAATAATTAATCAACGAATTGCCTTATTCCCTTTAAATATATCATCTTCAATTGAATGATATCAAAATTTACCTCCTGCTGAACATTCATATAATGAACACACGTCGACTCCGGCAAGTCCACGACCACCGGCCAMTTGATTTACAAATGCGGTGGTATTGACAAGCGTACCATTGAGAAGTTCGAGAAGGAAGCCCAGGAAATGGGTAAGGGTTCCTTCAAATATGCCTGGGTATTGGACAAGTTGAAGGCTGAGCGTGAACGTGGTATCACAATCGATATCGCTTTGTGGAAGTTCGAGACCGGCAAATACTATGTCACCATCATCGATGCCCCTGGACACAGAGATTTCATCAAGAACATGATCACTGGTACCTCACAGGCTGATTGTGCTGTGCTCATCGTTGCTGCTGGTACTGGTGAATTCGAAGCCGGTATCTCCAAGAACGGACAGACCCGTGAGCACGCTCTGCTCGCTTTCACGCTCGGTGTCAAGCAACTCATCGTTGGTGTAAACAAAATGGACTCCACTGAGCCTCCCTACAGTGAGTCCCGTTTCGAAGAAATCAAAAAAGAAGTGTCCTCTTACATCAAAAAGATCGGATACAACCCCGCTGCTGTCGCTTTCGTACCCATTTCTNNNNNNNNNNNNNNNNNNNNNNNNNNNNNNNNNNNNNNNNNNNNNNNNNNNNNNNNNNNNNNNNNNNNNNNNNNNNNNNNNNNNNNNNNNNNNNNNNNNNNNNNNNNNNNNNNNNNNNNNNNNNNNNNNNNNNNNNNNNNNNNNNNNNNNNNNNNNNNNNNNNNNNNNNNNNNNNNNNNNNNNNNNNNNNNNNNNNNNNNNNNNNNNNNNNNNNNNNNNNNNNNNNNNNNNNNNNNNNNNNNNNNNNNNNNNNNNNNNNNNNNNNNNNNNNNNNNNNNNNNNNNNNNNNNNNNNNNNNNNNNNNNNNNNNNNNNNNNNNNNNNNNNNNNNNNNNNNNNNNNNNNNNNNNNNNNNNNNNNNNNNNNNNNNNNNNNNNNNNNNNNNNNNNNNNNNNNNNNNNNNNNNNNNNNNNNNNNNNNNNNNNNNNNNNNNNNNNNNNNNNNNNNNNNNNNNNNNNNNNNNNNNNNNNNNNNNNNNNNNNNNNNNNNNNNNNNNNNNNNNNNNNNNNNNNNNNNNNNNNNNNNNNNNNNNNNNNNNNNNNNNNNNNNNNNNNNNNNNNNNNNNNNNNNNNNNNNNNNNNNNNNNNNNNNNNNNNNNNNNNNNNNNNNNNNNNNNNNNNNNNNNNNNNNNNNNNNNNNNNNNNNNNNNNNNNNNNNNNNNNNNNNNNNNNNNNNNNNNNNNNNNNNNNNNNNNNNNNNNNNNNNNNNNNNNNNNNNNNNNNNNNNNNNNNNNNNNNNNNNNNNNNNNNNNNNNNNNNNNNNNNNNNNNNNNNNNNNNNNNNNNNNNNNNNNNNNNNNNNNNNNNNNNNNNNNNNNNNNNNNNNNNNNNNNNNNNNNNNNNNNNNNNNNNNNNNNNNNNNNNNNNNNNNNNNNNNNNNNNNNNNNNNNNNNNNNNNNNNNNNNNNNNNNNNNNNNNNNNNNNNNNNNNNNNNNNNNNNNNNNNNNNNNNNNNNNNNNNNNNNNNNNNNNNNNNNNNNNNNNNNNNNNNNNNNNNNNNNNNNNNNNNNNNNNNNNNNNNNNNNNNNNNNNNNNNNNNNNNNNNNNNNNNNNNNNNNNNNNNNNNNNNNNNNNNNNNNNNNNNNNNNNNNNNNNNNNNNNNNNNNNNNNNNNNNNNNNNNNNNNNNNNNNNNNNNNNNNNNNNNNNNNNNNNNNNNNNNNNNNNNNNNNNNNNNNNNNNNNNNNNNNNNNNNNNNNNNNNNNNNNNNNNNNNNNNNNNNNNNNNNNNNNNNNNNNNNNNNNNNNNNNNNNNNNNNNNNNNNNNNNNNNNNNNNNNNNNNNNNNNNNNNNNNNNNNNNNNNNNNNNNNNNNNNNNNNNNNNNNNNNNNNNNNNNNNNNNNNNNNNNNNNNNNNNNNNNNNNNNNNNNNNNNNNNNNNNNNNNNNNNNNNNNNNNNNNNNNNNNNNNNNNNNNNNNNNNNNNNNNNNNNNNNNNNNNNNNNNNNNNNNNNNNNNNNNNNNNNNNNNNNNNNNNNNNNNNNNNNNNNNNNNNNNNNNNNNNNNNNNNNNNNNNNNNNNNNNNNNNNNNNNNNNNNNNNNNNNNNNNNNNNNNNNNNNNNNNNNNNNNNNNNNNNNNNNNNNNNNNNNNNNNNNNNNNNNNNNNNNNNNNNNNNNNNNNNNNNNNNNNNNNNNNNNNNNNNNNcCTTGaAGGTGTGGTCATGGAGCTGGCAGATTGTGCCTTACCCMTGCTTGCCGGTGTCTTACCTACTTGCAAACCTGAGGAAGCCTTCAAAGATGTTGCTGCTGCATTTTTAGTTGGAGCCATGCCCAGGAAAGAAGGCATGGAAAGGAAAGACCTCTTGGCTGCAAATGTTCGTATTTTCAAAGAACAAGGTCAAGCCTTAGACAAAGTTGCACGTAAGGATGTCAAGGTTCTAGTTGTTGGCAATCCTGCTAACACTAATGCTCTCATTTGTTCCAAGTACGCTCCATCTATTCCAAAAGAAAATTTCACTGCTATGACTCGTCTGGACCAAAACCGTGCCTCATCACAATTGGCTGCGAAATTAGGTGTACCAGTACAGAATGTAAAAAATGTAATCATTTGGGGCAGCATGGCTGTTGACAACATGCCATTGCCCCAGCCCGCTGACATTCCCGAAATTAAACTTTTCGGAAGATGGAGTTGTTACGACGTTCAAGTGTCCGATATGTCTCTTCAGGATTACATCTCTGTTAAAGAAAAGTACGCGAAGTACTTGCCTCACTCTGCTGGAAGGTATGCACACAAACGTTTCCGTAAAGCTCAGTGCCCTATTGTTGAGCGTTTGACCAACTCTCTTATGATGCACGGTCGCAATAATGGCAAAAAGCTGATGGCTGTCAGAATTGTGAAACATGCTTTTGAAATTATTCATTTGCTCACTGGTGAGAACCCTCTGCAAGTTCTTGTGACAGCCATCATCAACTCTGGTCCCCGTGAAGACTCAACTAGGATTGGTCGTGCTGGTACAGTTCGGCGACAGGCTGTGGACGTTTCCCCACTGCGACGTGTGAACCAGGCTATCTGGTTATTGTGCACGGGTGCACGTGAAGCTGCATTCCGTAACATCAAGACAATTGCTGAGTGTGTGGCTGATGAACTCATCAACGCAGCTAAGGGTTCATCAAACTCTTATGCCATCAAGAAAAAGGATGAGTTGGAGCGTGNNNNNNNNNNNNNNNNNNNNNNNNNNNNNNNNNNNNNNNNNNNNNNNNNNNNNNNNNNNNNNNNNNNNNNNNNNNNNNNNNNNNNNNNNNNNNNNNNNNNNNNNNNNNNNNNNNNNNNNNNNNNNNNNNNNNNNNNNNNNNNNNNNNNNNNNNNNNNNNNNNNNNNNNNNNNNNNNNNNNNNNNNNNNNNNNNNNNNNNNNNNNNNNNNNNNNNNNNNNNNNNNNNNNNNNNNNNNNNNNNNNNNNNNNNNNNNNNNNNNNNNNNNNNNNNNNNNNNNNNNNNNNNNNNNNNNNNNNNNNNNNNNNNNNNNNNNNNNNNNNNNNNNNNNNNNNNNNNNNNNNNNNNNNNNNNNNNNNNNNNNNNNNNNNNNNNNNNNNNNNNNNNNNNNNNNNNNNNNNN
T1_Estigmene_tenuistrigata               NNNNNNNNNNNNNNNNNNNNNNNNNNNNNNNNNNNNNNNNNNNNNNNNNNNNNNNNNNNNNNNNNNNNNNNNNNNNNNNNNNNNNNNNNNNNNNNNNNNNNNNNNNNNNNNNNNNNNNNNNNNNNNNNNNNNNNNNNNNNNNNNNNNNNNNNNNNNNNNNNNNNNNNNNNNNNNNNNNNNNNNNNNNNNNNNNNNNNNNNNNNNNNNNNNNNNNNNNNNNNNNNNNNNNNNNNNNNNNNNNNNNNNNNNNNNNNNNNNNNNNNNNNNNNNNNNNNNNNNNNNNNNNNNNNNNNNNNNNNNNNNNNNNNNNNNNNNNNNNNNNNNNNNNNNNNNNNNNNNNNNNNNNNNNNNNNNNNNNNNNNNNNNNNNNNNNNNNNNNNNNNNNNNNNNNNNNNNNNNNNNNNNNNNNNNNNNNNNNNNNNNNNNNNNNNNNNNNNNNNNNNNNNNNNNNNNNNNNNNNNNNNNNNNNNNNNNNNNNNNNNNNNNNNNNNNNNNNNNNNNNNNNNNNNNNNNNNNNNNNNNNNNNNNNNNNNNNNNNNNNNNNNNNNNNNNNNNNNNNNNNNNNNNNNNNNNNNNNNNNNNNNNNNNNNNNNNNNNNNNNNNNNNNNNNNNNNNNNNNNNNNNNNNNNNNNNNNNNNNNNNNNNNNNNNNNNNNNNNNNNNNNNNNNNNNNNNNNNNNNNNNNNNNNNNNNNNNNNNNNNNNNNNNNNNNNNNNNNNNNNNNNNNNNNNNNNNNNNNNNNNNNNNNNNNAACATTATATTTTATTTTTGGAATTTGAGCAGGAATAGTTGGAACATCCCTTAGATTATTAATTCGAGCAGAATTAGGAAATCCAGGATCATTAATTGGAGATGATCAAATTTATAACACTATTGTAACAGCTCATGCTTTTATTATAATTTTTTTTATAGTTATACCAATTATAATTGGTGGATTTGGTAATTGATTAGTACCTTTAATATTAGGAGCTCCTGATATAGCCTTTCCTCGAATAAATAATATAAGTTTTTGACTATTACCTCCATCATTAACTTTATTAATCTCAAGAAGAATTGTAGAAAATGGAGCAGGAACAGGATGAACTGTATATCCCCCACTTTCATCTAATATTGCTCATGGAGGTAGATCTGTTGATCTAGCTATTTTTTCTCTTCATTTAGCTGGAATTTCCTCAATTTTAGGAGCTATTAATTTTATTACTACAATTATTAATATACGATTAAATAATTTATCATTTGATCAAATACCTTTATTTGTATGAGCTGTTGGTATTACAGCCTTCTTACTTCTTCTTTCCCTTCCTGTTTTAGCAGGAGCTATTACAATACTTTTAACAGATCGAAATTTAAACACATCATTCTTTGACCCAGCTGGAGGAGGAGATCCAATTCTATATCAACACTTATTTNNNNNNNNNNNNNNNNNNNNNNNNNNNNNNNNNNNNNNNNNNNNNNNNNNNNNNNNNNNNNNNNNNNNNNNNNNNNNNNNNNNNNNNNNNNNNNNNNNNNNNNNNNNNNNNNNNNNNNNNNNNNNNNNNNNNNNNNNNNNNNNNNNNNNNNNNNNNNNNNNNNNNNNNNNNNNNNNNNNNNNNNNNNNNNNNNNNNNNNNNNNNNNNNNNNNNNNNNNNNNNNNNNNNNNNNNNNNNNNNNNNNNNNNNNNNNNNNNNNNNNNNNNNNNNNNNNNNNNNNNNNNNNNNNNNNNNNNNNNNNNNNNNNNNNNNNNNNNNNNNNNNNNNNNNNNNNNNNNNNNNNNNNNNNNNNNNNNNNNNNNNNNNNNNNNNNNNNNNNNNNNNNNNNNNNNNNNNNNNNNNNNNNNNNNNNNNNNNNNNNNNNNNNNNNNNNNNNNNNNNNNNNNNNNNNNNNNNNNNNNNNNNNNNNNNNNNNNNNNNNNNNNNNNNNNNNNNNNNNNNNNNNNNNNNNNNNNNNNNNNNNNNNNNNNNNNNNNNNNNNNNNNNNNNNNNNNNNNNNNNNNNNNNNNNNNNNNNNNNNNNNNNNNNNNNNNNNNNNNNNNNNNNNNNNNNNNNNNNNNNNNNNNNNNNNNNNNNNNNNNNNNNNNNNNNNNNNNNNNNNNNNNNNNNNNNNNNNNNNNNNNNNNNNNNNNNNNNNNNNNNNNNNNNNNNNNNNNNNNNNNNNNNNNNNNNNNNNNNNNNNNNNNNNNNNNNNNNNNNNNNNNNNNNNNNNNNNNNNNNNNNNNNNNNNNNNNNNNNNNNNNNNNNNNNNNNNNNNNNNNNNNNNNNNNNNNNNNNNNNNNNNNNNNNNNNNNNNNNNNNNNNNNNNNNNNNNNNNNNNNNNNNNNNNNNNNNNNNNNNNNNNNNNNNNNNNNNNNNNNNNNNNNNNNNNNNNNNNNNNNNNNNNNNNNNNNNNNNNNNNNNNNNNNNNNNNNNNNNNNNNNNNNNNNNNNNNNNNNNNNNNNNNNNNNNNNNNNNNNNNNNNNNNNNNNNNNNNNNNNNNNNNNNNNNNNNNNNNNNNNNNNNNNNNNNNNNNNNNNNNNNNNNNNNNNNNNNNNNNNNNNNNNNNNNNNNNNNNNNNNNNNNNNNNNNNNNNNNNNNNNNNNNNNNNNNNNNNNNNNNNNNNNNNNNNNNNNNNNNNNNNNNNNNNNNNNNNNNNNNNNNNNNNNNNNNNNNNNNNNNNNNNNNNNNNNNNNNNNNNNNNNNNNNNNNNNNNNNNNNNNNNNNNNNNNNNNNNNNNNNNNNNNNNNNNNNNNNNNNNNNNNNNNNNNNNNNNNNNCGGATACAACCCCGCTGCTGTCGCTTTCGTACCCATTTCTGGATGGCACGGAGACAACATGTTGGAGCCCTCTACCAAAATGCCTTGGTTCAAGGGATGGCAGGTGGAGCGCAAGGAAGGCAAGGCTGACGGCAAATGCCTCATCGAGGCCCTCGACGCCATCCTGCCCCCTGCTCGCCCCNNCNNCAAGGCTCTGCGTCTGCCCCTTCAAGACGTATACAAAATCGGTGGTATCGGAACGGTGCCCGTAGGTCGTGTTGAAACCGGTATCCTTAAACCAGGTACCATTGTCGTCTTTGCACCCGCCAACATCACCACTGAAGTTAAGTCTGTGGAGATGCACCACGAAGCTCTCCAGGAAGCCGTACCCGGAGACAATGTTGGTTTCAACGTAAAGAACGTATCAGTCAAAGAATTGCGTCGTGGTTACGTCGCTGGCGACTCAAAGAACAACCCACCCAAGGGCGCTGCTGACTTCACTGCACAGGTCATTGTACTCAACCACCCNGGTCAAATCTCAAACGGTTACACACCAGTGTTGGATTGCCACACAGCTCACATTGCCTGCAAATTCGCCGAAATCAAAGAAAAAGTTGACCGTCGTACTGGTAAATCTACTGAAGACAACCCTAAATCCATCAAATCTGGTGATGCTGCCATTGTCAACTTGGTACCTTCCAAGCCCCTCTGTGTAGAATCTTTCNNNNNNNNNNNNNNNNNNNNNNNNNNNNNNNNNNNNNNNNNNNNNNNNNNAGTGCCGACGCTCCCATGTTCGTAGTTGGAGTTAACCTTGATGCCTACGATCCTTCTTTCAAAGTTATTTCTAATGCATCTTGCACCACCAACTGCTTNGCTCCCCTCGCCAAGGTTATTCATGACAACTTCGAAATTGTTGAGGGTCTAATGACCACAGTCCATGCAACCACTGCTACCCAGAAGACAGTTGATGGACCCTCTGGTAAACTGTGGCGNGATGGCCGTGGTGCCCAACAAAATATCATTCCCGCCTCCACNGGTGCCGCTAAAGCCGTAGGCAAAGTAATTCCAGCTTTGAATGGAAAGCTGACTGGCATGGCTTTCAGAGTTCCAGTCGCGAACGTATCTGTAGTAGATCTGACAGTCCGNCTGGGCAAACCCGCTAGCTACGATGCCATNAAACAAAAGGTCAAGGAAGCTGCTGAAGGTCCTTTGAAGGGTATCCTCGACTATACAGAGGAGCAGGTCGTNTCGTCCNNNNNNNNNNNNNNNNNNNNNNNNNNNNNNNNNNNNNNNNNNNNNNNNNNNNNNNNNNNNNNNNNNNNNNNNNNNNNNNNNNNNNNNNNNNNNNNNNNNNNNNNNNNNNNNNNNNNNNNNNNNNNNNNNNNNNNNNNNNNNNNNNNNNNNNNNNNNNNNNNNNNNNNNNNNNNNNNNNNNNNNNNNNNNNNNNNNNNNNNNNNNNNNNNNNNNNNNNNNNNNNNNNNNNNNNNNNNNNNNNNNNNNNNNNNNNNNNNNNNNNNNNNNNNNNNNNNNNNNNNNNNNNNNNNNNNNNNNNNNNNNNNNNNNNNNNNNNNNNNNNNNNNNNNNNNNNNNNNNNNNNNNNNNNNNNNNNNNNNNNNNNNNNNNNNNNNNNNNNNNNNNNNNNNNNNNNNNNNNNNNNNNNNNNNNNNNNNNNNNNNNNNNNNNNNNNNNNNNNNNNNNNNNNNNNNNNGTGTTATGGAGCNNNCTGATTGTGCCTTACCCCTACTTGCTGGTGTCTTGCCTACTTGCAAACCTGAGGAAGCATTCAAAGATGTTGCTGCTGCATTCTTAGTTGGAGCCATGCCCAGGAAAGAAGGCATGGAAAGGAAAGACCTCTTGGCTGCAAATGTTCGTATTTTCAAAGAACAAGGTCAAGCTTTAGATAAAGTAGCGCGTAAGGATGTCAAAGTTCTAGTTGTAGGCAATCCTGCTAACACCAATGCTCTCATTTGTTCAAAGTATGCTCCTTCTATTCCAAAAGAAAATTTTACTGCTATGACTCGCCTTGACCAAAACCGTGCCTCATCACAATTGGCTGCTAAAGTCGGTGTANNNNNNNNNNNNNNNNNNNNNNNNNNNNNNNNNNGCAGCATGGCTGTTGACACCATGCCATTGCCCCAGCCCGCCGACATTCCCGAAATAAAACTTTTTGGGAGATGGAGCTGTTATGACGTTCAAGTGTCTGATATGTCACTGCAAGATTATATCTCTGTTAAAGAAAAGTATGCAAAGTACTTGCCTCACTCAGCTGGAAGGTATGCCCACAAACGTTTCCGTAAAGCTCAGTGCCCCATTGTTGAGCGTCTGACCAACTCACTTATGATGCACGGNCGCAATAATGGCAAGAAGCTNATGGCTGTCAGGATTGTCAAGCATGCATTTGAAATTATTCACTTGCTCACTGGTGAAAATCCTTTACAAGTTCTTGTGACTGCCATCATCAATTCTGGCCCCCGTGAAGACTCAACTAGGATCGGTCGTGCCGGTACAGTTAGGCGACAGGCTGTTGACGTTTCTCCTCTGCGCCGTGTTAACCAGGCTATCTGGTTATTGTGCACGGGTGCACGTGAAGCTGCATTCCGTAACATCAAGACCATTGCTGAATGTGTAGCTGACGAACTCATCAACGCAGCTAAGGGTTCTTCAAACTCTTATGCTATCAAAAAGAAGGATGAGTTGGAGCGTGGTGCACNGTCAGANCATGCTGGATGAGGTTGCCTAGTTTTCGTTCTGTCGGTGATGNNNNNAAGGACCGCTTCGATGGCGCTTCTCGGGTCATGATGCCAAACACTGACCTGGAAGTGCCGGCACTACGCAACGATGCAGTACCGCACAGGGTGCCTCGAAGAGACAGATATAGGTTCCAGCTCCGACCTCATAATCCAGACCACAAATCACCGGGAGCTAAAGATCTCGTGTACTTGGAATCTTCACCAGGATTCTGCGAAAAGAATCCAAGGCTAGGTATTCCCGGGACACATGGGCGTGCTTGTAATGATACGAGTATCGGTGTCGACGGCTGCGACCTCATGTGTTGTGGTCGAGGGTATCGGACGGAGACAATGTTCGTTGTGGAAAGGTGCAAC
KN00902_Nannoarctia_tripartita           NNNNNNNNNNNNNNNNNNNNNNNNNNNNNNNNNNNNNNNNNNNNNNNNNNNNNNNNNNNNNNNNNNNNNNNNNNNNNNNNNNNNNNNNNNNNNNNNNNNNNNNNNNNNNNNNNNNNNNNNNNNNNNNNNNNNNNNNNNNNNNNNNNNNNNNNNNNNNNNNNNNNNNNNNNNNNNNNNNNNNNNNNNNNNNNNNNNNNNNNNNNNNNNNNNNNNNNNNNNNNNNNNNNNNNNNNNNNNNNNNNNNNNNNNNNNNNNNNNNNNNNNNNNNNNNNNNNNNNNNNNNNNNNNNNNNNNNNNNNNNNNNNNNNNNNNNNNNNNNNNNNNNNNNNNNNNNNNNNNNNNNNNNNNNNNNNNNNNNNNNNNNNNNNNNNNNNNNNNNNNNNNNNNNNNNNNNNNNNNNNNNNNNNNNNNNNNNNNNNNNNNNNNNNNNNNNNNNNNNNNNNNNNNNNNNNNNNNNNNNNNNNNNNNNNNNNNNNNNNNNNNNNNNNNNNNNNNNNNNNNNNNNNNNNNNNNNNNNNNNNNNNNNNNNNNNNNNNNNNNNNNNNNNNNNNNNNNNNNNNNNNNNNNNNNNNNNNNNNNNNNNNNNNNNNNNNNNNNNNNNNNNNNNNNNNNNNNNNNNNNNNNNNNNNNNNNNNNNNNNNNNNNNNNNNNNNNNNNNNNNNNNNNNNNNNNNNNNNNNNNNNNNNNNNNNNNNNNNNNNNNNNNNNNNNNNNNNNNNNNNNNNNNNNNNNNNNNNNNNNNNNNNNNNNGAACATTATATTTTATTTTTGGAATCTGAGCTGGAATAGTAGGAACTTCATTAAGATTATTAATTCGAGCAGAATTAGGAAATCCAGGATCTTTAATTGGGGATGATCAAATTTATAATACTATTGTAACAGCCCATGCTTTTATTATAATTTTTTTTATAGTTATACCAATCATAATTGGTGGATTTGGAAATTGATTAGTACCTTTGATATTAGGTGCCCCAGATATAGCTTTCCCACGAATAAATAATATAAGTTTTTGACTCTTACCACCATCATTAACTTTATTAATTTCAAGAAGAATTGTAGAAAATGGAGCAGGAACAGGATGAACAGTTTACCCCCCACTTTCTTCAAATATTGCTCATGGAGGAAGATCAGTTGACTTAGCTATTTTCTCATTACATTTAGCTGGAATTTCTTCAATTCTTGGAGCTATCAATTTTATTACTACAATTATTAATATACGATTAAATAATTTATCATTTGATCAAATACCTTTATTTGTCTGAGCTGTAGGTATTACAGCTTTTTTACTCCTTCTTTCACTCCCTGTTTTAGCCGGAGCTATTACTATACTTTTAACAGATCGAAATTTAAATACTTCTTTCTTTGACCCTGCTGGAGGAGGAGATCCAATTTTATACCAACATTTATTTTGATTTTTTGGNNNNNNNNNNNNNNNNNNNNNNNNNNNNNNNNNNNNNNNNNNNNNNNNNNNNNNNNNNNNNNNNNNNNNNNNNNNNNNNNNNNNNNNNNNNNNNNNNNNNNNNNNNNNNNNNNNNNNNNNNNNNNNNNNNNNNNNNNNNNNNNNNNNNNNNNNNNNNNNNNNNNNNNNNNNNNNNNNNNNNNNNNNNNNNNNNNNNNNNNNNNNNNNNNNNNNNNNNNNNNNNNNNNNNNNNNNNNNNNNNNNNNNNNNNNNNNNNNNNNNNNNNNNNNNNNNNNNNNNNNNNNNNNNNNNNNNNNNNNNNNNNNNNNNNNNNNNNNNNNNNNNNNNNNNNNNNNNNNNNNNNNNNNNNNNNNNNNNNNNNNNNNNNNNNNNNNNNNNNNNNNNNNNNNNNNNNNNNNNNNNNNNNNNNNNNNNNNNNNNNNNNNNNNNNNNNNNNNNNNNNNNNNNNNNNNNNNNNNNNNNNNNNNNNNNNNNNNNNNNNNNNNNNNNNNNNNNNNNNNNNNNNNNNNNNNNNNNNNNNNNNNNNNNNNNNNNNNNNNNNNNNNNNNNNNNNNNNNNNNNNNNNNNNNNNNNNNNNNNNNNNNNNNNNNNNNNNNNNNNNNNNNNNNNNNNNNNNNNNNNNNNNNNNNNNNNNNNNNNNNNNNNNNNNNNNNNNNNNNNNNNNNNNNNNNNNNNNNNNNNNNNNNNNNNNNNNNNNNNNNNNNNNNNNNNNNNNNNNNNNNNNNNNNNNNNNNNNNNNNNNNNNNNNNNNNNNNNNNNNNNNNNNNNNNNNNNNNNNNNNNNNNNNNNNNNNNNNNNNNNNNNNNNNNNNNNNNNNNNNNNNNNNNNNNNNNNNNNNNNNNNTTGATATACAAATGTGGTGGTATCGACAAGCGTACCATCGAGAAGTTCGAGAAGGAAGCCCAAGAAATGGGTAAGGGTTCCTTCAAATATGCCTGGGTGTTGGACAAACTGAAGGCTGAGCGTGAACGTGGTATCACAATCGACATCGCTTTGTGGAAGTTCGAAACCAGCAAATACTATGTCACCATCATCGACGCCCCCGGTCACAGAGATTTCATCAAGAACATGATCACTGGTACCTCACAGGCCGATTGTGCTGTGCTCATCGTCGCTGCTGGTACTGGTGAATTCGAAGCAGGTATCTCCAAGAACGGACAGACCCGTGAGCACGCTCTGCTCGCTTTCACGCTCGGTGTCAAACAACTCATCGTAGGTGTGAACAAAATGGACTCCACTGAGCCTCCCTACAGCGAATCCCGTTTTGAGGAAATCAAGAAAGAAGTGTCCTCTTACATYAAGAAGATCGGATACAATCCCGCTGCTGTCGCTTTCGTACCCATTTCTGGATGGCACGGAGACAACATGTTGGAGCCCTCTACCAAAATGCCTTGGTTCAAGGGATGGCAGGTGGAGCGYAAGGAAGGCAAGGCTGACGGTAAGTGCCTCATCGAGGCCCTTGACGCCATCCTGCCACCTGCTCGCCCCACCGACAAGGCCCTGCGTCTACCCCTTCAAGACGTATACAAAATCGGTGGTATCGGTACGGTGCCCGTAGGCCGTGTYGAAACTGGTATCCTTAAACCCGGTACCATYGTCGTTTTCGCCCCCGCTAACATCACCACTGAAGTTAAGTCTGTGGAGATGCACCACGAAGCTCTCCAAGAAGCCGTACCTGGAGACAACGTTGGTTTCAACGTAAAGAACGTATCAGTCAAAGAATTGCGTCGTGGTTACGTCGCTGGCGACTCTAAGAACAACCCACCCAAGGGCGCTGCTGACTTCACTGCACAGGTCATCGTACTCAACCACCCYGGTCAAATCTCAAACGGTTACACACCAGTTTTGGATTGCCACACAGCYCATATTGCCTGCAAATTCGCCGAAATCAAAGAGAAAGTTGACCGTCGTACTGGTAAATCTACTGAAGACAACCCTAAATCCATCAAATCCGGTGATGCTGCCATTGTCAACCTGGTACCTTCCAAGCCTCTTTGTGTAGAGTCCTTCCAGGAATTCCCTCCCCTCGGACGTTTTGCTGTGCGTNNNNNNNNNNNNNNNNNNNNNNNNNNNNNNNNNNNNNNNNNNNNNNNNNNNNNNNNNNNNNNNNNNNNNNNNNNNNNNNNNNNNNNNNNNNNNNNNNNNNNNNNNNNNNNNNNNNNNNNNNNNNNNNNNNNNNNNNNNNNNNNNNNNNNNNNNNNNNNNNNNNNNNNNNNNNNNNNNNNNNNNNNNNNNNNNNNNNNNNNNNNNNNNNNNNNNNNNNNNNNNNNNNNNNNNNNNNNNNNNNNNNNNNNNNNNNNNNNNNNNNNNNNNNNNNNNNNNNNNNNNNNNNNNNNNNNNNNNNNNNNNNNNNNNNNNNNNNNNNNNNNNNNNNNNNNNNNNNNNNNNNNNNNNNNNNNNNNNNNNNNNNNNNNNNNNNNNNNNNNNNNNNNNNNNNNNNNNNNNNNNNNNNNNNNNNNNNNNNNNNNNNNNNNNNNNNNNNNNNNNNNNNNNNNNNNNNNNNNNNNNNNNNNNNNNNNNNNNNNNNNNNNNNNNNNNNNNNNNNNNNNNNNNNNNNNNNNNNNNNNNNNNNNNNNNNNNNNNNNNNNNNNNNNNNNNNNNNNNNNNNNNNNNNNNNNNNNNNNNNNNNNNNNNNNNNNNNNNNNNNNNNNNNNNNNNNNNNNNNNNNNNNNNNNNNNNNNNNNNNNNNNNNNNNNNNNNNNNNNNNNNNNNNNNNNNNNNNNNNNNNNNNNNNNNNNNNNNNNNNNNNNNNNNNNNNNNNNNNNNNNNNNNNNNNNNNNNNNNNNNNNNNNNNNNNNNNNNNNNNNNNNNNNNNNNNNNNNNNNNNNNNNNNNNNNNNNNNNNNNNNNNNNNNNNNNNNNNNNNNNNNNNNNNNNNNNNNNNNNNNNNNNNNNNNNNNNNNNNNNNNNNNNNNNNNNNNNNNNNNNNNNNNNNNNNNNNNNNNNNNNNNNNNNNNNNNNNNNNNNNNNNNNNNNNNNNNNNNcCTTGATGGTGTGGTTATGGAGCTGGCTGATTGTGCTTTACCCCTACTTGCTGGTGTCTTGCCRACTTGTAAACCTGAGGAAGCATTCAAAGATGTTGCTGCTGCATTTTTAGTTGGAGCCATGCCCAGGAAAGAAGGCATGGAAAGGAARGATCTCTTAGCTGCAAATGTTCGTATATTCAAAGAACAAGGTCAAGCTTTAGATAAAGTAGCACGTAAGGATGTCAAAGTTCTAGTTGTAGGCAATCCTGCTAACACCAATGCTCTMATTTGTTCAAAGTATGCTCCATCTATTCCAAAAGAAAATTTCACTGCTATGACTCGTCTTGACCAGAACCGTGCCTCATCACAATTGGCTGCCAAATTAGGAGTACCAGTACARAATGTTAAAAATGTAATCATTTGGGGCAGCATGGCTGTTGACACCATGCCATTGCCCCAGCCCGCCGACATTCCCGAAATTAAACTTTTTGGGAGATGGAGTTGTTACGACGTGCAAGTGTCTGACATGTCGCTGCAAGATTATATCTCTGTTAAAGAAAAGTATGCAAAGTATTTGCCTCACTCTGCTGGAAGGTATGCTCACAAACGTTTTCGTAAAGCTCAGTGCCCTATTGTTGAGCGTTTGACTAACTCACTTATGATGCACGGCCGTAATAATGGCAAGAAACTGATGGCTGTCAGGATTGTAAAACATGCCTTTGAAATTATTCACTTGCTCACTGGTGAGAATCCCCTGCAAGTTCTTGTAACAGCCATCATCAACTVTGGCCCCCGTGAAGACTCAACTAGAATCGGACGTGCCGGTACAGTTAGGCGACAGGCTGTTGATGTGTCTCCTCTGCGTCGTGTGAACCAGGCTATCTGGTTATTGTGCACGGGTGCACGTGAAGCTGCATTCCGTAACATCAAGACCATTGCTGAGTGTGTAGCCGATGAACTCATCAATGCAGCTAAGGGTTCATCAAACTCTTATGCCATCAAGAAGAAGGATGAGTTGGAGCGTGNNNNNNNNNNNNNNNNNNNNGGATGAGGCTGCCTAGTTTCMGATCMGTCGGTGATGCGCTCAAGGACCGCTTCGATGGCGCTTCTCGRGTTACAATGCCAAACACAGACCTGGAAGTTCCGGCACTACGGAACGACGCGGTACCGCACAGGGTGCCTCGAAGAGACAGATATAGGTTCCAGCTCCGGCCTCATAATCCAGACCATAAATCACCGGGAGCTAAAGATCTCGTCTACTTGGAATCATCACCAGGATTTTGTGAAAAGAATCCAAGGCTAGGTATTCCCGGTACACATGGGCGTGCCTGCAATGATACAAGTATCGGTGTCGAYGGTTGCGACCTCATGTGCTGTGGTCGAGGATATCGGACGGAGACGATGTTCGTTGTGGAGAGGTGCAAC
M5_Spilosomina_sp                        NNNNNNNNNNNNNNNNNNNNNNNNNNNNNNNNNNNNNNNNNNNNNNNNNNNNNNNNNNNNNNNNNNNNNNNNNNNNNNNNNNNNNNNNNNNNNNNNNNNNNNNNNNNNNNNNNNNNNNNNNNNNNNNNNNNNNNNNNNNNNNNNNNNNNNNNNNNNNNNNNNNNNNNNNNNNNNNNNNNNNNNNNNNNNNNNNNNNNNNNNNNNNNNNNNNNNNNNNNNNNNNNNNNNNNNNNNNNNNNNNNNNNNNNNNNNNNNNNNNNNNNNNNNNNNNNNNNNNNNNNNNNNNNNNNNNNNNNNNNNNNNNNNNNNNNNNNNNNNNNNNNNNNNNNNNNNNNNNNNNNNNNNNNNNNNNNNNNNNNNNNNNNNNNNNNNNNNNNNNNNNNNNNNNNNNNNNNNNNNNNNNNNNNNNNNNNNNNNNNNNNNNNNNNNNNNNNNNNNNNNNNNNNNNNNNNNNNNNNNNNNNNNNNNNNNNNNNNNNNNNNNNNNNNNNNNNNNNNNNNNNNNNNNNNNNNNNNNNNNNNNNNNNNNNNNNNNNNNNNNNNNNNNNNNNNNNNNNNNNNNNNNNNNNNNNNNNNNNNNNNNNNNNNNNNNNNNNNNNNNNNNNNNNNNNNNNNNNNNNNNNNNNNNNNNNNNNNNNNNNNNNNNNNNNNNNNNNNNNNNNNNNNNNNNNNNNNNNNNNNNNNNNNNNNNNNNNNNNNNNNNNNNNNNNNNNNNNNNNNNNNNNNNNNNNNNNNNNNNNNNNNNNNNNNNAACATTATATTTTATTTTTGGTATTTGAGCAGGAATAGTAGGAACATCTCTAAGATTATTGATTCGAGCTGAATTAGGAAACCCAGGATCATTAATTGGGGATGATCAAATTTATAATACTATTGTAACAGCTCATGCTTTCATTATAATTTTTTTTATAGTTATACCAATTATAATTGGTGGGTTTGGCAATTGATTAGTACCTTTAATACTAGGAGCTCCTGATATAGCTTTCCCTCGAATAAATAATATAAGTTTTTGATTACTCCCTCCATCATTAACTTTATTAATTTCAAGAAGAATTGTAGAAAATGGAGCAGGAACAGGATGAACTGTTTACCCCCCTCTTTCATCTAACATTGCCCATGGTGGAAGATCTGTTGATTTAGCCATTTTTTCTCTTCATTTAGCTGGAATTTCTTCAATTTTAGGAGCTATTAATTTTATCACTACAATTATTAATATACGATTAAATAATTTATCATTTGATCAAATACCTTTATTTGTTTGAGCTGTAGGTATTACAGCTTTCTTACTTCTTCTTTCACTTCCTGTTTTAGCTGGAGCTATTACTATACTTTTAACAGATCGAAATTTAAATACATCATTTTTTGATCCTGCTGGTGGAGGAGATCCAATTCTTTATCAACATTTATTCNNNNNNNNNNNNNNNNNNNNNNNNNNNNNNNNNNNNNNNNNNNNNNNNNNNNNNNNNNNNNNNNNNNNNNNNNNNNNNNNNNNNNNNNNNNNNNNNNNNNNNNNNNNNNNNNNNNNNNNNNNNNNNNNNNNNNNNNNNNNNNNNNNNNNNNNNNNNNNNNNNNNNNNNNNNNNNNNNNNNNNNNNNNNNNNNNNNNNNNNNNNNNNNNNNNNNNNNNNNNNNNNNNNNNNNNNNNNNNNNNNNNNNNNNNNNNNNNNNNNNNNNNNNNNNNNNNNNNNNNNNNNNNNNNNNNNNNNNNNNNNNNNNNNNNNNNNNNNNNNNNNNNNNNNNNNNNNNNNNNNNNNNNNNNNNNNNNNNNNNNNNNNNNNNNNNNNNNNNNNNNNNNNNNNNNNNNNNNNNNNNNNNNNNNNNNNNNNNNNNNNNNNNNNNNNNNNNNNNNNNNNNNNNNNNNNNNNNNNNNNNNNNNNNNNNNNNNNNNNNNNNNNNNNNNNNNNNNNNNNNNNNNNNNNNNNNNNNNNNNNNNNNNNNNNNNNNNNNNNNNNNNNNNNNNNNNNNNNNNNNNNNNNNNNNNNNNNNNNNNNNNNNNNNNNNNNNNNNNNNNNNNNNNNNNNNNNNNNNNNNNNNNNNNNNNNNNNNNNNNNNNNNNNNNNNNNNNNNNNNNNNNNNNNNNNNNNNNNNNNNNNNNNNNNNNNNNNNNNNNNNNNNNNNNNNNNNNNNNNNNNNNNNNNNNNNNNNNNNNNNNNNNNNNNNNNNNNNNNNNNNNNNNNNNNNNNNNNNNNNNNNNNNNNNNNNNNNNNNNNNNNNNNNNNNNNNNNNNNNNNNNNNNNNNNNNNNNNNNNNNNNNNNNNNNNNNNNNNNNNNNNNNNNNNNNNNNNNNNNNNNNNNNNNNNNNNNNNNNNNNNNNNNNNNNNNNCCAGGAAATGGGTAAGGGTTCCTTCAAANATGCTTGGGTATTGGACAAACTGAAGGCTGAGCGTGAACGTGGTATCACAATCGATATCGCTCTATGGAAGTTCGAGACCAGCAAATACTATGTCACCATCATCGACGCCCCCGGACACAGAGATTTCATCAAGAACATGATTACTGGTACCTCACAGGCCGATTGTGCTGTGCTCATCGTCGCTGCTGGTACTGGTGAATTCGAAGCAGGTATCTCCAAGAACGGACAAACCCGTGAGCACGCTCTGCTCGCTTTCACGCTCGGTGTCAAACAACTCATTGTGGGTGTGAACAAAATGGACTCTACTGAGCCTCCCTACAGCGAGTCCCGTTTCGAGGAAATCAAGAAGGAAGTGTCCTCTTACATTAAAAAGATCGGATACAACCCCGCTGCTGTCGCTTTCGTACCCATTTCTGGTTGGCACGGCGACAACATGNNNNNNNNNNNNNNNNNNNNNNNNNNNNNNNNNNNNNNNNNNNNNNNNNNNNNNNNNNNNNNNNNNNNNNNNNNNNNNNNNNNNNNNNNNNNNNNNNNNNNNNNNNNNNNNNNNNNNNNNNNNNNNNNNNNNNNNNNNNNNNNNNNNNNNNNNNNNNNNNNNNNNNNNNNNNNNNNNNNNNNNNNNNNNNNNNNNNNNNNNNNNNNNNNNNNNNNNNNNNNNNNNNNNNNNNNNNNNNNNNNNNNNNNNNNNNNNNNNNNNNNNNNNNNNNNNNNNNNNNNNNNNNNNNNNNNNNNNNNNNNNNNNNNNNNNNNNNNNNNNNNNNNNNNNNNNNNNNNNNNNNNNNNNNNNNNNNNNNNNNNNNNNNNNNNNNNNNNNNNNNNNNNNNNNNNNNNNNNNNNNNNNNNNNNNNNNNNNNNNNNNNNNNNNNNNNNNNNNNNNNNNNNNNNNNNNNNNNNNNNNNNNNNNNNNNNNNNNNNNNNNNNNNNNNNNNNNNNNNNNNNNNNNNNNNNNNNNNNNNNNNNNNNNNNNNNNNNNNNNNNNNNNNNNNNNNNNNNNNNNNNNNNNNNNNNNNNNNNNNNNNNNNNNNNNNNNNNNNNNNNNNNNNNNNNNNNNNNNNNNNNNNNNNNNNNNNNNNNNNNNNNNNNNNNNNNNNNNNNNNNNNNNNNNNNNNNNNNNNNNNNNNNNNNNNCAGTGCCGANGCTCCTATGTTCGTAGTTGGAGTTAACCTTGATGCCTATGATCCTTCTTTCAAAGTTATTTCTAATGCATCTTGCACCACCAACTGCTTGGCTCCCCTCGCCAAGGTTATTCATGACAANTTCGAAATTGTTGAGGGTCTAATGACCACAGTGCATGCAACCACTGCTACCCAGAAGACGGTTGATGGACCCTCTGGCAAACTGTGGCGTGATGGCCGTGGTGCTCAACAAAATATCATTCCGGCCTCCACTGGTGCNGCTAAAGCCGTAGGCAAAGTAATTCCAGCTTTGAATGGAAAGCTGACTGGCATGGCTTTCAGAGTTCCAGTTGCGAACGTATCTGTAGTAGATCTGACNGTCCGCCTGGGCAAACCNGCTAGCTACGATGCCATCAAACAAAAGGTCAAGGAAGCTGCTGAAGGTCCTTTGAANGGTATCCTCGACTATACTGAAGAACAGGTNGTATCNTCTNNNNNNNNNNNNNNNNNNNNNNNNNNNNNNNNNNNNNNNNNNNNNNNNNNNNNNNNNNNNNNNNNNNNNNNNNNNNNNNNNNNNNNNNNNNNNNNNNNNNNNNNNNNNNNNNNNNNNNNNNNNNNNNNNNNNNNNNNNNNNNNNNNNNNNNNNNNNNNNNNNNNNNNNNNNNNNNNNNNNNNNNNNNNNNNNNNNNNNNNNNNNNNNNNNNNNNNNNNNNNNNNNNNNNNNNNNNNNNNNNNNNNNNNNNNNNNNNNNNNNNNNNNNNNNNNNNNNNNNNNNNNNNNNNNNNNNNNNNNNNNNNNNNNNNNNNNNNNNNNNNNNNNNNNNNNNNNNNNNNNNNNNNNNNNNNNNNNNNNNNNNNNNNNNNNNNNNNNNNNNNNNNNNNNNNNNNNNNNNNNNNNNNNNNNNNNNNNNNNNNNNNNNNNNNNNNNNNNNNNNNNNNNNNNNNNNGTTGTTATGGAACTGGCTGACTGTGCCCTACCTCTGCTTGCCGGAGTCTTGCCTACCTTCAAACCTGAAGAAGCATTCAAAGATGTTGTTGCTGCATTTTTAGTTGGTGCCATGCCCAGGAAAGAGGGTATGGAAAGGAAAGATCTCTTGGCTGCTAATGTGCGCATTTTCAAAGAGCAAGGTCAAGCTCTTGATAAGGTTGCACGTAAGGATGTTAAAGTATTGGTTGTTGGTAATCCAGCTAATACCAATGCTCTTATCTGCTCAAAGTATGCACCATCCATTCCTAAAGAAAACTTCACAGCAATGACTCGCCTAGATCAAAACCGTGCTCAGTCACAATTGGCAGCTAAAGTTGGTGTACCAGTTCAAAATGTCAAGAATGTAATCATCTGGGGCAGCATGGCTGTTGACACCATGCCATTGCCCCAGCCCGCCGACATTCCCGAAATAAAACTTTTTGGGAGATGGAGCTGTTATGACGTTCAAGTGTCTGATATGTCCCTGCAAGATTATATCTCTGTTAAAGAAAAGTATGCGAAGTACTTGCCTCACTCAGCTGGAAGGTATGCCCACAAACGTTTCCGTAAAGCTCAGTGCCCAATTGTTGAGCGTCTGACCAACTCACTCATGATGCACGGTCGCAATAATGGCAAGAAGCTGATGGCTGTCAGGATTGTCAAGCATGCATTTGAAATTATTCACTTGCTCACTGGTGAAAATCCTTTACAAGTTCTTGTGACTGCCATTATCAATTCTGGCCCCCGTGAAGACTCAACTAGGATNGGTCGTGCCGGTACAGTTAGGCGACAAGCTGTTGACGTTTCTCCTCTGCGCCGTGTTAACCAGGCTATCTGGTTATTGTGCACGGGTGCACGTGAAGCTGCATTCCGTAACATCAAGACCATTGCTGAGTGTGTAGCTGACGAACTCATCAACGCAGCTAAGGGTTCTTCAAACTCTTATGCTATCAAAAAGAAGGATGAGTTGGAGCGTGGTGCACCGTCAAGACGTGCTGGATGAGGTTGCCCAGTTTTCGTTCTGTCGGTGACGCGCTCAAGGACCGCTTCGATGGCGCTTCTCGGGTCATGATGCCAAACACTGACCTGGAAGTGCCAGTACTACGCAACGACGCAGTACCGCACAGGGTGCCTCGAAGAGACAGATATAGGTTCCAGCTCCGACCTCATAATCCTGACCACAAATCACCGGGAGCTAAAGATCTTGTCTACTTGGAATCATCGCCCGGATTCTGTGAAAAGAATCCAAGGCTAGGTATTCCCGGTACACATGGGCGTGCTTGCAATGATACGAGTATCGGTGTCGACGGCTGCGACCTCATGTGTTGTGGTCGGGGGTTTCGGACGGAGACTATGTTTGTTGTGGAAAGGTGCAAC
KN00872_Preparctia_buddenbrocki          NNNNNNNNNNNNNNNNNNNNNNNNNNNNNNNNNNNNNNNNNNNNNNNNNNNNNNNNNNNNNNNNNNNNNNNNNNNNNNNNNNNNNNNNNNNNNNNNNNNNNNNNNNNNNNNNNNNNNNNNNNNNNNNNNNNNNNNNNNNNNNNNNNNNNNNNNNNNNNNNNNNNNNNNNNNNNNNNNNNNNNNNNNNNNNNNNNNNNNNNNNNNNNNNNNNNNNNNNNNNNNNNNNNNNNNNNNNNNNNNNNNNNNNNNNNNNNNNNNNNNNNNNNNNNNNNNNNNNNNNNNNNNNNNNNNNNNNNNNNNNNNNNNNNNNNNNNNNNNNNNNNNNNNNNNNNNNNNNNNNNNNNNNNNNNNNNNNNNNNNNNNNNNNNNNNNNNNNNNNNNNNNNNNNNNNNNNNNNNNNNNNNNNNNNNNNNNNNNNNNNNNNNNNNNNNNNNNNNNNNNNNNNNNNNNNNNNNNNNNNNNNNNNNNNNNNNNNNNNNNNNNNNNNNNNNNNNNNNNNNNNNNNNNNNNNNNNNNNNNNNNNNNNNNNNNNNNNNNNNNNNNNNNNNNNNNNNNNNNNNNNNNNNNNNNNNNNNNNNNNNNNNNNNNNNNNNNNNNNNNNNNNNNNNNNNNNNNNNNNNNNNNNNNNNNNNNNNNNNNNNNNNNNNNNNNNNNNNNNNNNNNNNNNNNNNNNNNNNNNNNNNNNNNNNNNNNNNNNNNNNNNNNNNNNNNNNNNNNNNNNNNNNNNNNNNNNNNNNNNNNNNNNNNNNGAACATTATATTTTATTTTTGGAATTTGAGCAGGAATGGTAGGAACTTCTTTAAGATTATTAATTCGAGCTGAATTAGGAAATCCTGGATCTTTAATTGGAGATGATCAAATTTATAATACTATTGTAACAGCACATGCTTTCATTATAATTTTTTTTATAGTTATACCTATTATAATTGGAGGATTTGGTAATTGATTAATTCCTTTAATATTAGGAGCTCCGGATATAGCTTTCCCCCGAATAAATAATATAAGTTTTTGACTTCTACCCCCATCATTAACTTTATTAATCTCAAGAAGAATTGTAGAAAATGGAGCAGGTACAGGATGAACAGTTTACCCCCCACTTTCATCTAATATCGCTCATAGAGGAAGATCTGTTGATTTAGCTATTTTCTCATTACATTTAGCTGGAATTTCTTCAATTTTAGGTGCTATTAATTTTATTACTACAATTATTAACATACGATTAAATAATTTATCATTTGATCAAATACCTTTATTTGTTTGAGCCGTAGGAATTACAGCTTTCCTATTACTTCTTTCACTTCCTGTTTTAGCAGGAGCTATTACTATATTATTAACAGATCGAAATCTAAATACATCATTTTTTGATCCTGCTGGAGGAGGAGATCCTATTCTTTATCAACATCTATTTTGATTTTTTGGNNNNNNNNNNNNNNNNNNNNNNNNNNNNNNNNNNNNNNNNNNNNNTTCTCATATTATCTCACAAGAAAGAGGAAAAAAAGAAACTTTTGGTTGTTTAGGAATAATTTACGCTATATTAGCTATTGGATTATTGGGATTTATTGTTTGAGCACATCATATATTTACTGTAGGTATAGACATTGATACACGAGCATATTTTACTTCAGCAACTATAATTATTGCTGTTCCTACTGGAATTAAAATTTTTAGTTGACTAGCAACTTTCCATGGAACTCAAATTAATTATTCACCTTCAATTTTATGAAGATTAGGGTTTGTATTTTTATTTACTGTAGGAGGATTAACAGGTGTAATCTTATCTAATTCATCAATTGATATTACTTTACATGATACTTATTATGTTGTAGCTCATTTTCATTATGTTCTTTCAATAGGAGCTGTATTTGCTATTATAGGAGGATTTATTCACTGATACCCATTATTTACTGGATTATCTATAAATCCATTCTTATTAAAAATTCAATTTTTTGTTATATTTATTGGTGTAAATTTAACTTTTTTCCCACAACATTTTCTAGGATTAGCTGGTATACCTCGTCGTTATTCTGACTATCCAGACTCCTATATTTCTTGAAATATTATTTCTTCATTAGGTTCCTATATTTCTTTATTAGCAGTTATATTTATATTAATTATTATTTGAGAATCAATAATTAATCAACGAATTGCATTATTCCCATTAAATATATCTTCTTCAATTGAATGATATCAAAATTTACCCCCAGCTGAACATTCATATAATGAACACACGTCGACTCCGGCNAGTCCACAACCACCGGCCACTTGATTTACAAATGCGGTGGTATTGACAAGCGTACCATCGAAAAGTTCGAGAAGGAAGCCCAGGAAATGGGTAAGGGTTCCTTCAAGTACGCCTGGGTGTTGGACAAATTGAAGGCTGAGCGTGAACGTGGTATCACAATCGATATCGCTTTGTGGAAGTTCGAGACCGGCAAATACTATGTCACCATCATCGACGCCCCTGGACACAGAGATTTCATCAAGAACATGATCACTGGTACCTCACAGGCCGATTGTGCTGTACTCATCGTTGCTGCTGGTACTGGTGAATTTGAAGCAGGTATCTCAAAGAATGGACAGACCCGTGAGCACGCTCTGCTCGCTTTCACGCTCGGTGTCAAGCAACTCATCGTTGGTGTAAACAAAATGGACTCCACTGAGCCACCCTACAGCGAGCCCCGTTTCGAAGAAATCAAAAAAGAAGTGTCCTCTTACATCAAAAAGATCGGATACAACCCCGCTGCTGTCGCTTTCGTACCCATTTCTNNNNNNNNNNNNNNNNNNNNNNNNNNNNNNNNNNNNNNNNNNNNNNNNNNNNNNNNNNNNNNNNNNNNNNNNNNNNNNNNNNNNNNNNNNNNNNNNNNNNNNNNNNNNNNNNNNNNNNNNNNNNNNNNNNNNNNNNNNNNNNNNNNNNNNNNNNNNNNNNNNNNNNNNNNNNNNNNNNNNNNNNNNNNNNNNNNNNNNNNNNNNNNNNNNNNNNNNNNNNNNNNNNNNNNNNNNNNNNNNNNNNNNNNNNNNNNNNNNNNNNNNNNNNNNNNNNNNNNNNNNNNNNNNNNNNNNNNNNNNNNNNNNNNNNNNNNNNNNNNNNNNNNNNNNNNNNNNNNNNNNNNNNNNNNNNNNNNNNNNNNNNNNNNNNNNNNNNNNNNNNNNNNNNNNNNNNNNNNNNNNNNNNNNNNNNNNNNNNNNNNNNNNNNNNNNNNNNNNNNNNNNNNNNNNNNNNNNNNNNNNNNNNNNNNNNNNNNNNNNNNNNNNNNNNNNNNNNNNNNNNNNNNNNNNNNNNNNNNNNNNNNNNNNNNNNNNNNNNNNNNNNNNNNNNNNNNNNNNNNNNNNNNNNNNNNNNNNNNNNNNNNNNNNNNNNNNNNNNNNNNNNNNNNNNNNNNNNNNNNNNNNNNNNNNNNNNNNNNNNNNNNNNNNNNNNNNNNNNNNNNNNNNNNNNNNNNNNNNNNNNNNNNNNNNNNNNNNNNNNNNNNNNNNNNNNNNNNNNNNNNNNNNNNNNNNNNNNNNNNNNNNNNNNNNNNNNNNNNNNNNNNNNNNNNNNNNNNNNNNNNNNNNNNNNNNNNNNNNNNNNNNNNNNNNNNNNNNNNNNNNNNNNNNNNNNNNNNNNNNNNNNNNNNNNNNNNNNNNNNNNNNNNNNNNNNNNNNNNNNNNNNNNNNNNNNNNNNNNNNNNNNNNNNNNNNNNNNNNNNNNNNNNNNNNNNNNNNNNNNNNNNNNNNNNNNNNNNNNNNNNNNNNNNNNNNNNNNNNNNNNNNNNNNNNNNNNNNNNNNNNNNNNNNNNNNNNNNNNNNNNNNNNNNNNNNNNNNNNNNNNNNNNNNNNNNNNNNNNNNNNNNNNNNNNNNNNNNNNNNNNNNNNNNNNNNNNNNNNNNNNNNNNNNNNNNNNNNNNNNNNNNNNNNNNNNNNNNNNNNNNNNNNNNNNNNNNNNNNNNNNNNNNNNNNNNNNNNNNNNNNNNNNNNNNNNNNNNNNNNNNNNNNNNNNNNNNNNNNNNNNNNNNNNNNNNNNNNNNNNNNNNNNNNNNNNNNNNNNNNNNNNNNNNNNNNNNNNNNNNNNNNNNNNNNNNNNNNNNNNNNNNNNNNNNNNNNNNNNNNNNNNNNNNNNNNNNNNNNNNNNNNNNNNNNNNNNNNNNNNNNNNNNNNNNNNNNNNNNNNNNNNNNNNNNNNNNNNNNNNNNNNNNNNNNNNNNNNNNNNNNNNNNNNNNNNNNNNNNNNNNNNNNNNNNNNNNNNNNNNNNNNNNNNNNNNNNNNNNNNNNNNNNNNNNNNNNNNNNNNNNNNNNNNNNNNNNNNNNNNNNNNNNNNNNNNNNNNNNNNNNNNNNNNNNNNNNNNNNNNNNNNNNNNNNNNNNNNNNNNNNNNNNNNNNNNNNNNNNNNNNNNNNNNNNNNNNNNNNNNNNNNNNNNNNNNNNNNcCTCGaAGGTGTGGTaATGGAGCTGGCCGATTGCGCCTTACCTCTGCTTGCTGGTGTCTTGCCTACTTGCAAACCTGAGGAAGCCTTCAAAGATGTTGCTGCTGCATTTTTAGTTGGAGCCATGCCCAGGAAAGAAGGCATGGAAAGGAAAGACCTCTTGGCTGCAAATGTTCGTATTTTCAAAGAACAAGGTCAAGCTTTAGACAAAGTAGCACGTAAAGATGTCAAAGTTCTAGTTGTTGGTAATCCTGCTAACACCAATGCCTTCATTTGTTCCAAGTATGCTCCATCTRTTCCAAARGAAAATTTCACTGCTATGACTCGTCTTGACCAAAACCGTGCCTCATCACAATTGGCTGCGAAATTAGGTGTACCRGTACAGAATGTAAAAAATGTAATCATTTGGGGCAGCATGGCTGTTGACACCATGCCATTGCCCCAGCCCGCTGATATTCCCGAAATTAAACTTTTCGGAAGATGGAGTTGTTACGACGTTCAAGTGTCCGACATGTCTCTTCAGGATTACATCTCTGTTAAAGAAAAGTACGCGAAGTACTTGCCTCACTCCGCTGGAAGGTATGCACACAAACGTTTCCGTAAAGCTCAGTGCCCCATTGTTGAGCGTCTGACCAACTCACTTATGATGCACGGCCGCAATAATGGCAAAAAGCTGATGGCTGTCAGGATTGTAAAGCACGCCTTTGAAATTATTCATTTGCTCACTGGTGAGAACCCTCTGCAAGTTCTTGTGACAGCCATCATCAACTCTGGTCCCCGTGAAGACTCCACTAGGATTGGTCGTGCCGGTACAGTTCGGCGACAGGCTGTTGACGTTTCTCCTCTGCGTCGTGTGAACCAGGCTATCTGGTTATTGTGCACGGGTGCGCGTGAAGCTGCATTCCGTAACATCAAGACTATTGCTGAGTGTGTAGCTGATGAACTCATCAACGCAGCTAAGGGTTCATCAAACTCTTATGCCATCAAGAAAAAGGATGAGTTGGAGCGTGNNNNNNNNNNNNNNNNNNNNNNNNNNNNNNNNNNNNNNNNNNNNNNNNNNNNNNNNNNNNNNNNNNNNNNNNNNNNNNNNNNNNNNNNNNNNNNNNNNNNNNNNNNNNNNNNNNNNNNNNNNNNNNNNNNNNNNNNNNNNNNNNNNNNNNNNNNNNNNNNNNNNNNNNNNNNNNNNNNNNNNNNNNNNNNNNNNNNNNNNNNNNNNNNNNNNNNNNNNNNNNNNNNNNNNNNNNNNNNNNNNNNNNNNNNNNNNNNNNNNNNNNNNNNNNNNNNNNNNNNNNNNNNNNNNNNNNNNNNNNNNNNNNNNNNNNNNNNNNNNNNNNNNNNNNNNNNNNNNNNNNNNNNNNNNNNNNNNNNNNNNNNNNNNNNNNNNNNNNNNNNNNNNNNNNNNNNNNNNNN
[truncated: 4,262,742 more chars]
